# Supplementary material for: Associations in cell type-specific hydroxymethylation and transcriptional alterations of pediatric central nervous system tumors
Source: Nat Commun. 2024 Apr 30;15:3635. doi: 10.1038/s41467-024-47943-9 (PMC11061294; doi:10.1038/s41467-024-47943-9)
Supplement: Supplementary file 4 — Supplementary Data 1–21 [file 41467_2024_47943_MOESM4_ESM.zip]

Archive with 45 entries (44 files):
- SupplementaryData_03302024/
- SupplementaryData_03302024/SD14. EPN_TumorVsNT_DE_AdjCellType_incpurity_121822.csv
- __MACOSX/SupplementaryData_03302024/._SD14. EPN_TumorVsNT_DE_AdjCellType_incpurity_121822.csv
- SupplementaryData_03302024/SD6. EPN_5hmC_AllAdjusted_Results.csv
- __MACOSX/SupplementaryData_03302024/._SD6. EPN_5hmC_AllAdjusted_Results.csv
- SupplementaryData_03302024/.DS_Store
- __MACOSX/SupplementaryData_03302024/._.DS_Store
- SupplementaryData_03302024/SD16. GNN_TumorVsNT_DE_AdjCellType_incpurity_121822.csv
- __MACOSX/SupplementaryData_03302024/._SD16. GNN_TumorVsNT_DE_AdjCellType_incpurity_121822.csv
- SupplementaryData_03302024/SD17. ATC_CellDMC_Results.csv
- __MACOSX/SupplementaryData_03302024/._SD17. ATC_CellDMC_Results.csv
- SupplementaryData_03302024/SD18. EMB_CellDMC_Results.csv
- __MACOSX/SupplementaryData_03302024/._SD18. EMB_CellDMC_Results.csv
- SupplementaryData_03302024/SD8. GNN_5hmC_AllAdjusted_Results.csv
- __MACOSX/SupplementaryData_03302024/._SD8. GNN_5hmC_AllAdjusted_Results.csv
- SupplementaryData_03302024/SD20. GNN_CellDMC_Results.csv
- __MACOSX/SupplementaryData_03302024/._SD20. GNN_CellDMC_Results.csv
- SupplementaryData_03302024/SD3. EMB_5hmC_Unadj_Results.csv
- __MACOSX/SupplementaryData_03302024/._SD3. EMB_5hmC_Unadj_Results.csv
- SupplementaryData_03302024/SD9. ATC_TumorVsNT_DE_UnadjCellType_inclpurity_121822.csv
- __MACOSX/SupplementaryData_03302024/._SD9. ATC_TumorVsNT_DE_UnadjCellType_inclpurity_121822.csv
- SupplementaryData_03302024/SD21. GC_CellType_dhmCpGs_dmCpGs.csv
- __MACOSX/SupplementaryData_03302024/._SD21. GC_CellType_dhmCpGs_dmCpGs.csv
- SupplementaryData_03302024/SD5. EPN_5hmC_Unadj_Results.csv
- __MACOSX/SupplementaryData_03302024/._SD5. EPN_5hmC_Unadj_Results.csv
- SupplementaryData_03302024/SD2. ATC_5hmC_AllAdjusted_Results.csv
- __MACOSX/SupplementaryData_03302024/._SD2. ATC_5hmC_AllAdjusted_Results.csv
- SupplementaryData_03302024/SD15. GNN_TumorVsNT_DE_UnadjCellType_inclpurity_121822.csv
- __MACOSX/SupplementaryData_03302024/._SD15. GNN_TumorVsNT_DE_UnadjCellType_inclpurity_121822.csv
- SupplementaryData_03302024/SD19. EPN_CellDMC_Results.csv
- __MACOSX/SupplementaryData_03302024/._SD19. EPN_CellDMC_Results.csv
- SupplementaryData_03302024/SD11. EMB_TumorVsNT_DE_UnadjCellType_inclpurity_121822.csv
- __MACOSX/SupplementaryData_03302024/._SD11. EMB_TumorVsNT_DE_UnadjCellType_inclpurity_121822.csv
- SupplementaryData_03302024/SD12. EMB_TumorVsNT_DE_AdjCellType_incpurity_121822.csv
- __MACOSX/SupplementaryData_03302024/._SD12. EMB_TumorVsNT_DE_AdjCellType_incpurity_121822.csv
- SupplementaryData_03302024/SD10. ATC_TumorVsNT_DE_AdjCellType_incpurity_121822.csv
- __MACOSX/SupplementaryData_03302024/._SD10. ATC_TumorVsNT_DE_AdjCellType_incpurity_121822.csv
- SupplementaryData_03302024/SD4. EMB_5hmC_AllAdjusted_Results.csv
- __MACOSX/SupplementaryData_03302024/._SD4. EMB_5hmC_AllAdjusted_Results.csv
- SupplementaryData_03302024/SD7. GNN_5hmC_Unadj_Results.csv
- __MACOSX/SupplementaryData_03302024/._SD7. GNN_5hmC_Unadj_Results.csv
- SupplementaryData_03302024/SD13. EPN_TumorVsNT_DE_UnadjCellType_inclpurity_121822.csv
- __MACOSX/SupplementaryData_03302024/._SD13. EPN_TumorVsNT_DE_UnadjCellType_inclpurity_121822.csv
- SupplementaryData_03302024/SD1. ATC_5hmC_Unadj_Results.csv
- __MACOSX/SupplementaryData_03302024/._SD1. ATC_5hmC_Unadj_Results.csv
