# Supplementary material for: Associations in cell type-specific hydroxymethylation and transcriptional alterations of pediatric central nervous system tumors
Source: Nat Commun. 2024 Apr 30;15:3635. doi: 10.1038/s41467-024-47943-9 (PMC11061294; doi:10.1038/s41467-024-47943-9)
Supplement: Supplementary file 4 — Supplementary Data 1–21 [file 41467_2024_47943_MOESM4_ESM.zip › SupplementaryData_03302024/SD14. EPN_TumorVsNT_DE_AdjCellType_incpurity_121822.csv]

	baseMean	log2FoldChange	lfcSE	stat	pvalue	padj	gene
ENSG00000000419	282.806975639791	-1.11201518501215	0.614718693128599	-1.80898221811438	0.0704537659330444	0.138315227032827	DPM1
ENSG00000000457	399.577520234037	-0.432412499396747	0.548770872828058	-0.787965471214489	0.430716903076009	0.557580746131764	SCYL3
ENSG00000000460	521.497033958353	2.82943028189571	1.18629766070419	2.3850930298692	0.0170748028632713	0.0454476872339067	C1orf112
ENSG00000000938	90.892387241792	4.7129513470688	1.37853581778544	3.41880949792074	0.000628957439448333	0.00354973004649347	FGR
ENSG00000000971	296.622308264814	5.3679542307096	1.92215780053149	2.79267093951669	0.00522748394094085	0.0176344437870662	CFH
ENSG00000001036	149.186980823608	-0.261301824374239	0.950871762998617	-0.274802380870174	0.78346806882817	0.850732196400236	FUCA2
ENSG00000001084	613.097834435269	-1.35772835522677	0.875565922831882	-1.55068661287708	0.120976804229371	0.211043177928007	GCLC
ENSG00000001167	343.404053784232	-0.700102476286484	0.638333515743948	-1.09676596797608	0.27274371059735	0.396992130037489	NFYA
ENSG00000001460	263.434896952713	2.66182834179144	0.826102603564499	3.22215222456155	0.00127231518883587	0.00602891975021469	STPG1
ENSG00000001461	580.719612943183	-1.50739991688871	0.482441567451575	-3.12452329688615	0.00178093418504257	0.0077198599480808	NIPAL3
ENSG00000001497	550.909240072706	0.619549158797355	0.894065650550316	0.692957120560453	0.488336461330646	0.610022331995676	LAS1L
ENSG00000001561	193.294016032437	-3.62234997370654	0.888226748816416	-4.07818158880422	4.53893104393799e-05	0.000612204434342487	ENPP4
ENSG00000001617	91.031815591551	2.09522236769131	1.55956457897788	1.34346624431833	0.179121049177112	0.287335674186138	SEMA3F
ENSG00000001626	453.637448396051	9.01690624815001	2.2324028062154	4.03910361653612	5.36558600600248e-05	0.000672797272744139	CFTR
ENSG00000001629	2185.67722083105	-1.58346730390826	0.699861594842001	-2.26254350228453	0.023663844270804	0.0587307532016269	ANKIB1
ENSG00000001631	872.836641094653	-1.0933898644159	0.795281330798155	-1.3748466386336	0.169178995501551	0.274560700673094	KRIT1
ENSG00000002016	414.373546849959	1.20376696648367	0.625111865831961	1.92568247745798	0.0541440331357693	0.112357698064684	RAD52
ENSG00000002330	125.356519538883	2.00458779959231	0.761462711351981	2.63254886904857	0.00847468302100727	0.025764182621495	BAD
ENSG00000002549	476.628691357238	-0.800495167007379	0.963958342840584	-0.830425062403097	0.406298500460268	0.534128842404188	LAP3
ENSG00000002586	967.25650851081	1.81517093547601	1.16800117847476	1.5540831370105	0.120164587023687	0.209996069894602	CD99
ENSG00000002587	305.044504700079	-1.94460721548997	1.38935884357164	-1.39964360142621	0.161620070405853	0.264619274419845	HS3ST1
ENSG00000002726	61.724262164852	14.8537499130905	3.68103306795969	4.03521230015019	5.45529482468633e-05	0.000680398321349147	AOC1
ENSG00000002745	49.7481499033904	4.28766128257181	2.62957090632549	1.63055549187046	0.102984147102662	0.186154648420975	WNT16
ENSG00000002746	2922.77271791502	-1.01092377497354	1.5825150026999	-0.638808335623248	0.522947624947945	0.641173599922836	HECW1
ENSG00000002822	1761.05621017661	2.2332101138431	1.01951871951952	2.19045523253909	0.0284912381090891	0.0679864196697269	MAD1L1
ENSG00000002834	666.855224252277	-0.412040897104348	1.0707359030514	-0.384820286617929	0.700370567885292	0.789864909102309	LASP1
ENSG00000002919	94.2188023345121	-0.0657536165990313	0.636977505530127	-0.103227533198849	0.917782388302638	0.946054467711635	SNX11
ENSG00000002933	49.6210600496675	-0.491018902879625	1.92136070597439	-0.255557897771524	0.79829223169394	0.86093294168134	TMEM176A
ENSG00000003056	299.759682634035	-2.23231447243464	1.21758955503756	-1.83338832301808	0.0667448428866732	0.132699986482083	M6PR
ENSG00000003096	879.447958584549	-0.0576651735740612	0.844576091762569	-0.0682770612813799	0.945565083954671	0.965358695191244	KLHL13
ENSG00000003137	71.2587283539515	-2.66094151911291	1.59842490427231	-1.66472726494731	0.0959671808457496	0.176149949645771	CYP26B1
ENSG00000003147	1112.41993691562	-0.684486145290674	1.08259601293256	-0.632263685727533	0.527214588571663	0.64483815662233	ICA1
ENSG00000003249	83.076652627357	-1.16954863029551	1.0950893255228	-1.06799381843775	0.285523300204345	0.410593624820978	DBNDD1
ENSG00000003393	900.272670049041	-1.13766115519838	0.660670256731862	-1.72198028230611	0.0850730904027694	0.160498716945431	ALS2
ENSG00000003400	132.922465252155	2.22362599753471	1.16536674175366	1.90809117667849	0.0563794329117039	0.116076293626157	CASP10
ENSG00000003402	1182.85530257088	-0.215316443085261	0.722694768748233	-0.297935521877661	0.765752375856412	0.837582921090181	CFLAR
ENSG00000003436	256.863308204388	3.68020472894562	1.97963690091494	1.85903017227286	0.0630228617613738	0.126840834979335	TFPI
ENSG00000003509	295.261173521975	-0.788910147828666	0.423554411675009	-1.8625945712826	0.0625193287129273	0.126093552955684	NDUFAF7
ENSG00000003756	1305.61902910306	-0.402757207800289	1.00083438162021	-0.402421434751553	0.687373897728918	0.780185785780575	RBM5
ENSG00000003987	713.07030087451	-1.61074611763505	1.80820471249145	-0.890798539848768	0.373037258643148	0.500716439794993	MTMR7
ENSG00000003989	337.752276010806	0.229813297917274	1.45956218445644	0.157453584619185	0.874887385641381	0.91636510396992	SLC7A2
ENSG00000004059	92.7324677234808	-1.83300430489923	1.36228399472704	-1.34553757659503	0.178451694962159	0.286417463530153	ARF5
ENSG00000004139	578.964112273628	-0.389530709828443	0.546272343547194	-0.713070530532524	0.475802114057707	0.598919076337701	SARM1
ENSG00000004142	186.054614686567	-0.645594358325503	1.0693080555803	-0.603749644413877	0.546010102746966	0.660527529183489	POLDIP2
ENSG00000004399	577.130855801697	-2.25684953024199	1.07599602333433	-2.09745155307209	0.0359536215492917	0.0813440853411164	PLXND1
ENSG00000004455	509.836236380997	0.636355108482385	0.469288261099181	1.35600048250066	0.175099014532337	0.282087295225474	AK2
ENSG00000004468	284.38271576908	2.27389071429423	1.76872425604707	1.2856106351909	0.198578983205967	0.311237391207923	CD38
ENSG00000004478	359.371032267215	-1.39012023173368	1.24985757136729	-1.11222291529822	0.266042317580411	0.389923130706787	FKBP4
ENSG00000004487	1300.05532621966	-2.24242243709045	0.873083926757874	-2.56839276083973	0.0102171319724505	0.0299815626590468	KDM1A
ENSG00000004534	2737.93814242409	1.34896661273371	0.743281561634517	1.81487969345999	0.0695423998240615	0.13689360170983	RBM6
ENSG00000004660	215.941183358974	0.841880836104169	0.8955608582592	0.940059883524415	0.347186844731741	0.474833119193629	CAMKK1
ENSG00000004700	299.601617149492	-0.345522768336988	0.745433454440601	-0.463519266916025	0.642992207823772	0.743856551920995	RECQL
ENSG00000004766	1193.99985192695	-1.58027666521153	0.53325369390086	-2.96346126297126	0.00304200347174744	0.0116578133423258	VPS50
ENSG00000004776	69.3264046831685	1.39056565071559	1.73750339068032	0.800323992559869	0.423523105679883	0.551060830824142	HSPB6
ENSG00000004777	327.779861281678	-0.503744857795008	0.906920983698812	-0.555445145552285	0.578590220481913	0.689067318709779	ARHGAP33
ENSG00000004779	166.873657220656	-0.162732815795646	0.728240929178337	-0.223460134243285	0.823177406929207	0.879033596586061	NDUFAB1
ENSG00000004799	380.807426407374	-2.61756718086289	1.39697631742305	-1.87373769205438	0.060966588081956	0.123516025761416	PDK4
ENSG00000004809	114.164673660941	8.72117020923343	2.24437892181589	3.88578333384866	0.00010200045008711	0.00100680830062553	SLC22A16
ENSG00000004838	103.179888165291	6.25794675350335	1.15159219477936	5.43416912851025	5.50523462039038e-08	1.29559453694014e-05	ZMYND10
ENSG00000004846	238.828812093007	11.438069922129	2.38312594487943	4.79960782043673	1.5897663112833e-06	9.34253562195e-05	ABCB5
ENSG00000004848	135.187701943135	6.47507337515723	2.33068015895776	2.778190456666	0.00546625677613163	0.0182317296570364	ARX
ENSG00000004864	1488.27241582554	0.560389027613155	0.593543002034521	0.944142253707445	0.345096959598102	0.472640629079303	SLC25A13
ENSG00000004866	2832.32062439892	-0.748169429548157	0.670280501148432	-1.11620348237234	0.264335044222054	0.38786520822166	ST7
ENSG00000004897	1148.48594321967	-1.42543673634213	0.74014849339548	-1.92587939996047	0.0541194342092955	0.112317922522483	CDC27
ENSG00000004939	31.2107251111481	7.61932838906569	2.64733631051195	2.87811123913918	0.00400064040550229	0.0144066029412707	SLC4A1
ENSG00000004948	223.626566795876	6.71489303913487	2.27731876540285	2.94859601613437	0.0031922096052825	0.0121144618145782	CALCR
ENSG00000004961	90.46498376179	-1.47979220569859	0.847213996943549	-1.74665693796038	0.0806968642242296	0.154069841685241	HCCS
ENSG00000004975	202.151801207518	0.665087628778439	0.965890302688635	0.688574703490773	0.491090944619125	0.612501184787629	DVL2
ENSG00000005007	680.7905684321	0.410006885297329	0.890110565072185	0.460624669997124	0.645067908949561	0.745340520152426	UPF1
ENSG00000005020	1559.47375372768	1.66205202029808	0.937401710154615	1.77304137841176	0.0762218505791986	0.147238827475689	SKAP2
ENSG00000005022	202.6320670483	-2.26870164025617	1.62170827308099	-1.39895792474807	0.161825600723728	0.264871901010446	SLC25A5
ENSG00000005059	480.078702093981	3.19676260446967	1.13578076461189	2.81459477398532	0.00488387744603576	0.0167995274744472	MCUB
ENSG00000005075	65.8922076591755	0.0647356194064431	1.39557561316956	0.0463863217410477	0.963002338447529	0.977274640857656	POLR2J
ENSG00000005100	144.015224678458	0.229836145536711	0.433189303099167	0.530567453749188	0.595718554171547	0.703251925655843	DHX33
ENSG00000005102	40.1248570734178	7.56746105322192	2.34293568026981	3.22990559107045	0.00123831101185247	0.00590568113793757	MEOX1
ENSG00000005108	2472.72328143344	-1.20824301312874	1.15168155891147	-1.04911206034308	0.294126546005452	0.419841433343463	THSD7A
ENSG00000005156	506.87552265162	-0.512089243456653	0.799991118917178	-0.640118660504365	0.522095458210684	0.640318603898863	LIG3
ENSG00000005175	486.670252460266	-1.1646494702279	0.730305682674208	-1.59474244533225	0.110769842177566	0.197024734766031	RPAP3
ENSG00000005187	334.183746710374	9.72763362646191	2.07989401973196	4.67698523779376	2.91123206195663e-06	0.000132213388501042	ACSM3
ENSG00000005189	139.929235524901	2.38748850407182	0.969842711268372	2.46172753203397	0.0138269663380245	0.0383435479286587	REXO5
ENSG00000005194	182.007226554005	-0.181090623074235	0.57575449336465	-0.31452750288749	0.753120431273968	0.829142171022434	CIAPIN1
ENSG00000005206	269.599451968486	1.08392560789387	0.90156095964481	1.20227655856006	0.229256395949213	0.347539990604337	SPPL2B
ENSG00000005238	122.18843920729	0.863432291558957	0.862463656845115	1.00112310206483	0.316767297433948	0.443045718203356	FAM214B
ENSG00000005243	44.6625603193396	3.93181697428382	1.0474992489606	3.75352724900302	0.000174363568230811	0.00144168901537183	COPZ2
ENSG00000005249	604.500680499033	-0.971491349615513	0.85112117286198	-1.14142542870691	0.253692927762091	0.376028316033678	PRKAR2B
ENSG00000005302	192.771827532397	-1.2141375284836	0.949405825613115	-1.27883934954742	0.200953633980213	0.314140982322628	MSL3
ENSG00000005339	2695.55436775592	-0.183620029886586	0.686540021009486	-0.267457139085048	0.789117210508478	0.854301234838692	CREBBP
ENSG00000005379	1114.93811499433	1.21275999757698	1.15573643132396	1.04933959396581	0.294021849132671	0.419720959423892	TSPOAP1
ENSG00000005381	17.5218120789034	4.67523806696059	2.3576007919762	1.98304907381783	0.047361948245525	0.101366909991839	MPO
ENSG00000005421	49.4999564216389	5.60038927790584	2.58427242193286	2.16710484172452	0.03022686083177	0.071094319283459	PON1
ENSG00000005436	618.6804567169	-0.397043070468079	0.563598701500505	-0.704478327240651	0.481134942271336	0.603716374256792	GCFC2
ENSG00000005448	45.2060944683404	0.00482366696549105	1.42776171113923	0.00337848180677304	0.997304366655479	0.998124915209982	WDR54
ENSG00000005469	382.335531664913	1.08440851371981	0.573116497612373	1.8921258038069	0.0584742210373145	0.119437812804289	CROT
ENSG00000005471	186.283531127652	4.9147205212562	1.88248050997569	2.61076834273289	0.00903390660771271	0.0271805841322408	ABCB4
ENSG00000005483	2877.33031434788	-1.25740435542184	0.865842378913883	-1.45223239938791	0.146436996783841	0.245295314418229	KMT2E
ENSG00000005486	337.599257813768	-1.25600035785318	0.589155687368051	-2.13186494636782	0.033017950637742	0.0760501449362739	RHBDD2
ENSG00000005513	329.281384486492	-5.28000746269114	1.65736709710595	-3.18578030896772	0.00144364177049647	0.00660466110002135	SOX8
ENSG00000005700	925.540860560556	-2.0457231775093	0.777842186161322	-2.62999772178084	0.00853854403860808	0.025916417462847	IBTK
ENSG00000005801	387.22971547207	-2.00704023857452	0.564594417851962	-3.55483542719115	0.000378215742945177	0.00244410104636354	ZNF195
ENSG00000005810	5412.29114451922	-3.04472813933811	0.717091906123007	-4.24593850989002	2.17680327408005e-05	0.000404439487014388	MYCBP2
ENSG00000005812	534.70102961225	-1.91067767308255	0.967816949262547	-1.97421389916599	0.0483574262231923	0.103101682324919	FBXL3
ENSG00000005844	140.230176161635	4.87552183508044	1.39442144212742	3.4964478369194	0.000471496667491893	0.0028751948246064	ITGAL
ENSG00000005882	231.063490400823	-0.0556738550139794	0.876053908370403	-0.0635507181487741	0.949327973587561	0.967957850491454	PDK2
ENSG00000005884	742.450634618194	1.197050457757	1.45197919983212	0.824426725875548	0.409697134353598	0.537414912671031	ITGA3
ENSG00000005889	880.491728267831	-0.561657389664617	0.692699981443502	-0.810823451292999	0.417467065015998	0.544862499208901	ZFX
ENSG00000005893	833.704506550337	-2.24951473395902	1.09577899337885	-2.05289090916282	0.0400831588996706	0.0886021645713181	LAMP2
ENSG00000005961	62.0828695716645	2.13780849530669	1.52226096473544	1.40436399857249	0.160210485661497	0.262852475144075	ITGA2B
ENSG00000005981	113.84600615963	9.80761574101233	2.34872954011838	4.1757109848067	2.97056779696677e-05	0.000484833239727512	ASB4
ENSG00000006007	188.772141379939	-0.57936972923208	0.649613344821202	-0.891868576670857	0.372463379270795	0.500173402165125	GDE1
ENSG00000006015	93.6803177971355	1.46931683869516	1.32737102487641	1.10693755638667	0.268320926867175	0.39223868561334	REX1BD
ENSG00000006016	307.637788618958	7.04031857831254	1.74781564211114	4.0280670390435	5.62373096753778e-05	0.000692633309575424	CRLF1
ENSG00000006025	148.544742022322	1.08450729629522	0.676160795341949	1.60391922123607	0.108731859386511	0.19413452946414	OSBPL7
ENSG00000006042	122.022394073852	4.85399754951166	1.53267151501904	3.16701752589913	0.00154011036323128	0.00693099939091613	TMEM98
ENSG00000006047	13.1679138713069	7.46841174521895	2.38213828926717	3.13517136216155	0.00171753750226006	0.00751168288757223	YBX2
ENSG00000006062	688.345349622437	2.73664798405317	0.701413157556811	3.90162054214319	9.55508595410006e-05	0.000966681127420916	MAP3K14
ENSG00000006071	657.418061773077	-0.712210116387722	1.30331816205899	-0.546459135705259	0.584750370186657	0.694626200889814	ABCC8
ENSG00000006116	472.888771680641	3.10746735339159	2.38084477087146	1.30519527833567	0.191826361573315	0.303061909311222	CACNG3
ENSG00000006118	482.973544657027	-1.7405998850571	1.37933371395205	-1.26191353655088	0.2069799005359	0.321621382866086	TMEM132A
ENSG00000006125	1413.79051371129	-1.61341216290392	0.626492172578801	-2.57531096719486	0.0100150000316781	0.0295308977121163	AP2B1
ENSG00000006128	36.4533419257508	1.85129789534072	2.69420175026855	0.687141523516637	0.491993549795746	0.613059524555274	TAC1
ENSG00000006194	279.782227221714	0.591265237455747	0.439217713401291	1.34617803293269	0.178245107680254	0.286174734605588	ZNF263
ENSG00000006210	334.692782112204	-2.49016335313304	1.53935166831791	-1.61767022077165	0.105733686967257	0.189978878512113	CX3CL1
ENSG00000006282	232.048468412261	2.5217647804932	1.20571252213711	2.09151413308987	0.0364820008528772	0.0822856883730943	SPATA20
ENSG00000006283	707.717880461381	-1.09561826566603	1.75533673433993	-0.624164152798878	0.532519786204213	0.649520859910164	CACNA1G
ENSG00000006327	68.058026729301	7.93436886647874	2.40750694040333	3.29567850182375	0.000981843061022644	0.00494010369677491	TNFRSF12A
ENSG00000006377	43.0106636458972	7.32339073213252	2.70487045248228	2.70748298699917	0.00677955455036008	0.021682014738159	DLX6
ENSG00000006432	422.846178559033	0.266571187275155	1.0033223448616	0.265688478523745	0.79047913737436	0.855272384993516	MAP3K9
ENSG00000006451	885.789166364543	-1.07455847651175	0.72924098146465	-1.47353001795585	0.140608175847051	0.237435609043049	RALA
ENSG00000006453	187.438827112338	6.21011383565807	1.70818941253077	3.63549486380287	0.000277447522023616	0.00197091628578714	BAIAP2L1
ENSG00000006459	837.414002740722	0.0409088674955868	0.681187913509029	0.0600551869525274	0.95211168113498	0.969887559319717	KDM7A
ENSG00000006468	978.685859528852	-3.04752022663774	1.05333601155355	-2.89320804872417	0.00381328616663253	0.0139098508801895	ETV1
ENSG00000006530	844.756012099544	0.183109861099759	0.553584345306362	0.330771385882351	0.740817176139428	0.819780530813552	AGK
ENSG00000006534	74.9821148862753	4.59191535164974	1.32889652239611	3.45543484707909	0.000549405955708391	0.00320318083752643	ALDH3B1
ENSG00000006555	34.9000802004916	6.16662580423702	1.90711558912231	3.23348298310277	0.0012229062136588	0.00585367782106161	TTC22
ENSG00000006576	1052.12842422241	-1.17173478203462	0.549720256670574	-2.13151101458645	0.033047066002383	0.0761002536596077	PHTF2
ENSG00000006606	56.7745524392145	11.6870329920365	2.68138934274363	4.35857367139311	1.3091285411799e-05	0.000304173810146733	CCL26
ENSG00000006607	1027.43207964352	-0.147994417906822	0.490538461891657	-0.301697887941576	0.762882378484376	0.835771306203527	FARP2
ENSG00000006611	217.158706355535	4.03626522374798	1.91984822840348	2.10238765962478	0.0355193313013955	0.0805978179125164	USH1C
ENSG00000006625	20.6621017802722	-4.29964874917686	1.92940464743795	-2.22848470635039	0.0258482100685335	0.062987878388782	GGCT
ENSG00000006634	178.599415725034	-0.944492479211645	0.816957877390585	-1.15610915244298	0.247636512848096	0.369258396970419	DBF4
ENSG00000006638	21.0468045932403	4.34008497279299	1.98569126014006	2.18567964714054	0.0288390509521815	0.0685947474856408	TBXA2R
ENSG00000006652	577.1180147436	-0.574211762828522	0.660393114273101	-0.869499924239157	0.384573749486625	0.512376816289795	IFRD1
ENSG00000006695	637.143134018515	0.705656332980253	0.5401017782552	1.30652473550426	0.191374172898704	0.302509289204426	COX10
ENSG00000006704	960.668182480851	2.40623443258239	0.881583410198691	2.72944613606111	0.00634408121164898	0.0205368277043972	GTF2IRD1
ENSG00000006712	333.831733858448	-0.135686384420273	1.34205160507156	-0.101103701159866	0.919468140002945	0.947007640677169	PAF1
ENSG00000006715	2216.44527709608	-1.49442450596974	0.470889847555845	-3.17361802070388	0.00150551680173228	0.00682188324959183	VPS41
ENSG00000006740	897.190042102102	0.528463765864098	1.48140784811021	0.356730772378616	0.7212933661959	0.805422837062747	ARHGAP44
ENSG00000006744	391.863474979524	-0.576668708643313	0.823452176142113	-0.700306253782722	0.483736067051852	0.605739259450482	ELAC2
ENSG00000006747	776.443300169385	1.75801174856575	1.68017188897858	1.04632850965891	0.295409386965312	0.421294531934875	SCIN
ENSG00000006756	236.593595293558	1.57485164097339	0.897990167652658	1.7537515417235	0.0794730896503084	0.152301833777909	ARSD
ENSG00000006757	81.0820657781393	0.643651699987473	0.781062490708251	0.824071963056149	0.409898669664566	0.537597170672516	PNPLA4
ENSG00000006788	124.928403816153	10.2044784736	2.40548781123693	4.24216594485786	2.21372904463203e-05	0.000408339991926224	MYH13
ENSG00000006831	904.804802025411	-0.729611083295146	0.870632393180949	-0.838024278684869	0.402017068017905	0.52978020325913	ADIPOR2
ENSG00000006837	612.521460041855	1.38244218301915	0.684707325240377	2.01902642495291	0.0434844730534561	0.0946642192096451	CDKL3
ENSG00000007001	1163.8503527393	0.84017492787741	1.30035338858461	0.646112768462049	0.518206326826813	0.636795140982391	UPP2
ENSG00000007047	587.873612827591	1.61042523125467	0.653253275829183	2.46523866139139	0.0136922017065764	0.0380565912755771	MARK4
ENSG00000007062	486.943392855522	0.989162922222609	1.57033210789966	0.629906831329856	0.528755543109136	0.646149147615756	PROM1
ENSG00000007080	168.445528609055	0.864576791769663	1.3293963381441	0.650352921068411	0.515464280261703	0.634405776189248	CCDC124
ENSG00000007129	80.8170102693571	2.08440216877885	1.83452453865786	1.13620838798035	0.255869360851427	0.378369744926105	CEACAM21
ENSG00000007168	1959.54800335936	-1.79483012240997	0.718884498843912	-2.49668775066976	0.012535928728063	0.0354091613396551	PAFAH1B1
ENSG00000007171	104.576040176803	3.94350911727679	1.95050169898904	2.02179219803845	0.0431978241286304	0.0941789989621453	NOS2
ENSG00000007174	3274.19808819297	5.85513635176637	1.4024596549452	4.17490537508201	2.98109938886009e-05	0.00048560349626869	DNAH9
ENSG00000007202	1177.59987834279	-0.297223417230676	0.999655676086457	-0.297325793611529	0.766217791108152	0.837851922284675	KIAA0100
ENSG00000007216	46.3170061110291	9.59198799631576	3.16998527605358	3.02587777576593	0.00247912494300093	0.00994024289413033	SLC13A2
ENSG00000007237	2267.74518887278	0.861062725593204	1.09318646431561	0.787663178881629	0.430893748754496	0.557699788873596	GAS7
ENSG00000007255	69.6325883201215	2.58549546112779	0.676572034095181	3.82146368876379	0.000132661949436756	0.0011979547827086	TRAPPC6A
ENSG00000007264	91.8726184512335	3.60999904171745	1.72030644678115	2.09846277590373	0.0358642848596139	0.0812000353930605	MATK
ENSG00000007306	51.9136566594238	13.9263985749113	3.28208065743849	4.24316158816772	2.20392621885698e-05	0.000407283201785018	CEACAM7
ENSG00000007314	35.4760643612495	11.9162596329354	2.75051432881993	4.33237504276079	1.47509386093227e-05	0.000323466176273819	SCN4A
ENSG00000007341	760.264129436489	-0.402570399156924	0.42578851215743	-0.945470316042907	0.34441881844968	0.472015159833053	ST7L
ENSG00000007350	101.594608885936	7.38353370284225	1.92691777967303	3.83178451137399	0.000127217144437788	0.00116713546132609	TKTL1
ENSG00000007372	650.323042322574	4.52452905029277	1.45975727224378	3.09950779922347	0.00193842474272444	0.00821275956119153	PAX6
ENSG00000007376	38.3165178876114	-0.987159946653972	1.18713072687595	-0.831551171497162	0.405662333085791	0.533428169011895	RPUSD1
ENSG00000007384	146.808236554563	0.709407671422365	1.1190814844572	0.633919586084884	0.526133302702354	0.644071850585798	RHBDF1
ENSG00000007392	926.834998634087	0.71340420820432	0.868355170653758	0.821558081662852	0.411328454849088	0.539027954234746	LUC7L
ENSG00000007402	407.262306279811	1.78709674063113	1.19493679474967	1.49555754620939	0.134768993253461	0.229865391907647	CACNA2D2
ENSG00000007516	657.242623290981	2.1410611384752	1.72855433438414	1.2386426598722	0.215477862314012	0.331587045303725	BAIAP3
ENSG00000007520	137.607660703903	-0.228892227485784	1.40503021274548	-0.162909114273437	0.870589994546439	0.913483382242025	TSR3
ENSG00000007541	304.60563842108	1.5750521671613	1.19707679345157	1.31574864351009	0.188258421642918	0.298651860509178	PIGQ
ENSG00000007545	206.969386784837	1.10575868731456	0.642320512235737	1.72150611143606	0.0851590241475534	0.160631529722453	CRAMP1
ENSG00000007866	132.40360220082	4.05568735861152	1.09983877940131	3.68752896749031	0.000226442322471281	0.00171085158435646	TEAD3
ENSG00000007908	53.9701527095147	9.96629617075349	2.74724355995485	3.62774393797006	0.000285908603493903	0.00201226230833888	SELE
ENSG00000007923	565.887162241914	0.421710945200503	0.39568476718097	1.06577503148518	0.28652535041955	0.411692987983725	DNAJC11
ENSG00000007933	68.3487365062888	8.22177183571521	2.23621498738168	3.67664642358106	0.000236320233182313	0.00176548630851772	FMO3
ENSG00000007944	222.519770112048	-1.60786797701394	1.09694720677373	-1.46576605244559	0.142712032390633	0.240438497458523	MYLIP
ENSG00000007952	42.3978382319187	7.5258187314057	2.23363665603924	3.36931197428983	0.000753560845447299	0.00404503702975566	NOX1
ENSG00000007968	52.1413901886305	7.4446342627975	2.01216527971599	3.69981250439242	0.000215758811088488	0.00166046760494933	E2F2
ENSG00000008018	288.766336395001	-2.58287688142335	0.917188486545863	-2.81608079398214	0.0048613439582745	0.0167485257234501	PSMB1
ENSG00000008056	349.791635291302	-3.70195728577291	1.1848878450771	-3.12431028907384	0.00178222406267894	0.0077198599480808	SYN1
ENSG00000008083	2440.78110856125	-0.20705015311627	0.5622457055831	-0.36825564172436	0.712682624743922	0.799260480344898	JARID2
ENSG00000008086	1135.79979139427	-2.45787225474324	0.886496170171673	-2.77256951292555	0.00556156397009229	0.0184691795949154	CDKL5
ENSG00000008118	129.457484806975	1.85745831093868	2.05555369964699	0.903629183347373	0.366192061316822	0.493939046680877	CAMK1G
ENSG00000008128	221.040494573738	1.61913345997585	1.12834399386774	1.43496439806959	0.151297243009451	0.251622622502206	CDK11A
ENSG00000008130	273.713189305172	0.123150799345886	0.708071876932904	0.173924150016137	0.861925072909733	0.907245677629053	NADK
ENSG00000008196	63.8919834946068	10.8736440435493	2.91824698954586	3.72608764182824	0.000194474809056155	0.00154853468481796	TFAP2B
ENSG00000008197	93.2202916215855	8.58740411853446	2.51715760673019	3.4115480475176	0.000645951160368049	0.00361325487312702	TFAP2D
ENSG00000008226	336.189174309751	5.12814902782166	1.53568649714315	3.33932025668105	0.000839836810773833	0.00438892732120093	DLEC1
ENSG00000008256	736.061198409484	-0.595577351539062	0.698630829299815	-0.852492227026345	0.393940951375146	0.521782989664641	CYTH3
ENSG00000008277	2371.96864731929	-2.75681795556749	0.698814486961269	-3.94499256527331	7.98024545687881e-05	0.000860842440285847	ADAM22
ENSG00000008282	217.665878822631	-0.186778907168619	0.873783580120614	-0.21375877438992	0.830735175116212	0.884120233703432	SYPL1
ENSG00000008283	152.999422574005	1.57908974096614	1.19543431610305	1.32093392308976	0.186523397435638	0.296496066997584	CYB561
ENSG00000008294	3529.11783247076	-0.816120871086479	0.845411990849511	-0.965352845618384	0.334368111230834	0.461082833565112	SPAG9
ENSG00000008300	412.729520086573	-0.444187100427329	1.15458634967017	-0.384715357629353	0.700448315613432	0.789909511837823	CELSR3
ENSG00000008311	870.514205651099	0.273638911921151	0.750417315680584	0.364648984242823	0.715373444710172	0.801148522240002	AASS
ENSG00000008323	27.5021020601387	8.55714729220514	2.69056989688958	3.18042185118386	0.00147060798628916	0.00669839263182235	PLEKHG6
ENSG00000008324	98.0167322566728	1.48570382688876	1.04028447350717	1.42817072130273	0.153242725704952	0.25412239974761	SS18L2
ENSG00000008382	102.950671629744	1.47837765344395	0.752115349574244	1.96562622246817	0.0493418027650671	0.104682378103911	MPND
ENSG00000008394	921.358997416952	1.36826976885211	1.36632217375289	1.00142542888979	0.31662117538794	0.442957465673668	MGST1
ENSG00000008405	714.337418774414	0.610971860261457	0.614009974615158	0.995052011401597	0.319710968681177	0.445986449093231	CRY1
ENSG00000008441	3341.0167005642	2.57602607755482	1.15391184774281	2.23242883119177	0.02558663406289	0.0624608671687524	NFIX
ENSG00000008513	964.699105723757	-0.493484797885807	0.996251878531442	-0.495341397612463	0.620359153640177	0.724400414372647	ST3GAL1
ENSG00000008516	25.208712568763	6.4330488959573	1.90231171902918	3.3817007126678	0.000720385840731026	0.00391919463311678	MMP25
ENSG00000008517	39.9509028948842	7.31907265402149	2.02482146272782	3.61467555967197	0.000300723979189688	0.00208680240458509	IL32
ENSG00000008710	1095.39904892168	1.6396484075678	1.02579753329011	1.59841328757035	0.109951029380542	0.195955988671915	PKD1
ENSG00000008735	321.826858097896	-2.39157976388543	1.26773929481618	-1.88649178396904	0.0592287145318287	0.120692805262484	MAPK8IP2
ENSG00000008838	534.006029362918	0.590102547997002	0.592455052823519	0.996029226495233	0.319235944899211	0.445564261917575	MED24
ENSG00000008853	396.163473357833	-1.6075237253143	0.833850520924089	-1.92783200942636	0.0538760248652278	0.111925087220017	RHOBTB2
ENSG00000008869	907.206708186237	-1.51741827569384	0.439537514736362	-3.45230662871631	0.000555815707030475	0.0032308819739726	HEATR5B
ENSG00000008952	1504.43688234114	-2.85797541625826	1.30593204512535	-2.18845645677064	0.0286363697192993	0.0682539752680255	SEC62
ENSG00000008988	414.823893456624	-2.86169896812936	1.28363884710322	-2.22936457134134	0.0257896575134256	0.0628674204550427	RPS20
ENSG00000009307	2105.04510617925	-2.598130497509	1.2383493399704	-2.09805941962315	0.0358998967326865	0.0812492026414824	CSDE1
ENSG00000009335	1989.89170421959	-1.15245363064427	0.592285307316364	-1.9457744712021	0.051681836474051	0.108390334325244	UBE3C
ENSG00000009413	3472.45877309221	-1.30935956332129	0.883334693813661	-1.48229156229371	0.138262732447483	0.234278518869345	REV3L
ENSG00000009694	2157.365952199	-1.14910471574446	1.16170746398586	-0.989151530284435	0.322589008821147	0.449062141596264	TENM1
ENSG00000009709	247.162985046821	8.41623122298297	2.22204973229889	3.78759804546576	0.00015211066781004	0.00131720958946558	PAX7
ENSG00000009724	21.7471990753354	9.90968500280556	2.20789199920963	4.48830151400202	7.17932706398273e-06	0.000217215160040292	MASP2
ENSG00000009765	65.4787876799664	9.23852515179914	2.56692512925117	3.59906295922789	0.000319365870637318	0.00217099501607794	IYD
ENSG00000009780	254.575613627151	-0.020312866305344	0.545212107210531	-0.0372568144336902	0.970280238656951	0.981145479471252	FAM76A
ENSG00000009790	153.848708470263	4.38657245614285	1.6755264112319	2.61802644633797	0.00884399505546541	0.0266518469472412	TRAF3IP3
ENSG00000009830	525.677629935878	0.641044244364031	0.471628204800598	1.35921524166491	0.174078392883127	0.280596078137826	POMT2
ENSG00000009844	591.107011385321	-1.53422537741436	0.571176344260475	-2.68608003960805	0.00722957679837714	0.0227816092983905	VTA1
ENSG00000009950	182.564439774184	2.94286622630063	1.9045382573027	1.54518619671545	0.122301232146803	0.212830697598565	MLXIPL
ENSG00000009954	2033.46970317087	0.164636276396811	0.891596214823954	0.184653404376911	0.853500895494075	0.90122268269618	BAZ1B
ENSG00000010017	1456.13879659344	-2.390969463829	0.753698333678742	-3.17231623978638	0.0015122823115868	0.00684044638181846	RANBP9
ENSG00000010030	57.9001367944344	5.32252738601262	1.88025365657857	2.83074965305364	0.00464390536423766	0.0161696108818102	ETV7
ENSG00000010072	151.230123863204	-0.719328425039694	0.773702412568582	-0.929722349774801	0.352514859534485	0.480372637911935	SPRTN
ENSG00000010165	208.501603304853	0.73497471369197	0.675876040669334	1.08744010656763	0.27684235449001	0.401319526708652	METTL13
ENSG00000010219	104.443049865948	5.30165174434524	1.61417170279376	3.28444101403172	0.00102184885636592	0.00510186559245986	DYRK4
ENSG00000010244	1303.55830951155	-1.97929732480487	1.05640947749166	-1.87360807241574	0.0609844645983719	0.12353889307684	ZNF207
ENSG00000010256	344.950112492518	-1.67962043473427	1.28323597257778	-1.30889444391138	0.190570108937628	0.301584088369267	UQCRC1
ENSG00000010270	492.921805072714	-1.64660507985079	0.521538952612692	-3.15720440745987	0.00159289642937704	0.00710255642691344	STARD3NL
ENSG00000010278	556.111482973067	0.22557403956759	1.00050359471243	0.225460498852505	0.82162105163055	0.878122606558073	CD9
ENSG00000010292	942.135571934289	-0.0572426436654861	0.910522786436466	-0.0628678870185314	0.949871706687831	0.968225810745682	NCAPD2
ENSG00000010295	404.890753946046	-0.00262383705338047	0.852766927376022	-0.00307685132847971	0.997545031702657	0.998172539948672	IFFO1
ENSG00000010310	32.0580280719799	6.76677621219183	2.18030716317363	3.10358848812027	0.00191189052103027	0.0081232759573423	GIPR
ENSG00000010318	91.9492538508432	0.0922209954173553	0.519189630933009	0.177624879086336	0.859017584553694	0.905383518398871	PHF7
ENSG00000010319	36.6387375422151	3.45305472765689	1.78626363087969	1.93311595666108	0.0532219148216956	0.110822271331975	SEMA3G
ENSG00000010322	1033.02212784768	-0.703383799403386	0.836458593929949	-0.840906895461095	0.400400095162169	0.528136343512905	NISCH
ENSG00000010327	530.557115147608	0.887634294179014	1.41272675174319	0.628312795155713	0.529799051281174	0.647041966775537	STAB1
ENSG00000010361	89.8057850625267	1.81907400875172	0.64812777884314	2.80665953247465	0.00500581186136885	0.0170901739278928	FUZ
ENSG00000010379	257.013977304561	3.7833132722878	1.84015554525521	2.05597471476961	0.0397849534927661	0.0880943412867449	SLC6A13
ENSG00000010404	543.97881761143	-4.79606299714554	1.51912477091177	-3.15712250170668	0.00159334393657582	0.00710255642691344	IDS
ENSG00000010438	105.735237543765	6.19503871816438	2.2010816093873	2.81454294640572	0.00488466504373449	0.0167995274744472	PRSS3
ENSG00000010539	125.160003404499	0.414772119837089	0.46083914986611	0.900036639590181	0.368100752505989	0.495828260882709	ZNF200
ENSG00000010610	202.699612320088	1.94036201241144	1.16018847395682	1.6724541365196	0.0944348045105805	0.174114088714745	CD4
ENSG00000010626	302.35180470096	2.8737089057305	0.543254165137087	5.28980556459304	1.22446457362056e-07	2.15975133037137e-05	LRRC23
ENSG00000010671	86.484328093103	2.23149354484688	1.23236870865326	1.81073531742418	0.0701818331012738	0.1378897982614	BTK
ENSG00000010704	56.1365063860788	4.78489050951934	1.37244355585921	3.48640240182687	0.000489563984304566	0.00295237492896883	HFE
ENSG00000010803	2172.42167391413	0.474047458725278	0.507522206307132	0.934042792284055	0.350281819700175	0.478288107801563	SCMH1
ENSG00000010810	6202.9479120309	-1.77764146665246	0.786794925989374	-2.25934536171179	0.023861910286217	0.0590558150912877	FYN
ENSG00000010818	2828.72035744205	-2.10202674914678	0.79599861146972	-2.64074172851335	0.00827247553381128	0.0252790724402531	HIVEP2
ENSG00000010932	96.4263620132893	11.5368958095466	2.0081785914932	5.74495508438234	9.19453893851828e-09	3.80267741419239e-06	FMO1
ENSG00000011007	379.556683742065	-0.768675824483657	0.922076092438195	-0.833635999010765	0.40448613335139	0.532321565046357	ELOA
ENSG00000011009	47.0327352361956	0.832384945155346	1.19224051745818	0.698168643798458	0.485071733554637	0.606973534740618	LYPLA2
ENSG00000011021	511.889475228366	-1.32053583280832	0.634552246627292	-2.08105138674885	0.0374292028016287	0.0839022747680087	CLCN6
ENSG00000011028	936.760844141644	4.10438436966224	1.46197461807606	2.80742518981865	0.0049939277759555	0.0170636867942802	MRC2
ENSG00000011052	18.4992660334429	0.789480978087968	1.05049278326731	0.751533937846268	0.452331384128217	0.577356996011814	NME1-NME2
ENSG00000011083	96.7108468502519	4.09328737680681	2.56409892526913	1.59638434245558	0.110403009735084	0.196659818960446	SLC6A7
ENSG00000011105	1068.50709901621	2.81223702827996	1.1641679914198	2.41566255815898	0.0157066097532514	0.0425015680564623	TSPAN9
ENSG00000011114	924.106600747374	-0.741288923133855	0.41096945957503	-1.80375671686261	0.0712694539103458	0.139496548737533	BTBD7
ENSG00000011132	82.8638014376203	1.72954905670111	0.890897594707154	1.94135562490729	0.0522151568268569	0.109220840382619	APBA3
ENSG00000011143	147.112903641874	0.97815099558033	0.669169824692961	1.46173805136707	0.14381300571363	0.241918908740922	MKS1
ENSG00000011198	265.129906846286	-1.14290197185948	0.591143695283338	-1.93337420491592	0.0531901165565195	0.11077442293823	ABHD5
ENSG00000011201	1306.91487346902	-0.703349563141515	1.15128789274539	-0.610924137718751	0.541249804211897	0.656644452994885	ANOS1
ENSG00000011243	899.846397655055	1.10438277456628	0.719271085976419	1.53541939346424	0.124680842993033	0.216098830965798	AKAP8L
ENSG00000011258	947.258770985935	-0.175348720785684	0.501351538987388	-0.349752034550142	0.726524799005268	0.809388859609415	MBTD1
ENSG00000011260	468.449316113233	-1.15235469237094	0.765028616432497	-1.50628965716947	0.131992832075729	0.226231228718939	UTP18
ENSG00000011275	1818.81432758811	0.258314251081895	0.391463238656188	0.659868476970237	0.509338234965026	0.629150311262277	RNF216
ENSG00000011295	799.522597871365	-0.900188021505778	0.633722182229917	-1.42047737438862	0.155468750976907	0.256989472538086	TTC19
ENSG00000011304	525.065891796338	1.28183194362574	1.30037848362675	0.985737583146342	0.324261901714647	0.450840390672396	PTBP1
ENSG00000011332	138.59182253455	-1.57245490684846	0.930711293111573	-1.68951953037058	0.0911199123398517	0.169296376215255	DPF1
ENSG00000011347	500.99220026775	2.51112587481813	1.45957041151236	1.72045545388672	0.0853496843492698	0.160917771941881	SYT7
ENSG00000011376	876.306404786632	0.916337350404192	0.431856141269377	2.12185786616524	0.0338496755654435	0.0774739835105485	LARS2
ENSG00000011405	1545.00696620124	-0.4083839870127	0.586703106518775	-0.696065833767035	0.486387602037408	0.60832280286268	PIK3C2A
ENSG00000011422	138.283075596543	4.82700446872891	1.49984468036941	3.21833622634846	0.00128936578998336	0.00608168320765346	PLAUR
ENSG00000011426	468.383167285945	0.823497407106752	1.5584486554168	0.528408429911676	0.597215887821674	0.70469770865988	ANLN
ENSG00000011451	259.360098016643	0.289184850824753	0.70729424384827	0.408860744082048	0.682641858932686	0.776156723214512	WIZ
ENSG00000011454	2462.74496077564	-0.981379645199777	0.672478520989492	-1.45934719781944	0.144469571077004	0.24280610047963	RABGAP1
ENSG00000011465	217.403576631918	2.08507652276997	2.03375086735558	1.02523694334357	0.305251400611668	0.431846050027275	DCN
ENSG00000011478	46.3214864019036	1.46096187029851	0.835864682311626	1.74784495770075	0.0804908780714551	0.153832797378893	QPCTL
ENSG00000011485	666.67134289077	-0.387909437271137	0.728208734523701	-0.532689899036787	0.594248259482474	0.702077344331719	PPP5C
ENSG00000011523	538.019978200099	-1.05148817808712	0.839135433675459	-1.25306134849001	0.210183381046074	0.325425437005971	CEP68
ENSG00000011566	2218.6089115266	-1.87992257295856	0.635767086374101	-2.95693598056502	0.00310712622440016	0.0118393704061859	MAP4K3
ENSG00000011600	75.5524911960839	0.849985646178837	1.4009744637656	0.606710306406448	0.544043181220035	0.659028114606591	TYROBP
ENSG00000011638	57.165960149295	1.69141309406233	1.17629057418057	1.43792114906693	0.150456428208958	0.250546664433326	LDAF1
ENSG00000011677	602.889831402625	-0.45516691643767	1.89284299365453	-0.240467338265006	0.809967980781818	0.869357380417922	GABRA3
ENSG00000012048	366.626946439363	4.54601994321194	0.846181735655698	5.37239194803617	7.76989897345021e-08	1.55993923176677e-05	BRCA1
ENSG00000012061	535.649767000042	1.19060622263996	0.77145635614209	1.54332285055497	0.122752462058768	0.213382056175335	ERCC1
ENSG00000012124	90.7263439140156	6.88357078529206	2.06811886960087	3.32842124622196	0.000873396945505318	0.00451411533019357	CD22
ENSG00000012171	231.350115536676	4.03069393767518	1.48872559488145	2.70747943847648	0.00677962702727095	0.021682014738159	SEMA3B
ENSG00000012174	314.946545924215	-1.68313738723321	0.748237666589698	-2.2494689353245	0.0244826770732626	0.0602782806522203	MBTPS2
ENSG00000012211	66.8173490620107	4.20854013277865	1.06179675657438	3.96360236242995	7.38271858226735e-05	0.000818687364985325	PRICKLE3
ENSG00000012223	479.313024651759	4.90220307173739	2.25062239934993	2.17815439549226	0.0293945440077558	0.0696675960500151	LTF
ENSG00000012232	820.956343712297	-1.21378886112692	0.423819871026946	-2.86392626703845	0.00418425397961472	0.0149337569976619	EXTL3
ENSG00000012504	145.406800304252	10.503442721889	2.4541732434907	4.27982936809685	1.87036653888639e-05	0.000371629860324761	NR1H4
ENSG00000012660	1440.23896327764	-1.88544522794557	0.811526418320672	-2.32333191548737	0.0201613285607492	0.0518036920113982	ELOVL5
ENSG00000012779	311.884319776077	2.55051763254707	1.2646575478944	2.01676543724708	0.0437199974121559	0.0950731051025936	ALOX5
ENSG00000012817	481.181071125564	-10.7234707605761	2.7829434174638	-3.85328379056618	0.000116544177746823	0.00110348766100117	KDM5D
ENSG00000012822	905.127187173142	0.320509798957363	1.06554684006657	0.300793721031859	0.763571796700586	0.836240927018929	CALCOCO1
ENSG00000012963	162.158352503174	-1.96888956917231	1.16105216315929	-1.69578045814484	0.0899274646547205	0.167562627644167	UBR7
ENSG00000012983	2172.54885706395	-1.88181180646296	0.662379847384129	-2.84098589939687	0.00449743009064454	0.0157631113295658	MAP4K5
ENSG00000013016	559.49456775622	-3.16635321004425	0.951025731529741	-3.32940855864238	0.000870306366765714	0.00450905606910056	EHD3
ENSG00000013275	269.007522730074	-0.747208490132703	1.10075244195184	-0.678816109467597	0.497254385245252	0.617766502402317	PSMC4
ENSG00000013288	362.79459861482	-1.38930744741549	0.641608694253923	-2.16535009556099	0.030360884697616	0.0712960180174882	MAN2B2
ENSG00000013293	659.008838631343	-0.870099615806197	1.76733112885197	-0.492324048166005	0.622490282372616	0.726314763255844	SLC7A14
ENSG00000013297	1719.75676476703	3.83555087895954	1.89126997216399	2.0280292794851	0.0425572597959782	0.0930571613959007	CLDN11
ENSG00000013306	117.832068375344	1.56873916852422	1.24458896266941	1.26044759802431	0.207507940218538	0.322127219861808	SLC25A39
ENSG00000013364	356.828267660255	2.9921346327029	1.39863056569745	2.13933164774704	0.0324088183447915	0.0749728106669586	MVP
ENSG00000013374	512.730753501993	0.502703025046754	0.855739831982024	0.587448434978675	0.556902572460143	0.670377857102321	NUB1
ENSG00000013375	397.889176179027	-1.99901083288786	0.778164613777308	-2.56887912595308	0.0102028038673286	0.0299607755144117	PGM3
ENSG00000013392	61.9884805486304	-2.70887110765821	0.884758139124545	-3.06170803959893	0.00220077998142189	0.00906933623671247	RWDD2A
ENSG00000013441	993.103251077553	-1.21790989202198	1.26415044612019	-0.963421636846999	0.33533597239663	0.462263353989062	CLK1
ENSG00000013503	551.749426069616	0.510524350561443	0.681306576208827	0.749331311907023	0.453657539759853	0.578514076510484	POLR3B
ENSG00000013523	504.131562987228	-1.02528250462126	0.576869248240145	-1.77732217092363	0.0755152478755785	0.14606489671865	ANGEL1
ENSG00000013561	415.951999094226	-1.45156435694129	0.55044346160763	-2.63708165903513	0.00836226987178196	0.0254861280292674	RNF14
ENSG00000013563	74.0784239150767	2.50946190389744	1.14999222138854	2.18215554611962	0.02909805487736	0.0690361033511849	DNASE1L1
ENSG00000013573	164.464546471199	1.88980762487142	0.920409881660275	2.05322396307013	0.0400508613745734	0.0885503862252544	DDX11
ENSG00000013583	144.333962703101	0.769962496124092	0.686873902863945	1.12096629805515	0.262302208288246	0.385816485958433	HEBP1
ENSG00000013588	71.3016482506994	7.09823211501563	1.71134906487277	4.14774066887596	3.35772425547315e-05	0.000516624850289653	GPRC5A
ENSG00000013619	1387.05168305787	-1.55318853716022	0.983437388554191	-1.57934664192873	0.114256568991847	0.201854898776797	MAMLD1
ENSG00000013725	75.4072594467535	4.62381959664919	2.09545010618034	2.20659971001536	0.0273420372480264	0.0657907829010866	CD6
ENSG00000013810	169.85259095334	1.84712156307924	1.02598954922015	1.80033175238796	0.0718082700572152	0.140298867773351	TACC3
ENSG00000014123	539.087107224553	-2.05987905879301	1.35120825808644	-1.52447192833929	0.127390864073905	0.219947873272462	UFL1
ENSG00000014138	176.706916886106	2.04016341314026	0.639446045552318	3.19051689713411	0.00142018536024149	0.00652332586948775	POLA2
ENSG00000014164	374.260984963878	1.1079168940665	0.779531182723776	1.4212605199388	0.155241036407197	0.256694506157206	ZC3H3
ENSG00000014216	374.724234103064	0.240386881092306	1.07354246229713	0.223919304112046	0.822820094582567	0.878865953480349	CAPN1
ENSG00000014257	140.481432496744	6.43707621238511	1.9858751316122	3.24143049576298	0.001189314318734	0.0057328276916318	ACP3
ENSG00000014641	380.242930202375	-3.29032639948472	1.15349536112507	-2.85248342591987	0.00433790744966851	0.0153418142896691	MDH1
ENSG00000014824	1310.28454548298	-1.68707333750916	0.543184486096301	-3.10589381820095	0.00189704822575968	0.00808013599598033	SLC30A9
ENSG00000014914	151.559077801865	2.35717824050844	1.23013688233304	1.91619182739882	0.0553406832489857	0.114334591831808	MTMR11
ENSG00000014919	313.522661020596	-0.312055752053497	0.67832178287996	-0.460040883146341	0.64548687564806	0.745657957741257	COX15
ENSG00000015133	996.378613049148	4.45987765119303	1.15354733533847	3.86622855826237	0.000110531358317639	0.00106310602727928	CCDC88C
ENSG00000015153	1237.35050230081	-1.61086243505119	0.582509708323143	-2.76538298338124	0.00568559997917827	0.01878155303026	YAF2
ENSG00000015171	1710.65821694302	-1.61799299445271	0.707052563176447	-2.28836309875442	0.0221163847307551	0.0556583570460368	ZMYND11
ENSG00000015285	96.4237259941572	1.98527106860726	0.923885396936026	2.14882828020793	0.0316480147356044	0.0735751605476921	WAS
ENSG00000015413	28.6930902371094	10.4489144766479	2.08567323860729	5.00985211069075	5.44718782127062e-07	5.47529195948995e-05	DPEP1
ENSG00000015475	148.410380356093	0.0172217478211625	0.728443300408009	0.0236418507954105	0.981138289362905	0.988211279533208	BID
ENSG00000015520	36.0883998461867	10.0913686998295	2.93156726118546	3.44231184235177	0.000576764946404099	0.00331027541678889	NPC1L1
ENSG00000015532	227.130503145682	2.30035198305235	0.75308919742655	3.05455448161133	0.00225395071822697	0.00924790613139198	XYLT2
ENSG00000015568	330.366355247337	2.01642030181631	1.75911582780877	1.14626920521092	0.251683780684567	0.373850919213044	RGPD5
ENSG00000015592	349.784063274825	-4.06056126969482	1.52389974272163	-2.66458557335458	0.00770832517970586	0.0239214410707758	STMN4
ENSG00000015676	1620.85139979521	-1.27891332112391	0.552545054090951	-2.31458649689297	0.0206355725576186	0.0527013714856113	NUDCD3
ENSG00000016391	301.683694474157	1.28130572498984	1.28352811773276	0.99826852819801	0.318149164262301	0.444437382137413	CHDH
ENSG00000016402	114.971462157201	8.77844165348828	2.05532941920167	4.27106310622363	1.94543343406116e-05	0.000379715051247072	IL20RA
ENSG00000016490	80.8647669176654	12.9082678068389	2.91581763783272	4.42698049403165	9.55613702501561e-06	0.000255794744886483	CLCA1
ENSG00000016602	54.7610151536926	9.35086934752588	3.10479982138568	3.01174629137687	0.00259749592756214	0.0102886836546265	CLCA4
ENSG00000016864	179.521286883542	-1.20032580386965	0.954427052621933	-1.25764017330837	0.208521917680893	0.323337187741691	GLT8D1
ENSG00000017260	2143.37904146119	-2.74332106139871	0.683556394498403	-4.01330611998996	5.98741832468896e-05	0.000721525778183234	ATP2C1
ENSG00000017427	264.857774272108	1.64136321067986	1.52309478294039	1.07765007737151	0.281189945211552	0.405801303442647	IGF1
ENSG00000017483	53.2328206265818	1.53427115882303	1.06389262069574	1.44212971213174	0.149265784498534	0.248924770777838	SLC38A5
ENSG00000017797	699.242463537175	-0.286257990899705	0.771271575636058	-0.371150707406314	0.710525284863144	0.797662994879748	RALBP1
ENSG00000018189	2184.73679142685	-2.24050634575636	0.665827636319894	-3.36499451740979	0.000765451800228644	0.00409647457995034	RUFY3
ENSG00000018236	6167.99954494032	-3.12694651252634	1.54523166107063	-2.02361017529229	0.0430102772580098	0.0938195699808423	CNTN1
ENSG00000018280	412.047143159698	1.22290505792597	1.56290246927222	0.782457691358967	0.433945640469386	0.560603351160123	SLC11A1
ENSG00000018408	2519.76109756416	2.86460363253653	1.22280615609448	2.3426473756771	0.019147470223686	0.0497748385999591	WWTR1
ENSG00000018510	1107.85819315572	-2.0627794696839	0.490394341619251	-4.20636882324688	2.59506596501426e-05	0.000449066342432042	AGPS
ENSG00000018610	118.006549309795	-0.483406857783025	0.672487234407236	-0.718834251491963	0.472243050994865	0.595227023815855	STEEP1
ENSG00000018625	3533.98797788038	-2.70744784706856	1.98831034407921	-1.36168272479736	0.173298035435726	0.279752542917672	ATP1A2
ENSG00000018699	695.763710987403	0.686293992130922	0.607571363264654	1.12956935370237	0.258657730539659	0.381538141795393	TTC27
ENSG00000018869	91.7777962314445	0.358310442111278	0.673961396598501	0.531648316831912	0.594969593876767	0.702648556926194	ZNF582
ENSG00000019144	2311.69310804639	0.797257749451215	0.968554080380499	0.823142213326911	0.410427125776674	0.538051384172426	PHLDB1
ENSG00000019169	86.6600132888327	10.0992248668467	2.57872900052234	3.91635757956769	8.98968820151488e-05	0.000927222609576753	MARCO
ENSG00000019186	55.916806845312	6.10380508689003	2.80718046190344	2.17435436364903	0.0296785325969453	0.0702119180382373	CYP24A1
ENSG00000019485	789.322659717374	0.878305247017463	0.769528637793352	1.14135485527352	0.253722283167363	0.376028316033678	PRDM11
ENSG00000019505	288.155582432625	0.467973584884769	2.1751674853309	0.215143701825599	0.829655282453731	0.883259966323142	SYT13
ENSG00000019549	27.0677013675542	-0.754470220668091	1.99777304146994	-0.377655622038508	0.705686438899624	0.793868451202553	SNAI2
ENSG00000019582	2379.986471853	1.39603057710341	1.70027863895022	0.821059881082401	0.411612160480208	0.539297210072243	CD74
ENSG00000019991	273.33361449365	0.130526057584619	1.5861172288185	0.0822928187230196	0.934413864881546	0.957709373110898	HGF
ENSG00000019995	702.265326580811	-0.967432321939841	0.530042742854152	-1.8251968072055	0.0679713354539149	0.13453093853862	ZRANB1
ENSG00000020129	410.576843528215	-2.9094416311469	1.24268330878538	-2.34125751153015	0.0192189060612163	0.0499019105346775	NCDN
ENSG00000020181	154.329393310879	3.51308313050496	1.19397077759488	2.94235269106139	0.00325728716035886	0.0122999918810522	ADGRA2
ENSG00000020256	532.540846580605	1.16381334864516	0.663142162367696	1.75499827139608	0.0792596034349527	0.152039041916045	ZFP64
ENSG00000020426	2360.01178338241	-1.84175388263195	0.609348558613767	-3.02249649498118	0.00250698986049225	0.0100177861497815	MNAT1
ENSG00000020577	5528.02985349013	0.0995881809429582	1.09721891283829	0.0907641855036415	0.927679968376288	0.952696368000261	SAMD4A
ENSG00000020633	91.5527093647951	6.94883352959765	1.75182941661467	3.9666153928537	7.29004885681286e-05	0.00081355056832182	RUNX3
ENSG00000020922	588.018077307123	-0.321739784230631	0.519181238627267	-0.619706107025982	0.535451294270943	0.651859838074302	MRE11
ENSG00000021300	480.119216288586	0.146475116222732	1.13518034892642	0.129032462869233	0.897331961880975	0.932025241382497	PLEKHB1
ENSG00000021355	91.8736264388004	0.515532070191923	1.21451304290713	0.424476355525929	0.671218445509447	0.766519010088903	SERPINB1
ENSG00000021461	68.8547041584492	4.74929643842807	2.01160532451067	2.36094843285591	0.0182282651081586	0.0478535348700789	CYP3A43
ENSG00000021488	60.0872022647956	4.83468998184981	1.55595760760273	3.10721189203774	0.00188860975849779	0.00806246102311641	SLC7A9
ENSG00000021574	722.0979223535	-1.28928284921374	0.570461095905019	-2.26007147282906	0.0238168153153659	0.058974777848904	SPAST
ENSG00000021645	19075.3725693417	-1.8149217279845	1.37486579839173	-1.32007191546079	0.186811008418018	0.296861972110673	NRXN3
ENSG00000021762	524.651361351122	0.303350671869073	0.655922718590018	0.462479287988622	0.643737651944754	0.744385780046165	OSBPL5
ENSG00000021776	1070.99400315713	-1.05131501459689	0.604365368800477	-1.73953550098924	0.0819406132999654	0.15605543768926	AQR
ENSG00000021826	388.070289443125	5.48213093531297	1.52941520249271	3.58446216983979	0.000337773515644874	0.0022538183524957	CPS1
ENSG00000021852	84.7867184867144	13.5048077227557	3.03584838053851	4.44844604537205	8.64937692769837e-06	0.000241215386416444	C8B
ENSG00000022267	763.876377902477	-1.64945890358402	1.06864713205221	-1.54350192323675	0.122709041218425	0.213378764157065	FHL1
ENSG00000022277	495.522540685257	-0.537356825644026	0.611493232213495	-0.878761689150494	0.379530502609635	0.507784113836999	RTF2
ENSG00000022355	359.930297330116	-0.69256961841072	2.28623411407486	-0.302930314155938	0.761942968765391	0.835430469305383	GABRA1
ENSG00000022556	62.4982441014676	3.30335422468737	2.11915541318971	1.55880696815682	0.119042074471385	0.208404254825074	NLRP2
ENSG00000022567	471.574341279479	0.614180246074901	0.820517093217357	0.748528277048584	0.454141575545028	0.57909561822135	SLC45A4
ENSG00000022840	949.802644900194	-0.465238001300151	0.735491642070775	-0.632553756818057	0.527025093260207	0.644758439539006	RNF10
ENSG00000022976	207.084983316405	0.844849690870143	0.630861170575976	1.33920065186259	0.180505360292278	0.289118039754667	ZNF839
ENSG00000023041	261.372744728974	-2.07573982778001	0.625216544668821	-3.32003342758554	0.000900066701421586	0.00462881853237926	ZDHHC6
ENSG00000023171	2357.85316758541	-0.878198473542408	0.959314883097885	-0.915443395088868	0.359958905827399	0.48772855082477	GRAMD1B
ENSG00000023191	262.571585889023	1.07741550332844	1.32222460379474	0.814850593640663	0.41515783663371	0.542773528719004	RNH1
ENSG00000023228	1036.74457889372	-1.97410271268745	0.916679880713557	-2.15353555174657	0.0312766131542384	0.0728425592315007	NDUFS1
ENSG00000023287	1863.98050488143	-1.71947680849057	0.698784713184963	-2.46066746459497	0.0138678835222933	0.0384260971938234	RB1CC1
ENSG00000023318	1030.29753743025	-0.704085890641416	0.647043903429879	-1.08815783119069	0.276525437044698	0.401056916302939	ERP44
ENSG00000023330	199.838127155876	-1.37071381885065	0.898123163924176	-1.52619804711592	0.126960549682189	0.219369753248495	ALAS1
ENSG00000023445	77.2470741054766	3.1488953620227	1.4801069455999	2.12747826863716	0.0333803650500976	0.0767032143251731	BIRC3
ENSG00000023516	1829.82803449469	-3.57916031603389	0.933175240643201	-3.83546429453799	0.000125327313356425	0.00115887801319493	AKAP11
ENSG00000023572	38.3137654506232	-0.763696280462474	1.10712144273707	-0.689803531015021	0.490317747859792	0.611795131116432	GLRX2
ENSG00000023608	367.790045326908	0.842158910005762	0.743480471377852	1.13272499067129	0.257329759599696	0.380040144176697	SNAPC1
ENSG00000023697	759.270202939432	0.0479577143865736	0.465912162123462	0.10293295235737	0.918016184397301	0.946060833108332	DERA
ENSG00000023734	487.437838418646	-3.2319969649837	1.04776484425481	-3.08465872156873	0.00203785842223505	0.00854784468831613	STRAP
ENSG00000023839	127.223357612622	6.88733759573263	1.79262452857037	3.84204136781803	0.000122015264821046	0.00113912129175369	ABCC2
ENSG00000023892	151.455718026424	1.55580293732542	1.15404026534765	1.34813574884819	0.177614725256798	0.285365574281705	DEF6
ENSG00000023902	393.526010586734	-1.1933858977061	0.666780770390698	-1.78977251699512	0.0734904890612271	0.142964235493614	PLEKHO1
ENSG00000023909	145.621018364126	-0.708913640024228	0.648407686007865	-1.09331467735814	0.274255660804276	0.398519626854867	GCLM
ENSG00000024048	1444.11456571966	-1.27252820054868	0.532552156706263	-2.38949027719469	0.0168717704312278	0.0449950142826102	UBR2
ENSG00000024422	122.288073506871	1.41132836113301	1.39416771473635	1.0123088823642	0.311390389214198	0.437686368852664	EHD2
ENSG00000024526	51.9267524059039	3.21782268537095	2.05825305848078	1.56337563649538	0.117964267235077	0.206972940959966	DEPDC1
ENSG00000024862	151.077179978064	-1.33228969099368	0.758978442671097	-1.75537224259613	0.0791956567425198	0.151975406995041	CCDC28A
ENSG00000025039	357.058502817178	-1.40297717128361	0.865203499241483	-1.62155743997058	0.104898141712357	0.188855012403781	RRAGD
ENSG00000025156	277.119054510221	-2.02015709805428	0.594893403903456	-3.3958303870892	0.000684207438649456	0.00376796954030149	HSF2
ENSG00000025293	1038.80856948622	0.537228987334575	0.357802918696032	1.50146619623014	0.13323502358862	0.22786924595063	PHF20
ENSG00000025423	91.5681653078217	5.75005575497935	1.94118249153051	2.96214074671865	0.00305508096074479	0.0116992628124521	HSD17B6
ENSG00000025434	87.167230503637	2.53710381003531	0.75084477945346	3.37899906806579	0.000727502547643255	0.00394088515338631	NR1H3
ENSG00000025708	128.695591809405	3.04816189394539	1.42492904593995	2.13916749232568	0.0324221059008186	0.0749951597229338	TYMP
ENSG00000025770	167.513671581058	-0.221558215583084	0.932193462488635	-0.23767407142247	0.812133895472246	0.87088346942909	NCAPH2
ENSG00000025772	153.449990709859	0.986014359621311	0.613073409751252	1.60831369284369	0.10776649323723	0.192843831226435	TOMM34
ENSG00000025796	1205.17682211616	-1.38996553212124	0.748252028585425	-1.85761679089461	0.0632234523630738	0.127089724275678	SEC63
ENSG00000025800	778.729684554648	-1.01160961128739	0.619546068407568	-1.63282387359434	0.102506044503202	0.185516113712543	KPNA6
ENSG00000026025	6507.44471995068	0.657970073488857	2.06683842668077	0.318346158555568	0.7502223745766	0.826876051799888	VIM
ENSG00000026103	211.704793804474	1.46165661417678	1.19735952284051	1.22073327709397	0.222187023909286	0.33958650904805	FAS
ENSG00000026297	45.5391690528054	-0.0682869066013234	1.60189624202811	-0.0426287950553324	0.965997441213405	0.979064896674607	RNASET2
ENSG00000026508	3678.06643170864	4.29776282288908	1.59572181797703	2.69330329038024	0.00707478794523626	0.0224145150788326	CD44
ENSG00000026559	168.506418294464	3.19982073844135	1.75308955302031	1.82524659560519	0.0679638251679947	0.134528949999901	KCNG1
ENSG00000026652	2130.75419270676	-0.451390031493574	1.04301125768571	-0.432775800038	0.665177655898828	0.761512968296067	AGPAT4
ENSG00000026751	58.4714625311585	12.1590512655281	2.38000062349273	5.10884373117697	3.24136291623118e-07	4.01366130208051e-05	SLAMF7
ENSG00000026950	233.508734137075	0.769447536059246	0.938296291000636	0.82004750891499	0.412189024162931	0.539891869573926	BTN3A1
ENSG00000027001	981.434665534735	0.694296386848144	0.710360795058525	0.977385564741003	0.328378306733764	0.45540439976846	MIPEP
ENSG00000027075	1333.67692175496	1.34032534138013	1.3726217809727	0.976470984184961	0.328831119975474	0.455848946166978	PRKCH
ENSG00000027644	34.1768676350512	11.6011026514777	2.73821367088799	4.23674119182801	2.26787287433541e-05	0.000413556818063332	INSRR
ENSG00000027697	548.388375952081	-3.08847934000252	0.91442518225803	-3.37750906244293	0.000731455428004427	0.00395341526286031	IFNGR1
ENSG00000027847	134.150420411574	-0.437314608413631	0.635413215543921	-0.688236564358021	0.491303821703948	0.612545232898798	B4GALT7
ENSG00000027869	32.8503884126564	8.55868411019705	2.25957485244749	3.78774091105085	0.000152023254450753	0.0013170041385786	SH2D2A
ENSG00000028116	810.571272588163	2.70061732075838	1.25681287743393	2.14878234401314	0.0316516576349083	0.0735751605476921	VRK2
ENSG00000028137	322.719637648455	2.13824587519523	1.35455744016747	1.5785568125711	0.114437747237049	0.202095396332221	TNFRSF1B
ENSG00000028203	1186.00407477115	-1.64188614433739	0.748700252596259	-2.19298195592141	0.0283086791658431	0.0676444622683695	VEZT
ENSG00000028277	358.542324409983	1.94976924362883	1.30502484132241	1.4940476088203	0.135163176091076	0.230423686594177	POU2F2
ENSG00000028310	587.830605896636	0.585713520317862	0.636536031508911	0.920157683657635	0.35749036404638	0.485342205819867	BRD9
ENSG00000028528	1226.32063747936	-0.792000779060597	0.729226243821549	-1.08608375764163	0.277441937642644	0.401850656896564	SNX1
ENSG00000028839	298.837118929107	-2.47980248460146	0.611489273095166	-4.05534911847183	5.00594775686448e-05	0.000647797206909891	TBPL1
ENSG00000029153	437.230077313831	-0.0412862881187963	1.12869089020118	-0.0365789149865799	0.970820755680608	0.981492439725069	ARNTL2
ENSG00000029363	1164.95594694762	-1.68462058281708	1.11512432827077	-1.51070202676812	0.130864385812138	0.224781512933731	BCLAF1
ENSG00000029364	631.043539288486	-1.17486354682959	0.621342803402698	-1.8908459877472	0.0586449062535843	0.119715500139967	SLC39A9
ENSG00000029534	635.803985541034	3.63229641946863	1.70805783942246	2.12656523428785	0.0334562236823739	0.0768264433615209	ANK1
ENSG00000029559	40.9490129115819	10.5041394105609	2.3360990571899	4.49644435163481	6.90992534710679e-06	0.000214086894162701	IBSP
ENSG00000029639	453.702577019733	-0.596256838844761	0.624431866906142	-0.954878939473445	0.339638921286489	0.46700839899371	TFB1M
ENSG00000029725	1432.56053836711	-0.626932938451557	0.654742175245635	-0.957526431249605	0.338301612097985	0.46554462211847	RABEP1
ENSG00000029993	178.098899443801	0.261619768681753	1.61378848783911	0.162115277592583	0.871215075560196	0.913951618377994	HMGB3
ENSG00000030066	896.248413614628	0.102369853474083	0.500573199408011	0.204505262357529	0.837958680127088	0.890129323796581	NUP160
ENSG00000030110	32.5666791397614	-0.285392865593749	0.838425655528423	-0.340391379619554	0.733561809602558	0.814416657402088	BAK1
ENSG00000030304	240.476005677447	10.8024655655462	2.20984405030072	4.88833841649422	1.01690613391335e-06	7.81732414245139e-05	MUSK
ENSG00000030419	1348.21041662521	-0.940739518182475	0.780212520239462	-1.20574778509546	0.227914753974536	0.346191361645324	IKZF2
ENSG00000030582	374.467267726385	0.190492410910104	1.54282951179244	0.123469514586088	0.901735313386927	0.93461413464298	GRN
ENSG00000031003	1564.1924707726	-1.27787264158879	0.548257590939123	-2.33078878014237	0.0197645000347705	0.0510249808013758	FAM13B
ENSG00000031081	1679.43849430703	-0.648095991496227	1.12052246131565	-0.578387327225258	0.563002647922091	0.675719524514547	ARHGAP31
ENSG00000031691	109.027860464434	1.71365637231677	0.846233759614341	2.02503900706791	0.0428633590042985	0.0935879422288976	CENPQ
ENSG00000031698	702.951133824303	-1.47162069467054	1.1242859062728	-1.30893813260473	0.190555308347437	0.301583745700034	SARS1
ENSG00000031823	812.231094993784	-0.0889222243427315	0.426928536699113	-0.208283627583792	0.835007514616491	0.887769686105626	RANBP3
ENSG00000032219	1212.44100980852	-1.09034593252137	0.713204295176435	-1.52879888679251	0.126314308446288	0.218453925262256	ARID4A
ENSG00000032389	986.084483303679	0.156205192335157	0.658137150783296	0.237344438236386	0.812389590081283	0.871022156545386	EIPR1
ENSG00000032444	394.300004274816	-0.425472606290747	0.841741774623807	-0.505466901034941	0.613230940287744	0.718144898301634	PNPLA6
ENSG00000032742	1285.45623309877	1.3100879961589	0.568940764883729	2.30267907842151	0.0212969061812453	0.054043284197076	IFT88
ENSG00000033011	144.709663040124	1.65816648973219	0.598372625713507	2.7711269173702	0.00558626480887855	0.0185274049691739	ALG1
ENSG00000033030	350.706696837094	0.656218176191778	0.523027024788057	1.25465443484052	0.209604233417749	0.324625969356324	ZCCHC8
ENSG00000033050	347.79024341173	-0.526453679172406	0.941303202216648	-0.559281725519126	0.575969465175666	0.68685915016252	ABCF2
ENSG00000033100	282.0369960275	-1.04830198302344	1.15723681400219	-0.905866431433326	0.365006553891953	0.492816043871226	CHPF2
ENSG00000033122	5086.92509577631	-3.50671292694423	2.00473227862695	-1.74921757100952	0.0802534179394569	0.153449877907539	LRRC7
ENSG00000033170	2560.78717118052	-0.482788290052922	0.713860788407409	-0.676305937926638	0.498846423519503	0.619112062895198	FUT8
ENSG00000033178	999.226747583328	-2.16122612017918	0.619924921928341	-3.48627074623239	0.000489805004797014	0.00295296725778351	UBA6
ENSG00000033327	2122.80950060416	-0.660402873324859	0.647946330724432	-1.01922465181105	0.308096325812517	0.434575389159321	GAB2
ENSG00000033627	1674.55368665652	-2.26557476795915	0.686194158221351	-3.30165266027859	0.000961170142570601	0.0048617551548211	ATP6V0A1
ENSG00000033800	1869.07063271367	-1.71291510455374	0.608003135914578	-2.81728004902001	0.00484322750392038	0.0167033191383538	PIAS1
ENSG00000033867	1693.21381053097	-2.97884833046535	0.94684747229701	-3.14606989786728	0.00165480452500861	0.00731502838235422	SLC4A7
ENSG00000034053	2300.49802108601	-1.82859616259728	1.09077189690054	-1.67642397809596	0.0936551754671932	0.173011914729863	APBA2
ENSG00000034152	239.669607980336	1.95995183530335	0.918628687451647	2.13356262663691	0.0328786000353871	0.0757967190782352	MAP2K3
ENSG00000034239	226.882280922644	4.28951559893234	1.44929447567807	2.95972672974237	0.00307912034909321	0.0117630019765192	CLXN
ENSG00000034510	674.718155306992	-1.81456339986648	2.15478650751404	-0.842108205865799	0.399727388482389	0.527670599357196	TMSB10
ENSG00000034533	80.1333010431662	-0.993849653145602	0.74753013796563	-1.32951114967795	0.183679389791578	0.293056562109409	ASTE1
ENSG00000034677	1578.17451832885	-0.543935540551436	0.677744844035323	-0.802566844054201	0.422225138623113	0.549744815762737	RNF19A
ENSG00000034693	477.427017338829	-1.68994186460832	0.679390887385114	-2.48743675546295	0.0128667328768633	0.0362045584588472	PEX3
ENSG00000034713	317.268041627576	-1.98361445905988	1.09166092846706	-1.81706096401684	0.0692077790758275	0.13639070461346	GABARAPL2
ENSG00000034971	35.6506621090676	12.9647054775847	2.98767255277312	4.33939973292957	1.42872435235881e-05	0.000319245111904126	MYOC
ENSG00000035115	673.382069604344	-0.903099961681274	0.805998208593466	-1.12047390683071	0.262511865830426	0.386011723921453	SH3YL1
ENSG00000035141	96.2347742345484	-1.48849876693395	1.22518376167632	-1.21491878483384	0.224397068459199	0.342256009637688	FAM136A
ENSG00000035403	1442.3000871902	0.632662265033481	1.0845574484068	0.583336794157704	0.559666597881304	0.672556112133164	VCL
ENSG00000035499	239.008482631003	4.58245501635922	1.60830534988485	2.84924440292841	0.00438232018460427	0.0154492403388151	DEPDC1B
ENSG00000035664	462.604295468243	4.51966869092009	1.35692278784957	3.33082230720201	0.000865898569414149	0.00449107512337978	DAPK2
ENSG00000035681	843.974060159641	-1.77351798326295	0.417680012768452	-4.24611647444601	2.17507592392752e-05	0.000404439487014388	NSMAF
ENSG00000035687	646.555885582151	-1.49798889369991	0.873626969665285	-1.71467794117418	0.0864042900384985	0.162520858077689	ADSS2
ENSG00000035720	69.4078296795308	8.95950691634351	2.41784246009786	3.70557927747736	0.000210908146257235	0.00163593939306585	STAP1
ENSG00000035862	1270.90419367283	-2.30803308138761	0.909321245005279	-2.53819328874715	0.0111426424484152	0.0321499516102663	TIMP2
ENSG00000035928	777.363323956401	-0.356703589502879	0.566919496525481	-0.629196193972923	0.529220620272384	0.646526449259327	RFC1
ENSG00000036054	619.900529552462	-1.84074799569691	0.781882535991455	-2.35425132416185	0.018560057599129	0.0485519836929018	TBC1D23
ENSG00000036257	1988.27674912159	-1.52419243143783	0.655644068152568	-2.32472541959024	0.0200866471528523	0.0516503079425309	CUL3
ENSG00000036448	329.782015152882	1.81532540371884	1.42898592162333	1.27035919406164	0.203956711648613	0.317927094842579	MYOM2
ENSG00000036530	310.742302904399	-1.0664460228952	1.4088209592972	-0.756977681129337	0.449063233951284	0.574177865261769	CYP46A1
ENSG00000036549	1800.40556560399	-1.74462384858031	0.652858751119467	-2.67228377591443	0.0075336908748567	0.0235544592683946	ZZZ3
ENSG00000036565	73.4150454451712	5.9358503301762	2.50236310751847	2.37209792309583	0.0176874023542022	0.0467063967925614	SLC18A1
ENSG00000036672	252.638470003173	-0.84398091955163	0.973809359103783	-0.866679819475511	0.386117465626356	0.514036121270033	USP2
ENSG00000036828	181.237868291692	9.80622097934652	2.45601065289803	3.9927436665535	6.53131614235163e-05	0.000765827788953416	CASR
ENSG00000037042	245.653810007059	0.0363528999973948	0.952158115805923	0.0381794781706241	0.969544583012077	0.980763801344797	TUBG2
ENSG00000037241	56.4551647441227	0.686189775539678	0.892451581636531	0.768881796681204	0.441963484666626	0.567803361047538	RPL26L1
ENSG00000037280	89.6628867627057	5.12114764986117	1.72765174609722	2.96422450961537	0.00303446810318894	0.0116354099584358	FLT4
ENSG00000037474	592.294306296396	-1.1220286227454	0.829990937975193	-1.35185647385819	0.176421233910701	0.283841491950469	NSUN2
ENSG00000037637	911.515010877582	0.319851329057973	0.54955923069746	0.582014296533681	0.56055705110285	0.673547894233343	FBXO42
ENSG00000037749	800.186467642775	0.603543323617009	0.538922938113782	1.11990654123834	0.262753590527076	0.386257304223317	MFAP3
ENSG00000037757	173.908193624452	-0.203776953365877	0.771705708217226	-0.264060445835806	0.791733342053973	0.856155089700053	MRI1
ENSG00000037897	34.2969054160374	0.681720608925488	1.25005074883983	0.545354346260094	0.58550983316431	0.695365474123585	METTL1
ENSG00000038002	97.184769990478	-1.3432048275739	1.11548158826768	-1.20414791396052	0.228532413514735	0.346823849924498	AGA
ENSG00000038210	11.2744591151799	-3.8082015193018	1.78092532711028	-2.13832745333627	0.0324901759073156	0.0751022074209008	PI4K2B
ENSG00000038219	1954.88314779415	-0.373060629053172	0.858090382792086	-0.434756800139507	0.66373896481305	0.760286825091068	BOD1L1
ENSG00000038274	202.759797387114	-2.26434143005358	0.900122269087639	-2.51559316752458	0.0118832264782615	0.0338568807307756	MAT2B
ENSG00000038295	1130.80286505842	1.35778754767232	1.82931699527142	0.742237431337517	0.457943493368616	0.582578498884627	TLL1
ENSG00000038358	271.731473964051	-0.806479324405318	1.11050409574492	-0.726228140441332	0.467698923515581	0.591278720998881	EDC4
ENSG00000038382	10495.8136535134	-1.92458849742527	0.753308305024514	-2.55484837295487	0.0106234063582159	0.0309236233222899	TRIO
ENSG00000038427	9663.10231372348	-2.00996950831445	1.42205379149099	-1.41342719968915	0.157530152781738	0.259525655622495	VCAN
ENSG00000038532	1976.0015643382	0.454708936471408	0.571551315206026	0.795569749161543	0.426282155264787	0.553537751254037	CLEC16A
ENSG00000038945	1143.25898032876	4.46324578690844	1.45105029567611	3.07587255948893	0.00209887533064752	0.00874524339360467	MSR1
ENSG00000039068	271.710057733993	2.58958467100203	1.17314795011938	2.20738114978466	0.0272874421857988	0.0657052884210681	CDH1
ENSG00000039123	1246.34737427643	-1.49059826546481	0.635675243857865	-2.34490532684345	0.0190319114888958	0.049516972531313	MTREX
ENSG00000039139	1257.02616064894	3.68047528987353	1.2060241028041	3.05174273160556	0.00227517011123276	0.00931648370894698	DNAH5
ENSG00000039319	1358.88132712293	-1.45644261258217	0.978986825162	-1.48770399677357	0.13682897310759	0.232543037336736	ZFYVE16
ENSG00000039523	510.153487260742	0.0697407056101332	0.759473848625902	0.0918276590251441	0.926834968175702	0.952276646488536	RIPOR1
ENSG00000039537	161.08587824827	9.90726632998797	2.40334664798811	4.1222793799977	3.75141833691237e-05	0.000553715772940835	C6
ENSG00000039560	792.628995894788	1.54376360227469	0.869277013939671	1.7759167417509	0.0757466410863771	0.146443978218511	RAI14
ENSG00000039600	53.7232479401766	4.35211565898808	1.77530932732932	2.45146893107083	0.0142274468236332	0.0392436138276525	SOX30
ENSG00000039650	187.07998093761	1.73646772776969	0.891392049737946	1.94804040296319	0.0514101289287043	0.107981789183502	PNKP
ENSG00000040199	573.416243787735	-0.656810076833328	0.607209741897966	-1.08168567055648	0.279392222503759	0.403996347748775	PHLPP2
ENSG00000040275	183.247872602762	-1.10244398578919	0.618861523643447	-1.78140657266707	0.0748460552737814	0.145082637514672	SPDL1
ENSG00000040341	1711.23595985305	-1.03746254953286	0.533324093424995	-1.94527598194618	0.0517417712263559	0.108483026177615	STAU2
ENSG00000040487	108.141079608002	0.853571744222285	0.747151403286616	1.14243477355131	0.253273343985087	0.375578306222131	SLC66A1
ENSG00000040531	141.389413954404	1.83390506343542	0.652706232534957	2.80969442610186	0.00495885572155088	0.0169834714174283	CTNS
ENSG00000040608	105.333783041837	1.99490497931284	1.68291148431673	1.18538912943647	0.235863627751382	0.355652906392798	RTN4R
ENSG00000040633	137.877627685133	0.698759160367262	1.09300091165801	0.639303364630584	0.522625600066845	0.640854766590505	PHF23
ENSG00000040731	1623.19495646069	-3.04481626068794	1.57219355160763	-1.9366675671545	0.0527859927625201	0.110147481769541	CDH10
ENSG00000040933	2123.93290557858	-0.789575677773438	0.498577354034321	-1.5836573229499	0.113271721567973	0.200491819764112	INPP4A
ENSG00000041353	850.825332895683	-0.995412327279236	1.83451930531541	-0.542601173176585	0.587404431050021	0.696898234634732	RAB27B
ENSG00000041357	244.47754445798	-1.6091863499335	1.38812764856165	-1.15924954855622	0.246354479987385	0.367830278280973	PSMA4
ENSG00000041515	2587.3260380122	-1.33010932167514	1.45270565498867	-0.915608276946861	0.359872388555059	0.487699136439483	MYO16
ENSG00000041802	323.513016676065	-0.434504878740331	0.728957629727941	-0.596063284093063	0.551132950877457	0.665161567129388	LSG1
ENSG00000041880	64.1154014586213	2.53037035689036	1.03710269936677	2.43984550270223	0.0146935444468311	0.0402607401107752	PARP3
ENSG00000041982	6126.02221374096	3.66203393563844	1.69677567129076	2.15823104821669	0.0309098725758008	0.0722406481685109	TNC
ENSG00000041988	71.1259465270223	0.228876188667008	0.725740370106199	0.315369239599439	0.752481319311484	0.828570884027805	THAP3
ENSG00000042062	268.322080660038	5.82151747255577	1.99485855942028	2.91826076844643	0.00351989852807129	0.0130563095800403	RIPOR3
ENSG00000042088	475.331146664712	0.566159266176232	0.563643427733083	1.00446352839288	0.31515524225213	0.441597455924366	TDP1
ENSG00000042286	152.677947724237	1.81046362225785	0.770232143155559	2.35054280497899	0.0187460513739687	0.0489642031529996	AIFM2
ENSG00000042304	31.3963801347918	8.67200693783186	3.11473405968235	2.78418856045651	0.00536618278081402	0.0179675022222236	C2orf83
ENSG00000042317	693.785006004629	-0.989854968695361	0.453050002088408	-2.18486914056387	0.0288984427491084	0.0686965050705613	SPATA7
ENSG00000042429	293.146095315842	-1.01520844333689	0.602622277166145	-1.68465136753813	0.0920558545352559	0.170667295672813	MED17
ENSG00000042445	175.400857794762	-0.136140711404366	0.947111152494773	-0.143743119322119	0.88570332045412	0.92343344642492	RETSAT
ENSG00000042493	105.457068270872	4.61710738946627	1.45932814779759	3.16385824287318	0.00155692608534568	0.00698091069382478	CAPG
ENSG00000042753	88.716641234205	1.88224456128862	0.780343002663806	2.41207335090251	0.0158620899893369	0.0428326141145858	AP2S1
ENSG00000042781	2164.64253321796	8.26132069508354	2.34223268553173	3.52711357249635	0.000420116514175591	0.00264381904949393	USH2A
ENSG00000042813	411.484591125406	7.58758629501349	1.97198074978935	3.84769795335174	0.000119232927337033	0.00112009533480188	ZPBP
ENSG00000042832	586.648837776671	6.91527000719836	1.85042765594453	3.73711989495127	0.000186140178313865	0.00150594395436323	TG
ENSG00000042980	573.224199224754	-0.371031109347974	1.11026459768202	-0.334182599465571	0.738241773573286	0.817943722445455	ADAM28
ENSG00000043039	182.367503038075	3.43831619570454	2.14105146814328	1.60590076738615	0.108295714907179	0.193606560782015	BARX2
ENSG00000043093	536.704800873377	-1.11700691135273	0.559539079629678	-1.99629829625484	0.045901463396904	0.0988101712463202	DCUN1D1
ENSG00000043143	524.117402000487	-0.540422325758707	0.753283924512349	-0.717421822201446	0.473113858606598	0.59612000256677	JADE2
ENSG00000043355	195.34614722466	8.28760030061824	1.8596688553107	4.45649249701157	8.33115154365731e-06	0.00023567699421517	ZIC2
ENSG00000043462	493.982300748692	0.604758310670679	1.16020219453926	0.521252514016179	0.6021908760371	0.709071012730395	LCP2
ENSG00000043514	599.207713500106	-1.45528792837382	0.548304603635659	-2.65415960165974	0.00795062117999629	0.0245133286687257	TRIT1
ENSG00000043591	37.6422476423207	-3.59529464650477	1.61486808078054	-2.22637049384678	0.0259893751804444	0.0632573316097469	ADRB1
ENSG00000044090	303.255050604575	1.89759201517265	1.12162268655333	1.69182741925791	0.0906788839962308	0.168628475014214	CUL7
ENSG00000044115	2928.22518626243	1.1273304467327	0.702661378301504	1.60437229303498	0.108632014538109	0.194023270740503	CTNNA1
ENSG00000044446	487.216891641043	0.423890822747547	0.403942369815909	1.04938440337598	0.294001233564825	0.419720504583156	PHKA2
ENSG00000044459	1954.95355518955	0.326322323902567	0.825342063307418	0.395378278183092	0.692563737413781	0.783882075860951	CNTLN
ENSG00000044524	1297.50931564715	2.11479492648255	1.73888616012993	1.21617790455273	0.223917158783895	0.341725677231895	EPHA3
ENSG00000044574	2074.97346565541	-2.21795255253675	1.79931821144793	-1.23266275994169	0.217701611194066	0.334188376355288	HSPA5
ENSG00000046604	205.798281717443	5.52507038415479	1.44820897881513	3.81510573748493	0.000136124633129792	0.00121963660679851	DSG2
ENSG00000046647	323.723060047126	-0.230021885143756	0.900188579043781	-0.255526331369472	0.798316608962701	0.86093294168134	GEMIN8
ENSG00000046651	661.214123715973	0.331681853717069	0.910208039737672	0.364402245680737	0.715557658780335	0.801268036276522	OFD1
ENSG00000046653	4782.71046652879	-2.6269150406608	1.09747963266454	-2.39358887625367	0.0166844385745798	0.0446104868481687	GPM6B
ENSG00000046889	4665.66575171395	-1.54164259779514	1.23080671682608	-1.25254646137342	0.210370809562519	0.325520650325003	PREX2
ENSG00000047056	923.36232980917	-0.665247743887864	0.562599421903946	-1.18245365705591	0.23702574347858	0.357040745148132	WDR37
ENSG00000047188	1366.3259163661	-2.29318210002832	0.699580077753228	-3.27794082900861	0.00104567312685898	0.0051917105859104	YTHDC2
ENSG00000047230	481.163321685782	-0.276752843120418	0.452100479705044	-0.612148970293009	0.540439200276304	0.656084432459415	CTPS2
ENSG00000047249	1196.07472223709	-1.77162402198561	0.527972795361615	-3.35552141615972	0.00079215522805474	0.00420996606552145	ATP6V1H
ENSG00000047315	854.506777050782	-1.58480060112491	0.826496323623865	-1.91749262014401	0.0551753776390642	0.114040143348147	POLR2B
ENSG00000047346	1267.60839768461	-1.47468339516057	0.587245570406299	-2.51118691987795	0.0120325965493523	0.034216455451603	FAM214A
ENSG00000047365	2432.45712020694	-0.795514817043001	1.22225038276835	-0.650860763276009	0.515136371700079	0.634190928760251	ARAP2
ENSG00000047410	2390.88936433221	-0.375017006798455	1.18258267585129	-0.317116946202934	0.751154866789401	0.827550958462334	TPR
ENSG00000047457	698.027558247341	6.61770183422424	1.77809711943561	3.72178873802168	0.000197816497077922	0.00156567063117735	CP
ENSG00000047578	1459.95689349517	1.73633081305418	0.574062936747606	3.02463493444027	0.00248933401354364	0.00997035407051499	KATNIP
ENSG00000047579	731.730471396768	0.888232366232676	0.609836161239507	1.45650983442392	0.145251732986054	0.243783831378834	DTNBP1
ENSG00000047617	2125.66493800729	2.92206316188726	1.53237238460705	1.90688842427591	0.0565350374869301	0.116361903074771	ANO2
ENSG00000047621	448.951477720475	-1.35714711794488	0.348865528059475	-3.89017259886312	0.000100172946793346	0.000993990579049713	C12orf4
ENSG00000047634	272.096508108359	-0.769902372340524	1.11334979631677	-0.691518851386643	0.489239538126329	0.610781478442064	SCML1
ENSG00000047644	683.167589330897	-0.10108737869052	0.592918237283427	-0.170491262258472	0.864623805475428	0.909114540775227	WWC3
ENSG00000047648	1325.66283232184	0.583998250863355	1.29926428898066	0.449483800806634	0.653082691247041	0.751577548683709	ARHGAP6
ENSG00000047662	565.323320146082	1.15359502019891	1.6025594023245	0.719845403874346	0.471620186080109	0.594654430233807	FAM184B
ENSG00000047849	2569.83869375856	0.815169786501338	0.696695185037305	1.17005227538309	0.241979932455311	0.362733093384805	MAP4
ENSG00000047932	421.981764272061	-1.91209798855432	0.682449511639971	-2.80181604051473	0.00508158408584436	0.017300309073292	GOPC
ENSG00000047936	51.0930071961784	7.58796800742542	3.0581723207405	2.48121008615633	0.0130937175327173	0.0367188750825958	ROS1
ENSG00000048028	519.83058403191	-0.436843187433562	0.443045449981384	-0.986000843597237	0.324132698891245	0.450725578668015	USP28
ENSG00000048052	5787.55335416504	-2.13993643367223	1.2102439154042	-1.76818607095209	0.0770298020296906	0.148591350389177	HDAC9
ENSG00000048140	153.595707828891	0.0936824975476684	0.789203470355779	0.118705126202037	0.905508975145404	0.937117242177091	TSPAN17
ENSG00000048162	55.3885405219031	-0.746966868635486	1.14785860048249	-0.650748156891021	0.515209071151852	0.634242670695866	NOP16
ENSG00000048342	1130.19414739639	0.711709868797379	0.609188635699382	1.16829144059836	0.242689226777305	0.363480156480618	CC2D2A
ENSG00000048392	354.256415287635	-1.97282979722219	0.995963260230567	-1.9808258758114	0.0476108039317488	0.101782674920359	RRM2B
ENSG00000048405	835.839301103937	-1.15741004633438	0.52596564662328	-2.20054304642328	0.0277683893333626	0.0666129134286488	ZNF800
ENSG00000048471	2648.40841451989	1.56192805955382	0.719351439654948	2.17130038733645	0.0299084730604688	0.070610662802143	SNX29
ENSG00000048540	1569.08364792911	-2.7239522016982	1.56645485608302	-1.73892799471384	0.0820474292913267	0.156186945624169	LMO3
ENSG00000048544	82.6327628267694	-1.23372817606113	0.542400281613072	-2.27457141502965	0.0229316525017951	0.0572917291391351	MRPS10
ENSG00000048545	20.5537843375597	5.61202216231343	2.72503583864459	2.05943058903211	0.0394530079585756	0.0875093471908217	GUCA1A
ENSG00000048649	2590.49769873478	-0.731653868785991	0.657412987515071	-1.1129288326833	0.265738995768642	0.389565907663387	RSF1
ENSG00000048707	2786.31705945735	-0.48752580772555	0.386641928706568	-1.26092327688429	0.20733649089567	0.321917291145239	VPS13D
ENSG00000048740	9192.73075507823	-3.19352938649671	0.801561124306096	-3.98413706660402	6.77257758957739e-05	0.000776761685939383	CELF2
ENSG00000048828	1566.64079191005	-1.14799045635557	0.664214878305162	-1.72834197765162	0.0839269313213403	0.158829048484854	FAM120A
ENSG00000048991	2475.52586757984	-2.3506806676608	0.80049394200462	-2.93653773540642	0.00331898437399159	0.0124754049206063	R3HDM1
ENSG00000049089	779.47810737134	4.0109411985309	1.58105570528457	2.53687532015767	0.0111846780010161	0.0322307631525935	COL9A2
ENSG00000049130	574.345261275559	-1.29526404149811	0.860032350397939	-1.50606432525334	0.13205066155014	0.226292834192039	KITLG
ENSG00000049167	643.571347058075	-0.457884120697684	0.632375518269292	-0.724069967083543	0.469022781483103	0.592445305619027	ERCC8
ENSG00000049192	1085.7348514242	3.48949681120098	1.19909907495038	2.91009882677575	0.00361314487355319	0.0133326593219498	ADAMTS6
ENSG00000049239	669.859389988751	0.971300065315976	0.883225814365366	1.09971883692495	0.271454644813081	0.395561313514882	H6PD
ENSG00000049245	226.620394888324	-1.53776149783003	1.0858622774177	-1.41616623931995	0.156726837939216	0.258496857117899	VAMP3
ENSG00000049246	1107.3701982727	-0.139560274460122	0.95121823421782	-0.146717408728904	0.883355077129133	0.922011893799381	PER3
ENSG00000049249	27.4086406690786	11.4723346039337	2.50588142170574	4.57816339774151	4.69076227692453e-06	0.000168990022865022	TNFRSF9
ENSG00000049323	2455.23439635667	4.90622064705498	0.981849985847588	4.99691471994029	5.82548146512619e-07	5.73643481987355e-05	LTBP1
ENSG00000049449	1293.21065433943	3.32676136889138	0.925032462117466	3.59637256542996	0.000322685551179013	0.00218422733644217	RCN1
ENSG00000049540	1443.83231662624	4.43606941500178	1.22268980328733	3.62812334172979	0.000285488872624461	0.00201077125238461	ELN
ENSG00000049541	135.164788411327	0.936177325354179	0.753570200719618	1.24232264553479	0.214117543353981	0.329953693872724	RFC2
ENSG00000049618	6051.77295768948	-1.20522183245949	0.559407080446175	-2.15446295656148	0.0312038839837949	0.072689547921696	ARID1B
ENSG00000049656	618.464534030294	0.312615864597205	0.744338392951641	0.419991589252222	0.674491597971775	0.76932221480741	CLPTM1L
ENSG00000049759	1999.60729028789	0.27499757653569	1.09938702308816	0.250137186232401	0.802481259369476	0.863802507027297	NEDD4L
ENSG00000049768	14.2355159113931	3.76947577022976	1.81637737614637	2.07527126231173	0.0379614012868406	0.0848803608376255	FOXP3
ENSG00000049769	275.728217099619	-0.065846601989159	0.6646832967584	-0.0990646256800598	0.921086958507396	0.948232745880286	PPP1R3F
ENSG00000049860	376.759302198092	1.04714283220664	0.742862853676676	1.40960451451298	0.158656493240815	0.260944692891658	HEXB
ENSG00000049883	265.247110371532	-0.280830561061348	0.462257495080115	-0.60751975695424	0.543506035197298	0.658647521205164	PTCD2
ENSG00000050030	999.38364117622	-0.318435566814725	0.960313109652736	-0.331595563586418	0.740194669968067	0.819361146633995	NEXMIF
ENSG00000050130	253.42133921764	-0.91704469096563	0.640769376135738	-1.43116185810254	0.1523838321634	0.253022744925883	JKAMP
ENSG00000050165	1948.73156883043	-0.975586199776608	1.1358372826648	-0.858913697116702	0.390388131976218	0.518320140040848	DKK3
ENSG00000050327	21.9832778469116	4.95344920596695	2.11181803367275	2.34558523839869	0.0189972342427879	0.0494471009201256	ARHGEF5
ENSG00000050344	166.350581522486	2.00023335213383	1.54277524508951	1.29651636458412	0.194797645811473	0.30660835117487	NFE2L3
ENSG00000050393	211.566800874127	-2.1963780747203	0.558885454390164	-3.92992527801052	8.49722634563944e-05	0.000895586868509062	MCUR1
ENSG00000050405	1064.27137393868	1.84122213119015	1.13695020151483	1.61943955745553	0.105352721438795	0.189475467614616	LIMA1
ENSG00000050426	248.300334956555	-0.351916890840902	0.612809646363839	-0.574267870829111	0.565786547404622	0.678353574349009	LETMD1
ENSG00000050438	1579.86417752397	-0.594338424000564	0.932610292347695	-0.637284864725665	0.523939307803316	0.642062913338046	SLC4A8
ENSG00000050555	212.860847896302	3.72070218909162	1.59737199381413	2.32926469444822	0.0198450475081631	0.0511945780216198	LAMC3
ENSG00000050628	430.402358690509	6.01412291835576	2.14031022747796	2.80993046762316	0.00495522041515711	0.016981504003818	PTGER3
ENSG00000050730	132.085971606945	8.93990444404505	2.1719421678338	4.11608770088078	3.85357723354324e-05	0.000564178796176917	TNIP3
ENSG00000050748	692.769546263659	-1.47455529824265	0.424545104930788	-3.47325945139101	0.000514178042943986	0.00304661540115721	MAPK9
ENSG00000050767	865.227210518068	5.83563284204811	2.01239630546032	2.89984275274906	0.00373349906638427	0.0136889406676739	COL23A1
ENSG00000050820	542.095833931718	0.330561153971045	0.93103629788806	0.355046473183572	0.722554775709753	0.80639346419058	BCAR1
ENSG00000051009	294.014534771451	-0.441361665978853	0.505979770710634	-0.872291130056391	0.383049575287888	0.511063132399149	FHIP1B
ENSG00000051108	428.23421729328	-2.25697244867209	1.40598207060952	-1.60526403277223	0.108435710956406	0.193789825154914	HERPUD1
ENSG00000051128	29.8451489315411	1.62005553910215	1.07168551610742	1.51168931067252	0.130612919214849	0.224442791793573	HOMER3
ENSG00000051180	65.0130386561382	6.61227504014206	1.82150351613809	3.63011928418412	0.000283290270981516	0.00200073753880696	RAD51
ENSG00000051341	261.075934073695	3.8233414468604	1.59841680018542	2.39195524372422	0.0167588858726965	0.044774806325774	POLQ
ENSG00000051382	1039.0384963857	-0.44397720389952	0.416595219655173	-1.06572803275806	0.286546601675601	0.411692987983725	PIK3CB
ENSG00000051523	113.785861427235	1.72885612846604	1.36212977670012	1.2692301115789	0.204359004403443	0.318412508393928	CYBA
ENSG00000051596	168.795870480667	1.38133064873315	1.09080037133652	1.26634596488141	0.205389247393412	0.319654116568704	THOC3
ENSG00000051620	149.652309724107	2.31792463626478	0.743717111007472	3.11667514698542	0.00182902996422042	0.00786694776520249	HEBP2
ENSG00000051825	725.165639074975	-0.458313728621076	0.500168966387297	-0.916317803424431	0.35950023285583	0.487386436453531	MPHOSPH9
ENSG00000052126	5343.97122988928	-0.278709086166557	0.94872040484541	-0.293773681627488	0.768930847164303	0.839752890864041	PLEKHA5
ENSG00000052723	217.274918812176	-2.7377335068927	1.10379542470745	-2.48029068214185	0.0131275314761302	0.0367955776969673	SIKE1
ENSG00000052749	360.515441133316	1.27869838651352	0.414642458745009	3.08385781423285	0.00204335227395666	0.00856394034721315	RRP12
ENSG00000052795	1347.98820536658	-1.79926654693404	0.673582079014561	-2.67119123710408	0.00755825722807804	0.0235991546458441	FNIP2
ENSG00000052802	325.964853151643	-1.59594160974503	1.05221871332154	-1.51673942835241	0.129332485335489	0.222612490781802	MSMO1
ENSG00000052841	2656.15869504625	-0.554720557738629	0.669228534049788	-0.828895555875028	0.407163510345071	0.534857974236165	TTC17
ENSG00000052850	91.9593127534861	7.70621772575955	2.19153218863321	3.51636072959789	0.000437506121612825	0.00272406145819057	ALX4
ENSG00000053108	1767.96503456664	2.79543373387226	1.74551758644498	1.60149273520961	0.109267827792873	0.194931323955655	FSTL4
ENSG00000053254	4759.30446068235	0.307869743405925	0.690659294217931	0.445762108731979	0.655769095135216	0.753662486428118	FOXN3
ENSG00000053328	366.533887238476	2.11979219525225	1.09957092200608	1.92783580652066	0.0538755524169604	0.111925087220017	METTL24
ENSG00000053371	107.677226747043	-0.790007496766848	0.778835766359829	-1.01434414146032	0.310418568096877	0.436875935328448	AKR7A2
ENSG00000053372	108.937761679797	-0.730863362892551	1.00132741694792	-0.729894488578222	0.465454681450658	0.589558823822011	MRTO4
ENSG00000053438	290.589516637149	-2.01326275306932	2.53075684158823	-0.795518052143583	0.426312214312328	0.553542024347898	NNAT
ENSG00000053501	84.3671423335549	0.241079086099922	0.94666900283829	0.254660377996028	0.798985421210144	0.861339772974901	USE1
ENSG00000053524	1528.85161138083	-1.48514466449575	1.65379992881891	-0.898019547960917	0.369175127986691	0.496951729699049	MCF2L2
ENSG00000053702	38.6650441033667	6.69154160962305	1.80944185331705	3.69812469925805	0.000217198187569919	0.00166844031231737	NRIP2
ENSG00000053747	633.79155054222	6.64456839636562	1.62376529313764	4.0920744053632	4.27531417093551e-05	0.000593350481481715	LAMA3
ENSG00000053770	488.148058824859	-2.40721832311547	0.95185438961398	-2.52897748792408	0.0114395364371284	0.0328279453210349	AP5M1
ENSG00000053900	644.273280962457	-1.43097499540286	0.556826572823656	-2.56987555056221	0.010173505481977	0.0298874726327323	ANAPC4
ENSG00000053918	627.390550982515	3.79502652037498	1.47520845386043	2.57253577312676	0.0100956521970266	0.0297263266100402	KCNQ1
ENSG00000054116	193.229496733072	-0.162700753206411	0.620200218418377	-0.262335852801418	0.793062523102599	0.856979596090923	TRAPPC3
ENSG00000054118	1755.53219339338	0.365189692027974	0.990560886411225	0.368669606318746	0.7123740059811	0.799044373491168	THRAP3
ENSG00000054179	73.1719412374035	0.336320264734351	1.53892854369181	0.218541832960961	0.827006967925971	0.881620635619196	ENTPD2
ENSG00000054267	2524.8254208147	-0.214784325544569	0.64794667098734	-0.331484572977714	0.74027849191166	0.819410070347994	ARID4B
ENSG00000054277	325.750869795647	1.9634253461021	0.983549024583624	1.9962658668014	0.0459049913034189	0.0988101712463202	OPN3
ENSG00000054282	3256.55270214667	-0.658280148590386	0.52672493948646	-1.24976073704083	0.211386962725585	0.32670186862499	SDCCAG8
ENSG00000054356	372.134058517918	-3.23598721764844	1.75943184133085	-1.83922283411712	0.0658824174659615	0.131351958231645	PTPRN
ENSG00000054392	1071.40329265962	5.07883635510868	1.25465063961072	4.04800842143953	5.16552883167034e-05	0.00065977745960538	HHAT
ENSG00000054523	5618.45442418138	-1.76920414660873	0.872607853630624	-2.02749051506662	0.042612273481854	0.0931577548716841	KIF1B
ENSG00000054598	55.5012980673944	1.2192338032478	1.86126425356624	0.655056798577478	0.512431185500266	0.631913917643271	FOXC1
ENSG00000054611	2769.03190882793	0.693869516165308	0.643360047155119	1.07850886798696	0.280806726407479	0.405383631551276	TBC1D22A
ENSG00000054654	3563.86824358324	2.30819620991922	0.934064604361422	2.4711312249084	0.0134686385460847	0.0375209452370316	SYNE2
ENSG00000054690	1054.3182620806	-0.543714688070325	1.25431863861015	-0.433474135944269	0.664670351994936	0.761142884533352	PLEKHH1
ENSG00000054793	2691.53673993252	-3.08138359017139	0.780324817781886	-3.94884735170974	7.85284056180778e-05	0.000853331003560815	ATP9A
ENSG00000054803	53.9430584118948	5.19578852465841	2.7173240694275	1.91209748705207	0.0558636911230451	0.115220952397112	CBLN4
ENSG00000054938	60.3204426920784	10.3790720440108	2.37154040323426	4.37651073954126	1.20594252196836e-05	0.000289331587530621	CHRDL2
ENSG00000054965	3367.65465948894	-0.603610489016934	0.589181302926505	-1.02449023079782	0.305603782769373	0.432130365135109	FAM168A
ENSG00000054967	163.353989314276	0.855252627040964	0.903961374421562	0.946116339968877	0.344089250459525	0.471626009826507	RELT
ENSG00000054983	655.674695246114	0.0884569926573588	0.662937358114446	0.133431902086423	0.893851816760902	0.929262566929702	GALC
ENSG00000055044	684.181779201431	-0.903483630410237	0.904259284484115	-0.999142221609237	0.317725800418403	0.444025939504775	NOP58
ENSG00000055070	365.274426033333	1.13511140371415	0.700316873494712	1.62085399720519	0.105048954794924	0.189093605170981	SZRD1
ENSG00000055118	170.051059759618	-1.56447441198864	1.03041066843705	-1.51830183819978	0.128938324504721	0.222137433344424	KCNH2
ENSG00000055130	1396.3000274156	-1.25573858582304	0.591386127486025	-2.1233818776933	0.0337218645505427	0.0772531635514927	CUL1
ENSG00000055147	356.701639874613	-0.714766334812751	0.687746282597601	-1.03928782008548	0.298670897720138	0.424715685184619	FAM114A2
ENSG00000055163	2177.06991437511	-3.08967089393612	0.601092554084632	-5.1400917761179	2.74604308401577e-07	3.578739270169e-05	CYFIP2
ENSG00000055208	1920.77332299848	-0.284832034315194	0.611710354486747	-0.465632193776058	0.641478794891183	0.742729003334534	TAB2
ENSG00000055211	348.122846056304	-1.25257589931322	0.909914580274536	-1.37658624937661	0.168640204604777	0.273904368234045	GINM1
ENSG00000055332	1324.29085352366	-0.496859487160273	0.917619533317894	-0.541465682801833	0.58818664506202	0.697505300687385	EIF2AK2
ENSG00000055483	729.43037916398	0.663372675706682	0.693011476976124	0.957231875294811	0.338450231726007	0.46568716094631	USP36
ENSG00000055609	5833.08586335233	-0.804495349622211	0.69534876615867	-1.15696667453155	0.247285976072924	0.368895303651132	KMT2C
ENSG00000055732	55.4590136319279	9.50035048636747	1.79542338322029	5.29142628705635	1.21366106633674e-07	2.15975133037137e-05	MCOLN3
ENSG00000055813	1165.93293046634	-0.311633234548232	1.16271503644982	-0.268022021543436	0.788682367935306	0.854127472750456	CCDC85A
ENSG00000055917	2599.75460976305	-2.48506716651489	0.89393848716103	-2.77990846373218	0.00543742230059077	0.018153459321812	PUM2
ENSG00000055950	106.021180663446	0.508171955694584	0.665468240081444	0.763630666479877	0.445087368970491	0.570540646103445	MRPL43
ENSG00000055957	15.5093379406308	8.67308491088356	3.06112638385096	2.83329853894259	0.00460703375181248	0.0160860462131849	ITIH1
ENSG00000056050	153.190318724843	-0.541162543097283	0.563071767123729	-0.961089819618622	0.336507007986949	0.463661275197369	HPF1
ENSG00000056097	1878.32629137152	-1.60620300124517	0.862450956272166	-1.86237024791274	0.0625509198596963	0.126120365813052	ZFR
ENSG00000056277	305.597668735247	-1.62072975318709	0.510692091532792	-3.17359477473526	0.00150563736888327	0.00682188324959183	ZNF280C
ENSG00000056291	182.304748278603	7.3068000794458	2.35890105013975	3.09754412081545	0.00195131347160067	0.00825605378815559	NPFFR2
ENSG00000056487	1005.7609641729	1.98707870341745	0.871071880113569	2.28118798090276	0.0225373256679571	0.0564976794141938	PHF21B
ENSG00000056558	168.340567822937	3.3505945458552	0.659896432197032	5.07745516171359	3.82523739739254e-07	4.45485798020872e-05	TRAF1
ENSG00000056586	1063.13476338226	-2.00795823843205	0.843785285531078	-2.37970283775243	0.0173266042570313	0.0459816877395616	RC3H2
ENSG00000056736	237.812355950259	-0.550803748701962	1.44393039873127	-0.381461425831836	0.702860888973254	0.791723516890616	IL17RB
ENSG00000056972	285.91960505881	1.39791209741272	0.896992195554012	1.55844399130956	0.119128035239954	0.208519438016506	TRAF3IP2
ENSG00000056998	660.329278616396	1.4697752706101	1.10954988706641	1.32465902411662	0.185284269569564	0.295025287628322	GYG2
ENSG00000057019	1394.79414581253	0.147943851288355	1.01145905734677	0.146267760631298	0.883710015393779	0.922242715535098	DCBLD2
ENSG00000057252	458.385183885483	-0.672376543661218	0.694895073417498	-0.967594345365648	0.333247002425855	0.459904882752552	SOAT1
ENSG00000057294	261.217406136161	5.15022518975966	1.16303775265905	4.42825280433479	9.49995143895365e-06	0.000255129215332627	PKP2
ENSG00000057468	224.756473792499	2.78725020540908	1.25128982865602	2.22750168792053	0.0259137631246816	0.0631104354793653	MSH4
ENSG00000057593	19.9532141938805	4.83589864647266	2.27087626226277	2.12952978849407	0.0332104530328072	0.0763999286089019	F7
ENSG00000057608	1086.60389789122	-1.82819776433219	0.903128508923641	-2.0242941577728	0.0429398943939346	0.0937023343229886	GDI2
ENSG00000057657	141.485933442717	0.163365826618838	1.16679946312246	0.140011914456711	0.888650576742309	0.9254371393692	PRDM1
ENSG00000057663	904.604798016695	-1.37234518102734	0.441736612202669	-3.10670463601444	0.00189185318315966	0.00806964355910863	ATG5
ENSG00000057704	810.588265252817	-0.621405709031593	0.919312386900785	-0.675946194009738	0.499074807389205	0.619209692326236	TMCC3
ENSG00000057757	163.14196598812	-2.63709957012556	0.8962823698428	-2.94226424490319	0.00325821770342089	0.0122999918810522	PITHD1
ENSG00000057935	1412.44852287505	-0.0180690678293632	0.571713998459202	-0.0316050820481225	0.974786990527663	0.984157148674663	MTA3
ENSG00000058056	805.654409922393	-0.722705671607458	0.422128057152856	-1.71205315392187	0.0868868733529158	0.163145396763219	USP13
ENSG00000058063	1169.99387368102	-1.22967186701842	0.687851743676326	-1.78769898938724	0.0738245848812912	0.143525823420053	ATP11B
ENSG00000058085	148.788249136634	11.3299278170778	2.0916534383004	5.41673281510921	6.06979393772649e-08	1.3074715503984e-05	LAMC2
ENSG00000058091	5997.4094003024	-0.994958267000481	0.715312374171517	-1.39094233921628	0.164242912489344	0.268085814773631	CDK14
ENSG00000058262	781.959210892735	-0.9017454722172	1.23674493883423	-0.729128087693812	0.465923314783694	0.589791150000735	SEC61A1
ENSG00000058272	3109.60879979905	-2.16622803490973	0.644163360730467	-3.36285508764931	0.000771408461779564	0.00412088751773175	PPP1R12A
ENSG00000058335	612.348945009154	3.17254868822185	2.17241159382436	1.4603810333367	0.144185382492438	0.242446700647351	RASGRF1
ENSG00000058404	910.178021118478	-0.415182782170875	1.26060835504537	-0.329351126786663	0.741890304058384	0.820447596001034	CAMK2B
ENSG00000058453	3138.47234374184	4.32499695106748	1.0634729176376	4.06686139283644	4.76505652377573e-05	0.000630489793513672	CROCC
ENSG00000058600	480.144834923872	0.245770554573081	0.768780767359277	0.319688739635475	0.749204296660331	0.825949152397058	POLR3E
ENSG00000058668	3059.10194710963	-2.57317298957215	0.896458116100257	-2.870377258411	0.00409982331575986	0.0146983783541259	ATP2B4
ENSG00000058673	1125.91855268475	-0.380303163033644	0.844241673069537	-0.450467176834471	0.652373616304417	0.751095930714272	ZC3H11A
ENSG00000058729	247.909168513169	-1.08682194055555	0.686578901347679	-1.58295272170793	0.113432240727626	0.200690050137456	RIOK2
ENSG00000058799	243.56495980442	0.473819692325723	0.47268537612761	1.00239972771615	0.316150573588469	0.442482417004126	YIPF1
ENSG00000058804	324.408699414956	0.430079318195305	0.549464335707343	0.782724719779401	0.433788782734866	0.560510954819146	NDC1
ENSG00000058866	4796.715885604	-0.595278301666818	1.60062112564689	-0.3719045638775	0.709963907001873	0.797162601557894	DGKG
ENSG00000059122	320.478252731481	0.476610890586286	0.762525597815988	0.625042479821512	0.531943178028775	0.649083642594531	FLYWCH1
ENSG00000059145	283.211655246527	1.27220621420461	0.685774870831706	1.85513682159523	0.0635766908081221	0.127628617534332	UNKL
ENSG00000059377	1565.746031741	1.48237224826167	1.17398851829849	1.26268036284557	0.20670407400157	0.321313504192923	TBXAS1
ENSG00000059378	316.330220916195	2.14723515348809	0.756956119818726	2.8366705774204	0.00455866200068924	0.0159399004924337	PARP12
ENSG00000059573	418.961937072847	-0.788820121917236	0.701116833957121	-1.12509083181631	0.260550545959044	0.383837339879395	ALDH18A1
ENSG00000059588	1186.19550476589	-1.57040527311312	0.683745600402782	-2.29676837728539	0.0216319864184052	0.0546922419789952	TARBP1
ENSG00000059691	475.124502342532	1.29863874701672	0.718552831170605	1.80729751617719	0.0707159031148499	0.138679057804857	GATB
ENSG00000059728	309.273521571679	-1.89323234807948	0.687963959783214	-2.751935361085	0.00592442133995696	0.0194523831198746	MXD1
ENSG00000059758	1347.27425042976	-1.99110355798965	0.745446361692043	-2.67102190085168	0.00756207127153297	0.0236045393568202	CDK17
ENSG00000059804	321.429764988189	-2.02446065515344	1.19085527707646	-1.70000561287638	0.0891298697504327	0.166368363938198	SLC2A3
ENSG00000059915	193.893684294125	-2.33250667327784	1.11584396337529	-2.09035201142487	0.0365861903069625	0.0824594909381666	PSD
ENSG00000060069	462.396194796892	0.67691026302133	0.502936364538195	1.34591632411166	0.178329503651119	0.286288006055545	CTDP1
ENSG00000060138	653.478085987064	1.20441780952428	1.35867734652664	0.88646345109329	0.375367840694388	0.503158849920221	YBX3
ENSG00000060140	163.497194005653	3.10096290193107	2.46839333647238	1.2562677333924	0.209018916409423	0.323937808021468	STYK1
ENSG00000060237	3048.25170062073	-1.10658067540327	0.757215165001364	-1.46138208338877	0.143910614793083	0.242043725360403	WNK1
ENSG00000060339	1542.10739822567	0.0830690401385718	1.01421315283407	0.081904913090949	0.934722327487325	0.95797804480896	CCAR1
ENSG00000060491	302.230008653831	1.13440560122278	1.13664588572106	0.998029039187643	0.318265277474248	0.44456955369427	OGFR
ENSG00000060558	68.1070723800044	3.77547138840981	1.33326821283215	2.83174184464346	0.00462952089767411	0.0161358271773138	GNA15
ENSG00000060566	25.5578706293277	7.55098732049797	2.82009236529404	2.67756737808503	0.00741589352675078	0.0232670705871157	CREB3L3
ENSG00000060642	67.7573932048282	0.509805012743619	0.586158594545251	0.869739039037945	0.384443032655173	0.512301680131223	PIGV
ENSG00000060656	415.260287718618	-0.327555306010544	0.947292821679715	-0.345780416059452	0.729507744065577	0.811388102868843	PTPRU
ENSG00000060688	347.250693145256	-0.806296754202598	0.5913781293905	-1.36341997468456	0.172750189404809	0.279020633187694	SNRNP40
ENSG00000060709	1343.72297415298	1.52066151469252	1.61942931441484	0.939010737397943	0.34772523152133	0.47534937942947	RIMBP2
ENSG00000060718	2027.07489423397	-1.65339811054443	1.5651296642468	-1.05639689050307	0.290786926033173	0.41651599790901	COL11A1
ENSG00000060749	1256.43543337507	-1.15477985332042	0.759313082238504	-1.52082175367774	0.128304573837749	0.221248355769748	QSER1
ENSG00000060762	371.659954517934	-1.16469633949885	0.931045326044625	-1.25095557318015	0.210950686644743	0.326271447204685	MPC1
ENSG00000060971	266.631334159125	0.519963421066062	0.523136831667002	0.993933880375375	0.320255058521514	0.446534579945141	ACAA1
ENSG00000060982	1082.31460493466	-2.56162337927555	1.15729305420397	-2.21346129225456	0.0268658590259056	0.0648618957948084	BCAT1
ENSG00000061273	408.74080155555	1.5832919026206	0.796721430458284	1.98725908716912	0.0468936929944414	0.100592808862246	HDAC7
ENSG00000061337	355.586433820676	-0.57438108958824	1.26541110909038	-0.453908682689791	0.649894553921974	0.748992335760604	LZTS1
ENSG00000061455	917.641715914937	5.77213342456347	1.56778836099963	3.68170447501163	0.00023167987010332	0.00173906072143648	PRDM6
ENSG00000061492	19.7196806875704	5.57984450418748	2.4498413824434	2.27763501105623	0.0227483327251755	0.0569438049175529	WNT8A
ENSG00000061656	11.7627131768026	1.93463721930992	1.53014092164559	1.26435231679793	0.206103599487677	0.320572872042548	SPAG4
ENSG00000061676	2340.17155503288	-2.45988623630825	0.837312900321394	-2.93783391533087	0.00330514032322554	0.0124357708777258	NCKAP1
ENSG00000061794	300.995305087299	-1.6256609635785	0.626190363224049	-2.59611303375623	0.00942850423509576	0.0281304341476764	MRPS35
ENSG00000061918	300.648542218234	-3.34247943669193	0.923825287320958	-3.61808610628633	0.000296789662601974	0.00206782797606005	GUCY1B1
ENSG00000061936	1422.72949175762	-0.0930815573063415	0.58839715025935	-0.158195119173017	0.87430304966327	0.915938637417638	SFSWAP
ENSG00000061938	1506.42785034592	-0.599540003083822	1.22987108117785	-0.487481990803167	0.62591680222582	0.729201890322689	TNK2
ENSG00000061987	2196.47948560718	-1.38570154382639	0.674521573429488	-2.05434725650216	0.0399420940063891	0.0883665948387846	MON2
ENSG00000062038	223.457927416571	1.33884946131989	1.41077402986996	0.949017654828319	0.342611632893117	0.470068070368682	CDH3
ENSG00000062096	101.197283653968	2.60880737572003	2.12852856491455	1.22563888440217	0.220334598244753	0.337253823619782	ARSF
ENSG00000062194	1322.37311295038	-0.907434469706876	0.613809857434739	-1.47836411995608	0.13931034368843	0.235821758115016	GPBP1
ENSG00000062282	79.1986758640984	3.55708032522683	1.65515201867433	2.14909584442632	0.0316268031124849	0.0735421861647447	DGAT2
ENSG00000062370	90.9889988722731	-0.997292570840512	1.09406960469275	-0.911543988209586	0.362008819414188	0.489920181718979	ZNF112
ENSG00000062485	257.115316197972	-1.60119971093772	1.07200275455715	-1.49365260875584	0.135266441298635	0.230542713229578	CS
ENSG00000062524	15.0808104880316	6.37981480352905	2.21204367339802	2.88412696379034	0.00392500472676659	0.0142021299640956	LTK
ENSG00000062598	901.27463170193	-0.29103488180842	0.508506157838682	-0.572333053045834	0.567096361199783	0.679127557135613	ELMO2
ENSG00000062650	1133.07968501939	-1.46114219781987	0.6754422096349	-2.16323791580876	0.030522885422827	0.0715789008458426	WAPL
ENSG00000062716	1432.27071908415	-0.361617310314067	0.978935474075964	-0.369398514907639	0.711830704765514	0.798608243481231	VMP1
ENSG00000062725	882.282189274138	-0.325378054718045	0.554763731084769	-0.586516451033686	0.557528509641983	0.670766351575899	APPBP2
ENSG00000062822	137.162844216024	2.36322803660674	0.756458107535026	3.12406994262708	0.00178368052166687	0.00772455068220927	POLD1
ENSG00000063015	486.808136106746	-2.32231760635303	1.69362681486841	-1.37120975291919	0.170309578767921	0.275897515028737	SEZ6
ENSG00000063046	865.19999702612	-1.35381297593147	0.960998425649293	-1.40875670531591	0.158907121120554	0.261169953715779	EIF4B
ENSG00000063127	141.834442430927	3.42017497720195	1.2216455465367	2.79964592585629	0.00511586875371497	0.0173884040036278	SLC6A16
ENSG00000063176	126.569889092644	1.01462149067844	0.872325357552732	1.16312277511331	0.244779692854776	0.365907860667966	SPHK2
ENSG00000063177	450.778095369604	-1.55992169423061	1.67556913026585	-0.930980206100541	0.351863803241144	0.479833262148748	RPL18
ENSG00000063180	237.136985539756	0.413161829991774	1.1593201013995	0.356382874318332	0.721553852885801	0.805626700708681	CA11
ENSG00000063241	99.223434784632	1.28214709974862	1.03063158595475	1.24404017616138	0.213484776800484	0.329209759618372	ISOC2
ENSG00000063244	854.387535207758	0.830669375505641	1.18090741380189	0.703416174542702	0.481796429536865	0.604036211400794	U2AF2
ENSG00000063245	476.292314802099	-0.278830391680148	0.954740406472675	-0.29204838277485	0.77024963153496	0.840926673909056	EPN1
ENSG00000063322	242.258045040691	-0.893307963253768	0.981892014735874	-0.909782287509554	0.362937337517752	0.490791342043526	MED29
ENSG00000063438	141.466542710277	4.36555771324218	1.45391641623759	3.00261945218231	0.00267666904894828	0.0105430170025146	AHRR
ENSG00000063587	281.670988720056	-0.967898849741974	0.89658417143085	-1.07954041637531	0.280346886773233	0.405008611959179	ZNF275
ENSG00000063601	895.549458796911	-1.18270350780508	0.681322921461607	-1.73589273243279	0.0825828030702038	0.156931610429034	MTMR1
ENSG00000063660	847.380755780062	0.519279654082263	1.39672461237373	0.371783850217796	0.710053788838568	0.797220235606078	GPC1
ENSG00000063761	505.22742121309	1.73906095179081	0.978586490949824	1.77711522473897	0.0755492837222551	0.14610559890363	ADCK1
ENSG00000063854	245.890074729476	0.835122131905712	0.598243800244678	1.39595618302129	0.162727690342862	0.265990507359106	HAGH
ENSG00000063978	1138.84620322978	0.49759702873013	0.409644100562145	1.21470571173194	0.224478353301467	0.342329488784736	RNF4
ENSG00000064012	168.55590005986	4.69968962869698	1.36264303512832	3.44895141834002	0.000562767942005653	0.00325622741990441	CASP8
ENSG00000064042	3677.8419477723	0.554780285019152	1.14862521933781	0.48299504109703	0.629099257238362	0.732167016008109	LIMCH1
ENSG00000064102	340.913875089282	0.0809340519713831	0.600907764519918	0.134686314190072	0.892859894280738	0.928511428404897	INTS13
ENSG00000064115	707.39844832472	-1.73966144423378	0.617288201056096	-2.81823213412706	0.00482888842441184	0.0166649839333132	TM7SF3
ENSG00000064199	206.612363643535	3.85335510029894	1.13170297088888	3.4049173673834	0.000661840773968686	0.00367217745234732	SPA17
ENSG00000064201	17.4269292309228	6.97430742953281	2.34771615693211	2.97067744281597	0.0029714369179013	0.0114531862116088	TSPAN32
ENSG00000064205	20.9020186790235	9.63943375326496	2.72158503123282	3.54184552113682	0.000397338095732654	0.00253832390536161	CCN5
ENSG00000064225	1369.64143526428	-2.93037065833856	0.972524110632225	-3.01315990657914	0.0025854264692147	0.0102506895658318	ST3GAL6
ENSG00000064270	225.684608483642	0.780736301380422	1.7607645222287	0.44340756047958	0.657470968304296	0.755072873129209	ATP2C2
ENSG00000064300	110.387142611892	4.01062123897599	1.65657919460147	2.42102596244476	0.0154767718807276	0.0419895258097042	NGFR
ENSG00000064309	788.964710635052	2.03460182616371	1.11625683664178	1.82270043898207	0.0683487737894268	0.135109535072798	CDON
ENSG00000064313	936.770360807912	-0.830765629025892	0.40236463765006	-2.06470835478444	0.0389506035940267	0.0865571647127023	TAF2
ENSG00000064393	4444.39647249784	-0.260348182240538	0.792923411507906	-0.328339633389602	0.742654880566249	0.82098579467708	HIPK2
ENSG00000064419	869.426194402988	-0.783783598546553	0.571945541246988	-1.37038151715931	0.170567838601226	0.276234446436334	TNPO3
ENSG00000064489	32.6193339212355	2.64801638399369	1.31823344440083	2.00876134287223	0.0445624497148679	0.096482130330066	NA
ENSG00000064490	66.2223201928636	2.42978907843224	1.02692499526678	2.36608232308243	0.0179774464520213	0.0473372971577557	RFXANK
ENSG00000064545	89.7730905643254	1.21167506738368	0.749625436408895	1.61637400297974	0.106013475595053	0.1903492803534	TMEM161A
ENSG00000064547	26.4953307854303	2.47713082208871	1.36699609411511	1.81209795167134	0.0699710628331641	0.137567180863948	LPAR2
ENSG00000064601	276.24623979488	-0.15945869681369	1.35420848349196	-0.117750478421542	0.906265368960138	0.937642545891164	CTSA
ENSG00000064607	1163.9775330757	-0.260347032781656	0.746007434817822	-0.348987182473904	0.727098932256863	0.809645404011568	SUGP2
ENSG00000064651	959.714554799446	-1.80801584547392	0.899586245756256	-2.00983046817704	0.0444491349025309	0.0962878337156333	SLC12A2
ENSG00000064652	1026.17685659416	0.653958647580412	0.557848011185341	1.17228821196449	0.241081362710973	0.361726998947919	SNX24
ENSG00000064655	2530.93506427463	3.29267270939504	1.20745829195156	2.7269452960344	0.00639236357562605	0.0206672430238229	EYA2
ENSG00000064666	83.573177049461	3.56234309543904	1.78930732245272	1.9909062298789	0.0464911971809754	0.0998640767118926	CNN2
ENSG00000064687	109.295017680435	0.855519040289148	1.00135921824091	0.854357781608119	0.392906780663527	0.520728021363909	ABCA7
ENSG00000064692	1865.11593903866	2.90924100396041	1.4892035201829	1.9535550141616	0.050753865167718	0.106964857093685	SNCAIP
ENSG00000064703	130.484830524353	-1.3599923297896	0.800861834092905	-1.69816099593508	0.089477379872296	0.166934566797114	DDX20
ENSG00000064726	655.730914107399	-1.85675757691278	0.689912824468496	-2.6912930316134	0.00711756465277701	0.0225293310048639	BTBD1
ENSG00000064763	1120.49805464613	-0.304269959421988	1.15992621188764	-0.262318375344605	0.793075996440447	0.856979596090923	FAR2
ENSG00000064787	2165.27809517856	-2.46619595288106	2.05072821705054	-1.20259522074947	0.229132998037405	0.347429334683642	BCAS1
ENSG00000064886	291.218812203997	6.00816148793988	1.60726169997634	3.73813516991558	0.000185390271122991	0.00150187330836997	CHI3L2
ENSG00000064932	629.925968615603	2.90514609752587	0.994268224839959	2.92189373545905	0.00347910219669186	0.0129280061680846	SBNO2
ENSG00000064933	903.59127764551	-2.05024856682818	0.545915223325453	-3.75561713472479	0.000172914863998969	0.00143372352551511	PMS1
ENSG00000064961	156.691942320327	3.01526900799276	1.36285407666042	2.21246651393631	0.0269344474726988	0.0649687903053701	HMG20B
ENSG00000064989	612.63781592794	-1.86672135557666	1.23877701496999	-1.50690667732634	0.131834579657615	0.226035966620578	CALCRL
ENSG00000064995	218.142901331557	-0.796054523325797	0.857140732218529	-0.928732579614292	0.353027692175591	0.480944702977735	TAF11
ENSG00000064999	2351.57965373052	-0.0943150481134999	0.451991258066462	-0.208665646581226	0.834709259819913	0.887543849435211	ANKS1A
ENSG00000065000	1574.8029819044	0.635604583577604	1.00624682216133	0.631658723862977	0.527609905019633	0.64513039415214	AP3D1
ENSG00000065029	355.104902027814	0.645697711754875	0.509453959458468	1.26743094202512	0.205001241821415	0.319122303494809	ZNF76
ENSG00000065054	114.640115592435	0.445907327960775	1.23562576951482	0.360875710884423	0.718192361689636	0.802888280407609	SLC9A3R2
ENSG00000065057	46.0499948970542	1.68736218471684	0.89696583596553	1.88118891161612	0.0599462255558003	0.12181878913801	NTHL1
ENSG00000065060	559.109409311356	-0.372207334558854	0.336570272081256	-1.10588297729692	0.26877717363365	0.392739059749169	UHRF1BP1
ENSG00000065135	831.849879342065	-0.874214466914946	0.603470828347638	-1.44864411973091	0.147436993334432	0.246649622732778	GNAI3
ENSG00000065150	1050.20450811074	-2.70750646094912	1.11784076360969	-2.42208599747798	0.0154316981581027	0.0418837230885164	IPO5
ENSG00000065154	236.438968518684	-2.10131005029421	0.912749260346609	-2.30217666733168	0.0213252112338596	0.0540819282689456	OAT
ENSG00000065183	426.235600702196	-1.89531834236499	0.887568849818846	-2.13540430441179	0.0327279993920895	0.0755168823286119	WDR3
ENSG00000065243	1831.32377171625	-1.375241223717	0.730251966750841	-1.88324206757834	0.059667570432103	0.121398828711639	PKN2
ENSG00000065268	91.9265296613058	0.33587694892713	1.01745960038692	0.330113302581649	0.741314352135359	0.820133406154072	WDR18
ENSG00000065308	526.996515445049	1.35190609853002	1.03715757995809	1.30347222510262	0.192413592766488	0.303758734219704	TRAM2
ENSG00000065320	1869.15830040366	2.72395646431366	1.31563665778788	2.07044737480463	0.0384104693143741	0.0856839368880197	NTN1
ENSG00000065325	117.299461254059	5.85347165366963	2.38691774373487	2.45231393877468	0.0141940764417557	0.039182927077702	GLP2R
ENSG00000065328	115.529320152126	6.23129390824737	1.78778145879385	3.48548972672051	0.000491237085683604	0.00295545512587812	MCM10
ENSG00000065357	313.983558473952	-0.494576841216398	0.824271361300561	-0.600017014343479	0.548494896362328	0.662828772900688	DGKA
ENSG00000065361	379.170258903126	-2.74682816185868	1.80521594194898	-1.52160641728717	0.12810772863696	0.221019499456341	ERBB3
ENSG00000065413	3025.33889571738	-1.55115689888158	0.741755031251148	-2.09119835192109	0.0365102870136011	0.0823292982769045	ANKRD44
ENSG00000065427	348.890635414927	-0.835512025333936	1.14146898688079	-0.731962090023207	0.464191706897089	0.58835551988507	KARS1
ENSG00000065457	220.258185183987	-0.319042173449318	0.560913091251568	-0.568790742140529	0.569498158104498	0.681373533340195	ADAT1
ENSG00000065485	656.914555397585	2.98267875887201	1.00564033362596	2.96594981241214	0.00301749726405735	0.0115915054139462	PDIA5
ENSG00000065491	512.338672498089	0.547952362314511	0.442078837801305	1.23949014397471	0.215164036540604	0.331178050734883	TBC1D22B
ENSG00000065518	149.763758849931	-1.04158458643303	0.699173809194956	-1.48973627549398	0.13629359245201	0.231880862643235	NDUFB4
ENSG00000065526	1966.84554287767	-0.510732572963136	0.783444907103421	-0.65190617531925	0.514461700949104	0.633675456127726	SPEN
ENSG00000065534	952.544896534691	3.58748247931326	1.22709099572697	2.92356678665701	0.00346045981189972	0.0128825891483713	MYLK
ENSG00000065548	697.134173663065	-2.21782474939088	1.13526864044894	-1.95356823078796	0.0507523007984007	0.106964857093685	ZC3H15
ENSG00000065559	1441.0868155383	-1.78763884220884	0.588579708239754	-3.03720773445464	0.00238780835814773	0.00966102309492017	MAP2K4
ENSG00000065600	297.548578386573	-0.66733467223626	0.901695863907274	-0.740088425541326	0.459246341361761	0.583697301353403	PACC1
ENSG00000065609	1679.41383302302	-2.86416781891946	1.32788929003484	-2.15693269040848	0.0310109093612757	0.0724113137626265	SNAP91
ENSG00000065613	999.959704373387	-1.30686084685529	0.984477513244684	-1.32746642688474	0.184354438639911	0.293854111937173	SLK
ENSG00000065615	679.650419533818	-1.3281640550695	0.499915839391919	-2.65677530178887	0.00788920067386991	0.0243558432866423	CYB5R4
ENSG00000065618	107.751713597165	11.0815140675866	2.57925057389224	4.29640849158134	1.73587577229522e-05	0.000355407674210821	COL17A1
ENSG00000065621	249.379641995198	0.237193279255019	1.28340959365922	0.184814949511747	0.853374181837969	0.901134897933276	GSTO2
ENSG00000065665	343.682527013179	-1.70508911298751	0.711421179157597	-2.39673650847243	0.0165418142298346	0.044315089578799	SEC61A2
ENSG00000065675	379.467214358467	3.99350412374615	1.60360356312896	2.49033128609044	0.0127624072671273	0.0359555612911342	PRKCQ
ENSG00000065717	304.677837045714	0.208624428947116	1.31867194710236	0.158207982967671	0.874292913479923	0.915938637417638	TLE2
ENSG00000065802	272.368717372869	-1.30752204711878	0.689768969536403	-1.89559418423472	0.058013726895657	0.118683615908751	ASB1
ENSG00000065809	1131.18048531241	2.11646696508088	1.3225482588431	1.60029469694532	0.109533222748235	0.195346055473113	FAM107B
ENSG00000065833	832.983507050265	-0.48223444536734	1.13451443614362	-0.425058007200441	0.670794388955716	0.766119362046572	ME1
ENSG00000065882	1830.89719235636	0.304770923603566	0.754453259624664	0.403962630839699	0.686240199052673	0.779241177102314	TBC1D1
ENSG00000065883	2249.18060147265	-0.64187564623068	0.597650848215011	-1.07399771647234	0.282823705014859	0.407618580708271	CDK13
ENSG00000065911	236.112259711347	-3.94913583312256	1.20381856915041	-3.28050749035184	0.00103620513317151	0.00515584358730839	MTHFD2
ENSG00000065923	1045.39741617085	-2.73677300996254	0.685772590045617	-3.99078798086767	6.58541321979372e-05	0.000768272054850713	SLC9A7
ENSG00000065970	269.187852695719	-0.701860134745278	0.663165357542167	-1.05834861058865	0.289896538803875	0.415610824038085	FOXJ2
ENSG00000065978	848.138910895767	-2.47567679494426	1.30809382746517	-1.89258350048301	0.0584132796651097	0.119336910708832	YBX1
ENSG00000065989	227.45945018701	0.911644334562868	0.949696651417966	0.959932135384195	0.337089371539345	0.464294529388388	PDE4A
ENSG00000066027	459.661361884209	-0.368759015217853	0.804515708194708	-0.45836148562634	0.646692757107093	0.746508849180394	PPP2R5A
ENSG00000066032	14854.3675929357	-1.33802467670895	1.43067487695902	-0.935240213033586	0.349664518904896	0.477621546101746	CTNNA2
ENSG00000066044	984.810242387568	1.69322274533347	0.622300099683705	2.7209102910221	0.00651024261888084	0.0209827473684284	ELAVL1
ENSG00000066056	67.786796010177	4.05246433435656	1.35143140440854	2.99864596984864	0.00271182218139455	0.0106591467190758	TIE1
ENSG00000066084	2663.98848392742	-0.239506165741345	0.575770285205961	-0.415975210765993	0.677428142776802	0.771735156703476	DIP2B
ENSG00000066117	410.979993666863	-1.85073869035424	0.973115491430455	-1.90186951770103	0.0571882151385381	0.117396355383142	SMARCD1
ENSG00000066135	962.740692389524	0.0376164559843934	0.531912523954909	0.0707192523024371	0.943621198077852	0.964183355818357	KDM4A
ENSG00000066136	736.439291172812	0.234542966837685	0.417961625734099	0.561159093076402	0.574689086783406	0.685984508519629	NFYC
ENSG00000066185	62.2909968655402	4.75953868913298	1.34093416995983	3.5494200951532	0.000386080616841459	0.00248483071138018	ZMYND12
ENSG00000066230	420.945952938094	10.9969972636038	2.7596027862805	3.98499281065952	6.74821687581426e-05	0.00077482718920024	SLC9A3
ENSG00000066248	562.334916300524	3.59570180591002	1.07374082411055	3.34876138186193	0.000811736731174227	0.00428321098850519	NGEF
ENSG00000066279	361.358997041909	2.57932937840183	1.76286041012898	1.46315009604936	0.143426312569288	0.241386238920836	ASPM
ENSG00000066294	267.416834383319	0.490023461303026	1.20534401783804	0.406542409512228	0.684344102698123	0.777685975693493	CD84
ENSG00000066322	84.4073286561255	2.64664570731551	1.10864642389069	2.38727663778264	0.0169737135573447	0.0452202296640467	ELOVL1
ENSG00000066336	274.681097046071	2.05890586646673	1.22556048497892	1.67997083106196	0.0929629911074693	0.171978140984311	SPI1
ENSG00000066379	28.6874070707019	0.644303507478522	1.01662861496835	0.633764875385279	0.526234279178351	0.644095806991957	POLR1H
ENSG00000066382	2541.38812215181	-2.32509665711988	1.32915048449902	-1.74931031830925	0.0802373933391334	0.153447614617584	MPPED2
ENSG00000066405	54.9295991770313	11.157583303193	2.59248698681891	4.30381458418962	1.67882181416324e-05	0.000348908103468157	CLDN18
ENSG00000066422	394.041585570053	-1.47120379505679	0.834359911470625	-1.7632723898056	0.0778545596788602	0.149818950269789	ZBTB11
ENSG00000066427	492.699225907156	0.259505947135663	0.46525486308833	0.557771595149118	0.577000361407278	0.687711266486518	ATXN3
ENSG00000066455	466.622537126188	-0.244110335469424	0.680325725974721	-0.358813912438311	0.719734304186148	0.804072699960311	GOLGA5
ENSG00000066468	1327.44063594984	4.69353544219396	1.90460390092069	2.46431052667964	0.0137277122203614	0.0381347878835106	FGFR2
ENSG00000066557	438.07096400248	-1.82601632991335	0.536446702018039	-3.40391006794176	0.000664286203838155	0.00368475708400462	LRRC40
ENSG00000066583	127.144679286409	-0.33003352717987	0.840591372779433	-0.392620645259072	0.694599688893638	0.785541534953871	ISOC1
ENSG00000066629	978.557524015415	0.365046572303501	0.815941979818898	0.447392806513675	0.654591468772015	0.752894876396713	EML1
ENSG00000066651	613.893520553946	-1.36596510245145	0.68796626222072	-1.98551175757105	0.0470875633095112	0.100904012609055	TRMT11
ENSG00000066654	332.733903930604	-1.7676909867187	1.18172734590192	-1.49585350025861	0.134691836018758	0.22975274082586	THUMPD1
ENSG00000066697	119.518989308267	0.142113635084064	0.734092325152802	0.193590956089186	0.846496180222252	0.896114186076377	MSANTD3
ENSG00000066735	213.635063528798	5.05091913608374	1.81594241537748	2.78143133466806	0.0054119778069503	0.018088619536112	KIF26A
ENSG00000066739	1224.80531170353	-2.41201825537199	0.686923243944291	-3.51133591217887	0.000445860618735978	0.00276377450085171	ATG2B
ENSG00000066777	2123.62802406778	-1.51755450760919	0.678507059174124	-2.23660828150609	0.0253119531856585	0.0619145824374536	ARFGEF1
ENSG00000066827	807.263938722996	1.43489316487436	0.821306848360839	1.74708535273767	0.0806225337442642	0.153970574002368	ZFAT
ENSG00000066855	406.743417039153	1.02707820575109	0.727765000258926	1.41127727410039	0.158162872745566	0.260360614990093	MTFR1
ENSG00000066923	92.6102817339588	4.56071077644602	1.4715885826815	3.09917515677893	0.00194060254897143	0.00821993447566164	STAG3
ENSG00000066926	256.723745621101	-0.441365534258993	0.592764030336088	-0.744588928597346	0.456520262960255	0.581268549827911	FECH
ENSG00000066933	3047.31535193138	-1.16909657655902	0.525088668915631	-2.22647458566063	0.0259824094441048	0.0632478216473977	MYO9A
ENSG00000067048	349.343096831052	-11.2240898636614	2.84334628457823	-3.94749310857378	7.89737905679051e-05	0.000855523595082021	DDX3Y
ENSG00000067057	1240.44635870766	1.22500685984787	1.12335676817733	1.09048780810344	0.27549832097198	0.39998804882255	PFKP
ENSG00000067064	255.489017232178	-1.58338041076141	1.23550078675851	-1.28156973085836	0.199993624109686	0.312881536765335	IDI1
ENSG00000067066	1082.51521455561	1.97716078647315	1.12862315252451	1.75183433199171	0.0798022989007923	0.1527763154622	SP100
ENSG00000067082	490.255383482484	-2.97582380060197	1.56707593601938	-1.89896592258383	0.0575689566712275	0.118008371828342	KLF6
ENSG00000067113	1418.25836698784	0.743617307885984	0.88116609416192	0.843901408386849	0.398724501126622	0.526750396652233	PLPP1
ENSG00000067141	2556.5991268069	-1.20828027376619	0.686422752449649	-1.76025673603355	0.0783642861151791	0.150589635960951	NEO1
ENSG00000067167	446.528828699243	-2.39812764870913	1.03352363212783	-2.32034137794396	0.0203224173996461	0.0521010748087381	TRAM1
ENSG00000067177	472.622535309514	1.13668712277991	0.857553145326409	1.32550049985212	0.185005203751724	0.294648999413271	PHKA1
ENSG00000067182	380.906519107182	0.98538500644401	1.17331567972754	0.839829402665812	0.40100404518787	0.528791526915736	TNFRSF1A
ENSG00000067191	322.768262043319	-0.236337767740827	1.20492444104324	-0.196143226654281	0.844498063345757	0.894594306230568	CACNB1
ENSG00000067208	2610.31012261945	0.0251076548956008	0.460091942048844	0.0545709511533574	0.956480281882527	0.972804237116308	EVI5
ENSG00000067221	108.065954773171	-1.59477870810034	0.675565867106834	-2.36065613399048	0.0182426372500723	0.0478840107144584	STOML1
ENSG00000067225	3591.40792280155	-1.50560695985791	1.60222743684975	-0.939696153760912	0.347373438610856	0.475025481882945	PKM
ENSG00000067248	604.981237468775	-1.90165771042203	0.767710191338834	-2.47705153829685	0.0132472771355054	0.0370440086389611	DHX29
ENSG00000067334	301.545929915661	-2.15256284583788	1.228284698755	-1.75249504289985	0.0796887215024863	0.152638298624483	DNTTIP2
ENSG00000067365	249.020711477482	0.308827444366077	0.528950831983513	0.583849056835784	0.55932186983817	0.672337205509708	METTL22
ENSG00000067369	2422.3072033433	-0.527506898853909	0.703545602386442	-0.749783520875683	0.453385095272715	0.578344974717444	TP53BP1
ENSG00000067445	359.753685275872	-1.73407315280332	1.0792029522915	-1.60680912623647	0.108096245654161	0.193300091999515	TRO
ENSG00000067533	365.53701051525	-1.57650218477069	0.870280941578831	-1.81148650906989	0.0700655755339637	0.137729435147776	RRP15
ENSG00000067560	1083.55580410689	-0.993006389089109	1.19195742037167	-0.833088810151854	0.404794643950842	0.532625887137915	RHOA
ENSG00000067596	587.027367244691	0.434656233057603	0.561515384799283	0.774077157677475	0.438885164611509	0.565077287777934	DHX8
ENSG00000067606	552.897398919177	0.789983879000523	1.26170005876795	0.626126529447847	0.531231952489952	0.64855941037172	PRKCZ
ENSG00000067646	255.944581380444	-7.19984011221077	2.06570097823536	-3.48542223103427	0.000491361029197204	0.00295545512587812	ZFY
ENSG00000067704	542.660505523178	-0.176531054645287	1.02307996091753	-0.172548638805288	0.86300622648727	0.907875350131264	IARS2
ENSG00000067715	5594.59094271296	-0.0432786470383252	1.85354870606722	-0.0233490746138266	0.981371826487692	0.988301743446916	SYT1
ENSG00000067798	2695.75786481811	-1.77496962714916	1.17830085162825	-1.50638067068898	0.13196947981272	0.226218981341134	NAV3
ENSG00000067829	185.867276992372	0.776122282102884	1.22500476033493	0.633566747847315	0.526363607386238	0.644139722874897	IDH3G
ENSG00000067836	151.876801058285	-0.347113761411186	1.02786364129104	-0.337704095628091	0.73558618804575	0.81587571243285	ROGDI
ENSG00000067840	584.556856487949	0.929005487913655	1.23288791881085	0.753519824259209	0.451137603114163	0.576153316131286	PDZD4
ENSG00000067842	348.865403763093	1.04334794752611	1.83978022540753	0.567104664523179	0.570643073982324	0.682415459569771	ATP2B3
ENSG00000067900	2101.90037999042	-0.861019908194273	0.688553333444577	-1.25047671163962	0.211125457324723	0.326419688375174	ROCK1
ENSG00000067955	880.132622565367	-0.541033402243191	0.660473479183116	-0.819159919808361	0.412695178901724	0.540305388066397	CBFB
ENSG00000067992	363.587216045757	0.421049496869822	0.756883813774211	0.556293435276748	0.578010274174244	0.688597445538034	PDK3
ENSG00000068001	41.5493852521187	-0.0266547994576807	1.69064218434727	-0.0157660797207492	0.987421009533665	0.991922360925055	HYAL2
ENSG00000068024	3407.4809829744	-0.555715141985273	0.782751912074153	-0.709950539134075	0.477734808418873	0.600442357217156	HDAC4
ENSG00000068028	103.353754740689	1.57602179563921	0.684655469897941	2.30191952731225	0.0213397107705601	0.0541002682926244	RASSF1
ENSG00000068078	788.058081214493	-0.345823509069485	2.22322146092626	-0.155550634584737	0.876387239051551	0.917446537569681	FGFR3
ENSG00000068079	63.3986652106927	4.10644173593097	1.35671140967388	3.02676140751117	0.00247188984304589	0.00992123159013879	IFI35
ENSG00000068097	352.436104429543	0.187603321399603	0.843745927687376	0.222345750353788	0.824044739683713	0.879703429170199	HEATR6
ENSG00000068120	132.92485555688	-0.103964648963193	1.16933374714969	-0.0889093034530234	0.929153989750215	0.953783834899215	COASY
ENSG00000068137	124.633827899845	2.72467789550446	0.988278484776587	2.75699404315213	0.00583354142305656	0.019193917037087	PLEKHH3
ENSG00000068305	3426.62041434393	-2.31236502833105	0.774946555841819	-2.98390258128077	0.00284597368170108	0.0110727920534142	MEF2A
ENSG00000068308	507.47994612596	0.0131858025520256	0.881156459685899	0.0149642012006879	0.988060740486612	0.992295796772606	OTUD5
ENSG00000068323	288.623491787042	0.390244488812803	1.04571435052997	0.373184597318597	0.709011059055121	0.796451463854033	TFE3
ENSG00000068354	142.585154677694	-0.0623590604998862	0.477775712740105	-0.130519527964804	0.896155405212251	0.931152247230801	TBC1D25
ENSG00000068366	996.618874052669	-2.32793019939786	0.720008647549997	-3.23319755577826	0.00122412877910056	0.0058556000515893	ACSL4
ENSG00000068383	1098.99664771336	2.32884941985957	1.14064766503423	2.04169042838454	0.0411822488195247	0.0904522276515084	INPP5A
ENSG00000068394	177.910957670423	1.14948155779535	0.928886608738028	1.23748318361163	0.215907753646128	0.332001519753739	GPKOW
ENSG00000068400	829.663127711258	0.610691322168544	0.990619941320386	0.616473883368995	0.537581803650233	0.653647880519195	GRIPAP1
ENSG00000068438	103.472812464665	0.361418536875196	1.03818155504401	0.348126524806034	0.727745164860939	0.810002813077096	FTSJ1
ENSG00000068489	96.7671833411367	5.19951930165546	1.39584726883337	3.72499156444326	0.000195321753393898	0.00155349465281707	PRR11
ENSG00000068615	691.206315271109	-0.966384208553122	1.20755756418956	-0.80028003402198	0.42354856836012	0.551060830824142	REEP1
ENSG00000068650	1532.53846402042	0.105622102680835	0.778102287168606	0.135743210658303	0.89202428668646	0.927829094330733	ATP11A
ENSG00000068654	810.928623853266	-0.33450987130963	0.517911558035423	-0.645882228576854	0.518355629580328	0.636940760834963	POLR1A
ENSG00000068697	309.189731417614	-1.53089805832443	1.01159727357754	-1.51334735503029	0.130191449876624	0.22390460678632	LAPTM4A
ENSG00000068724	1278.3230987663	1.01271351610986	0.719367758207918	1.40778274332551	0.159195411765949	0.261519477410124	TTC7A
ENSG00000068745	696.196305843293	-0.312246240106212	0.665393861379918	-0.469265285163083	0.638880025652636	0.740693995672656	IP6K2
ENSG00000068781	252.514282606306	3.55871316515594	1.26406468207285	2.81529356497822	0.00487326948098969	0.0167761510899594	STON1-GTF2A1L
ENSG00000068784	1180.7333282895	0.665569590233318	0.434118961815737	1.53315023939411	0.125238841548487	0.216895032116597	SRBD1
ENSG00000068796	1517.97226056041	-2.26615026963098	0.81416258145199	-2.78341245502771	0.00537903767431573	0.0180041085883108	KIF2A
ENSG00000068831	107.346376170674	1.18298501615199	1.25529325456776	0.942397333728466	0.345989251798416	0.473571070819397	RASGRP2
ENSG00000068878	1674.30685631049	-1.32344092077086	0.972064469300635	-1.36147443154982	0.173363808307312	0.27981503215633	PSME4
ENSG00000068903	531.211360007296	-1.98301324070716	1.11134852761801	-1.78433065004137	0.0743699526328708	0.144335640590815	SIRT2
ENSG00000068912	391.904808541196	-2.88270187140847	1.05528454776396	-2.73168206387236	0.00630119152514695	0.0204331722672909	ERLEC1
ENSG00000068971	191.844650532594	-0.00393988804957178	0.893368345215619	-0.0044101495991789	0.996481221130356	0.997494199426596	PPP2R5B
ENSG00000068976	110.566112126242	2.70082706600679	1.8117500392659	1.49072830549027	0.136032841458878	0.231539405544536	PYGM
ENSG00000069018	350.837203998497	7.09489786595552	2.4069836941059	2.94763021591261	0.00320219856522013	0.0121431330055545	TRPC7
ENSG00000069020	3228.67600698161	0.347927551437335	1.05316117433325	0.330364962093865	0.741124212878481	0.820038931891172	MAST4
ENSG00000069122	358.360110532476	2.47363054698124	1.45350181425045	1.70184207733986	0.0887849763224554	0.165882230337193	ADGRF5
ENSG00000069188	1298.76982066059	2.8648342909999	1.32653193605315	2.15964215646679	0.0308003822723634	0.0720254557288479	SDK2
ENSG00000069206	97.6816016528902	10.8735800720629	2.59287520018978	4.19363803983588	2.74515895245424e-05	0.000463027259199031	ADAM7
ENSG00000069248	656.862065434608	-1.60696188435051	0.779654442075875	-2.0611206678588	0.039291529516074	0.0871884900593298	NUP133
ENSG00000069275	3097.39396648655	-1.99183935496364	1.33115429567547	-1.4963249274968	0.134569002250812	0.229618978260958	NUCKS1
ENSG00000069329	638.245706927776	-2.31407918729318	1.08744330263902	-2.12799985220136	0.0333370958342188	0.0766486329503902	VPS35
ENSG00000069345	491.643088227412	-2.57475891571437	1.36113384037731	-1.89162802314917	0.0585405594482432	0.119561504081997	DNAJA2
ENSG00000069399	107.726923847339	3.96795250030635	1.22365641257273	3.24270151288936	0.00118402184349674	0.00570997847520268	BCL3
ENSG00000069424	411.79640460575	1.07949419862946	0.787170865202889	1.3713594422111	0.170262934050471	0.27584356104902	KCNAB2
ENSG00000069431	573.234167892533	3.1170400386732	1.4944688861043	2.08571758680004	0.0370042124171284	0.0832474008457135	ABCC9
ENSG00000069493	494.953652303395	-1.41771115971982	0.886943506593723	-1.59842329210402	0.10994880433699	0.195955988671915	CLEC2D
ENSG00000069509	78.2843585906138	-0.962710559023464	0.559057411241561	-1.72202449992652	0.0850650804417758	0.160498248034259	FUNDC1
ENSG00000069535	1514.47774276977	0.219691744328627	1.13517769140552	0.193530709766342	0.846543357731879	0.896118254135527	MAOB
ENSG00000069667	17788.0831705108	-0.315815527429975	1.00527184118127	-0.31415932934008	0.753400030480885	0.829361683806985	RORA
ENSG00000069696	26.8764892510308	2.39128393344127	1.70708627115169	1.40079852661927	0.161274329371355	0.264182700296519	DRD4
ENSG00000069702	1199.08380903006	2.14634388666598	0.893797006678602	2.40137734925059	0.0163334835400597	0.0438763453007137	TGFBR3
ENSG00000069712	351.745685703254	-3.70437890754775	1.05719571511985	-3.50396700872723	0.000458382142024027	0.00281941829711923	NA
ENSG00000069812	18.7463348377408	9.65961821256065	2.25622225015021	4.28132388638466	1.85784723789057e-05	0.000370173122833835	HES2
ENSG00000069849	798.473919135217	-2.51773380409957	1.02900247826634	-2.44677137060101	0.0144142241408682	0.0396479748273434	ATP1B3
ENSG00000069869	631.122820735213	1.08579918473148	1.07085305193087	1.01395722108991	0.310603165408002	0.436902934897258	NEDD4
ENSG00000069943	200.779652197244	-0.583660479633818	0.513508539023033	-1.13661299721374	0.255700104275611	0.378146496196479	PIGB
ENSG00000069956	735.536767775143	-0.401930938087177	0.503769270144802	-0.797847272366666	0.424959124839836	0.552305307181382	MAPK6
ENSG00000069966	556.1758954236	-0.934346309590103	0.394571045478858	-2.36800525607794	0.0178842818254073	0.0471720744729078	GNB5
ENSG00000069974	639.971387253194	-0.0989984321166158	0.88054715058041	-0.11242831465795	0.910483805795681	0.940642217228662	RAB27A
ENSG00000069998	169.850328346628	0.372933102531402	0.522299689633321	0.71402129837224	0.475214009557635	0.598255844614777	HDHD5
ENSG00000070010	270.501284491034	-0.0326119416246448	0.555602162619516	-0.0586965707096751	0.95319379080782	0.97065516324986	UFD1
ENSG00000070018	1911.4320104654	-0.984534868939418	0.651626934795389	-1.51088731353403	0.130817163660708	0.224719066899799	LRP6
ENSG00000070019	136.942016755644	8.79469894731979	2.21408936588398	3.97215174908194	7.12263204956524e-05	0.000799180185311772	GUCY2C
ENSG00000070047	756.600359570835	1.75829564192651	0.816573172613903	2.15326158254514	0.0312981262458239	0.0728844541258326	PHRF1
ENSG00000070061	959.721414344299	-0.595804038733783	0.628096004468768	-0.948587531993144	0.342830434693082	0.470243470351436	ELP1
ENSG00000070081	799.461963889875	0.76014962713728	0.795984886083546	0.954979975659356	0.339587823445691	0.46697277570378	NUCB2
ENSG00000070087	275.342792047441	0.285215045765666	0.820749160260435	0.34750574179712	0.728211405643185	0.810303683668501	PFN2
ENSG00000070159	717.640109245548	5.16171825945684	1.46634807802422	3.52011799709371	0.000431354852173206	0.00269319502709789	PTPN3
ENSG00000070182	522.185618438902	0.849707832665501	1.63316886514288	0.520281674970068	0.602867266237455	0.709544234406621	SPTB
ENSG00000070190	120.952368786623	3.60386348785404	1.77205085361001	2.03372464199448	0.0419793661875874	0.0919847654713715	DAPP1
ENSG00000070193	181.170930615463	7.75613979372242	2.0036562645653	3.87099320920953	0.000108392811945007	0.00105021557312204	FGF10
ENSG00000070214	3250.72103986758	-0.278867228991917	1.06444394246716	-0.261983950367137	0.793333815907202	0.857168607510582	SLC44A1
ENSG00000070269	861.307575709201	-0.405544847826568	0.455668619763938	-0.889999508934066	0.373466149754615	0.501069352860527	TMEM260
ENSG00000070366	1751.13996392932	1.4105101455873	0.399589958912291	3.52989386777084	0.00041572639884159	0.00262818899469435	SMG6
ENSG00000070367	955.321940699147	-2.4549863029463	0.869373576887409	-2.82385658848272	0.00474496108699178	0.0164246820083534	EXOC5
ENSG00000070371	377.955245848786	1.33536188980933	0.837275987516088	1.59488855493264	0.110737159426883	0.197000492067147	CLTCL1
ENSG00000070404	99.9989836703685	5.66633903567415	1.82345147978719	3.10748001714608	0.001886897414953	0.00805892824206503	FSTL3
ENSG00000070413	917.230425535278	-1.31005544029563	0.564805728743296	-2.31947973192575	0.0203690388538611	0.0521819831731373	DGCR2
ENSG00000070423	115.235350703991	-0.213219139942836	0.774377667791968	-0.275342573541411	0.783053059052092	0.850459779839192	RNF126
ENSG00000070444	338.839327436548	1.1590308519838	0.91324731880655	1.26913140407403	0.204394201363973	0.318433792825041	MNT
ENSG00000070476	1014.80020311452	-0.441896936340083	0.676952253177815	-0.652774156915333	0.513901886552071	0.633236629246233	ZXDC
ENSG00000070495	199.392909785217	-0.279384832864986	0.744304934877348	-0.375363402515966	0.707390218921677	0.795210445317544	JMJD6
ENSG00000070501	237.989606900926	-1.49567170329318	0.661538444781219	-2.2608991436436	0.0237655031760184	0.0588841169634418	POLB
ENSG00000070526	39.556578352583	10.8023085939681	2.60724541185739	4.14318826484099	3.42510543328329e-05	0.000521559317046135	ST6GALNAC1
ENSG00000070540	225.324069645072	2.27533870021509	0.759837900030711	2.99450540717056	0.00274890183463923	0.0107664617188797	WIPI1
ENSG00000070601	304.729028492867	3.61166091556965	1.64551158085099	2.1948559691703	0.0281739311438133	0.0673925647337091	FRMPD1
ENSG00000070610	468.667721483908	-0.207812782778149	0.95088507940998	-0.218546685901408	0.827003187212845	0.881620635619196	GBA2
ENSG00000070614	1050.75806200729	-0.524427684625783	0.753405404588664	-0.69607635070272	0.486381016091012	0.60832280286268	NDST1
ENSG00000070669	270.469838682164	-2.41632120327009	0.82359940893413	-2.93385495066976	0.00334780619458927	0.0125665791065369	ASNS
ENSG00000070718	304.812058272519	-1.58592058086817	0.658919478146641	-2.40685035647895	0.0160907616224795	0.0433199921353018	AP3M2
ENSG00000070729	159.210974944501	4.44520617294208	2.34310391525694	1.89714427260245	0.0578088994283757	0.11834771124437	CNGB1
ENSG00000070731	100.880166587536	4.86745086126799	1.44426160681893	3.3702002727808	0.000751135706921607	0.0040344766969953	ST6GALNAC2
ENSG00000070748	83.9193431244745	10.6526209967754	2.45598083658507	4.3374202428987	1.4416482181283e-05	0.000319869565479347	CHAT
ENSG00000070756	1447.61812887336	-2.32867082128314	1.34690535098128	-1.72890457342574	0.0838261754128769	0.15869646446607	PABPC1
ENSG00000070759	422.410594553527	1.84700362251655	1.25280624840104	1.47429311186297	0.140402688979895	0.237166084415558	TESK2
ENSG00000070761	193.335834866107	-1.08985676478833	0.739352729006606	-1.47406876586857	0.140463077160931	0.237248711313477	CFAP20
ENSG00000070770	532.150177627878	-1.93675291695403	0.698623915971642	-2.772239645218	0.00556720342148794	0.0184760390872972	CSNK2A2
ENSG00000070778	607.414749354015	0.582530206132559	0.52401086301192	1.11167582058181	0.266277559609568	0.390078893111806	PTPN21
ENSG00000070785	644.950918916919	1.50782812202992	0.72965375233808	2.06649813997157	0.0387814678553419	0.0863160019137461	EIF2B3
ENSG00000070808	984.051085915989	-1.6764134598484	1.96012028332583	-0.855260503199301	0.392406947937897	0.520265220249178	CAMK2A
ENSG00000070814	428.975575054688	1.11813738872719	0.624602464091003	1.7901584656001	0.0734284400458121	0.142856967890427	TCOF1
ENSG00000070831	561.79849037399	-1.76526856775614	0.669461584970906	-2.63684818873193	0.0083680271886454	0.0254924033933409	CDC42
ENSG00000070882	1563.38840356827	0.706610684996833	1.08086656086047	0.653744606951579	0.513276359465015	0.632692050392051	OSBPL3
ENSG00000070886	270.726530141314	2.2243028830759	2.26473004786584	0.982149234595073	0.326026332959225	0.452780291421344	EPHA8
ENSG00000070915	61.5565837016853	10.6499629547561	2.06727422426894	5.15169338916435	2.58144838208861e-07	3.43729746717044e-05	SLC12A3
ENSG00000070950	808.466147374017	-0.330058147659257	0.92304199485485	-0.357576523602438	0.720660249656356	0.804802792171723	RAD18
ENSG00000070961	3333.78654764356	-3.42540056917425	1.08027405259737	-3.17086257967443	0.00151987024762791	0.00685845287931176	ATP2B1
ENSG00000070985	14.5322624120745	8.50733264645193	2.65173657935201	3.20821182341227	0.00133563086771125	0.0062374685441285	TRPM5
ENSG00000071051	1531.30721277817	-1.82625217760955	0.691828651323529	-2.63974637956345	0.00829680912965415	0.0253314212301961	NCK2
ENSG00000071054	5264.41865933396	-0.650142521778023	0.874069423961267	-0.743811079481065	0.456990776332762	0.581688554954155	MAP4K4
ENSG00000071073	1090.66353569319	-1.93176161782567	0.579158513829548	-3.33546269578661	0.000851575784228767	0.00443793740979503	MGAT4A
ENSG00000071082	603.411707743716	-1.43383547124382	1.1997065112505	-1.19515519653993	0.232026399757805	0.350864637703229	RPL31
ENSG00000071127	1085.02820229641	-1.94800478566025	1.00866886794711	-1.93126292241468	0.0534505461373869	0.111231140542923	WDR1
ENSG00000071189	2022.31692755841	-2.61396280292104	0.731570735771022	-3.57308278626826	0.000352803161890799	0.00232344477221014	SNX13
ENSG00000071205	1929.47365205221	-0.0483481933598997	0.985525835182795	-0.0490582708579446	0.960872858371435	0.97564027488279	ARHGAP10
ENSG00000071242	4205.04875290821	-0.552274767805309	0.951351545807372	-0.580515972501644	0.561566718713771	0.674604285830259	RPS6KA2
ENSG00000071243	253.180855145848	-1.65703717916623	0.656001529463714	-2.52596542041734	0.0115380837443875	0.0330694433472197	ING3
ENSG00000071246	432.965832983116	-1.14789176537946	0.713227227192175	-1.6094334618975	0.10752159338087	0.192488877977924	VASH1
ENSG00000071282	483.874511106191	2.93205083078164	1.3897997621696	2.10969300081362	0.034884807765825	0.079429964742292	LMCD1
ENSG00000071462	234.783525612993	0.868931649963532	0.706264316632052	1.23032075881617	0.218577013722822	0.335152714553437	BUD23
ENSG00000071537	1146.05067813074	-2.91536629720669	0.840664285634	-3.46793166669145	0.000524480637327692	0.0030899530197434	SEL1L
ENSG00000071539	69.3406892524848	3.26109349839778	1.4270442951707	2.28520832144715	0.0223006154991241	0.0560197312811452	TRIP13
ENSG00000071553	346.513489623744	-2.93531851239263	1.20162052514869	-2.44279991141913	0.0145738148326541	0.0399996267166286	ATP6AP1
ENSG00000071564	339.372268923705	2.06977346789479	0.850345777469437	2.43403745009974	0.014931450133973	0.0408098674756049	TCF3
ENSG00000071575	871.183658488654	-2.56165941705067	1.02781119672779	-2.4923443383436	0.0126902942289642	0.0357767681473415	TRIB2
ENSG00000071626	661.286100643172	0.692697652737925	0.706475563125495	0.980497682996117	0.326840512791515	0.453667268359225	DAZAP1
ENSG00000071655	68.5587009072359	1.41423764627421	1.28159570440265	1.10349749255237	0.269811179855063	0.393721359693941	MBD3
ENSG00000071794	939.211252196386	-2.28999297365219	0.862560119483631	-2.65487926223981	0.00793367992527853	0.0244683918232416	HLTF
ENSG00000071859	434.484177882346	1.00248848384863	1.30903549254945	0.76582223289928	0.443782083404969	0.56943222280537	FAM50A
ENSG00000071889	120.969929602467	0.165741886613432	0.951882962885713	0.174120026385357	0.861771134822113	0.907175997606723	FAM3A
ENSG00000071894	474.471540696593	1.06268191372971	1.10156740505337	0.964699853004654	0.334695168907514	0.461472289494498	CPSF1
ENSG00000071909	785.21924464282	8.1408102786675	2.25314247179706	3.61309166223056	0.000302567682753301	0.00209467596640626	MYO3B
ENSG00000071967	346.232976350669	2.26300610005374	1.04017245203036	2.17560664641375	0.0295846859373799	0.0700459950193588	CYBRD1
ENSG00000071991	1005.95710599641	0.741906754234645	2.26666035846382	0.327312714260135	0.743431377015959	0.821361192782659	CDH19
ENSG00000071994	158.507196789106	-2.22912038016537	1.05823342380997	-2.1064543322964	0.0351649060155636	0.0799315866681473	PDCD2
ENSG00000072041	332.734225500751	0.589598588411222	1.97895984730989	0.297933578193966	0.765753859366756	0.837582921090181	SLC6A15
ENSG00000072042	147.876796269645	-2.77682094492315	0.783898452535182	-3.54232226883816	0.00039662059619799	0.00253609069535505	RDH11
ENSG00000072062	616.43490264008	-0.355833528420536	1.02650064086344	-0.346647156616705	0.72885641413674	0.810803259343357	PRKACA
ENSG00000072071	1128.37842155555	-2.0608026050354	0.879692569526406	-2.34263954979733	0.0191478718053424	0.0497748385999591	ADGRL1
ENSG00000072110	2154.41761792408	0.870660318560041	1.35147803324583	0.644228242814266	0.519427439186773	0.638030294917926	ACTN1
ENSG00000072121	875.836975817855	0.121983369074132	0.40814072556239	0.298875758860004	0.765034843815426	0.837311079456928	ZFYVE26
ENSG00000072133	422.526026755637	-0.583681469863255	0.749750722450823	-0.778500710149752	0.436273888146222	0.562590903777483	RPS6KA6
ENSG00000072134	3697.37326185617	-1.76633718375064	0.95014600566436	-1.85901658610414	0.0630247874371423	0.126840834979335	EPN2
ENSG00000072135	249.362141257289	-1.49553572159498	0.704758113081377	-2.12205534613305	0.0338330906116845	0.0774445960547957	PTPN18
ENSG00000072163	163.46352605975	-0.620242041493928	1.56081075983353	-0.397384524412223	0.691083925748215	0.783107266181563	LIMS2
ENSG00000072182	290.051713047519	-2.6091588968702	1.75781144247748	-1.48432239876242	0.137723410825036	0.233731266708362	ASIC4
ENSG00000072195	588.298132241851	2.42454675966045	1.17154553130347	2.06952840916297	0.0384965282673789	0.0858203652480734	SPEG
ENSG00000072201	1030.13079614278	-0.0875440626783148	1.63590448676503	-0.0535141650301551	0.957322244759427	0.97346905484757	LNX1
ENSG00000072210	415.117896853215	-0.812713825438607	0.742262073068902	-1.0949149295456	0.27355390774145	0.397835379294285	ALDH3A2
ENSG00000072274	624.982847397619	-1.95719606880132	0.906018645812237	-2.16021610355128	0.0307559440937288	0.0719540861991423	TFRC
ENSG00000072310	599.485333385765	0.216314106442796	1.03604756783212	0.20878781357059	0.834613885048113	0.887488071625954	SREBF1
ENSG00000072315	467.937003191551	3.4178571113009	2.10403628092568	1.6244287906467	0.104284326638922	0.188043507378041	TRPC5
ENSG00000072364	2230.36483442717	-1.40760278053195	0.889818782666374	-1.58189825608537	0.113672799131054	0.201046853680386	AFF4
ENSG00000072401	248.801291789932	-2.68432807793435	0.541545243584557	-4.95679374850832	7.16659830089788e-07	6.28298981038607e-05	UBE2D1
ENSG00000072415	891.81916744055	-0.648165842871109	0.753242891565489	-0.860500444317509	0.38951323869872	0.517490797497644	PALS1
ENSG00000072422	599.562884197445	1.36376548588625	0.725677323817047	1.8793001257265	0.0602035245510788	0.122247999558374	RHOBTB1
ENSG00000072501	1825.20421586179	0.138975949892569	1.25006175599457	0.111175267322691	0.911477363849816	0.941339479950575	SMC1A
ENSG00000072506	61.4102637276129	-0.310492579663454	1.52072567041558	-0.204173958330435	0.838217560938829	0.890267125970932	HSD17B10
ENSG00000072518	862.701318760444	0.0642054388427605	0.498952434980012	0.128680480024779	0.8976104816621	0.932086784354105	MARK2
ENSG00000072571	84.9238062115432	4.66194770242655	1.6721867391067	2.78793486002467	0.00530452086299894	0.0178216388181893	HMMR
ENSG00000072609	768.644324216691	0.579047573104699	0.477929048950482	1.21157643456967	0.225674559739215	0.343697468025278	CHFR
ENSG00000072657	1332.02511798629	0.321390317730995	1.97086484636908	0.163070703870482	0.870462765934739	0.913463149134036	TRHDE
ENSG00000072682	478.473154263305	2.54893057043591	0.81381697112113	3.13206858653298	0.00173579320421829	0.00756469287039623	P4HA2
ENSG00000072694	25.7697616972372	8.00330667426165	2.19754238326444	3.64193507038203	0.000270596331811589	0.00193755601916742	FCGR2B
ENSG00000072736	872.621230579613	1.34223500668317	0.399204375536768	3.36227528788584	0.000773030152531867	0.00412635274243843	NFATC3
ENSG00000072756	330.247922359873	-1.68390175927842	0.812424758764315	-2.07268641324966	0.0382014730404389	0.0853189611192608	TRNT1
ENSG00000072778	851.106569696828	2.28728808469409	1.26147194858996	1.81318981151405	0.0698025507193889	0.137314207222816	ACADVL
ENSG00000072786	813.904896017481	1.03933531785908	0.851543365203949	1.22053128510977	0.222263537247379	0.33967834504017	STK10
ENSG00000072803	1513.50383528679	-1.41559333545088	0.554537497230427	-2.55274592344232	0.0106877429215213	0.0310802750490985	FBXW11
ENSG00000072818	33.8947936989792	5.11070565721054	1.84955082593077	2.76321449811395	0.00572351397602439	0.0188917071843908	ACAP1
ENSG00000072832	1512.67616808537	-1.94996151159604	0.91310508149247	-2.1355280472307	0.0327179017077295	0.0755020075230596	CRMP1
ENSG00000072840	514.494547502549	4.93163516100401	1.0860438115714	4.54091732622502	5.60099933428519e-06	0.0001874159631613	EVC
ENSG00000072849	153.432344488876	-0.707224418816652	0.690340861868793	-1.02445684136696	0.305619545921029	0.432130365135109	DERL2
ENSG00000072858	388.359770102289	2.24231863550217	1.56158162543341	1.43592790730989	0.151022856443183	0.251226904383283	SIDT1
ENSG00000072864	387.511820718073	2.91231593712998	0.916601087682237	3.17729923765878	0.0014865357027389	0.00675903073811295	NDE1
ENSG00000072952	490.076056568112	1.87310843512667	1.71493438930238	1.09223329289503	0.274730572353716	0.399013450323254	IRAG1
ENSG00000072954	170.877839907878	0.828043033607225	1.03782334802223	0.797865104100055	0.424948775724477	0.552305307181382	TMEM38A
ENSG00000072958	533.092815689549	-0.71847200804978	0.717305127216939	-1.0016267565762	0.316523893263985	0.442930599579831	AP1M1
ENSG00000073008	154.925391605201	-1.43450297485644	0.651044204717191	-2.20338797959131	0.0275674146914871	0.0662559935385009	PVR
ENSG00000073050	159.860854953983	1.13825842904305	0.833511723344333	1.36561777976675	0.1720589630201	0.278189871879752	XRCC1
ENSG00000073060	486.264671219994	0.356565220226392	0.768207815842345	0.464152033958956	0.642538823930684	0.743518172749875	SCARB1
ENSG00000073111	183.970110170116	1.94010707778801	1.38852728551105	1.39724087386151	0.162341149179586	0.265505585565063	MCM2
ENSG00000073146	117.66126849278	3.39929287496987	1.87713962060281	1.81088973758822	0.0701579214732241	0.137869016263879	MOV10L1
ENSG00000073150	41.8422168625614	0.74134379894465	1.19585169620997	0.619929545857734	0.535304172698229	0.65176371804208	PANX2
ENSG00000073169	280.135806898449	0.116496678500799	0.680714179950999	0.171138903716073	0.864114546351601	0.908697139208543	SELENOO
ENSG00000073282	412.507127567578	7.74594690044862	2.11691496800238	3.65907323512293	0.000253129001133328	0.00184607254639955	TP63
ENSG00000073331	835.575793386175	2.19152503106171	1.2442421625017	1.76133320113135	0.0781820237561068	0.150295256042812	ALPK1
ENSG00000073350	122.109860845081	6.80495882095923	1.16075745150349	5.86251573241681	4.5590639926249e-09	2.41735600778181e-06	LLGL2
ENSG00000073417	2134.32366686989	0.0862778502349872	0.900544461231853	0.0958063193425985	0.923674398340818	0.950045405784122	PDE8A
ENSG00000073464	612.934328793674	-2.80695370055998	0.732941012844642	-3.82971296648528	0.000128292813738304	0.00117387924570548	CLCN4
ENSG00000073536	89.8615291203234	-0.516989435320611	0.752149878822889	-0.68734895780306	0.491862854290057	0.613020248545328	NLE1
ENSG00000073578	594.612468443921	-0.881884009110178	0.792705388925521	-1.11249907144637	0.265923629174864	0.389781310441381	SDHA
ENSG00000073584	81.3294114720852	-2.33828755968259	1.32636537063803	-1.76292868574953	0.0779125182166692	0.149916531516005	SMARCE1
ENSG00000073605	145.883984053646	0.896424491559975	0.883782512890978	1.01430440010364	0.310437525113995	0.436875935328448	GSDMB
ENSG00000073614	1750.87141704037	-0.89067422404858	0.765407546279304	-1.1636601028801	0.244561783950271	0.365675569798095	KDM5A
ENSG00000073670	129.784155479627	1.65907800132729	1.64295530895186	1.00981322637785	0.312584782135105	0.438887880891624	ADAM11
ENSG00000073711	977.409620856934	0.916133156384246	0.639024091037279	1.433644160265	0.151673834679014	0.25212726907776	PPP2R3A
ENSG00000073712	1036.40957877067	-1.3579629522328	0.621207754870132	-2.1860045074883	0.0288152755562571	0.0685539672374414	FERMT2
ENSG00000073734	298.327684950747	8.68479401977034	2.09179077939714	4.15184640132763	3.29803592871781e-05	0.000510862059700042	ABCB11
ENSG00000073737	58.692880417281	1.92102241145668	2.19234060188521	0.876242683187445	0.380898117009166	0.509086527940813	DHRS9
ENSG00000073754	94.0914573618084	11.181140103074	2.56305736515429	4.36242288412494	1.28629932196012e-05	0.000301580313818744	CD5L
ENSG00000073756	52.0050868948525	-3.78184963211678	1.56086735659867	-2.42291544898339	0.0153965096851734	0.0418211511598187	PTGS2
ENSG00000073792	1270.49661009336	3.43429884832133	1.42806459352977	2.40486240179985	0.0161785560970796	0.0435193038961184	IGF2BP2
ENSG00000073803	1252.31703681696	-0.0307990248322486	0.732535242238385	-0.0420444274300537	0.966463281442327	0.979105143883298	MAP3K13
ENSG00000073849	2897.5373440809	-1.23112211689055	0.704104357776603	-1.74849381812967	0.0803785551200153	0.153660732303485	ST6GAL1
ENSG00000073861	18.855356796743	8.09904957661668	2.48021210863603	3.26546650926185	0.00109283927828869	0.00535579169215729	TBX21
ENSG00000073910	2475.18246811379	-2.96779248183468	0.976379257500379	-3.03958985100985	0.00236900525979591	0.00961315929499992	FRY
ENSG00000073921	3408.13172371026	-2.5336619637108	0.902882479725996	-2.80619241219489	0.0050130747826167	0.0171064972656321	PICALM
ENSG00000073969	618.913952439773	-2.39549298292869	0.659835638446395	-3.63043892046958	0.000282939657459759	0.00199962719638084	NSF
ENSG00000074047	1176.19505288572	5.33793645400078	1.65512512741037	3.2250954115793	0.00125930692194857	0.00598510867363236	GLI2
ENSG00000074054	4593.15186273332	-1.15165257774423	0.582068498091676	-1.97855163356195	0.0478665097643786	0.102233378313755	CLASP1
ENSG00000074071	94.1412905620469	-0.172206565209793	1.7245992707017	-0.0998530894308716	0.920460959351592	0.947824528355321	MRPS34
ENSG00000074181	255.713524831339	0.66821894754344	1.16297760633552	0.57457593671899	0.565578130156447	0.678162481358295	NOTCH3
ENSG00000074201	952.621495020876	0.753293995502314	0.461582633202541	1.63198080108826	0.102683530721952	0.185773642327144	CLNS1A
ENSG00000074211	1340.14167010057	2.04403931076082	1.97954215209909	1.03258185666486	0.301799622437748	0.428302726058675	PPP2R2C
ENSG00000074219	106.080279692459	6.93163805651402	1.5177731543348	4.56697895645149	4.94803662696042e-06	0.000173424490523584	TEAD2
ENSG00000074266	333.202488148043	-0.999638498218764	0.627922191611446	-1.59197829217244	0.111389582218077	0.197922767716756	EED
ENSG00000074276	90.0900012310385	6.43993229048181	1.54961929026658	4.15581577419184	3.24128928325165e-05	0.000505479797046461	CDHR2
ENSG00000074317	136.063230160999	-1.99795411892043	2.24145022292597	-0.891366713605766	0.372732469012545	0.500404773531806	SNCB
ENSG00000074319	500.076035375847	0.0304719622188672	0.477332291314445	0.0638380490348884	0.949099181283776	0.967820009357819	TSG101
ENSG00000074356	669.662006831339	0.46875836810283	0.65953034068644	0.710745721894985	0.477241821136547	0.600078050546191	NCBP3
ENSG00000074370	87.0328746967043	4.30237572192517	1.68608691686484	2.55169272644921	0.0107201016155403	0.0311393427879981	ATP2A3
ENSG00000074410	302.629248969629	7.19991296513948	1.5216036969367	4.73179250263022	2.22545840789893e-06	0.000112244522968151	CA12
ENSG00000074416	1769.46746160232	-2.11362004198109	1.17351492283122	-1.80110197225424	0.0716868089497491	0.140101268525835	MGLL
ENSG00000074527	392.787559378935	0.022927345865704	1.20093187483441	0.0190912959728589	0.984768274973542	0.990371712779782	NTN4
ENSG00000074582	81.6338056118248	0.646367188432649	0.842182303584126	0.767490821977456	0.442789747991109	0.568530852382758	BCS1L
ENSG00000074590	956.25849979773	-0.864556146411741	0.918539984277152	-0.941228646776988	0.346587699369426	0.474264626473025	NUAK1
ENSG00000074603	781.114092142187	-0.907016258467608	0.626052888015752	-1.44878535956021	0.147397533598351	0.246604659974135	DPP8
ENSG00000074621	194.045749368469	4.18958682923051	0.941996789092308	4.44755956468549	8.68513798096922e-06	0.000241722702972359	SLC24A1
ENSG00000074657	2345.22456510836	-0.34943668324202	0.625134233093445	-0.55897863969607	0.576176298107332	0.687006265845673	ZNF532
ENSG00000074660	69.7079539493298	2.71939720541734	1.09180602838518	2.49073290925076	0.0127479911351693	0.0359247354434676	SCARF1
ENSG00000074695	792.660426949764	-1.99356871186377	1.27569329156989	-1.56273355440354	0.118115278585505	0.207132449615812	LMAN1
ENSG00000074696	1037.39078536621	-2.01732465575073	0.900767517048335	-2.23956194863816	0.025119375355129	0.0614944433489656	HACD3
ENSG00000074706	69.5151107962085	-5.40308058560779	1.59640945465175	-3.38452053754995	0.000713026845391571	0.00389041745009295	IPCEF1
ENSG00000074755	1507.99757138825	0.253454921316056	0.50062832014477	0.506273638780089	0.612664566137519	0.717644191863474	ZZEF1
ENSG00000074771	105.708810278149	11.3497825106015	2.72997461368933	4.15746815142111	3.21794120318258e-05	0.000503025782072652	NOX3
ENSG00000074800	1609.61913615065	-1.69759286647466	1.66492811775502	-1.01961931471473	0.307909041088023	0.434389411172683	ENO1
ENSG00000074803	183.519408004255	6.87985332191641	2.10687275804108	3.26543370768776	0.0010929658562263	0.00535579169215729	SLC12A1
ENSG00000074842	141.027600616145	0.807526250270538	0.858181362765464	0.940973884201248	0.346718242658266	0.474376282890665	MYDGF
ENSG00000074855	412.757362765017	0.720689881649924	1.23324192919784	0.584386457017963	0.558960336269156	0.672176133618857	ANO8
ENSG00000074935	263.377118820895	-1.83661220609076	1.07344053978775	-1.71095849096021	0.0870887757606969	0.163410327998329	TUBE1
ENSG00000074964	1185.41758346574	1.51377651779306	0.824622219948224	1.83572123230939	0.0663988961032009	0.132152336142261	ARHGEF10L
ENSG00000074966	163.242019973117	5.28100091864679	1.59976017042776	3.30112039058624	0.00096299551232282	0.00486532719260288	TXK
ENSG00000075035	469.855891512432	1.01584831291373	1.82974851569319	0.555184662920128	0.57876835830038	0.689182936847492	WSCD2
ENSG00000075043	1055.28772216643	-1.58549712266243	1.39102258318057	-1.13980688871146	0.254366763152999	0.37676744468454	KCNQ2
ENSG00000075089	176.569300541043	-1.04454413968626	0.436428045999817	-2.39339370890636	0.0166933173687213	0.0446226874182765	ACTR6
ENSG00000075131	209.39526789012	2.70332243502674	0.676690173010994	3.99491900849995	6.47163724063784e-05	0.000762547524778671	TIPIN
ENSG00000075142	385.660443263854	-2.73570183837277	0.910291255559493	-3.00530387572637	0.00265315637703367	0.0104623609307169	SRI
ENSG00000075151	5038.54635782005	-1.21922612910338	0.572027937013193	-2.13141011166253	0.0330553705684165	0.0761109016795774	EIF4G3
ENSG00000075188	157.03759004062	0.204280422085326	0.516365019034566	0.395612434140607	0.692390962834394	0.783882075860951	NUP37
ENSG00000075213	2267.9989985799	0.691705524627603	1.61389300972555	0.428594411438235	0.668218413259235	0.764105760218299	SEMA3A
ENSG00000075218	78.1126601197563	4.90288158157572	1.61651481521308	3.03299514203923	0.00242139498111982	0.00975872672277854	GTSE1
ENSG00000075223	825.50764719613	0.902900185913382	1.28498542620057	0.702654028211874	0.48227138357175	0.604398978027219	SEMA3C
ENSG00000075234	165.283514734983	1.98453765488673	0.62567119051322	3.17185397853922	0.00151469146874501	0.00684326334234327	TTC38
ENSG00000075239	347.374229458918	-0.550286157811036	0.708495257720352	-0.776697023465806	0.437337543393788	0.563480584310168	ACAT1
ENSG00000075240	760.124368738436	0.804719886405461	0.791635837867761	1.01652786282761	0.309378086180478	0.43598401554628	GRAMD4
ENSG00000075275	847.974034109537	8.21149989560838	1.47639837827969	5.56184564844649	2.66936342889354e-08	8.62496349157649e-06	CELSR1
ENSG00000075292	4810.25831264223	-1.24655926610258	0.89282608118529	-1.3961949503622	0.16265579692143	0.265915030795973	ZNF638
ENSG00000075303	332.285843136042	-1.62727569167325	0.582215766481894	-2.79497015600635	0.0051904506520827	0.0175599960253881	SLC25A40
ENSG00000075336	192.106455276863	-1.60617816364806	1.11179894125764	-1.4446660309203	0.148551715750901	0.248033987082187	TIMM21
ENSG00000075340	1771.95486086388	-1.93358218867072	1.02429237502349	-1.88772486823049	0.059062896045907	0.120402368625129	ADD2
ENSG00000075391	3736.30551757708	-1.16005712137251	0.617620926325381	-1.87826718934934	0.0603446226831969	0.12245990701333	RASAL2
ENSG00000075399	230.076901003172	1.37576136140171	0.95703395842655	1.43752617061111	0.150568542097256	0.250689464395419	VPS9D1
ENSG00000075407	806.772188591895	-0.907597641175296	0.975032583258236	-0.930838268135004	0.35193723105088	0.479891306690956	ZNF37A
ENSG00000075413	1981.03340724825	-0.256535635834997	0.557744914724961	-0.459951546060265	0.645551000185346	0.745690377211081	MARK3
ENSG00000075415	496.987784620102	-3.05539162758352	1.33380683404808	-2.29073022388891	0.0219790214425417	0.0553665713741406	SLC25A3
ENSG00000075420	3520.46262455701	-0.324032803436679	0.681922911945908	-0.475175122818548	0.634662157102027	0.737023572006111	FNDC3B
ENSG00000075426	542.545661118828	0.0622198625401789	1.32638682953742	0.0469092885684627	0.962585525038345	0.97694159094925	FOSL2
ENSG00000075429	274.084407468889	0.239584284480656	1.97031768375138	0.121596779268864	0.903218364333016	0.935707256953181	CACNG5
ENSG00000075461	1083.28219307506	-1.95556491467749	1.58204932084283	-1.23609604891184	0.216422863375082	0.33271938084405	CACNG4
ENSG00000075539	3185.7589919083	-0.968817660570278	0.751257746915562	-1.28959423652927	0.197191577874123	0.309575207930382	FRYL
ENSG00000075568	2491.95920417501	-1.20113264849042	0.447055543388893	-2.68676379535586	0.00721479527221052	0.0227547511828491	TMEM131
ENSG00000075618	371.050428708128	-4.97524861199593	1.2989238188496	-3.83028514821008	0.000127994849234467	0.00117219020696171	FSCN1
ENSG00000075624	8502.3842788083	-2.93206039125681	1.71585264332379	-1.7088066406315	0.0874867722534642	0.164049597699437	ACTB
ENSG00000075643	167.714761120654	4.40429659401501	1.56620627879568	2.81207951573381	0.00492223334313788	0.0168856773893079	MOCOS
ENSG00000075651	769.068573929747	1.38545400648706	1.49250816396816	0.928272313635806	0.353266331852405	0.481206407771286	PLD1
ENSG00000075673	60.3762855067968	8.71503240457757	2.42409838031118	3.59516448480891	0.000324186686714285	0.00218913812838485	ATP12A
ENSG00000075702	132.852930797415	2.85933668291285	1.29506361429907	2.20787353713155	0.0272530900175175	0.0656531510335793	WDR62
ENSG00000075711	2904.52044605436	-1.76920327148371	0.636374649707256	-2.78012845467301	0.00543373997792721	0.0181496218710316	DLG1
ENSG00000075785	1778.78442552729	-1.04573510797189	0.689331975359659	-1.51702683953733	0.129259907809008	0.22254313825514	RAB7A
ENSG00000075790	587.077248946312	-1.97305750792207	0.79639287569427	-2.47749266491368	0.0132309128359846	0.0370082573428007	BCAP29
ENSG00000075826	302.708032271448	0.595250512864082	0.899932147529178	0.66143932572959	0.508330613180912	0.628278489835321	SEC31B
ENSG00000075856	793.384383744707	-0.882174558489795	0.882806161262361	-0.999284551014389	0.317656867138603	0.443959607702025	SART3
ENSG00000075884	1986.67903562786	1.61874662901858	1.31966249509464	1.22663683709711	0.219959117377648	0.336803745890587	ARHGAP15
ENSG00000075891	148.713344575846	10.1234915287116	2.3462151270292	4.3148181136868	1.59734364370053e-05	0.000340365246111266	PAX2
ENSG00000075914	225.59071482601	-0.866475496424433	0.57794770570036	-1.49922819638921	0.133814442585234	0.22863330233992	EXOSC7
ENSG00000075945	1475.15171564603	-2.49755587176977	0.685379597541205	-3.64404759162621	0.00026838376028473	0.00192571401073141	KIFAP3
ENSG00000075975	256.160955803703	-0.963010949734219	0.526376245240817	-1.82951065600166	0.0673231444528054	0.133631724336683	MKRN2
ENSG00000076003	257.555886508504	-1.06352766884018	1.110364317748	-0.957818665316249	0.338154205407098	0.465431307723738	MCM6
ENSG00000076043	124.316345380382	-1.24382992144128	0.872730920296162	-1.42521582828666	0.154094822303258	0.2552488649799	REXO2
ENSG00000076067	439.42217874068	2.10402789996084	0.707654397735724	2.97324217399493	0.00294671853555768	0.0113761308559616	RBMS2
ENSG00000076108	1260.74366618516	0.667831402354468	0.929519908876732	0.718469175298786	0.472468047435418	0.595387983438291	BAZ2A
ENSG00000076201	593.743833622645	-0.238435607105636	0.893559387144346	-0.266838008235393	0.789593888579057	0.854658447962197	PTPN23
ENSG00000076242	609.899679341864	-0.116452891309429	0.329904224155729	-0.352989997649919	0.72409593920762	0.807505793392351	MLH1
ENSG00000076248	134.637252176958	-0.417560444397873	1.12007014983734	-0.372798475576296	0.70929843751229	0.796588409782037	UNG
ENSG00000076258	152.381905536817	3.42371026991236	0.761337696992935	4.49696669879218	6.89297791585358e-06	0.000214086894162701	FMO4
ENSG00000076321	528.321142755601	0.972371287165168	0.432484800677968	2.24833632451561	0.0245547521308032	0.0604341489303593	KLHL20
ENSG00000076344	157.899786029611	0.718607963921071	1.74180446651939	0.412565232053315	0.679925178671923	0.773982867431283	RGS11
ENSG00000076351	186.028844877528	-0.299141432049944	0.696485522253701	-0.429501292549451	0.667558453440724	0.7633933118786	SLC46A1
ENSG00000076356	2562.86566616327	-0.381052145826005	0.974530988224342	-0.391010804613106	0.695789249465081	0.786212458345504	PLXNA2
ENSG00000076513	352.419574675852	-0.217682515568362	0.523821751811365	-0.415566010414076	0.677727602801552	0.771855765372944	ANKRD13A
ENSG00000076554	599.065694121793	-0.194506663963348	1.12007312535793	-0.173655326210234	0.862136348495773	0.907329510435345	TPD52
ENSG00000076555	895.540566478935	2.69766108205332	1.16106255840668	2.32344162898105	0.0201554399625777	0.05179499726434	ACACB
ENSG00000076604	290.333530863398	-0.585624247820834	1.0703961099145	-0.547109843166016	0.584303270238083	0.694334405542657	TRAF4
ENSG00000076641	1691.49340026047	-1.38783944749124	0.577102491969526	-2.40484050372898	0.0161795255260582	0.0435193038961184	PAG1
ENSG00000076650	248.465004565316	1.16206634022839	0.634265689175382	1.83214441528314	0.0669299076100509	0.132991597911813	GPATCH1
ENSG00000076685	1326.14909573979	-0.988211315419164	0.645957740262226	-1.5298389566754	0.126056596181327	0.218106808665618	NT5C2
ENSG00000076706	271.505629821722	-0.951640526494912	1.19781527206871	-0.794480207996814	0.426915926592594	0.554117150766272	MCAM
ENSG00000076716	572.31735644952	1.88076649376287	1.12178853702777	1.67657845635153	0.0936249424736559	0.172971516609732	GPC4
ENSG00000076770	315.903320448516	2.61759501251676	0.838905250502192	3.12025107835456	0.00180696947594723	0.00778980354880612	MBNL3
ENSG00000076826	123.896995087432	-0.302447691219445	1.16255864396052	-0.260156932977668	0.794742723187448	0.858108018629555	CAMSAP3
ENSG00000076864	807.984110573944	-0.962426468280564	1.46392273550864	-0.657429825315315	0.510904579277737	0.630680299463253	RAP1GAP
ENSG00000076924	226.623037326298	-0.696658589572443	1.08587151203384	-0.641566319635367	0.52115480721344	0.639544256030308	XAB2
ENSG00000076928	709.052978875994	2.55093817582706	0.794830252810499	3.20941253406877	0.00133006507021136	0.00622649463450761	ARHGEF1
ENSG00000076944	21.0026552914068	1.76341250586273	1.34020073341264	1.31578237640001	0.188247096078227	0.298651860509178	STXBP2
ENSG00000076984	175.96210164871	0.458239708802255	0.872782925889169	0.52503285205243	0.599560353487094	0.70663735887274	MAP2K7
ENSG00000077044	965.783645977961	0.518598058740231	0.459981896373162	1.12743145508387	0.25956010609303	0.382623569567848	DGKD
ENSG00000077063	3259.50547769041	-2.15052668661587	1.00846712084259	-2.13247079867024	0.032968162586802	0.0759693151473677	CTTNBP2
ENSG00000077080	94.3505920315583	-0.252900176026623	1.67718045909544	-0.150788887775989	0.88014225230382	0.920005137511535	ACTL6B
ENSG00000077092	1217.19466896471	1.86556947947874	1.27921189955752	1.45837408182651	0.144737460634155	0.243157522825062	RARB
ENSG00000077097	2470.56621701624	-2.5662559697169	1.11468640932646	-2.30222235441763	0.0213226359415945	0.0540819282689456	TOP2B
ENSG00000077147	1686.43006310651	-2.58437164363419	0.888852003731872	-2.90753874973969	0.00364285208846585	0.0134183360059468	TM9SF3
ENSG00000077150	100.12225496377	4.31045969973991	1.42269755194036	3.02977937500564	0.00244732442126411	0.00984021421491748	NFKB2
ENSG00000077152	46.4662670644971	3.18000778621585	1.50304711649822	2.11570731969107	0.0343697076566505	0.0784298371917761	UBE2T
ENSG00000077157	3660.10554474986	0.356023786842878	0.7637439896676	0.466155926147227	0.641103894332988	0.74250279646664	PPP1R12B
ENSG00000077232	1172.00926349786	-2.20186480041674	0.824714974971283	-2.66984942342463	0.00758852692650153	0.023650813611624	DNAJC10
ENSG00000077235	1634.79230539946	-0.817250564414685	0.774921673755828	-1.05462344401041	0.291597577260499	0.417095268739701	GTF3C1
ENSG00000077238	348.893933576314	3.04963511234917	1.35973236578492	2.24282012334738	0.0249084162691665	0.0610864729637208	IL4R
ENSG00000077254	1303.37913792867	-1.68471350262372	0.802563511097392	-2.09916533623627	0.0358023285299538	0.0811094831464687	USP33
ENSG00000077264	2270.11005625877	-2.96757708273146	1.11812865027038	-2.65405692092216	0.00795304098717312	0.0245171339555386	PAK3
ENSG00000077274	29.6114155594653	11.0185936040462	3.20521697004773	3.43770599838119	0.000586664292873234	0.00335508538223807	CAPN6
ENSG00000077279	792.148189366186	-3.80711989762108	1.43149447406547	-2.65954215443723	0.00782469376092841	0.0242080853205025	DCX
ENSG00000077312	151.771978691265	1.26387756638709	0.925534689735521	1.3655647707254	0.172075610375558	0.278191279166518	SNRPA
ENSG00000077327	827.190922378865	3.38264857481907	1.34398957098042	2.51687114830175	0.011840212141749	0.0337715512936865	SPAG6
ENSG00000077348	46.86488016152	0.663208823795667	0.665685506804649	0.996279499878449	0.319114361463236	0.445481387813683	EXOSC5
ENSG00000077380	949.534804337018	-2.55891436072323	1.1201678001908	-2.28440271206455	0.0223478743343255	0.0560975592813203	DYNC1I2
ENSG00000077420	960.221331971593	0.243844550989845	1.12848519978952	0.216081301762156	0.828924374460101	0.882709055021393	APBB1IP
ENSG00000077454	253.387581092049	1.87628701681129	0.826169514539949	2.27106784236174	0.0231428713380707	0.0577357264326172	LRCH4
ENSG00000077458	248.432575877392	-1.36637927155854	0.757581067894604	-1.803607995849	0.0712927817104534	0.139515797576461	FAM76B
ENSG00000077463	51.0663050453208	1.61522867332994	0.984618515073815	1.64046140571392	0.100909266753464	0.183253071677779	SIRT6
ENSG00000077498	181.18529517048	11.8947394030127	2.71717556891413	4.37761164169683	1.19986903632577e-05	0.000288512695374193	TYR
ENSG00000077514	638.102002361288	2.51796981213476	0.650520953481268	3.87069747509258	0.000108524403512884	0.00105021557312204	POLD3
ENSG00000077522	549.940964983922	-0.383560125465468	1.4313091127669	-0.267978539397403	0.788715837850785	0.854127472750456	ACTN2
ENSG00000077549	1645.38882562399	-0.903222339411993	0.483443299772366	-1.86831080260557	0.0617187617601212	0.124770972180814	CAPZB
ENSG00000077585	631.483155472038	-1.12866798489088	0.69291600548498	-1.62886695639382	0.103341186580338	0.1866858039045	GPR137B
ENSG00000077616	391.19972315838	-1.19771733722536	1.27365211981827	-0.940380280131951	0.347022533666157	0.474692324585316	NAALAD2
ENSG00000077684	946.434167610597	-0.560555436143147	0.68063207834508	-0.823580689153099	0.410177852127183	0.537826885050918	JADE1
ENSG00000077713	283.67827558658	1.96097766703561	0.904930128755021	2.1669934558743	0.0302353531154114	0.0711062057402015	SLC25A43
ENSG00000077721	198.790300439555	-2.30255601226097	1.11306232617998	-2.06866763711546	0.0385772861156962	0.0859633296968192	UBE2A
ENSG00000077782	1710.57132592527	1.05998309502256	1.06515591619372	0.995143601896663	0.31966642695906	0.445954398103379	FGFR1
ENSG00000077800	43.457834456514	12.8294500222095	2.80480322959693	4.57409984658823	4.78271732713277e-06	0.000170226870237141	FKBP6
ENSG00000077935	90.0219135137909	7.38353916867734	1.9367751531407	3.8122851569549	0.000137687895123108	0.00122779128212624	SMC1B
ENSG00000077942	631.119211851676	5.08282558282112	1.4393992354109	3.53121320185373	0.000413658180042331	0.00261911742348296	FBLN1
ENSG00000077943	503.493810344028	3.08603274907025	2.13371366325824	1.44632000169966	0.148087468188215	0.247398671406051	ITGA8
ENSG00000077984	12.6383567415692	7.0354638019007	2.52784083169079	2.78319098010412	0.00538271113361674	0.0180060192777687	CST7
ENSG00000078018	7484.6297341934	-4.44129304160583	1.07452059817239	-4.13327864459729	3.57624717052e-05	0.000536386395315338	MAP2
ENSG00000078043	1387.16652197232	-1.58235201345587	0.673452691206141	-2.34961124087559	0.018793027654704	0.0490435409984383	PIAS2
ENSG00000078053	1354.8540542103	-1.50526528243838	1.16631824616359	-1.29061282149165	0.196837967818006	0.309137414483827	AMPH
ENSG00000078061	213.157368589167	0.770857853289018	1.08248666610623	0.712117643039283	0.476391929868932	0.599483278632	ARAF
ENSG00000078070	817.123237593261	-0.312710191289644	0.520385229989114	-0.600920574352554	0.547892888945592	0.662217373926348	MCCC1
ENSG00000078081	82.2331875191423	9.84710690235893	2.00176170907315	4.91922033363217	8.68896177372061e-07	6.93741469184434e-05	LAMP3
ENSG00000078098	217.889713184355	7.2623282341195	1.49049660628504	4.87242185154674	1.10238467074224e-06	8.0624987227559e-05	FAP
ENSG00000078114	4607.85152186619	-0.86633646573327	1.22431301489784	-0.707610272202784	0.479187312033259	0.601828996388446	NEBL
ENSG00000078124	1210.56975312329	-1.01239646954542	0.66649878900982	-1.51897720781981	0.128768233128812	0.221899857739224	ACER3
ENSG00000078140	1392.21745832546	-1.5661271848036	0.672399140981419	-2.32916297679637	0.0198504334433414	0.051202084716834	UBE2K
ENSG00000078142	1608.69650534611	-1.38027178299526	0.789470923106634	-1.74835037313822	0.0804033756309146	0.153679767508243	PIK3C3
ENSG00000078177	837.352499524122	-1.51395774994828	0.529163337132446	-2.86104052134917	0.00422253078729389	0.0150495887884265	N4BP2
ENSG00000078237	563.001406099968	0.490314218882394	0.870118345799237	0.563502908827904	0.573092479902664	0.684473801080466	TIGAR
ENSG00000078246	417.758634869368	2.42433469078516	0.781262847731562	3.10309737346956	0.00191506618795735	0.0081334265148429	TULP3
ENSG00000078269	768.566298004846	1.4183329019328	1.13760539467107	1.24677054853709	0.212481642336805	0.32795252141236	SYNJ2
ENSG00000078295	4111.6289928244	-0.710153953306809	1.25520992838092	-0.565765086181899	0.571553483516023	0.683227613482157	ADCY2
ENSG00000078304	1683.65523531706	-0.602210050325683	0.378633612307089	-1.5904822782539	0.11172613713706	0.198350342535822	PPP2R5C
ENSG00000078328	13774.4067959589	0.436216574950886	1.97411798297873	0.22096783409707	0.825117478591112	0.8803893905167	RBFOX1
ENSG00000078369	2587.91753867618	-1.35783924557668	0.832293811642535	-1.63144219815474	0.102797046981818	0.185913952644483	GNB1
ENSG00000078401	39.3207473408744	1.12188577246044	1.68954139963025	0.664017923861446	0.506678839335228	0.626613941666956	EDN1
ENSG00000078403	2512.71964445002	-0.889036389889274	0.64398209969168	-1.38052966117369	0.167423623563168	0.272267467101505	MLLT10
ENSG00000078487	200.906505079781	3.81447076366352	0.903719982029638	4.22085473322911	2.43377742406939e-05	0.000432000715470651	ZCWPW1
ENSG00000078549	1473.96342546918	-1.05460753955411	1.3101202129867	-0.804970054732535	0.420836960300945	0.548533722159675	ADCYAP1R1
ENSG00000078579	19.2228590952885	1.9637513174978	1.66668229961555	1.17823973888172	0.238701044179616	0.359119599315408	FGF20
ENSG00000078589	33.565035852617	9.91449842024454	2.62884160569785	3.77143240534366	0.000162313128275724	0.00137913909191392	P2RY10
ENSG00000078596	76.6668057959095	-2.70093365515003	1.6733190322802	-1.61411757294694	0.106501926381784	0.191119539753079	ITM2A
ENSG00000078618	1512.91651207229	-1.03984645498594	0.80639708419518	-1.2894967942794	0.197225430098943	0.309604848479165	NRDC
ENSG00000078668	278.226593739805	-2.23886595395384	1.05186178619963	-2.12847921972985	0.0332973710807683	0.0765828424623743	VDAC3
ENSG00000078674	4393.68757139239	-1.35538063675653	1.00945357509043	-1.34268744021746	0.179373203301347	0.287673217858581	PCM1
ENSG00000078687	2010.9893530458	-1.08501725470025	0.652035699767741	-1.6640457801417	0.0961032810470568	0.17633715605786	TNRC6C
ENSG00000078699	1778.03304140087	-0.0949664219049124	0.805886472635151	-0.117840943023133	0.906193687698905	0.937625769441772	CBFA2T2
ENSG00000078725	2175.49161746093	-2.4250666816036	1.37253482784891	-1.7668525653402	0.0772529227756756	0.148868995441077	BRINP1
ENSG00000078747	1630.56815524711	-0.419974943473971	0.543097818478534	-0.773295213467277	0.43934768788456	0.565320816238244	ITCH
ENSG00000078795	56.03744261214	8.38628648797923	2.06158874229093	4.06787557379656	4.74437019699883e-05	0.00063011452346653	PKD2L2
ENSG00000078804	255.101145261284	-0.716294613899424	1.14157975224616	-0.627459108739488	0.530358332363198	0.64767361467323	TP53INP2
ENSG00000078808	613.454192013439	0.198809734447741	1.34438801647613	0.147881215847829	0.882436512783236	0.921518263197886	SDF4
ENSG00000078814	79.3313098329919	3.7811641959425	1.3424004515418	2.81671850720824	0.00485170277389217	0.016724180973715	MYH7B
ENSG00000078900	309.289000819489	10.3336507313277	2.26764042203065	4.55700587753415	5.18879726984094e-06	0.000179130448652823	TP73
ENSG00000078902	401.35005086764	-0.485621725688031	0.824800478867721	-0.588774786303092	0.556012361870498	0.6694485956984	TOLLIP
ENSG00000078967	259.227365078202	-0.0518915572350077	0.464060082995975	-0.111820773077476	0.910965516287203	0.940998846660826	UBE2D4
ENSG00000079101	127.680837977022	4.55773085533008	1.6501454541831	2.76201764140021	0.00574453744244984	0.0189490013993333	CLUL1
ENSG00000079102	2848.59575069756	-3.34807451683099	1.19924207798816	-2.79182541897437	0.00524116259290442	0.0176604206059427	RUNX1T1
ENSG00000079112	135.715053132076	9.69410072446795	2.55780167602527	3.79001265631048	0.000150639609161824	0.00130775670774868	CDH17
ENSG00000079134	876.253845090342	-0.540577333015482	0.631324098257701	-0.856259620862474	0.391854190902855	0.519646758989848	THOC1
ENSG00000079150	59.2964713702489	0.126138581185311	1.00085515495319	0.126030805317889	0.899707539871716	0.933230474951393	FKBP7
ENSG00000079156	1641.73586609968	-0.379776270132747	0.909154895939534	-0.417724495384563	0.676148560655399	0.770532133020665	OSBPL6
ENSG00000079215	8189.12775973024	-1.7074021982792	1.32547602668333	-1.28814264755247	0.197696312024844	0.310179213684503	SLC1A3
ENSG00000079246	2592.60906862866	-2.18986199052826	0.84651235729002	-2.58692264994071	0.00968373277533447	0.0287426309833704	XRCC5
ENSG00000079257	45.6512797847158	4.67444314442119	1.41581115331051	3.30160073502119	0.000961348074281323	0.0048617551548211	LXN
ENSG00000079263	435.920504052566	2.76184460115907	1.48576989637012	1.85886428841137	0.0630463771292958	0.126862417095414	SP140
ENSG00000079277	639.207464450224	-0.860599329354768	0.777607694231195	-1.10672686978184	0.268412034502923	0.392295225813191	MKNK1
ENSG00000079308	1691.11279553129	2.59339381530729	1.24569427595125	2.08188627448488	0.0373528587770032	0.0838038154117012	TNS1
ENSG00000079313	346.5014278655	0.843223585587902	0.760284235044983	1.10908992547769	0.267391390544979	0.391184051296754	REXO1
ENSG00000079332	459.205046775648	-3.02081559927741	0.927500733763998	-3.25694146571539	0.00112619654066943	0.0054809645244771	SAR1A
ENSG00000079335	793.135951753076	0.838015906915983	0.834627501076982	1.00405978215986	0.315349799111378	0.44172041562177	CDC14A
ENSG00000079337	310.246901006468	2.83179512776959	1.39415967673536	2.03118421442276	0.0422363110886262	0.0924531255426804	RAPGEF3
ENSG00000079385	87.4070944198448	8.04053540771974	2.37882158714155	3.3800497906955	0.00072472699502924	0.00393349856435949	CEACAM1
ENSG00000079387	419.152624645436	-0.539453116812066	0.409458973526453	-1.31747782242026	0.187678510150537	0.297874273651312	SENP1
ENSG00000079432	886.638757019746	1.09781722235638	0.939381478382387	1.16865964213689	0.242540788155542	0.363352458811195	CIC
ENSG00000079435	111.895429316799	2.21055690903171	1.34712955368333	1.64093861870047	0.100810157451405	0.183105247776688	LIPE
ENSG00000079459	581.389318730128	-1.19370444938712	0.879597644033339	-1.35710282705336	0.174748540331874	0.281610432163561	FDFT1
ENSG00000079462	80.6591654253057	-1.79395446648399	1.3748456101699	-1.30484066953692	0.191947107420654	0.303136874473171	PAFAH1B3
ENSG00000079482	4327.63607824818	-2.47815297308758	1.25949764457713	-1.96757253477803	0.0491172424623865	0.104362500967004	OPHN1
ENSG00000079616	184.448568317116	0.793803200558099	0.774588093995971	1.02480687053038	0.305454323941119	0.432014907651898	KIF22
ENSG00000079689	83.9504967689603	9.77192597023108	2.48002638760005	3.94025080502771	8.13964649651065e-05	0.000869606156070658	SCGN
ENSG00000079691	2492.2937981148	0.303264001812137	1.24409736644771	0.243762272946571	0.80741494085778	0.867532659357686	CARMIL1
ENSG00000079739	476.45884997791	0.913963438963187	0.705066014279372	1.2962806608929	0.194878808818712	0.306642739884503	PGM1
ENSG00000079785	781.495341162349	-2.51438139819212	1.05936033595712	-2.37349022126679	0.017620859631497	0.0465745859690522	DDX1
ENSG00000079805	1150.42524753362	1.14319926059975	0.559217830745535	2.04428256351495	0.0409256407718657	0.090032055906533	DNM2
ENSG00000079819	4399.45698811555	-1.18086565355776	0.998830712493676	-1.18224804142197	0.237107295445991	0.357137574661493	EPB41L2
ENSG00000079841	3463.11149727991	-1.87466911933202	1.55980246950061	-1.20186315638558	0.2294165511879	0.347731793741448	RIMS1
ENSG00000079931	500.41603115519	1.82926531598955	1.78811014165358	1.02301601751328	0.30630027259285	0.432678689592701	MOXD1
ENSG00000079950	978.40448244977	-1.78892178654034	0.599793529195884	-2.98256266441998	0.00285846125038442	0.0111109248490036	STX7
ENSG00000079974	134.37249328058	0.740032452245012	0.850375644712132	0.870241824124123	0.384168263919132	0.512100530495954	RABL2B
ENSG00000079999	174.787584322598	-0.205585872366988	0.896267361721047	-0.229380072450942	0.818573523176591	0.875700045823525	KEAP1
ENSG00000080007	38.2684275797556	4.03029660691381	2.153515644331	1.87149632161871	0.0612763192447171	0.124022022674122	DDX43
ENSG00000080031	45.3000111131094	6.16542230336219	1.92527490078476	3.20235946609449	0.0013630679006794	0.00632276382192674	PTPRH
ENSG00000080166	129.828636775439	1.45074661590059	1.56665489478376	0.926015436284601	0.354437958276962	0.482294040877101	DCT
ENSG00000080189	412.228428920067	0.942311658475418	0.634746604146653	1.48454777437093	0.137663658788872	0.233665501115906	SLC35C2
ENSG00000080200	1015.51762660901	0.548625209758445	1.09176745624218	0.502511049053238	0.615308082183648	0.720210326115111	CRYBG3
ENSG00000080224	4960.07427092054	2.11305981005185	2.04818415423751	1.03167471815467	0.302224524797027	0.428707706700352	EPHA6
ENSG00000080293	90.1685659761948	12.5162104356391	2.68463654840747	4.66216197610202	3.12904759378111e-06	0.00013756831335766	SCTR
ENSG00000080298	6646.25406835852	-1.57939620604268	1.0233179551655	-1.54340710828948	0.122732030079447	0.213382056175335	RFX3
ENSG00000080345	1564.37928406523	-1.89637184453605	0.88999953834237	-2.13075598675933	0.0331092500400903	0.0762263574845434	RIF1
ENSG00000080371	720.252295265312	-2.33016436634715	0.925355446884986	-2.51812897864399	0.011798010915463	0.0336697581729035	RAB21
ENSG00000080493	4688.07129755056	-1.49146256564948	1.31332063768623	-1.13564237312001	0.256106267398926	0.378584709667766	SLC4A4
ENSG00000080503	3331.27155520456	-1.29527001882153	0.829524141397848	-1.56146151049787	0.118414898480416	0.207569864005809	SMARCA2
ENSG00000080546	932.815187502981	-0.960931572333838	0.593424787893762	-1.61929800024779	0.105383160751625	0.189513729992421	SESN1
ENSG00000080561	298.590847070121	1.41577287509032	0.939294265524169	1.50727298893948	0.131740698176731	0.225948900853996	MID2
ENSG00000080572	58.0387065391505	11.3171676099116	2.42935611010431	4.65850500996566	3.18514056398095e-06	0.000138770489303417	DNAAF6
ENSG00000080573	833.211485601354	2.73671927053201	1.5818528888195	1.73007192380219	0.0836174257427541	0.158417292435585	COL5A3
ENSG00000080603	64.5686356388576	0.481218895150496	0.790887377370232	0.608454387969359	0.542886148757632	0.658127721313112	SRCAP
ENSG00000080608	1984.03125492077	-2.4828083598759	0.731771519554941	-3.39287372291549	0.00069163514037018	0.00379976702117826	PUM3
ENSG00000080618	80.9056779673689	9.91276559075831	2.72981872253827	3.6312907919179	0.000282007212499489	0.00199508284203795	CPB2
ENSG00000080644	35.1583051804509	2.45925994386594	2.1550415782839	1.14116589148331	0.25380089533079	0.376117866887301	CHRNA3
ENSG00000080709	503.356180179545	-0.0498771463108775	1.72210166643241	-0.0289629510748952	0.976894138948892	0.985484634035214	KCNN2
ENSG00000080802	1888.68899424707	-1.26782766987978	0.550668633510385	-2.30234226670524	0.0213158780072698	0.0540781549886311	CNOT4
ENSG00000080815	1042.08125604516	-0.632474385510233	0.635938476913461	-0.99455278847092	0.319953819050758	0.446295111241188	PSEN1
ENSG00000080819	351.336172287528	-0.362154758162109	0.908725437751502	-0.398530450581645	0.690239216915769	0.782493107099457	CPOX
ENSG00000080822	300.695225901738	-2.70985090821942	1.04046181282622	-2.60446935660102	0.00920166489392918	0.0275530304577992	CLDND1
ENSG00000080823	1198.75993971803	2.48659487196033	0.92691827513668	2.68264736887798	0.0073041962576652	0.0229717307602978	MOK
ENSG00000080824	7862.78171447257	-2.52184014725883	1.58329319667765	-1.59278152179938	0.111209211831678	0.197670215873067	HSP90AA1
ENSG00000080839	332.349207670827	0.851050604482754	0.711452936958137	1.19621490090613	0.231612707421724	0.350392799529873	RBL1
ENSG00000080845	1586.54887111606	-0.117269001936812	0.615379873409238	-0.190563596575128	0.848867513192197	0.89801640157909	DLGAP4
ENSG00000080854	2659.7153684501	-0.987218706098575	1.38837801451744	-0.71105901690737	0.477047664966758	0.600078050546191	IGSF9B
ENSG00000080986	122.811956953593	5.42997855573648	1.62192144855264	3.34786777780272	0.000814358545357798	0.00429594907128926	NDC80
ENSG00000081014	517.63704997913	-0.258019281535646	0.396814402136988	-0.6502266050479	0.515545858058365	0.634430659294747	AP4E1
ENSG00000081019	559.592535785113	-1.18555478019911	0.646995005833642	-1.83240174886905	0.0668915877012545	0.132953781437355	RSBN1
ENSG00000081026	2008.25005314012	-0.0184474556580706	0.479892515097442	-0.0384408072176847	0.96933622555653	0.980718421071651	MAGI3
ENSG00000081041	30.6372413699026	-0.0639831612597949	2.1110375579133	-0.0303088692192859	0.975820723209517	0.984869770864835	CXCL2
ENSG00000081051	38.6642826323114	9.68295804671433	2.38047600162349	4.06765623350562	4.7488368685186e-05	0.000630302937125135	AFP
ENSG00000081052	355.332838646194	1.91394169970126	1.88903608246381	1.01318429937292	0.310972138447179	0.43721735456549	COL4A4
ENSG00000081059	202.274899885759	3.99803971364396	1.27982579236673	3.12389368732016	0.0017847492944087	0.00772594319846712	TCF7
ENSG00000081087	437.443447843331	0.45022970110307	0.732595029884391	0.614568325933251	0.53883983744425	0.654450193733681	OSTM1
ENSG00000081138	352.533127295036	2.17741480218534	1.78678135146711	1.21862409208462	0.222986900609681	0.340708298929186	CDH7
ENSG00000081148	779.163008982119	0.65584286753163	1.42971292171589	0.458723466487603	0.646432760291594	0.74637537968006	IMPG2
ENSG00000081154	444.209705787576	-1.93296691730085	0.955309044431381	-2.02339434402759	0.0430325068611736	0.0938581594116876	PCNP
ENSG00000081177	398.62510277985	-1.11781824678837	0.601541319290409	-1.85825679956113	0.0631325554683307	0.126983573050249	EXD2
ENSG00000081181	121.322671683818	0.493470508352015	1.24332532716431	0.396895725978242	0.691444356087159	0.783343989455232	ARG2
ENSG00000081189	3163.24382322478	-3.40284853960062	1.05568757274974	-3.22334810737351	0.00126701474883077	0.00601002868867987	MEF2C
ENSG00000081237	956.527883029739	0.0449723108787493	1.11640371533906	0.0402831970736418	0.967867349697992	0.979854034544996	PTPRC
ENSG00000081248	148.491149819674	7.46858041036303	2.42317454107646	3.08214711064323	0.00205513244400561	0.00860633531988499	CACNA1S
ENSG00000081277	88.3527056511862	9.31871348093382	2.39664186292372	3.88823779851933	0.000100974672878267	0.0010000264657326	PKP1
ENSG00000081307	632.030582701022	-1.54157598645935	0.807382299038924	-1.90935073545008	0.056216861439282	0.1158223052409	UBA5
ENSG00000081320	309.082997617481	-1.12682026354325	0.896296103566041	-1.25719643213893	0.208682514934231	0.323537691282423	STK17B
ENSG00000081377	1330.01494425391	-0.338498107884061	0.745185183618165	-0.454246964815538	0.649651083479883	0.74879936357739	CDC14B
ENSG00000081386	331.253826919699	-1.7882080099875	0.88524955802575	-2.02000440867262	0.043382930238269	0.0945128123048004	ZNF510
ENSG00000081479	896.429378273602	5.65220033363863	1.84187485760955	3.06872115132418	0.00214977147691408	0.00889458270730417	LRP2
ENSG00000081692	74.6374272074474	-0.5857795604607	0.979140700647512	-0.598258820283255	0.549667249107417	0.663780018937881	JMJD4
ENSG00000081721	85.8495889915309	-1.58934036689793	0.892087760810839	-1.78159642662661	0.0748150675847801	0.145062031226347	DUSP12
ENSG00000081760	526.694750605883	-0.053731362905106	0.748052964085273	-0.0718282868791374	0.942738561281889	0.963708791238219	AACS
ENSG00000081791	440.832251045461	-0.821870881503338	0.575282830329626	-1.42863794671644	0.153108321594421	0.253960614602634	DELE1
ENSG00000081800	185.987282069245	12.9462383534261	2.76709726660114	4.67863508438507	2.88790883029847e-06	0.000132121828986155	SLC13A1
ENSG00000081803	2007.70908819432	1.46735695831662	1.59409798661857	0.920493577329714	0.357314887802488	0.485250841588472	CADPS2
ENSG00000081818	59.4909366685086	-2.21504913214634	1.40173110016108	-1.58022400436988	0.11405557640168	0.201586539406079	PCDHB4
ENSG00000081870	244.097088063668	0.939340672258614	0.653723894462007	1.43690735525533	0.150744319701955	0.25082408972616	HSPB11
ENSG00000081913	3393.52021653657	-0.969625162101295	0.793662028942873	-1.22171040914329	0.221817158539968	0.339121471347626	PHLPP1
ENSG00000081923	325.829301827569	4.014004685292	1.46296805439981	2.74374048921989	0.00607435369121727	0.0198162650197413	ATP8B1
ENSG00000081985	230.028968368028	4.36543682954355	1.9314392244224	2.26019890988237	0.0238089084955759	0.0589704657779392	IL12RB2
ENSG00000082014	548.718896131911	1.04858111790748	0.728992139026026	1.43839838836732	0.150321049657342	0.250341385669982	SMARCD3
ENSG00000082068	2613.48066116433	-0.638961812887396	0.371966880956899	-1.71779221645659	0.085834521753464	0.161655015969024	WDR70
ENSG00000082074	1034.61432448637	1.48409638715951	1.32229707284819	1.12236230241576	0.261708426035632	0.38510414445249	FYB1
ENSG00000082126	125.580955405032	4.05001775541056	1.67992861796744	2.41082728878726	0.015916383580101	0.0429399733924211	MPP4
ENSG00000082146	246.214392230713	-0.505609823074057	0.695613248612314	-0.726854791915914	0.467314913777149	0.59093775466261	STRADB
ENSG00000082153	224.537467357529	-2.36183468691465	1.02557883996061	-2.30292844868501	0.0212828692070005	0.0540209220978966	BZW1
ENSG00000082175	156.182200528848	10.4063966189192	2.07551136093202	5.01389528132775	5.33390234751277e-07	5.43348604158702e-05	PGR
ENSG00000082212	690.286052085024	-1.3869325779107	0.566767473738141	-2.44709275351164	0.0144013772260458	0.0396282208459615	ME2
ENSG00000082213	192.702598491906	-1.87550240121241	0.690537122653305	-2.71600517870208	0.00660748844826494	0.0212398964125091	C5orf22
ENSG00000082258	813.089972486174	-2.38916032861089	0.773846882322923	-3.0873812160865	0.00201928455701744	0.00848542681458316	CCNT2
ENSG00000082269	2035.56707872613	-2.62628950720614	0.663172977246883	-3.96018775992501	7.48908565940986e-05	0.000826397024284613	FAM135A
ENSG00000082293	1000.44237252171	0.433900435454145	1.95801886470843	0.22160176455642	0.824623908729168	0.880123757863766	COL19A1
ENSG00000082397	2050.85020069805	-0.116501334470637	0.670738711378726	-0.173691084910195	0.862108244239006	0.907329510435345	EPB41L3
ENSG00000082438	1001.97245526302	3.18812723336423	1.10048575223502	2.89701818209762	0.00376727921026083	0.013778487228331	COBLL1
ENSG00000082458	677.368388177754	-1.67097461480718	0.695198563060668	-2.4035933092994	0.0162348232274649	0.04365668524327	DLG3
ENSG00000082482	588.414193449048	0.603733716767079	1.65067241056908	0.365750171203828	0.714551504898744	0.80065508828478	KCNK2
ENSG00000082497	73.4816895062215	3.18252630625876	1.64649926051527	1.93290478931815	0.0532479277853283	0.110854112420498	SERTAD4
ENSG00000082512	402.777941578578	0.0684237590273581	0.598091541184424	0.114403488957319	0.908917948368424	0.939446906298328	TRAF5
ENSG00000082515	252.824461754932	-0.994842351333855	0.486496301277923	-2.0449124663859	0.0408634886576544	0.0899144586030683	MRPL22
ENSG00000082516	380.086135478325	-0.362672214246955	0.536419731042009	-0.676097826495783	0.498978536545682	0.619184689565877	GEMIN5
ENSG00000082556	65.4602531353026	4.30719153699026	2.38030673202342	1.80951113528502	0.0703716317944193	0.138183930669148	OPRK1
ENSG00000082641	1337.16519926605	-0.813669718756854	1.21112134828051	-0.671831703662116	0.501690843085164	0.621672156289436	NFE2L1
ENSG00000082684	719.94451997702	0.148247326244017	1.17838171121397	0.125805861405718	0.899885601910815	0.933330041223481	SEMA5B
ENSG00000082701	3455.85651359656	-1.9502731439886	0.483558369179567	-4.03317007478859	5.50294220138473e-05	0.000683866236673286	GSK3B
ENSG00000082781	830.401019597017	1.97764980605246	0.9675572925147	2.0439614494688	0.0409573557040339	0.090074780972028	ITGB5
ENSG00000082805	5028.64849682712	-0.148007728716491	0.514650943332324	-0.287588569755945	0.773661695425728	0.843528813634896	ERC1
ENSG00000082898	1864.19539938436	-1.18758366875035	0.972212898904213	-1.22152634478403	0.221886797096954	0.339202859256888	XPO1
ENSG00000082996	1604.35008059153	-1.6943799336815	0.678620365197776	-2.49680089277559	0.0125319299567251	0.0354027021277483	RNF13
ENSG00000083067	5486.74394422228	2.14810803838172	1.86855216951946	1.14961095195653	0.250304145326159	0.372243036404146	TRPM3
ENSG00000083093	182.144836868197	0.736299775760801	0.42829702090319	1.7191335447725	0.0855900579780253	0.161282741837761	PALB2
ENSG00000083097	1722.30944395108	-2.33231389062095	0.731926120598492	-3.18654277389886	0.0014398419542839	0.00659019295543091	DOP1A
ENSG00000083099	283.402423424397	0.767804281353447	0.586035156331024	1.31016761206003	0.19013913974129	0.301040293293786	LYRM2
ENSG00000083123	1871.70208096416	-0.215733387998369	0.7182538910648	-0.300358119436774	0.76390400552192	0.836471852273644	BCKDHB
ENSG00000083168	2260.44536841593	-0.53404710583063	0.700806991988093	-0.762045915546037	0.446032600600821	0.571554427726341	KAT6A
ENSG00000083223	1221.60753222313	-0.11953052381695	1.01113663634357	-0.118214017295617	0.905898083639908	0.937403246176424	TUT7
ENSG00000083290	888.036054464259	-0.646806744550713	0.610563519180598	-1.05936028641009	0.289435728834094	0.415122862849233	ULK2
ENSG00000083307	269.702860557334	11.4014107869141	2.41827901599568	4.71467961781897	2.42091365527279e-06	0.000118350055502095	GRHL2
ENSG00000083312	1823.60401748226	-2.95776040032667	0.869535326932542	-3.40154138505304	0.00067006982087557	0.00370788702860206	TNPO1
ENSG00000083444	362.753563689504	1.05520009825027	1.1257545305836	0.937326983443935	0.34859038705971	0.47634313183161	PLOD1
ENSG00000083457	178.834363814726	4.03642497489335	1.33396799629338	3.02587842145324	0.00247911964910282	0.00994024289413033	ITGAE
ENSG00000083520	488.238966176779	-1.87173145912883	1.09629041645946	-1.70733177178881	0.0877604039309023	0.164458304747361	DIS3
ENSG00000083535	1961.89795023033	-0.0474305013647229	0.49098978825937	-0.0966018082226738	0.923042620459076	0.949631758630509	PIBF1
ENSG00000083544	1420.23131371349	-0.256998240659079	0.516770368738971	-0.497316131507712	0.618966137813477	0.723131681737606	TDRD3
ENSG00000083635	214.309386824492	-0.78446715490252	0.573499519902366	-1.36786017717342	0.171355846971153	0.277223248280119	NUFIP1
ENSG00000083642	2472.31968308344	-1.7431178849766	0.697067546077712	-2.50064415534024	0.0123967669294306	0.0350783721036801	PDS5B
ENSG00000083720	1142.55978288713	-2.05950664363038	0.525881206537718	-3.91629633846341	8.99197097013451e-05	0.000927222609576753	OXCT1
ENSG00000083750	441.031250036663	-0.839830612740224	0.697982616747326	-1.20322568584003	0.228888997686984	0.347110265706155	RRAGB
ENSG00000083799	883.122208031652	-2.00243532168906	0.804635589676162	-2.48862385330851	0.0128238561845093	0.0361040874117722	CYLD
ENSG00000083807	90.7667509472462	2.64242816272577	0.807188975678071	3.27361775537881	0.00106180138916499	0.00525035651041194	SLC27A5
ENSG00000083812	84.5619508181382	0.222736869314377	0.717012001799059	0.310645942823142	0.756069796597192	0.831371228535219	ZNF324
ENSG00000083814	132.724001031608	-0.877523212047443	0.775191511428913	-1.13200828325623	0.257630951993371	0.380349143733199	ZNF671
ENSG00000083817	82.4404545817531	-0.0502389950288579	0.685544017389853	-0.0732833979357567	0.941580602702117	0.962816579801752	ZNF416
ENSG00000083828	801.949458938738	0.485600329109652	0.720443427251914	0.674029786019347	0.500292377020314	0.62049697501368	ZNF586
ENSG00000083838	85.0091595841335	1.17256224202814	0.807178227917896	1.45266832215327	0.146315866376134	0.245132123534965	ZNF446
ENSG00000083844	478.448263011582	-1.38239339350734	0.757987685656114	-1.82376761478749	0.0681872118486945	0.134880749360929	ZNF264
ENSG00000083845	286.010903486148	-1.33211404231232	1.59142470666998	-0.83705753513136	0.402560228331191	0.530394581819733	RPS5
ENSG00000083857	2707.03286139659	-0.515491594328088	1.02535008723136	-0.502746916148428	0.615142219674177	0.720056943317237	FAT1
ENSG00000083896	1579.91745396515	-0.559338648179731	0.98791641060421	-0.566180136472922	0.571271331542165	0.683008780351551	YTHDC1
ENSG00000083937	208.654090415471	-1.67268493212601	0.723407098300296	-2.31223184850705	0.0207649100673924	0.0529532094319409	CHMP2B
ENSG00000084070	1725.95735983316	-2.94871306812699	0.777152068656349	-3.79425493034477	0.000148087464471151	0.00129320129974617	SMAP2
ENSG00000084072	330.072318547997	0.560874603922804	0.477972719055824	1.17344480461299	0.240617478797366	0.361214435139799	PPIE
ENSG00000084073	377.786468693488	-0.577064712960503	0.668406094129802	-0.863344481788102	0.387948094308714	0.515809081348287	ZMPSTE24
ENSG00000084090	744.354265859356	-2.47832152204065	1.13544282062341	-2.18269161337419	0.0290585279565273	0.0689818964083375	STARD7
ENSG00000084092	115.451208618404	-1.13448929001874	0.958419796443501	-1.18370811436554	0.236528625779104	0.356473686501429	NOA1
ENSG00000084093	445.146655090122	1.3933084503455	1.10162298637228	1.26477793907856	0.205950941742163	0.320383624786444	REST
ENSG00000084110	33.3727823025682	7.34565355146189	2.32174104589254	3.16385566101668	0.0015569398965095	0.00698091069382478	HAL
ENSG00000084112	1004.7830695111	-0.249402045772354	0.554611045541513	-0.449688205414016	0.652935277054952	0.751449721405796	SSH1
ENSG00000084207	133.239536942743	-0.400508619485728	1.61195545734775	-0.248461344052713	0.803777475444478	0.864643437219131	GSTP1
ENSG00000084234	4847.32717749047	-2.65364662923126	1.37506039688007	-1.92984005302765	0.0536266590187549	0.111535962716607	APLP2
ENSG00000084444	476.376950520619	-1.61310050118048	0.728516563743717	-2.21422625299148	0.026813218771186	0.0647745970758593	FAM234B
ENSG00000084453	506.80899540887	4.79342846205888	2.38180073335168	2.0125228760483	0.0441648477137129	0.0958125142542875	SLCO1A2
ENSG00000084463	532.197834183427	-2.62762039293048	1.19331430052286	-2.20195164993763	0.027668723980907	0.0664531409060599	WBP11
ENSG00000084623	191.622152808679	-0.408568930138449	1.34997972972261	-0.302648196223212	0.762157980619605	0.835519046291715	EIF3I
ENSG00000084628	196.328586582391	2.82627989650091	2.04738535793896	1.38043377400434	0.167453127270929	0.27229403309236	NKAIN1
ENSG00000084636	1352.30538254183	1.93335361489679	1.20527633682962	1.60407497917225	0.108697526337743	0.19408998766412	COL16A1
ENSG00000084652	683.359477234306	0.604361653267693	1.05625424661497	0.572174412746287	0.567203820357984	0.679166635853084	TXLNA
ENSG00000084674	79.2099880145619	5.12205236110926	2.33814178943851	2.19065087679703	0.0284770664332935	0.0679733590209726	APOB
ENSG00000084676	4686.38354662826	-1.71364127216755	0.743262501751458	-2.30556669834607	0.0211348558638317	0.0537177586539055	NCOA1
ENSG00000084693	188.834289078803	1.22810986119535	0.785276326724403	1.56392064729384	0.117836204979475	0.206818441925867	AGBL5
ENSG00000084710	894.086012348251	0.664380854127377	0.64920136806186	1.02338178385365	0.306127368793331	0.432641324444867	EFR3B
ENSG00000084731	901.531150799211	-2.71852276537745	0.675078658741998	-4.02697186494295	5.64997901887391e-05	0.000694212217060568	KIF3C
ENSG00000084733	1584.14579053061	-1.06838492983709	0.627153727980017	-1.70354552986271	0.0884660251110064	0.165465713935465	RAB10
ENSG00000084734	43.3590871351907	3.82895245234716	1.73443780163445	2.20760435960225	0.0272718649790561	0.0656907275366221	GCKR
ENSG00000084754	742.668168053521	-0.37508521067811	0.839771179885923	-0.446651682818006	0.65512657309682	0.753143816880855	HADHA
ENSG00000084764	743.800003730219	-0.133174696113803	0.576857250427108	-0.23086248116878	0.817421639091666	0.874736478689971	MAPRE3
ENSG00000084774	399.82681040248	0.292899480523079	0.852762420348179	0.343471374364139	0.731243872394518	0.812584880286218	CAD
ENSG00000085063	1116.52772540946	-1.94096245583131	1.24732065733302	-1.55610543641714	0.119683022498057	0.20931370282792	CD59
ENSG00000085117	428.741647311533	1.20438848233144	1.54062163694519	0.7817548796209	0.434358642527591	0.560830442570762	CD82
ENSG00000085185	312.626203646952	1.37679745500595	0.645090218786625	2.13427116845086	0.0328205899353567	0.0756892001029568	BCORL1
ENSG00000085224	3915.7134886231	-1.21703941730601	0.933978843285026	-1.30306957813454	0.192551008557277	0.303904923367114	ATRX
ENSG00000085231	108.787121638857	-0.887532599151437	0.650351612615592	-1.36469654558393	0.17234844582882	0.278480505648864	AK6
ENSG00000085265	33.8694307043431	4.64637986143737	1.30259460776047	3.56701911228224	0.000361065155492395	0.00236505110878278	FCN1
ENSG00000085274	230.197331018009	-1.27987896250078	0.67059690074848	-1.90856677248621	0.0563180017463952	0.11600756630279	MYNN
ENSG00000085276	2456.41777616485	7.08189575391299	1.16063579925669	6.10173816665701	1.04921151810836e-09	8.34486345498571e-07	MECOM
ENSG00000085365	909.399541420008	-2.34014669862121	0.437659960531409	-5.34695176542949	8.94478409009527e-08	1.69463423459022e-05	SCAMP1
ENSG00000085377	810.485682836095	-1.06935603488331	0.505532467798543	-2.11530634133169	0.0344038463538087	0.078490416896559	PREP
ENSG00000085382	877.527261398993	-2.29715060780747	0.53938605552804	-4.25882461043351	2.05504629449078e-05	0.000392387165788031	HACE1
ENSG00000085415	296.056277991558	-1.74435196551754	0.651713021926818	-2.67656454118454	0.00743812382162776	0.0233226630034026	SEH1L
ENSG00000085433	604.63286053962	-1.83602384988049	0.617359619777169	-2.97399407260097	0.00293950753335821	0.0113576375714339	WDR47
ENSG00000085449	596.147374955895	-0.463220568012257	0.415805765827502	-1.11403113203684	0.265265831119933	0.389065332415711	WDFY1
ENSG00000085465	62.6826688590218	1.3140260577358	1.20930833919198	1.08659306741719	0.27721669020882	0.401693219594155	OVGP1
ENSG00000085491	446.054317489814	0.0348751067650672	0.895254032484957	0.0389555427840569	0.968925833405953	0.980598545707668	SLC25A24
ENSG00000085511	1494.79226032062	-1.4580967135664	0.698723487711029	-2.08680077199497	0.036906147334804	0.0830719735208894	MAP3K4
ENSG00000085514	206.508416431528	3.05269770875348	1.17065913872546	2.6076742646686	0.00911596559287755	0.0273756974288578	PILRA
ENSG00000085552	79.0753334386645	6.88156430831311	1.82733571426927	3.76590040602637	0.000165949937873794	0.00139669465416858	IGSF9
ENSG00000085563	648.678055295169	3.91531401128129	1.55464252598494	2.51846578608207	0.0117867334200193	0.0336468609045527	ABCB1
ENSG00000085644	82.4275126565585	0.697313299099181	0.759540647134186	0.918072392478541	0.358580967196976	0.486489046897811	ZNF213
ENSG00000085662	183.12152716051	-1.08231679358396	0.953744414402238	-1.13480800226999	0.256455772623463	0.379020077335662	AKR1B1
ENSG00000085719	657.745364214705	-1.46744112397182	0.694066587997579	-2.11426561852728	0.0344925871473812	0.07864948832514	CPNE3
ENSG00000085721	308.947729676622	-1.02331158318242	0.8016278856668	-1.27654189865317	0.201764025591408	0.315007798052453	RRN3
ENSG00000085733	1404.42188631434	0.385198916043783	0.990321522094814	0.388963490593416	0.6973031541714	0.787479216051029	CTTN
ENSG00000085741	47.9425329526976	7.47952886216401	1.94716873666458	3.84123302789676	0.000122417830711164	0.00114072055235703	WNT11
ENSG00000085760	252.864398610921	-0.360961024515808	0.918842126886021	-0.39284335573415	0.694435180426082	0.785441398896842	MTIF2
ENSG00000085788	591.885496356575	-1.05855463714135	0.666526950460783	-1.58816479425109	0.112249079750354	0.199124879485079	DDHD2
ENSG00000085831	143.321288360301	5.71667982262005	2.00112577702011	2.85673188975297	0.00428027220143034	0.0151929516043752	TTC39A
ENSG00000085832	1703.22214687792	-0.332589975061053	0.734274416677032	-0.452950514830944	0.650584375096795	0.749462003944055	EPS15
ENSG00000085840	71.8055661274304	7.46918288334141	1.64179064825044	4.54941249135562	5.37958993197574e-06	0.000182667553700043	ORC1
ENSG00000085871	283.192461237216	1.59279532959522	0.938928707688795	1.69639645326847	0.0898108249543352	0.167450910578911	MGST2
ENSG00000085978	997.284703279634	-2.04812086112591	0.651583171264565	-3.14329920024025	0.00167054988081741	0.00735632474135928	ATG16L1
ENSG00000085982	828.517182258683	0.228536520834455	0.584500513628502	0.390994559467076	0.69580125732294	0.786212458345504	USP40
ENSG00000085998	410.228436952232	0.637386972249122	0.854356473384511	0.746043357902036	0.455641223838605	0.580435216396138	POMGNT1
ENSG00000085999	96.741058839931	4.99082377864647	1.43629601976557	3.47478772479023	0.000511257750804182	0.00303540023797866	RAD54L
ENSG00000086015	1381.55805062217	1.02412548556047	0.549457177659535	1.86388589903008	0.062337729349324	0.125837749435247	MAST2
ENSG00000086061	1113.7952021121	-2.23724139240547	1.56248952739941	-1.4318440880235	0.1521884465686	0.252820122637538	DNAJA1
ENSG00000086062	453.350188355799	0.772858418552814	0.912234822162086	0.847214335362757	0.396875664591982	0.524682616472539	B4GALT1
ENSG00000086065	367.058039031061	-0.389079741119655	1.12340979705275	-0.346338212592058	0.729088554026741	0.8109742460717	CHMP5
ENSG00000086102	992.248733692206	-0.00257139123481843	0.642433924332971	-0.00400257697706152	0.996806414153785	0.997723128668254	NFX1
ENSG00000086159	46.2515724732016	6.35624148380147	1.12953970585931	5.62728468138789	1.83068460970836e-08	6.20602082691132e-06	AQP6
ENSG00000086189	89.6048181836441	0.0373276981339751	0.685623505542792	0.0544434340891269	0.956581874749162	0.972859715139818	DIMT1
ENSG00000086200	496.504888920034	-0.919932890073451	0.586022949943405	-1.56978986942797	0.116464005180126	0.204844702145091	IPO11
ENSG00000086205	149.407894541726	7.00564876278883	2.35164400270288	2.9790430672061	0.00289150134092647	0.011211955040131	FOLH1
ENSG00000086232	577.555080348623	-0.814994564750204	0.956279557714739	-0.852255554534524	0.394072268515506	0.521828803714762	EIF2AK1
ENSG00000086289	511.797639792925	-1.04803526271273	0.618457096366968	-1.694596551433	0.0901519817258726	0.167799534663305	EPDR1
ENSG00000086300	599.638598381735	-1.99411930965559	0.952225660797656	-2.09416674193087	0.0362451293071923	0.081869254936475	SNX10
ENSG00000086475	235.531289768083	-0.0466281158772991	0.686157673384115	-0.0679553952189011	0.945821141618169	0.965572442117008	SEPHS1
ENSG00000086504	83.3623690617562	-1.14947859507803	1.43710793479934	-0.799855436911583	0.423794559421091	0.551311505678708	MRPL28
ENSG00000086544	330.815546302325	0.902401103184322	1.06985687139291	0.843478344920503	0.398960971882775	0.526934045484964	ITPKC
ENSG00000086570	283.271077222376	7.84382543762573	2.60932969282526	3.00606912924553	0.00264648824114236	0.0104400477563111	FAT2
ENSG00000086589	230.102446952991	-1.28619418452981	0.857502269202155	-1.49993093980558	0.133632292484973	0.228397568088004	RBM22
ENSG00000086598	577.231173944549	-2.85929474851895	1.50297470692189	-1.90242373032	0.0571157811102374	0.117288702837994	TMED2
ENSG00000086619	399.377161633923	-1.25568399723809	0.61008071325397	-2.05822601822746	0.0395684421336835	0.087727652501602	ERO1B
ENSG00000086666	1202.37143741703	-0.0908434757267091	0.60161077514872	-0.151000413355716	0.879975389826634	0.919912815149889	ZFAND6
ENSG00000086696	122.010572440629	12.0455889964652	2.90197400832117	4.15082594190212	3.31277632475893e-05	0.000512761239668338	HSD17B2
ENSG00000086712	395.869169964722	-0.24523467176103	0.52228897375196	-0.469538290267438	0.638684922166084	0.740530726407203	TXLNG
ENSG00000086717	195.843597529091	3.88126251476125	1.87722996644794	2.06754770812939	0.0386825736156089	0.0861144299490986	PPEF1
ENSG00000086730	125.733359406079	2.47941454480829	1.25711382755137	1.97230711369848	0.0485745580518717	0.103489932614327	LAT2
ENSG00000086758	4403.15729261677	-1.02471352030867	1.07291778098751	-0.955071803699192	0.339541386791046	0.466939970569398	HUWE1
ENSG00000086827	245.898697049034	-0.271409381103752	0.480858159108224	-0.564427110079808	0.5724634931408	0.683959589476461	ZW10
ENSG00000086848	61.1507727395559	-2.48422963305208	0.817701008835697	-3.03806599992987	0.00238101800130247	0.0096486520182116	ALG9
ENSG00000086967	51.4288083256852	7.78953140441772	2.4689776097587	3.15496235106765	0.00160518817723955	0.00714173454610203	MYBPC2
ENSG00000086991	460.954626234414	4.79923962355164	1.31180991244582	3.65848708568122	0.000253708522625561	0.00184780482107667	NOX4
ENSG00000087008	569.377782886051	-0.0847940060435588	0.489345925003925	-0.173280294595032	0.86243111202253	0.907454992393726	ACOX3
ENSG00000087053	854.286673472412	-0.452007543688193	0.61905598392775	-0.730156165877474	0.46529473289775	0.589392329653451	MTMR2
ENSG00000087074	354.227625931538	1.03741971581012	1.27734758568264	0.812167124624661	0.416695740833607	0.544096181391562	PPP1R15A
ENSG00000087076	226.396706768091	3.05854742468673	1.14571000606232	2.66956508060764	0.00759495529565081	0.0236601507319619	HSD17B14
ENSG00000087077	221.439943058259	4.21267788755666	1.33553261035234	3.1543055219335	0.00160880564796311	0.00715451440736113	TRIP6
ENSG00000087085	122.899593976557	-2.61202841527386	1.32245798164747	-1.97513149871112	0.0482532271030658	0.102900740771816	ACHE
ENSG00000087086	452.530157318941	-1.12258533800298	1.79683469396208	-0.624757158671975	0.532130452282439	0.649160853209165	FTL
ENSG00000087087	932.945369414124	1.04882637056351	0.990501415625717	1.05888427216527	0.289652487896922	0.415376130181724	SRRT
ENSG00000087088	103.379019326505	1.77357287772957	0.976797628180154	1.81570145807363	0.0694161802841965	0.136697189991134	BAX
ENSG00000087095	1852.13580910616	-2.30884583649048	0.850908494575051	-2.7133891026009	0.0066598855345114	0.0213784186538593	NLK
ENSG00000087116	618.379806876438	5.91855343005906	1.71463822948743	3.45177969805814	0.000556902223560018	0.00323397390648627	ADAMTS2
ENSG00000087128	65.3586113098778	10.9577812404334	3.14475452138113	3.48446314837345	0.000493125363696768	0.00296088271938763	TMPRSS11E
ENSG00000087152	224.252767196804	-0.283493468239414	1.32157359359175	-0.214512055638869	0.830147766727672	0.883693280560153	ATXN7L3
ENSG00000087157	417.644138298295	0.450895472742286	0.501285402091985	0.899478562233391	0.368397809601082	0.496066829767583	PGS1
ENSG00000087191	364.016766961184	-0.72468172203048	1.13341910347895	-0.639376661118663	0.522577928100507	0.640834310335668	PSMC5
ENSG00000087206	1033.38467727321	-0.133456571240039	0.381589035261618	-0.349739009530348	0.726534574901517	0.809388859609415	UIMC1
ENSG00000087237	29.6840004994861	8.5394318625681	2.40604040376281	3.54916394970478	0.000386456385043303	0.00248508262425351	CETP
ENSG00000087245	407.267439272887	3.62326818615908	1.59971028774551	2.26495273170081	0.0235155803243476	0.0584329110222523	MMP2
ENSG00000087250	190.359914072681	-4.16191067612362	1.86544643608744	-2.23105343343589	0.0256775897984321	0.0626311487900186	MT3
ENSG00000087253	660.349387793086	-1.37795793555659	1.26768927628534	-1.08698398048642	0.277043889457109	0.401499095247288	LPCAT2
ENSG00000087258	2555.53972907863	-3.02233601240396	1.24454790308895	-2.4284609735813	0.0151630569216721	0.0413063962696952	GNAO1
ENSG00000087263	252.162637139321	-0.0441227525123379	0.97298333099744	-0.0453479017642636	0.963830006598632	0.977952354530706	OGFOD1
ENSG00000087266	764.264680193055	0.750909483546888	0.986417531355748	0.761249125930301	0.446508280828101	0.57186577104201	SH3BP2
ENSG00000087269	455.590693485901	0.985267028945054	0.913703036844242	1.07832303189883	0.280889622108685	0.405452777857427	NOP14
ENSG00000087274	2553.23237764889	-1.25712097544601	0.75179546497626	-1.67215823187455	0.0944931243260949	0.174201953992985	ADD1
ENSG00000087299	348.599119525023	-0.205263086688317	0.542951684843888	-0.378050372469762	0.705393174103	0.793668069387667	L2HGDH
ENSG00000087301	742.236006107943	-1.67878200228536	0.57273433006796	-2.93117055177424	0.0033768733110863	0.0126481367868056	TXNDC16
ENSG00000087302	282.99426345061	-1.62191285840353	0.891091889735873	-1.82014097208794	0.0687375394930976	0.135644964135678	RTRAF
ENSG00000087303	658.512703591712	2.00706751780034	1.18695064297642	1.69094437892328	0.0908474262456297	0.168911520170237	NID2
ENSG00000087338	367.335515565065	-0.853917752331211	0.507807147851729	-1.68157883547661	0.0926505374946856	0.171536021519035	GMCL1
ENSG00000087365	1579.63179898357	-0.272842269721072	1.37510906623992	-0.198415003158352	0.842720379969873	0.893397659048344	SF3B2
ENSG00000087448	653.462980480025	-2.64146412994841	0.828282778668559	-3.18908493328147	0.00142723937268988	0.00654845417968804	KLHL42
ENSG00000087460	3653.21782231038	-1.68852293917485	1.36464569554185	-1.23733430933104	0.215962995486302	0.33206177289473	GNAS
ENSG00000087470	910.932596641812	-2.10410655795263	0.74619288350689	-2.81978909804653	0.00480552219200363	0.0166037415887123	DNM1L
ENSG00000087494	43.6422324763524	1.60054958911957	1.41599095379053	1.13033885197852	0.258333469383066	0.381143098272147	PTHLH
ENSG00000087495	2545.13206233429	-1.70695565760381	1.75598819234339	-0.972076956466237	0.331012265053665	0.457848712626591	PHACTR3
ENSG00000087502	530.383516801914	-2.65820085525718	0.752821887438033	-3.53098242706976	0.000414019253108755	0.00262060120447993	ERGIC2
ENSG00000087510	33.2802097060718	7.79106234891698	2.73237598378642	2.85138736218887	0.0043528905342924	0.01537114469922	TFAP2C
ENSG00000087586	74.007613356248	3.86666002288838	1.44361375263909	2.6784588438699	0.00739618209424387	0.0232228438394882	AURKA
ENSG00000087589	171.657711607169	1.68828994456301	1.15200958083516	1.46551727750309	0.142779842042834	0.240513551124451	CASS4
ENSG00000087842	287.108559813659	0.321963007588527	1.11033907740134	0.289968185522261	0.771840576717106	0.842263392397522	PIR
ENSG00000087884	1521.30984162315	0.775959018584807	1.03805735567938	0.74751073660758	0.454755324329762	0.57969950387222	AAMDC
ENSG00000087903	1796.70574897681	4.02020004742386	1.1633524181919	3.45570266116961	0.000548860413979197	0.00320256334669182	RFX2
ENSG00000087995	142.750504205149	-0.0561250709508329	0.611383127832395	-0.0918001632623056	0.926856814346668	0.952276646488536	METTL2A
ENSG00000088002	72.2368966565034	10.4158695525612	2.50373565434235	4.16013149570978	3.1806441795953e-05	0.000500933290097876	SULT2B1
ENSG00000088035	382.590915786704	-0.481687610489237	0.545481444747873	-0.883050404605198	0.377209038648817	0.505070299806973	ALG6
ENSG00000088038	503.910333460893	0.828002798230825	0.991265014176592	0.835299124239361	0.403549310377444	0.531460717698074	CNOT3
ENSG00000088053	40.4422582019788	2.31191780455831	1.52866267582377	1.51237931109456	0.130437395001101	0.224219810816138	GP6
ENSG00000088179	2082.36135449359	-1.56414155294623	0.695709768492147	-2.24826734334389	0.024559147764355	0.0604373053960356	PTPN4
ENSG00000088205	410.892436745665	-2.36680939689769	1.0337943025638	-2.28943938946851	0.0220538357286067	0.0555347380701239	DDX18
ENSG00000088247	889.5147285016	-1.30315876014494	1.33680555353245	-0.974830450622684	0.329644369752789	0.456658939837622	KHSRP
ENSG00000088256	346.016599751395	0.411534608070152	0.962524753312117	0.427557428163829	0.668973366031103	0.764757600539399	GNA11
ENSG00000088280	534.868064762472	1.03467162516968	0.980534088821207	1.05521229395865	0.29132824273715	0.416825346402928	ASAP3
ENSG00000088298	201.325134354594	2.09540359244669	0.626732111146155	3.34337997875146	0.000827644870285545	0.00434497798239014	EDEM2
ENSG00000088305	127.063107270639	0.78155852176517	0.970317218763526	0.805467023208254	0.420550228642344	0.548229097780686	DNMT3B
ENSG00000088325	257.904451639962	2.26090914644165	1.39632884385931	1.61918100910437	0.105408322844128	0.189542496355976	TPX2
ENSG00000088356	73.7494288034089	-0.264064797419117	0.703290018223877	-0.375470702806218	0.707310431089016	0.795210445317544	PDRG1
ENSG00000088367	1259.42979213686	-0.617120304484923	0.768821253951677	-0.802683720452545	0.422157564715447	0.549700666252171	EPB41L1
ENSG00000088386	87.6620006602936	8.85018956160635	2.34980355787486	3.76635294978035	0.000165649574371895	0.0013958710466326	SLC15A1
ENSG00000088387	3128.07439452009	-2.10822368201172	1.1640717740925	-1.81107705635701	0.070128924541257	0.137825131209718	DOCK9
ENSG00000088448	2577.57205914145	-2.68094506813735	1.03996534891251	-2.57791768825838	0.00993976718248382	0.0293425332714608	ANKRD10
ENSG00000088451	116.885605408463	-0.216431675061294	0.636444637607548	-0.340063632046427	0.733808608786015	0.814559462187235	TGDS
ENSG00000088538	5477.17592127372	-0.656728622759707	0.903477331076796	-0.726889984032023	0.467293353362105	0.59093775466261	DOCK3
ENSG00000088543	79.8438172018284	1.16221547555311	0.672183429472927	1.72901536186993	0.0838063457322257	0.158673450228593	C3orf18
ENSG00000088682	301.742179994425	1.06938789164169	0.929847683336499	1.15006781304707	0.2501159420316	0.37204341571511	COQ9
ENSG00000088726	51.966155874839	9.94206222372723	2.43993460908885	4.07472486627004	4.60687799881059e-05	0.000617805642914424	TMEM40
ENSG00000088727	250.626374038686	4.48301839501354	0.996206610036425	4.50008898741359	6.79250211539797e-06	0.000213144387320659	KIF9
ENSG00000088756	577.77004196226	2.2337178360515	1.58328104593099	1.41081574985826	0.158298949229324	0.260522401202801	ARHGAP28
ENSG00000088766	626.409666085784	-1.22588098260342	0.646713434250463	-1.89555515268398	0.0580188922685607	0.118683615908751	CRLS1
ENSG00000088808	642.560251052974	1.27935968547094	0.766519732855674	1.66904990260939	0.0951074904482749	0.174960216615948	PPP1R13B
ENSG00000088812	1756.31894725624	-1.22435010988708	0.273560879778777	-4.47560378836763	7.61956728881592e-06	0.000223385758368074	ATRN
ENSG00000088826	445.227724717063	1.60356306389301	1.14704791637398	1.39799134892477	0.162115665068421	0.26522071502768	SMOX
ENSG00000088827	46.7249719166145	5.74327557853176	1.33470162859684	4.30304081112842	1.68469802961435e-05	0.000349426986503461	SIGLEC1
ENSG00000088833	479.188177579612	-0.908828040023012	0.655986483034222	-1.38543714470958	0.165918839649343	0.270266694376429	NSFL1C
ENSG00000088836	67.6669866009725	2.48989529697533	2.02693140212675	1.22840629651444	0.219294485393639	0.335985082866938	SLC4A11
ENSG00000088854	2221.44089821241	-0.306537863041354	0.560889335593274	-0.546521111365252	0.584707779966767	0.694615509963392	DNAAF9
ENSG00000088876	48.8972502209978	1.55333967826127	1.50705761134197	1.03071021742698	0.302676731907466	0.429201957012582	ZNF343
ENSG00000088881	473.988426947348	0.724387258465893	1.07708367113671	0.672545019368275	0.501236789987185	0.621258426045612	EBF4
ENSG00000088882	81.5047170106122	1.78475638892865	1.61233368811285	1.10693983639181	0.268319941036128	0.39223868561334	CPXM1
ENSG00000088888	541.248189162387	0.978037101966342	0.804737449358769	1.21534930770981	0.224232893327141	0.342056063817642	MAVS
ENSG00000088899	415.847770783644	-1.28903496447237	1.23649309063618	-1.04249265461658	0.297183329230781	0.423240638096648	LZTS3
ENSG00000088926	46.9294529448689	6.45998094613981	1.97633649979517	3.26866449453791	0.00108056346948257	0.00531643397226505	F11
ENSG00000088930	1441.61199602762	-1.54814283109119	0.785599657198262	-1.97065110314895	0.0487637970478392	0.103786183527405	XRN2
ENSG00000088970	1133.65076029573	-1.35075855357892	0.487640490840881	-2.76998850372267	0.00560582712422641	0.018577387676583	KIZ
ENSG00000088986	399.089917085073	-0.959273642139403	0.899345400371227	-1.06663540141912	0.286136507940947	0.411250952936365	DYNLL1
ENSG00000088992	294.500059131604	1.6266629348439	1.78745808029289	0.910042564230295	0.362800062861226	0.49073407246908	TESC
ENSG00000089006	335.496118674329	-1.63185909666256	0.896436518805387	-1.8203844471187	0.0687004792462622	0.135636548628361	SNX5
ENSG00000089009	145.256980605298	-1.25282853327146	1.14398512051759	-1.09514408081167	0.273453519390391	0.397745327950615	RPL6
ENSG00000089012	47.3905892760779	9.71808782046145	2.37433879186613	4.09296594645764	4.25890286978787e-05	0.000592760920886976	SIRPG
ENSG00000089022	775.893841808899	-0.884804997631338	0.618125595423154	-1.43143238879409	0.152306331346503	0.252954993648248	MAPKAPK5
ENSG00000089041	722.795299505615	-0.617865954680102	1.3464619106826	-0.458881123764481	0.646319534677069	0.746286317359266	P2RX7
ENSG00000089048	751.950934401159	-0.36191816654202	0.608248969438612	-0.595016489507668	0.551832448739448	0.665811494689482	ESF1
ENSG00000089050	76.4133183452248	-1.27670024865853	1.00336104666587	-1.27242357364875	0.203222662673834	0.316926202219624	RBBP9
ENSG00000089053	824.187018821149	-0.267425566440712	0.522095382112776	-0.512215919931172	0.608499902442793	0.714614325397317	ANAPC5
ENSG00000089057	1657.42802887655	-1.85771169468146	0.461627775159853	-4.02426325850555	5.71539552780635e-05	0.000700169811134523	SLC23A2
ENSG00000089060	274.820663782986	1.5135428145531	0.850640466602342	1.77929792195114	0.0751909314826841	0.145573754529578	SLC8B1
ENSG00000089063	337.85187535207	0.573591889478488	0.486522492692687	1.17896273675634	0.238413014220501	0.35876457000915	TMEM230
ENSG00000089091	475.141387434213	1.06456682752351	0.625418160073382	1.70216807807212	0.0887238649705559	0.165798012265148	DZANK1
ENSG00000089094	769.670817842054	1.16307857331623	0.554858029813044	2.09617327464492	0.0360668227986003	0.08152884003632	KDM2B
ENSG00000089101	1279.79297333193	5.71225504161312	1.43188586011686	3.98932289278065	6.62621719958768e-05	0.000769906585384197	CFAP61
ENSG00000089123	1440.41857084797	-0.512432063168933	0.46695843427264	-1.09738260530003	0.272474174128698	0.396775208824755	TASP1
ENSG00000089127	158.221981127787	2.71641658763529	1.30354406669848	2.08387016368019	0.0371719789639906	0.0835047582633107	OAS1
ENSG00000089154	973.917361520543	0.0268708721355168	0.715836211440383	0.0375377379714391	0.970056250788747	0.980985044310974	GCN1
ENSG00000089157	406.502899227435	-2.5455385806459	1.76305566568538	-1.44382201321836	0.148789048165147	0.248309961020666	RPLP0
ENSG00000089159	572.47645428803	2.81987720425645	0.947948336368387	2.97471612752596	0.00293259790469995	0.0113351760880916	PXN
ENSG00000089163	35.8371125631688	5.36365836582855	1.66989218903111	3.21197883375968	0.00131824087178447	0.00618699568489131	SIRT4
ENSG00000089169	1855.1622599074	-0.733977152639189	1.68338077302907	-0.43601374353259	0.662826758120678	0.759763002269836	RPH3A
ENSG00000089177	1892.28296669866	-0.163882588591687	0.602876586941398	-0.27183438889727	0.785749361990699	0.852403266005963	KIF16B
ENSG00000089195	164.542213573904	-0.326925618523811	0.624587364881182	-0.523426564330202	0.600677442191444	0.707651616651106	TRMT6
ENSG00000089199	1312.7388152279	-4.83545656882187	1.23001828610603	-3.9312070588234	8.45204382636062e-05	0.000893100737278034	CHGB
ENSG00000089220	461.424606759944	-3.1602541452139	1.15815714784564	-2.72869200098837	0.00635860621165689	0.0205709664973174	PEBP1
ENSG00000089225	108.964576785714	10.9481911273917	2.47652157312508	4.42079376420548	9.83389962837166e-06	0.000259380996350561	TBX5
ENSG00000089234	334.382641311278	-0.500949176767513	0.376545417508739	-1.33038181710414	0.183392502357988	0.292666580973979	BRAP
ENSG00000089248	285.430607147438	-0.236477013186171	1.17176454033252	-0.201812740569077	0.840063120951228	0.891494677109229	ERP29
ENSG00000089250	769.571307657457	2.69994518535916	2.23427835277238	1.20841934578517	0.226886002150651	0.345059618921329	NOS1
ENSG00000089280	1208.63014674706	-1.12745608348239	0.936031566700399	-1.2045064756275	0.228393880688117	0.346689940449943	FUS
ENSG00000089289	393.089924459962	0.46068558646022	0.759666280031708	0.606431532594801	0.544228234770875	0.659136445286806	IGBP1
ENSG00000089327	68.346177597728	1.68065638777476	1.41370780407339	1.18882868364467	0.234507088289792	0.353994603894051	FXYD5
ENSG00000089335	326.824264738643	-2.21849589173073	1.09455077478584	-2.02685516545799	0.0426772268272905	0.0932504621261137	ZNF302
ENSG00000089351	418.986181822137	0.513614167669922	0.677141416193191	0.758503549461499	0.448149588935053	0.573327853954144	GRAMD1A
ENSG00000089356	15.3650618453388	4.64566227865938	1.9374369027799	2.39783926485226	0.0164921004374951	0.0442105451059062	FXYD3
ENSG00000089472	484.264071219935	2.79504716048923	1.63151854399776	1.71315684444532	0.0866836886019504	0.162911633476649	HEPH
ENSG00000089486	307.571193971158	-0.130950918990896	0.758406941723802	-0.172665770560135	0.862914150753251	0.907824670503993	CDIP1
ENSG00000089558	63.0762908208409	2.21888279493038	2.0540560468884	1.08024452316755	0.280033306677624	0.404725241039041	KCNH4
ENSG00000089597	833.093487013747	-1.13539394493933	1.29955836822086	-0.87367676027797	0.382294310430045	0.510342763044064	GANAB
ENSG00000089639	173.470613432011	0.516459701546822	1.01341806793824	0.509621564767973	0.610316612951937	0.715937595446067	GMIP
ENSG00000089682	567.816775490129	-0.978598372407206	0.690229748235953	-1.41778643257299	0.156253126431741	0.257931326324453	RBM41
ENSG00000089685	75.8519578375647	5.71716769043274	2.27237424920022	2.51594458634837	0.011871384616079	0.0338371278395448	BIRC5
ENSG00000089693	306.787458208553	-1.40284447594493	1.0308732817086	-1.36083115241847	0.173567054687453	0.279990102494879	MLF2
ENSG00000089723	56.441858338785	1.53214724992677	1.40771391923263	1.08839390517781	0.27642125063186	0.400962053999455	OTUB2
ENSG00000089737	1353.81868501018	-1.18821196348267	1.14075651632088	-1.04159997903395	0.29759717841269	0.42362580384085	DDX24
ENSG00000089775	407.386531245085	-0.681473617526863	0.422650384735819	-1.61238139639415	0.106878970607327	0.191637061752269	ZBTB25
ENSG00000089818	212.953942784475	-3.13946919189421	0.864112086471855	-3.63317356746226	0.000279956561168377	0.00198396906387967	NECAP1
ENSG00000089820	163.887820271433	1.2916873247147	0.977807823569492	1.32100326217414	0.186500276503243	0.296496066997584	ARHGAP4
ENSG00000089847	257.422556479199	3.44303516053121	1.14832245296615	2.99831737299724	0.0027147480580296	0.0106647739468772	ANKRD24
ENSG00000089876	521.994878880819	0.120484529817389	0.460756167890977	0.261493037345293	0.793712318183024	0.857398371608774	DHX32
ENSG00000089902	957.161260310214	0.154756135241465	0.522312994283463	0.296290034778415	0.767008595580522	0.838406319273158	RCOR1
ENSG00000089916	1455.87390022822	-1.57626267420938	0.456864366779634	-3.45017643927936	0.000560220277917266	0.00324697616963275	GPATCH2L
ENSG00000090006	571.109299397694	1.12385512715797	1.26355096358755	0.889441866252114	0.373765653102587	0.501433757655923	LTBP4
ENSG00000090013	84.2109886620076	4.2320429328296	0.809026810039059	5.23102928149597	1.68568802752455e-07	2.62092802414889e-05	BLVRB
ENSG00000090020	332.736584340194	0.417890535433061	0.615779891511994	0.678636215948799	0.497368389886273	0.617833900069576	SLC9A1
ENSG00000090054	863.541529209141	-0.575598749464751	0.510444559645472	-1.12764204963715	0.259471120558746	0.382519662225301	SPTLC1
ENSG00000090060	1328.75871104652	-2.35791716538791	0.866555494905183	-2.72102269185415	0.00650802939401562	0.0209788838408182	PAPOLA
ENSG00000090061	441.37150648789	0.148776776677487	0.444816620032648	0.334467665948649	0.738026686180376	0.817836870667381	CCNK
ENSG00000090097	587.546699114569	-0.833416893730319	1.05240663200084	-0.791915281021959	0.428410076203894	0.555655762586997	PCBP4
ENSG00000090104	317.671593719845	-1.06152238630163	1.73729332081271	-0.611020818180002	0.54118579824643	0.656644452994885	RGS1
ENSG00000090238	187.62736986004	-0.43217777172429	1.10638840276703	-0.390620301734392	0.696077916987616	0.786396156325771	YPEL3
ENSG00000090263	120.657187189158	0.664541425011255	0.923170640067024	0.719846793397814	0.47161933045221	0.594654430233807	MRPS33
ENSG00000090266	187.365590981092	-0.0941630165205989	0.579147201891368	-0.162589089981067	0.870841977619446	0.913682807234719	NDUFB2
ENSG00000090273	564.336673476103	0.687499736430903	0.917118384475308	0.749630307350374	0.453477392209846	0.578363462104298	NUDC
ENSG00000090316	724.470929686272	1.4211533192325	0.533256384213589	2.6650469854727	0.00769775668466857	0.0238975995319413	MAEA
ENSG00000090339	194.748874098827	4.28536688375698	1.48411366463862	2.88749237060657	0.00388326023457775	0.0141004281634475	ICAM1
ENSG00000090372	577.060035517698	-0.230895362031716	0.995478215527897	-0.231944163548846	0.816581382156887	0.87406627680637	STRN4
ENSG00000090376	583.562572877024	-1.02555987854047	1.27790350012688	-0.802533116497952	0.422244639912933	0.549744815762737	IRAK3
ENSG00000090382	42.3299936756017	2.75283806891818	1.8388656552623	1.49703055306969	0.134385308257973	0.229433194409096	LYZ
ENSG00000090402	99.5710845224531	8.13680906961947	2.41245216370434	3.37283747716901	0.000743978523113973	0.00400435499205462	SI
ENSG00000090432	140.938789838685	-1.28492949943442	1.01989705867077	-1.25986195225336	0.207719166239058	0.322355022248188	MUL1
ENSG00000090447	94.6824542095481	0.985046572437619	0.876675916585592	1.12361541340625	0.261176214407376	0.384533670406019	TFAP4
ENSG00000090470	338.009912516357	0.18506335983319	0.620922071251661	0.298046032507973	0.765668030385506	0.837582921090181	PDCD7
ENSG00000090487	208.756587295773	0.483912903664891	0.474434317754613	1.01997871055184	0.307738557671897	0.434235798983089	SPG21
ENSG00000090512	29.3135167637432	5.0542743954537	2.44434305158556	2.0677434749493	0.0386641514652751	0.086082686062707	FETUB
ENSG00000090520	490.235461593581	-1.34357985835261	1.17108753952972	-1.14729242093393	0.251260785345116	0.373397181469755	DNAJB11
ENSG00000090530	1007.64530138552	0.529099770356265	1.12684128949843	0.469542406093207	0.638681980976661	0.740530726407203	P3H2
ENSG00000090534	12.6843406510627	1.00191600303878	2.19395283042814	0.45667162445022	0.647907089233507	0.747368254490974	THPO
ENSG00000090565	1228.89289345111	1.6155669594991	0.827497726707462	1.9523521423162	0.0508964107976853	0.107188805263808	RAB11FIP3
ENSG00000090581	401.097261515638	0.388163135412612	1.03355968033229	0.375559479340195	0.707244419836951	0.795188525326681	GNPTG
ENSG00000090612	195.906218955561	-1.70230422591911	0.882473469513587	-1.92901462166042	0.0537290470597539	0.111687069174573	ZNF268
ENSG00000090615	1032.38247475913	0.129643103882618	0.880267374282699	0.147276961148606	0.882913416507837	0.92164394447075	GOLGA3
ENSG00000090621	600.281567803576	-1.029954755671	1.19031523446922	-0.865278983117672	0.386885683360419	0.514760587196635	PABPC4
ENSG00000090661	754.232849918251	1.00704790558746	1.01389403020636	0.993247692150329	0.320589261755347	0.446849915330198	CERS4
ENSG00000090674	104.301540087527	-0.50808076986638	0.668687227128187	-0.759818266678183	0.447363222527001	0.57264153999603	MCOLN1
ENSG00000090686	1321.95267405283	-0.536687361548404	0.564250680373587	-0.951150579372039	0.341527941925309	0.468923465312626	USP48
ENSG00000090776	136.419125204188	0.531330578787029	1.36362015166371	0.389647056871937	0.69679755057622	0.787080163236229	EFNB1
ENSG00000090857	590.139203183307	0.293860180133143	0.54694659627994	0.537273990060152	0.591078369067616	0.699731485799704	PDPR
ENSG00000090861	911.724628069384	-1.12519537444631	1.20977656804659	-0.930085277038514	0.352326933108656	0.480243138208021	AARS1
ENSG00000090863	2652.86018083844	-0.979999425435001	0.933866474357144	-1.04939994350864	0.293994084206827	0.419720504583156	GLG1
ENSG00000090889	248.901261605612	5.52780819367529	1.28422990529041	4.30437585272185	1.67457163687607e-05	0.000348786999603391	KIF4A
ENSG00000090905	3732.19771519485	-0.317013530157281	0.845870279220558	-0.374777951117278	0.707825613545109	0.795509445502346	TNRC6A
ENSG00000090924	241.872823162051	1.05847582451557	0.982812959958063	1.07698602647724	0.281486508412491	0.406087589469925	PLEKHG2
ENSG00000090932	71.3018264519103	-2.73108578407071	2.15011683157358	-1.27020343451381	0.204012174574601	0.317989580012676	DLL3
ENSG00000090971	89.9924586317372	-0.456358714270997	1.24800457360067	-0.365670706601931	0.714610807208045	0.80065508828478	NAT14
ENSG00000090975	950.282185873309	-0.249304513825498	0.772114820153916	-0.322885285087263	0.746782120747402	0.82405055896134	PITPNM2
ENSG00000090989	907.68294833853	-1.67683017447784	0.788402618024778	-2.12687037833395	0.0334308546737885	0.0768044265969641	EXOC1
ENSG00000091039	1919.68376928372	-1.83606325576178	0.467336781437976	-3.92877969098065	8.53780112289516e-05	0.000898550400572368	OSBPL8
ENSG00000091073	107.73691480135	1.3991810518229	0.799885518827715	1.74922663167286	0.0802518523506292	0.153449877907539	DTX2
ENSG00000091106	68.6817570588743	5.72807197982328	1.8368512063612	3.11841915120093	0.00181824019208907	0.0078315744495334	NLRC4
ENSG00000091127	474.201063640221	0.168716001445113	0.700061021344428	0.241001850268856	0.809553682479233	0.869017888288417	PUS7
ENSG00000091128	256.97400232443	7.06581082203976	1.92062235880769	3.67891729971641	0.000234226198601361	0.00175397048337658	LAMB4
ENSG00000091129	11402.113553398	-3.6827866553375	1.24809439765009	-2.95072765511283	0.00317026318438245	0.0120466505677774	NRCAM
ENSG00000091136	1449.28236545529	-0.851275198367326	1.80380112482857	-0.471934065596188	0.636973851845565	0.738961137857753	LAMB1
ENSG00000091137	185.344937406676	3.8594875780037	2.10387964872709	1.83446214727102	0.0665854217274189	0.132447088870844	SLC26A4
ENSG00000091138	1276.8989107566	1.58964390097576	1.19418949742173	1.33114878702904	0.183140058693995	0.292331398975926	SLC26A3
ENSG00000091140	645.449501018476	-2.25397834736698	0.84829992385123	-2.65705357738812	0.00788269142880491	0.0243438136284732	DLD
ENSG00000091157	2807.93798240782	-1.5887310856806	0.498380226572248	-3.18778916372254	0.00143365030004791	0.00656766826643568	WDR7
ENSG00000091164	559.865396472454	-1.97521180610368	0.695795868976437	-2.83878058806149	0.00452862845388188	0.0158536495340822	TXNL1
ENSG00000091181	158.497561932304	10.8921265501347	1.83322969729378	5.94149580176105	2.82432972031811e-09	1.76982770565025e-06	IL5RA
ENSG00000091262	119.103468947671	7.03884538564281	1.78928897618838	3.93387847313365	8.358605636494e-05	0.000886397979266971	ABCC6
ENSG00000091317	283.008832445616	-0.660530771358222	0.888760446317511	-0.743204509263508	0.457357873736114	0.582048339651	CMTM6
ENSG00000091409	849.785644304548	1.59185047210969	0.993992018086176	1.60147208744656	0.109272397470572	0.194931323955655	ITGA6
ENSG00000091428	2354.88593788591	-1.10343649008099	1.10047386915477	-1.00269213200718	0.316009427297151	0.442347346239048	RAPGEF4
ENSG00000091436	870.987535140758	3.2194077629399	0.617978886202953	5.20957565835446	1.89273015278151e-07	2.85691728681525e-05	MAP3K20
ENSG00000091482	53.2171728767423	10.9147090690883	2.70308598515665	4.03786972705413	5.39387913956924e-05	0.000674365336923532	SMPX
ENSG00000091483	259.469027343514	-1.81487955016231	1.15370061344339	-1.57309403238118	0.115697046546928	0.203803702632856	FH
ENSG00000091490	1280.82847935056	-1.06445084912589	0.877751317933182	-1.21270208016586	0.225243744251443	0.34321828806835	SEL1L3
ENSG00000091513	930.796848551115	-3.08116934983026	1.71913246226168	-1.79228152423851	0.0730878813101856	0.14235001349959	TF
ENSG00000091527	669.615942069525	-1.99848566727421	1.38393915569174	-1.44405601868769	0.14872321832737	0.248240167228322	CDV3
ENSG00000091536	94.5161639349194	6.17551339198961	1.67257201630119	3.69222570496333	0.00022230004290481	0.00169691494545167	MYO15A
ENSG00000091542	543.176694222425	0.49300981479931	0.841475070292359	0.585887606424301	0.557951046385354	0.671157564318698	ALKBH5
ENSG00000091583	53.8898936216866	9.51833549925583	2.53054150977272	3.76138287496841	0.00016897654290753	0.0014152555410226	APOH
ENSG00000091592	687.739062430374	1.60475374992887	0.875462649418124	1.83303508264512	0.0667973540012988	0.132779244774859	NLRP1
ENSG00000091622	506.587185706614	3.30282425112828	1.33017753559087	2.48299506100225	0.0130282893992181	0.0365571658436035	PITPNM3
ENSG00000091640	199.854684105221	1.03180323694796	1.1199567629308	0.92128845603633	0.356899846498164	0.48482782787286	SPAG7
ENSG00000091651	53.9505944794354	-0.371672703845846	1.18489840452884	-0.313674744117525	0.753768084603386	0.829634352858922	ORC6
ENSG00000091656	1759.98332145932	-0.361359486504626	2.05670411566349	-0.175698333927849	0.860530944276823	0.906507962648716	ZFHX4
ENSG00000091664	91.4765155981161	0.927386156120496	2.68318560842196	0.345628775441261	0.729621717590065	0.81139271298978	SLC17A6
ENSG00000091732	168.051285000279	0.879256994828292	0.608100917038517	1.44590637868188	0.14820346259234	0.247572453586477	ZC3HC1
ENSG00000091831	963.621839839532	3.63254832556591	1.70343513542178	2.13248409054711	0.0329670710007759	0.0759693151473677	ESR1
ENSG00000091844	860.827258345826	-2.66138095459215	1.23406243179272	-2.15660155112733	0.0310367235820599	0.0724470489844697	RGS17
ENSG00000091879	260.474096015594	2.62755424244993	1.19920843852443	2.1910738434121	0.0284464492013168	0.0679344177196016	ANGPT2
ENSG00000091947	123.646139680029	0.91546198266297	0.737859719352457	1.24069922595365	0.214716880364065	0.330662076932417	TMEM101
ENSG00000091972	413.618170594276	-3.48751983335685	0.885611745745338	-3.93797829591988	8.21710249936347e-05	0.000873632198377055	CD200
ENSG00000091986	677.609246897165	2.04679407586524	1.22796376759923	1.66681959995195	0.095550281691843	0.175524942267533	CCDC80
ENSG00000092010	271.413037415402	1.0366044153405	1.67753759472104	0.617932151626609	0.536620064081082	0.652750959125452	PSME1
ENSG00000092020	319.470540729637	-0.344698961612051	0.481229185455505	-0.716288562768232	0.473813187500144	0.596712228457823	PPP2R3C
ENSG00000092051	361.91473496168	-1.86840275787205	1.8020944716435	-1.03679512216032	0.299831349329225	0.425955789556131	JPH4
ENSG00000092054	87.3729105093252	1.50190036286447	1.24914369364028	1.20234395010842	0.229230295480088	0.347525900310318	MYH7
ENSG00000092068	289.021210318908	1.60937464447761	0.964354782131324	1.66886157905571	0.0951448154552882	0.174982180611874	SLC7A8
ENSG00000092094	314.728569519425	0.230046825824708	0.833905300877144	0.275866846730357	0.782650338637823	0.850235834924883	OSGEP
ENSG00000092096	895.916002114709	-3.22057112053644	1.38198491434543	-2.33039527935936	0.0197852690480365	0.0510561453915007	SLC22A17
ENSG00000092098	103.702344004123	0.266413187159907	1.02986352603786	0.258687855647112	0.795876090485738	0.859017781468479	RNF31
ENSG00000092108	1388.73378664571	-1.53051618754649	0.572483599015364	-2.67346731011837	0.00750715924764781	0.0234892367069298	SCFD1
ENSG00000092140	539.155564547256	-1.93881255460422	0.660958764727223	-2.93333360274656	0.00335343354471552	0.0125808512828687	G2E3
ENSG00000092148	2239.58641674885	-1.6291133952446	0.821437935935846	-1.98324587162947	0.047339972297853	0.101360870485328	HECTD1
ENSG00000092199	3056.79634364124	-1.68360381333863	0.885645256285239	-1.90099117156722	0.0573031689949756	0.117603437043182	HNRNPC
ENSG00000092200	231.779213825903	7.64275962490131	2.06559338859093	3.70003102600697	0.000215573109996381	0.00165965612122679	RPGRIP1
ENSG00000092201	819.302171639609	-0.916086173238926	1.10348203537422	-0.83017769557821	0.406438323946224	0.534210773589523	SUPT16H
ENSG00000092203	357.923354760495	-0.700197149728099	0.950755052858587	-0.73646429500727	0.461448188933304	0.585811719501001	TOX4
ENSG00000092208	73.2644572626758	-0.296001501858703	0.542814005297341	-0.545309256890968	0.585540838576043	0.695365474123585	GEMIN2
ENSG00000092295	32.6586255500694	5.62574817755848	1.33659986913246	4.208999497516	2.56503959122447e-05	0.00044686144656218	TGM1
ENSG00000092330	113.572996276364	-0.788503040984588	1.2314888037535	-0.640284376586519	0.521987736017253	0.640262435085164	TINF2
ENSG00000092345	125.873255586974	10.8515221482866	2.65056638084856	4.09403900490603	4.2392294880121e-05	0.000591917802718449	DAZL
ENSG00000092377	153.403334784062	2.69098207160381	1.85196603892525	1.45304072269353	0.146212447704939	0.24501841216292	TBL1Y
ENSG00000092421	1775.01224450964	-1.01406471420893	0.828309895188264	-1.22425763606078	0.220855052777645	0.337839092419551	SEMA6A
ENSG00000092439	1308.63530910478	-0.930702843374493	0.573687151273858	-1.62231774113799	0.104735331929911	0.188693320175869	TRPM7
ENSG00000092445	557.784108489876	-3.55515856461683	0.909976076956582	-3.90687036136936	9.34992848266756e-05	0.000952449118685135	TYRO3
ENSG00000092470	142.846708841945	1.24331174849756	1.02768057953618	1.20982314276942	0.226346763860686	0.344340817323264	WDR76
ENSG00000092529	353.807415365481	2.61292015270034	0.859453264297559	3.0402120292555	0.00236411651033107	0.00959885075765629	CAPN3
ENSG00000092531	468.240663533432	0.54536747839526	0.601327042836412	0.906939883865534	0.36443858843475	0.492177741003278	SNAP23
ENSG00000092607	293.012654163925	7.33125328167092	1.93034493961606	3.79789804983201	0.000145928317334336	0.00127866596362574	TBX15
ENSG00000092621	503.107387221244	3.09037259002838	0.867753772338328	3.56134734130948	0.000368956606210963	0.00240531325972147	PHGDH
ENSG00000092758	1729.06006666591	0.118516228913228	1.80838397813342	0.0655370929771004	0.947746373878552	0.967060459164836	COL9A3
ENSG00000092820	1963.44826748585	3.73832711875407	1.58971718667833	2.35156740461817	0.018694502209001	0.0488604159731965	EZR
ENSG00000092841	908.058136670991	-0.523905406146642	1.6778866982545	-0.312241229811083	0.754857200437475	0.830479466261255	MYL6
ENSG00000092847	918.991928077596	-1.04146740521109	0.485014787474225	-2.14729000456803	0.0317702010830913	0.0737595136631016	AGO1
ENSG00000092850	93.0705312916732	2.72593755122684	1.47064546936118	1.85356539561567	0.0638013621506859	0.127980247154334	TEKT2
ENSG00000092853	226.565549032794	3.61652269104553	1.4918423872882	2.42419891126667	0.015342199548247	0.0416948312599392	CLSPN
ENSG00000092871	100.198513324632	-0.52672194650836	0.919758291774577	-0.572674311521678	0.566865233910455	0.679079004567573	RFFL
ENSG00000092929	88.7200213438327	4.05159899535262	1.20577940117106	3.36014945305725	0.000779003193373454	0.00415073615969329	UNC13D
ENSG00000092931	400.344117379105	0.69802732616483	0.587948154541772	1.18722598374146	0.235138494331101	0.354818222728608	MFSD11
ENSG00000092964	5577.17290886516	-2.24337289290942	0.972254675396938	-2.30739223958325	0.0210329634727305	0.0534982351356205	DPYSL2
ENSG00000092969	1769.52529700306	3.22078563638299	1.11209388472387	2.89614544295665	0.00377777267321148	0.0138049033914324	TGFB2
ENSG00000092978	1631.75867230713	-0.710992400729653	0.533377964953638	-1.33299920027903	0.182532066242216	0.291525544253123	GPATCH2
ENSG00000093000	341.034961608506	-1.73625617488397	0.792963636534062	-2.18957855680862	0.0285548155652632	0.0681145496682521	NUP50
ENSG00000093009	84.247485270666	5.74289033654429	1.7252798124531	3.32867184504914	0.000872611535200987	0.00451344020420741	CDC45
ENSG00000093010	600.578582958609	0.253060680720366	0.99589187559404	0.254104573922162	0.799414769846176	0.861622955574329	COMT
ENSG00000093072	210.010325182111	1.65689373256703	0.824099504481654	2.01055057496872	0.0443729490891437	0.096188040914933	ADA2
ENSG00000093144	598.646979354719	-1.19591271570584	0.685845277680703	-1.74370627694633	0.0812103202886762	0.154878558816705	ECHDC1
ENSG00000093167	1584.34255125619	-0.85163294646105	0.510809157140322	-1.66722333489237	0.0954700043873056	0.175408638003118	LRRFIP2
ENSG00000093183	410.848543438692	-0.620734032142829	0.51488153017515	-1.20558613149645	0.227977109233152	0.346235211650436	SEC22C
ENSG00000093217	452.068679216598	0.197187104492841	0.686630907882505	0.287180641344772	0.773974008266878	0.843701028832408	XYLB
ENSG00000094631	444.447565821581	0.585621096121034	1.02324145045411	0.572319559436474	0.567105501069576	0.679127557135613	HDAC6
ENSG00000094755	83.5330632461848	11.2861694652703	2.71223315124087	4.16120917189837	3.16566961401293e-05	0.000500480748839246	GABRP
ENSG00000094804	67.2135314033491	1.38415628055269	1.29708403554495	1.06712922418412	0.285913486839659	0.411040391710047	CDC6
ENSG00000094841	204.805200440743	-0.60152540939217	0.60549189333493	-0.993449154338115	0.320491117360363	0.446773346089723	UPRT
ENSG00000094880	155.651365328516	-0.630538563759948	0.726436894837728	-0.867988077478908	0.385400859536236	0.513214268423583	CDC23
ENSG00000094914	158.77533755433	1.63868940259088	0.900789909371045	1.8191693596291	0.0688855958952819	0.135911195259854	AAAS
ENSG00000094916	2392.52272090977	-2.73126878427984	1.25793622445851	-2.17122993294476	0.0299137957462625	0.070610662802143	CBX5
ENSG00000094963	88.0676058388793	6.11633745717812	1.80297696583955	3.39235474055547	0.000692946629191626	0.00380394036237155	FMO2
ENSG00000094975	1296.22101963995	-0.937774014002869	0.713420518850458	-1.31447580946216	0.188686133543546	0.299220901499002	SUCO
ENSG00000095002	793.757102568544	-0.334771461943793	0.592730334772458	-0.564795560990323	0.57221282669559	0.683739110322322	MSH2
ENSG00000095015	1126.70278412325	-1.08839377274085	0.72424252556017	-1.50280290693926	0.13288987610449	0.227429425470888	MAP3K1
ENSG00000095059	166.737245872089	0.413232952318013	1.07156860936121	0.385633685708982	0.699767981770388	0.789418361114137	DHPS
ENSG00000095066	453.224596985029	2.64037016599187	0.727584374829438	3.62895391563464	0.000284572030859938	0.00200704809896066	HOOK2
ENSG00000095110	74.8387691158641	9.58244235224596	2.44549515937491	3.91840577378011	8.91365610661021e-05	0.000923011991129658	NXPE1
ENSG00000095139	736.348803913082	-1.62210917043069	1.1593666588235	-1.39913387890314	0.16177283998078	0.264827466589815	ARCN1
ENSG00000095203	974.311148308661	0.091928963097804	1.1716071790773	0.0784639807091339	0.937458981087863	0.960021505963251	EPB41L4B
ENSG00000095209	362.21124069385	-0.47650271489827	0.627246422976204	-0.75967386571505	0.447449554110181	0.572681149312646	TMEM38B
ENSG00000095261	263.429024417085	-0.220342690734516	0.783328597141945	-0.281290242100772	0.778487793972616	0.847436295070789	PSMD5
ENSG00000095303	140.823476003736	1.99358782900917	1.07539346371086	1.85382178363806	0.0637646609048372	0.127931446866317	PTGS1
ENSG00000095319	534.380272319563	-0.186894936698488	0.711352295528601	-0.262731895114793	0.792757231412281	0.856769456902611	NUP188
ENSG00000095321	204.119952488791	0.578827133533896	1.06787450416756	0.542036663741783	0.587793248841038	0.697119556824032	CRAT
ENSG00000095370	126.916463777786	1.51230207676998	1.12017481669139	1.35005898564726	0.17699706299938	0.284515741978459	SH2D3C
ENSG00000095380	131.620087941043	0.26322609129903	0.821650864329562	0.320362458954891	0.748693580476622	0.825631108717794	NANS
ENSG00000095383	210.889944377967	3.00431885906869	0.91417112771816	3.28638563172269	0.00101481974342246	0.00507876511961108	TBC1D2
ENSG00000095397	1132.37722287007	2.30794016887023	0.739219856243908	3.12212956588753	0.00179547900995335	0.00775617944746426	WHRN
ENSG00000095464	74.4922574385458	9.67178903581418	2.61819359978103	3.69406946706426	0.00022069346840115	0.00168886228287283	PDE6C
ENSG00000095485	334.950909587914	-0.453610684598385	0.465849724275688	-0.973727493997484	0.330191862153126	0.457206531495124	CWF19L1
ENSG00000095539	127.165891052643	1.32167356350684	0.862078260636558	1.53312480299749	0.125245107524749	0.216895032116597	SEMA4G
ENSG00000095564	1287.32306224167	-1.49048201198143	0.64672228840666	-2.30467085903836	0.0211850141411741	0.0538129442529361	BTAF1
ENSG00000095574	290.179476077923	-1.87566972922462	0.696299003449522	-2.69377052090035	0.0070648787718954	0.0223865504327345	IKZF5
ENSG00000095585	285.787291515585	2.58038559330531	1.61688442659461	1.59589983728149	0.110511157878713	0.196801604699786	BLNK
ENSG00000095587	271.980535049866	7.26457364703664	1.96637584157591	3.69439732396967	0.000220408932043041	0.00168813016221136	TLL2
ENSG00000095627	49.6472256248929	5.90431151704512	2.39294414775364	2.46738375510675	0.0136104405187608	0.0378598734849952	TDRD1
ENSG00000095637	8421.41507999211	0.304239531171925	1.16342657023375	0.261502993790832	0.793704641111399	0.857398371608774	SORBS1
ENSG00000095713	478.341429994522	0.699851693708732	1.72738030384461	0.405152063011879	0.685365739028556	0.77850470295916	CRTAC1
ENSG00000095739	174.059588991738	-0.621753267847215	1.48029271719486	-0.420020486911149	0.674470487553048	0.76932221480741	BAMBI
ENSG00000095777	1242.59247502332	11.2969163843501	1.80624901082154	6.25435159641242	3.9917082420109e-10	4.12722673682717e-07	MYO3A
ENSG00000095787	2121.76839190469	-1.57288101201461	0.756990784068233	-2.07780734603083	0.0377271069624988	0.0844784888876571	WAC
ENSG00000095794	753.830529079523	-0.360231293958517	0.794066849971018	-0.453653611118088	0.650078160289607	0.749120438931669	CREM
ENSG00000095906	72.7540132468308	1.33927606376448	1.0203166596253	1.3126082487532	0.189314988632087	0.299988095779535	NUBP2
ENSG00000095951	1082.18019216212	-0.965334727668628	0.677913873677082	-1.42397842137754	0.15445271868057	0.255677855395094	HIVEP1
ENSG00000095970	55.2719792872542	0.519993689061474	1.25856384493209	0.413164331039188	0.679486219323946	0.773525765450035	TREM2
ENSG00000096060	2504.28247351538	-2.63415067338814	1.5116587440522	-1.74255643593669	0.0814111252822817	0.155161351125558	FKBP5
ENSG00000096063	742.520016436103	-1.81019124521705	0.754039049202526	-2.40065981613487	0.0163655426932398	0.0439453392226342	SRPK1
ENSG00000096070	476.901929016739	-1.03138731815378	0.612632906431382	-1.68353235245175	0.0922720818499047	0.170991520797041	BRPF3
ENSG00000096080	196.615075015906	-1.62152660312151	0.662173394247794	-2.44879455624083	0.0143335177812165	0.0394677515576266	MRPS18A
ENSG00000096088	33.4089113971068	8.88904483125746	2.61287751710506	3.40201359346766	0.000668913105811104	0.00370446012722759	PGC
ENSG00000096092	141.994029101846	-1.48582870548208	0.684346647412165	-2.17116385548274	0.0299187885039111	0.070610662802143	TMEM14A
ENSG00000096093	781.852818656693	1.96869569265302	0.607942013846496	3.23829517916838	0.00120246327480734	0.00577601348658326	EFHC1
ENSG00000096384	5571.62091804294	-3.43399045876609	1.80363419590153	-1.90392844988706	0.0569195032900764	0.11695532676227	HSP90AB1
ENSG00000096401	709.771739605621	-1.61384229306914	0.85317811311803	-1.89156551047844	0.0585488948252872	0.119566718950436	CDC5L
ENSG00000096433	301.349942172596	4.41751974313405	1.5797814567066	2.79628534971118	0.00516937367923921	0.0175069568150979	ITPR3
ENSG00000096654	157.081501742628	-2.82580622353746	0.781174775477275	-3.6173802742299	0.000297599914178786	0.00207068257917332	ZNF184
ENSG00000096696	850.018930985182	6.0307148124256	1.90587648339247	3.16427368980959	0.00155470519785093	0.00697745486442246	DSP
ENSG00000096717	368.185988724911	-1.46033653754074	0.676080217245667	-2.16000483417503	0.03077229533837	0.0719841963011486	SIRT1
ENSG00000096746	999.80603563315	-1.69061036039113	1.13524549912364	-1.48920243391954	0.136434070087821	0.232054625378026	HNRNPH3
ENSG00000096872	730.671480963702	0.551170864343723	0.883912801819518	0.623557960931382	0.532917926274138	0.649899974490662	IFT74
ENSG00000096968	1484.7896212088	-0.689973345463725	0.677326998182897	-1.01867096293925	0.308359202290532	0.434785213702844	JAK2
ENSG00000096996	53.2584638556194	6.38327679183902	2.0005740799154	3.19072253105916	0.00141917502812134	0.00652303187519922	IL12RB1
ENSG00000097007	1638.13973683362	1.36212966148381	0.513768816360821	2.65125016954548	0.00801944172797848	0.0246500133358373	ABL1
ENSG00000097021	522.546846743775	-0.10777798501987	0.894693137911907	-0.120463632113475	0.904115887177119	0.936308715491569	ACOT7
ENSG00000097033	966.846069422352	-2.43434785420096	1.02180148246061	-2.38240783164532	0.0171998370040939	0.0457107607515302	SH3GLB1
ENSG00000097046	248.064266480204	-2.17467043716726	0.752349633225804	-2.89050508052095	0.00384623314246549	0.0139979329730806	CDC7
ENSG00000097096	125.326474268537	0.932248782478038	1.19872150675676	0.777702558286714	0.436744383669517	0.562986978550177	SYDE2
ENSG00000099139	2475.88727110568	1.65814164632386	0.649683526512496	2.55222978366833	0.0107035900639543	0.0311088600045695	PCSK5
ENSG00000099194	1586.65612320455	-3.8699320379177	1.31383880847657	-2.94551509131092	0.00322417419014048	0.0121954816312264	SCD
ENSG00000099203	52.7064465031685	0.184750440980072	1.34620518600278	0.137237950723279	0.890842714351413	0.926973103712216	TMED1
ENSG00000099204	3297.05016825646	0.0492709632486751	0.900864801020336	0.0546929608004108	0.956383077437879	0.972775380061312	ABLIM1
ENSG00000099219	403.441538437413	-0.23613971028407	0.564484873248919	-0.418327791363047	0.675707472997638	0.770199252238902	ERMP1
ENSG00000099246	649.280306459265	-2.11002412869674	0.751729512511805	-2.80689276339087	0.00500218908200908	0.0170862682568328	RAB18
ENSG00000099250	1346.9954162107	2.02884154877271	1.19245209232909	1.70140298450899	0.0888673412652001	0.165991125465005	NRP1
ENSG00000099256	855.142850142358	0.997533123466726	0.943084947546345	1.0577341161706	0.290176676913765	0.415839466521119	PRTFDC1
ENSG00000099260	476.234280229583	-0.933356564471756	1.18407638014017	-0.788257058519541	0.430546359911867	0.557459228067866	PALMD
ENSG00000099282	242.460684483053	1.5984587381239	1.4552589035894	1.09840162061974	0.272029155039836	0.39623095703802	TSPAN15
ENSG00000099284	419.472060649319	1.12858943879019	0.701138899878904	1.60965172376701	0.107473909636562	0.192434746708754	MACROH2A2
ENSG00000099290	309.306747795966	-0.647932216874018	0.723669080457452	-0.895343236807135	0.370603634125924	0.498323203725208	WASHC2A
ENSG00000099308	497.230082998727	-0.960571494667122	0.854327444984379	-1.12435986963369	0.260860389300815	0.38415695701122	MAST3
ENSG00000099326	321.430606247537	1.68645299569754	0.715143073526636	2.35820363522646	0.01836361634835	0.0481599521201686	MZF1
ENSG00000099330	25.2460044261756	0.89086008814104	1.24966526399404	0.712878971520559	0.475920652589014	0.598981491625647	OCEL1
ENSG00000099331	1840.27218838944	2.02544955192852	0.81085012125441	2.49793334037502	0.0124919681464001	0.0353042789803755	MYO9B
ENSG00000099337	64.1893382539515	4.05747531955128	1.59166513760233	2.54920160258295	0.0107969864726734	0.0313362643183739	KCNK6
ENSG00000099338	168.442552096735	2.11804994103023	0.732538273821166	2.89138467807528	0.00383548328801271	0.0139661839959174	CATSPERG
ENSG00000099341	200.886590061214	-1.43193704666095	1.26235454763375	-1.13433824858877	0.256652690945993	0.379229796075183	PSMD8
ENSG00000099364	333.118380217337	1.50627844078751	0.794826993585514	1.89510227124093	0.0580788538220957	0.118771026323884	FBXL19
ENSG00000099365	355.681177144195	-2.2779521403573	1.3142959829467	-1.73321091284937	0.0830581880828946	0.157646651800475	STX1B
ENSG00000099377	29.0729700983849	2.76365836668289	1.70751812176484	1.61852359366262	0.105549806391844	0.189714423848495	HSD3B7
ENSG00000099381	436.676149030837	1.48901794238103	0.710687030185723	2.095180971562	0.0361549081346227	0.0816922361577648	SETD1A
ENSG00000099385	500.904648896361	2.69182966547851	0.651431974233385	4.13217307708345	3.59349665402183e-05	0.000537818264278968	BCL7C
ENSG00000099622	1200.53102413971	-0.138950995680537	0.937527092211244	-0.148210112363588	0.88217695144562	0.921386796249506	CIRBP
ENSG00000099624	142.283570749734	-0.413308332890891	1.50490254847285	-0.274641260532324	0.783591863476729	0.850732196400236	ATP5F1D
ENSG00000099625	194.104650325584	0.0760098589928821	1.2581874694431	0.0604121888342488	0.951827351103489	0.969741232372718	CBARP
ENSG00000099715	377.694725390828	-1.74992791575639	2.00085832225613	-0.874588618440114	0.381797782808779	0.50999265878837	PCDH11Y
ENSG00000099783	1740.31798762711	-0.98588015103906	0.933462469918977	-1.05615403169303	0.290897848334551	0.416600083987529	HNRNPM
ENSG00000099785	127.568150463138	1.5000327763708	0.882258316209911	1.70021948085996	0.089089649273577	0.16633124389024	MARCHF2
ENSG00000099795	181.445778704107	-0.207175360567967	1.16368384166259	-0.178034061444016	0.858696225868287	0.905137080983296	NDUFB7
ENSG00000099797	257.125567161288	0.654521944158323	0.618210538371743	1.0587363099345	0.289719886620177	0.415443973054479	TECR
ENSG00000099800	76.8036945455688	-1.08744300787837	1.44105202094157	-0.754617454523152	0.450478547647643	0.575560450219685	TIMM13
ENSG00000099804	223.82379713513	0.010375022688205	1.08498389719019	0.00956237481042204	0.992370445047492	0.994808882985637	CDC34
ENSG00000099812	26.2528529692141	7.10038842072562	2.20134272010876	3.22548068315997	0.00125761322158225	0.00597843305956309	MISP
ENSG00000099814	378.107847267222	0.766588847513632	0.936069485145127	0.818944383594324	0.412818145698635	0.540432162250068	CEP170B
ENSG00000099817	180.160374781237	-0.36731737408042	1.23334701949898	-0.297821593009269	0.765839333150149	0.837590627227592	POLR2E
ENSG00000099821	205.270587306252	0.935180057549754	1.04962794348356	0.890963377409744	0.372948817726909	0.500630224068468	POLRMT
[truncated: 18,680 more rows]
