# Supplementary material for: Associations in cell type-specific hydroxymethylation and transcriptional alterations of pediatric central nervous system tumors
Source: Nat Commun. 2024 Apr 30;15:3635. doi: 10.1038/s41467-024-47943-9 (PMC11061294; doi:10.1038/s41467-024-47943-9)
Supplement: Supplementary file 4 — Supplementary Data 1–21 [file 41467_2024_47943_MOESM4_ESM.zip › SupplementaryData_03302024/SD6. EPN_5hmC_AllAdjusted_Results.csv]

	beta	pVal	log10.pVal	qVal	sig
cg00000155	0.0080472777661848	0.603694073317026	0.21918308775154	0.943532061969188	0
cg00000158	0.00264294535482756	0.887052489565335	0.0520506808964391	0.977492794265977	0
cg00000292	-0.0994661103136749	0.128796437348491	0.890096149874422	0.752120098939219	0
cg00000622	-0.000112289427938937	0.972752329002206	0.0119977207179022	0.980882931937717	0
cg00000658	0.0433363398549517	0.309329545984433	0.509578595854673	0.85909766401997	0
cg00000714	-0.0284333593483456	0.0612913201819816	1.21260102407822	0.708330489064307	0
cg00000734	0.000457238096146864	0.962846269903137	0.016443047727323	0.980882931937717	0
cg00000765	0.0807128586142886	0.379590848013675	0.420684267016805	0.885708105701913	0
cg00000769	-0.00047403008733836	0.890209030676936	0.0505080043544756	0.977611559215242	0
cg00000924	0.0182103828842156	0.3917680854226	0.406970945802725	0.889471520729929	0
cg00000948	0.0484974336161169	0.220732419871791	0.656133875549738	0.814937856587476	0
cg00000957	0.0399774892566186	0.106018497433081	0.974618355185483	0.735409154408074	0
cg00000974	0.000192166275576936	0.974999016755584	0.0109958222684783	0.980882931937717	0
cg00001099	0.124325354451457	0.22271283035037	0.65225476280494	0.816150466570106	0
cg00001136	0.127243519242121	0.36813264901604	0.433995664056404	0.881272330036291	0
cg00001245	0.00128462019447242	0.673929407124966	0.171385592636376	0.955062667501288	0
cg00001249	-0.0639988726840327	0.11176388329533	0.951698516839885	0.740581924389541	0
cg00001269	0.0277415574370337	0.35281870273119	0.452448401211238	0.875826806471103	0
cg00001503	-0.000680423549403371	0.941602123109073	0.0261325709234204	0.980755662812176	0
cg00001506	0.0196519561893742	0.763942760858403	0.116939180134519	0.966438647676437	0
cg00001534	-0.128368830237823	0.00545770402014511	2.26299002049888	0.708209273377652	0
cg00001582	0.0049906788422601	0.510820080255772	0.291732039026341	0.922960125250214	0
cg00001583	0.00557060215792851	0.717758478715599	0.144021668580465	0.960772366453273	0
cg00001594	-0.00407081063485126	0.565362272413245	0.24767317608956	0.935554261445452	0
cg00001687	0.0469944315744126	0.0780292034799003	1.10774282632872	0.715316684319222	0
cg00001747	-0.00303916286081127	0.32135269569014	0.493018052627886	0.863888146410084	0
cg00001791	-0.00228257077930872	0.821814918363743	0.0852259792773037	0.972144302547607	0
cg00001809	-0.0255769832524575	0.66927498028815	0.174395410056853	0.954332361889881	0
cg00001814	-0.00145119356476144	0.989364700977184	0.00464358865983119	0.980882931937717	0
cg00001930	0.00529477239697337	0.832669243829062	0.0795274765113992	0.973300098335583	0
cg00001997	0.0315929182452301	0.728638119823815	0.137488111716021	0.962227943977475	0
cg00002028	-0.00565370310912521	0.156067189339639	0.806688390893396	0.772828945188291	0
cg00002033	0.0534727767608864	0.371374024310741	0.430188476183279	0.882553047863611	0
cg00002116	0.000899872806580296	0.743882533112719	0.128495638713074	0.964156289735619	0
cg00002145	0.075615202786522	0.0991132531199567	1.00386826910678	0.729807910025783	0
cg00002186	0.0232565945767162	0.269175288000219	0.569964813607691	0.840763569614071	0
cg00002190	-0.010279865822081	0.849223262174488	0.070978118020348	0.974314987342519	0
cg00002224	0.0859190898393298	0.00678856118020707	2.16822226367412	0.708209273377652	0
cg00002236	0.0224124210908333	0.0897952280528553	1.04674674223447	0.723695771648636	0
cg00002398	0.0332572614236979	0.179586094021197	0.745727295306104	0.788955222700478	0
cg00002406	-0.00728895915374846	0.337828829456278	0.471303291592926	0.869663549752217	0
cg00002426	0.0276546586748765	0.731390043061397	0.135850956320816	0.962458426889341	0
cg00002449	-0.00439419804263243	0.780480633637381	0.10763786878192	0.968190227728238	0
cg00002464	-0.0318761949815201	0.0202397495151687	1.69379486657795	0.708209273377652	0
cg00002490	-0.0038570395353351	0.435606716897735	0.360905432201085	0.902481329494694	0
cg00002531	0.242548402371723	0.0105994784215459	1.97471550494444	0.708209273377652	0
cg00002559	0.0154626662340426	0.143202309968376	0.84404997645255	0.763793207528465	0
cg00002591	0.0885677569388154	0.294494065368057	0.530923452672718	0.852913325556653	0
cg00002646	0.120523951689091	0.0196264286466113	1.7071587202766	0.708209273377652	0
cg00002684	-0.0377028959234537	0.463052204233172	0.33437004411739	0.911500763705138	0
cg00002719	1.53795719303603e-05	0.995138350295393	0.0021165367487602	0.980882931937717	0
cg00002769	0.0538642748243213	0.337631028671545	0.47155764806059	0.869663549752217	0
cg00002776	0.0163513488480957	0.0422445544668467	1.37422926582484	0.708209273377652	0
cg00002780	0.0708441877163371	0.402026348445072	0.395745482713261	0.892469925578954	0
cg00002808	-0.0017340989676165	0.947683097184029	0.0233368653551078	0.980882931937717	0
cg00002809	0.00552457768249028	0.807750721866175	0.0927226451922666	0.97078103094837	0
cg00002810	0.014614579583134	0.364044414258476	0.438845628189727	0.879986844711772	0
cg00002907	0.0257159065341281	0.72784531277115	0.137960910450956	0.962227943977475	0
cg00002934	-0.00136071726856617	0.641949721010094	0.192498985549478	0.950257186484123	0
cg00003009	0.0243870154098175	0.195998151864252	0.707748023740163	0.799178738087367	0
cg00003014	0.0420273770385598	0.1017460852834	0.992482291415019	0.731687743835842	0
cg00003036	0.0003801439835707	0.973565629076668	0.0116347669121662	0.980882931937717	0
cg00003091	0.00589626327249857	0.686900102860205	0.163106418589913	0.956883590222222	0
cg00003167	-0.108429562890425	0.246255127011902	0.608614718760103	0.828567678484585	0
cg00003173	-0.0266184294752364	0.46323411588186	0.334199463543071	0.911591559242792	0
cg00003202	0.0012853949700488	0.62849833602853	0.201695867786431	0.94814895461653	0
cg00003287	-0.0112658391707168	0.814838119398738	0.0889286622230716	0.971306515754099	0
cg00003298	0.0340844256696598	0.241856458565727	0.616442310665418	0.826153458240165	0
cg00003345	-0.0545676904442535	0.413566440960554	0.383454709510248	0.896275263316453	0
cg00003407	0.00700148100623743	0.492516554584047	0.307579167311199	0.918677106557777	0
cg00003555	-0.00157977141688674	0.56303290376048	0.24946622414679	0.935171626428569	0
cg00003578	-0.0177773746073687	0.650941600439937	0.186457972636657	0.951822530117499	0
cg00003625	-0.0518803617660475	0.410078335268183	0.387133174194628	0.895258526255398	0
cg00003784	0.000470713296155378	0.927192263486761	0.0328302007923319	0.979814130154841	0
cg00003858	0.0303092813515337	0.294957654952567	0.530240328226758	0.853104179150446	0
cg00003911	-0.0221063469473705	0.146838997184972	0.833158590107304	0.766557517708984	0
cg00003929	0.00446980819131806	0.902048070477869	0.0447703181265656	0.978442722260184	0
cg00003937	-0.0145844155293368	0.633704584486875	0.198113150993507	0.949068468228521	0
cg00003965	-0.0192968412595612	0.303971057255868	0.517167765971714	0.857089059458131	0
cg00004055	0.0311300217823225	0.0672790648088782	1.17212005393973	0.71200446371355	0
cg00004067	0.00180513897044386	0.862616202532877	0.064182388753786	0.975698083507298	0
cg00004072	-0.0493979566115766	0.363706383042016	0.439249077016226	0.879893679926232	0
cg00004089	0.0795929056963907	0.433697871523617	0.3628127092504	0.901931075549346	0
cg00004105	-0.0408011316526665	0.487213169992735	0.312280980683338	0.91753632215376	0
cg00004175	0.0342112671375836	0.340465842142542	0.467926452952768	0.870820571089294	0
cg00004207	0.0272832432170235	0.199998554953184	0.698973142226645	0.802071736395301	0
cg00004429	0.0502473859204273	0.317337165120815	0.498479062278112	0.86228324102688	0
cg00004438	0.0121121248304886	0.242377135209396	0.615508352000608	0.826485191185575	0
cg00004454	0.0623077393778342	0.382299984031961	0.417595720120735	0.886660569274002	0
cg00004533	-0.0095145859623633	0.285147698057851	0.544930130039978	0.848799612129678	0
cg00004562	-0.0317574226979939	0.641897290063435	0.1925344577991	0.950245075331462	0
cg00004608	-0.00759071881516447	0.929561459579755	0.0317218908044564	0.979974036935586	0
cg00004633	-0.0280020776118869	0.445301542538286	0.351345800456683	0.90533603143619	0
cg00004778	0.126625254738798	0.413931881550873	0.383071122407194	0.896447391670528	0
cg00004806	-0.0152838631079577	0.771771788917641	0.112511100526634	0.967422663652698	0
cg00004836	0.00293534111947869	0.915523848297056	0.0383303383651062	0.97921123661239	0
cg00004883	0.0622349320814371	0.192941644560082	0.714574024037498	0.797081513956654	0
cg00004905	-0.0141545970878898	0.708718302349233	0.149526351623072	0.959778771117808	0
cg00004915	0.00205944378194443	0.94954834925444	0.0224829168881925	0.980882931937717	0
cg00004939	0.0271976851810431	0.0845549575779214	1.07286092401402	0.71953242998139	0
cg00004979	0.0109909519846097	0.416383090482379	0.380506915711233	0.897161537169281	0
cg00005010	0.0018979362222152	0.60517319971952	0.218120313087128	0.943992003528418	0
cg00005072	0.00302207939434368	0.938657102170994	0.0274930294933967	0.980494445264071	0
cg00005077	0.00725448949497858	0.453296726898943	0.343617416822318	0.908323006409913	0
cg00005083	0.00232571321358135	0.888692934560252	0.051248272620852	0.977526575742196	0
cg00005112	0.0915961305531123	0.218896176858846	0.659761823555898	0.813644027174637	0
cg00005297	0.00997413987285098	0.81849633521723	0.0869832607828858	0.97177332882819	0
cg00005306	0.000473892738120036	0.874521823440357	0.0582293483563001	0.976735682754774	0
cg00005325	-0.0263516125246763	0.809055554603157	0.0920216561019153	0.970874532819168	0
cg00005423	-0.0478072077508239	0.596010141707958	0.224746350242432	0.942000340217161	0
cg00005437	-0.0867284970788262	0.256820317396283	0.590370621631009	0.83453742771501	0
cg00005440	-0.0166932533833144	0.447135939181819	0.349560421697465	0.906012743201914	0
cg00005461	0.0457354535214572	0.502958909648117	0.298467494152857	0.921171811103961	0
cg00005541	0.0340155709773956	0.548534842938023	0.260795780823798	0.931827008291431	0
cg00005543	0.00223566838628829	0.503620635018449	0.297896483705063	0.921292585704794	0
cg00005597	0.0353084623164194	0.745625637245747	0.127479167817512	0.964338769001973	0
cg00005619	0.0232267736871632	0.819199187965916	0.086610486863968	0.971866915634861	0
cg00005622	0.0213061548403822	0.153607235559045	0.813588326691511	0.771476600555406	0
cg00005644	0.0688788849085353	0.11047188375079	0.956748240400875	0.739559898795595	0
cg00005734	0.0668056792285433	0.553378071664785	0.256978054345169	0.932846141845406	0
cg00005849	-0.000947385637760217	0.983961155831581	0.00702204602087571	0.980882931937717	0
cg00005888	0.0158278057368482	0.211345109431002	0.675007797381702	0.808752734072169	0
cg00005893	0.0513261089123191	0.511646074860633	0.291030353253733	0.923241969792772	0
cg00006032	-0.00529880512797361	0.412619476021018	0.384450276777714	0.896043815800883	0
cg00006040	-0.0220038293205421	0.78198682182775	0.106800565681474	0.968383408942293	0
cg00006081	-0.00671644094947833	0.806539213048037	0.0933745128424291	0.970636157372269	0
cg00006122	0.00439118691187817	0.645256844489062	0.19026738003002	0.950959860488386	0
cg00006166	0.0662262543647903	0.199398547617163	0.70027800933504	0.801740016906447	0
cg00006387	-0.0219127626217498	0.50770280922632	0.294390433546126	0.922419452392311	0
cg00006397	-0.021906795352319	0.62010775965208	0.20753283412153	0.946691545222428	0
cg00006414	-0.00625503905495432	0.728487084104041	0.137578143759563	0.962227943977475	0
cg00006600	-0.0546915438343787	0.454846848263223	0.342134810267561	0.908947074990059	0
cg00006609	0.0996048387735754	0.322985508819091	0.490816962440058	0.864531033804621	0
cg00006626	0.0449296510700205	0.458738995922009	0.338434340326051	0.91025188565487	0
cg00006735	-0.00430502981605865	0.748988588425153	0.125524799151989	0.964763624378929	0
cg00006787	-0.136891447174844	0.00153361612488361	2.81428333380816	0.658991534493164	0
cg00006884	-0.00576451342533356	0.492628990729261	0.307480033943794	0.918677106557777	0
cg00006899	0.0123914860028402	0.87636169350862	0.0573166140659368	0.976774095742877	0
cg00006948	0.000968643447902063	0.808973933514527	0.0920654718527273	0.970848959301231	0
cg00007032	-0.00175657073803515	0.875960056512039	0.0575156970647017	0.976774095742877	0
cg00007064	0.0196433396169465	0.179241824933674	0.746560643008327	0.788649633013989	0
cg00007127	0.0346111745184398	0.385407662178445	0.414079655511547	0.887703071611517	0
cg00007221	0.078001930964159	0.448829033928671	0.347919057128086	0.90664727273106	0
cg00007226	0.0188589064432006	0.199630222167723	0.699773709906878	0.801916046686598	0
cg00007239	0.0066676692880421	0.527392388344649	0.277866142505747	0.926985602440266	0
cg00007266	-0.00673417509198024	0.8565837970817	0.0672301448642234	0.975040942822123	0
cg00007269	-0.00215194531412761	0.737470470544253	0.132255364822934	0.9632210052586	0
cg00007300	3.20633747868819e-05	0.993286248603977	0.00292557700863906	0.980882931937717	0
cg00007324	0.0334913816193279	0.0696973463549689	1.15678375684221	0.712040029055904	0
cg00007326	0.0232581251274824	0.144122574463069	0.841267988673264	0.764563977604833	0
cg00007426	-0.0173917263199846	0.431274450168417	0.365246269838157	0.901172674692319	0
cg00007466	0.0246113642335812	0.614846771159776	0.211233103299809	0.945616345820959	0
cg00007540	-0.0270443413308319	0.00722404840084222	2.14121935292873	0.708209273377652	0
cg00007644	0.0334296724867355	0.231353611813026	0.63572371605506	0.821278416187636	0
cg00007898	-2.89919224497961e-05	0.99228995972156	0.0033614029401872	0.980882931937717	0
cg00007981	-0.00370689458266785	0.526460963376059	0.278633825843915	0.926751219981433	0
cg00007987	0.0403133272473968	0.537478068702382	0.269639252037205	0.929264537748145	0
cg00008033	0.0253893243091402	0.131138148443575	0.882270952485998	0.754025233676621	0
cg00008036	0.0412277412145614	0.0763627810739694	1.11711826331812	0.714064277083394	0
cg00008282	0.0367000224241972	0.72376029127627	0.140405247910145	0.961598479499748	0
cg00008345	-0.0557828980396841	0.160377728696977	0.794855941385785	0.776153989963745	0
cg00008369	-0.108921520871932	0.214669862834976	0.668228921204913	0.810787013491431	0
cg00008387	0.00364300082253666	0.324360145040934	0.488972514054416	0.864883007188581	0
cg00008404	-0.0264192992506927	0.336659549870771	0.472809061584113	0.86933888361136	0
cg00008446	-0.0292044663611184	0.3363167874292	0.473251454106998	0.869247672142816	0
cg00008488	0.02161806450747	0.826918240956557	0.0825374278799849	0.972687700423863	0
cg00008493	-0.0349840337801596	0.0572248235825464	1.24241553753057	0.708209273377652	0
cg00008500	0.0138843476890734	0.183783042997366	0.735694561896607	0.791630420897031	0
cg00008647	0.00203954543356573	0.542020875445295	0.265983986679121	0.930194530581482	0
cg00008665	0.0272887950389424	0.66428595289062	0.177644931130018	0.953795482293475	0
cg00008695	-0.00387188938431132	0.870069281477769	0.0604461642026201	0.976245188736638	0
cg00008713	0.0139602645611308	0.0973969674509165	1.01145456509095	0.728968824305589	0
cg00008737	-0.00741207676944926	0.811525910917521	0.0906976091848196	0.971099555432128	0
cg00008795	0.0286497548551598	0.52048015376875	0.283595825755832	0.925140749929107	0
cg00008810	-0.0144183409753547	0.530878471796135	0.275004885828015	0.927843530712814	0
cg00008916	0.00609529735357178	0.760682126483087	0.118796788110647	0.96611032788382	0
cg00008971	-0.0183389609171206	0.826660970218024	0.0826725665685299	0.972659061084473	0
cg00009038	-0.0414188198202006	0.43861496890445	0.35791655094926	0.903452679343342	0
cg00009053	-0.0138095459799139	0.814550216273547	0.0890821366737678	0.971294165034984	0
cg00009167	0.00119020041392027	0.874161069614814	0.0584085385326365	0.976655380504891	0
cg00009214	0.00321041541757437	0.441767112755282	0.35480661820775	0.904445303160006	0
cg00009292	-0.0405038493039502	0.259990381594752	0.585042718558381	0.83635913953217	0
cg00009293	0.0810054345825349	0.452054396478567	0.344809302646458	0.907850525293837	0
cg00009364	0.00705013799400334	0.0596562556939134	1.22434400847484	0.708209273377652	0
cg00009407	-0.00125570597038065	0.86147176590661	0.0647589516598254	0.975597571388063	0
cg00009412	-0.0119285488611593	0.0792718645245436	1.10088092680474	0.71630291311991	0
cg00009421	0.00108681852806573	0.972409396290631	0.0121508532661193	0.980882931937717	0
cg00009556	0.0793933521951359	0.337731011960178	0.471429058687068	0.869663549752217	0
cg00009629	0.0757378654331443	0.31416019137654	0.502848847178975	0.861194556987294	0
cg00009644	-0.0240738685988104	0.341953172031083	0.466033363303356	0.871364297248334	0
cg00009737	-0.0358485097714545	0.770893279949171	0.113005740155484	0.967267058328678	0
cg00009834	0.0129101658238891	0.64782680364776	0.188541087144769	0.9512678814046	0
cg00009919	0.0246705111673388	0.716305782264507	0.144901543054093	0.960544433747107	0
cg00009944	-0.0137192033249946	0.755107537974563	0.121991194300354	0.96552320081415	0
cg00009945	0.0988440447175087	0.170148862684874	0.769170949485212	0.782194070834479	0
cg00010046	-0.00044303876555008	0.953734914051978	0.0205723185477285	0.980882931937717	0
cg00010108	-0.00819194224207666	0.771606540434099	0.112604099765323	0.967417877995024	0
cg00010266	0.0149175780533392	0.426999368316671	0.369572767449887	0.900178937124685	0
cg00010288	0.0426905750376631	0.237034224773178	0.625188942778828	0.823541413516	0
cg00010445	0.0170402513491271	0.774689840700369	0.110872139343331	0.967647987299007	0
cg00010506	-0.00382766315420257	0.886343828986843	0.0523977746531405	0.97745941091625	0
cg00010533	0.00457551660124825	0.410350770846123	0.386844746415456	0.895332416920252	0
cg00010654	-0.051636883489619	0.0875661937271828	1.05766352752434	0.722140275979557	0
cg00010664	0.00340791296203726	0.662805028262882	0.178614205535532	0.953556536929381	0
cg00010738	-0.0240594329783862	0.172244265790874	0.763855227340998	0.783516979574726	0
cg00010848	0.00114665642838592	0.991653342838999	0.00364011978488291	0.980882931937717	0
cg00010890	-0.000288787895147056	0.995287656324456	0.00205138206886452	0.980882931937717	0
cg00010940	-0.0323850950149973	0.102659937489686	0.988599004519954	0.732383016588292	0
cg00010946	0.0826255419290566	0.0014803388594324	2.82963886032339	0.653281729506052	0
cg00010954	0.0942977962912057	0.164783984889148	0.783084999023889	0.779002749395133	0
cg00010992	0.00476634819482245	0.674860693348438	0.170785866211846	0.955235858638138	0
cg00011113	0.13150113031088	0.168911062055218	0.772341907372613	0.781286450642518	0
cg00011203	-0.013246985086675	0.559668170082973	0.252069391950532	0.934260938796143	0
cg00011225	-0.0433955250791568	0.0618822710837302	1.20843375604195	0.709035268095438	0
cg00011239	-0.0273398262099735	0.608758950604237	0.215554640283341	0.944547877610277	0
cg00011247	0.000978862746206658	0.73527754278975	0.133548698262491	0.962892947118266	0
cg00011274	0.023812839514689	0.186045815597221	0.73038009335797	0.792973806494815	0
cg00011345	0.0810667904056414	0.125659026716407	0.900806308405935	0.74958893075027	0
cg00011350	0.0112763651213219	0.450609900051609	0.346199270911006	0.907321066922765	0
cg00011460	-0.00233105958663064	0.767063273341359	0.115168810588671	0.966758085937765	0
cg00011461	-0.03934314071221	0.0455586942588892	1.34142873157023	0.708209273377652	0
cg00011482	0.000236399223663999	0.991702506757671	0.00361858898535758	0.980882931937717	0
cg00011564	0.107402750725592	0.0620397603049228	1.20732988878317	0.709137993409755	0
cg00011574	-0.0695999697380699	0.188011642634627	0.72581525618625	0.794087253444673	0
cg00011578	0.000419878590476836	0.937817904718436	0.0278814800145421	0.98045872131315	0
cg00011717	0.0214128295091765	0.52818165307126	0.277216688529128	0.927184479697126	0
cg00011740	-0.0433724208839727	0.287226471102011	0.54177553753641	0.849662479712658	0
cg00011754	0.00538658343989928	0.865742957339785	0.06261103267011	0.975963094573394	0
cg00011762	-0.00534007566542169	0.642126413516985	0.192379465251331	0.950344294159005	0
cg00011777	-0.0122765001918243	0.410289089847267	0.386910031368758	0.895332416920252	0
cg00011855	0.160965880256723	0.148965298529553	0.826914888717576	0.768098567790724	0
cg00011861	0.0582638087901331	0.295499913379835	0.529442642087853	0.85338890545911	0
cg00011924	0.0875321392398401	0.203104860888849	0.692279682543286	0.803473289479763	0
cg00012036	0.0181082428205928	0.172240592098083	0.763864490241652	0.783516979574726	0
cg00012100	-0.0622065311445275	0.57849269500901	0.237702120787094	0.938365745064298	0
cg00012126	0.00583770896623919	0.425886971443802	0.370705645478283	0.899910851230322	0
cg00012168	0.00612124713371815	0.890449057471915	0.0503909214468775	0.977611559215242	0
cg00012199	-0.00323047672949388	0.604116900724586	0.218879014313976	0.943701525630037	0
cg00012203	-0.00103004297938293	0.723818335137768	0.140370419917647	0.961613839954157	0
cg00012362	-0.0121375971690163	0.794181007433556	0.100080503151551	0.96954683428872	0
cg00012386	0.00902310600362413	0.288787361108931	0.539421817753233	0.850210168699123	0
cg00012397	0.00109930125615061	0.753091208360159	0.123152422353452	0.965292540299536	0
cg00012469	-0.029138924164872	0.0440541015404898	1.35601365153164	0.708209273377652	0
cg00012521	0.108122643584023	0.241163794424573	0.617687891647413	0.825772337294502	0
cg00012522	0.00381731990290518	0.199860314277775	0.699273434002153	0.802040868473824	0
cg00012529	0.054080713896176	0.269159444065616	0.569990377380422	0.840763569614071	0
cg00012576	-0.00793519228131281	0.932182874901269	0.0304988797387648	0.98014875102003	0
cg00012587	0.055609595753344	0.312264450454308	0.505477454931872	0.860099535196716	0
cg00012667	0.00858794661242009	0.761378355262286	0.118399473625888	0.966143002341808	0
cg00012692	-0.151900709155913	0.07364320171922	1.13286733832714	0.713532881892037	0
cg00012698	-0.159581599248033	0.0309880985055144	1.50880507216016	0.708209273377652	0
cg00012701	-0.00119182843313124	0.774139838154455	0.111180582658984	0.967594977185146	0
cg00012761	0.0258213939813214	0.536386876006579	0.2705218567482	0.929077321585453	0
cg00012762	-0.000630716354090833	0.887524416536118	0.0518196903054996	0.977493057525901	0
cg00012840	0.0697713892678761	0.407759113924378	0.38959632315628	0.894484854200989	0
cg00012868	0.000497923221320769	0.989157352958338	0.00473461630399493	0.980882931937717	0
cg00012920	0.00313469620431604	0.824274683086334	0.0839280389464867	0.97255706694661	0
cg00012992	-0.0014132257389502	0.639726813777206	0.194005445700402	0.94996566661053	0
cg00013006	0.00168884731159976	0.85088002574705	0.0701316712070714	0.974473361490691	0
cg00013015	0.11238096212057	0.0131512274221891	1.88103371197976	0.708209273377652	0
cg00013301	-0.0284468868312121	0.0484372244016109	1.31482075119375	0.708209273377652	0
cg00013302	0.00690143854945274	0.690473217590073	0.160853162383574	0.957408379782512	0
cg00013369	-0.0139736176532442	0.146085402615241	0.835393178181903	0.766179339028552	0
cg00013374	0.0258645250404649	0.157280872384498	0.803324090618738	0.773815918272622	0
cg00013386	0.00977873112900666	0.379178991139235	0.421155733267148	0.885515717686287	0
cg00013409	-0.0107191888680882	0.371062442588299	0.43055300092498	0.882399423402293	0
cg00013410	-0.00253676851601174	0.632288064511091	0.19908501614012	0.948804443425475	0
cg00013441	-0.00781573483290563	0.841511717995123	0.0749398321240593	0.973918166206403	0
cg00013475	-0.0464642410579555	0.00757664956986901	2.12052279898412	0.708209273377652	0
cg00013530	0.156241713756997	0.107727326459843	0.967674118193299	0.73744053707086	0
cg00013569	-0.00360177968288431	0.763171169891497	0.117378044217915	0.966386958332883	0
cg00013618	-0.0205365699465159	0.33900916489198	0.469788560769745	0.870248012076049	0
cg00013660	-0.117142083993009	0.127027660873337	0.896101699070658	0.750595625954336	0
cg00013677	-0.00701055813721483	0.730275805473537	0.136513087587215	0.962419827868073	0
cg00013809	0.0117669661353347	0.569115412957419	0.244799652536615	0.936327980713537	0
cg00013831	0.14116857796735	0.0589638391593157	1.22941424713977	0.708209273377652	0
cg00013899	0.0213348374130246	0.835709304156667	0.0779447626989197	0.973564411314225	0
cg00013993	0.01390494423288	0.0640275716704346	1.19363296905088	0.71067124117495	0
cg00014020	0.0370076694372527	0.377418299244977	0.423177046756009	0.884710158622042	0
cg00014085	-0.0145627135428727	0.291955530285934	0.534683293833085	0.851952839639464	0
cg00014104	0.039438694525627	0.478813948179943	0.319833206784112	0.915595896218216	0
cg00014112	0.185858933716636	0.089268215988455	1.04930314444773	0.723219556606602	0
cg00014118	-0.0191288642457385	0.612261033971768	0.213063379417014	0.94517854310282	0
cg00014168	0.121606941692326	0.13798618195181	0.860164402023018	0.759120604836075	0
cg00014176	0.00738158404407167	0.794355928450476	0.0999848588753515	0.969552331249982	0
cg00014194	0.0456311550093395	0.328018629572258	0.484101490158216	0.866110325843855	0
cg00014260	-0.0328921845134745	0.393414918182738	0.405149175780172	0.889909654245003	0
cg00014272	-0.00767825736372807	0.399499516800393	0.398483741634219	0.89172053040553	0
cg00014278	0.0647945088196394	0.170951997799596	0.767125819533835	0.782758993401161	0
cg00014285	0.00441902644956253	0.49186608687642	0.308153120091949	0.918677106557777	0
cg00014289	0.0236108113212957	0.407319162153026	0.390065158238175	0.894215229774565	0
cg00014301	0.033540503562435	0.195536329442656	0.708772541538253	0.799030736930464	0
cg00014327	-0.00328763854240491	0.733785309694822	0.13443098702316	0.962739174768603	0
cg00014333	0.00909494733776912	0.892876567391166	0.0492085744888635	0.977687429872332	0
cg00014380	0.0462117781533809	0.55680919779077	0.254293599337178	0.933688945946352	0
cg00014434	0.0874096583906532	0.398935956708928	0.399096818299046	0.891472225914887	0
cg00014484	0.127141124924308	0.170477694869847	0.768332435607755	0.782561695927177	0
cg00014665	-0.00267252045048425	0.80143948347876	0.0961292655537384	0.970252872522732	0
cg00014667	0.15449369257299	0.0485928019974333	1.31342805757543	0.708209273377652	0
cg00014733	-0.0593411835092744	0.609289017032594	0.215176650342837	0.944651944271499	0
cg00014806	-0.00158534752174961	0.777916063134128	0.109067260702157	0.967827059592324	0
cg00014830	-0.0545036720159493	0.383132091618666	0.416651469449482	0.88697168185358	0
cg00014837	0.0111229042877522	0.627583970329269	0.2023281576384	0.948022968934263	0
cg00014848	0.0594150801804041	0.298043077279308	0.525720961183313	0.854349044406521	0
cg00014893	-0.0127059227704531	0.239524227272195	0.620650552234878	0.824737310470487	0
cg00014900	-0.0214330605923052	0.742813992076322	0.129119924231793	0.964036650164677	0
cg00014986	-0.00184031675177997	0.676102583504523	0.169987404546629	0.955450941406085	0
cg00014991	-0.0848441838516497	0.33046660824867	0.480872416922619	0.867057496756806	0
cg00014996	0.0053251917891757	0.20267946960659	0.693190240888335	0.803240877292945	0
cg00015002	-0.00800928328896002	0.369846261503944	0.431978766894244	0.882101349800185	0
cg00015024	-0.0438782259342811	0.0061277963516151	2.21269567628006	0.708209273377652	0
cg00015058	0.0044029191017998	0.689898971672715	0.161214502389539	0.957348529255217	0
cg00015081	-0.0311444956041513	0.0511439039767966	1.29120612396576	0.708209273377652	0
cg00015121	0.0131085550342077	0.821325279414588	0.0854848098996997	0.972120239593205	0
cg00015189	0.0247922885744571	0.31874090408576	0.49656219984968	0.862837752016242	0
cg00015193	-0.0390921893815976	0.161749637553619	0.791156683819322	0.777171844543616	0
cg00015219	-0.00123141214925256	0.712598419160777	0.14715514542945	0.960113273803344	0
cg00015289	0.0101835596458145	0.349093558351921	0.457058164929809	0.874390270859714	0
cg00015343	0.0834035631629084	0.228384526552738	0.641333323632861	0.819585233128724	0
cg00015530	-0.0377172766180822	0.300555389394971	0.522075480094261	0.855626366529603	0
cg00015603	0.0421635197775943	0.194305494825004	0.711514917678985	0.797922762567347	0
cg00015629	0.0401180429789382	0.134169143535018	0.872347352522646	0.756036089133171	0
cg00015639	-0.0150408027441174	0.842472030296855	0.0744445086042478	0.973918166206403	0
cg00015699	0.000518862232262381	0.988306982953942	0.00510813608540763	0.980882931937717	0
cg00015770	0.0438549060228546	0.189358529614386	0.722715127400676	0.794808385497741	0
cg00015791	0.0147855725103307	0.306435330329769	0.513661164356986	0.85806911965676	0
cg00015801	-0.0516299115816324	0.185890561805221	0.730742660039655	0.792926372297983	0
cg00015930	0.00273553850374958	0.830755265146033	0.080526897576639	0.973107593961716	0
cg00015991	-0.00310664415947008	0.638433181735335	0.194884549179159	0.949816465235073	0
cg00016012	0.023974009241959	0.279488804408767	0.553635584131318	0.845957754831081	0
cg00016048	0.132385044760601	0.113122223910152	0.946452065513113	0.741454163956284	0
cg00016066	0.000545296671725854	0.865746333801557	0.0626093388927085	0.975963094573394	0
cg00016127	-0.0128643950386099	0.172485095932234	0.763248425425657	0.783657500257307	0
cg00016156	-0.00314362488454718	0.763941838457708	0.116939704511206	0.966438647676437	0
cg00016223	0.000561306364146622	0.84010772756164	0.075665020502673	0.973918166206403	0
cg00016226	0.0675398062098351	0.503202032335913	0.298257613527632	0.92119484817878	0
cg00016360	-0.00837270375471712	0.655718988671439	0.183282239612702	0.95240772369856	0
cg00016406	0.0079640348731027	0.338497348185705	0.470444729261929	0.869981556303116	0
cg00016481	0.00293079342088433	0.952411143880276	0.0211755316865229	0.980882931937717	0
cg00016498	0.00120123729917073	0.875140824072062	0.0579220564674987	0.976774095742877	0
cg00016576	0.108047684946792	0.174000214454037	0.759450216452185	0.784818903450626	0
cg00016593	0.0633723597896803	0.00213591089138548	2.67041686970847	0.700119624908143	0
cg00016783	-0.0190428210335668	0.839691603413511	0.075880189566838	0.973918166206403	0
cg00016841	0.00192598314680814	0.763320105635771	0.117293298273881	0.966417661427869	0
cg00016892	-0.0576456567315268	0.174739398861472	0.757609162681684	0.785715550034698	0
cg00016968	-0.0167049121897665	0.831204632917748	0.080292044800006	0.973128287982984	0
cg00017002	-0.00560647694529337	0.209565682207181	0.678679834514185	0.807689753589318	0
cg00017033	0.00238341398947016	0.506101848785114	0.295762076214811	0.922017360912689	0
cg00017188	-0.0027449499320951	0.497917486308828	0.302842621517107	0.919948431196538	0
cg00017203	0.00584557725740264	0.910742142015933	0.0406045672107698	0.978936011501087	0
cg00017271	0.0128830019416513	0.600711983515382	0.221333704289213	0.942947018864498	0
cg00017362	0.0825256891068106	0.236289685971281	0.626555234878502	0.823292630971123	0
cg00017363	-0.000429110129095461	0.93174525229099	0.0307028115165194	0.980131920387748	0
cg00017441	0.00122897530580709	0.758945999242019	0.119789124059105	0.96592307345112	0
cg00017461	0.00379361201285001	0.977385540855324	0.0099340900809126	0.980882931937717	0
cg00017475	0.0590597897247744	0.0895669695325113	1.0478521197408	0.723297205167203	0
cg00017546	-0.0636662023114289	0.169538046740936	0.770732824685373	0.781621581819089	0
cg00017557	-0.00842310392619629	0.549387711013145	0.260121059329126	0.932040952931778	0
cg00017562	-0.00869914050082681	0.693740936430694	0.158802677791932	0.957796446319267	0
cg00017601	-0.00272643004055375	0.900984470005417	0.045282694757983	0.978311677521646	0
cg00017630	0.084001785567474	0.417596979811878	0.379242650943962	0.89743858018205	0
cg00017826	0.0654073913789395	0.462304204744734	0.335072156552982	0.911239617177373	0
cg00017842	0.00231969052665175	0.896331403893178	0.0475313873562877	0.977903581511205	0
cg00017851	0.06798975120547	0.417383856609287	0.379464352398231	0.897356941834951	0
cg00017853	-0.00115334671067339	0.917291104633008	0.0374928180126591	0.979297648919596	0
cg00017931	0.0578699875044003	0.360002738188606	0.443694195966936	0.878490255331612	0
cg00017970	0.00250230009181407	0.905960394693608	0.0428907876896146	0.97866215510334	0
cg00018024	-0.00377333190506535	0.519336646641806	0.284551030625101	0.924870376988913	0
cg00018103	-0.0781505013405411	0.141894064210517	0.848035771804944	0.762767016863884	0
cg00018128	-0.124516630841615	0.0687180975869119	1.16292887215328	0.71200446371355	0
cg00018216	0.00469385376140658	0.958106922297798	0.0185860220563479	0.980882931937717	0
cg00018229	-0.139971348842878	0.102097984827124	0.990982829774963	0.731740005747285	0
cg00018446	-0.0132383939647298	0.261246082893437	0.582950212614933	0.836987576358807	0
cg00018539	0.0432969375296968	0.0189408529393593	1.72260046786091	0.708209273377652	0
cg00018557	0.00249047211618035	0.538650173160181	0.268693196205326	0.929550874309823	0
cg00018572	-0.0521403268819284	0.563082215585596	0.249428189219124	0.935176040852168	0
cg00018606	0.00341733361302584	0.911098438549159	0.0404346976602451	0.978966824850763	0
cg00018635	0.00587811522546558	0.630016321242286	0.200648199540628	0.948437800000301	0
cg00018667	0.0146231514472177	0.32869146934831	0.48321156717798	0.86624898950218	0
cg00018682	-0.0155413902908352	0.49851707331561	0.302319963290574	0.920148484283194	0
cg00018845	-0.0164310511834057	0.56822232173476	0.24548170969119	0.936123453402546	0
cg00019082	-0.0268178334330125	0.189320948060414	0.722801329386932	0.794779682274207	0
cg00019137	0.00239884655169991	0.53471640377318	0.271876492617634	0.928644866610953	0
cg00019141	0.0222926341582934	0.460642946502342	0.336635574492705	0.910710978150008	0
cg00019275	-0.03134807595817	0.114724578193209	0.940343530396853	0.742674016110588	0
cg00019301	0.00934281113552901	0.512378903625182	0.290408759933957	0.923400494934588	0
cg00019308	0.0268906676095999	0.486785772611863	0.312662123470844	0.91744429000127	0
cg00019351	0.0150754627238031	0.685088498384069	0.164253323577189	0.95657559158203	0
cg00019366	0.00168356007398974	0.872062597429573	0.0594523399039994	0.976453514937409	0
cg00019377	-0.00369967667031664	0.746697294259756	0.126855422382989	0.964472548539414	0
cg00019458	0.0147937345479971	0.475441543348965	0.322902872967643	0.914837522111742	0
cg00019511	0.00132729643724282	0.899789397607412	0.0458591285162224	0.97818525134078	0
cg00019553	-0.0782565906931287	0.288705132963623	0.539545494616126	0.850202541029354	0
cg00019576	-0.00201538716381662	0.613101074430502	0.212467922791655	0.945321811861727	0
cg00019607	0.0114829318957285	0.844259638286645	0.073523972645987	0.973921550433654	0
cg00019678	0.0303825159131342	0.373218355561143	0.428037005003562	0.883262273888027	0
cg00019746	-0.0689230088871773	0.240782095054894	0.618375811051961	0.825478623505845	0
cg00019759	-0.00363502489821732	0.935377950906612	0.0290128716655418	0.980322684943686	0
cg00019809	0.000725809599227018	0.7895289656195	0.102631932308055	0.969270060816718	0
cg00019826	0.0196918633735566	0.218024326893874	0.661495045632402	0.812926199047674	0
cg00019841	0.0260970475021844	0.240331014027672	0.619190181123025	0.825252987019434	0
cg00019877	0.0811809840586256	0.461941580674181	0.335412943913686	0.911128767658578	0
cg00020052	0.0033398257325923	0.821948325045532	0.085155485200849	0.972167899485402	0
cg00020063	0.0444173821328569	0.443079823661676	0.353518025802066	0.904804418833295	0
cg00020133	0.0215879982465245	0.544268648651992	0.264186681500644	0.930817532152811	0
cg00020175	0.0014277738447248	0.878201213798442	0.0564059669747405	0.976922864356702	0
cg00020229	0.0467574308098651	0.347058735211031	0.459597020253966	0.873616781746486	0
cg00020297	-7.01476224335459e-05	0.983152096922254	0.00737929015938817	0.980882931937717	0
cg00020340	0.18526138585927	0.133076060118704	0.875900065437983	0.755411053675013	0
cg00020348	-0.0476102000789603	0.21245207267927	0.672739027583276	0.809712509715566	0
cg00020419	0.0352725438265258	0.107426656073915	0.968887942571041	0.737106545610369	0
cg00020450	-0.0166545233848292	0.896403774240124	0.0474963235691403	0.977937973613322	0
cg00020622	0.00128327211733387	0.683578647840947	0.165211511296062	0.956311355132484	0
cg00020649	0.0117762326364252	0.710891761560636	0.148196518729263	0.960024676626228	0
cg00020720	-0.000464704031115338	0.956913077749064	0.0191275100480353	0.980882931937717	0
cg00020794	0.087772784906876	0.213798029553338	0.669996301737416	0.810388489663333	0
cg00020799	-0.0746884299141174	0.248882427738078	0.604005765527976	0.830148894689511	0
cg00020807	0.0127501778855562	0.264909642296516	0.576902233775408	0.838722080528344	0
cg00020864	-0.0108726183671992	0.831315551957281	0.0802340947945662	0.973135078523715	0
cg00020967	0.0486397792191962	0.200138034338844	0.698670369965344	0.802071736395301	0
cg00021028	0.00219949252889698	0.855369224611859	0.0678463793091419	0.974887676257286	0
cg00021030	0.0542521948599299	0.35991716223639	0.443797444019905	0.878473395233614	0
cg00021108	-0.00152768404781604	0.725050365805187	0.139631824006214	0.961911118884421	0
cg00021123	0.0136949466220463	0.757881048909374	0.12039895248948	0.965841876368244	0
cg00021152	-0.00242972747516503	0.898671841948466	0.0463988658290924	0.978134309982094	0
cg00021166	0.00932710508410095	0.269735807771029	0.569061396576006	0.841012563327239	0
cg00021237	0.0120128825504937	0.746361292849458	0.12705089168624	0.964399489768462	0
cg00021242	0.0815090858355955	0.136801269837736	0.863909871322319	0.758213929080888	0
cg00021264	0.0310284489217313	0.325841371562773	0.486993774844197	0.865486141812636	0
cg00021325	0.0107455976158122	0.561714145821926	0.250484639013216	0.934814238380719	0
cg00021413	-0.0651424363179096	0.160850514147666	0.793577546567187	0.776464101986601	0
cg00021513	0.0940004492691842	0.142623196886578	0.845809833105959	0.763392199347641	0
cg00021527	-0.000173044192461655	0.985004325396577	0.00656186240417419	0.980882931937717	0
cg00021539	0.0011266717905709	0.774016092015722	0.111250010116872	0.967592954754373	0
cg00021540	-0.00469168805103548	0.60958217753538	0.214967739029329	0.944670737252606	0
cg00021550	-0.00976183063122219	0.479304742752957	0.319388273613579	0.915696373443109	0
cg00021558	0.0273011856594791	0.057374473914615	1.24128128362509	0.708209273377652	0
cg00021576	0.0111303936130717	0.552722377786997	0.257492952004669	0.932725220614066	0
cg00021581	0.0336116014992948	0.494276135650897	0.306030357383293	0.919050222418012	0
cg00021762	-0.0461947392590134	0.657660165683296	0.181998462455549	0.952697602041058	0
cg00021764	0.0362117433827278	0.233593598071037	0.631539063787896	0.821835991370452	0
cg00021855	0.163710753356905	0.0115217691298723	1.93848083129896	0.708209273377652	0
cg00021892	-0.0930866843012716	0.209192908289569	0.679453042285219	0.807346384287603	0
cg00021895	0.0148213270585303	0.715178859823774	0.145585331457067	0.960371998577554	0
cg00021933	-0.148663015437202	0.0633610098916559	1.19817790927718	0.710158912659837	0
cg00021944	0.0088817926330924	0.302100488034794	0.519848573135701	0.856398768458491	0
cg00021945	0.000255174859654879	0.93376384740641	0.0297629446864773	0.98023699899393	0
cg00022021	0.0265598887393301	0.498951889330833	0.301941328535834	0.920229227000032	0
cg00022024	0.07955133239363	0.142787843687177	0.845308764858906	0.763465297436071	0
cg00022054	0.0186702704229934	0.611710476559721	0.213454081422888	0.945078264448	0
cg00022059	0.0182299559747169	0.161669458731332	0.791372015697977	0.777055368548738	0
cg00022076	0.155579583650373	0.0410187138793735	1.38701796083376	0.708209273377652	0
cg00022101	-0.0631407144479815	0.359061989008579	0.444830567688121	0.878195941196156	0
cg00022138	-0.00879290827168328	0.221490273350668	0.654645340876051	0.815438350603391	0
cg00022145	-0.0525243550178998	0.320468426605483	0.49421475187518	0.863516952611206	0
cg00022218	0	1	0	0.980882931937717	0
cg00022235	0.0108327076701195	0.896793177698474	0.0473077042703273	0.978022897523013	0
cg00022259	-0.00531215945975086	0.816999359885108	0.0877782837349951	0.971648254552808	0
cg00022308	0.0185566484820942	0.14009497538597	0.853577440740485	0.761239608198455	0
cg00022318	0.124070178824419	0.0395883251974292	1.40243287088988	0.708209273377652	0
cg00022401	-0.0130140332708965	0.724852015972541	0.139750648886322	0.961886487677968	0
cg00022510	-0.0391830272806777	0.0476042316481752	1.32235444014154	0.708209273377652	0
cg00022594	0.139422193816323	0.154739619287939	0.81039847598915	0.771936255414017	0
cg00022688	0.118228813574409	0.0704089085042303	1.15237238816668	0.712280994433197	0
cg00022826	0.076351363225138	0.465676749514904	0.331915445145327	0.912139533878963	0
cg00022866	0.153780287855222	0.0324382591799437	1.4889424605284	0.708209273377652	0
cg00022871	0.0393535201520344	0.157915571428482	0.801575043823003	0.774496747907252	0
cg00022911	0.0492605187627419	0.133388072683667	0.874883002497822	0.755661932591315	0
cg00023001	-0.0755981260131156	0.137956665479188	0.860257311416056	0.759072048013117	0
cg00023056	0.0368712003073813	0.050635408786645	1.29554567955112	0.708209273377652	0
cg00023132	0.00756365919487388	0.428296498646179	0.368255475976672	0.900550682979186	0
cg00023154	-0.0112775312336422	0.492987955268084	0.30716369132015	0.91876514385174	0
cg00023185	-0.0224027102064777	0.161891392776865	0.790776240615869	0.777255087816703	0
cg00023196	0.138808517976379	0.205287401112675	0.687637703309108	0.804935383570778	0
cg00023197	0.00925839467868135	0.517800358123734	0.28583765353207	0.924648542039521	0
cg00023231	-0.0031310268727922	0.917819741933601	0.0372426050412127	0.979324531338122	0
cg00023233	-0.00281409393384092	0.847556588582532	0.0718312957341063	0.97420152475446	0
cg00023288	-0.00579471717920607	0.697900991671891	0.156206184569453	0.958539751571446	0
cg00023345	0.00695680777303738	0.907361311539745	0.0422197423093742	0.978869083760822	0
cg00023351	0.0455110523270002	0.0987566526036305	1.00543363907637	0.72946616482376	0
cg00023363	0.0268153118616184	0.482815797152452	0.316218528748874	0.916470229861935	0
cg00023411	0.152427931604624	0.0344537330746591	1.46276371523995	0.708209273377652	0
cg00023464	-0.0386731086552461	0.695109988627389	0.157946470698262	0.958067712977673	0
cg00023648	0.102197525170879	0.240409784252238	0.619047861293728	0.825306837977705	0
cg00023673	-0.00118989213706484	0.940112157282806	0.0268203310988611	0.980580304421861	0
cg00023695	0.00015343631029209	0.955922460695414	0.0195773339350285	0.980882931937717	0
cg00023726	-0.0197888661239689	0.184815404133618	0.733261833703453	0.792162293968472	0
cg00023728	0.173128686644439	0.0550690464374689	1.25909244359373	0.708209273377652	0
cg00023808	-0.0266962255733243	0.463378653204982	0.334063977038968	0.91165629075902	0
cg00023826	0.0605918037099558	0.233541850745233	0.631635282467932	0.821784893554097	0
cg00023916	-0.00939579049054953	0.743570609105362	0.128677784789894	0.964154757230042	0
cg00023919	-0.00743423347314891	0.878646702528291	0.0561857164915058	0.976966155935448	0
cg00024086	-0.00544672399814743	0.614047329957768	0.211798152723188	0.945572740947847	0
cg00024102	-0.00105093800344655	0.972454424225984	0.0121307434942652	0.980882931937717	0
cg00024269	0.0119411864620349	0.929985157890422	0.0315239825188879	0.979998460164001	0
cg00024280	0.00910096759482992	0.464029578915374	0.333454335069483	0.911742403088101	0
cg00024304	0.0164809215247964	0.820924262279338	0.0856969086435599	0.972105822332757	0
cg00024361	-0.00361319119435451	0.751157481277423	0.124269002969315	0.965037440093095	0
cg00024367	0.0710418029214139	0.29511076015195	0.530014955225823	0.853206291535148	0
cg00024377	0.0157449821960552	0.606443868800069	0.217209390343199	0.944238643136144	0
cg00024396	-0.000415080655516374	0.941324427176601	0.0262606713126526	0.980750159421218	0
cg00024404	0.0256956898832716	0.148601348072929	0.827977250750553	0.767975925374725	0
cg00024416	-0.0677122545696025	0.0365955728989861	1.43657144962833	0.708209273377652	0
cg00024443	0.0329878330617879	0.299504194177755	0.523597091486686	0.854944236676186	0
cg00024456	0.104090036082803	0.470193424807396	0.32772344834981	0.91340774789716	0
cg00024472	-0.00179652703024284	0.72003782696368	0.142644687443642	0.961059347366792	0
cg00024674	-0.0227608560144781	0.763020295519351	0.117463910125282	0.966366818230692	0
cg00024701	-0.0016366665336564	0.898645669540318	0.0464115141590231	0.978134309982094	0
cg00024705	0.00461218950262564	0.846339760150046	0.072455255948614	0.974122993943755	0
cg00024722	-0.00684299338416283	0.151881120848919	0.818496206523651	0.77004332805174	0
cg00024740	-0.0737224630150194	0.140934643303762	0.850982239350938	0.761947134580448	0
cg00024790	0.0114444744294788	0.22060708554446	0.656380542832174	0.81488226069614	0
cg00024792	0.0940312293191527	0.0568154844416258	1.24553328592483	0.708209273377652	0
cg00024812	-0.00125789783496995	0.802218263589239	0.0957074549375973	0.970281593053528	0
cg00024989	0.00838274970004175	0.846613658626625	0.0723147292256714	0.974122993943755	0
cg00025138	0.00192464016342137	0.683019064806571	0.165567173881078	0.956249998047705	0
cg00025197	-0.0202455135587071	0.788910222899604	0.102972416204662	0.969171677574749	0
cg00025211	-0.00203611729133131	0.984616076728215	0.00673307738171765	0.980882931937717	0
cg00025216	-0.0441810246502806	0.0288921620088308	1.53921995855825	0.708209273377652	0
cg00025278	0.14307350010474	0.044638790607608	1.35028758018959	0.708209273377652	0
cg00025357	0.0254651235661535	0.630535850490915	0.200290215628972	0.948593511708643	0
cg00025405	-0.0564110576494534	0.0688204880504384	1.16228225184208	0.71200446371355	0
cg00025436	0.000435919796819887	0.943708395370765	0.0251621813857306	0.980853861143358	0
cg00025496	0.00245615301751041	0.96086671023607	0.0173368527308052	0.980882931937717	0
cg00025526	0.116011198945358	0.0943773150411414	1.02513238214674	0.726772710411935	0
cg00025590	-0.0181285589790402	0.376477639421337	0.42426081325959	0.88442160140761	0
cg00025591	0.0245542555245491	0.665067074856532	0.177134552033644	0.953872614228037	0
cg00025626	0.00696008667398661	0.562422688190663	0.24993716814957	0.935010442332391	0
cg00025643	0.0561081504719777	0.323681868063853	0.489881628124055	0.864665293785258	0
cg00025647	0.0335527069049443	0.602817308787672	0.219814286212991	0.943304442931592	0
cg00025663	0.000288467379199028	0.995809944068997	0.00182354121306954	0.980882931937717	0
cg00025715	0.0389158123423473	0.207019485911584	0.683988774226237	0.80599164765668	0
cg00025795	0.117186211226301	0.00363170197897582	2.43988979731964	0.708209273377652	0
cg00025823	0.00499607076324817	0.864295153884566	0.0633379220885419	0.975837916130376	0
cg00025877	0.000870676143222708	0.77471578101164	0.110857597335884	0.967647987299007	0
cg00025981	0.0183592771219808	0.511777774236809	0.290918578815977	0.923278498807159	0
cg00025991	0.0140133536468013	0.882419902841936	0.0543247050137545	0.977144609964586	0
cg00026030	0.0255605324393186	0.103214591515433	0.986258901868884	0.732729670722926	0
cg00026104	0.0176015670959444	0.385164817920607	0.41435338946223	0.887582275498813	0
cg00026119	-0.00137779088054801	0.814739762104884	0.0889810881065012	0.971294165034984	0
cg00026141	-0.0168601939815297	0.611086435363457	0.213897356457203	0.944916091033651	0
cg00026183	-0.0212866157788668	0.736567001033149	0.132787741889245	0.963072356139955	0
cg00026222	0.00360680307423898	0.883981379056472	0.0535568832428059	0.977268105809606	0
cg00026230	0.00490559577748415	0.316649461927162	0.499421245619492	0.862156330664457	0
cg00026290	0.0358125420707025	0.823578539816906	0.0842949784218118	0.97245070107875	0
cg00026302	-0.0352038726357713	0.110619834371537	0.956166996125227	0.73969729351098	0
cg00026327	-0.0394668547411969	0.17188222717755	0.764769027546586	0.783253798396723	0
cg00026362	0.107392677690891	0.13471216182861	0.870593194354027	0.756455022590194	0
cg00026374	0.0113600764684015	0.182870223513871	0.73785700429061	0.7909684187975	0
cg00026401	-0.0294051941415654	0.486637129818553	0.312794758002556	0.917443886867205	0
cg00026455	0.0280267059996984	0.747729411604596	0.126255536236615	0.964625765699943	0
cg00026472	0.0331883563006543	0.467057766611508	0.330629401727029	0.912494693326792	0
cg00026474	-0.00586537143199131	0.950834853213234	0.0218949074226513	0.980882931937717	0
cg00026553	0.0322485605821709	0.58890803520169	0.229952520022413	0.9405348151251	0
cg00026554	0.142830497476675	0.0578948988356463	1.23735970060983	0.708209273377652	0
cg00026570	0.0150696476981771	0.507296457569279	0.294738170332874	0.922328261647086	0
cg00026703	-0.0508862797403183	0.151559301290912	0.819417405549333	0.769814891181876	0
cg00026731	-0.0101886111998044	0.762641720451251	0.117679440255436	0.966340128228726	0
cg00026776	-0.0170841642061787	0.483626242857031	0.315490141188493	0.916684528791619	0
cg00026803	0.0668349747812135	0.164224944267267	0.784560876845939	0.778342262535213	0
cg00026853	0.00537256906644313	0.145314803451806	0.837690141173747	0.765621039199516	0
cg00026891	0.000614651502872925	0.98787177819567	0.00529942144054541	0.980882931937717	0
cg00026919	-0.0151726448802675	0.417021559243621	0.379841492224065	0.897297462667695	0
cg00026920	-0.00658112889701101	0.692203903282032	0.159765956083399	0.957648811071591	0
cg00026974	0.00531986961123552	0.844387742377745	0.0734580797892337	0.973927551753443	0
cg00027029	-0.0173409975872162	0.226255663036942	0.645400541868988	0.818033693198968	0
cg00027038	0.0749651635697774	0.131386641796436	0.881448787660581	0.754065159230148	0
cg00027083	-0.00149168655726117	0.616106672618568	0.21034408764267	0.945837096525136	0
cg00027114	-0.223910973647954	0.071718407110424	1.14436936482703	0.712596441665939	0
cg00027162	0.010193473421876	0.202342140271905	0.693913660572318	0.803097151097215	0
cg00027232	-0.0764746914211487	0.150203081348443	0.823321157885119	0.768850749941675	0
cg00027400	-0.000123544051423457	0.98959986808785	0.00454037126972253	0.980882931937717	0
cg00027466	-0.0030516185281554	0.74840252431636	0.125864756320589	0.964763624378929	0
cg00027499	0.000412365344848453	0.900896874135978	0.0453249199609783	0.978296768661923	0
cg00027586	-0.0508691940093709	0.00618312631585787	2.20879188115442	0.708209273377652	0
cg00027669	-0.0317328509725972	0.746518438804816	0.126959460849488	0.964446024851589	0
cg00027674	-0.0579044714364855	0.226202555436138	0.64550249310842	0.817988103004615	0
cg00027712	-0.0148999202851815	0.607396729748386	0.216527550672699	0.94437721513596	0
cg00027729	0.0486064364763815	0.0256786966879163	1.59042702248831	0.708209273377652	0
cg00027745	0.00158716163787246	0.701788452853018	0.153793781893586	0.959079003453802	0
cg00027808	0.00220564955016694	0.589350280861168	0.229626505164792	0.940634326818713	0
cg00027940	0.0555500023174241	0.47669792782683	0.321756735917156	0.915231879039993	0
cg00027948	-0.0224574323824623	0.3679992799247	0.434153031122774	0.881222999280949	0
cg00027990	0.0616389601515581	0.0496296647029083	1.30425865887821	0.708209273377652	0
cg00027995	-0.0227981198652321	0.24119193950024	0.617637210168127	0.825780398708395	0
cg00028013	0.220178205061144	0.0127794163671508	1.89348897984849	0.708209273377652	0
cg00028034	0.0208622931423396	0.783593196192013	0.105909343566904	0.968598832700583	0
cg00028135	0.0766011573056881	0.282042443189505	0.549685531907616	0.847299284464859	0
cg00028184	-0.0107694882420335	0.684796292121693	0.164438599842947	0.956531345965124	0
cg00028318	-0.0322798823943047	0.706790536277272	0.150709274204995	0.959623512301215	0
cg00028336	0.116647685900781	0.205621491788125	0.686931494359718	0.805279257993616	0
cg00028338	0.00289109514800567	0.971560380872024	0.0125302035411364	0.980882931937717	0
cg00028429	-0.0381666302826467	0.434523351485775	0.361986879401945	0.902194570550007	0
cg00028455	-0.00303666116125153	0.739073090710668	0.131312609883034	0.963544640743102	0
cg00028480	0.000912817259132951	0.929698182549066	0.0316580180350129	0.979985888931868	0
cg00028487	-0.00205520319919253	0.827872767603926	0.0820364030380389	0.972835713067552	0
cg00028507	-0.0232933617620652	0.520398924611524	0.283663609565801	0.925094189786334	0
cg00028515	0.00314630731991915	0.740395938557931	0.130535972235067	0.963743958650991	0
cg00028595	0.0705490070467816	0.324371709357216	0.488957030557761	0.864883007188581	0
cg00028677	-0.0217026023403055	0.343782689094192	0.463715995654052	0.872130382525582	0
cg00028678	-0.0784194374378118	0.182433693683325	0.73889494874128	0.790618037670165	0
cg00028749	0.000540144897397144	0.940139738400651	0.0268075899046485	0.980590874214566	0
cg00028757	0.0153278234603024	0.201555497399482	0.695605352024945	0.802590085473084	0
cg00028829	0.0110839958008067	0.414053840094436	0.382943183189189	0.896486060363415	0
cg00028844	0.008424711989476	0.760178635876711	0.119084340009465	0.966086208448424	0
cg00028870	0.00656407976777675	0.307557529416395	0.512073636404938	0.858454383105497	0
cg00028881	0.00173171642643486	0.567389870813626	0.246118421605049	0.9359194038022	0
cg00028899	0.0526536683593877	0.540539583167597	0.2671724976	0.930007733578518	0
cg00028918	0.00631449556674266	0.494311097246994	0.305999639551291	0.919050821571467	0
cg00028929	-0.0484472906964207	0.0768205854016183	1.1145223876717	0.714122806154021	0
cg00028935	-0.0312937638298117	0.630013303970724	0.200650279466946	0.948437576828412	0
cg00029161	-0.0118609761916404	0.389965463126347	0.408973854096124	0.88901256145544	0
cg00029229	0.132819426419409	0.236241507985745	0.626643793829138	0.823277752178701	0
cg00029233	-0.00720612921806104	0.626686656537041	0.202949552234807	0.947820843667219	0
cg00029256	0.00606921690240657	0.907277532801631	0.0422598435601585	0.978869083760822	0
cg00029284	-0.0522618901457107	0.144113316455392	0.841295887361636	0.764563977604833	0
cg00029353	-0.00206255610174535	0.807968714382261	0.0926054553568499	0.970784681192998	0
cg00029397	-0.00265343145659502	0.506457573470528	0.295456930124789	0.922131196035324	0
cg00029451	-0.0428687241195104	0.15409998395656	0.812197406496233	0.771864966176195	0
cg00029465	-0.104610215611576	0.159275944209959	0.797849811680173	0.775441828091389	0
cg00029521	-0.0203857963267567	0.326364168024748	0.486297529095146	0.8656567289069	0
cg00029587	0.0709706102258056	0.23855130343286	0.622418206134391	0.824191601935761	0
cg00029640	0.00143864616995652	0.963275808773729	0.0162493462310174	0.980882931937717	0
cg00029647	0.0389654345753551	0.280690394128172	0.551772449668774	0.846540896427889	0
cg00029648	-0.0230909285228769	0.738554772966616	0.131617290852959	0.963451545797557	0
cg00029678	0.0044342751541561	0.690044291294873	0.161123032671989	0.957402825302342	0
cg00029694	-0.0938216959991935	0.00467396996427068	2.33031408278534	0.708209273377652	0
cg00029751	-0.00217295305551533	0.87645095767576	0.0572723800912128	0.976774095742877	0
cg00029822	0.002424645284614	0.478348841265916	0.320255273718561	0.915490343733295	0
cg00029825	0.104258658754054	0.0316511220955644	1.49961088876595	0.708209273377652	0
cg00029831	-0.00566409129237135	0.370837882380766	0.430815907568049	0.882268207029166	0
cg00029973	-0.0575485275598308	0.000458863918976385	3.33831609006195	0.499186362008374	0
cg00029979	0.076222400374698	0.237368749032589	0.624576458995942	0.82361604398163	0
cg00030047	0.0142271859835515	0.736883993644015	0.132600876979146	0.963082280057066	0
cg00030074	-0.0348255854592141	0.187715755973656	0.726499273221836	0.793989416074628	0
cg00030291	-0.0019927237072012	0.825799596071359	0.0831253338905037	0.97257090131028	0
cg00030296	0.192801287361632	0.00890055812444347	2.05058275933642	0.708209273377652	0
cg00030420	-0.00535287192013187	0.846602044952315	0.0723206868300766	0.974122993943755	0
cg00030422	-0.0915282842914406	0.115263836625557	0.938306928763188	0.742858550718041	0
cg00030423	0.000501986955790845	0.885573467827331	0.0527754035891294	0.977448021269848	0
cg00030427	-9.13508936757855e-06	0.999872643045372	5.53139450093896e-05	0.980882931937717	0
cg00030466	-0.00212033872314146	0.903293290312776	0.0441712157068668	0.978519551412345	0
cg00030508	0.00304996545434791	0.917436794671219	0.0374238460633904	0.979297648919596	0
cg00030588	-0.00196334537272065	0.947378644680796	0.0234764091392203	0.980882931937717	0
cg00030591	-0.0138628855898308	0.777485272029299	0.109307829101109	0.967822926898444	0
cg00030604	0.0673499233635814	0.43827242348223	0.358255854708283	0.903402404868263	0
cg00030627	0.0198492585442835	0.449993615009544	0.346793648415311	0.907064509256221	0
cg00030774	0.020855780599782	0.706864703734168	0.150663703663628	0.959623512301215	0
cg00030795	0.00286605023471668	0.347789977012623	0.458682938120636	0.873915568720013	0
cg00031059	0.0492490847882197	0.398823454280815	0.399219309324236	0.891453460036791	0
cg00031063	0.20074127858095	0.0104547227221993	1.98068748095398	0.708209273377652	0
cg00031105	-0.106771596937343	0.0582872842216743	1.2344261792837	0.708209273377652	0
cg00031165	0.000107538981030486	0.974151527195664	0.0113734842850728	0.980882931937717	0
cg00031187	0.0968991653491754	0.00792240607784693	2.10114290077945	0.708209273377652	0
cg00031256	-0.124571258015192	0.170075781252575	0.769357525406918	0.782101562997852	0
cg00031340	0.00149125850808952	0.619315329532477	0.208088170032461	0.946662697096669	0
cg00031346	-0.00148206902927193	0.880563828764262	0.0552391581800605	0.97711687937926	0
cg00031402	-0.0165418292597617	0.227184676128655	0.643620965642391	0.818662627825548	0
cg00031443	0.00136973405331996	0.729922525779183	0.136723233594831	0.962369222059236	0
cg00031456	0.00378372449736488	0.261840880813273	0.581962546763218	0.837362878349405	0
cg00031491	0.0355171535832204	0.222940315203616	0.651811389181091	0.816235097668649	0
cg00031568	-0.00060825045483969	0.993048593683068	0.00302949928704146	0.980882931937717	0
cg00031663	0.000516921726813581	0.864455056355952	0.0632575810875665	0.975860845208039	0
cg00031708	-0.106949806432311	0.16538497105286	0.781503958419293	0.779498959032569	0
cg00031779	-0.0228117781704673	0.678706501743658	0.168317990416801	0.955775976416954	0
cg00031823	0.0737562522587242	0.225273947883891	0.647289029956023	0.817645129751769	0
cg00031896	-0.00621296373182506	0.67798894878309	0.168777385073405	0.955702370577878	0
cg00031999	0.0524238890810152	0.0176976577657377	1.75208420746449	0.708209273377652	0
cg00032173	0.0297924880867231	0.0385712824573378	1.41373592102803	0.708209273377652	0
cg00032227	0.00953408035795966	0.256814908573889	0.590379768284512	0.83453742771501	0
cg00032336	0.00102009872010688	0.788459621567828	0.10322054276539	0.969116937407604	0
cg00032366	0.0761573894993387	0.2266848160018	0.644577569187467	0.818327541052323	0
cg00032391	0.000761074420810651	0.980453591998933	0.00857295805511217	0.980882931937717	0
cg00032544	0.0454443646056231	0.188325450116958	0.725090985886205	0.794254391451699	0
cg00032609	0.112586498351794	0.0304784741274005	1.5160067792825	0.708209273377652	0
cg00032610	-0.0074049684980895	0.475332349840214	0.323002627786024	0.914836590810578	0
cg00032661	-0.0373638834193842	0.486800501812052	0.312648982754847	0.91744429000127	0
cg00032664	0.121261763321387	0.191340850757192	0.718192299369256	0.79592855447804	0
cg00032703	0.0879268014314754	0.331684357190404	0.479275010078604	0.867523648394888	0
cg00032756	-0.00731961189161574	0.681396751963997	0.166599940928803	0.956075151616203	0
cg00032789	0.0046435491415106	0.600848910204269	0.221234722196875	0.942964628445738	0
cg00032805	0.0240668933239773	0.0983357670357353	1.0072884902963	0.729282941881793	0
cg00032879	0.0772061701562612	0.26453091787966	0.577523561134242	0.838456908425959	0
cg00032912	-0.237461964577731	0.0103256637068302	1.98608202345365	0.708209273377652	0
cg00032923	0.165601345095073	0.0466800278697695	1.3308688933361	0.708209273377652	0
cg00032956	-0.0290064542375179	0.436636032879842	0.35988042750191	0.902881201976796	0
cg00032959	-0.017476024655908	0.210706849062928	0.676321347344477	0.808365075666073	0
cg00033066	-0.00420721487649576	0.543947237589387	0.264443224447197	0.93072460306618	0
cg00033127	0.0127097783730895	0.135795309298745	0.867115231387293	0.757436285235525	0
cg00033155	-0.0164308817048266	0.7102196375891	0.148607323616104	0.959954462980835	0
cg00033220	-0.00191261700127863	0.597109901308591	0.223945727263987	0.942207917089287	0
cg00033304	-0.0388000985284261	0.303433885935694	0.517935921067003	0.856909427401588	0
cg00033334	-0.0321581435505877	0.775332705613645	0.110511895937689	0.967724265113273	0
cg00033440	0.00789811483132743	0.841101869958202	0.0751514014892995	0.973918166206403	0
cg00033457	0.000523504140680681	0.880618757752707	0.0552120680228349	0.97711687937926	0
cg00033551	0.117245009495429	0.212077384712464	0.67350564085752	0.809349925520865	0
cg00033580	0.0166182517070891	0.74419717744437	0.128311981482799	0.964166161835501	0
cg00033643	0.00175515288806479	0.546076290818327	0.262746678967656	0.93132786707234	0
cg00033666	-0.150467535230555	0.0350654628146706	1.45512042465252	0.708209273377652	0
cg00033668	-0.000500676224784307	0.862851458039372	0.0640639626931002	0.975726849572604	0
cg00033748	-0.0102043775204355	0.529439163817129	0.276183936097439	0.927378793498724	0
cg00033750	0.0756392523881529	0.430014556923729	0.366516842363109	0.901006452236441	0
cg00033773	-0.0508580057388875	0.569069226520366	0.244834899040682	0.936301259269636	0
cg00033806	0.00960635913434063	0.776061386644508	0.110103924583895	0.967748172521163	0
cg00033818	0.00709558083095355	0.942965860116136	0.0255040305199057	0.980798920174264	0
cg00033834	0.0450328103872406	0.470621069381027	0.327328633660024	0.913488720828796	0
cg00033877	0.0145691332715092	0.736828182250824	0.132633771570774	0.963082280057066	0
cg00033950	-0.0127687225219511	0.763599124249097	0.117134578358521	0.966426863820089	0
cg00033992	-0.0262781175049883	0.0598107437894512	1.22322079679127	0.708209273377652	0
cg00034003	-0.0476106411288857	0.11805867097517	0.927902110081441	0.744933220429995	0
cg00034019	0.00472526273098116	0.219469239572693	0.658626341116573	0.814010443750611	0
cg00034039	0.0165200186684833	0.252861912632192	0.597116581408313	0.832366837060428	0
cg00034076	0.00647127779930031	0.816172419625184	0.0882180851410028	0.971483523450337	0
cg00034101	-0.0387605471403007	0.462992919495349	0.334425650553563	0.911463254260186	0
cg00034130	0.0376092689711291	0.128562065483908	0.890887158794044	0.75191370698739	0
cg00034241	0.0911403911666392	0.176816249875863	0.752477824689914	0.787096456958678	0
cg00034257	-0.0013235641501894	0.846478163691196	0.0723842407573351	0.974122993943755	0
cg00034300	-0.0341143183905653	0.804263181924335	0.0946018122536778	0.970405402004639	0
cg00034316	-0.0101018239454413	0.350269593331374	0.455597561858895	0.874869076164615	0
cg00034336	-0.099342131146723	0.0570202303471006	1.24397103258474	0.708209273377652	0
cg00034360	0.0295016415335114	0.224502487232047	0.648778843145426	0.817239711321155	0
cg00034376	0.000923370870334853	0.939859558190765	0.0269370375275424	0.980562252752679	0
cg00034416	0.000261943650483205	0.917743128524674	0.0372788585319448	0.979324531338122	0
cg00034425	-0.0132354964009443	0.0825440441908031	1.08331425696669	0.71851031801144	0
cg00034433	-0.00158506010008693	0.836529340564311	0.0775188219201065	0.973725231208608	0
cg00034555	-0.00558372869315234	0.560264875608518	0.251606603674778	0.93440579691711	0
cg00034559	-0.104469310632755	0.362178664187759	0.441077137397021	0.879204053693804	0
cg00034611	0.0649568578743326	0.126628547448464	0.897468374873817	0.750383718324884	0
cg00034635	-0.00858866598941703	0.926497361141565	0.0331558133049207	0.979722239732465	0
cg00034650	0.00482773353031764	0.682085114605097	0.166161428134014	0.956082581140518	0
cg00034668	-0.0236336765476333	0.273618877765192	0.562853942674043	0.842901052112279	0
cg00034755	0.0918994811081331	0.00279996191430374	2.55284787598643	0.708209273377652	0
cg00034769	0.000870813178683249	0.969424248614144	0.0134861212878967	0.980882931937717	0
cg00034781	0.00718296286406584	0.708887993453859	0.149422379298828	0.959820978001324	0
cg00034798	-0.0449676997322245	0.592209940573126	0.227524307011187	0.94125794320864	0
cg00034823	0.0730354084041964	0.32395448196388	0.489516007141046	0.864853401893542	0
cg00035074	0.103133237067678	0.00463115095425736	2.33431106276933	0.708209273377652	0
cg00035083	-0.154021278403763	0.12847070316502	0.891195898826116	0.751849148397485	0
cg00035197	-0.0558204693219835	0.132608667378533	0.877428089267206	0.75512517831715	0
cg00035237	0.00140625423666921	0.677356541831889	0.169182670472675	0.955666753992347	0
cg00035249	0.00489268837612755	0.342864659338682	0.464877277338186	0.871766633409181	0
cg00035316	0.0361682161840192	0.281544219925092	0.550453384254086	0.846989997009708	0
cg00035389	-0.0155609345072853	0.390075106174335	0.408851764623069	0.889018266030518	0
cg00035505	-0.0330507707494519	0.304448366185674	0.516486352233371	0.857248422891931	0
cg00035623	-0.00755362577672306	0.710270000482068	0.148576528141175	0.959954462980835	0
cg00035636	0.025814659216413	0.627849310985609	0.202144578014849	0.948031539675129	0
cg00035673	-0.0378811533280226	0.66025745283079	0.180286687879434	0.952977471720729	0
cg00035812	-0.00497181843738403	0.697453151488109	0.156484958998472	0.958415806675437	0
cg00035869	-0.010292563214005	0.819759769492168	0.0863133989205584	0.971916790782844	0
cg00035889	-0.00652527731804283	0.769926178669834	0.113550913442156	0.967036689031114	0
cg00035923	-0.0266953673458898	0.638210065156954	0.19503635086696	0.9497749754693	0
cg00035945	0.0173549011768565	0.246547913487709	0.608098668511503	0.828768001956372	0
cg00035969	-0.0400873134972273	0.331729294843896	0.479216174464017	0.867529363652857	0
cg00036011	-0.0356823952149859	0.0458491184363753	1.33866901030799	0.708209273377652	0
cg00036115	0.00300836796857602	0.687812607318331	0.16252986800426	0.95708870610744	0
cg00036119	0.0629928922578638	0.372120891568652	0.429315947182742	0.882873020977393	0
cg00036137	-0.000253146879301832	0.991416251154381	0.00374396647905544	0.980882931937717	0
cg00036258	-0.00371103526208491	0.946327135662052	0.0239587064593058	0.980882931937717	0
cg00036263	0.072474361919947	0.0874919898122324	1.05803170628727	0.72206254394999	0
cg00036279	-0.00242502151676767	0.955825791899669	0.0196212547018375	0.980882931937717	0
cg00036324	0.0646690775225011	0.351199561658877	0.454446034819608	0.875397114809402	0
cg00036328	0.0176959047591228	0.108090970057127	0.966210585585683	0.737783686119371	0
cg00036352	-0.0179883231441205	0.714693066826032	0.145880430930596	0.960335496851414	0
cg00036386	0.000405366526412784	0.913370981625032	0.0393527903207802	0.979073378315917	0
cg00036408	-0.0584411545828103	0.166919261588147	0.777493545173498	0.780321825085314	0
cg00036440	-0.0011919334682086	0.931033545688694	0.0310346708499907	0.980008608135621	0
cg00036585	-0.0021396302331435	0.885529498815055	0.0527969669874972	0.977434702181312	0
cg00036664	0.00070024080782719	0.946449628098233	0.0239024950875255	0.980882931937717	0
cg00036723	0.0317090755638667	0.175747617887689	0.755110552767557	0.786440893686638	0
cg00036871	0.0491369110194128	0.473787724963245	0.324416195301277	0.914384019007496	0
cg00036976	-0.0635917676406229	0.176380777968916	0.753548746170749	0.786770665376021	0
cg00037013	0.0229373830986366	0.494280945294364	0.306026131422733	0.919050222418012	0
cg00037026	0.0108234473287115	0.468600043087183	0.329197675806225	0.912990191966591	0
cg00037058	0.00095219013039696	0.776850249324487	0.109662690542719	0.967776897940618	0
cg00037131	0.00035542815095289	0.987384952385262	0.00551349565592796	0.980882931937717	0
cg00037153	-0.00317828675983729	0.476201016668275	0.322209681730487	0.915074037109765	0
cg00037186	0.0301343914091717	0.111595990596968	0.952351408381345	0.740576735374395	0
cg00037187	0.0176639539314342	0.895562780225905	0.0479039640863069	0.97788364590595	0
cg00037223	-0.0328772897436039	0.808746046073483	0.0921878295661068	0.970799560895059	0
cg00037388	0.00657768975816357	0.64910245128489	0.187686750786468	0.95150215847989	0
cg00037400	-0.00456400557154015	0.815992948479553	0.0883135942481626	0.971471218737294	0
cg00037406	0.0072833347572513	0.727050971169929	0.138435141105392	0.962169987125767	0
cg00037441	0.00424560664514851	0.647494059835312	0.188764211482354	0.9512678814046	0
cg00037458	-0.0714329744104881	0.179376395319181	0.746234707652587	0.788705117248592	0
cg00037635	-0.00500093363667059	0.270689453618094	0.567528664527574	0.841489395321759	0
cg00037755	-0.0516441034335415	0.293478124016326	0.532424265704534	0.85259179278465	0
cg00037763	0.0775495448763452	0.371126431746748	0.430478113953629	0.882412318768191	0
cg00037930	-0.00176951890830336	0.872317092685187	0.0593256176237592	0.976453514937409	0
cg00037940	0.0199246685095023	0.228463685648264	0.641182821309308	0.819588677363436	0
cg00037952	-0.134225756176077	0.160620914396968	0.794197906032293	0.776352900721612	0
cg00038167	-0.104466771996426	0.0899093699936531	1.04619504548049	0.723695771648636	0
cg00038193	-0.0955609521662306	0.00358317466517194	2.44573202123063	0.708209273377652	0
cg00038239	0.000651929354564772	0.856312477509582	0.067367727735687	0.97503048450692	0
cg00038342	0.0838158628011662	0.312694601518228	0.504879616521962	0.860357111401007	0
cg00038358	-0.0215457424569747	0.0337564689718403	1.47164298817929	0.708209273377652	0
cg00038376	0.051957011804388	0.323817880498627	0.489699174151238	0.864775089686758	0
cg00038436	0.00707560736271363	0.372781084760334	0.428546132242466	0.883128230245282	0
cg00038446	-0.0282856812534	0.0262842198800173	1.58030490838615	0.708209273377652	0
cg00038450	0.125045685890296	0.0225201890732606	1.64742796758938	0.708209273377652	0
cg00038665	-0.0214296736695182	0.23609821143806	0.626907302906547	0.823099857666316	0
cg00038675	-0.0514110697202895	0.366652819927421	0.435744970495975	0.880709109192028	0
cg00038688	-0.0128325032349917	0.280104687474584	0.552679623317411	0.846230072320512	0
cg00038736	0.0983047719459465	0.247799125533459	0.605900230553432	0.829473057682523	0
cg00038760	0.0141215303402729	0.564829941176112	0.248082289748543	0.935435564372857	0
cg00038791	-0.0197553745786521	0.72873193300303	0.137432199292076	0.962227943977475	0
cg00038877	0.154978837503032	0.0188732225858027	1.72415393811071	0.708209273377652	0
cg00038997	0.0599446840724854	0.133373625716401	0.87493004252049	0.755661932591315	0
cg00039044	0.000774916000204468	0.821844428939084	0.085210384464363	0.972144302547607	0
cg00039048	-0.0128577911880398	0.883283806555569	0.0538997315103661	0.977191533237526	0
cg00039057	-0.0124795701226286	0.626800542197994	0.202870636527801	0.947845616484573	0
cg00039129	0.0595300125228616	0.117800808195878	0.928851729975011	0.744564088128003	0
cg00039142	0.0336375240782102	0.454823934479689	0.342156689237271	0.90893438244185	0
cg00039147	0.163787114281751	0.0715438860812012	1.14542747377909	0.712596441665939	0
cg00039170	-0.00802177765693562	0.520688596274048	0.283421933807863	0.925188850432283	0
cg00039177	0.00485018302058556	0.516446724347929	0.28697447281827	0.924377585037176	0
cg00039441	0.00456185481028189	0.477846837001585	0.32071128435922	0.915382055696245	0
cg00039463	0.19269398166991	0.0948085390989858	1.02315254539865	0.726925003799347	0
cg00039478	0.0322587293950842	0.438170383644111	0.358356980163291	0.90338724058751	0
cg00039480	0.0143624489523908	0.770523269486846	0.113214241232211	0.967178588331137	0
cg00039505	-0.00143264574979161	0.700481551870643	0.154603297960337	0.958969063015697	0
cg00039593	-0.0337338189623856	0.135420167474412	0.868316653445342	0.757060139028816	0
cg00039627	0.0838989497228125	0.108949112387203	0.962776303617909	0.738350156222414	0
cg00039649	0.00427715204938537	0.283223265517978	0.547871074177669	0.847869865274112	0
cg00039672	0.161934710433586	0.0704302236549655	1.15224093247998	0.712280994433197	0
cg00039793	-0.00211562513596409	0.462102524686991	0.335261658716453	0.911187904444322	0
cg00039794	0.00305684761299145	0.326027498053787	0.486745768798971	0.865487226757885	0
cg00039795	0.075390140551496	0.276229432943724	0.558730048117945	0.844307716386813	0
cg00039840	0.0727872274324186	0.0822901577170498	1.08465210530761	0.71851031801144	0
cg00039845	0.0399604965284073	0.333159719851061	0.477347511778697	0.868050629303	0
cg00039864	-0.0501975420875325	0.317050346465563	0.498871767889416	0.862162978072713	0
cg00039913	-0.0294926199495901	0.490207580374301	0.309619977275545	0.918205046637675	0
cg00039945	-0.0436191181600702	0.404845523840225	0.392710658122364	0.893350055398289	0
cg00039998	0.0297452120916459	0.685794645377568	0.163805910139788	0.956673482350217	0
cg00040007	-0.000158879195521972	0.965441799912253	0.0152739018315569	0.980882931937717	0
cg00040008	0.00977556469274054	0.294678887042807	0.530650979078047	0.852966680446054	0
cg00040278	-0.0355863187557624	0.225297181316285	0.647244241682476	0.817645129751769	0
cg00040288	0.0341484199224064	0.483290017771196	0.315792175007318	0.916629979525246	0
cg00040312	0.0409536041057751	0.138579018707826	0.858302518275268	0.759710144049405	0
cg00040322	-0.0115338132345021	0.846211406034744	0.0725211251349949	0.974113660808097	0
cg00040367	0.00129584512355958	0.62691205309558	0.202793380276563	0.947845616484573	0
cg00040380	0.00398543708000977	0.50005167022875	0.300985117792341	0.920600722959969	0
cg00040393	0.0134131503008626	0.336273759613108	0.473307020582634	0.869227902275739	0
cg00040423	0.00150823366121033	0.724717156746088	0.139831457197031	0.961868764261327	0
cg00040426	0.0235582764704127	0.443944730333842	0.352671094761808	0.905000899696832	0
cg00040427	-0.00858613284061827	0.900250598047379	0.0456365814494952	0.97820402143741	0
cg00040466	-0.0659721030700199	0.0258105592666143	1.58820258500386	0.708209273377652	0
cg00040504	0.0570162722888727	0.322709821311021	0.491187817130103	0.864368550128666	0
cg00040569	0.00492807490048936	0.518379548232625	0.285352141136166	0.924745893173166	0
cg00040575	0.00959451647520726	0.751393921765134	0.124132322387538	0.965060243015438	0
cg00040588	0.102512958147334	0.261523092442837	0.582489956977553	0.837185008060429	0
cg00040590	-0.0392137452050774	0.505663892262981	0.296138056750698	0.921815434320771	0
cg00040592	0.0194218122786799	0.672002647066797	0.172629016225581	0.954736444988691	0
cg00040708	-0.0410887464128449	0.317851521328902	0.49777570557011	0.862466883458524	0
cg00040738	0.0449151476340652	0.128368205444736	0.891542530081722	0.751749085106818	0
cg00040744	0.062175131148971	0.223436589442468	0.650845706369086	0.816388526095351	0
cg00040781	0.0762222211216757	0.534146385935028	0.272339705721407	0.928521199628375	0
cg00040825	-0.0534619813283657	0.301890279087187	0.5201508711	0.856342456448808	0
cg00040861	0.00525045983303231	0.464469347821946	0.333042941543398	0.911791313255183	0
cg00040873	0.025060383978989	0.376467797090316	0.424272167256425	0.88442160140761	0
cg00040945	-0.000646786825071302	0.815463279154632	0.0885955907482614	0.971385687030748	0
cg00041030	0.0340271953440195	0.360099496836391	0.443577485463848	0.878548630060649	0
cg00041084	0.0185982398095561	0.107038609996778	0.970459539287098	0.736743708527123	0
cg00041270	-0.0119180427082425	0.856346777992707	0.0673503319688385	0.975034424548076	0
cg00041328	0.00607505058711921	0.243866397905077	0.612848036544614	0.827074087524014	0
cg00041368	0.0300422863774638	0.0975852257667866	1.01061592878462	0.728974885461602	0
cg00041401	0.0611325041325898	0.642906295327258	0.191852321613678	0.950497221044016	0
cg00041515	-0.00768619845379295	0.929072342488749	0.0319504682233063	0.979948279040221	0
cg00041599	0.11347855325065	0.183015768845018	0.737511489355148	0.7911106459039	0
cg00041636	-0.0427229912776807	0.109231356144493	0.961652674399	0.738740192235276	0
cg00041666	0.0221445539919383	0.266370090681187	0.57451454144374	0.839354644011048	0
cg00041759	-0.00231665775426906	0.50511322740816	0.296611258462197	0.921725375230303	0
cg00041829	0.00244645574610337	0.906882129772094	0.0424491558463009	0.978827573597692	0
cg00041872	-0.0528299563117995	0.0836413139126565	1.07757915351416	0.719139147809264	0
cg00041873	0.00452066470737012	0.768454053980311	0.114382093940859	0.966917927031284	0
cg00041898	-0.00959908194459007	0.234817048224978	0.629270375562173	0.822493802568153	0
cg00041901	0.00796230334541486	0.448802641596372	0.347944595541218	0.906627592399244	0
cg00041903	0.00367898449039975	0.97236590056175	0.0121702796287155	0.980882931937717	0
cg00041989	-0.0596413859880032	0.274351071915484	0.561693338635132	0.843160369967977	0
cg00041996	-0.0145823199917145	0.206510851994936	0.685057121549059	0.805681194436993	0
cg00042080	-0.00529498689970382	0.620584710290919	0.20719892858763	0.946725340887164	0
cg00042081	0.000982010209453155	0.969255923644971	0.0135615361051604	0.980882931937717	0
cg00042144	0.00361816990678786	0.288106572539956	0.540446834099747	0.850080085361805	0
cg00042186	0.0102808975170919	0.774050294538896	0.111230819767914	0.967592954754373	0
cg00042205	-0.0543061432013924	0.066131833544523	1.17958943605559	0.71200446371355	0
cg00042263	0.033049792984603	0.34198939428672	0.465987361997005	0.871364297248334	0
cg00042325	0.061809425795257	0.395907442212715	0.402406334364146	0.890631321912781	0
cg00042335	0.00483453049529363	0.192416263655577	0.715758222748511	0.796790850330722	0
cg00042356	-0.00146978025657642	0.63748061418414	0.195533017609093	0.949659931039303	0
cg00042419	-0.00179787644454077	0.988236420790245	0.00513914451990956	0.980882931937717	0
cg00042433	0.0468311247211158	0.349509162039985	0.456541435165067	0.874475411459964	0
cg00042489	-0.0500990321880645	0.308315835180681	0.51100416922425	0.858662450939159	0
cg00042654	-0.104874635551646	0.0300797962349768	1.52172511004598	0.708209273377652	0
cg00042683	-0.000351950523753854	0.978945752730509	0.0092413735110023	0.980882931937717	0
cg00042810	-0.0039658326614169	0.856583608593764	0.0672302404290474	0.975040942822123	0
cg00042874	0.00244663988293714	0.4349592745222	0.36155140437472	0.902302391033652	0
cg00042969	-0.0184812305745684	0.703175123644675	0.152936501778065	0.959202512445834	0
cg00043005	0.0654240986540662	0.20750762973755	0.682965930315751	0.806501441916987	0
cg00043095	0.000200047214133864	0.973824225911009	0.0115194256736724	0.980882931937717	0
cg00043265	-0.00722716740312065	0.362919756334132	0.440189389381823	0.879639937638973	0
cg00043324	0.0331138067771705	0.128754841151461	0.890236432610355	0.752086604031193	0
cg00043347	0.0117070497147357	0.915563838841897	0.0383113685767366	0.97921123661239	0
cg00043361	0.14396708517535	0.050505042445266	1.29666525956787	0.708209273377652	0
cg00043371	-0.00109335629640354	0.706489848472346	0.150894074132645	0.959556890391514	0
cg00043379	0.0264452202486472	0.0535370458734211	1.27134559647123	0.708209273377652	0
cg00043564	0.067334013362695	0.180551762916761	0.743398266742646	0.789724311455839	0
cg00043591	0.00550530245365048	0.79961125866602	0.0971210995687993	0.970095918745307	0
cg00043599	0.0268385362511743	0.737306978789618	0.132351655374702	0.963168656064614	0
cg00043664	-0.0244573099792163	0.570092468855033	0.244054696158305	0.936477236195358	0
cg00043771	0.0890571113117922	0.158638989841183	0.799590064232637	0.775016270969348	0
cg00043784	0.00506170501392362	0.933431541705391	0.0299175279021628	0.980201653270486	0
cg00043788	0.015922769345253	0.735358354468835	0.133500969159181	0.962892947118266	0
cg00043790	0.0868518602876524	0.162370207295081	0.789493654862834	0.77754125186174	0
cg00043800	0.10495430955685	0.368031984718812	0.434114436263272	0.881222999280949	0
cg00043819	-0.00481548922922024	0.327947036303122	0.484196289515769	0.866110325843855	0
cg00043905	0.0697565742589302	0.152470292684653	0.816814766021666	0.770423331577564	0
cg00043949	0.00967148977256221	0.887918287698056	0.0516269991253121	0.977493057525901	0
cg00044050	-0.00576180085615898	0.611245495214024	0.213784328540554	0.94497618702258	0
cg00044095	0.0426487160973721	0.325875603679491	0.486948151299092	0.865487226757885	0
cg00044097	-0.0711120725935244	0.268716353402732	0.570705902690569	0.840740292085608	0
cg00044170	0.00126053676918037	0.69951705881279	0.155201690095774	0.958781823705282	0
cg00044179	0.0381005750549635	0.611384335857359	0.213685692430112	0.944991979907087	0
cg00044210	-0.00443027565061926	0.96547385093878	0.0152594842323675	0.980882931937717	0
cg00044245	-0.00560683646021585	0.606930647607777	0.216860931794618	0.944310889328779	0
cg00044249	0.00958164832547207	0.671632378421692	0.172868375322971	0.954635462217929	0
cg00044289	0.010718662014159	0.417296313403444	0.379555452037904	0.897349656395094	0
cg00044318	-0.00909658772472814	0.825125687864209	0.0834798921915711	0.97257090131028	0
cg00044323	-0.0188576689837991	0.332847999126326	0.477754049410845	0.867922420272139	0
cg00044372	0.0306612937550519	0.476633184000486	0.321815724627821	0.91519429771703	0
cg00044430	-0.000926208331394651	0.870235836335099	0.0603630364166325	0.976245188736638	0
cg00044448	0.10184912956647	0.391479703970379	0.407290748758413	0.889406326294504	0
cg00044488	0.0159893993406064	0.656259265781986	0.182924551700914	0.952509760969836	0
cg00044545	0.0131258844633224	0.530898925280782	0.274988153817062	0.927845636910792	0
cg00044551	-0.0121409418788448	0.592832555366772	0.227067955116569	0.941387924705781	0
cg00044638	0.0335986329531399	0.218242494097705	0.661060683833176	0.813103140275497	0
cg00044665	-0.0876539960111524	0.131688656141468	0.880451634205636	0.754226519201039	0
cg00044729	0.0781272404005667	0.215970177997916	0.665606213780098	0.811761839206833	0
cg00044757	0.0403158559931085	0.401090048478867	0.396758113247298	0.892101381594813	0
cg00044796	0.00702285912477786	0.794521530388162	0.0998943295427214	0.969552331249982	0
cg00044807	0.127142185675612	0.126822586434852	0.896803394005627	0.750469104046123	0
cg00044871	-0.0583425366476455	0.249813600928965	0.60238392045508	0.830540290242204	0
cg00044968	0.00262687206633593	0.785618394466769	0.104788356532344	0.968848692715066	0
cg00044995	0.0390701791863737	0.0505435485153696	1.29633427079472	0.708209273377652	0
cg00045008	-0.12736794559219	0.183407873493104	0.736582024493634	0.791386766160942	0
cg00045025	0.0846499907111001	0.399790732647523	0.398167277268153	0.891794758567924	0
cg00045061	0.0281232452929117	0.0679465010546896	1.16783290260722	0.71200446371355	0
cg00045118	0.0428707794114197	0.607601510532111	0.216381155126985	0.94437721513596	0
cg00045190	6.43916556217884e-05	0.980373778613594	0.0086083130418623	0.980882931937717	0
cg00045227	-0.0124439601723537	0.605883201844219	0.217611088182614	0.944162948000371	0
cg00045248	0.00182734739457346	0.918594727601528	0.0368760516027612	0.979328861405781	0
cg00045273	0.0500452420069073	0.419913190740303	0.37684048264773	0.898117832257946	0
cg00045275	0.0164101773221476	0.254091566309755	0.595009749612834	0.833184866781387	0
cg00045303	-0.000176861596164187	0.946805515144	0.0237392209693701	0.980882931937717	0
cg00045592	-0.0396120925540581	0.0903076218771456	1.04427559409961	0.723845889203018	0
cg00045607	0.0479183002597534	0.31608044590884	0.500202370647503	0.861913225527414	0
cg00045762	-0.106817702892072	0.127887729334563	0.893171123527131	0.751497175766363	0
cg00045763	0.00589873534432267	0.44058105760937	0.355974178888768	0.90410752295617	0
cg00045787	-0.00391810381192275	0.927384905848047	0.0327399769761743	0.979818941553806	0
cg00045902	-0.00255434598585909	0.976120847089696	0.010496411866839	0.980882931937717	0
cg00046018	0.0024925980319279	0.422549953429459	0.374121941823485	0.898874404608503	0
cg00046026	-0.048227806314422	0.340706784371831	0.467619218395981	0.87087089511509	0
cg00046041	-0.000320257914806057	0.905727354926487	0.0430025154258144	0.978650870824133	0
cg00046073	-0.0279746760181739	0.494307274128703	0.306002998499952	0.919050821571467	0
cg00046105	0.00601940111157182	0.915609001940751	0.0382899461482416	0.97921123661239	0
cg00046336	-0.0746791077647939	0.0657238824446777	1.18227678981249	0.71200446371355	0
cg00046347	0.000210019701200531	0.996701378573418	0.00143494105037159	0.980882931937717	0
cg00046423	-0.000971530440966724	0.990182030038756	0.00428495956969761	0.980882931937717	0
cg00046432	0.0914209745496787	0.239122126347942	0.621380236070683	0.824536575539304	0
cg00046501	0.0016702391136672	0.97110514432842	0.0127337452418587	0.980882931937717	0
cg00046537	0.00930771589215015	0.684557156418134	0.164590285030798	0.956455812631652	0
cg00046560	-0.00433335364646913	0.664304240008646	0.177632975608305	0.953795482293475	0
cg00046571	0.00631150070122043	0.416966616637731	0.379898714307744	0.897297462667695	0
cg00046625	0.000686970335660897	0.892954998190809	0.0491704274830935	0.977687429872332	0
cg00046710	-0.00145028407703957	0.693440882076434	0.158990557925049	0.957755878700568	0
cg00046744	0.0103208840782675	0.660558684359964	0.18008859339909	0.95306691970721	0
cg00046815	-0.0016045706941563	0.873641127626798	0.0586669292628036	0.976562426850817	0
cg00046819	0.0116535950458401	0.569345372928853	0.244624204511968	0.936356829898784	0
cg00046877	-0.0213769609805553	0.540499149942064	0.267204984737056	0.930007733578518	0
cg00046899	0.058436247690154	0.137324837330884	0.862250906752926	0.758478897620459	0
cg00046913	-0.001898658351132	0.728718453306845	0.137440232714999	0.962227943977475	0
cg00046914	-0.011657454688949	0.320208612828828	0.49456699079983	0.863344137026166	0
cg00046981	0.0249322385461595	0.478604595279474	0.320023135862703	0.91552917986411	0
cg00046991	-0.0371231478071621	0.012248405716751	1.91192043648126	0.708209273377652	0
cg00047003	0.0288785487413056	0.32098328297756	0.493517585351052	0.863754099505087	0
cg00047050	0.00983049137788818	0.68981992886513	0.161264263040339	0.957337419849437	0
cg00047079	-0.0106028249074476	0.871922556293093	0.0595220871639614	0.976443632618746	0
cg00047081	-0.0146328656944462	0.900725862186532	0.0454073673509998	0.978281835812664	0
cg00047222	0.0133533890386642	0.477904693313479	0.320658704423468	0.915410795335273	0
cg00047338	0.0534976064072247	0.179173660604472	0.746725833373064	0.788546076473686	0
cg00047443	0.1741622506305	0.0545526526315969	1.26318412692246	0.708209273377652	0
cg00047466	-0.00418313174182384	0.582216687987296	0.23491535060293	0.939115871117601	0
cg00047469	0.000474145189407558	0.853097066103545	0.0690015516286937	0.974651853714343	0
cg00047512	0.00265870904497937	0.740108580136366	0.130704560951691	0.963730707741884	0
cg00047694	-0.00378623804653078	0.892694085200008	0.0492973427589138	0.977687429872332	0
cg00047815	-0.0619984276127964	0.00197472768182077	2.70449278582828	0.692120682613437	0
cg00047844	-0.000226604822436018	0.946387007876505	0.0239312303901344	0.980882931937717	0
cg00047873	0.00351368862055251	0.937432880423866	0.0280598176856474	0.980429281352038	0
cg00047941	0.0902865728697402	0.186510007030775	0.729297861540798	0.793284738259398	0
cg00048066	-0.0232037673815901	0.182076738400482	0.739745534872895	0.79058744482044	0
cg00048078	0.0597097463425295	0.498967470298555	0.301927766862259	0.920229227000032	0
cg00048079	0.00301281348470152	0.980503050919853	0.00855105064933788	0.980882931937717	0
cg00048149	0.0120279334067709	0.900039506823034	0.0457384269843716	0.978194413007875	0
cg00048178	0.00513334117631867	0.333369521589101	0.477074108199472	0.868143928223249	0
cg00048420	-0.0589553400149697	0.177935395979485	0.749737650850885	0.787743935584297	0
cg00048436	-0.0519338582706121	0.396112659515819	0.40218127759064	0.890706319422763	0
cg00048458	-0.0398646742597513	0.172758789365929	0.762559847999968	0.783818406275969	0
cg00048525	0.0821772983052697	0.0696389423731493	1.1571478332611	0.712040029055904	0
cg00048746	-0.00595408541249476	0.712582672880563	0.147164742136347	0.960113273803344	0
cg00048759	0.0213723904037512	0.583714788837484	0.233799303384803	0.939380155064313	0
cg00048823	-0.000463511329121282	0.872835342783458	0.0590676766439722	0.976472883107519	0
cg00048832	-0.0114842100237512	0.247988310615794	0.605568789958879	0.829622982257421	0
cg00048983	0.0969002017202696	0.196565982531274	0.706491638473531	0.799637340802471	0
cg00049033	-0.0244880860622409	0.393635833196551	0.404905374033411	0.890010988795175	0
cg00049047	0.0362554890229817	0.137328041434433	0.86224077378438	0.758478897620459	0
cg00049102	0.0112806367383698	0.229490466771688	0.639235350712531	0.820155507571706	0
cg00049253	0.0206591983680957	0.078107537967439	1.10730705140195	0.715318601605973	0
cg00049286	0.00169480746606613	0.588722809295511	0.230089137689992	0.940531718133491	0
cg00049323	-0.0933805583646404	0.016758655249847	1.77576083302088	0.708209273377652	0
cg00049400	0.0177107236013886	0.716469989748197	0.144801995859397	0.960581411019888	0
cg00049411	-0.00790739852651065	0.55019938383297	0.259479900311459	0.932176591661791	0
cg00049440	-0.0613588141581351	0.670319579715155	0.17371809488636	0.95450712557589	0
cg00049502	0.0117889337937699	0.363689936604294	0.439268715820983	0.879893679926232	0
cg00049528	-0.0837679299269339	0.11573473946957	0.93653626165848	0.743204969809164	0
cg00049582	0.0645324704601304	0.130140802856819	0.885586518370485	0.752996366974237	0
cg00049616	0.191386354866442	0.0307164258983474	1.5126293193348	0.708209273377652	0
cg00049664	-0.202171010406724	0.137334698212252	0.862219722498877	0.758478897620459	0
cg00049674	0.0187422713422172	0.615199524906046	0.21098400859473	0.945665556181759	0
cg00049691	-0.000729685550641401	0.946539492596593	0.0238612611941455	0.980882931937717	0
cg00049709	-0.0225389285529659	0.539208322917979	0.268243412894371	0.929686426410011	0
cg00049718	-0.000863741575848888	0.74959174462109	0.125175205051507	0.964775327747276	0
cg00049729	0.00124080257900219	0.98132660230216	0.00818642791940677	0.980882931937717	0
cg00049868	-0.00334257812503005	0.749616856318398	0.125160656213451	0.964775327747276	0
cg00049883	-0.10718017957481	0.000748682359782054	3.1257023994612	0.572791374724461	0
cg00049914	-0.00461859760177237	0.648901616646313	0.187821143856814	0.951463141830975	0
cg00049973	0.00211569808519812	0.502871985978169	0.298542557407453	0.921150168495838	0
cg00049981	0.0903814376798516	0.0800666948076199	1.09654809901174	0.7169651871133	0
cg00050034	-0.0106893158891535	0.294573327081543	0.530806580051887	0.852966680446054	0
cg00050152	0.00125296098650155	0.780324275400936	0.107724882244169	0.968171237367577	0
cg00050224	0.0252601595840098	0.308835619459509	0.510272616229425	0.858920493214698	0
cg00050247	-0.00705445495414101	0.335915884773164	0.473769458777517	0.869120846003333	0
cg00050250	0.0735648816539473	0.0695469165454887	1.15772212026525	0.712040029055904	0
cg00050294	-0.00427183817035437	0.94808841951551	0.0231511581081257	0.980882931937717	0
cg00050336	-0.0638021069883363	0.210387431871394	0.676980207635843	0.808146893352953	0
cg00050342	-0.0163437771920304	0.122093179438796	0.91330859661884	0.747975910849866	0
cg00050375	-0.109367458209469	0.270524000252036	0.567794199264805	0.841353652716268	0
cg00050402	0.127312034468038	0.172857700354247	0.762311269017906	0.783857172248205	0
cg00050416	0.0543364940033184	0.268183274788851	0.571568310352447	0.840459749534316	0
cg00050440	-0.00931040727764682	0.548347161928698	0.260944399959023	0.93180609701652	0
cg00050590	-0.000129635750856149	0.970190216033341	0.0131431093679191	0.980882931937717	0
cg00050618	0.0075514085435135	0.659391170733446	0.180856872369414	0.952897570053721	0
cg00050625	0.000966124473169489	0.918370569159365	0.0369820424727662	0.979324531338122	0
cg00050692	0.0212776308147512	0.870437240682104	0.0602625364455803	0.976245188736638	0
cg00050792	0.0350901506452904	0.305757779113246	0.514622484797059	0.857803515590979	0
cg00050984	0.0035277497789099	0.327391509953204	0.484932587075216	0.865987460406497	0
cg00051022	0.152481965973864	0.0149979132487861	1.82396916278308	0.708209273377652	0
cg00051068	-0.0129366647230874	0.515906905692387	0.28742865882174	0.924245877831077	0
cg00051179	0	1	0	0.980882931937717	0
cg00051200	0.0359960616597331	0.731898566213145	0.135549103622428	0.96252901634101	0
cg00051275	-0.0519358599755288	0.495951667026269	0.30456064561984	0.919458341504531	0
cg00051307	0.00112790831200084	0.959454258724951	0.0179757251045079	0.980882931937717	0
cg00051371	0.0130323349411491	0.831296941194747	0.0802438175068713	0.973130618668016	0
cg00051483	-0.0263549318385095	0.0597138961768672	1.22392459130506	0.708209273377652	0
cg00051546	-0.00149946001234648	0.82234990103483	0.0849433555069554	0.972219421395879	0
cg00051590	-0.125593685875099	0.375898608268981	0.424929282219736	0.884261652792446	0
cg00051704	0.0428253394328274	0.142080920748473	0.847464237132158	0.763036218790269	0
cg00051762	0.0573377197992044	0.243083611486204	0.6142443199762	0.826739624465236	0
cg00051782	0.00650404349963413	0.342545288954806	0.465282000980683	0.871605612734424	0
cg00051979	-0.0057657363998194	0.710262094969284	0.148581361992645	0.959954462980835	0
cg00052046	0.0445812779001881	0.163939536051769	0.785316298299306	0.778089924318847	0
cg00052290	0.00661101574775583	0.41990529415613	0.37684864975287	0.898117832257946	0
cg00052385	0.0709761029947943	0.55146613415732	0.258481152671111	0.932384920157066	0
cg00052422	0.00207707840551177	0.484720335453643	0.314508759955297	0.917063637557962	0
cg00052459	-0.0191982208371605	0.324403567216456	0.488914378832321	0.864902867247589	0
cg00052550	-0.00171916426728477	0.694093684537175	0.158581907165331	0.957843032007406	0
cg00052588	-0.0424890840393257	0.195132881350386	0.709669542569587	0.798678941995934	0
cg00052692	0.00290385995809524	0.919844320137069	0.0362856689876242	0.979408973775158	0
cg00052772	-0.142759741298143	0.171790803202515	0.765000089778986	0.783205402080155	0
cg00052836	-0.0149864664237301	0.810633536915425	0.0911754329209716	0.970990090013903	0
cg00052853	-0.0613928606595854	0.24695331802209	0.607385134357652	0.82899688905653	0
cg00052865	-0.025906519532399	0.0395419884153101	1.40294149546534	0.708209273377652	0
cg00052925	0.162919123099958	0.0819887484685593	1.08624574290036	0.718493712887979	0
cg00052932	0.0290996604420684	0.628323788543684	0.201816497441979	0.948106539357941	0
cg00052970	0.0747224738975696	0.13106825418753	0.882502485279488	0.754025233676621	0
cg00053010	-0.00129026877832917	0.689057090072453	0.161744794237089	0.957279772735914	0
cg00053073	-0.0361808578168877	0.143040430747763	0.844541190724508	0.763666065201909	0
cg00053135	0.00879950087858565	0.563200896824425	0.249336662307725	0.935197737104127	0
cg00053261	-0.0154853742330186	0.585210850709781	0.232687629984022	0.939638875154393	0
cg00053292	-0.0237762672438221	0.292754171019812	0.533496908593826	0.852340978651692	0
cg00053373	0.00149829030997983	0.809946564049486	0.0915436326077225	0.970958890287199	0
cg00053507	0.0190355983159017	0.36574925826817	0.436816545941865	0.880522484021367	0
cg00053617	0.0138429196112852	0.729046526083084	0.137244755116342	0.962227943977475	0
cg00053618	0.0156153102739108	0.800022974529516	0.0968975410479	0.97016104387503	0
cg00053661	-0.000407077837242643	0.969180595748048	0.0135952895860264	0.980882931937717	0
cg00053851	-0.223550739260404	0.0480286966009887	1.3184991990508	0.708209273377652	0
cg00053870	0.0376794129752161	0.0373926475689173	1.4272137837395	0.708209273377652	0
cg00053916	0.0350870370822473	0.49139870114285	0.308565995774616	0.918615907167656	0
cg00053927	0.0338934674278925	0.206203397213132	0.685704183966355	0.805650752483995	0
cg00054047	0.0337298037720652	0.324053332565949	0.489383507901434	0.864864106074487	0
cg00054173	0.0183823300691934	0.109529564033489	0.960468640973235	0.738905057502774	0
cg00054197	-0.0281604939353287	0.583696874191015	0.233812632414063	0.939380155064313	0
cg00054210	0.0144320121057378	0.908911808129774	0.0414782544025824	0.97891302341363	0
cg00054248	-0.000205271242347957	0.979648422439242	0.00892975654198965	0.980882931937717	0
cg00054301	-0.0104983224020185	0.761595061363086	0.118275880839068	0.966177138452345	0
cg00054372	0.0063603073393896	0.587007112372525	0.231356636664774	0.940197770424001	0
cg00054384	0.00243665780855526	0.849560401899788	0.070805738302616	0.974319598005764	0
cg00054408	0.00359813994698674	0.938740589266577	0.0274544037029094	0.980494445264071	0
cg00054472	-0.0105454108420291	0.142632859315139	0.845780411543709	0.763392199347641	0
cg00054496	-0.0198617355983087	0.684891251868356	0.164378381008038	0.956535865197077	0
cg00054511	2.3368318539469e-05	0.992620115802125	0.00321692791630933	0.980882931937717	0
cg00054525	-0.047175087659658	0.357397171599299	0.446848888774073	0.877657353471359	0
cg00054564	0.0789541204744611	0.0525245784050429	1.27963742482583	0.708209273377652	0
cg00054692	0.000596033776536174	0.958434523906944	0.018437550889411	0.980882931937717	0
cg00054702	0.000902792829725944	0.924630619638166	0.0340317287654399	0.979631624967805	0
cg00054706	0.00281731732625897	0.637629071083565	0.195431890602912	0.949668572260444	0
cg00054771	0.0281486421072659	0.270035760073027	0.568578719640943	0.84118708850163	0
cg00054774	-0.0545281236564231	0.5070846575465	0.294919529352923	0.922300002660525	0
cg00054791	0.00993764402720185	0.371349892589973	0.430216697364619	0.882553047863611	0
cg00054890	-0.0277603633932846	0.719033378019589	0.143250948903259	0.961049059472065	0
cg00054988	0.000134454211915585	0.99386702636759	0.00267171779374318	0.980882931937717	0
cg00055030	0.0142109309179928	0.702978613808174	0.153057886994937	0.959199715221766	0
cg00055049	-0.0010157385266461	0.814076989134897	0.0893345209396135	0.971285499603183	0
cg00055052	-0.0627642767491833	0.547661909712583	0.261487463520537	0.931580658005598	0
cg00055067	0.0233093434224791	0.601932342574883	0.220452320864551	0.943188330319245	0
cg00055073	-0.025609350908049	0.650371786739451	0.186838306788427	0.951713057513192	0
cg00055292	-0.00946476867837035	0.79561399381509	0.0992975868054867	0.96967690272022	0
cg00055341	-0.00180281964361654	0.970402484879059	0.0130481000558673	0.980882931937717	0
cg00055353	-0.0136269835066461	0.41406790639728	0.382928429518652	0.896486060363415	0
cg00055555	0.0210245918040049	0.415769330431794	0.381147549914335	0.897006169864906	0
cg00055557	-9.45996892985325e-05	0.993899906744636	0.00265735014723736	0.980882931937717	0
cg00055595	0.00933446407962983	0.335348330614077	0.474503851264284	0.86893034828937	0
cg00055679	-0.0288521682971144	0.32773428451724	0.484478124385643	0.866080064537757	0
cg00055726	-0.0288169005977509	0.559214725479781	0.252421401084959	0.934210115940993	0
cg00055747	-0.0725640424648988	0.149928711383875	0.82411519169087	0.76852194787221	0
cg00055771	0.00473518956779274	0.899834766864455	0.0458372310352093	0.978185415722835	0
cg00055848	0.00768191054247343	0.753836467402995	0.122722857057804	0.965422891860443	0
cg00055860	0.0230873663419056	0.00568204618150184	2.24549524081901	0.708209273377652	0
cg00055876	0.0910959771112565	0.368070853533937	0.434068571715371	0.881222999280949	0
cg00055981	-0.0256430077122907	0.744288466003785	0.128258711076277	0.964166161835501	0
cg00055986	-0.119315058305192	0.141942246225637	0.847888326374424	0.762806674949817	0
cg00056002	0.0467828895609426	0.000485754739709966	3.31358295311657	0.505526275654601	0
cg00056034	-0.0186872491241201	0.361263874868043	0.442175464199652	0.878996395283443	0
cg00056066	-0.0171339977540903	0.661730413552577	0.17931890444584	0.95332170581457	0
cg00056074	0.0182330926005416	0.110606794639344	0.956218193250717	0.739680022456016	0
cg00056202	-0.0168367733616663	0.278141458024305	0.555734273094618	0.845385966829428	0
cg00056257	-0.0976221003550908	0.000312910832317045	3.50457940222904	0.437583880769398	0
cg00056280	0.0879329706368601	0.229203393811444	0.639778956064723	0.819913940669468	0
cg00056497	0.0191393482821559	0.636506619276439	0.196197075591969	0.949590919656532	0
cg00056508	0.0144510302856292	0.732283017906524	0.135321037302457	0.962564019479355	0
cg00056541	-0.0534674855446153	0.25856237121956	0.587434678066523	0.835524147699273	0
cg00056578	0.0108662791752115	0.398421471048294	0.399657265362462	0.891351102676652	0
cg00056605	-0.0553713313058963	0.298636170667591	0.524857591889001	0.854542916615605	0
cg00056624	-0.00318786422473651	0.490943387089426	0.308968585457913	0.918409383118415	0
cg00056628	0.0190137919789671	0.0760772543861567	1.11874516939422	0.714064277083394	0
cg00056676	-0.0212282177391598	0.291889800234308	0.534781080686366	0.851928883523595	0
cg00056692	0.0282975030446842	0.690174970573305	0.161040794593939	0.957407862050582	0
cg00056754	0.225667238347257	0.0273427997983941	1.56315701739302	0.708209273377652	0
cg00056767	-0.00564494554232451	0.794096932478454	0.100126481614367	0.96954683428872	0
cg00056834	-0.039739244892419	0.251859543579302	0.598841588005394	0.831761788569792	0
cg00056963	-0.0457596957369968	0.569670304906625	0.244376418337442	0.936405615063921	0
cg00056985	-0.00203734069110606	0.715986431410852	0.1450952078866	0.960500675482937	0
cg00057092	0.000731022552660278	0.898308815593254	0.0465743383299647	0.978134309982094	0
cg00057100	-0.0340385589054573	0.267290807632245	0.573015976758759	0.839988201469653	0
cg00057231	0.0702819423709389	0.179285185509624	0.74645559508496	0.788649633013989	0
cg00057317	0.00490593113524042	0.388657508708993	0.41043293748022	0.888720572582724	0
cg00057376	0.011286872037693	0.590862471659117	0.228513593145973	0.940926606281381	0
cg00057393	0.000905390339905348	0.830170639127521	0.080832630497836	0.973075887316685	0
cg00057449	0.0266637938452392	0.607654262863557	0.216343451053537	0.94437721513596	0
cg00057476	-0.0434815229076941	0.419697514957355	0.377063602252658	0.898029120486049	0
cg00057521	0.0724537957880734	0.0917762739231119	1.03726957845091	0.724278133895718	0
cg00057593	0.102467075861138	0.390027516364861	0.408904752502042	0.889018266030518	0
cg00057603	0.00941094200302575	0.842559259580528	0.0743995442207127	0.973918166206403	0
cg00057661	0.0116123397852678	0.346742256131684	0.459993229337107	0.873538279981429	0
cg00057663	-0.0374168534061805	0.141695427421864	0.848644164413756	0.762647752076878	0
cg00057676	0.0028047710892994	0.667015901373808	0.175863812565337	0.954164878283645	0
cg00057689	0.0382236191533863	0.341988326573702	0.465988717894596	0.871364297248334	0
cg00057700	0.0254633184319363	0.122286330800139	0.912622085807942	0.74809831957978	0
cg00057791	-0.0158741303333662	0.254555567397747	0.594217400046093	0.833451159462553	0
cg00057840	0.000236241481856763	0.997339352836938	0.00115704430801052	0.980882931937717	0
cg00057966	-0.112875119851769	0.0307412236386117	1.51227884962351	0.708209273377652	0
cg00058009	0.032588606104931	0.271475513748158	0.56626933632792	0.841914605467785	0
cg00058026	0.0591385942587146	0.185944925126973	0.730615670058049	0.792926372297983	0
cg00058061	0.131930210919836	0.0443770922976863	1.3528411572739	0.708209273377652	0
cg00058113	0.000885199295885882	0.786356450153754	0.104380546525912	0.9689404560217	0
cg00058226	-0.0980971229700432	0.279154187320309	0.554155853335798	0.845755494672203	0
cg00058235	0.0182547307444064	0.738594300903129	0.131594047749042	0.963465076586669	0
cg00058290	-6.11247560717502e-05	0.995128688038507	0.00212075353451534	0.980882931937717	0
cg00058291	0.0158134519139989	0.80723860738043	0.0929980754984469	0.970710954522918	0
cg00058296	0.0154096388056065	0.241154315621929	0.617704961674841	0.825772337294502	0
cg00058299	-0.00986251671110587	0.117692499558009	0.929251213489292	0.744541763476013	0
cg00058329	-0.000485758137829207	0.928867078734155	0.0320464292813463	0.979920609266959	0
cg00058413	-0.00263250667039222	0.869474528051334	0.0607431364775854	0.976227488455895	0
cg00058527	0.0018822246189031	0.52670737516041	0.278430600440613	0.926894498677879	0
cg00058576	0.0121903306571765	0.709785235160264	0.148873039019304	0.959908086672991	0
cg00058626	-0.0918663016071887	0.39018237503892	0.408732352051233	0.889064156557086	0
cg00058644	0.0383947736624893	0.585946249214085	0.232142221422838	0.939794799879893	0
cg00058696	0.0448759234758858	0.271682038785456	0.565939072344744	0.841925248626363	0
cg00058708	-0.0581578350156153	0.12710567317923	0.895835064902728	0.750595625954336	0
cg00058743	-0.00343791372022075	0.931678935410807	0.0307337234852731	0.980131920387748	0
cg00058767	0.045754121825278	0.145061787592032	0.838446975043501	0.765319777451471	0
cg00058771	0.0075808332351093	0.574658705078589	0.240590010106354	0.937592710626184	0
cg00058786	0.00181341426058902	0.749987899684582	0.124945743465111	0.964845405496188	0
cg00058799	-0.0648893897284976	0.041954655173523	1.37721984403654	0.708209273377652	0
cg00058857	-0.037369830904704	0.397227158991974	0.400961065823387	0.890955364522082	0
cg00058879	-0.0600149062776711	0.163447337472466	0.786622149604468	0.777868557787509	0
cg00058887	0.0462585797909401	0.252033332056979	0.59854201885681	0.831850830849357	0
cg00058903	-0.0421643118359917	0.356557851372272	0.447869995984864	0.877436162655199	0
cg00058938	-0.0947773447512272	0.0695087344012293	1.15796061895067	0.712040029055904	0
cg00059024	0.000377115721592197	0.89984653602675	0.0458315508270156	0.978185415722835	0
cg00059041	0.0226307056771763	0.784474006999372	0.105421441884258	0.968706386166357	0
cg00059086	-0.00264993702152569	0.945408214408576	0.024380628543769	0.980882931937717	0
cg00059161	-0.0447772366912497	0.574376228832599	0.24080354213006	0.937570317057199	0
cg00059165	-0.0249208478951991	0.672220469097614	0.172488267408348	0.954749895605395	0
cg00059225	0.00999154743398805	0.687434621475036	0.162768599145363	0.957003023688498	0
cg00059232	0.0234454665427702	0.768590382929231	0.114305053994617	0.966923084373701	0
cg00059240	0.0512719514857547	0.0611254147007395	1.21377818142036	0.708325204029916	0
cg00059246	0.0160312150755273	0.55856487850885	0.252926375382837	0.93414048279849	0
cg00059309	-0.0616284074542419	0.379719147512566	0.420537502809148	0.885766038344485	0
cg00059387	-0.0407808269128305	0.383666931127917	0.416045631730994	0.887130587741214	0
cg00059399	-0.202617190469809	0.0285835232374196	1.5438842406163	0.708209273377652	0
cg00059625	0.0236850593954939	0.528206865241223	0.277195958454722	0.927193789265307	0
cg00059659	-0.0054543576052669	0.65999711013066	0.18045796605973	0.952951862353707	0
cg00059662	-0.0408614503538193	0.164922073472836	0.782721213695136	0.779166106471429	0
cg00059664	-0.00384075166230062	0.54988451640487	0.259728508968052	0.932133599326762	0
cg00059699	0.00417253119161899	0.793206317771044	0.100613835361622	0.96951989559204	0
cg00059707	-0.0114374794752636	0.278179862952531	0.555674311170442	0.845385966829428	0
cg00059740	0.0116429988958516	0.332755046925434	0.477875348820246	0.867922420272139	0
cg00059870	0.0458062146048661	0.115647551919191	0.9368635561423	0.743089386976049	0
cg00059880	-0.0191416355897916	0.85646294030336	0.0672914244906053	0.975040942822123	0
cg00059911	0.00337494191818306	0.674430824396674	0.171062588799298	0.955170810741058	0
cg00059930	0.0250323470191153	0.534916774208663	0.271713783050885	0.928670424633716	0
cg00059937	0.128221400636014	0.0785119559146774	1.1050642032242	0.715682376807777	0
cg00059963	-0.0874471393618671	0.160912895293183	0.793409150865144	0.776498683677481	0
cg00060004	-0.0187986173458464	0.716420576971721	0.144831948874185	0.960567385479681	0
cg00060026	0.133365356851301	0.00240590844660469	2.61872090313537	0.708209273377652	0
cg00060287	0.0085399132532081	0.340768057080257	0.467541121898168	0.870906898941761	0
cg00060320	0.0230451651818888	0.52149374165324	0.282750899091281	0.925434333795297	0
cg00060374	-0.0455372664636833	0.147794469653136	0.830341816577608	0.767374733187357	0
cg00060437	0.0025581134401551	0.88150215506157	0.0547766216174058	0.97711687937926	0
cg00060475	-0.0285722537146868	0.184883086223363	0.733102817861111	0.792255943535486	0
cg00060484	0.0299779835051566	0.561311612809561	0.25079597269759	0.934681392952366	0
cg00060627	0.00200511485529858	0.897476415744226	0.0469769551693869	0.978134309982094	0
cg00060628	-0.04782733829654	0.391973390053085	0.40674341498304	0.88950370560309	0
cg00060649	0.0653847018325653	0.280206313263273	0.552522083952049	0.84627176589211	0
cg00060734	0.0207006076479864	0.333465168863406	0.476949522348379	0.868154843751095	0
cg00060762	-0.000617550946646036	0.937427907610596	0.0280621214997505	0.980429281352038	0
cg00060827	-0.113900985971983	0.0349731959034357	1.45626467939199	0.708209273377652	0
cg00060866	-0.0549811363534113	0.190186989427695	0.72081919619474	0.795218709160659	0
cg00060880	0.0136452515035162	0.035106633761789	1.45461081134261	0.708209273377652	0
cg00060956	0.0341776487022071	0.210007146908993	0.677765925216924	0.807955876252786	0
cg00061031	-0.013774254030162	0.915730349534412	0.0382323919976642	0.979225874467172	0
cg00061086	0.00312750564720763	0.747598657208526	0.126331487345976	0.964621258790662	0
cg00061145	0.00738047191494332	0.293423614312566	0.53250493768785	0.85259179278465	0
cg00061150	0.0591834092029797	0.0752385793632416	1.12355941328819	0.71381629607771	0
cg00061185	0.0218988305949188	0.359648363644911	0.444121911344294	0.878426762111413	0
cg00061209	0.0898773661001574	0.326161518011194	0.486567280270791	0.865535370860929	0
cg00061217	-0.0200592173959233	0.619642803752094	0.207858589635777	0.946691545222428	0
cg00061233	0.0286753007832535	0.88168092370395	0.0546885556234383	0.97711687937926	0
cg00061264	0.0324517448252482	0.389859278535556	0.409092125240049	0.888957190645432	0
cg00061306	0.0781838443103086	0.0167931668079481	1.77486739811262	0.708209273377652	0
cg00061412	0.017551105700902	0.342473968786322	0.465372433345563	0.871590951191425	0
cg00061421	-0.00133592187699494	0.9754928034058	0.0107759302189025	0.980882931937717	0
cg00061479	0.0542425588201663	0.0592885225319988	1.22702937212417	0.708209273377652	0
cg00061575	-0.0431369832408372	0.162086272784284	0.790253764340127	0.777399561081807	0
cg00061629	0.0557952695833421	0.432164554082717	0.364350856604946	0.901359418544867	0
cg00061632	-0.0518061548787138	0.325598676345269	0.487317369314514	0.865356036904068	0
cg00061635	-0.00183411620423915	0.972743506113284	0.0120016597980116	0.980882931937717	0
cg00061678	-0.033546292335731	0.02462752180775	1.60857928768863	0.708209273377652	0
cg00061695	0.0612875853030088	0.521638771231496	0.282630136781263	0.925452479958208	0
cg00061769	0.00162485647410496	0.674426165889216	0.171065588619291	0.955170810741058	0
cg00061805	0.113686097378294	0.0294935905081511	1.53027235383146	0.708209273377652	0
cg00061860	-0.0374109859606132	0.496553835019528	0.304033659586613	0.919578644571296	0
cg00061989	-0.00882919608822677	0.364076739272023	0.438807067093261	0.879986844711772	0
cg00062012	0.00726470557319971	0.462724343344761	0.334677652213522	0.911359136653866	0
cg00062151	0.0588026536525308	0.20637276814198	0.685347610465012	0.805650752483995	0
cg00062245	0.0747818649314327	0.0327656912486959	1.48458066542103	0.708209273377652	0
cg00062282	0.0110015199450582	0.878492094205823	0.056262142487679	0.976966091586377	0
cg00062312	0.000776725825044389	0.915185814009577	0.0384907203529627	0.97921123661239	0
cg00062496	-0.0367744140886758	0.575889356462258	0.239660947989324	0.937776857992545	0
cg00062678	0.0353912510073488	0.658648586158286	0.181346236086669	0.952700659501055	0
cg00062703	0.0130844920709408	0.603692599386288	0.219184148091199	0.943532061969188	0
cg00062776	-0.0307339525663513	0.104827967575542	0.97952283430536	0.733896010309096	0
cg00062873	-0.0107333524727326	0.235836082982112	0.627389746988366	0.823057555992352	0
cg00063006	0.00803210724729367	0.575533266264976	0.239929568753963	0.937752321448147	0
cg00063066	-0.000484057741248187	0.852321720457587	0.0693964439114113	0.974576337658927	0
cg00063077	0.00025418410964497	0.939880920649813	0.0269271663797011	0.980569754166478	0
cg00063144	0.106458136092021	0.0831774614444829	1.07999433832882	0.718725415442731	0
cg00063174	0.00231912983803942	0.428349845698951	0.368201385205544	0.900575173413201	0
cg00063223	-0.0447786681301814	0.560507124066487	0.251418863134839	0.934473349927924	0
cg00063246	-0.000275918147280824	0.973734477008727	0.0115594526602657	0.980882931937717	0
cg00063268	0.00939578017386908	0.860124195685791	0.0654388352602277	0.975417389861073	0
cg00063279	-0.00574054804456509	0.823056522914226	0.0845703388498997	0.972347346814235	0
cg00063284	-0.138976296809799	0.145424084448806	0.837363661723048	0.765635684405779	0
cg00063291	0.00856175190531687	0.731081443784964	0.136034239162319	0.962419827868073	0
cg00063346	-0.000160831252618661	0.951197078650412	0.0217294922076512	0.980882931937717	0
cg00063348	0.13474800147618	0.170396060864432	0.768540449267761	0.782515603391694	0
cg00063357	0.026309119323928	0.295192427666703	0.529894787312227	0.853263572057984	0
cg00063392	0.179368845957361	0.102489917595039	0.989318856054177	0.732261631024608	0
cg00063402	0.0784523191960776	0.389924887825383	0.409019044113681	0.888991402501413	0
cg00063503	-0.0221424265999055	0.624517161899537	0.204455622596719	0.947447504045318	0
cg00063535	0.0718972253795592	0.096778748245493	1.01421999943747	0.728318671821	0
cg00063567	-0.000277203551139656	0.914327873031046	0.0388980406837446	0.979136098864179	0
cg00063649	-0.00856169067344537	0.141487469261773	0.849282021421979	0.762572002233175	0
cg00063703	0.0094303296853951	0.250486104610968	0.601216361046879	0.831064739774136	0
cg00063744	0.00426199190638935	0.707809789674462	0.150083434956209	0.959733472200679	0
cg00063748	-0.103677548199207	0.0911401796412418	1.04029011973949	0.723845889203018	0
cg00063945	0.0167930161661547	0.0105054848432188	1.97858389948121	0.708209273377652	0
cg00063979	0.0717583316249812	0.640206380069811	0.193680002145484	0.950021999854775	0
cg00063987	-0.0552623408213578	0.221137993073302	0.65533663614322	0.815225379551524	0
cg00064020	0.0595363417859774	0.191380428480003	0.718102477414654	0.795998018172783	0
cg00064051	-0.009828305667897	0.637967520089308	0.19520143131811	0.949748527858192	0
cg00064080	0.00200893500731708	0.926215764672554	0.0332878313619558	0.979697935427883	0
cg00064154	-0.0208653834402327	0.444336206689092	0.352288296877036	0.90505195901235	0
cg00064172	0.0805719127640585	0.43295213500963	0.363560114386201	0.901681715178268	0
cg00064218	0.021007284089361	0.337339449197336	0.471932868514564	0.869518537066777	0
cg00064235	0.00638338740573436	0.463884408731328	0.333590223979925	0.911711077082862	0
cg00064261	0.0110176753246592	0.602296825590394	0.220189425775474	0.943254298398957	0
cg00064267	0.0860440078309167	0.230533649768578	0.6372656739958	0.8207982494089	0
cg00064284	-0.00822380066758001	0.688751819584738	0.161937240794144	0.957255336449206	0
cg00064341	-0.0939480159626601	0.139206252221658	0.85634125865945	0.760239012971196	0
cg00064347	-0.00185277440763693	0.743993291840168	0.12843098022016	0.964165118099008	0
cg00064408	-0.00735100423425305	0.77563221940669	0.110344158825016	0.967741430060597	0
cg00064415	0	1	0	0.980882931937717	0
cg00064525	-0.0505901660764618	0.657245902761945	0.182272112583219	0.952697602041058	0
cg00064589	0.00757155791589105	0.595791552143548	0.224905659032106	0.941973363964304	0
cg00064733	0.000632234644671517	0.821732522840363	0.0852695240150709	0.972143059601843	0
cg00064778	-0.0038987650243212	0.964834151654083	0.0155473324713209	0.980882931937717	0
cg00064840	0.0453871403755183	0.509379723003699	0.292958347089082	0.922803444533542	0
cg00064950	-0.00850664956409925	0.347293788417016	0.459302984268674	0.873730845768165	0
cg00065061	-0.0550974834935435	0.106153382684638	0.974066162045648	0.735677081316533	0
cg00065071	0.00433583524846741	0.639426686312327	0.194209242514853	0.949961467816552	0
cg00065088	0.0892074639447378	0.074137747143226	1.12996061520598	0.713780166609621	0
cg00065128	-0.0092201801153052	0.631088198412021	0.199909941220344	0.948655695391672	0
cg00065142	0.0384557090589917	0.590640219179715	0.228676983423931	0.940865935423048	0
cg00065215	-0.005247211407844	0.152851919797596	0.815729102228921	0.770759173152442	0
cg00065261	0.0456683084130049	0.133450372454637	0.874680209776302	0.75569253652346	0
cg00065302	0.038152996201593	0.600180771966129	0.221717922211352	0.942770737680472	0
cg00065385	0.0589807334825057	0.186696335368408	0.728864206662055	0.793284738259398	0
cg00065408	0.00388354453208113	0.444008201761114	0.352609007482914	0.905015341715563	0
cg00065430	-0.0144462732258079	0.863096812649045	0.0639404872035762	0.975743317053328	0
cg00065446	0.0238742916407507	0.644803051694101	0.190572915789237	0.950929517963424	0
cg00065569	-0.0190191429286741	0.438302295498012	0.358226254831989	0.903402404868263	0
cg00065570	-0.0143513778428239	0.585362880548671	0.232574820822629	0.939703058114606	0
cg00065591	-0.0137463322414767	0.398635311453987	0.399424233758021	0.89143638250374	0
cg00065613	-0.163068402373415	0.0148604042860004	1.82796937517903	0.708209273377652	0
cg00065726	0.014368874502953	0.149472942260379	0.825437416640804	0.768320565699533	0
cg00065919	0.000960001936360133	0.797513979941829	0.0982616952822177	0.969941763685545	0
cg00065921	0.00896065800750379	0.338195886067124	0.470831679615905	0.869867207722872	0
cg00065935	0.00419596083928705	0.515567354343005	0.287714589917453	0.924131047224435	0
cg00065942	-0.0587612777960123	0.391009060270606	0.407813179228327	0.889300458676163	0
cg00065957	0.040902945172172	0.464280829724573	0.333219248095002	0.911770061967661	0
cg00066110	-0.00524893368752822	0.844083935211151	0.0736143652386014	0.973920762544312	0
cg00066151	-0.00411910350826327	0.701083700159295	0.154230129897331	0.958969063015697	0
cg00066153	-0.00838150687821387	0.238489571516807	0.622530606693993	0.824185450679956	0
cg00066182	-0.0529865744962781	0.285848878770165	0.543863506947646	0.8490714365489	0
cg00066198	-0.00750306295325983	0.372970013816489	0.428326083358941	0.883213497910883	0
cg00066239	0.00574340673103277	0.834654313793558	0.0784933576864532	0.973461739387922	0
cg00066249	-0.00713128219422081	0.651114548056448	0.186342600966952	0.951836927575853	0
cg00066351	-0.0243723009525424	0.0717506734316616	1.14417401840885	0.712596441665939	0
cg00066449	0.00833926192499588	0.424640550845062	0.371978535447121	0.899467188581876	0
cg00066468	0.00291280591681707	0.412732327452369	0.384331513472152	0.896080568302822	0
cg00066499	0.00381891383267451	0.309869685510508	0.508820908625099	0.859296935686639	0
cg00066511	0.0558137150343337	0.2165111311147	0.664519771100807	0.812155030148437	0
cg00066535	-0.0222975550131126	0.361126273633621	0.442340913459056	0.878949977209405	0
cg00066554	0.081684566329914	0.408946951356592	0.388333025066823	0.894888803356835	0
cg00066663	-0.0422122609848692	0.00430404911366864	2.36612278156249	0.708209273377652	0
cg00066671	-0.000163829184304222	0.988877532174397	0.00485749039899847	0.980882931937717	0
cg00066676	-0.00311593801878102	0.888103591777783	0.0515363735080027	0.977509050090092	0
cg00066722	0.0208628104025583	0.368676279027818	0.433354804402925	0.881603496014264	0
cg00066768	3.4903481905167e-06	0.999905272934317	4.11413905452988e-05	0.980882931937717	0
cg00066805	0.00520608272409563	0.777884465643591	0.109084901287219	0.967822926898444	0
cg00066816	0.0377576715511802	0.379755678643514	0.420495723231855	0.885776894165453	0
cg00066828	0.0098534659751815	0.8932952189018	0.0490049904376165	0.977687429872332	0
cg00066832	-0.157050925597466	0.0204346819160553	1.6896321180785	0.708209273377652	0
cg00066854	0.0352732590188255	0.685193126652924	0.164187002203432	0.956577451262453	0
cg00066903	0.0185918250714455	0.350645536472812	0.455131685062833	0.87505141000781	0
cg00066910	0.161494179684077	0.221395281913718	0.654831638473874	0.815335803838381	0
cg00066919	0.0284034763741666	0.416994396038931	0.379869781442844	0.897297462667695	0
cg00066925	0.0134882976554009	0.204967216793946	0.688315596037083	0.804756924424811	0
cg00067018	0.00884599416196554	0.434676423607125	0.361833914847126	0.902195132614605	0
cg00067058	0.0305283122512607	0.263113406034401	0.579857023375955	0.837726683306261	0
cg00067102	-0.000967453325754702	0.728154576591671	0.137776416518359	0.962227943977475	0
cg00067133	0.0871342393213706	0.496722693822481	0.303885997893378	0.919599126795965	0
cg00067196	0.0790929096605914	0.381597885973053	0.418394039923867	0.88647437002056	0
cg00067365	-0.000265333874550128	0.929748471204152	0.0316345270836944	0.979989774052022	0
cg00067414	-0.0263674522862277	0.0656514179019011	1.18275588982855	0.71200446371355	0
cg00067427	-0.0686299560345928	0.0751975456280836	1.12379633411015	0.71381629607771	0
cg00067471	0.0515988973655211	0.0854439687555099	1.0683185874622	0.720549201254938	0
cg00067518	-0.0867665204835308	0.372737745540497	0.428596625894085	0.883128230245282	0
cg00067528	-0.00367991826938345	0.855058578592651	0.0680041314845895	0.974832457506612	0
cg00067576	-0.00365901417500333	0.772195661144338	0.112272642942954	0.967434036540965	0
cg00067588	-0.00281460001456324	0.869621670495398	0.0606696464064592	0.976227488455895	0
cg00067696	0.0927914582274769	0.141344802966166	0.849720155229714	0.762364528498503	0
cg00067702	-0.00811102692527443	0.931934550635151	0.030614586890748	0.980132068121684	0
cg00067720	-0.00515000317385352	0.913448649386548	0.0393158620113883	0.979076278177345	0
cg00067742	0.0772831939299718	0.0660657638087131	1.18002353961944	0.71200446371355	0
cg00067753	0.112441288878225	0.0554922736725893	1.25576748057005	0.708209273377652	0
cg00067758	0.0931535273098648	0.301251428210363	0.521070885454721	0.856010111181407	0
cg00067814	-0.00298971518306608	0.741274560251908	0.130020904143466	0.963846484048348	0
cg00067941	-0.0308229924436017	0.603631114857671	0.219228382112627	0.943530817821048	0
cg00068038	0.0319449258232947	0.709264028657969	0.149192065460216	0.959866881885097	0
cg00068102	0.00498173013172371	0.935245406692658	0.0290744160919932	0.980322684943686	0
cg00068153	0.0231381299689016	0.47317993212996	0.324973682366236	0.914207084378733	0
cg00068155	0.00334443453605822	0.830334447958888	0.080746944193911	0.973076128600857	0
cg00068160	0.086354765980251	0.104639592903101	0.980303958624937	0.733722135616079	0
cg00068265	0.0534252694666888	0.0378807649686704	1.42158125938582	0.708209273377652	0
cg00068305	0.000510800329690108	0.856665760771265	0.0671885906400204	0.975040942822123	0
cg00068377	-0.00689315739309775	0.45493772511987	0.342048048371041	0.908979033546816	0
cg00068391	0.0647637957466494	0.187439036721035	0.727139956313643	0.793767307956105	0
cg00068412	-0.00113685650562753	0.892461268071968	0.0494106227537201	0.977665551968193	0
cg00068428	0.0828315354457119	0.236594515466328	0.625995327038253	0.823376053117826	0
cg00068433	0.0175897757690782	0.168614013923906	0.773106332932527	0.781242119374441	0
cg00068503	-0.00609372159046263	0.791740260691727	0.10141727024068	0.9694293281011	0
cg00068621	-0.00364456588892579	0.549180428599643	0.260284948315529	0.93195401448089	0
cg00068622	-0.00152406759202082	0.566952539576653	0.246453295009503	0.935854779560557	0
cg00068745	-0.026578427789213	0.49424014614313	0.306061980624962	0.919050222418012	0
cg00068750	-0.0192994998810635	0.769293289894913	0.113908055647943	0.96699489513473	0
cg00068779	-0.0188367500126382	0.242360425091524	0.615538294437839	0.826485191185575	0
cg00068810	-0.037773055647951	0.483556889779914	0.315552424447434	0.916677364290752	0
cg00068909	-0.0228673879652476	0.165424016712938	0.781401438140703	0.779508863037419	0
cg00069002	-0.0015814492360823	0.966749964147221	0.0146858353610924	0.980882931937717	0
cg00069014	0.0776231164176241	0.0363830756395896	1.43910059068093	0.708209273377652	0
cg00069017	0.0106416226046809	0.0977027576548446	1.01009317817089	0.728980099442311	0
cg00069059	5.55380339081499e-05	0.999408565155491	0.00025693287639506	0.980882931937717	0
cg00069242	-0.00788995728541831	0.506652947067368	0.295289426828064	0.922171544128462	0
cg00069261	-0.0212683712721382	0.138234012174591	0.859385086611817	0.75935474688654	0
cg00069341	0.0868543690311577	0.128603603009184	0.890746863876127	0.751929250470811	0
cg00069401	-0.0126155428178325	0.725730665910347	0.139224525321016	0.961960725172407	0
cg00069417	0.105471232096253	0.0551102978390138	1.25876724185984	0.708209273377652	0
cg00069463	-0.166010276187417	0.0631448502713967	1.19966206220938	0.709885645308459	0
cg00069642	-0.0226284774829305	0.686185627815075	0.163558382499566	0.956739258433274	0
cg00069658	0.0624625731217066	0.565308024306157	0.247714849871296	0.93552440364423	0
cg00069760	-0.0217634157406462	0.810433590045861	0.0912825670687456	0.970990090013903	0
cg00069815	0.00290732369160508	0.71331592673948	0.146718079052567	0.960129372638209	0
cg00069860	0.00833646840785039	0.24602556075532	0.609019769651473	0.828476258081126	0
cg00070042	-0.00193286181530094	0.958878082565227	0.0182366080901213	0.980882931937717	0
cg00070043	-0.0110344259475072	0.159905462254798	0.796136700815363	0.775858668540335	0
cg00070052	0.0124222431908006	0.785102937389031	0.105073397765331	0.968803770629782	0
cg00070172	-0.0394808527519888	0.372338225629501	0.429062375203147	0.883011164223857	0
cg00070370	0.020469045521808	0.448650644428767	0.348091704104561	0.906559997908117	0
cg00070380	-0.0450267689122677	0.37279385030468	0.428531260483216	0.883128230245282	0
cg00070383	-0.0631362899327946	0.160496007897225	0.794535765562962	0.776219523644594	0
cg00070424	0.0218871031328432	0.676868941374094	0.169495413365156	0.955596073746083	0
cg00070460	0.0441801014273997	0.400282279614861	0.397633635565211	0.891896845958326	0
cg00070588	-0.00873348025351441	0.392222601793868	0.406467383764782	0.88950370560309	0
cg00070621	0.016701209102492	0.772545523485368	0.11207591964944	0.967434036540965	0
cg00070680	0.00379518327133524	0.644104175262814	0.191043885617069	0.950808325906389	0
cg00070722	0.0662083906332335	0.266128208403777	0.57490908972964	0.839327212533054	0
cg00070771	0.165865715437632	0.14717890586936	0.832154429950978	0.766922087479343	0
cg00070814	-0.000585141465842194	0.832097641274716	0.0798257090713704	0.973214474909571	0
cg00070868	0.114408081512497	0.304515292341738	0.516390892808219	0.857273724039027	0
cg00070899	-0.0376987860596874	0.495064576308556	0.305338147924448	0.919302924143439	0
cg00070908	0.0148235290151035	0.62779582573521	0.202181576285214	0.948029022393088	0
cg00071026	-0.0129351209470161	0.813733981274414	0.089517547625107	0.971256110035677	0
cg00071051	-0.0877360546474135	0.223411472260898	0.65089452946715	0.816388526095351	0
cg00071161	0.0283806395598821	0.182406834558132	0.73895889322649	0.790618037670165	0
cg00071210	0.053650650775732	0.417739079950061	0.379094894108219	0.897519981101161	0
cg00071215	-0.00322636478069298	0.827316886937881	0.0823281108967411	0.972755113111071	0
cg00071241	0.0125057701177388	0.434652495393855	0.361857822693192	0.902195132614605	0
cg00071265	0.0149510041076101	0.506484573631353	0.295433777724837	0.922133666244901	0
cg00071343	0.00561960479288645	0.767596782606636	0.11486685428455	0.96679021171836	0
cg00071360	0.0163352714591147	0.58630248981815	0.231878261517083	0.939951396797853	0
cg00071382	0.0522535866366562	0.215317637062718	0.666920394861615	0.811214572439244	0
cg00071408	-0.00435926210081073	0.273492685901174	0.56305428364585	0.842804468315579	0
cg00071442	0.00530074237243469	0.582871095742321	0.234427480571541	0.939290005105377	0
cg00071605	0.0155088679495987	0.640387021315617	0.193557478483106	0.950028736125301	0
cg00071658	0.0161996362623559	0.500190777518215	0.300864320022295	0.920630899729246	0
cg00071692	-0.116745466569474	0.0702931275019778	1.15308713349893	0.712280994433197	0
cg00071727	0.00247370175089668	0.963368387629577	0.0162076089072894	0.980882931937717	0
cg00071751	-0.00247274301890896	0.420037704027174	0.376711724087807	0.898140245359855	0
cg00071887	-0.105730027531309	0.0933021197544943	1.03010848929506	0.72578951538478	0
cg00071911	0.0385783915261698	0.660856946026556	0.179892540930533	0.953096835368327	0
cg00071950	0.00846601938771582	0.817435653833879	0.0875464237254516	0.971687197410811	0
cg00071998	-0.0174214888622813	0.139010936567931	0.856951030650513	0.760098784677901	0
cg00072099	0.00510044034952694	0.154423813889506	0.811285725740444	0.771864966176195	0
cg00072172	-0.0029968087946272	0.676893820676534	0.169479450533163	0.955603003700681	0
cg00072216	0.00249883068525795	0.497900853952721	0.302857128862848	0.919930441587769	0
cg00072271	0.00263477767980481	0.900599066125416	0.0454685077137352	0.978261517452302	0
cg00072317	0.000377102965300799	0.967560135975429	0.0143220331197279	0.980882931937717	0
cg00072369	-0.000441941132910153	0.949936277405804	0.0223055266050703	0.980882931937717	0
cg00072406	-0.0793403546557777	0.172530787031292	0.763133396562996	0.783707805082232	0
cg00072426	0.0384031265144609	0.274944871624934	0.560754376530434	0.843603734825542	0
cg00072449	0.0109235331940832	0.618153313396776	0.208903798528313	0.94647087000905	0
cg00072675	0.0348688135250224	0.759765819553655	0.11932024844008	0.966037819976104	0
cg00072689	0.0278276163356331	0.358771662340645	0.445181867119324	0.878140088665298	0
cg00072711	0.00641037819575048	0.805124646090202	0.0941368787394403	0.970528956115272	0
cg00072720	-0.0169176829524323	0.449483608993027	0.34728614075761	0.90682575457054	0
cg00072891	0.00109690451204737	0.692724171191826	0.159439658281905	0.957734855840868	0
cg00072957	-0.0734187106969936	0.182719477957068	0.738215154243618	0.790865510997483	0
cg00073010	-0.00340656044023129	0.779552721376446	0.108154508020233	0.96805803172135	0
cg00073090	-0.0108255344501966	0.922664647425161	0.0349561193826335	0.979525552327448	0
cg00073181	0.0825951434336712	0.271383418845564	0.5664166906625	0.841866518087099	0
cg00073243	0.00643923055918184	0.808604542036546	0.092263823507083	0.970799560895059	0
cg00073244	0.0438353622019196	0.216276349080133	0.66499097027699	0.812021504419826	0
cg00073261	-0.0405480899495587	0.0520192231372645	1.28383613790944	0.708209273377652	0
cg00073322	0.150740211081285	0.186121492882741	0.730203472643517	0.792996485745277	0
cg00073380	0.00582830280889776	0.489719958492069	0.310052195989253	0.918037039948274	0
cg00073460	0.0429607200158464	0.456952428071207	0.340129010655681	0.909650463617571	0
cg00073543	-0.0629344912560704	0.00223230608580678	2.65124625674928	0.702105145984645	0
cg00073549	0.0190460851655789	0.715067666053533	0.145652859453201	0.960371926262289	0
cg00073550	-0.0115878449945668	0.341870543246446	0.466138317912525	0.871307819333079	0
cg00073713	0.0234770848797087	0.357702012098961	0.446478616907172	0.87780019933342	0
cg00073716	0.000265317951596897	0.986953114316307	0.0057034782091459	0.980882931937717	0
cg00073751	-0.0165019598625594	0.773558456131023	0.111506862034574	0.967571937354303	0
cg00073771	0.000841629033010845	0.771529557800448	0.112647431177326	0.967412980828516	0
cg00073780	-0.000867752826559799	0.761366979947403	0.118405962217736	0.966143002341808	0
cg00073784	-0.0366449852718493	0.0353265418344719	1.45189887419022	0.708209273377652	0
cg00073794	0.0075634726695201	0.83891972388015	0.0762795947658968	0.973877009424784	0
cg00073837	0.0190252728283969	0.601236240717348	0.220954849327311	0.943002448008759	0
cg00073869	-0.00146953497867788	0.767408640392798	0.114973315309987	0.966783914377961	0
cg00073968	0.00821879170543498	0.26780979901071	0.572173536441178	0.840190424878106	0
cg00074086	-0.000909926867269196	0.971190404621978	0.0126956170846258	0.980882931937717	0
cg00074132	0.000189939046279185	0.94133453795184	0.0262560065762606	0.980750159421218	0
cg00074145	0.0239231826534038	0.654024045535295	0.184406284318971	0.952222127226404	0
cg00074174	-0.045856946506455	0.454862118524379	0.342120230241641	0.908947217177053	0
cg00074184	-0.00325584012923167	0.695857467244124	0.157479707987939	0.958145943957663	0
cg00074198	-0.0094930082907665	0.409593820000975	0.387646604668267	0.895069907876344	0
cg00074244	0.0214620059951807	0.0525550835613508	1.27938526905794	0.708209273377652	0
cg00074348	0.0484308957665224	0.415437103510697	0.381494718368196	0.896940394008024	0
cg00074369	-0.00284246485633679	0.724942561677065	0.139696401890931	0.961897526122413	0
cg00074415	-0.0161793155626352	0.57372490149695	0.241296299937989	0.937466306367393	0
cg00074482	-0.0400166741635733	0.0216446836487295	1.66464875730359	0.708209273377652	0
cg00074522	0.00580497670420274	0.663006580346281	0.178482161197192	0.953588713427975	0
cg00074782	0.059028306578009	0.168867301528523	0.772454436518493	0.781286450642518	0
cg00074818	0.0345889077344449	0.36437613199537	0.438450078686402	0.880044183157354	0
cg00074851	0.0140509087489446	0.340135206719218	0.468348412781974	0.870751349751222	0
cg00075019	0.00262648703240699	0.404895278176811	0.392657287873999	0.893374714162403	0
cg00075079	-0.0270551448157879	0.00907684176030788	2.04206523569309	0.708209273377652	0
cg00075161	-0.0837447461297752	0.323125065942704	0.490629350932042	0.864581046829236	0
cg00075192	0.000664813773897226	0.825511406412657	0.083276921543706	0.97257090131028	0
cg00075211	0.00839163926744812	0.88459300277144	0.0532565002702484	0.977321691571895	0
cg00075468	-0.101241895173157	0.123488572161898	0.908373230879336	0.748606796782797	0
cg00075507	-0.100593644342793	0.0623036296511368	1.20548665171094	0.709572154713897	0
cg00075589	0.0017821853661813	0.630702614342968	0.2001753687968	0.948595904824122	0
cg00075597	0.0265749504719499	0.594380413156463	0.225935510482714	0.941626943189763	0
cg00075615	-0.0119716232722644	0.12120275305582	0.916487515290429	0.747179735041844	0
cg00075620	-0.0188531895588579	0.0145010512194407	1.83860051347164	0.708209273377652	0
cg00075634	0.0293210918323022	0.158255866356608	0.800640182232675	0.774733286675968	0
cg00075649	0.0668649770808193	0.25401816906144	0.595135218652031	0.833117812921018	0
cg00075768	0.00113047419585033	0.670553469002175	0.17356658639291	0.954539403157125	0
cg00075853	-0.0218025923356581	0.421389036379244	0.375316767973141	0.898462501233761	0
cg00075967	-0.0203212298412473	0.63818195232421	0.195055481742061	0.949772883192842	0
cg00076044	0.101931651718946	0.0312323989952549	1.50539465584708	0.708209273377652	0
cg00076056	0.0193992195864546	0.115591742967289	0.937073187644024	0.743011688691857	0
cg00076057	0.00493447875037249	0.635436989114261	0.196927508267679	0.949352886555956	0
cg00076107	0.0715196985478607	0.428872290590774	0.367672012591131	0.900616221803919	0
cg00076152	-0.00298649348541975	0.346507015377895	0.460287968241018	0.873416421537903	0
cg00076307	-0.00406359711820583	0.697907559201018	0.156202097702873	0.958539751571446	0
cg00076325	-0.035363200987982	0.275329696932936	0.560146943279627	0.843776683158533	0
cg00076353	0.00281652747987733	0.555522462278693	0.255298375883401	0.933309932207278	0
cg00076497	0.0088215074315443	0.2683819830334	0.571246642496381	0.840565045931943	0
cg00076538	-0.0189110967549664	0.387267088166665	0.411989409894763	0.88827988216256	0
cg00076555	-0.023633434438891	0.531724967974125	0.274312946233128	0.927989393604809	0
cg00076612	0.0664517694695072	0.220553136669922	0.65648676137797	0.814841219295706	0
cg00076797	0.0751972917510323	0.0261985649882738	1.58172249626583	0.708209273377652	0
cg00076854	-0.00429106958659881	0.651955693325635	0.185781917761972	0.951942022791875	0
cg00076936	0.00346829885403109	0.968517288061177	0.0138926227068099	0.980882931937717	0
cg00076998	0.0103322184506892	0.222236360740399	0.653184883392385	0.81590728905499	0
cg00077017	-0.00272815816739215	0.47636792141353	0.32205749156826	0.91512985394673	0
cg00077044	-0.104963069309108	0.190542866426306	0.720007305772339	0.795438128863013	0
cg00077104	0.105265179390288	0.0774660569140654	1.11088854941659	0.715022262819035	0
cg00077183	-0.0592066839628647	0.476142001442772	0.32226350684671	0.915073567990962	0
cg00077264	0.13485415707706	0.222172930689997	0.653308856142705	0.815905923471616	0
cg00077281	0.0136796254479175	0.0784319201908993	1.10550715234802	0.715644187329917	0
cg00077297	0.0377224152301884	0.147945961458981	0.829896885454468	0.76739931729288	0
cg00077304	-0.00570337510094393	0.738953573271301	0.131382846456956	0.96352571714126	0
cg00077312	0.0284468726101451	0.201959322421978	0.694736095041762	0.80289741352753	0
cg00077426	0.0375828302399487	0.236622429398118	0.625944091059955	0.823402516143164	0
cg00077450	-0.0135403020786317	0.484021359569329	0.315135472780354	0.91681846446706	0
cg00077516	0.000764343998561799	0.934572930266649	0.0293868023894691	0.980284116111291	0
cg00077547	0.00751754060210745	0.323463404777683	0.490174846377414	0.864661163795856	0
cg00077566	-0.0203582436924348	0.310346563384869	0.508153059401353	0.859660424796289	0
cg00077570	0.00823285910677284	0.812002425571208	0.0904426734551082	0.971099555432128	0
cg00077606	-0.00835240129187861	0.416264101045067	0.380631041407944	0.897161537169281	0
cg00077717	-0.00104209956205709	0.777167173235483	0.109485551849628	0.967814038879943	0
cg00077805	-0.000538164994056251	0.844908984598008	0.0731900716606858	0.973927551753443	0
cg00077838	0.10613772850516	0.231021912523494	0.636346825143776	0.821146337717104	0
cg00077872	-0.0534577969518007	0.00970070941322662	2.01319650460139	0.708209273377652	0
cg00077898	-0.00152064647665131	0.862981304189526	0.0639986128308788	0.975726849572604	0
cg00077904	-0.0904881640203074	0.280579670629659	0.551943798928478	0.846503384239105	0
cg00078025	-0.0420112244372774	0.114502712993302	0.941184223157613	0.742587952671838	0
cg00078086	0.091004139626979	0.115534893058705	0.93728683331046	0.742963863291526	0
cg00078121	0.0247602326925526	0.23503647613551	0.628864732813074	0.822493802568153	0
cg00078130	-0.0102022336891734	0.643427239143004	0.19150055742365	0.950585578583999	0
cg00078142	0.0146936089729961	0.260167354443429	0.584747199221581	0.836392653218431	0
cg00078146	0.02161355935789	0.253363225520683	0.596256420677678	0.832828192667869	0
cg00078221	-0.0140515736436217	0.799682763270759	0.0970822648644066	0.970113635089954	0
cg00078245	0.0344773898072303	0.0859623153134517	1.065691895713	0.720968495434075	0
cg00078318	-0.0112130684877052	0.185996154662851	0.73049603441632	0.792957337677801	0
cg00078334	-0.0207732016653859	0.253703306557914	0.595673872508272	0.832981431275658	0
cg00078456	0.0855709897758521	0.165203966161428	0.781979530494172	0.779343880768383	0
cg00078513	-0.0251347261260282	0.436834937308133	0.359682634787384	0.902909436573203	0
cg00078746	0.051029422000443	0.0458786875678194	1.33838901427135	0.708209273377652	0
cg00078759	0.284349284885288	0.0364282729415892	1.43856141809976	0.708209273377652	0
cg00078770	-0.00512019834168145	0.806481715305854	0.0934054745636612	0.970635533751322	0
cg00078782	-0.00894836358947546	0.942410592608826	0.0257598410993034	0.980755662812176	0
cg00078857	-0.0643077408581872	0.608979875487697	0.215397058941926	0.944581723391483	0
cg00078911	5.48450707050207e-05	0.999129152437771	0.000378369065666653	0.980882931937717	0
cg00078940	-0.000513829097706565	0.899929131363365	0.045791689526968	0.978185415722835	0
cg00078996	0.00647399168975299	0.899712980750934	0.0458960136234741	0.978178581026952	0
cg00079002	-0.0241861324937273	0.0561352781066158	1.25076412142169	0.708209273377652	0
cg00079019	0.00495341782002665	0.925632887739398	0.0335612232978765	0.979678678536884	0
cg00079023	-0.0124092589599228	0.595802724921837	0.224897514857445	0.941973363964304	0
cg00079056	0.112204892679921	0.061987505313953	1.20769584147042	0.709074495052543	0
cg00079076	0.000173282679488217	0.945582890398492	0.0243003946192789	0.980882931937717	0
cg00079169	-0.00184370270741154	0.913363583604105	0.0393563079852802	0.97907216113458	0
cg00079195	-0.0358853544043212	0.537406714066279	0.269696912030649	0.929254212358064	0
cg00079202	0.133587748312747	0.0541092873907061	1.26672818560765	0.708209273377652	0
cg00079216	0.00224027679599409	0.835088914591833	0.0782672813298313	0.973509798540908	0
cg00079219	-0.02879654997885	0.334691312645581	0.475355560181962	0.868674134648384	0
cg00079293	0.0664119662655941	0.564499251718827	0.248336629424753	0.935390976745624	0
cg00079302	0.0390334479144303	0.517131021936338	0.28639940875344	0.924511469384982	0
cg00079375	-0.0035877661792855	0.766660439568202	0.115396946187484	0.966664695268671	0
cg00079536	-0.00484282562650773	0.921607954853756	0.0354537852943648	0.979514467593253	0
cg00079563	-0.0171244305911259	0.257859684741025	0.588616552639662	0.835076743851611	0
cg00079598	-0.0179547805408926	0.165625292675775	0.780873341278443	0.779647137402773	0
cg00079638	0.00323845388286018	0.352241041133072	0.453160043884893	0.875780473608157	0
cg00079643	-0.0248652591286229	0.571713698373046	0.242821401879565	0.936882515416987	0
cg00079784	0.0754589766797805	0.132152564051997	0.878924406177137	0.754660037582353	0
cg00079785	0.117166133655507	0.0382871102302437	1.4169474113598	0.708209273377652	0
cg00079891	0.00309870734533614	0.43501116733495	0.361499593965607	0.902356771337071	0
cg00080012	0.0136120387020482	0.167787553763483	0.775240257645069	0.780935689808565	0
cg00080059	0.00907918209608574	0.489681523918826	0.310086281955799	0.918037039948274	0
cg00080060	0.000354896179304524	0.984249802152375	0.00689466383683407	0.980882931937717	0
cg00080068	-0.00831750886015635	0.447752387500783	0.348962089732083	0.906243282220945	0
cg00080105	-0.00364956525709493	0.908183691685024	0.0418263010199389	0.978897689688565	0
cg00080118	0.00728931501257186	0.246822165470224	0.607615841765396	0.828899766937904	0
cg00080123	0.000610877649252903	0.890644711394539	0.0502955065722811	0.977611559215242	0
cg00080125	0.0969609235953171	0.490521869229361	0.309341625442216	0.918319595274093	0
cg00080188	-0.0736701084904529	0.563715365153106	0.248940127481987	0.935262236722235	0
cg00080312	0.00640576373383488	0.626552273334856	0.203042689915105	0.947788618149563	0
cg00080333	-0.00327745709424723	0.912552352239533	0.0397422111054025	0.979031516262116	0
cg00080393	0.00417407741579657	0.542634447109437	0.265492640145579	0.930369740170795	0
cg00080417	0.0964209188147974	0.351499828956867	0.454074881975898	0.875465394185413	0
cg00080418	-0.0820774612559543	0.0312206606301747	1.50555791149128	0.708209273377652	0
cg00080423	-0.013905836843572	0.605005904301862	0.218240387011654	0.94392436820864	0
cg00080483	0.0229445148698502	0.749452579667888	0.12525584118807	0.964763624378929	0
cg00080485	0.198470166409854	0.0330880974602217	1.48032820371599	0.708209273377652	0
cg00080578	-0.0385500399544566	0.778947738950308	0.108491678972961	0.967945224811554	0
cg00080706	0.00389759420450773	0.953684161194909	0.0205954300768698	0.980882931937717	0
cg00080987	0.0287025532638683	0.422869307682223	0.373793835278663	0.898984819029139	0
cg00081009	-0.0151148185498382	0.525549119373741	0.279386687293112	0.926563405528006	0
cg00081019	0.156103608286072	0.218608784130655	0.660332391229749	0.813441486139812	0
cg00081084	0.019063936744036	0.510354170027114	0.292128332323694	0.92294366759546	0
cg00081087	0.0795784679336679	0.0786767146063411	1.10415378370602	0.715784161994674	0
cg00081100	-0.00814061626856961	0.659438335725972	0.180825809224555	0.952903101526934	0
cg00081104	-0.0334605948173918	0.604594740352741	0.218535635268881	0.94380122766639	0
cg00081128	-0.0293830855620326	0.449823408227349	0.346957948190183	0.906957755789585	0
cg00081175	-0.0262425273870996	0.803740207973096	0.0948843050775581	0.970350221907335	0
cg00081237	0.0576244365553583	0.607605638400143	0.216378204666547	0.94437721513596	0
cg00081251	-0.0151455949817521	0.330261393458938	0.481142191030635	0.866976934389754	0
cg00081270	-0.00260751200851357	0.73639413371766	0.132889679842381	0.963034594189476	0
cg00081324	0.0124390550600046	0.576285125595142	0.239362589780639	0.93785297813371	0
cg00081347	0.00327601754727484	0.729591450734032	0.136920263660983	0.962359964305907	0
cg00081381	0.0436986608606915	0.255896952977527	0.591934885323931	0.834159993388132	0
cg00081425	0.0304086116991347	0.709738397581823	0.148901698354592	0.959908086672991	0
cg00081439	-0.0142880574484356	0.640309893820765	0.193609787573667	0.950021999854775	0
cg00081445	-0.00576094754752693	0.698198899851453	0.156020839836964	0.958576659612582	0
cg00081574	-0.00319076104010133	0.813782667718883	0.0894915641684145	0.971256110035677	0
cg00081602	-0.0303529273483173	0.371024689266484	0.430597189965992	0.882382923760776	0
cg00081647	0.150610509133225	0.0453356263642788	1.34356037961044	0.708209273377652	0
cg00081666	0.0034513513044533	0.410420420815857	0.386771038668644	0.895332416920252	0
cg00081729	0.00625790161528685	0.871540535127528	0.0597124091589	0.97638099607348	0
cg00081799	-0.139897830201299	0.0772599851283932	1.11204537978759	0.71471452124553	0
cg00081827	-0.027092024498846	0.21558441545189	0.6663826373994	0.811358738708114	0
cg00081854	0.0407266225803223	0.235807855774604	0.627441730781509	0.823057555992352	0
cg00081919	-0.148916829208961	0.112972213042518	0.947028363651861	0.74122263493701	0
cg00081935	0.00385664967527308	0.737565269088676	0.132199541789383	0.963239269839727	0
cg00081940	-0.0263715477142718	0.784656515866158	0.10532041447711	0.968706386166357	0
cg00081975	0.00871162050892009	0.197205607644081	0.70508073982962	0.800239968065306	0
cg00082012	-0.0478505017573773	0.321999686848523	0.492144550664494	0.864187747051887	0
cg00082140	-0.00465522440270549	0.959528840158781	0.0179419673239419	0.980882931937717	0
cg00082178	-0.0448489388978908	0.0521162979490998	1.28302644171963	0.708209273377652	0
cg00082182	0.0120679531146678	0.171998823057285	0.764474524845215	0.783352935992488	0
cg00082235	-0.000361129072274953	0.961273510452993	0.0171530252553875	0.980882931937717	0
cg00082271	-0.0576968598709016	0.425856030214641	0.370737198669956	0.899910851230322	0
cg00082285	0.0269486950612715	0.609706279065175	0.214879332369723	0.944679065058506	0
cg00082332	0.05125594917502	0.531952028421372	0.274127530733629	0.928000485170933	0
cg00082411	0.00356900323747326	0.767567375151828	0.114883492889988	0.966788839462464	0
cg00082426	0.00850778264497763	0.306751438525646	0.513213391951291	0.858196355463503	0
cg00082491	0.00174004607028767	0.563577264862461	0.24904653498059	0.935262236722235	0
cg00082558	0.0286240507194725	0.133021531163858	0.876078057462723	0.755359654194769	0
cg00082664	0.0371056141277303	0.0559008234521603	1.25258179465212	0.708209273377652	0
cg00082713	0.00979155379755098	0.501709220366238	0.299547917474576	0.921040278310957	0
cg00082770	-0.015500878301522	0.733024007013393	0.134881801698967	0.962671179914143	0
cg00082874	-0.0110952366351127	0.657319573082142	0.182223435489286	0.952697602041058	0
cg00082939	0.0142322105211056	0.771153232057663	0.112859316858305	0.967344596050722	0
cg00082995	0.0290658100544469	0.239394075307969	0.620886602020233	0.824647375633523	0
cg00082998	-0.0201348793489774	0.165832668929729	0.780329909622221	0.77980121449423	0
cg00083018	-0.0138842419154115	0.712868677225005	0.146990467356294	0.960121943793626	0
cg00083028	0.0809167326304859	0.215717006437802	0.666115615161942	0.811450049812396	0
cg00083046	0.0296110472028537	0.411473381924046	0.385658253908349	0.895664950433062	0
cg00083059	0.0134374421019493	0.293259060927359	0.532748560457241	0.85252464312268	0
cg00083067	0.111611257491576	0.0559023166243126	1.2525701943263	0.708209273377652	0
cg00083072	-0.0230308157134554	0.746596203146354	0.126914223031171	0.964453340538023	0
cg00083084	0.0284667128561736	0.319787262179291	0.495138839137061	0.863054876459111	0
cg00083139	0.00338661417781993	0.386196490446117	0.413191677182235	0.888057869947196	0
cg00083193	-0.0406188015221186	0.297484591872639	0.526535523508483	0.854156766064526	0
cg00083194	0.00221131770524778	0.846999531848697	0.0721168297113046	0.974159083493165	0
cg00083206	-0.0889127808011372	0.197266275684227	0.704947154667357	0.800326066075423	0
cg00083223	-0.0928999824556138	0.0874389114552263	1.05829525764494	0.72206254394999	0
cg00083262	-0.0256299017372023	0.518867497806763	0.28494353293827	0.924804356275909	0
cg00083265	0.0145066288103799	0.452538727057683	0.344344249104587	0.90811577730918	0
cg00083294	-0.00578163304676259	0.737769661871652	0.132079207543249	0.963313209659882	0
cg00083359	0.0455424002815962	0.280829743541235	0.551556896642863	0.84659898102214	0
cg00083399	0.121422476309428	0.0716647373296288	1.14469448659533	0.712596441665939	0
cg00083535	0.0628195433308104	0.0841540088416577	1.07492519072391	0.719482665199557	0
cg00083596	-0.00748634664830871	0.718146296364547	0.143787074933391	0.960852951958264	0
cg00083616	-0.0334356505041077	0.430401089070384	0.366126638418201	0.901082496078029	0
cg00083685	-0.00217651358529267	0.902312630395918	0.0446429634204814	0.978459379913698	0
cg00083700	-0.084057178898321	0.23602310642612	0.627045477953044	0.823099857666316	0
cg00083704	-0.0108388286776833	0.479494487202358	0.319216381593127	0.915718860536693	0
cg00083765	-0.00213871356856016	0.697620864397321	0.156380539031451	0.958452773807872	0
cg00083790	0.142016411436244	0.0907205380892687	1.04229438251965	0.723845889203018	0
cg00083848	-0.0389428433273794	0.0709787881412231	1.14887141986688	0.712483540082234	0
cg00083937	0.00845701759349894	0.866466316581431	0.0622483155895917	0.976037558503228	0
cg00084019	0.0250858944707005	0.370395721570889	0.431334038482774	0.882164930442832	0
cg00084093	0.11196369381714	0.163914829932536	0.785381752552083	0.778083648126455	0
cg00084184	-0.00403867310961954	0.964726874947982	0.0155956229175954	0.980882931937717	0
cg00084202	-0.0336834665103178	0.247939421447531	0.605654416531856	0.82959858481393	0
cg00084340	0.174946281668839	0.0922518547185962	1.03502489361384	0.724615382466971	0
cg00084347	0.0600724943459733	0.160682350929434	0.794031822769271	0.77635311230996	0
cg00084398	0.110508966340728	0.0348853702573935	1.45735666325702	0.708209273377652	0
cg00084435	0.063104453259748	0.133738809666159	0.873742546529562	0.755933307520521	0
cg00084577	-0.0513036447833067	0.0308951002478407	1.51011039125654	0.708209273377652	0
cg00084587	0.0167639907214551	0.731424829593181	0.135830300803726	0.962466090090612	0
cg00084591	0.00371363362604252	0.951314653011969	0.0216758138038308	0.980882931937717	0
cg00084643	-0.017718977294915	0.616296370503586	0.210210389911554	0.94588660427284	0
cg00084669	0.00196901110578334	0.461399398288599	0.335922976178409	0.910965915977755	0
cg00084687	-0.000978315309070983	0.724352443640566	0.140050070426524	0.961698438906987	0
cg00084764	0.0341953565058895	0.45967070985275	0.337553168545953	0.910480289847432	0
cg00084770	0.0661474759563922	0.240619213251885	0.618669697544282	0.825352738123916	0
cg00084798	0.0413396239941655	0.300998582919686	0.521435549029444	0.855910397915946	0
cg00084864	-0.0356984114583856	0.207490145683438	0.683002524382883	0.806487441368593	0
cg00084888	0.00034802830249968	0.894405288496977	0.0484656415257821	0.977832854575144	0
cg00085029	0.02586012414588	0.0300096729974679	1.52273873687002	0.708209273377652	0
cg00085061	0.00889515761339273	0.818975646253493	0.0867290125924251	0.971829442459852	0
cg00085123	-0.102910974822271	0.202136693803191	0.694354842003065	0.802981998236714	0
cg00085199	0.098176572586032	0.0713982694567175	1.14631231447742	0.712596441665939	0
cg00085256	0.211764451231203	0.0279159628300824	1.55414738860594	0.708209273377652	0
cg00085281	0.0164269272386762	0.774673222241383	0.110881455823385	0.967647987299007	0
cg00085370	-0.0170328597098716	0.63476440975835	0.197387431442811	0.949280504407728	0
cg00085420	-0.0121281743784553	0.531698429869038	0.27433462217636	0.927989393604809	0
cg00085430	-0.00114765632527262	0.961848107868558	0.0168935050129397	0.980882931937717	0
cg00085448	0.00370398804631686	0.934944156551367	0.029214328406486	0.980322684943686	0
cg00085493	-0.0307713302701934	0.509566782771801	0.292798890188204	0.922856530514004	0
cg00085592	-0.0167569775371946	0.509966552598153	0.292458307232276	0.922883970469673	0
cg00085593	0.0390118209816465	0.186362769798826	0.729640843515687	0.793245655288145	0
cg00085620	0.0267478514773684	0.81523922151499	0.088714934401806	0.971362355217526	0
cg00085713	-0.0075710660929823	0.940599472636858	0.0265952690844821	0.980696182496598	0
cg00085732	-0.00824058990273071	0.853456602224059	0.0688185576116965	0.974651853714343	0
cg00085747	0.0674051815577873	0.0897929331650224	1.04675784159776	0.723695771648636	0
cg00085790	0.184577118560798	0.0385487468968627	1.41398973498327	0.708209273377652	0
cg00085800	-0.00606545354448254	0.815837023956038	0.0883965896110444	0.971452093411108	0
cg00085819	-0.095870477238027	0.230080898877693	0.638119434596675	0.820450602604341	0
cg00085830	-0.00494005943843003	0.616716388679392	0.209914510437885	0.946020409398699	0
cg00086113	-0.00829991177198018	0.622769247294883	0.205672841286781	0.94710766450894	0
cg00086186	0.138526486876379	0.170801493632299	0.767508335793213	0.782686355044402	0
cg00086243	0.0743637598112598	0.122507995976607	0.911835564399949	0.748208395728423	0
cg00086266	0.00734262590929546	0.143640890943743	0.842721909792475	0.764245394049067	0
cg00086283	0.0259913230659978	0.353500907634561	0.451609466788793	0.876135734534981	0
cg00086291	-0.00192138970889168	0.90168176440047	0.0449467134017482	0.978401122438212	0
cg00086310	-0.0270180373633822	0.305628299674699	0.514806434705219	0.857742010517978	0
cg00086346	-0.0474856644869504	0.131982409041474	0.879483948834401	0.754554912712966	0
cg00086429	-0.038677513718353	0.415221427920732	0.38172024237635	0.896818815473334	0
cg00086493	-0.00663576268319892	0.747599594490969	0.126330942860865	0.964621258790662	0
cg00086577	-0.0622524445799596	0.426393549776127	0.370189373676191	0.900068335160728	0
cg00086669	-0.0738222896891611	0.148143878553092	0.829316289277002	0.767607348284468	0
cg00086800	0.0179898415549776	0.568261830123343	0.245451514329241	0.936125701407141	0
cg00086809	0.0177833114192338	0.453287999722717	0.343625778234916	0.908311101327548	0
cg00086911	-0.0316991506478186	0.476112812395262	0.322290131321767	0.915072671430248	0
cg00086926	-0.0194731971313176	0.80828593992502	0.0924349756565862	0.970799560895059	0
cg00086995	-0.0534765848436496	0.422100631756038	0.374583997838589	0.898735196636067	0
cg00087005	-0.0113170064837882	0.361226124558896	0.442220848221523	0.878978620657554	0
cg00087055	-0.000973218262326619	0.9669293501364	0.0146052570098847	0.980882931937717	0
cg00087067	0.0762995087031863	0.105124647408847	0.978295447828028	0.734438245396737	0
cg00087098	0.00579426057802238	0.649563276043023	0.187378536511201	0.951577758484603	0
cg00087153	0.111613759489959	0.334522439925375	0.475574744237294	0.868610716025433	0
cg00087161	-0.0671879763929745	0.024566026832998	1.60966507811639	0.708209273377652	0
cg00087195	0.000324440928113856	0.91676661956268	0.0377412082078946	0.979242845466479	0
cg00087273	-0.0139534611707968	0.0502968944127906	1.29845882967621	0.708209273377652	0
cg00087274	-0.0339578834556087	0.383202052494318	0.416572173433344	0.886973994482876	0
cg00087298	0.00464132296695921	0.409386376905049	0.387866613391644	0.895038243340797	0
cg00087355	0.037659535925967	0.774921558047058	0.110742257018176	0.967681527949651	0
cg00087368	0.058569147002309	0.162665539640602	0.788704441710168	0.777617917176825	0
cg00087420	0.111792466310842	0.0940662369880231	1.02656622908046	0.726772710411935	0
cg00087511	-0.0275403468579178	0.12087428900232	0.917666067475866	0.746933985585381	0
cg00087544	0.0264601740905046	0.516442729164557	0.286977832492602	0.924374872326889	0
cg00087546	0.022195609145237	0.654329376824891	0.184203581143567	0.952294532758633	0
cg00087568	-0.0310896980255592	0.35871962159094	0.44524486721696	0.878140088665298	0
cg00087645	-0.00145500770037977	0.918560423599025	0.0368922701991995	0.979324531338122	0
cg00087646	0.0753443250535147	0.221883916054953	0.653874177811912	0.815810743905685	0
cg00087696	0.0342538985938934	0.271943881674896	0.565520707706402	0.842041933583837	0
cg00087728	0.0084603403654949	0.50723195737066	0.294793392207328	0.922321305532629	0
cg00087735	0.0346223703054236	0.165727772894346	0.780604705798808	0.779768685212307	0
cg00087741	0.120861052153523	0.109489046570827	0.960629326045677	0.738905057502774	0
cg00087750	0.0218436874228017	0.219418422355779	0.658726911895407	0.814010443750611	0
cg00087799	0.0147440056056633	0.198359534128548	0.702546920373056	0.801022464379851	0
cg00087806	0.0234025699052489	0.448643578296338	0.348098544184982	0.906559997908117	0
cg00087884	0.11769388609376	0.0932897730019586	1.03016596367323	0.72578951538478	0
cg00087898	0.0102103502736567	0.34016488317923	0.468310522671344	0.87075559740478	0
cg00087906	0.000806292813524592	0.813467864845076	0.089659598714972	0.971230142753365	0
cg00087963	-0.0494629438000017	0.161532952695289	0.791738868293312	0.776977719496859	0
cg00087983	-0.0132340441041288	0.838742283216932	0.0763714624971348	0.973877009424784	0
cg00088007	-0.0170987386484353	0.625470239662558	0.203793349532209	0.947564565330688	0
cg00088026	0.0030058625470794	0.423101591458513	0.373555341106071	0.899017856922942	0
cg00088080	-0.0336852655503438	0.110517479765396	0.956569027270377	0.739559898795595	0
cg00088130	0.0156717188880222	0.505613176396725	0.296181616763202	0.921787469433458	0
cg00088227	-0.00133588030278631	0.68612607773851	0.163596074037954	0.956739258433274	0
cg00088264	0.0339138372058815	0.487586498612801	0.311948328605624	0.917619296167839	0
cg00088299	0.113149589216465	0.364993439664244	0.437714941415369	0.880223729685072	0
cg00088399	0.0806911789723166	0.387233446065753	0.412027138929539	0.88827988216256	0
cg00088445	0.0469303060152555	0.114808351867843	0.940026517528785	0.742698569844797	0
cg00088464	0.150443057391614	0.136413134633269	0.865143811320884	0.757902015188564	0
cg00088507	0.00134670378271476	0.906169359966106	0.0427906265781662	0.978706659917881	0
cg00088575	0.0565250102064346	0.223885524681948	0.649973984821942	0.816726291824122	0
cg00088665	0.0662420750559133	0.522618493467738	0.281815226317678	0.925746085405247	0
cg00088688	0.0412620868968523	0.607792251033276	0.216244841200698	0.94437721513596	0
cg00088747	0.000902623181916721	0.815965705973968	0.0883280937207046	0.971467111123596	0
cg00088844	0.0373648755009348	0.550749335878495	0.25904601787121	0.932291769396526	0
cg00088901	-0.0147931029431557	0.337712043874883	0.471453450779656	0.869663549752217	0
cg00088916	0.0822021280918656	0.195838945074641	0.708100938941683	0.799068956273165	0
cg00088987	-0.078932181722124	0.0962916959179034	1.01641116430365	0.728151178905916	0
cg00089091	0.0152744128876372	0.299264895089402	0.52394422456684	0.854894148558363	0
cg00089101	-0.00231319682665263	0.475261061580747	0.323067766250897	0.914798233831054	0
cg00089107	-0.0245197385422722	0.544683350140453	0.263855900020869	0.930932870400217	0
cg00089122	0.15197146456585	0.12298340538307	0.91015348560752	0.748454663764269	0
cg00089154	-0.0717526184662983	0.11812512932335	0.927657703016973	0.744939124655557	0
cg00089214	0.051609425884684	0.466459313066164	0.331186231620517	0.912344002125985	0
cg00089224	-0.00325277069833341	0.819429820577132	0.0864882353103372	0.971911307468463	0
cg00089314	0.00510783579108026	0.878708998002611	0.0561549263893683	0.976966155935448	0
cg00089353	0.00224611288830754	0.545577539899869	0.263143516830916	0.931193760853247	0
cg00089372	0.000250765945855328	0.941496008743981	0.02618151673509	0.980755662812176	0
cg00089424	0.0825992077275867	0.0328670179226892	1.48323969836657	0.708209273377652	0
cg00089425	-0.032717843677305	0.0391947767099705	1.40677180535665	0.708209273377652	0
cg00089453	0.164640643132374	0.102121897336549	0.990881124976887	0.731740005747285	0
cg00089464	-0.00218404919957922	0.927666066406827	0.0326083294020983	0.979834135983347	0
cg00089486	-0.00921656995951851	0.500163793159044	0.300887750031278	0.920609595048784	0
cg00089528	0.0103335868425456	0.890177534917212	0.0505233700451829	0.977609646062837	0
cg00089550	0.0614402121721619	0.0237829201675413	1.62373482192978	0.708209273377652	0
cg00089566	-0.0293556548618901	0.658322795321898	0.181561106610621	0.952697602041058	0
cg00089666	0.0109709313870682	0.572237553492696	0.242423644714104	0.937062151251945	0
cg00089695	-0.00779040787726286	0.558084621273361	0.253299944851445	0.934084496476532	0
cg00089719	0.0342496365982645	0.088994669831374	1.0506360038286	0.72298008030152	0
cg00089783	-0.0561857410020591	0.118562006911842	0.926054457953126	0.74531993688814	0
cg00089798	0.00851378422392305	0.499330035951382	0.301612309259114	0.920337963899475	0
cg00089814	-0.0211490685237585	0.548880794341506	0.260521965169251	0.931927415811161	0
cg00089821	0.00781979243833602	0.805852837224718	0.0937442606969098	0.970553675230019	0
cg00089823	-0.0217096046680024	0.825825719320375	0.0831115956863335	0.97257090131028	0
cg00089864	-0.0173208873338657	0.740866965963349	0.130259769260876	0.963795038447306	0
cg00089896	-0.0286026483622013	0.419626266784838	0.37713733467611	0.8979899087446	0
cg00089915	0.0182542587756309	0.581898940294501	0.23515243370652	0.939089997631992	0
cg00089960	0.120994531129153	0.394007548239884	0.404495458053795	0.89004135462654	0
cg00089966	0.0028638974358315	0.91024350239892	0.040842412511971	0.978918194458518	0
cg00090027	-0.0736513750637824	0.319628819273427	0.49535406951089	0.86299172519509	0
cg00090068	-0.0047076814150286	0.952164987540547	0.021287792193059	0.980882931937717	0
cg00090091	-0.00236658111607986	0.772095082228409	0.112329213725927	0.967422663652698	0
cg00090103	0.0987275573857256	0.0285428698021652	1.54450236350635	0.708209273377652	0
cg00090105	0.0148820952392746	0.488993681910502	0.310696752183398	0.917917217713331	0
cg00090197	0.00808979001483809	0.762145588943198	0.117962059585387	0.966210949510828	0
cg00090261	-0.0034416183895001	0.765125569214194	0.116267284399809	0.966523474514115	0
cg00090309	-0.0213541907706376	0.471259102493645	0.326740248192871	0.913612849563288	0
cg00090431	0.0406708394961817	0.422101714626189	0.374582883687383	0.898735196636067	0
cg00090452	-0.00484265318068115	0.88967185033642	0.0507701505095864	0.977564668921214	0
cg00090534	-0.0124220992282857	0.464288611999686	0.333211968512051	0.911770061967661	0
cg00090591	-0.000920205475675412	0.984552332032325	0.00676119480383577	0.980882931937717	0
cg00090619	-0.00811382800793557	0.310220960687106	0.508328861573331	0.859584173845254	0
cg00090632	-0.107832674470991	0.00113878424528523	2.94355854980838	0.626199551419229	0
cg00090674	0.150685606956781	0.179807741172437	0.74519161473793	0.789040246516929	0
cg00090731	-0.00151407568785327	0.826101922381123	0.0829663672111175	0.972599870081135	0
cg00090737	-0.0259599122962335	0.317815266756304	0.497825244608912	0.862466883458524	0
cg00090764	-0.00641772146479958	0.936873855820301	0.0283188801998885	0.980374333041514	0
cg00090767	0.00698061948268022	0.419755869526096	0.377003222325179	0.898075647202951	0
cg00090782	0.0236994551222196	0.27519659359653	0.56035694613197	0.843712958615694	0
cg00090787	0.0819714263035958	0.06197183393276	1.2078056515816	0.709057591386044	0
cg00090792	-0.0334789459071826	0.23473503256019	0.629422090153449	0.822452134627554	0
cg00090800	0.00889071682464243	0.271008488827627	0.567017105460439	0.841610261589116	0
cg00090809	0.00961254604399337	0.546476576071709	0.262428448720355	0.931401425949721	0
cg00090813	0.00910296234771748	0.836714270084161	0.0774228240990746	0.97373263833725	0
cg00090936	0.00128085222904857	0.882433373350472	0.0543180753776203	0.977144609964586	0
cg00090974	0.0155479171766572	0.672341267232817	0.172410231625734	0.954754405321622	0
cg00091004	0.0845828271442661	0.237787314964121	0.623811317034507	0.823875267770519	0
cg00091044	-0.0315543067491485	0.16403401651124	0.785066080908236	0.778114548371303	0
cg00091129	0.00791881816556397	0.499298002387835	0.301640171484798	0.920334819891238	0
cg00091147	0.00100966866612147	0.967006744113639	0.0145704970430321	0.980882931937717	0
cg00091195	-0.0329767675738108	0.450391602594238	0.346409715361378	0.907193573656814	0
cg00091213	0.00457004910595102	0.891381195279314	0.0499365320992602	0.97762215226702	0
cg00091246	-0.100850782298324	0.0426197386155882	1.37038921811679	0.708209273377652	0
cg00091285	-0.00071817978962798	0.832288076051596	0.0797263273327965	0.973237664337067	0
cg00091302	-0.148828529919073	0.0195206880929111	1.70950487777141	0.708209273377652	0
cg00091337	-0.011127725798962	0.7461311820375	0.127184809757296	0.964364224479587	0
cg00091483	0.0241946970271132	0.366191459875013	0.436291788304134	0.880649603359351	0
cg00091513	-0.0113208944231485	0.78903433940261	0.102904095537678	0.969190855668522	0
cg00091524	0.113031890557198	0.107479418409515	0.968674692278148	0.737174487270165	0
cg00091589	0.0450425642117063	0.0144788940781675	1.83926460900156	0.708209273377652	0
cg00091596	0.00162517551510763	0.843581904861394	0.0738727446071961	0.973918166206403	0
cg00091633	0.0443492393901038	0.301252375264277	0.521069520151176	0.856010111181407	0
cg00091673	-0.0440721051136448	0.434138225726062	0.362371972993349	0.902068968084706	0
cg00091742	0.0001985276928194	0.983300718437746	0.00731364352531782	0.980882931937717	0
cg00091760	-0.0569423650361438	0.116685495526883	0.932983125138265	0.743819378503093	0
cg00091783	0.018945648857029	0.0838429493031595	1.07653345312324	0.719482665199557	0
cg00091953	-0.06718747843027	0.336571960153992	0.472922067972901	0.869300340497593	0
cg00091964	-0.00672201636814625	0.52926741875196	0.276324839981441	0.927325204729501	0
cg00091986	-0.0672122632103883	0.251358177711098	0.599706980827668	0.831484469218637	0
cg00092123	-0.0172552366163609	0.827963734079911	0.081988685478294	0.972852993739891	0
cg00092146	-0.0394452005875423	0.119553763247332	0.922436748851199	0.746088941474782	0
cg00092151	-0.0656428740292127	0.0110364262892907	1.95717153295625	0.708209273377652	0
cg00092235	0.0910998696634944	0.258554836072105	0.587447334667054	0.835523170446073	0
cg00092273	0.0106286162111984	0.443039358862996	0.353557690080048	0.904804418833295	0
cg00092287	0.00572568168176947	0.314169469593202	0.502836021178393	0.861198559788324	0
cg00092301	0.0627156289057942	0.443820069294312	0.352793063107376	0.904920805816554	0
cg00092309	-0.0264029521230929	0.575557281691081	0.23991144721338	0.937752321448147	0
cg00092348	-0.0380503437913203	0.027761368968877	1.55655912175572	0.708209273377652	0
cg00092383	-0.000868053935308363	0.937369447773284	0.0280892057973606	0.980418818572375	0
cg00092389	-0.000355488641747285	0.918541099638552	0.0369014066451674	0.979324531338122	0
cg00092400	0.00910200593181807	0.695752361647323	0.157545310831275	0.958141827072315	0
cg00092427	0.0913243841571677	0.0985489502227321	1.00634799761389	0.729282941881793	0
cg00092443	-0.0311150398941667	0.533457486609796	0.272900185548718	0.928277854902115	0
cg00092475	-0.089117453862434	0.190146054962081	0.72091268064405	0.795205976446189	0
cg00092518	-0.251144176739351	0.121217816918405	0.916433541715447	0.747179735041844	0
cg00092551	-0.0706789610200182	0.254120923646125	0.594959574816052	0.833192634981011	0
cg00092590	0.0578680330887373	0.291391670110566	0.535522867379766	0.851554611770221	0
cg00092611	-0.000691136690373201	0.839218314877783	0.0761250467835597	0.973877009424784	0
cg00092682	0.031989871997761	0.825342317947404	0.0833658866489553	0.97257090131028	0
cg00092711	0.0436001262838887	0.298462395809036	0.525110379179181	0.854497070157132	0
cg00092736	0.00152312856853141	0.992446802370772	0.00329276321070514	0.980882931937717	0
cg00092821	-0.024634988619547	0.207096920551409	0.683826358844228	0.806071157288834	0
cg00092931	0.068186326715509	0.0357899134986714	1.44623935126339	0.708209273377652	0
cg00092967	-0.00287647294157311	0.836927679036198	0.0773120688317252	0.973779983012454	0
cg00092992	-0.094126927853615	0.107991435660623	0.966610685187265	0.737671533525452	0
cg00093042	-0.0101336075144651	0.829287085320719	0.0812950979332709	0.973040261540526	0
cg00093057	0.078498864302787	0.156976665484205	0.804164900486446	0.773590226925256	0
cg00093058	-0.00269482111549021	0.787455903164396	0.103773756965133	0.969060251806311	0
cg00093087	0.203219634456043	0.00841217833507195	2.0750915290056	0.708209273377652	0
cg00093095	-0.0814925175964136	0.123581412130051	0.908046846532145	0.748606796782797	0
cg00093129	-0.0149802377414179	0.413488095858786	0.383536989079415	0.896275263316453	0
cg00093149	0.121178738847672	0.397456361799156	0.400710547184076	0.890990804303025	0
cg00093177	-0.00476674449583567	0.641338907305103	0.192912412483572	0.950216250404452	0
cg00093449	0.0508643947022237	0.452982358849453	0.343918711019222	0.90820354707	0
cg00093478	-0.00488297432023042	0.851865283178296	0.0696290805833818	0.974499609415482	0
cg00093522	-0.044141199686962	0.341451271937224	0.466671265155889	0.871181380886192	0
cg00093544	-0.0474719925102181	0.399869613003277	0.398081597632963	0.891840217949578	0
cg00093634	-0.00642470302713292	0.839637331185708	0.0759082604570348	0.973918166206403	0
cg00093688	0.0140288822993471	0.813084467465085	0.0898643352811216	0.971166344460562	0
cg00093695	0.0947791908812213	0.157251492257004	0.803405224573266	0.773813337972995	0
cg00093698	-0.000128428641925908	0.994243982019208	0.00250702904075975	0.980882931937717	0
cg00093815	0.0138588046133565	0.137625465254409	0.86130119984885	0.758759895130735	0
cg00093890	-0.0135722050001562	0.254787559076789	0.593821781816315	0.833600985711801	0
cg00093900	9.34978391403912e-05	0.983586799575888	0.00718730843049412	0.980882931937717	0
cg00093930	0.00702786065665278	0.908943584846376	0.0414630711787376	0.97891302341363	0
cg00093971	-0.0141659348771875	0.825385918810866	0.0833429445147017	0.97257090131028	0
cg00094006	-0.00344034175810122	0.811580578755914	0.090668354245958	0.971099555432128	0
cg00094036	0.000181279503540455	0.942585853700324	0.025679082405781	0.980755662812176	0
cg00094051	0.0848297692082952	0.391505484630695	0.407262149498345	0.889409902282802	0
cg00094063	-0.0224512188369337	0.761071514199444	0.118574532765622	0.966124819539513	0
cg00094155	-0.0139493617713336	0.310434768843201	0.508029643499178	0.859660424796289	0
cg00094177	0.0246633684901702	0.785203234158493	0.105017920261162	0.968808350705644	0
cg00094204	-0.0203987427474025	0.331363993546775	0.479694684370238	0.867482646380682	0
cg00094226	0.00879627956845782	0.781566919837522	0.107033830604605	0.968302976526365	0
cg00094256	-0.000590891357041643	0.825243463101571	0.0834179071069027	0.97257090131028	0
cg00094308	0.0190771429898701	0.303788338873721	0.517428900848459	0.856994804854627	0
cg00094359	0.0172346132127412	0.381634500919985	0.418352370650673	0.88647437002056	0
cg00094401	-0.020257637704147	0.262166013909886	0.58142360909165	0.837407604409599	0
cg00094412	-0.0154246663371021	0.66646033254224	0.176225694518222	0.954088550512204	0
cg00094518	-0.00717805816887311	0.70182299472626	0.153772406540781	0.959079003453802	0
cg00094538	0.0918672206671528	0.0873151832375316	1.05891023025859	0.72190945843071	0
cg00094558	0.0921185836183035	0.242432907545458	0.615408429904259	0.826485191185575	0
cg00094579	0.0267726131102079	0.31338090267621	0.50392747281653	0.860717743506876	0
cg00094585	-0.00688687994007167	0.729231126983013	0.137134801908936	0.962272121641543	0
cg00094597	-0.0807887963061292	0.0217816417512637	1.66190938919718	0.708209273377652	0
cg00094620	-0.0605121251529559	0.563249237195176	0.249299387765961	0.935197737104127	0
cg00094649	-0.00571754935882308	0.853977562579278	0.0685535398215565	0.974680444313827	0
cg00094735	-0.00207915432298817	0.971984669818023	0.012340584730045	0.980882931937717	0
cg00094739	0.00438413025946677	0.780691143790829	0.107520747271138	0.968193362879588	0
cg00094744	0.0579472086784982	0.0265466549190166	1.57599019555191	0.708209273377652	0
cg00094755	-0.00461828792956505	0.546052658519503	0.262765474141947	0.93131567640473	0
cg00094817	-0.0122363134156633	0.273531963017492	0.562991917772777	0.842840634424847	0
cg00094824	0.0922909629488201	0.159315306689836	0.797742496065928	0.775487037374422	0
cg00094851	-0.00347464546156096	0.689218225921154	0.161643246441181	0.957304644036318	0
cg00094898	0.020376391148482	0.415742878868532	0.381175180940886	0.897006169864906	0
cg00094901	0.000818680953996052	0.84122511073262	0.0750877720177578	0.973918166206403	0
cg00094913	0.115278522607248	0.229873135593428	0.638511780123718	0.820355751125402	0
cg00094943	0.000918750791537161	0.993318322618126	0.00291155351593143	0.980882931937717	0
cg00094955	0.042627558902774	0.389744473503423	0.409220034302005	0.888932698704134	0
cg00094998	-0.0484415327749028	0.153087703844929	0.815059690861199	0.770986582791151	0
cg00095018	0.130518403780463	0.197315722406526	0.704838308146943	0.800326066075423	0
cg00095027	0.00165963043252279	0.630636152125907	0.200221136317657	0.94859477867178	0
cg00095138	0.0771761422839853	0.449542963241021	0.347228796017833	0.906849116210987	0
cg00095165	-0.049299588519953	0.13782912646565	0.860658996313345	0.75892760935064	0
cg00095214	0.117643929888455	0.191841610772088	0.717057187735153	0.79633171096732	0
cg00095248	0.0138423766602194	0.335189067165175	0.474710155158911	0.868889729695776	0
cg00095276	0.0109735945516347	0.276036323702941	0.559033765232704	0.844252419093704	0
cg00095326	0.0398503834226593	0.517459049626878	0.286124013455142	0.924588221295948	0
cg00095333	0.0637831476212534	0.642665106062314	0.192015279762832	0.950449710170366	0
cg00095396	0.0591075676996278	0.303763872432538	0.517463879374439	0.856991740664191	0
cg00095431	0.0494801441524219	0.353813485347891	0.451225618287336	0.876345210829572	0
cg00095463	0.00340326542912182	0.62321510627575	0.205362028229125	0.947178184348998	0
cg00095491	0.113618188056127	0.212062231593628	0.673536672695358	0.809325655673477	0
cg00095493	0.00980191165058792	0.440712839885024	0.355844296415467	0.904175981883608	0
cg00095523	0.010986008402861	0.778679982762105	0.108640989407741	0.967945224811554	0
cg00095526	0.0340480618381552	0.573114520767706	0.241758587861571	0.937259071484712	0
[truncated: 476,157 more rows]
