# Supplementary material for: Associations in cell type-specific hydroxymethylation and transcriptional alterations of pediatric central nervous system tumors
Source: Nat Commun. 2024 Apr 30;15:3635. doi: 10.1038/s41467-024-47943-9 (PMC11061294; doi:10.1038/s41467-024-47943-9)
Supplement: Supplementary file 4 — Supplementary Data 1–21 [file 41467_2024_47943_MOESM4_ESM.zip › SupplementaryData_03302024/SD16. GNN_TumorVsNT_DE_AdjCellType_incpurity_121822.csv]

	baseMean	log2FoldChange	lfcSE	stat	pvalue	padj	gene
ENSG00000000419	282.806975639791	-0.852891664904645	0.528526717415245	-1.61371532753482	0.106589187753221	0.250423362798159	DPM1
ENSG00000000457	399.577520234037	-0.318081922298002	0.472408614685488	-0.673319478963713	0.500744063012073	0.679231648345468	SCYL3
ENSG00000000460	521.497033958353	1.64843243694487	1.02236345373828	1.61237418152748	0.106880539658821	0.250957497400337	C1orf112
ENSG00000000938	90.892387241792	3.62972545702979	1.1950513675741	3.03729660123143	0.00238710444715191	0.0211133160233766	FGR
ENSG00000000971	296.622308264814	4.87792484249441	1.65810223588966	2.94187218189061	0.00326234551995732	0.0250330279723436	CFH
ENSG00000001036	149.186980823608	0.257809118825547	0.818456080768064	0.314994444886536	0.7527658716744	0.857371968514811	FUCA2
ENSG00000001084	613.097834435269	-0.251809005490552	0.754087609132959	-0.333925398641782	0.738435853448655	0.848386855573351	GCLC
ENSG00000001167	343.404053784232	-0.22213467525821	0.549789680581329	-0.404035730578523	0.686186444639346	0.815543967394508	NFYA
ENSG00000001460	263.434896952713	0.566112533839596	0.711950918080684	0.795156687719081	0.426522362894492	0.619429450263024	STPG1
ENSG00000001461	580.719612943183	-1.27926784781578	0.415090625225839	-3.08190012029245	0.00205683839573829	0.0194893013912361	NIPAL3
ENSG00000001497	550.909240072706	0.304750273115772	0.770503944638114	0.395520717624496	0.692458634980389	0.819833775678415	LAS1L
ENSG00000001561	193.294016032437	-2.17272311169068	0.763330529038251	-2.84637261191187	0.00442204180384816	0.0299707485343399	ENPP4
ENSG00000001617	91.031815591551	-0.110996248552333	1.34535066112055	-0.082503581973107	0.934246270044924	0.965674228644356	SEMA3F
ENSG00000001626	453.637448396051	6.20000949758408	1.92561179316408	3.21976086747813	0.0012829757029563	0.0151258007761878	CFTR
ENSG00000001629	2185.67722083105	-0.622799632237646	0.602897047309012	-1.03301158135948	0.30159847887914	0.496873402226078	ANKIB1
ENSG00000001631	872.836641094653	-0.0950078329918826	0.684915480831411	-0.138714681812351	0.889675615859063	0.940668885384475	KRIT1
ENSG00000002016	414.373546849959	0.849686392418013	0.539118116740223	1.57606722169836	0.115010312141794	0.264223458556117	RAD52
ENSG00000002330	125.356519538883	-0.089546542660326	0.655560710432788	-0.136595346907244	0.891350654656603	0.941621465524593	BAD
ENSG00000002549	476.628691357238	-0.21404786437481	0.83047200242772	-0.257742420875217	0.796605704744298	0.886789910013315	LAP3
ENSG00000002586	967.25650851081	2.05716727370361	1.00799837062519	2.04084384821742	0.0412663506118233	0.13047745687559	CD99
ENSG00000002587	305.044504700079	-0.632714425411478	1.19879281310742	-0.527792975144223	0.597643033411025	0.753427434602818	HS3ST1
ENSG00000002726	61.724262164852	9.71969900071711	3.25950483129209	2.98195569689159	0.0028641344266715	0.0233133901603288	AOC1
ENSG00000002745	49.7481499033904	2.54819571659359	2.26046185176204	1.12728985654293	0.259619949633681	0.452366105365258	WNT16
ENSG00000002746	2922.77271791502	-0.349863112536883	1.36358780100769	-0.256575419843396	0.79750655203598	0.887315075301411	HECW1
ENSG00000002822	1761.05621017661	1.75594371127378	0.878608632329096	1.99855048842277	0.0456570120019751	0.140205130856674	MAD1L1
ENSG00000002834	666.855224252277	-0.838062710832811	0.922456251782808	-0.908512148097114	0.363607698435719	0.560253916639124	LASP1
ENSG00000002919	94.2188023345121	-0.542552773813062	0.547760450368076	-0.990492784662501	0.321933314142156	0.517470579335067	SNX11
ENSG00000002933	49.6210600496675	1.10312231667173	1.66217666017748	0.663661296118752	0.506907116295706	0.684252403543175	TMEM176A
ENSG00000003056	299.759682634035	-1.39758517081482	1.04855564498169	-1.33286695608723	0.182575468154582	0.359843509909321	M6PR
ENSG00000003096	879.447958584549	-0.285094248415676	0.727666846812204	-0.391792273709637	0.695211704299191	0.821215610312111	KLHL13
ENSG00000003137	71.2587283539515	-2.46866396385867	1.37591152642821	-1.79420254605118	0.0727808459234123	0.192854319944931	CYP26B1
ENSG00000003147	1112.41993691562	-0.274923024688083	0.932657004868397	-0.294773987921611	0.76816653859774	0.867554115328381	ICA1
ENSG00000003249	83.076652627357	-0.856662791506191	0.943305115932247	-0.908150265526305	0.363798836425147	0.560372151838779	DBNDD1
ENSG00000003393	900.272670049041	-1.00577442128392	0.568883710252348	-1.76797894395283	0.0770644238075755	0.200757775247777	ALS2
ENSG00000003400	132.922465252155	2.03506075865225	1.00701981540567	2.02087459205799	0.0432927486906307	0.135111794472314	CASP10
ENSG00000003402	1182.85530257088	0.0301850339653226	0.62272300127259	0.0484726498035833	0.961339561106571	0.979120518778691	CFLAR
ENSG00000003436	256.863308204388	4.45626594771227	1.7096949010527	2.60646852544769	0.00914812311806422	0.0477109805695965	TFPI
ENSG00000003509	295.261173521975	-0.436924496460357	0.3635796054917	-1.20172993716044	0.229468178315258	0.418334872554105	NDUFAF7
ENSG00000003756	1305.61902910306	-0.210529178896944	0.862336935129669	-0.244137958517673	0.80712397516709	0.893035092997281	RBM5
ENSG00000003987	713.07030087451	0.300363636289508	1.55787174096046	0.192803828705647	0.847112604877392	0.915485571133536	MTMR7
ENSG00000003989	337.752276010806	0.598915488854731	1.25796984062278	0.476096858218976	0.634005375188668	0.779325753642422	SLC7A2
ENSG00000004059	92.7324677234808	-1.3764341823012	1.17151632453417	-1.17491677535822	0.240028013504511	0.43033980329979	ARF5
ENSG00000004139	578.964112273628	-0.415112042889025	0.470484651350332	-0.882307300987646	0.377610649326961	0.574373712205386	SARM1
ENSG00000004142	186.054614686567	-0.910264164137003	0.920591557340523	-0.988781785884118	0.322769917628731	0.518452627516275	POLDIP2
ENSG00000004399	577.130855801697	-1.49342868493262	0.927094453662138	-1.61087004569317	0.107208050021121	0.25161221954225	PLXND1
ENSG00000004455	509.836236380997	0.741130500309742	0.404738844553248	1.83113261868355	0.0670807509418524	0.182042368599287	AK2
ENSG00000004468	284.38271576908	1.58918361231949	1.52444485766595	1.04246710159963	0.297195170394234	0.493198684331944	CD38
ENSG00000004478	359.371032267215	0.16831891075244	1.07630527259003	0.156385846133965	0.875728893058701	0.932906819665614	FKBP4
ENSG00000004487	1300.05532621966	-1.45756625843687	0.752065161017785	-1.93808506760813	0.052612844932929	0.154296891814878	KDM1A
ENSG00000004534	2737.93814242409	0.685025773235982	0.640481419122744	1.06954823790868	0.284822704954464	0.480450992393618	RBM6
ENSG00000004660	215.941183358974	-0.704476725306931	0.770191571028115	-0.914677272261676	0.360361079268841	0.556694065307064	CAMKK1
ENSG00000004700	299.601617149492	0.378637020925317	0.641873524484448	0.589893501573285	0.555262051106717	0.720840225678687	RECQL
ENSG00000004766	1193.99985192695	-0.678829810785404	0.459071666816553	-1.4787011698909	0.139220199511374	0.300045284595696	VPS50
ENSG00000004776	69.3264046831685	2.1405082844025	1.50876712441701	1.4187134977703	0.15598256042222	0.323851743671796	HSPB6
ENSG00000004777	327.779861281678	-1.19454015324421	0.78135805752353	-1.52879994228284	0.126314046705271	0.281076958120984	ARHGAP33
ENSG00000004779	166.873657220656	-0.607441878330774	0.62699515459404	-0.968814310413729	0.332637845250875	0.528271100679122	NDUFAB1
ENSG00000004799	380.807426407374	0.570134881916518	1.20262078086064	0.474077024935915	0.635444981511912	0.780492205552674	PDK4
ENSG00000004809	114.164673660941	5.8199443785902	1.93922392992984	3.00117190633099	0.00268942688145707	0.0225708841240466	SLC22A16
ENSG00000004838	103.179888165291	2.0795613411231	0.999945629598293	2.07967441385641	0.0375554064456135	0.123036794976052	ZMYND10
ENSG00000004846	238.828812093007	8.72732707744063	2.07608835733375	4.20373586057235	2.62545299999067e-05	0.00317685782490885	ABCB5
ENSG00000004848	135.187701943135	3.54483772645034	1.99509694927001	1.77677467139999	0.0756053208096169	0.198180051847137	ARX
ENSG00000004864	1488.27241582554	1.07918708893546	0.511544664721877	2.1096634631547	0.0348873537150298	0.116907403576908	SLC25A13
ENSG00000004866	2832.32062439892	-0.27003965239176	0.577450618133514	-0.467641117546303	0.640041255677221	0.783607977750865	ST7
ENSG00000004897	1148.48594321967	-0.73899023937648	0.637491789402919	-1.15921530545299	0.246368434234522	0.437778873770929	CDC27
ENSG00000004939	31.2107251111481	3.74062548903033	2.29153801571229	1.63236457932713	0.102602706257703	0.244269095406752	SLC4A1
ENSG00000004948	223.626566795876	4.82528356109959	1.96519388985403	2.455372768057	0.0140738563047006	0.0631994081487306	CALCR
ENSG00000004961	90.46498376179	-0.918914907884419	0.727897801339914	-1.26242297502875	0.206796626335152	0.389928643748026	HCCS
ENSG00000004975	202.151801207518	0.406711057266468	0.832477263807028	0.488555153334188	0.625156669731989	0.773413985844319	DVL2
ENSG00000005007	680.7905684321	-0.23543034916775	0.766897128061043	-0.306990782144395	0.758850388464232	0.86150324322081	UPF1
ENSG00000005020	1559.47375372768	1.10931876237674	0.80796661580953	1.37297598770869	0.169759811707551	0.342818666630903	SKAP2
ENSG00000005022	202.6320670483	-0.725042082588094	1.39606202210132	-0.51934804550931	0.603518054612707	0.757349410189621	SLC25A5
ENSG00000005059	480.078702093981	2.49845256969679	0.979606241024043	2.55046616187847	0.0107578966728874	0.0531268038621706	MCUB
ENSG00000005075	65.8922076591755	0.180291738608539	1.20069051951015	0.150156710392028	0.880640978691975	0.935901675319732	POLR2J
ENSG00000005100	144.015224678458	0.433370299316091	0.372057276538518	1.16479458041516	0.24410215316922	0.435286903935773	DHX33
ENSG00000005102	40.1248570734178	5.61630351531338	2.0555209541616	2.73230175734411	0.0062893508126313	0.0375129753257579	MEOX1
ENSG00000005108	2472.72328143344	-0.58875412875652	0.992299847247407	-0.593322804986513	0.552965139641355	0.719303398291727	THSD7A
ENSG00000005156	506.87552265162	-0.550371605851087	0.688855139894496	-0.798965666330632	0.42431032052209	0.61743888574158	LIG3
ENSG00000005175	486.670252460266	-0.513583736542446	0.628677223803585	-0.816927537847153	0.413969839527069	0.608442360863445	RPAP3
ENSG00000005187	334.183746710374	6.61391492260835	1.79778662648361	3.67892097158652	0.000234222826817222	0.00712278505257842	ACSM3
ENSG00000005189	139.929235524901	1.51927328212263	0.835594944705738	1.8181934820796	0.069034565874012	0.185590976041172	REXO5
ENSG00000005194	182.007226554005	-0.528877579267544	0.49488618472842	-1.06868527671222	0.285211508059184	0.480909111078528	CIAPIN1
ENSG00000005206	269.599451968486	0.316816079298102	0.778006803517528	0.4072150498758	0.683850048961408	0.814141167450577	SPPL2B
ENSG00000005238	122.18843920729	0.275066037056714	0.743516663547463	0.36995275364014	0.711417693810513	0.831669765973633	FAM214B
ENSG00000005243	44.6625603193396	2.60926216886088	0.907667433411355	2.87468964161719	0.0040442481727109	0.0283995867561333	COPZ2
ENSG00000005249	604.500680499033	-1.4052717646652	0.73266777004526	-1.91802044817447	0.05510841839431	0.159137967319639	PRKAR2B
ENSG00000005302	192.771827532397	-1.18748274177765	0.81737316948653	-1.45280367169823	0.14627827222949	0.310022383051514	MSL3
ENSG00000005339	2695.55436775592	-0.330399114859057	0.591559088008301	-0.558522591498789	0.576487582212277	0.737286580033873	CREBBP
ENSG00000005379	1114.93811499433	0.128950949141454	0.995908375036671	0.129480735752128	0.896977267271064	0.944573657376296	TSPOAP1
ENSG00000005381	17.5218120789034	4.19016803729702	2.03652042708507	2.05751338487408	0.0396368687529024	0.127346492415851	MPO
ENSG00000005421	49.4999564216389	3.76175738722508	2.231200750202	1.68597890032285	0.0917998634344091	0.2261261912996	PON1
ENSG00000005436	618.6804567169	0.21870349483816	0.485343545138667	0.45061585144946	0.652266440025583	0.792344184550426	GCFC2
ENSG00000005448	45.2060944683404	-1.39628731657095	1.22735821407274	-1.13763634818367	0.255272362286025	0.447763108198216	WDR54
ENSG00000005469	382.335531664913	0.736109032384553	0.493239275711728	1.49239744000997	0.135594985757477	0.29540336182879	CROT
ENSG00000005471	186.283531127652	4.26375643803251	1.62726677080634	2.62019511153647	0.00878794717684314	0.0464891173368993	ABCB4
ENSG00000005483	2877.33031434788	-0.638942253128619	0.745992420634518	-0.856499657979306	0.391721461940996	0.587752729029014	KMT2E
ENSG00000005486	337.599257813768	-1.9546963161807	0.506867466670678	-3.85642489351306	0.000115057427612055	0.00559473337649558	RHBDD2
ENSG00000005513	329.281384486492	-1.04055101808256	1.42555872825932	-0.729925044444245	0.465436002800016	0.650760723590367	SOX8
ENSG00000005700	925.540860560556	-0.788763051830077	0.6698540753698	-1.17751474661796	0.238990115152959	0.429096374849876	IBTK
ENSG00000005801	387.22971547207	-1.01214139796344	0.485361177555276	-2.08533653857837	0.037038762952173	0.121807344002542	ZNF195
ENSG00000005810	5412.29114451922	-1.49506256036514	0.617820295110368	-2.41989875081405	0.0155248290905943	0.0677438153121756	MYCBP2
ENSG00000005812	534.70102961225	-0.815274765003821	0.833428716694961	-0.978217751167573	0.327966638778306	0.523425339453313	FBXL3
ENSG00000005844	140.230176161635	3.80355584704026	1.20645764549263	3.15266421598015	0.00161787792930765	0.0170657347807976	ITGAL
ENSG00000005882	231.063490400823	-0.507474791647303	0.754657581583204	-0.672457024260813	0.501292790511357	0.679596137647533	PDK2
ENSG00000005884	742.450634618194	0.745511990511062	1.25144476124676	0.595721052656242	0.551361591658471	0.718169586935088	ITGA3
ENSG00000005889	880.491728267831	-0.295360445890564	0.596712242103138	-0.494979698840354	0.620614450852037	0.769809609007484	ZFX
ENSG00000005893	833.704506550337	-1.37571092707033	0.943829760881503	-1.45758375513129	0.144955309993448	0.308174129658947	LAMP2
ENSG00000005961	62.0828695716645	1.06636045974998	1.31243480819046	0.812505469296595	0.416501649540499	0.610969540387882	ITGA2B
ENSG00000005981	113.84600615963	6.88755407880075	2.03608607680376	3.38274209389655	0.000717659932892951	0.0115490192624851	ASB4
ENSG00000006007	188.772141379939	-0.738008600406569	0.559053398147967	-1.32010395223684	0.186800313410287	0.365032217683146	GDE1
ENSG00000006015	93.6803177971355	-0.105078933116183	1.14400669771557	-0.091851676503303	0.926815885646653	0.960972006582788	REX1BD
ENSG00000006016	307.637788618958	2.89212143821817	1.50533935014044	1.9212421690487	0.0547011841507772	0.158249270712636	CRLF1
ENSG00000006025	148.544742022322	0.677888075356266	0.584392925171883	1.15998679340083	0.246054183115328	0.43754015415271	OSBPL7
ENSG00000006042	122.022394073852	3.40530634251222	1.31875925414954	2.58220469869482	0.00981713371111003	0.0500514073007999	TMEM98
ENSG00000006047	13.1679138713069	2.45607044649053	1.96995610242743	1.24676404893698	0.212484026230013	0.397247733334276	YBX2
ENSG00000006062	688.345349622437	1.15924217244037	0.605211642856461	1.91543270213542	0.0554373439767737	0.15973092324031	MAP3K14
ENSG00000006071	657.418061773077	0.0766597921622199	1.12283473642747	0.068273441919092	0.945567965064966	0.970670752035283	ABCC8
ENSG00000006116	472.888771680641	0.853710065225234	2.05034004155547	0.416374868520626	0.677135715392374	0.809439242649801	CACNG3
ENSG00000006118	482.973544657027	-2.28974065190604	1.18795259044062	-1.92746804067051	0.0539213272366855	0.156628617211324	TMEM132A
ENSG00000006125	1413.79051371129	-1.25746902778122	0.539597032788509	-2.33038536420951	0.0197857926167479	0.0797253323308126	AP2B1
ENSG00000006128	36.4533419257508	-0.237410249063988	2.30963680105985	-0.102791161344089	0.918128720330993	0.956962031597511	TAC1
ENSG00000006194	279.782227221714	-0.0247952315830439	0.378498245419392	-0.0655095020468845	0.947768341049284	0.97178210653303	ZNF263
ENSG00000006210	334.692782112204	-2.81928570792885	1.32711845803351	-2.12436628460913	0.0336395269745636	0.114205504346635	CX3CL1
ENSG00000006282	232.048468412261	0.970158417483183	1.03940496592754	0.933378663067512	0.35062449300091	0.546387633064493	SPATA20
ENSG00000006283	707.717880461381	-1.74298981454083	1.51270550881015	-1.15223340193413	0.249225175416681	0.441054976674501	CACNA1G
ENSG00000006327	68.058026729301	3.93727731680409	2.13926702445951	1.84047959968852	0.0656978566108951	0.179538255168059	TNFRSF12A
ENSG00000006377	43.0106636458972	5.329074464805	2.32486002813842	2.29221303661543	0.0218933530472379	0.0852410690835732	DLX6
ENSG00000006432	422.846178559033	-0.555048574886304	0.863912777578384	-0.642482191827454	0.520560148362714	0.694404806347088	MAP3K9
ENSG00000006451	885.789166364543	-0.214443861871311	0.62807180233845	-0.341432080015198	0.732778328120574	0.845059355581618	RALA
ENSG00000006453	187.438827112338	4.02211761461228	1.47326027785248	2.73007945376439	0.00633190628682799	0.0377015520026824	BAIAP2L1
ENSG00000006459	837.414002740722	0.00755241841836422	0.58684314760095	0.012869569064986	0.989731852984668	0.994911700591763	KDM7A
ENSG00000006468	978.685859528852	-0.275464998528404	0.907354781815616	-0.303591278790859	0.761439296690366	0.863080194037727	ETV1
ENSG00000006530	844.756012099544	0.527464227913677	0.476890483132767	1.1060489705072	0.268705324025019	0.462729372882472	AGK
ENSG00000006534	74.9821148862753	3.88087599350618	1.1588137600001	3.34900751739938	0.000811015952028978	0.0122774515900492	ALDH3B1
ENSG00000006555	34.9000802004916	3.15960502863189	1.63640350791011	1.9308226933998	0.0535049829477587	0.155923805660612	TTC22
ENSG00000006576	1052.12842422241	-0.426847762670501	0.473349293783253	-0.901760641193551	0.367184031824838	0.56392852488677	PHTF2
ENSG00000006606	56.7745524392145	8.54665550016613	2.35965345097583	3.62199605905336	0.000292338576159977	0.00789199662716994	CCL26
ENSG00000006607	1027.43207964352	-0.0483744997852987	0.422842321094096	-0.114403164896387	0.90891820524511	0.951190115914273	FARP2
ENSG00000006611	217.158706355535	2.31351265807911	1.65604606378382	1.39700984693208	0.162410610030281	0.332688361051627	USH1C
ENSG00000006625	20.6621017802722	-2.62634147802305	1.63841543427406	-1.60297652419682	0.108939837140696	0.254492418914647	GGCT
ENSG00000006634	178.599415725034	-0.286775506179086	0.702696600190702	-0.408107149090033	0.68319501165733	0.813719021199282	DBF4
ENSG00000006638	21.0468045932403	2.96643209125481	1.71777347016756	1.72690528918546	0.0841846743760379	0.213619576764944	TBXA2R
ENSG00000006652	577.1180147436	-0.0187723316296741	0.568760381214021	-0.033005694928336	0.973670046221056	0.986240057378735	IFRD1
ENSG00000006695	637.143134018515	0.935621256137513	0.465238258534758	2.01105828889524	0.0443193002623803	0.137361931973286	COX10
ENSG00000006704	960.668182480851	1.47595451685797	0.759751333118926	1.94268104907286	0.0520547073588749	0.153186180941251	GTF2IRD1
ENSG00000006712	333.831733858448	-0.395367379056531	1.15618133017151	-0.34195966388584	0.73238124785051	0.845009408335247	PAF1
ENSG00000006715	2216.44527709608	-0.639488041597317	0.405544779080491	-1.57686172917145	0.114827344199783	0.263893604212859	VPS41
ENSG00000006740	897.190042102102	-0.138879764154701	1.27620156363833	-0.108822750348908	0.913343078809883	0.953509789258172	ARHGAP44
ENSG00000006744	391.863474979524	-0.301002305747087	0.709266855622909	-0.424385128616695	0.67128496452338	0.805051428485703	ELAC2
ENSG00000006747	776.443300169385	1.84123990640952	1.44881079631011	1.27086291122268	0.203777422949208	0.385919040675587	SCIN
ENSG00000006756	236.593595293558	1.03738969178643	0.773594490782206	1.34099932735754	0.179920670989112	0.356404242140537	ARSD
ENSG00000006757	81.0820657781393	0.287931736063904	0.672107303220057	0.42840143930058	0.668358876977729	0.803125876984279	PNPLA4
ENSG00000006788	124.928403816153	6.77536985953307	2.07647826245322	3.26291393560192	0.0011027300262616	0.0140045716727623	MYH13
ENSG00000006831	904.804802025411	0.376666713300649	0.750026311798287	0.502204665857043	0.615523561199295	0.76626402516647	ADIPOR2
ENSG00000006837	612.521460041855	0.619126419021804	0.589939203083462	1.04947495570016	0.293959575908685	0.490185474575897	CDKL3
ENSG00000007001	1163.8503527393	0.832219357472677	1.12043393814803	0.742765217240971	0.457623837422355	0.645247738582904	UPP2
ENSG00000007047	587.873612827591	0.0625839781517784	0.562800178389338	0.111201063103579	0.911456908628104	0.952401082037421	MARK4
ENSG00000007062	486.943392855522	0.104806120658551	1.35344763841544	0.0774364058747439	0.938276380018231	0.96761506395357	PROM1
ENSG00000007080	168.445528609055	-0.395994458507437	1.14533069347963	-0.345746831689603	0.72953298565937	0.843312237154123	CCDC124
ENSG00000007129	80.8170102693571	1.56242090850906	1.58505392207572	0.985720981948035	0.324270050365859	0.519933346632208	CEACAM21
ENSG00000007168	1959.54800335936	-1.68265902667069	0.61927113194862	-2.71716044856793	0.00658446790146601	0.0386877776671638	PAFAH1B1
ENSG00000007171	104.576040176803	1.62755250162723	1.67947921108829	0.96908165988705	0.3325044475045	0.528099805679382	NOS2
ENSG00000007174	3274.19808819297	2.92956330865503	1.20857814949264	2.42397507342398	0.0153516591629905	0.0672008805739797	DNAH9
ENSG00000007202	1177.59987834279	-0.163963124171377	0.861302531804324	-0.190366471845722	0.849021968819589	0.916669098065682	KIAA0100
ENSG00000007216	46.3170061110291	6.37104912742487	2.75875142654294	2.30939586152153	0.0209216244710891	0.0826592037519394	SLC13A2
ENSG00000007237	2267.74518887278	0.293883952469235	0.941954819095977	0.311993682193043	0.755045324744424	0.85902191188325	GAS7
ENSG00000007255	69.6325883201215	1.31494700659058	0.584241564580672	2.25069061550655	0.0244051395654694	0.0916592818992142	TRAPPC6A
ENSG00000007264	91.8726184512335	1.73293332970863	1.47510929581079	1.17478300396455	0.24008154150238	0.43039845658671	MATK
ENSG00000007306	51.9136566594238	10.5697426394258	2.91794035895803	3.6223299105401	0.000291961431856511	0.00789199662716994	CEACAM7
ENSG00000007314	35.4760643612495	9.78454129473088	2.47162879217402	3.95874223739096	7.53454983762266e-05	0.00478719708128211	SCN4A
ENSG00000007341	760.264129436489	0.15560967326675	0.366592542524354	0.424475828654949	0.6712188296753	0.80501880169676	ST7L
ENSG00000007350	101.594608885936	4.53072086649927	1.67680240924233	2.70200045129139	0.00689236688320905	0.0398120823401899	TKTL1
ENSG00000007372	650.323042322574	1.95526545744762	1.25804255904008	1.55421248939268	0.120133739352454	0.272096998474195	PAX6
ENSG00000007376	38.3165178876114	-1.18563053513832	1.02159548146479	-1.16056752075521	0.245817820179185	0.437270254063258	RPUSD1
ENSG00000007384	146.808236554563	1.21624901012235	0.967427692676604	1.25719887835475	0.208681629362711	0.392409512920933	RHBDF1
ENSG00000007392	926.834998634087	-0.331640228755602	0.748257482021174	-0.443216722484063	0.657608984452719	0.795757281847842	LUC7L
ENSG00000007402	407.262306279811	0.691735247826883	1.02943077458066	0.671958974714607	0.501609814170893	0.679920622235723	CACNA2D2
ENSG00000007516	657.242623290981	-1.91023990680005	1.49429809539794	-1.27835263437939	0.201125116936204	0.382935852419093	BAIAP3
ENSG00000007520	137.607660703903	-1.14192739787512	1.21013853759999	-0.943633610859012	0.345356910436244	0.541155986278025	TSR3
ENSG00000007541	304.60563842108	-1.62488801207232	1.03104573686882	-1.57596113728857	0.115034759774686	0.264223458556117	PIGQ
ENSG00000007545	206.969386784837	0.813390012223874	0.554412051150173	1.46712181045926	0.142342921974499	0.304584983806981	CRAMP1
ENSG00000007866	132.40360220082	2.04404589446908	0.960874373327702	2.12727693776465	0.0333970797841083	0.113663300338311	TEAD3
ENSG00000007908	53.9701527095147	6.94099750515789	2.39769761946053	2.89485940546564	0.00379328388446991	0.0273314694937119	SELE
ENSG00000007923	565.887162241914	-0.151311693129896	0.340796400950098	-0.443994398732082	0.657046633579679	0.795449173689724	DNAJC11
ENSG00000007933	68.3487365062888	5.28168922287647	1.96539167542748	2.68734689828565	0.0072022111076862	0.0408823836112663	FMO3
ENSG00000007944	222.519770112048	-1.9446932052407	0.945393088567522	-2.05702075544823	0.0396842294164292	0.127409324290841	MYLIP
ENSG00000007952	42.3978382319187	5.3781151234057	1.94233752419203	2.76888803126164	0.00562479619316064	0.0349722013626456	NOX1
ENSG00000007968	52.1413901886305	5.18747654444913	1.7649778340663	2.93911710635923	0.00329148683205	0.0251435114153885	E2F2
ENSG00000008018	288.766336395001	-1.36195024282155	0.789130502302106	-1.72588721237916	0.0843677057110974	0.213882528674731	PSMB1
ENSG00000008056	349.791635291302	-3.10777361190693	1.01983814128728	-3.04732043850035	0.00230891427945272	0.0207359680804611	SYN1
ENSG00000008083	2440.78110856125	0.324501722081231	0.484466509411741	0.669812496379273	0.502977326433327	0.681054749431297	JARID2
ENSG00000008086	1135.79979139427	-2.39735407312182	0.763604742996815	-3.13952223988716	0.00169223568992303	0.0175407227227661	CDKL5
ENSG00000008118	129.457484806975	0.0453893930123597	1.76739296545208	0.025681551245028	0.979511338977876	0.989564872455901	CAMK1G
ENSG00000008128	221.040494573738	0.511395001235026	0.973083767428558	0.525540573538106	0.59920745564533	0.754429128514278	CDK11A
ENSG00000008130	273.713189305172	-0.243698975559875	0.610214393874681	-0.399366153938878	0.689623429091414	0.817970839493241	NADK
ENSG00000008196	63.8919834946068	7.23593055375898	2.54658423149092	2.84142596356322	0.00449122789304509	0.0301669646289145	TFAP2B
ENSG00000008197	93.2202916215855	6.98884398951724	2.18271024972483	3.20191101425319	0.00136519163280003	0.0157242801565445	TFAP2D
ENSG00000008226	336.189174309751	3.23005856332485	1.32450272747848	2.43869529017435	0.0147403916307248	0.0652432702336811	DLEC1
ENSG00000008256	736.061198409484	-0.529090452151047	0.601687220945951	-0.879344672335287	0.379214421220736	0.575909349302114	CYTH3
ENSG00000008277	2371.96864731929	-1.3713001274164	0.601966497098173	-2.2780339670511	0.0227245539158969	0.087381742085723	ADAM22
ENSG00000008282	217.665878822631	-0.464275499059346	0.751592239651986	-0.617722582226663	0.536758223505493	0.707748728168723	SYPL1
ENSG00000008283	152.999422574005	-1.38544645568849	1.02797012745716	-1.34774972412438	0.17773889322866	0.35375000703325	CYB561
ENSG00000008294	3529.11783247076	-0.171904295635178	0.728426894552917	-0.23599388891412	0.813437412207068	0.89626344027227	SPAG9
ENSG00000008300	412.729520086573	-1.26135755284589	0.99392833264985	-1.26906288050273	0.204418637979941	0.386787232016665	CELSR3
ENSG00000008311	870.514205651099	1.24022716805415	0.646821658008724	1.91741750248787	0.0551849124301135	0.159260273916377	AASS
ENSG00000008323	27.5021020601387	6.58517357096867	2.40197647612324	2.7415645558682	0.00611473437243876	0.0366937295669359	PLEKHG6
ENSG00000008324	98.0167322566728	0.615153498027075	0.895664471869008	0.686812436294829	0.492200931854602	0.672362469931386	SS18L2
ENSG00000008382	102.950671629744	0.281620821749943	0.647731819321224	0.434779971200213	0.663722144269168	0.799971453129459	MPND
ENSG00000008394	921.358997416952	0.183436936771685	1.1777346085815	0.155754051409445	0.876226890159384	0.93312884239396	MGST1
ENSG00000008405	714.337418774414	0.32114234742105	0.529491341810169	0.606511045720149	0.544175449771814	0.713389382897892	CRY1
ENSG00000008441	3341.0167005642	0.536512976269858	0.994334751474781	0.539569773131343	0.589493766827979	0.747540418485054	NFIX
ENSG00000008513	964.699105723757	-0.608334411426872	0.858343844293786	-0.708730441152505	0.478491770452405	0.661191534994004	ST3GAL1
ENSG00000008516	25.208712568763	3.96962693359736	1.64971695065657	2.40624728503729	0.0161173508398976	0.0694645056311468	MMP25
ENSG00000008517	39.9509028948842	5.97863292761127	1.83052643235808	3.26607298421232	0.00109050139439363	0.0139458740474124	IL32
ENSG00000008710	1095.39904892168	0.141931926659111	0.884084762822857	0.160541084551584	0.872454860516006	0.931125828891953	PKD1
ENSG00000008735	321.826858097896	-2.38209205692716	1.09173642517233	-2.18192963246706	0.0291147264758528	0.103518471250715	MAPK8IP2
ENSG00000008838	534.006029362918	-0.0386427194959101	0.510396749073849	-0.0757111395517898	0.939648913352556	0.968101243697082	MED24
ENSG00000008853	396.163473357833	-1.60094261508477	0.717974285092615	-2.22980495029604	0.0257603946224552	0.0951758442733161	RHOBTB2
ENSG00000008869	907.206708186237	-0.707318571252095	0.378359416188747	-1.86943562387581	0.0615622322326222	0.171546341509014	HEATR5B
ENSG00000008952	1504.43688234114	-1.52023163884342	1.12506872975518	-1.35123446118197	0.176620338758154	0.352326967317407	SEC62
ENSG00000008988	414.823893456624	-1.13871179725996	1.10505482563478	-1.03045728668335	0.302795393172664	0.498091316157626	RPS20
ENSG00000009307	2105.04510617925	-0.933958611035008	1.06689605019877	-0.875397946089504	0.38135741695845	0.577439410213356	CSDE1
ENSG00000009335	1989.89170421959	-0.430585208912409	0.510240111363625	-0.843887415596674	0.398732321028192	0.595033965976905	UBE3C
ENSG00000009413	3472.45877309221	-0.206964912655151	0.761102831695494	-0.271927660805175	0.785677642111138	0.879596554664946	REV3L
ENSG00000009694	2157.365952199	-0.151460025792702	1.00093213699282	-0.151318975777664	0.879724101131077	0.935293002076042	TENM1
ENSG00000009709	247.162985046821	5.63373293112214	1.91917757306943	2.93549331243583	0.00333017789630356	0.0252993198815802	PAX7
ENSG00000009724	21.7471990753354	5.6442614867308	1.91158310428451	2.95266340975712	0.00315045274342296	0.0245992435839558	MASP2
ENSG00000009765	65.4787876799664	6.23060079060594	2.22481597947799	2.80050163612535	0.00510232488279061	0.0327775632964358	IYD
ENSG00000009780	254.575613627151	-1.03070578843767	0.469069100613452	-2.19734317841381	0.0279959460972143	0.101052220168318	FAM76A
ENSG00000009790	153.848708470263	3.12611081599834	1.44556922798906	2.16254659788733	0.0305760693946856	0.107271544672717	TRAF3IP3
ENSG00000009830	525.677629935878	0.305773098943784	0.406596406515482	0.752030992020439	0.452032421305148	0.640288954049535	POMT2
ENSG00000009844	591.107011385321	-0.477299485712361	0.491413991669738	-0.971277769463954	0.331409975874672	0.526968619078227	VTA1
ENSG00000009950	182.564439774184	0.861382577211909	1.64191411924276	0.524620969584679	0.599846706406859	0.754723864765372	MLXIPL
ENSG00000009954	2033.46970317087	0.0209836269536407	0.768171316283777	0.0273163375263142	0.978207426269222	0.988734139187434	BAZ1B
ENSG00000010017	1456.13879659344	-1.89664152986583	0.649262918021298	-2.92122263142034	0.0034866057888053	0.0259724499663922	RANBP9
ENSG00000010030	57.9001367944344	3.44193958326197	1.62664513162105	2.11597447799316	0.0343469782694509	0.115715406261645	ETV7
ENSG00000010072	151.230123863204	-0.59530994134257	0.666116472473423	-0.893702476883758	0.371481099799059	0.568100699803634	SPRTN
ENSG00000010165	208.501603304853	0.297610072095024	0.582084871386858	0.511282953267532	0.609152939807411	0.761524891237077	METTL13
ENSG00000010219	104.443049865948	4.18091385507155	1.39747651292122	2.991759658509	0.0027737454059947	0.0229010931918629	DYRK4
ENSG00000010244	1303.55830951155	-0.783894680503662	0.910098262429368	-0.861329718849452	0.389056472110852	0.584779286316458	ZNF207
ENSG00000010256	344.950112492518	-0.835444735938605	1.1052182618888	-0.755909275793946	0.449703592168385	0.638477211290768	UQCRC1
ENSG00000010270	492.921805072714	-0.817613498498846	0.448591894976364	-1.82262209294246	0.0683606471469049	0.184402533570421	STARD3NL
ENSG00000010278	556.111482973067	0.57852406204081	0.864197376384249	0.669435105740914	0.503217963885649	0.68124676105999	CD9
ENSG00000010292	942.135571934289	0.290691497509568	0.784549265359653	0.370520387112095	0.710994789054196	0.831410384689647	NCAPD2
ENSG00000010295	404.890753946046	-0.183419561984504	0.734872646516153	-0.24959367157568	0.802901593079312	0.890395347417123	IFFO1
ENSG00000010310	32.0580280719799	3.77343226406792	1.88930720937867	1.99725711379086	0.0457972595599011	0.140510612824806	GIPR
ENSG00000010318	91.9492538508432	-0.292919638134711	0.443715956497431	-0.660151238298788	0.509156780395054	0.685867587741788	PHF7
ENSG00000010319	36.6387375422151	2.61777650075505	1.54163587522374	1.69805110456134	0.0894981168596763	0.222234215269965	SEMA3G
ENSG00000010322	1033.02212784768	-0.752937199136922	0.720714579754317	-1.04470926534272	0.296157361275988	0.492143112166884	NISCH
ENSG00000010327	530.557115147608	0.951790210935431	1.21831098759843	0.781237484208879	0.434662831127713	0.625952129835104	STAB1
ENSG00000010361	89.8057850625267	0.581545763782568	0.561157385549972	1.03633272724837	0.300046943020366	0.495620553403963	FUZ
ENSG00000010379	257.013977304561	2.35560527237835	1.58703085332546	1.48428448472972	0.137733464634294	0.298208597547123	SLC6A13
ENSG00000010404	543.97881761143	-3.79642297917168	1.3080594872254	-2.90233205465639	0.00370395703352588	0.0269779939223221	IDS
ENSG00000010438	105.735237543765	3.95475767819883	1.89439171365968	2.0876134801914	0.0368327150218845	0.12141902074	PRSS3
ENSG00000010539	125.160003404499	-0.0520640493464019	0.396801873095454	-0.131209182406953	0.895609832248635	0.943854638725386	ZNF200
ENSG00000010610	202.699612320088	2.14321694137665	1.00202170145092	2.13889273882321	0.032444356258454	0.111483731317783	CD4
ENSG00000010626	302.35180470096	0.823765835246982	0.469040445446873	1.75627889501544	0.0790407991152358	0.204566293479845	LRRC23
ENSG00000010671	86.484328093103	2.34738793639803	1.06512134493728	2.20386902164303	0.0275335567326632	0.100011666902291	BTK
ENSG00000010704	56.1365063860788	3.22922504171957	1.18900498371318	2.71590538807914	0.00660948032309271	0.038751756053653	HFE
ENSG00000010803	2172.42167391413	0.114253215553003	0.437237303127038	0.261307108830572	0.793855684916524	0.884681057792025	SCMH1
ENSG00000010810	6202.9479120309	-0.0851908614292601	0.677930187082245	-0.12566317749607	0.899998550846893	0.946309555751406	FYN
ENSG00000010818	2828.72035744205	-1.67878317124441	0.685796746284543	-2.44793108211667	0.0143679135131939	0.0641022833957577	HIVEP2
ENSG00000010932	96.4263620132893	7.67746443435164	1.77577071668384	4.32345480315664	1.53604618064875e-05	0.00254111191757084	FMO1
ENSG00000011007	379.556683742065	-0.702735809819974	0.794213910145144	-0.884819317369483	0.37625408903472	0.572932438165278	ELOA
ENSG00000011009	47.0327352361956	-0.77337126157345	1.02582140381513	-0.753904391833903	0.450906633261462	0.639482769989285	LYPLA2
ENSG00000011021	511.889475228366	-1.33670803860238	0.546550276351653	-2.44571834731329	0.014456388384313	0.0643997534250773	CLCN6
ENSG00000011028	936.760844141644	2.92037691413642	1.26115229033103	2.31564176390613	0.0205778365378488	0.0817145549421995	MRC2
ENSG00000011052	18.4992660334429	0.801942773709283	0.901808361626457	0.889260743006351	0.373862964244242	0.57047758541962	NME1-NME2
ENSG00000011083	96.7108468502519	1.17665696527896	2.20383663807852	0.53391297020312	0.593401748041899	0.750379425656358	SLC6A7
ENSG00000011105	1068.50709901621	1.85507943795785	1.00329031165042	1.84899566597651	0.0644584385387189	0.177205005389812	TSPAN9
ENSG00000011114	924.106600747374	-0.503352271164665	0.353806990806755	-1.42267474708998	0.154830464437695	0.322528374544887	BTBD7
ENSG00000011132	82.8638014376203	0.797985384139128	0.769923698772746	1.03644735888908	0.299993485872961	0.495620553403963	APBA3
ENSG00000011143	147.112903641874	0.812396317656524	0.576684692506409	1.40873570637996	0.158913332589906	0.327830088250864	MKS1
ENSG00000011198	265.129906846286	-0.524304908648115	0.508444666094107	-1.03119364527088	0.302450020070059	0.497786664592073	ABHD5
ENSG00000011201	1306.91487346902	-0.272207774192169	0.992984430635349	-0.274130958949679	0.783983982983751	0.87827102140533	ANOS1
ENSG00000011243	899.846397655055	-0.134374921531094	0.619800369700964	-0.216803551756392	0.82836144389184	0.905464503118808	AKAP8L
ENSG00000011258	947.258770985935	0.439132729923965	0.431927556991488	1.01668143839366	0.309304998569466	0.504600482145088	MBTD1
ENSG00000011260	468.449316113233	-0.467324301610342	0.658804335262299	-0.709352195480436	0.478105945456817	0.660879200942615	UTP18
ENSG00000011275	1818.81432758811	0.499280366381803	0.337327181925849	1.48010712783755	0.138844659661871	0.299641903271533	RNF216
ENSG00000011295	799.522597871365	-1.02584621148456	0.545703241859394	-1.87986094418124	0.0601270319185088	0.168569264241166	TTC19
ENSG00000011304	525.065891796338	0.86611505148845	1.12094289066288	0.772666528065732	0.439719760821649	0.629619507965024	PTBP1
ENSG00000011332	138.59182253455	-1.12398462927194	0.800313582586351	-1.40443028049029	0.160190759216689	0.3295776250962	DPF1
ENSG00000011347	500.99220026775	-0.156323092265609	1.25540651991362	-0.124519898364368	0.900903646372248	0.946635493055473	SYT7
ENSG00000011376	876.306404786632	0.76999013330004	0.372067654765367	2.06948957652772	0.0385001684575301	0.124984481400535	LARS2
ENSG00000011405	1545.00696620124	0.121288098386736	0.505389383139495	0.239989407045494	0.810338468625186	0.894612631076837	PIK3C2A
ENSG00000011422	138.283075596543	3.04401460594429	1.29935770764467	2.3427071606495	0.0191444026264735	0.0779151942359468	PLAUR
ENSG00000011426	468.383167285945	1.76825494595552	1.34248846896907	1.31714721342329	0.187789283798841	0.366129566325609	ANLN
ENSG00000011451	259.360098016643	0.075086560851888	0.609939348879076	0.123104962796513	0.902023981432163	0.947216375303761	WIZ
ENSG00000011454	2462.74496077564	-0.598098184722198	0.5793518169007	-1.03235748516641	0.301904680691098	0.497219408411215	RABGAP1
ENSG00000011465	217.403576631918	2.63195493833788	1.75082142975599	1.503268633572	0.132769785171301	0.290780172374215	DCN
ENSG00000011478	46.3214864019036	0.528484503536435	0.719239101214296	0.734782776192494	0.462471798367198	0.64888523357941	QPCTL
ENSG00000011485	666.67134289077	-0.688839656251854	0.627171285219537	-1.09832779734284	0.272061378031269	0.466244121305429	PPP5C
ENSG00000011523	538.019978200099	-1.13992552845852	0.722672041146111	-1.57737599292021	0.114709036012482	0.263709633763437	CEP68
ENSG00000011566	2218.6089115266	-1.0959042596815	0.547673939074482	-2.00101589922916	0.0453906765201243	0.139615320505675	MAP4K3
ENSG00000011600	75.5524911960839	2.26193879481935	1.21665707084555	1.85914243957614	0.0630069510848018	0.174405486983651	TYROBP
ENSG00000011638	57.165960149295	0.2264723577411	1.01151987395956	0.223893137022194	0.822840456047859	0.902220081005557	LDAF1
ENSG00000011677	602.889831402625	-0.729175666293261	1.63086124165149	-0.447110795002315	0.654795065140621	0.794071496132002	GABRA3
ENSG00000012048	366.626946439363	2.78777781542568	0.73185044753735	3.8092178870785	0.000139407068397003	0.00579269639563847	BRCA1
ENSG00000012061	535.649767000042	1.49386503972845	0.665225423925626	2.24565235482561	0.024726284207731	0.092447106213001	ERCC1
ENSG00000012124	90.7263439140156	5.16758103859685	1.78326338850889	2.89782265025797	0.00375763008078583	0.0271626142016939	CD22
ENSG00000012171	231.350115536676	2.76336009230111	1.28568155280629	2.1493347915504	0.0316078704670501	0.109538990009742	SEMA3B
ENSG00000012174	314.946545924215	-1.17701386600294	0.643676794896411	-1.82857899389143	0.0674627019179042	0.182743150767663	MBTPS2
ENSG00000012211	66.8173490620107	2.74669960538642	0.926553931910434	2.96442496307051	0.00303249189458017	0.0241002689807929	PRICKLE3
ENSG00000012223	479.313024651759	3.4285209615342	1.95733332716849	1.75162856215909	0.0798376979636351	0.205907178372413	LTF
ENSG00000012232	820.956343712297	-1.14820793672424	0.364717596376496	-3.14821096687353	0.00164273088678617	0.0172174516005328	EXTL3
ENSG00000012504	145.406800304252	7.6017655458396	2.13497195876415	3.56059268817749	0.000370018669396121	0.00862350621841741	NR1H4
ENSG00000012660	1440.23896327764	0.0168576183322863	0.699160264016566	0.0241112362928664	0.980763880663271	0.989889054365542	ELOVL5
ENSG00000012779	311.884319776077	2.59452476756583	1.09189993594075	2.37615616794635	0.0174940569842768	0.0731714410149394	ALOX5
ENSG00000012817	481.181071125564	-7.67535586074117	2.41842094480861	-3.17370550284768	0.00150506314802768	0.0165109818769572	KDM5D
ENSG00000012822	905.127187173142	-0.0466240208315208	0.918153562050308	-0.0507801992592675	0.959500669219756	0.977970180572005	CALCOCO1
ENSG00000012963	162.158352503174	-1.42382632622728	0.999020942026383	-1.42522170089772	0.154093125266356	0.321413328362212	UBR7
ENSG00000012983	2172.54885706395	-0.847483494533067	0.570661075566469	-1.48509076721556	0.137519781515049	0.297964329625911	MAP4K5
ENSG00000013016	559.49456775622	-1.63182456873323	0.819441064749624	-1.99138734795019	0.046438319115114	0.141867836266153	EHD3
ENSG00000013275	269.007522730074	-1.01924641348746	0.948133878487945	-1.07500263054931	0.28237355060195	0.477635706129209	PSMC4
ENSG00000013288	362.79459861482	-1.28895107742278	0.552822023816017	-2.3315841661398	0.0197225776005676	0.0795434172115489	MAN2B2
ENSG00000013293	659.008838631343	-1.51195186070077	1.52254529448045	-0.993042286611714	0.320689347415867	0.516333327302858	SLC7A14
ENSG00000013297	1719.75676476703	2.86826317928289	1.62978554193363	1.75990221135469	0.0784243883328783	0.203378220006971	CLDN11
ENSG00000013306	117.832068375344	0.417317133528805	1.07373275568232	0.388660149669752	0.697527565052442	0.822542577166488	SLC25A39
ENSG00000013364	356.828267660255	1.6190689987445	1.20771512497279	1.34060505268656	0.18004871591643	0.356494388781679	MVP
ENSG00000013374	512.730753501993	0.315174034584483	0.737098505295073	0.427587401575741	0.668951539848599	0.803571154334768	NUB1
ENSG00000013375	397.889176179027	-0.555043627738768	0.669714006463287	-0.828777093478924	0.407230552352426	0.602852096114672	PGM3
ENSG00000013392	61.9884805486304	-1.49535909828883	0.757091321416281	-1.97513702242879	0.04825260042223	0.145317580258985	RWDD2A
ENSG00000013441	993.103251077553	-0.385528507580686	1.08925730743117	-0.353937040358161	0.723386067276081	0.839809405962541	CLK1
ENSG00000013503	551.749426069616	0.198905868946774	0.58690645819343	0.338905572037887	0.734680866721758	0.845999868745921	POLR3B
ENSG00000013523	504.131562987228	-0.789646656621986	0.496661865563568	-1.58990796631017	0.111855551724822	0.25907940794328	ANGEL1
ENSG00000013561	415.951999094226	-1.16467066068859	0.473404100198586	-2.4602039995007	0.0138858062169905	0.0626406166581907	RNF14
ENSG00000013563	74.0784239150767	0.574219119159507	0.989221676164103	0.580475673952225	0.561593886621686	0.725326336983939	DNASE1L1
ENSG00000013573	164.464546471199	1.29367526716994	0.7957137094157	1.62580492438656	0.10399116046786	0.246415546563681	DDX11
ENSG00000013583	144.333962703101	1.10843800490335	0.592308924669387	1.87138494582377	0.0612917439991435	0.170838654017831	HEBP1
ENSG00000013588	71.3016482506994	4.88082499555432	1.48818824291064	3.27970941767975	0.00103914055989018	0.0136088585420956	GPRC5A
ENSG00000013619	1387.05168305787	-1.65112226541746	0.847350287095059	-1.94857108159831	0.0513466684278498	0.15177212070033	MAMLD1
ENSG00000013725	75.4072594467535	3.24363826245551	1.80891061021095	1.79314458334525	0.0729498084044565	0.193227755603401	CD6
ENSG00000013810	169.85259095334	1.96742757376899	0.88791534728368	2.21578282185094	0.0267063794836025	0.0978839456471847	TACC3
ENSG00000014123	539.087107224553	-0.549272218358116	1.1639321337121	-0.471910863571003	0.636990413545692	0.781747365115861	UFL1
ENSG00000014138	176.706916886106	1.3480233633709	0.551351833832541	2.44494219598501	0.0144875359537803	0.0644551970714766	POLA2
ENSG00000014164	374.260984963878	0.626788930199016	0.672339038024233	0.932251282092628	0.351206678575875	0.546800399508396	ZC3H3
ENSG00000014216	374.724234103064	-0.294049716673634	0.924832444420674	-0.317949179278447	0.7505234870174	0.856059954797703	CAPN1
ENSG00000014257	140.481432496744	4.1905211361319	1.71769284958309	2.43962192492621	0.014702640291734	0.0651458964201345	ACP3
ENSG00000014641	380.242930202375	-2.55475096485416	0.993367214388139	-2.57180922407203	0.0101168623311538	0.0509346246824813	MDH1
ENSG00000014824	1310.28454548298	-1.07348238403465	0.467691963776275	-2.29527652210882	0.0217172822177949	0.0847342790531661	SLC30A9
ENSG00000014914	151.559077801865	0.937417696660984	1.06368958774182	0.881288777726114	0.378161538593645	0.575042463164791	MTMR11
ENSG00000014919	313.522661020596	-0.617821796437291	0.583900148749645	-1.05809494613126	0.290012158270834	0.485993632162284	COX15
ENSG00000015133	996.378613049148	1.62406416998136	0.993872909342862	1.63407630363441	0.102242829780408	0.243608650423904	CCDC88C
ENSG00000015153	1237.35050230081	-0.592776885931438	0.501635235675037	-1.18168909154429	0.237329088245685	0.427337482390808	YAF2
ENSG00000015171	1710.65821694302	-0.806235900344894	0.609104847372276	-1.3236405913088	0.185622437492346	0.363424198532875	ZMYND11
ENSG00000015285	96.4237259941572	2.27161976149026	0.803718949123762	2.82638572098722	0.00470765384817836	0.0311611501187971	WAS
ENSG00000015413	28.6930902371094	7.64411874175347	1.9157667768488	3.99010925240446	6.6042867454179e-05	0.00443409238988626	DPEP1
ENSG00000015475	148.410380356093	0.116544963852242	0.627427731036134	0.185750418872593	0.852640487749045	0.918559658565382	BID
ENSG00000015520	36.0883998461867	7.07016337854454	2.59486624556305	2.72467353206886	0.00643650962473881	0.0381377027306516	NPC1L1
ENSG00000015532	227.130503145682	1.2236906934561	0.649589715218789	1.8837901290416	0.0595933692803125	0.1675273631522	XYLT2
ENSG00000015568	330.366355247337	-0.00519043994498679	1.51557113567557	-0.00342474188298205	0.997267456668436	0.998619618248346	RGPD5
ENSG00000015592	349.784063274825	-2.39793342216988	1.31180271225416	-1.82796803190729	0.0675543495743219	0.182943477586093	STMN4
ENSG00000015676	1620.85139979521	-0.81117605687567	0.475906337147612	-1.70448677304347	0.0882901850689842	0.220440338772248	NUDCD3
ENSG00000016391	301.683694474157	2.35412177733694	1.10728690548045	2.12602692733506	0.0335010174995263	0.113867117171714	CHDH
ENSG00000016402	114.971462157201	5.75034098298292	1.7766407885178	3.23663681490746	0.00120947233554658	0.0146790217481523	IL20RA
ENSG00000016490	80.8647669176654	9.41533924040354	2.59402515636141	3.62962526300642	0.000283832970652577	0.00775789807965537	CLCA1
ENSG00000016602	54.7610151536926	6.80438378745787	2.68935266228946	2.53011956478228	0.011402366334085	0.0551941791719438	CLCA4
ENSG00000016864	179.521286883542	-1.04567381220114	0.821197907682875	-1.27335177357144	0.202893242421507	0.385061431721214	GLT8D1
ENSG00000017260	2143.37904146119	-1.77743452507879	0.588830562103999	-3.01858401970118	0.00253958970837591	0.0218665910610806	ATP2C1
ENSG00000017427	264.857774272108	0.409227617365741	1.31188843828564	0.31193781835635	0.755087780588581	0.859022952896036	IGF1
ENSG00000017483	53.2328206265818	2.37837081557199	0.927637200555129	2.5639019372538	0.0103502782856367	0.0517409994162833	SLC38A5
ENSG00000017797	699.242463537175	-0.591917254177229	0.664375248577701	-0.890938148951831	0.372962352804502	0.569569710001174	RALBP1
ENSG00000018189	2184.73679142685	-1.91967750225373	0.573568467877074	-3.34690208713697	0.000817200692100539	0.0123154738625159	RUFY3
ENSG00000018236	6167.99954494032	-1.72886718976002	1.33145405881452	-1.29848054336876	0.194122257937569	0.374289433276549	CNTN1
ENSG00000018280	412.047143159698	1.5686484303714	1.35018034118487	1.16180659910572	0.245314032910972	0.436599439415268	SLC11A1
ENSG00000018408	2519.76109756416	2.73450113748953	1.0541549933411	2.59402189883163	0.00948604446413058	0.0489181829111612	WWTR1
ENSG00000018510	1107.85819315572	-0.819210992218955	0.422142926824104	-1.94060101487925	0.0523066909094715	0.153720940691781	AGPS
ENSG00000018610	118.006549309795	-0.887384036776575	0.577459258446565	-1.53670414630418	0.124365775305508	0.277937951749983	STEEP1
ENSG00000018625	3533.98797788038	0.109918578900133	1.71330646329607	0.0641558187369884	0.948846156421801	0.972286986731341	ATP1A2
ENSG00000018699	695.763710987403	0.930336995044334	0.523669546546458	1.77657265193251	0.0756385785677574	0.198191860897448	TTC27
ENSG00000018869	91.7777962314445	0.0887962894961502	0.579246680001313	0.153296156131528	0.878164731811829	0.934252996688708	ZNF582
ENSG00000019144	2311.69310804639	1.92267306214907	0.834998423433752	2.30260681719911	0.0213009752493977	0.0836047091967055	PHLDB1
ENSG00000019169	86.6600132888327	6.26848597512478	2.23328583244672	2.8068444639069	0.00500293912392788	0.0324109580650704	MARCO
ENSG00000019186	55.916806845312	4.75820572498008	2.42539929630845	1.9618236602205	0.0497830180539481	0.148551663829379	CYP24A1
ENSG00000019485	789.322659717374	0.576694991142391	0.663153937880214	0.869624619867009	0.384505578765378	0.580263662294936	PRDM11
ENSG00000019505	288.155582432625	-0.74633416511937	1.87137197747723	-0.398816576341755	0.690028362105391	0.818088321292133	SYT13
ENSG00000019549	27.0677013675542	0.814417027885885	1.70241419755405	0.478389471290831	0.632373025986578	0.778190406373431	SNAI2
ENSG00000019582	2379.986471853	3.34746143890823	1.46622996218548	2.28303985407493	0.0224280208784811	0.0866733402627753	CD74
ENSG00000019991	273.33361449365	0.0640512737781588	1.36705609006972	0.0468534350883088	0.962630040721265	0.979974726139667	HGF
ENSG00000019995	702.265326580811	-1.13496038402893	0.456358925030994	-2.4869906597134	0.0128828781333547	0.0597186812193775	ZRANB1
ENSG00000020129	410.576843528215	-2.52494201011255	1.07022749842706	-2.35925727363903	0.01831155572942	0.0756119530608381	NCDN
ENSG00000020181	154.329393310879	2.86146550880007	1.02929943970672	2.7800126944744	0.00543567735154257	0.0343163050639273	ADGRA2
ENSG00000020256	532.540846580605	0.173770164561585	0.571069269154442	0.304289118584298	0.760907634471432	0.862876911425795	ZFP64
ENSG00000020426	2360.01178338241	-1.21871718999553	0.524880009887991	-2.32189675170826	0.0202384957692654	0.080809394480139	MNAT1
ENSG00000020577	5528.02985349013	1.13063940048852	0.945537567968874	1.19576359394927	0.231788826655958	0.420711063496757	SAMD4A
ENSG00000020633	91.5527093647951	4.76201422598315	1.52381552117494	3.12505953628258	0.00177769076367507	0.0180023835955126	RUNX3
ENSG00000020922	588.018077307123	0.194254628481464	0.44720146866186	0.434378333020065	0.664013729035213	0.800182978013938	MRE11
ENSG00000021300	480.119216288586	1.60879559921733	0.979358600365756	1.64270329439748	0.100444336850383	0.240682322332452	PLEKHB1
ENSG00000021355	91.8736264388004	0.718647429527345	1.04852551470184	0.685388595175678	0.493098738884018	0.673055367748027	SERPINB1
ENSG00000021461	68.8547041584492	2.87458178917192	1.73622271129988	1.65565268237954	0.0977921748103577	0.236720478465122	CYP3A43
ENSG00000021488	60.0872022647956	2.46126224069961	1.34106425343706	1.83530523193916	0.0664604763039234	0.181117875850846	SLC7A9
ENSG00000021574	722.0979223535	-1.02778845568273	0.491151273568778	-2.09261079222022	0.0363839123829504	0.120411102351733	SPAST
ENSG00000021645	19075.3725693417	-0.640887394280439	1.18467846597114	-0.540980031873099	0.588521346084107	0.7466735944336	NRXN3
ENSG00000021762	524.651361351122	0.240379667426705	0.565266114023918	0.425250446582641	0.670654112972019	0.804571824551965	OSBPL5
ENSG00000021776	1070.99400315713	-0.41554223294155	0.520518506707461	-0.798323647645232	0.424682698498974	0.617885986228121	AQR
ENSG00000021826	388.070289443125	3.90922186707326	1.32000254710577	2.9615260028434	0.00306118643640534	0.0242339862861352	CPS1
ENSG00000021852	84.7867184867144	10.1829287446045	2.70300565839335	3.76726134959596	0.000165048192013682	0.00608615320853757	C8B
ENSG00000022267	763.876377902477	-1.34904648538176	0.920328526758089	-1.46583143536129	0.142694214791837	0.305115672389659	FHL1
ENSG00000022277	495.522540685257	-0.463089879792145	0.526651119105965	-0.879310539733172	0.379232922745147	0.575909349302114	RTF2
ENSG00000022355	359.930297330116	-1.42059814438962	1.96815783380816	-0.721790762908948	0.470423129407983	0.654635255250853	GABRA1
ENSG00000022556	62.4982441014676	0.990957185244072	1.82787929854075	0.542134913413147	0.587725568750581	0.746121740818544	NLRP2
ENSG00000022567	471.574341279479	-0.153219732368697	0.707065942846415	-0.216697938740883	0.828443754485606	0.905464503118808	SLC45A4
ENSG00000022840	949.802644900194	-0.461430278102586	0.633612632951998	-0.728252964201148	0.466458749356055	0.651628002004585	RNF10
ENSG00000022976	207.084983316405	0.129574759161716	0.543110133097118	0.238579159668424	0.811431926698685	0.895246268591053	ZNF839
ENSG00000023041	261.372744728974	-0.959929080142554	0.537188400368117	-1.78695049908886	0.0739454895133776	0.195264816453472	ZDHHC6
ENSG00000023171	2357.85316758541	-0.0438182596254287	0.826545308657629	-0.053013741855958	0.957720958693063	0.976756347643216	GRAMD1B
ENSG00000023191	262.571585889023	-0.169677886336449	1.13965821279408	-0.148884888847905	0.88164446526225	0.936453792610587	RNH1
ENSG00000023228	1036.74457889372	-1.3357883132644	0.78961380658022	-1.69169827342513	0.0907035178123275	0.224240093283978	NDUFS1
ENSG00000023287	1863.98050488143	-0.680686801633169	0.60194570104828	-1.13081096924152	0.258134662040304	0.450762293059744	RB1CC1
ENSG00000023318	1030.29753743025	-0.224645846016817	0.557326105265541	-0.403077917747604	0.686890904915762	0.816134015490997	ERP44
ENSG00000023330	199.838127155876	-0.853791229595058	0.77299080577422	-1.10452960529059	0.269363468431288	0.463331156520596	ALAS1
ENSG00000023445	77.2470741054766	1.80519904321632	1.27579278460238	1.41496257464642	0.157079469399432	0.325442976426295	BIRC3
ENSG00000023516	1829.82803449469	-2.2041138159668	0.803837943447433	-2.74198777742934	0.00610686139554674	0.0366572352484006	AKAP11
ENSG00000023572	38.3137654506232	-0.805816566890471	0.951583053317102	-0.846816853328244	0.397097212902935	0.593321767747094	GLRX2
ENSG00000023608	367.790045326908	0.407778109067741	0.640942245689761	0.636216619843655	0.524635242026323	0.698034484591166	SNAPC1
ENSG00000023697	759.270202939432	0.573478682604661	0.401774882627884	1.4273632011382	0.153475232035804	0.320641980528228	DERA
ENSG00000023734	487.437838418646	-1.63839640928239	0.901957184489865	-1.81649022531933	0.0692952060077025	0.186170659352121	STRAP
ENSG00000023839	127.223357612622	5.16365801063139	1.55183245809131	3.32745844031545	0.000876420608706706	0.0126032696574729	ABCC2
ENSG00000023892	151.455718026424	1.42041413925258	0.996484425952355	1.42542532754093	0.15403429107181	0.321387862483499	DEF6
ENSG00000023902	393.526010586734	-0.986496397471355	0.574009295239179	-1.71860700802815	0.085685954745623	0.215953669492351	PLEKHO1
ENSG00000023909	145.621018364126	-0.896507103516364	0.556749124936288	-1.61025327811509	0.107342574542214	0.251785061134124	GCLM
ENSG00000024048	1444.11456571966	-0.632729211513372	0.458693410411892	-1.37941639698988	0.167766406564773	0.340388689300721	UBR2
ENSG00000024422	122.288073506871	1.26790910824079	1.20928496116966	1.04847835618036	0.294418269139038	0.490515258421379	EHD2
ENSG00000024526	51.9267524059039	2.12504757697442	1.77382950858891	1.19799990172951	0.230917055240922	0.419791981127651	DEPDC1
ENSG00000024862	151.077179978064	-1.03903055540204	0.651760885739842	-1.59418979895149	0.110893530627136	0.257746130138085	CCDC28A
ENSG00000025039	357.058502817178	-0.843072271463464	0.744514347373266	-1.13237881101677	0.257475209197206	0.450146250506343	RRAGD
ENSG00000025156	277.119054510221	-1.05346945714014	0.510707797304191	-2.06276360513968	0.0391350934708579	0.126272568280194	HSF2
ENSG00000025293	1038.80856948622	-0.0990216615209279	0.308130922360909	-0.321362298733996	0.747935850324696	0.854264510957575	PHF20
ENSG00000025423	91.5681653078217	3.84583847716613	1.67332483824193	2.29832151491084	0.0215434968099926	0.0842629034488058	HSD17B6
ENSG00000025434	87.167230503637	1.755662744502	0.649111678153584	2.70471600433385	0.00683628074775344	0.0395627458632198	NR1H3
ENSG00000025708	128.695591809405	1.3024058284853	1.25677035834346	1.03631170152835	0.300056748812378	0.495620553403963	TYMP
ENSG00000025770	167.513671581058	-0.663211947880209	0.802799598328427	-0.826123915932613	0.408733802278503	0.604235762839084	NCAPH2
ENSG00000025772	153.449990709859	0.236877089900698	0.527600601263436	0.44897046996052	0.653452959107353	0.793188174535158	TOMM34
ENSG00000025796	1205.17682211616	-0.676591341063574	0.644530449704319	-1.04974302047942	0.293836278696648	0.490019387674838	SEC63
ENSG00000025800	778.729684554648	-1.29352346656225	0.533595012421294	-2.42416708636879	0.0153435441877874	0.0671938056457552	KPNA6
ENSG00000026025	6507.44471995068	2.55544248160178	1.78142755087573	1.43449138885584	0.151432084704453	0.317818337521911	VIM
ENSG00000026103	211.704793804474	1.41805341965345	1.03350875303457	1.37207683581759	0.170039519728692	0.343249436594068	FAS
ENSG00000026297	45.5391690528054	-0.551347860764103	1.3821621375513	-0.398902448406592	0.689965085051715	0.818088321292133	RNASET2
ENSG00000026508	3678.06643170864	3.74245363585911	1.37628568961079	2.71924184354301	0.00654317483208268	0.0385669462880177	CD44
ENSG00000026559	168.506418294464	0.266695786485827	1.50368355815979	0.177361643038919	0.859224334043052	0.923055743346473	KCNG1
ENSG00000026652	2130.75419270676	0.491307253249703	0.898654346254095	0.546714379447051	0.584574973701195	0.743765820535717	AGPAT4
ENSG00000026751	58.4714625311585	8.89750185742393	2.10497115363589	4.22689966181027	2.36933255383952e-05	0.00306221424255297	SLAMF7
ENSG00000026950	233.508734137075	0.912567013879762	0.809969501545947	1.12666836484336	0.259882722556822	0.452677741740801	BTN3A1
ENSG00000027001	981.434665534735	0.0626152957205406	0.611954199653323	0.102320232063139	0.918502496723976	0.957151437701829	MIPEP
ENSG00000027075	1333.67692175496	1.59910673389376	1.18296449279508	1.35177914775399	0.176445976710989	0.352125685428154	PRKCH
ENSG00000027644	34.1768676350512	6.13987512143633	2.33457732692909	2.62997290799219	0.00853916729129947	0.0456400724778448	INSRR
ENSG00000027697	548.388375952081	-1.03883811291346	0.787370326032497	-1.31937676410551	0.187043185901688	0.365203100864981	IFNGR1
ENSG00000027847	134.150420411574	-0.788857732963026	0.547206828316503	-1.44160798466271	0.149412994644923	0.314826912193026	B4GALT7
ENSG00000027869	32.8503884126564	6.10618505940436	1.99733225807439	3.05717040052779	0.002234372177368	0.0204445054229172	SH2D2A
ENSG00000028116	810.571272588163	2.43944007006939	1.08373151174625	2.2509634938442	0.0243878496486086	0.0916519626886715	VRK2
ENSG00000028137	322.719637648455	2.42762639292013	1.17065955537354	2.07372534720011	0.0381048257757968	0.124204169036901	TNFRSF1B
ENSG00000028203	1186.00407477115	-1.32413034811942	0.644820679632437	-2.05348617056482	0.040025449633959	0.128005919112378	VEZT
ENSG00000028277	358.542324409983	0.902816338113846	1.12455459343351	0.802821262200661	0.422078050933887	0.615395333516312	POU2F2
ENSG00000028310	587.830605896636	0.329744506378789	0.548474039517851	0.601203489355045	0.547704460681966	0.715534386815602	BRD9
ENSG00000028528	1226.32063747936	0.386994809314009	0.628308758346813	0.615930948236752	0.537940094749384	0.708777778860829	SNX1
ENSG00000028839	298.837118929107	-1.08670536058778	0.525125082341541	-2.06942192847111	0.0385065105180527	0.124984481400535	TBPL1
ENSG00000029153	437.230077313831	-0.485329366346726	0.972194517091514	-0.499210145515603	0.617631347984394	0.768143105120491	ARNTL2
ENSG00000029363	1164.95594694762	-0.829819788303535	0.96065694032616	-0.86380450030559	0.387695295250107	0.583447058247891	BCLAF1
ENSG00000029364	631.043539288486	-0.806346044458891	0.534912467552533	-1.50743550276233	0.131699064336679	0.289323802339124	SLC39A9
ENSG00000029534	635.803985541034	2.43941800042976	1.47179602196373	1.65744299075832	0.0974299457860868	0.236085522487754	ANK1
ENSG00000029559	40.9490129115819	7.12996755695998	2.07805122118558	3.43108364426752	0.000601175201285334	0.0106163125425956	IBSP
ENSG00000029639	453.702577019733	0.552413437475562	0.537735251467216	1.02729630606938	0.304280961247411	0.499761424830217	TFB1M
ENSG00000029725	1432.56053836711	-0.748426347607109	0.564002552346707	-1.32699106501034	0.184511638334519	0.3620721359954	RABEP1
ENSG00000029993	178.098899443801	-0.347017480810657	1.38808074885548	-0.249998050255207	0.802588856442815	0.890320641821126	HMGB3
ENSG00000030066	896.248413614628	0.872908756611316	0.431410698674612	2.02338226495792	0.0430337512353163	0.134527118051331	NUP160
ENSG00000030110	32.5666791397614	-0.49156967714644	0.722476211563211	-0.680395657710082	0.496253969762377	0.675578396360514	BAK1
ENSG00000030304	240.476005677447	7.62029540222515	1.92759185722793	3.95327225192987	7.70896381869018e-05	0.00478719708128211	MUSK
ENSG00000030419	1348.21041662521	0.231424014664303	0.672250650785889	0.344252570665062	0.730656349884192	0.843997467280483	IKZF2
ENSG00000030582	374.467267726385	-0.890900245484761	1.32931527663333	-0.670194844778346	0.502733589764323	0.681036875383979	GRN
ENSG00000031003	1564.1924707726	-0.697358294148396	0.472210619457911	-1.47679502622993	0.139730590236605	0.300675221176145	FAM13B
ENSG00000031081	1679.43849430703	1.70170110954189	0.965663143267817	1.76220985693138	0.0780338473206069	0.202695883525038	ARHGAP31
ENSG00000031691	109.027860464434	1.89284303708341	0.732574400095571	2.58382361823791	0.00977117504395992	0.0498785802848796	CENPQ
ENSG00000031698	702.951133824303	-0.786219468276841	0.968484997092609	-0.811803456570903	0.416904418355044	0.611121095449884	SARS1
ENSG00000031823	812.231094993784	-0.173309715754204	0.368009673515839	-0.470937935132144	0.63768505697816	0.781999680874339	RANBP3
ENSG00000032219	1212.44100980852	-0.878891855595939	0.614337439258321	-1.43063371924233	0.152535218283635	0.319323322422281	ARID4A
ENSG00000032389	986.084483303679	0.192387178209038	0.567095306823262	0.339250168171462	0.734421278958717	0.845936480119608	EIPR1
ENSG00000032444	394.300004274816	-1.15871331581745	0.725186497075249	-1.59781424570184	0.110084323266327	0.256470676073049	PNPLA6
ENSG00000032742	1285.45623309877	0.395912073524463	0.490181783952333	0.807684182656127	0.419272411425691	0.613011264688335	IFT88
ENSG00000033011	144.709663040124	0.646111020815149	0.515965767757788	1.25223621641205	0.210483802893623	0.394776614010132	ALG1
ENSG00000033030	350.706696837094	0.229849339066535	0.450560817963043	0.51014054019537	0.609953005145763	0.762167756531013	ZCCHC8
ENSG00000033050	347.79024341173	-0.456479108084941	0.810990178707774	-0.562866382441636	0.573525873378559	0.734999587114637	ABCF2
ENSG00000033100	282.0369960275	-0.918882253041356	0.996632306460803	-0.921987223457014	0.35653524008713	0.55250934530347	CHPF2
ENSG00000033122	5086.92509577631	-2.15938606122015	1.72727925614514	-1.2501661520786	0.211238858586051	0.395778595333962	LRRC7
ENSG00000033170	2560.78717118052	-0.174214191110724	0.614985374286454	-0.283281844406233	0.776960793579737	0.873763990125918	FUT8
ENSG00000033178	999.226747583328	-1.32454103818495	0.533799012610151	-2.4813478610765	0.0130886570730661	0.0603748248079262	UBA6
ENSG00000033327	2122.80950060416	0.181597289413121	0.558308353232193	0.325263429002641	0.744981706712307	0.852451984359675	GAB2
ENSG00000033627	1674.55368665652	-2.30636699561934	0.591054318269982	-3.90212358547702	9.53524491450776e-05	0.00524413110604005	ATP6V0A1
ENSG00000033800	1869.07063271367	-1.09450786845058	0.523693327683397	-2.08997863939232	0.0366197185598119	0.121015490044795	PIAS1
ENSG00000033867	1693.21381053097	-1.21789903907063	0.815689693629491	-1.49309112102602	0.135413336412578	0.295168327045791	SLC4A7
ENSG00000034053	2300.49802108601	-0.584791943523226	0.939817716896162	-0.622239752464507	0.533784230356991	0.705356514764663	APBA2
ENSG00000034152	239.669607980336	0.463870907959173	0.792769256175463	0.585127266661442	0.558462146015522	0.722861712409551	MAP2K3
ENSG00000034239	226.882280922644	0.0983864255619397	1.24336059436322	0.079129438401036	0.936929668462928	0.967014243583227	CLXN
ENSG00000034510	674.718155306992	-0.723525406578833	1.85632859861184	-0.389761493261422	0.696712920217347	0.822054460639879	TMSB10
ENSG00000034533	80.1333010431662	-0.564082638769317	0.641759929881006	-0.878962073674354	0.379421840008009	0.576059953691001	ASTE1
ENSG00000034677	1578.17451832885	-0.71259381344753	0.583833298576215	-1.22054328724539	0.222258990384056	0.409376292381821	RNF19A
ENSG00000034693	477.427017338829	-0.780999700053937	0.584576908462568	-1.33600846825777	0.18154650542976	0.358293585205383	PEX3
ENSG00000034713	317.268041627576	-1.40169288967942	0.940033222080094	-1.4911099488354	0.135932630730367	0.295765032709728	GABARAPL2
ENSG00000034971	35.6506621090676	8.84282675524922	2.6676797880667	3.31480067240668	0.000917084935153849	0.0128834234878033	MYOC
ENSG00000035115	673.382069604344	-0.31993697076873	0.69427601446666	-0.460821005050138	0.644927030348588	0.787414894053165	SH3YL1
ENSG00000035141	96.2347742345484	-0.635265245735326	1.0525706703394	-0.603536906011724	0.546151571560863	0.714349674149721	FAM136A
ENSG00000035403	1442.3000871902	0.621531143510044	0.9346780958631	0.664968127808869	0.506070878916721	0.683676729935251	VCL
ENSG00000035499	239.008482631003	3.13781170490455	1.38669115844271	2.26280501307039	0.0236477117559805	0.0899578792130099	DEPDC1B
ENSG00000035664	462.604295468243	3.09273825544659	1.16965927801509	2.64413604335697	0.00818997315783885	0.0444282410626835	DAPK2
ENSG00000035681	843.974060159641	-0.618288731547954	0.359490199951892	-1.71990427452736	0.0854498434132254	0.215595084424364	NSMAF
ENSG00000035687	646.555885582151	-1.00761681620825	0.75237123359206	-1.33925484019048	0.180487724884225	0.35709009403759	ADSS2
ENSG00000035720	69.4078296795308	7.11937063329636	2.10197612882968	3.38698928862728	0.000706641466658632	0.0114562783511677	STAP1
ENSG00000035862	1270.90419367283	-1.15349095294793	0.783338746264925	-1.47253146668404	0.140877416180174	0.302325040389147	TIMP2
ENSG00000035928	777.363323956401	0.238346341610116	0.488365256070521	0.488049341445572	0.625514892100753	0.77364442584838	RFC1
ENSG00000036054	619.900529552462	-0.840583581370904	0.673332423537466	-1.24839314428786	0.211887118424524	0.396528063133616	TBC1D23
ENSG00000036257	1988.27674912159	-0.520585403573773	0.564797306018227	-0.921720762522499	0.35667424772779	0.552536110360754	CUL3
ENSG00000036448	329.782015152882	0.441020636645121	1.23075294789096	0.358334007975248	0.720093370843142	0.837315048114335	MYOM2
ENSG00000036530	310.742302904399	-1.4279007999385	1.21381671979045	-1.17637265713807	0.239445993125857	0.42945438233636	CYP46A1
ENSG00000036549	1800.40556560399	-0.57097457794261	0.562404363709567	-1.0152385272698	0.309992139405307	0.505187757172538	ZZZ3
ENSG00000036565	73.4150454451712	4.6737717462878	2.16115285301728	2.16262895970664	0.0305697290212419	0.107271544672717	SLC18A1
ENSG00000036672	252.638470003173	-1.49394384308171	0.838698562056358	-1.78126434295869	0.0748692766689165	0.19684955781774	USP2
ENSG00000036828	181.237868291692	6.49018578246633	2.12224161467974	3.05817477971082	0.00222689651246614	0.0204069801366545	CASR
ENSG00000037042	245.653810007059	-0.634400098826752	0.820340111816324	-0.773337899352647	0.439322431784546	0.629268446829162	TUBG2
ENSG00000037241	56.4551647441227	0.0950563374759248	0.768746883967837	0.123651021497866	0.901591593121297	0.947069620753597	RPL26L1
ENSG00000037280	89.6628867627057	3.46754598328997	1.4949429969001	2.31951719261554	0.020367010013863	0.0811501734251779	FLT4
ENSG00000037474	592.294306296396	-0.469134779105972	0.71493492739444	-0.656192278667544	0.511700416301577	0.687676313886712	NSUN2
ENSG00000037637	911.515010877582	-0.235371544824777	0.47346240179847	-0.497128270229498	0.61909860003661	0.768982589107632	FBXO42
ENSG00000037749	800.186467642775	0.0897182306456294	0.464167757856887	0.193288372850084	0.846733131751432	0.915247212978301	MFAP3
ENSG00000037757	173.908193624452	-0.691525231683668	0.664701859899341	-1.04035398936358	0.298175469597076	0.493909847468595	MRI1
ENSG00000037897	34.2969054160374	1.09547099613584	1.08192921820364	1.01251632519425	0.311291245070204	0.506678374783601	METTL1
ENSG00000038002	97.184769990478	-1.12409052485827	0.962463804145966	-1.16793018087129	0.242834928914484	0.433916944593361	AGA
ENSG00000038210	11.2744591151799	-1.17289417214261	1.51975167722531	-0.771766986488233	0.44025244810888	0.630055785609169	PI4K2B
ENSG00000038219	1954.88314779415	-0.50575710511326	0.739329460811081	-0.684075411465978	0.493927547636201	0.673690261011966	BOD1L1
ENSG00000038274	202.759797387114	-1.44603377333111	0.77417959076012	-1.86782729820007	0.0617861471420865	0.172004911080517	MAT2B
ENSG00000038295	1130.80286505842	-0.352685950168211	1.57603183936282	-0.223780980408873	0.822927730114649	0.902220081005557	TLL1
ENSG00000038358	271.731473964051	-0.933810155940346	0.956582794570953	-0.976193761000248	0.328968454412751	0.524538412275524	EDC4
ENSG00000038382	10495.8136535134	-0.730336027120215	0.649091295293907	-1.12516687932091	0.260518325250054	0.453434765410812	TRIO
ENSG00000038427	9663.10231372348	1.06645223669519	1.22532940150145	0.870339220937993	0.384115051098919	0.579888688322013	VCAN
ENSG00000038532	1976.0015643382	0.289940219285909	0.492523099781466	0.588683494062626	0.556073612458012	0.72130574024767	CLEC16A
ENSG00000038945	1143.25898032876	4.08494540259856	1.25135561207937	3.26441609656478	0.00109689945560437	0.0139799233997712	MSR1
ENSG00000039068	271.710057733993	2.50456190134943	1.0127278200548	2.47308492148848	0.0133952308459504	0.0613383207285074	CDH1
ENSG00000039123	1246.34737427643	-0.456957882715894	0.547542155165429	-0.834562012084408	0.40396435837569	0.600113431526645	MTREX
ENSG00000039139	1257.02616064894	1.08696870264495	1.03938132155942	1.04578433352461	0.295660615896696	0.491713517462424	DNAH5
ENSG00000039319	1358.88132712293	-0.165568842304121	0.843472192700664	-0.196294369555913	0.844379768110216	0.914136915593485	ZFYVE16
ENSG00000039523	510.153487260742	-0.624172015666277	0.654353966428872	-0.953875192463015	0.340146822079137	0.535915895906627	RIPOR1
ENSG00000039537	161.08587824827	7.12392544611787	2.07761860589844	3.42888989629414	0.000606055336596533	0.0106654671824192	C6
ENSG00000039560	792.628995894788	1.75563778584547	0.749007722235204	2.34395151575508	0.0190806515907408	0.0777169183070572	RAI14
ENSG00000039600	53.7232479401766	2.54667470865373	1.53194597940999	1.6623789238538	0.0964368220672705	0.234200474871296	SOX30
ENSG00000039650	187.07998093761	0.575334330937351	0.769426476470413	0.747744389530993	0.454614350828159	0.642537773274247	PNKP
ENSG00000040199	573.416243787735	-1.09060800962004	0.522767012587588	-2.08622193703798	0.0369585240049764	0.121640190657155	PHLPP2
ENSG00000040275	183.247872602762	0.00831539718428622	0.531670928610865	0.0156401201134176	0.987521498369172	0.993914001011199	SPDL1
ENSG00000040341	1711.23595985305	-0.695360982188602	0.459336802448179	-1.51383685888537	0.130067221643363	0.286909218565403	STAU2
ENSG00000040487	108.141079608002	-0.146949765732572	0.643546961961905	-0.228343500037019	0.819379209540131	0.899799207752135	SLC66A1
ENSG00000040531	141.389413954404	1.291274636388	0.564438682131331	2.28771463981194	0.0221541445848824	0.0859251090423495	CTNS
ENSG00000040608	105.333783041837	-0.214021021095843	1.44536239666111	-0.14807429720757	0.882284133668605	0.936876131315851	RTN4R
ENSG00000040633	137.877627685133	-0.484816302224924	0.941750885477505	-0.514803128620476	0.606690598888413	0.759750190420486	PHF23
ENSG00000040731	1623.19495646069	-1.21196511668321	1.35459776973123	-0.894704792643851	0.370944916043105	0.567448581066384	CDH10
ENSG00000040933	2123.93290557858	-0.64545905700958	0.429478084803801	-1.50289171868792	0.132866968874726	0.290931390233001	INPP4A
ENSG00000041353	850.825332895683	0.237520977231651	1.58046176240044	0.150285810693009	0.880539127274246	0.935889628541537	RAB27B
ENSG00000041357	244.47754445798	-0.846875030003655	1.19506734274871	-0.70864209882583	0.478546604421511	0.661223121263692	PSMA4
ENSG00000041515	2587.3260380122	-1.30170652048683	1.25172326090284	-1.03993155767349	0.298371699688544	0.494116151025819	MYO16
ENSG00000041802	323.513016676065	-0.101475292010193	0.627719271021738	-0.161657123964064	0.871575870451653	0.930619994065665	LSG1
ENSG00000041880	64.1154014586213	1.04563504838898	0.895994273834091	1.16701086036472	0.243205983717689	0.434493005382125	PARP3
ENSG00000041982	6126.02221374096	1.20767315297151	1.46257322282998	0.825718079697058	0.408964033845483	0.604457669636963	TNC
ENSG00000041988	71.1259465270223	-0.0968150528005107	0.62740593422985	-0.154310068678825	0.877365258746745	0.933812146050952	THAP3
ENSG00000042062	268.322080660038	4.48078265459772	1.72376645575493	2.59941399813082	0.00933830747076111	0.0483778713956893	RIPOR3
ENSG00000042088	475.331146664712	0.117157370829505	0.48526201650116	0.24143115851975	0.809220965860267	0.894142685173628	TDP1
ENSG00000042286	152.677947724237	1.18835986979561	0.664164918868971	1.78925419882054	0.0735738866112959	0.194546298516205	AIFM2
ENSG00000042304	31.3963801347918	6.51243756356284	2.69900474035759	2.41290334403044	0.0158260158519205	0.0686668446919565	C2orf83
ENSG00000042317	693.785006004629	-1.11799455577056	0.389799114396568	-2.86813005591682	0.00412905763338457	0.0287200749413924	SPATA7
ENSG00000042429	293.146095315842	-0.342819263033155	0.517888993356791	-0.661955105110674	0.507999994345662	0.685091319348332	MED17
ENSG00000042445	175.400857794762	0.202814768448659	0.816013062579657	0.24854353165316	0.803713893066202	0.890962367767491	RETSAT
ENSG00000042493	105.457068270872	4.19579641091467	1.27013332551066	3.30342990506743	0.000955098433886919	0.0131494544036935	CAPG
ENSG00000042753	88.716641234205	-0.0168223352054381	0.670528476411968	-0.0250881741748765	0.979984632856156	0.989703140611011	AP2S1
ENSG00000042781	2164.64253321796	5.11898311929903	2.01887360260593	2.53556394649547	0.0112266429401137	0.0546377381404122	USH2A
ENSG00000042813	411.484591125406	5.12137948379006	1.70012489330034	3.01235485932346	0.00259229366829167	0.0220510245851927	ZPBP
ENSG00000042832	586.648837776671	4.0543601355391	1.59563773388634	2.54090264314838	0.0110566702443422	0.0540266739089681	TG
ENSG00000042980	573.224199224754	0.591182719491369	0.957205058284404	0.61761345113548	0.5368301756752	0.707753344136912	ADAM28
ENSG00000043039	182.367503038075	1.43154873259808	1.84535173339204	0.775759280300822	0.437891130803293	0.62834546572097	BARX2
ENSG00000043093	536.704800873377	-0.844815677587774	0.481677969378422	-1.75390142646125	0.0794473991428287	0.205260458684935	DCUN1D1
ENSG00000043143	524.117402000487	-0.70527289718395	0.648919390057116	-1.08684207621208	0.277106608893372	0.472250499860395	JADE2
ENSG00000043355	195.34614722466	4.73316099817658	1.60154563658802	2.95537066821288	0.00312293600648682	0.0244618157871746	ZIC2
ENSG00000043462	493.982300748692	1.52213883643364	1.00065399348484	1.52114401815627	0.128223700293416	0.284042624356459	LCP2
ENSG00000043514	599.207713500106	-0.720496677924676	0.471985607448682	-1.52652256033679	0.126879776335583	0.281971724324934	TRIT1
ENSG00000043591	37.6422476423207	-1.91637037922485	1.38112281613391	-1.38754523264573	0.165275568368304	0.336921675698753	ADRB1
ENSG00000044090	303.255050604575	0.782087574476578	0.966491845687964	0.809202455215621	0.418398702915497	0.612362288738734	CUL7
ENSG00000044115	2928.22518626243	0.941563106056689	0.605608697692199	1.55473841383837	0.120008381901771	0.271872625914408	CTNNA1
ENSG00000044446	487.216891641043	0.744017140060917	0.348529348152512	2.1347331121606	0.0327828166533017	0.112312104965809	PHKA2
ENSG00000044459	1954.95355518955	0.343749697006322	0.711174497926079	0.483354926264598	0.628843746455335	0.776257153351831	CNTLN
ENSG00000044524	1297.50931564715	1.47632530034375	1.49780063666579	0.985662086264131	0.32429896022133	0.519939385828569	EPHA3
ENSG00000044574	2074.97346565541	-0.781203746676617	1.55017991298899	-0.503943922980097	0.614300783881275	0.765248548788005	HSPA5
ENSG00000046604	205.798281717443	3.17686876881236	1.25136740346311	2.53871785378179	0.0111259509455435	0.0542531610900773	DSG2
ENSG00000046647	323.723060047126	-0.795547591920638	0.775078383148387	-1.02640921127113	0.304698738000733	0.50011364985399	GEMIN8
ENSG00000046651	661.214123715973	0.423311077419844	0.784380421889165	0.539675730814785	0.589420679712573	0.747493575112001	OFD1
ENSG00000046653	4782.71046652879	-0.467341935058698	0.945579075080403	-0.494238871581375	0.621137490325823	0.770192610328458	GPM6B
ENSG00000046889	4665.66575171395	0.732459872251927	1.06063036108389	0.690589199712712	0.489823736594151	0.670880493317666	PREX2
ENSG00000047056	923.36232980917	-0.789299744850177	0.484589105320567	-1.6288020844547	0.103354923304737	0.245466459058075	WDR37
ENSG00000047188	1366.3259163661	-1.46413480977448	0.602551290280952	-2.42989241478812	0.0151033052951448	0.0664371942561795	YTHDC2
ENSG00000047230	481.163321685782	0.21512165003196	0.389492835373674	0.55231221345978	0.580734464186363	0.740474040258342	CTPS2
ENSG00000047249	1196.07472223709	-1.35103237934038	0.45457983404696	-2.9720464441034	0.00295821930666524	0.0237842212451518	ATP6V1H
ENSG00000047315	854.506777050782	-1.04736146690871	0.711825705740023	-1.47137348154611	0.141190140956015	0.302619291545339	POLR2B
ENSG00000047346	1267.60839768461	-0.527246570169517	0.505729053968725	-1.04254751834393	0.297157906669782	0.493198684331944	FAM214A
ENSG00000047365	2432.45712020694	-0.228414533976508	1.05321255350747	-0.216874108854694	0.828306455539069	0.905464503118808	ARAP2
ENSG00000047410	2390.88936433221	0.0865889642520135	1.01895219019033	0.0849784367565272	0.932278533664641	0.96417053891364	TPR
ENSG00000047457	698.027558247341	6.74409734598281	1.5559350238272	4.33443379235339	1.46135759980843e-05	0.00248759977744736	CP
ENSG00000047578	1459.95689349517	0.334036418201592	0.494724274174914	0.675197146448268	0.49955051936361	0.678324590578508	KATNIP
ENSG00000047579	731.730471396768	0.519891868654675	0.525445430934014	0.989430753504759	0.322452434123515	0.518063389421192	DTNBP1
ENSG00000047617	2125.66493800729	2.44464504425766	1.320983905293	1.85062439781614	0.0642236072545762	0.17674740143963	ANO2
ENSG00000047621	448.951477720475	-0.638482102522474	0.299284854201087	-2.13335921801604	0.0328952698198406	0.112427837988052	C12orf4
ENSG00000047634	272.096508108359	-1.03321287378618	0.959014209659697	-1.07736972338794	0.281315124608865	0.476621032289703	SCML1
ENSG00000047644	683.167589330897	-0.339955926020089	0.510584573610254	-0.665817072412353	0.505528031158226	0.683300487373094	WWC3
ENSG00000047648	1325.66283232184	0.603636625565941	1.11972719975398	0.539092580495112	0.589822974851204	0.747743060813291	ARHGAP6
ENSG00000047662	565.323320146082	1.88560626295865	1.38072686913782	1.3656620328799	0.172045066364691	0.345947095230985	FAM184B
ENSG00000047849	2569.83869375856	0.222829604199906	0.600349063500723	0.371166739064361	0.710513344856747	0.831086442905319	MAP4
ENSG00000047932	421.981764272061	-0.533776946032458	0.587433100181323	-0.908659974842577	0.363529637848771	0.560207868028521	GOPC
ENSG00000047936	51.0930071961784	5.09286904116268	2.65097164981614	1.92113297081691	0.0547149458963092	0.15826694169671	ROS1
ENSG00000048028	519.83058403191	-0.334828299988064	0.381107597364133	-0.878566321699824	0.379636463024275	0.576224509511398	USP28
ENSG00000048052	5787.55335416504	-1.20633880312711	1.04279771729968	-1.15682915594687	0.247342167338259	0.439086306694062	HDAC9
ENSG00000048140	153.595707828891	-1.19664366269652	0.679470405532696	-1.76114169646339	0.0782144232291684	0.203037416263617	TSPAN17
ENSG00000048162	55.3885405219031	0.153529059323058	0.989534124484438	0.155152869945792	0.876700802594505	0.933345134722599	NOP16
ENSG00000048342	1130.19414739639	0.384384384449763	0.525071210942297	0.732061435552605	0.464131070701228	0.649990952934491	CC2D2A
ENSG00000048392	354.256415287635	-0.945471941848023	0.857151721591963	-1.10303919134879	0.270010146013027	0.464045101617331	RRM2B
ENSG00000048405	835.839301103937	-0.07934064379541	0.452768750303741	-0.175234363551336	0.860895483854162	0.924130902752295	ZNF800
ENSG00000048471	2648.40841451989	0.961147350466093	0.61992428754221	1.55042699532989	0.121039063349061	0.273428751474244	SNX29
ENSG00000048540	1569.08364792911	-2.79092355693962	1.34968639445286	-2.06783114093035	0.0386559042929287	0.125292389478601	LMO3
ENSG00000048544	82.6327628267694	-0.925061236426448	0.464111582050349	-1.99318713904902	0.0462409588730472	0.141566332676647	MRPS10
ENSG00000048545	20.5537843375597	3.01129880707103	2.34457103126997	1.28437090065039	0.199012209672071	0.380700599797295	GUCA1A
ENSG00000048649	2590.49769873478	-0.568640737206362	0.566382881854099	-1.00398644702126	0.315385146245398	0.51127524168886	RSF1
ENSG00000048707	2786.31705945735	-0.711889102272194	0.333080318315509	-2.1372896059198	0.0325744437397868	0.111801978770963	VPS13D
ENSG00000048740	9192.73075507823	-1.7692291077288	0.690645867794264	-2.56170229958697	0.0104160559510731	0.0519145868913573	CELF2
ENSG00000048828	1566.64079191005	-0.0827620410572151	0.572199420542829	-0.144638456604345	0.884996332504112	0.93850457230013	FAM120A
ENSG00000048991	2475.52586757984	-1.82020419687356	0.68961825901901	-2.6394373598269	0.00830437684485509	0.0448151350849705	R3HDM1
ENSG00000049089	779.47810737134	4.56029494013691	1.36511780058886	3.34058711868659	0.000836014472807053	0.0124912884994054	COL9A2
ENSG00000049130	574.345261275559	-1.08154574905799	0.741006728250707	-1.45956265688867	0.144410308663742	0.307545468184307	KITLG
ENSG00000049167	643.571347058075	0.0608333969511537	0.54469931353133	0.111682529131101	0.911075132389526	0.952257763376351	ERCC8
ENSG00000049192	1085.7348514242	3.70872629319028	1.0336634704288	3.58794365796034	0.000333296287802	0.00828257672689673	ADAMTS6
ENSG00000049239	669.859389988751	-0.0411548982517526	0.761289977015327	-0.0540594247846298	0.95688781928044	0.976291849955606	H6PD
ENSG00000049245	226.620394888324	-0.916373538285014	0.934959069108214	-0.980121556721272	0.327026119524415	0.52252921694061	VAMP3
ENSG00000049246	1107.3701982727	0.0145330224314402	0.819677144483162	0.0177301789238052	0.985854105129111	0.992912382620538	PER3
ENSG00000049249	27.4086406690786	7.12523559832143	2.17091299776786	3.28213779439694	0.00103023247314068	0.0135451378316032	TNFRSF9
ENSG00000049323	2455.23439635667	3.50959389980924	0.846219288283326	4.14738112024005	3.36299988328763e-05	0.00356633203007717	LTBP1
ENSG00000049449	1293.21065433943	1.92789777653054	0.797398046952618	2.41773576433791	0.015617413087186	0.0680329650789804	RCN1
ENSG00000049540	1443.83231662624	2.23064722485344	1.0548118710723	2.11473466124894	0.0344525684366251	0.115957790153153	ELN
ENSG00000049541	135.164788411327	0.404429312130396	0.650420059781312	0.62179710795878	0.534075288239495	0.705515707519134	RFC2
ENSG00000049618	6051.77295768948	-0.304785803572471	0.481981203814489	-0.632360351732265	0.527151435518886	0.699818999000504	ARID1B
ENSG00000049656	618.464534030294	-0.966790672750238	0.64131542691156	-1.50751195461818	0.131679481934131	0.289323802339124	CLPTM1L
ENSG00000049759	1999.60729028789	0.133251378017964	0.947109545163616	0.140692677735546	0.888112729877113	0.939785239030233	NEDD4L
ENSG00000049768	14.2355159113931	1.75641350421964	1.56808362214859	1.12010193806693	0.262670324851325	0.456035066614219	FOXP3
ENSG00000049769	275.728217099619	-0.470467577125151	0.572109781640181	-0.822337936219806	0.410884591469573	0.606051136430521	PPP1R3F
ENSG00000049860	376.759302198092	0.608081092310651	0.639981832983428	0.950153677762908	0.342034171862176	0.537946808635377	HEXB
ENSG00000049883	265.247110371532	0.051500931029058	0.397221099083005	0.129653060091594	0.89684092161483	0.94453483489774	PTCD2
ENSG00000050030	999.38364117622	-1.23516403870366	0.827321703423347	-1.49296704485415	0.135445813550498	0.295171670187665	NEXMIF
ENSG00000050130	253.42133921764	-1.04357535960515	0.551052020436123	-1.89378737560788	0.0582532380052289	0.165061483791467	JKAMP
ENSG00000050165	1948.73156883043	-0.977769320912605	0.978679857183585	-0.999069628066526	0.317760962852422	0.513429368306856	DKK3
ENSG00000050327	21.9832778469116	4.46008140096279	1.88529966575776	2.36571484203289	0.017995298930933	0.074633932329074	ARHGEF5
ENSG00000050344	166.350581522486	0.840410515031379	1.32797798412472	0.632849734768229	0.526831774998627	0.699675209406717	NFE2L3
ENSG00000050393	211.566800874127	-1.38571824389598	0.479659934611477	-2.88895974815658	0.00386518547389	0.0276608043344106	MCUR1
ENSG00000050405	1064.27137393868	2.72117570403918	0.979953734589828	2.77684099563962	0.00548900240306742	0.0344883863949142	LIMA1
ENSG00000050426	248.300334956555	-0.434887011368387	0.527322443581144	-0.824707949874064	0.409537417193988	0.604959229241694	LETMD1
ENSG00000050438	1579.86417752397	0.0813638044107072	0.803485491209762	0.101263563935924	0.919341239240852	0.957350059737214	SLC4A8
ENSG00000050555	212.860847896302	2.88738432002722	1.37451198116871	2.10066144172286	0.0356706963505663	0.118813130585477	LAMC3
ENSG00000050628	430.402358690509	3.7677388776824	1.84361160140028	2.0436727968194	0.0409858823473006	0.129896581492539	PTGER3
ENSG00000050730	132.085971606945	6.19494528218209	1.88117243593313	3.29312994590482	0.000990786711979337	0.0132955732751594	TNIP3
ENSG00000050748	692.769546263659	-1.1200899938608	0.365015295764501	-3.06861111536393	0.00215056336116659	0.0199696958103268	MAPK9
ENSG00000050767	865.227210518068	4.72342709755379	1.73399898288197	2.72400799780361	0.00644949446558932	0.0381763413795668	COL23A1
ENSG00000050820	542.095833931718	-0.166196100343727	0.802575018739663	-0.207078586379022	0.835948485228528	0.909153860015479	BCAR1
ENSG00000051009	294.014534771451	-0.725865059452748	0.435165075255929	-1.66802232239307	0.0953112955919324	0.232230738959063	FHIP1B
ENSG00000051108	428.23421729328	0.0662704019378504	1.21076953520846	0.0547341174441102	0.956350288302356	0.976291849955606	HERPUD1
ENSG00000051128	29.8451489315411	1.6942340041746	0.935950143234145	1.81017548469006	0.0702685780637355	0.188028458304864	HOMER3
ENSG00000051180	65.0130386561382	5.0911382381892	1.59119172947234	3.19957560354936	0.0013763008476265	0.0157655950660456	RAD51
ENSG00000051341	261.075934073695	3.19020631234932	1.37889519520341	2.31359593060204	0.0206898971239508	0.0820414923540133	POLQ
ENSG00000051382	1039.0384963857	-0.285825008709374	0.35871911283261	-0.796793364179482	0.425571049641524	0.618612662416496	PIK3CB
ENSG00000051523	113.785861427235	1.55623618374655	1.17789671370252	1.32119918974456	0.18643495642433	0.364497349333339	CYBA
ENSG00000051596	168.795870480667	0.515079116700077	0.939585460440464	0.548198262304544	0.583555775158378	0.742743267957167	THOC3
ENSG00000051620	149.652309724107	1.80798170245257	0.644405219615591	2.80565961823073	0.00502137044785453	0.0324591808350059	HEBP2
ENSG00000051825	725.165639074975	-0.156643556585037	0.430559080902475	-0.363814313837495	0.715996673193125	0.834569370664598	MPHOSPH9
ENSG00000052126	5343.97122988928	-0.127832459333942	0.817437822957778	-0.156381874857955	0.875732023168701	0.932906819665614	PLEKHA5
ENSG00000052723	217.274918812176	-0.459830950269121	0.949511568299237	-0.484281567093247	0.62818605585603	0.775630490150875	SIKE1
ENSG00000052749	360.515441133316	0.666332067288125	0.357571623903194	1.86349257811499	0.0623929957825871	0.173207780881745	RRP12
ENSG00000052795	1347.98820536658	-0.813400224374797	0.58016687160225	-1.40201080790502	0.160912019295137	0.330371291402317	FNIP2
ENSG00000052802	325.964853151643	-0.452073315074693	0.906184480168778	-0.498875587662341	0.61786703307958	0.768208091039231	MSMO1
ENSG00000052841	2656.15869504625	0.000405093614533189	0.57660368891494	0.000702551201667646	0.999439445289129	0.999729516235374	TTC17
ENSG00000052850	91.9593127534861	5.05577138405223	1.90569150917888	2.65298520757468	0.00797833672265252	0.0437562676259552	ALX4
ENSG00000053108	1767.96503456664	0.709210188799124	1.50397856740756	0.471556047518418	0.637243705276388	0.781911978959854	FSTL4
ENSG00000053254	4759.30446068235	0.481493949865428	0.595129007651828	0.809058109543736	0.418481722261276	0.612397108105648	FOXN3
ENSG00000053328	366.533887238476	2.13241545926255	0.947782500613503	2.2498995897078	0.0244553200055776	0.0917831513754966	METTL24
ENSG00000053371	107.677226747043	-1.05772530789418	0.669692722113758	-1.57941884832745	0.114240016901701	0.262865172973213	AKR7A2
ENSG00000053372	108.937761679797	-0.530930961633995	0.862070514754225	-0.61587880869045	0.537974508731703	0.708777778860829	MRTO4
ENSG00000053438	290.589516637149	-1.2621488674406	2.17288019063913	-0.580864454873306	0.561331810295825	0.725108822276337	NNAT
ENSG00000053501	84.3671423335549	0.112083623158183	0.816053447748879	0.137348385044351	0.890755427057716	0.941281183306582	USE1
ENSG00000053524	1528.85161138083	-0.562630513730666	1.42493652227561	-0.394846019408745	0.692956529968279	0.820102334070511	MCF2L2
ENSG00000053702	38.6650441033667	3.31406783287255	1.55933390905192	2.12530992472774	0.0335607606812585	0.113995231624137	NRIP2
ENSG00000053747	633.79155054222	3.69131362505218	1.39852854890558	2.63942672313755	0.0083046374411532	0.0448151350849705	LAMA3
ENSG00000053770	488.148058824859	-1.66023168460708	0.819071810954719	-2.02696718700635	0.0426657685148991	0.133760677246755	AP5M1
ENSG00000053900	644.273280962457	-0.810831881483237	0.479454651200554	-1.6911544803099	0.0908073022411084	0.224429807941183	ANAPC4
ENSG00000053918	627.390550982515	2.93075916021981	1.27195229334632	2.30414236096026	0.0212146534936585	0.0834184863273176	KCNQ1
ENSG00000054116	193.229496733072	-1.12805570956879	0.534096646313734	-2.11208161922469	0.0346794492605023	0.116474960412202	TRAPPC3
ENSG00000054118	1755.53219339338	0.080922823859758	0.853517694437814	0.0948109504783722	0.924464988833054	0.959880324067315	THRAP3
ENSG00000054179	73.1719412374035	-1.195207234583	1.33407483899666	-0.895907185748213	0.370302336037228	0.566839101316074	ENTPD2
ENSG00000054267	2524.8254208147	-0.381697412438596	0.558253308967697	-0.683735154466738	0.494142420525116	0.67385723516479	ARID4B
ENSG00000054277	325.750869795647	0.584076668087132	0.847575526901069	0.689114597518702	0.49075115453054	0.671357708688611	OPN3
ENSG00000054282	3256.55270214667	-0.365691638666787	0.453817175449737	-0.805812689447866	0.420350860208228	0.613872559198159	SDCCAG8
ENSG00000054356	372.134058517918	-2.70627036494399	1.51383650765907	-1.7876899858419	0.073826038274961	0.195098868432961	PTPRN
ENSG00000054392	1071.40329265962	3.18017201106995	1.08158701671354	2.94028308580578	0.00327912507630861	0.0251237597084052	HHAT
ENSG00000054523	5618.45442418138	-1.41249633792416	0.751852244303906	-1.87868872990051	0.0602870075695316	0.168857514496864	KIF1B
ENSG00000054598	55.5012980673944	0.157603543512413	1.60111544564146	0.0984335913699665	0.921588002132289	0.958193890899171	FOXC1
ENSG00000054611	2769.03190882793	0.594563139675588	0.554509672617451	1.07223222431644	0.283615740004414	0.478922904421956	TBC1D22A
ENSG00000054654	3563.86824358324	1.16725813713909	0.805073952239984	1.44987691365667	0.147092846279527	0.311206565194838	SYNE2
ENSG00000054690	1054.3182620806	0.244925657826399	1.08070406684017	0.226635269859332	0.820707364422669	0.900674393084772	PLEKHH1
ENSG00000054793	2691.53673993252	-2.26608325909566	0.672212895216279	-3.37107972075805	0.000748741872599176	0.0118424083424878	ATP9A
ENSG00000054803	53.9430584118948	2.295067409561	2.31458997013178	0.991565434559594	0.321409557735376	0.516950162900353	CBLN4
ENSG00000054938	60.3204426920784	6.80698460572326	2.06331111125246	3.29905876462388	0.000970096011167505	0.0132064617609828	CHRDL2
ENSG00000054965	3367.65465948894	-0.00777736442019472	0.507645688967569	-0.0153204579280719	0.987776521331847	0.994041911381029	FAM168A
ENSG00000054967	163.353989314276	0.325526213415232	0.780952087682671	0.41683250297873	0.676800926532635	0.80924491603601	RELT
ENSG00000054983	655.674695246114	-0.135576415355858	0.571116086297704	-0.237388542554878	0.812355377449559	0.895596142788262	GALC
ENSG00000055044	684.181779201431	-0.378022016523892	0.77895663830699	-0.485292759485943	0.627468690826177	0.775022402197737	NOP58
ENSG00000055070	365.274426033333	0.396791279197423	0.603823855757	0.657130842735544	0.511096788645796	0.687233922388088	SZRD1
ENSG00000055118	170.051059759618	-1.5530151874718	0.887804513111209	-1.74927606757645	0.0802433107752716	0.2065681533584	KCNH2
ENSG00000055130	1396.3000274156	-0.674432343560144	0.509375250976065	-1.32403830431062	0.185490323668255	0.363300367609509	CUL1
ENSG00000055147	356.701639874613	0.187183446433384	0.592210343032109	0.316075949425346	0.751944861242827	0.856733767338316	FAM114A2
ENSG00000055163	2177.06991437511	-1.40040610837598	0.517692326094942	-2.70509342670681	0.00682851813604597	0.0395627458632198	CYFIP2
ENSG00000055208	1920.77332299848	0.199626202684347	0.527063607612438	0.378751634150269	0.704872306398431	0.827613343563479	TAB2
ENSG00000055211	348.122846056304	-0.532572193448548	0.783573536203372	-0.679670980249034	0.496712814849689	0.675912172144075	GINM1
ENSG00000055332	1324.29085352366	-0.356228335152491	0.790461116365302	-0.450658897417371	0.652235410468903	0.792344184550426	EIF2AK2
ENSG00000055483	729.43037916398	0.422369872806439	0.597205356713419	0.707243945584904	0.479414893306906	0.66207217166861	USP36
ENSG00000055609	5833.08586335233	-0.457446473965849	0.599151880074439	-0.763490008424935	0.445171218867102	0.633913760842364	KMT2C
ENSG00000055732	55.4590136319279	7.34593766467519	1.59851332230318	4.59548103990209	4.31752053209089e-06	0.00138322899925463	MCOLN3
ENSG00000055813	1165.93293046634	-1.54153480032028	1.00175016173565	-1.53884157867207	0.123842976457419	0.277188971767828	CCDC85A
ENSG00000055917	2599.75460976305	-1.28182262024582	0.770132730255746	-1.66441779434586	0.0960289664812122	0.233539103594612	PUM2
ENSG00000055950	106.021180663446	0.492605132132787	0.574232814314728	0.857849150819859	0.390975765371146	0.586931967485294	MRPL43
ENSG00000055957	15.5093379406308	6.20729232477004	2.74674863666938	2.25986908372395	0.0238293772091981	0.0904510270232997	ITIH1
ENSG00000056050	153.190318724843	-0.0672381842250143	0.48396215430128	-0.138932731882908	0.889503305484747	0.940582882701937	HPF1
ENSG00000056097	1878.32629137152	-0.935888301564206	0.742982981324765	-1.25963625693752	0.207800609832452	0.391286542590173	ZFR
ENSG00000056277	305.597668735247	-0.81816971410373	0.438805275555182	-1.86453937471141	0.0622459975006187	0.172892542957058	ZNF280C
ENSG00000056291	182.304748278603	4.42064200539774	2.03173923547424	2.17579201514307	0.0295708160261162	0.104636362868593	NPFFR2
ENSG00000056487	1005.7609641729	1.53474747761163	0.751126570982652	2.04326079904724	0.0410266279667051	0.129981559632832	PHF21B
ENSG00000056558	168.340567822937	2.65976801826061	0.572503669881287	4.64585322014116	3.38673749463928e-06	0.0012936243912177	TRAF1
ENSG00000056586	1063.13476338226	-0.888908801798179	0.726670081259613	-1.22326324520935	0.221230284664528	0.408065387260527	RC3H2
ENSG00000056736	237.812355950259	1.30083386084251	1.2445502482454	1.04522405798919	0.29591942683499	0.491946123283282	IL17RB
ENSG00000056972	285.91960505881	1.51590991232074	0.774118008777699	1.95824137293266	0.0502016965096151	0.149369911096738	TRAF3IP2
ENSG00000056998	660.329278616396	0.754910926988824	0.956723957510325	0.789058245131984	0.430077964851634	0.622425561554187	GYG2
ENSG00000057019	1394.79414581253	1.10917947860559	0.871484391933577	1.2727473823652	0.203107698021421	0.385236337147668	DCBLD2
ENSG00000057252	458.385183885483	-0.31577293525865	0.598659284077084	-0.527466864137016	0.597869421291725	0.753537243842071	SOAT1
ENSG00000057294	261.217406136161	3.32774096017228	1.00150331075781	3.32274584060462	0.000891360887211637	0.0127032748357336	PKP2
ENSG00000057468	224.756473792499	2.83962556501225	1.07879694647324	2.63221505612845	0.00848301475830046	0.0454103707447308	MSH4
ENSG00000057593	19.9532141938805	4.19716810863207	1.97439616984975	2.12579834418514	0.0335200539659729	0.113913097117889	F7
ENSG00000057608	1086.60389789122	-0.740453267701144	0.778080041338237	-0.951641512906078	0.341278820562596	0.537208246206435	GDI2
ENSG00000057657	141.485933442717	1.09905504158524	1.00684392582036	1.09158431947608	0.275015851450817	0.469499941562903	PRDM1
ENSG00000057663	904.604798016695	-0.461621521634381	0.38022504150019	-1.21407448550216	0.22471928206999	0.412550606705018	ATG5
ENSG00000057704	810.588265252817	-0.171196077493793	0.7920288267728	-0.216148796239334	0.82887176470478	0.905501570200757	TMCC3
ENSG00000057757	163.14196598812	-2.53109257136446	0.770595103896395	-3.28459467049087	0.00102129180662709	0.0135033844432491	PITHD1
ENSG00000057935	1412.44852287505	-0.278231070286072	0.492534722923612	-0.564896356209231	0.572144262251569	0.733819462823308	MTA3
ENSG00000058056	805.654409922393	-0.327900551700167	0.363378188430799	-0.902367181465025	0.366861848691673	0.563662691811807	USP13
ENSG00000058063	1169.99387368102	-0.837643261088376	0.592474339686756	-1.413805130415	0.157419126800832	0.325885486346422	ATP11B
ENSG00000058085	148.788249136634	7.33158136245582	1.80373495842546	4.06466666746638	4.81011565153095e-05	0.00385947138043076	LAMC2
ENSG00000058091	5997.4094003024	-0.586219854798319	0.616335962240834	-0.951136864814734	0.341534902968195	0.537488604146065	CDK14
ENSG00000058262	781.959210892735	-0.154688757948789	1.06559040722658	-0.145167183281425	0.884578875380039	0.938193689472908	SEC61A1
ENSG00000058272	3109.60879979905	-1.11359605597426	0.554942217241954	-2.00668830262869	0.0447828623124766	0.138218628322344	PPP1R12A
ENSG00000058335	612.348945009154	1.5657827507107	1.87068425023865	0.837010709055227	0.402586548507804	0.598711775375252	RASGRF1
ENSG00000058404	910.178021118478	-1.12467632078103	1.08544073435925	-1.03614714758696	0.300133499424724	0.495620553403963	CAMK2B
ENSG00000058453	3138.47234374184	1.26438307496332	0.916493653212397	1.37958737688094	0.16771372624885	0.340315194298889	CROCC
ENSG00000058600	480.144834923872	-0.0690383171352282	0.662474002354489	-0.10421287007469	0.917000420742994	0.955971551751581	POLR3E
ENSG00000058668	3059.10194710963	-2.51228853504256	0.772673232965573	-3.25142431218981	0.00114828344818984	0.0143103557286984	ATP2B4
ENSG00000058673	1125.91855268475	-0.242071936471969	0.727377285967363	-0.332801066436972	0.739284453183918	0.848947056681491	ZC3H11A
ENSG00000058729	247.909168513169	-0.663237903570536	0.591037586820775	-1.12215858747348	0.261795017051691	0.455082309819429	RIOK2
ENSG00000058799	243.56495980442	0.176365108936238	0.407597645295045	0.432694131018775	0.665236994117787	0.800817080065299	YIPF1
ENSG00000058804	324.408699414956	0.46081071761733	0.473446110246052	0.973311867274281	0.330398326123618	0.525889610389599	NDC1
ENSG00000058866	4796.715885604	1.56336801876825	1.37922756317968	1.13350984312121	0.257000210006645	0.449581874860621	DGKG
ENSG00000059122	320.478252731481	-0.00640837243222468	0.656862194514647	-0.00975603785046542	0.99221593150633	0.996262842807449	FLYWCH1
ENSG00000059145	283.211655246527	0.330157198585936	0.591610768086675	0.558064890626815	0.5768000741106	0.737530163048059	UNKL
ENSG00000059377	1565.746031741	2.0404371592996	1.011769942312	2.01670070830232	0.0437267559797601	0.135987302712029	TBXAS1
ENSG00000059378	316.330220916195	2.06881954301491	0.653832475173685	3.16414314303575	0.00155540275752498	0.016769642139134	PARP12
ENSG00000059573	418.961937072847	-0.170042462170791	0.603988856176761	-0.28153244953418	0.778302042986174	0.874796605441411	ALDH18A1
ENSG00000059588	1186.19550476589	-1.23681723489563	0.588835967197073	-2.10044444258903	0.0356897629995943	0.118826052015555	TARBP1
ENSG00000059691	475.124502342532	0.757331061425504	0.619079611778855	1.2233177236275	0.221209715492144	0.408063845375741	GATB
ENSG00000059728	309.273521571679	-1.22769810354822	0.591747987257237	-2.07469755704387	0.0380145739458743	0.12395196698624	MXD1
ENSG00000059758	1347.27425042976	-1.73633656357086	0.641988355710963	-2.70462314172034	0.00683819190897519	0.0395627458632198	CDK17
ENSG00000059804	321.429764988189	-2.14782717504762	1.02621910287162	-2.09295185505459	0.036353452559395	0.120357516086412	SLC2A3
ENSG00000059915	193.893684294125	-1.54490356938996	0.959137210248496	-1.6107221708036	0.107240291157781	0.251659326015859	PSD
ENSG00000060069	462.396194796892	0.291189609715946	0.43350584676438	0.671708609905356	0.501769219056344	0.680043052242578	CTDP1
ENSG00000060138	653.478085987064	1.79333599784598	1.17169866473181	1.53054368996525	0.125882207719314	0.280478199916787	YBX3
ENSG00000060140	163.497194005653	0.53862793567329	2.12480068272271	0.25349574670839	0.799885147494174	0.888754258854847	STYK1
ENSG00000060237	3048.25170062073	-0.554583260741825	0.652409072593207	-0.85005448887683	0.395294792778492	0.591361950436318	WNK1
ENSG00000060339	1542.10739822567	-0.0879772819747949	0.873905618364554	-0.100671377006864	0.919811333751718	0.957598478107626	CCAR1
ENSG00000060491	302.230008653831	-0.0879900944720646	0.979541916578139	-0.0898277990792296	0.928424057015067	0.962012380368521	OGFR
ENSG00000060558	68.1070723800044	1.70088935426225	1.15171109742665	1.47683681963529	0.139719384178066	0.300675221176145	GNA15
ENSG00000060566	25.5578706293277	3.99135026193366	2.43177088313329	1.64133483529126	0.100727928718619	0.241063418496017	CREB3L3
ENSG00000060642	67.7573932048282	-0.52221811753706	0.502625537813271	-1.03898047005138	0.298813819292707	0.494486885911457	PIGV
ENSG00000060656	415.260287718618	-0.898397564915835	0.816144153907491	-1.10078294455034	0.2709911364341	0.46500241641054	PTPRU
ENSG00000060688	347.250693145256	-0.921538453621852	0.509021223516225	-1.81041263320227	0.0702318216423688	0.188001589022906	SNRNP40
ENSG00000060709	1343.72297415298	0.694682789023345	1.39522678464482	0.497899550573915	0.618554844098997	0.768557088332823	RIMBP2
ENSG00000060718	2027.07489423397	-0.188694101096056	1.34865984044942	-0.139912300668177	0.888729282360891	0.940227178608647	COL11A1
ENSG00000060749	1256.43543337507	-0.246757606237248	0.654107278990653	-0.377243327146608	0.705992784365535	0.828355151419194	QSER1
ENSG00000060762	371.659954517934	-0.603976937349807	0.801795065137455	-0.753280936253036	0.451281112067885	0.63975060783244	MPC1
ENSG00000060971	266.631334159125	0.235475194327119	0.450794906091165	0.522355490590878	0.601422839978554	0.755624455186616	ACAA1
ENSG00000060982	1082.31460493466	0.0836629362186288	0.997014777958223	0.0839134364587467	0.933125256491497	0.964804858949383	BCAT1
ENSG00000061273	408.74080155555	1.37640374536364	0.687226308819232	2.00283913421261	0.0451945578690821	0.139239907952138	HDAC7
ENSG00000061337	355.586433820676	-0.664673358692103	1.08995454368252	-0.609817503440501	0.541982705373743	0.711600140895025	LZTS1
ENSG00000061455	917.641715914937	2.32687370988727	1.35259975056589	1.72029730813847	0.0853784125219669	0.215542413473621	PRDM6
ENSG00000061492	19.7196806875704	2.90171381657224	2.10232317453418	1.38024155930031	0.167512281945074	0.340039901672934	WNT8A
ENSG00000061656	11.7627131768026	0.642933305274342	1.32118768492855	0.48663283241935	0.626518552110862	0.774225575273718	SPAG4
ENSG00000061676	2340.17155503288	-1.74429542274406	0.721328071651311	-2.4181721068347	0.0155986969604115	0.0679800746984931	NCKAP1
ENSG00000061794	300.995305087299	-0.769212977763417	0.53846725263532	-1.42852322773354	0.153141313851887	0.320184735346348	MRPS35
ENSG00000061918	300.648542218234	-2.34180182431424	0.794649205722717	-2.94696302148118	0.00320911576903844	0.0248544213438	GUCY1B1
ENSG00000061936	1422.72949175762	0.00623998278346277	0.507018878226783	0.0123072000894446	0.990180522950619	0.995088838708065	SFSWAP
ENSG00000061938	1506.42785034592	0.0756641105666127	1.05981873708557	0.0713934448589615	0.943084626543477	0.969531651097992	TNK2
ENSG00000061987	2196.47948560718	-0.644168672690662	0.581102371936035	-1.10852872712344	0.267633539730422	0.461468687408105	MON2
ENSG00000062038	223.457927416571	0.947856762390884	1.21582995827577	0.779596485461738	0.435628425262882	0.626639713495904	CDH3
ENSG00000062096	101.197283653968	1.65757789023262	1.83391664656153	0.903845817278808	0.366077163074258	0.562749751353894	ARSF
ENSG00000062194	1322.37311295038	-0.705778079999989	0.528725054673727	-1.33486785572422	0.181919599973048	0.358824437985756	GPBP1
ENSG00000062282	79.1986758640984	1.69660499167764	1.42340612460514	1.19193318220988	0.233287445962101	0.422282133670368	DGAT2
ENSG00000062370	90.9889988722731	-0.119124566593663	0.94028442115659	-0.126689929039912	0.899185817069137	0.945791633325162	ZNF112
ENSG00000062485	257.115316197972	-0.746749630003237	0.92294456110036	-0.809094783670366	0.418460628489739	0.612397108105648	CS
ENSG00000062524	15.0808104880316	2.88710490935454	1.91092492395576	1.51084162080948	0.130828807672207	0.288054611781682	LTK
ENSG00000062598	901.27463170193	-0.45729689860688	0.437881648831918	-1.04433903504921	0.296328558889636	0.49229039204332	ELMO2
ENSG00000062650	1133.07968501939	-0.759039428767591	0.581768580495661	-1.30471024770863	0.191991530679472	0.371598872707258	WAPL
ENSG00000062716	1432.27071908415	-0.296225063230304	0.843494473901842	-0.351187912186341	0.725447378001091	0.841179848177684	VMP1
ENSG00000062725	882.282189274138	-0.25634970995204	0.477770265744989	-0.536554340719201	0.591575490480817	0.748756859325059	APPBP2
ENSG00000062822	137.162844216024	1.62585992693526	0.655212959795783	2.48142211265481	0.0130859305370195	0.0603748248079262	POLD1
ENSG00000063015	486.808136106746	-1.87819851298322	1.45822446661832	-1.28800370311906	0.19774467412677	0.379258218908131	SEZ6
ENSG00000063046	865.19999702612	-0.447855837492138	0.827775089093842	-0.541035654965652	0.588483007287387	0.746670763756037	EIF4B
ENSG00000063127	141.834442430927	1.25649603302008	1.05086492123768	1.19567796738349	0.231822252525514	0.42073480428077	SLC6A16
ENSG00000063176	126.569889092644	0.0604946602649678	0.752178652525699	0.080425920174464	0.935898512356389	0.966560722020565	SPHK2
ENSG00000063177	450.778095369604	0.296791847650139	1.44322360128061	0.205645090190313	0.837068153336067	0.90979356369371	RPL18
ENSG00000063180	237.136985539756	-1.54333671914229	0.998672488402607	-1.54538823995331	0.122252383138402	0.274946746084061	CA11
ENSG00000063241	99.223434784632	1.17536136348927	0.890510893970231	1.3198730879631	0.186877394176245	0.365032217683146	ISOC2
ENSG00000063244	854.387535207758	0.0889237874582211	1.01766548577929	0.0873801742329173	0.930369327764782	0.963184722708028	U2AF2
ENSG00000063245	476.292314802099	-0.759815825868115	0.822597285176001	-0.92367898552637	0.355653476419457	0.551613794837718	EPN1
ENSG00000063322	242.258045040691	-0.83680535090097	0.845209854215305	-0.990056311728478	0.322146595702711	0.517773158132781	MED29
ENSG00000063438	141.466542710277	2.0943638478586	1.2516219306839	1.67331987121239	0.0942643426224108	0.230358348036969	AHRR
ENSG00000063587	281.670988720056	-0.37851075379173	0.771825462732707	-0.490409777945889	0.623843958939733	0.772205748049488	ZNF275
ENSG00000063601	895.549458796911	-0.855146786706029	0.586931209194956	-1.45697958007543	0.145122016983135	0.308425302075462	MTMR1
ENSG00000063660	847.380755780062	-0.967186726005135	1.20364201670106	-0.803550152441503	0.421656821289448	0.61508474939648	GPC1
ENSG00000063761	505.22742121309	0.9438336317774	0.843236246815713	1.1192991707147	0.263012529496953	0.456393060121464	ADCK1
ENSG00000063854	245.890074729476	-0.272319632746993	0.514890440970362	-0.528888499529686	0.596882800337166	0.752801868027096	HAGH
ENSG00000063978	1138.84620322978	0.0950646525426702	0.353001559453087	0.269303775003022	0.787695927427653	0.880854644347633	RNF4
ENSG00000064012	168.55590005986	3.77905221096265	1.17935810839101	3.2043296977187	0.00135377353588274	0.01560461702816	CASP8
ENSG00000064042	3677.8419477723	-0.356784486611139	0.989678411041604	-0.360505475951158	0.718469162333325	0.836084626217829	LIMCH1
ENSG00000064102	340.913875089282	0.703169663099743	0.518122934537628	1.35714830637106	0.174734092109151	0.349586521935482	INTS13
ENSG00000064115	707.39844832472	-0.616559284803904	0.53165667631046	-1.15969442739372	0.24617323983247	0.437638717865044	TM7SF3
ENSG00000064199	206.612363643535	0.939388607142547	0.976711516587485	0.961787171737936	0.336156523259738	0.531953255516704	SPA17
ENSG00000064201	17.4269292309228	5.44630745078902	2.09928088512319	2.59436814262681	0.00947649554554958	0.0488903543409413	TSPAN32
ENSG00000064205	20.9020186790235	5.52010403444379	2.35467381641701	2.34431792461321	0.0190619150683538	0.0776712003346774	CCN5
ENSG00000064225	1369.64143526428	-0.754919740468176	0.837782882726194	-0.901092342698175	0.367539223902422	0.564242287385166	ST3GAL6
ENSG00000064270	225.684608483642	0.324849514020814	1.51724702049222	0.214104565461876	0.830465515625574	0.906098991186808	ATP2C2
ENSG00000064300	110.387142611892	4.79805477744948	1.43954467080259	3.33303639321899	0.000859037048826251	0.0125595031230719	NGFR
ENSG00000064309	788.964710635052	0.964656432820549	0.961410643726964	1.00337606944001	0.315679445865607	0.511459148779658	CDON
ENSG00000064313	936.770360807912	-0.203484516837007	0.34632743285864	-0.587549519705714	0.556834702727623	0.72183907253623	TAF2
ENSG00000064393	4444.39647249784	0.739449174121298	0.683297663823755	1.08217723149135	0.279173783519789	0.47438360211634	HIPK2
ENSG00000064419	869.426194402988	-0.151569688488491	0.492502224720137	-0.3077543224797	0.758269281040016	0.861126391489181	TNPO3
ENSG00000064489	32.6193339212355	1.4121015834257	1.14623297149219	1.23194989024561	0.217967803198126	0.404250609494163	NA
ENSG00000064490	66.2223201928636	1.59717118477141	0.89195440938782	1.79064217628298	0.0733507343173855	0.19401635136214	RFXANK
ENSG00000064545	89.7730905643254	0.242834191692834	0.645385520881676	0.376262224416024	0.706721959877557	0.828801913541742	TMEM161A
ENSG00000064547	26.4953307854303	2.68218368458753	1.19184475667383	2.25044719085135	0.0244205722237849	0.0917002021092515	LPAR2
ENSG00000064601	276.24623979488	-0.876095657552215	1.16698101250696	-0.750736857037757	0.452811036927662	0.64108444698255	CTSA
ENSG00000064607	1163.9775330757	-0.735515733525181	0.642775962977387	-1.14428008495871	0.252507499664566	0.44492182903575	SUGP2
ENSG00000064651	959.714554799446	-0.629136816577823	0.774890680571573	-0.811903965748771	0.416846738702538	0.611121095449884	SLC12A2
ENSG00000064652	1026.17685659416	0.0529948509033406	0.480574768943588	0.110273893529274	0.912192160919793	0.952928602963395	SNX24
ENSG00000064655	2530.93506427463	2.45929651347739	1.04101214074425	2.36240906058902	0.0181565954572351	0.075152169227415	EYA2
ENSG00000064666	83.573177049461	3.22870630038903	1.55096211316878	2.08174414640757	0.0373658459213127	0.122619518975903	CNN2
ENSG00000064687	109.295017680435	-0.812799945070537	0.864727406445442	-0.939949328553887	0.347243552839002	0.543330011286147	ABCA7
ENSG00000064692	1865.11593903866	0.747369934189983	1.28297919857493	0.582526930304189	0.560211807314952	0.724355653314944	SNCAIP
ENSG00000064703	130.484830524353	-0.627995307781548	0.688431747779398	-0.912211428085944	0.361657429146247	0.558279634018756	DDX20
ENSG00000064726	655.730914107399	-1.30882177472255	0.594034502644916	-2.2032756833064	0.0275753237903303	0.100093052599656	BTBD1
ENSG00000064763	1120.49805464613	0.233584010839199	0.999441214676667	0.233714607131513	0.815206546929435	0.897521121607193	FAR2
ENSG00000064787	2165.27809517856	0.521592246528617	1.76706279317959	0.295174709434113	0.767860420670281	0.867390837225566	BCAS1
ENSG00000064886	291.218812203997	4.42013166163612	1.40380194639919	3.14868608992453	0.00164006264836207	0.0172034564500642	CHI3L2
ENSG00000064932	629.925968615603	0.814747978820358	0.858218608834345	0.949347835660393	0.342443731781407	0.538386218315799	SBNO2
ENSG00000064933	903.59127764551	-0.564025761222065	0.469972483330056	-1.20012507376087	0.230090768928236	0.41902659715253	PMS1
ENSG00000064961	156.691942320327	1.28050505366605	1.17735280918725	1.08761370735591	0.276765676891151	0.471786120883035	HMG20B
ENSG00000064989	612.63781592794	-0.723993028507707	1.06866044442437	-0.677477146538987	0.498103265252329	0.67729336021521	CALCRL
ENSG00000064995	218.142901331557	-0.794216087998751	0.738095022859997	-1.07603501365081	0.281911597495144	0.477175241434238	TAF11
ENSG00000064999	2351.57965373052	0.247122685334645	0.389543289224008	0.634390816555787	0.525825801336514	0.698814379552556	ANKS1A
ENSG00000065000	1574.8029819044	-0.525000220920786	0.867017739520579	-0.605524197476152	0.544830751783318	0.713743752563412	AP3D1
ENSG00000065029	355.104902027814	0.316383590776262	0.439194242798595	0.720372809898942	0.471295486373374	0.655343328352478	ZNF76
ENSG00000065054	114.640115592435	0.40237625105066	1.0635688531385	0.378326471166659	0.705188083098981	0.827756392711802	SLC9A3R2
ENSG00000065057	46.0499948970542	0.245972575994176	0.775581922055932	0.317145834629752	0.751132947576651	0.85640834884146	NTHL1
ENSG00000065060	559.109409311356	-0.0162555171162845	0.289873332239554	-0.0560780013487091	0.955279668736414	0.975469274100059	UHRF1BP1
ENSG00000065135	831.849879342065	-0.435797235847068	0.519823426221067	-0.838356283815757	0.401830633960778	0.597860511594259	GNAI3
ENSG00000065150	1050.20450811074	-1.10368675989075	0.962918314504955	-1.14618939453672	0.251716795126528	0.443978032345587	IPO5
ENSG00000065154	236.438968518684	-1.55543278982087	0.785599772760148	-1.97993029498464	0.0477113617170789	0.144264256316344	OAT
ENSG00000065183	426.235600702196	-0.541900375104161	0.764130821323681	-0.709172251638067	0.478217590771287	0.660989342928912	WDR3
ENSG00000065243	1831.32377171625	-0.403237180819473	0.629188997966951	-0.640884030271384	0.521598032251945	0.695340749673671	PKN2
ENSG00000065268	91.9265296613058	-0.117583262476223	0.876963404995908	-0.134080010415909	0.89333930628081	0.942662831789604	WDR18
ENSG00000065308	526.996515445049	1.21667211038493	0.894233700110354	1.36057510495835	0.173648003334447	0.348053412906177	TRAM2
ENSG00000065320	1869.15830040366	2.93681686138997	1.13416529033987	2.5894081633462	0.00961410632371502	0.0493072489930649	NTN1
ENSG00000065325	117.299461254059	2.80183060182792	2.05698381289449	1.36210629576385	0.173164341731173	0.347458970999688	GLP2R
ENSG00000065328	115.529320152126	5.10436684930627	1.55905284304366	3.27401785775348	0.00106029910361578	0.0137616089537396	MCM10
ENSG00000065357	313.983558473952	-0.357639778649617	0.710127698846032	-0.503627416914995	0.614523222467838	0.765411632355564	DGKA
ENSG00000065361	379.170258903126	0.2748318717825	1.55468516244954	0.17677654512987	0.859683913156841	0.923453516189825	ERBB3
ENSG00000065413	3025.33889571738	-0.0764102477651332	0.639101205957405	-0.119558916573576	0.904832566028685	0.948673038646104	ANKRD44
ENSG00000065427	348.890635414927	-0.403069885065391	0.983477165993822	-0.409841630291519	0.681922125525841	0.812801824986211	KARS1
ENSG00000065457	220.258185183987	-0.533148898261218	0.482544687672428	-1.10486948024002	0.26921614861233	0.463193338643346	ADAT1
ENSG00000065485	656.914555397585	1.81923733757892	0.86681873270299	2.09875175621322	0.0358387896396248	0.119207066263118	PDIA5
ENSG00000065491	512.338672498089	0.193849638442155	0.38054014754351	0.50940653619206	0.610467295801294	0.762515372214202	TBC1D22B
ENSG00000065518	149.763758849931	-0.569563679276711	0.600991930578214	-0.947706034469936	0.343279128035282	0.539136361999298	NDUFB4
ENSG00000065526	1966.84554287767	-0.672546379756716	0.675010060088652	-0.996350157608596	0.319080041247995	0.514644425003299	SPEN
ENSG00000065534	952.544896534691	1.53797335486418	1.05767955608237	1.45410142988942	0.145918187215606	0.309544746966712	MYLK
ENSG00000065548	697.134173663065	-1.24487304847312	0.97785475249157	-1.27306539677921	0.202994836677482	0.3851835408014	ZC3H15
ENSG00000065559	1441.0868155383	-1.19085115048591	0.506845415362733	-2.34953521209944	0.0187968661228908	0.0769094567778511	MAP2K4
ENSG00000065600	297.548578386573	0.190201346721078	0.777176900117028	0.244733659341183	0.806662664013826	0.892890334500691	PACC1
ENSG00000065609	1679.41383302302	-1.47553154857791	1.1440220678921	-1.28977542478409	0.197128642918687	0.378497976500977	SNAP91
ENSG00000065613	999.959704373387	-1.00135316601092	0.848074458058813	-1.1807373238229	0.237707089440368	0.427847933026143	SLK
ENSG00000065615	679.650419533818	-0.0333374073911338	0.430281061213787	-0.077478212257569	0.938243123264808	0.96761506395357	CYB5R4
ENSG00000065618	107.751713597165	7.85285368703915	2.26245622597891	3.47094171231597	0.000518636565071235	0.0100072880491569	COL17A1
ENSG00000065621	249.379641995198	-0.591368123142796	1.10627875008999	-0.534556162354822	0.592956803849052	0.750046106361301	GSTO2
ENSG00000065665	343.682527013179	-1.92327139303959	0.61226989532528	-3.14121502253154	0.00168248457992485	0.0174715468256053	SEC61A2
ENSG00000065675	379.467214358467	2.84455950821825	1.38212417061257	2.05810705629836	0.0395798578087881	0.127231475066572	PRKCQ
ENSG00000065717	304.677837045714	1.1840258203063	1.13677502854789	1.04156564893827	0.297613101716152	0.493531782709568	TLE2
ENSG00000065802	272.368717372869	-1.15311894407146	0.593179705842016	-1.94396223052609	0.0519000058856048	0.152817915664021	ASB1
ENSG00000065809	1131.18048531241	1.4649286091692	1.13966939326737	1.28539786873572	0.198653285599622	0.380434729324676	FAM107B
ENSG00000065833	832.983507050265	0.627769198492776	0.977322966294587	0.642335461401151	0.520655394186201	0.69448706033519	ME1
ENSG00000065882	1830.89719235636	0.710480324047394	0.650085535925106	1.09290283321924	0.274436464203253	0.468936675199063	TBC1D1
ENSG00000065883	2249.18060147265	-0.288955689359261	0.514870751642953	-0.561219856511955	0.574647668183498	0.735934794721407	CDK13
ENSG00000065911	236.112259711347	-0.77764165922669	1.03716138299339	-0.749778840571862	0.453387914564645	0.641593696385567	MTHFD2
ENSG00000065923	1045.39741617085	-1.36436373028848	0.590563864934521	-2.31027296334792	0.0208730467810335	0.0825037155774214	SLC9A7
ENSG00000065970	269.187852695719	-0.652692041983887	0.570783323600762	-1.14350229762567	0.252830101308748	0.445300542114266	FOXJ2
ENSG00000065978	848.138910895767	-0.185845392189706	1.12685938154997	-0.164923321607421	0.869004335766565	0.928847109114203	YBX1
ENSG00000065989	227.45945018701	0.5513906987172	0.818358127266955	0.67377677369523	0.500453243391878	0.679149010375419	PDE4A
ENSG00000066027	459.661361884209	-0.477436946247326	0.693259730469313	-0.68868408947411	0.491022090766323	0.671537181091702	PPP2R5A
ENSG00000066032	14854.3675929357	-0.924045475474236	1.23276471562123	-0.749571644746968	0.453512733793559	0.641682505789737	CTNNA2
ENSG00000066044	984.810242387568	0.840382162939651	0.536377247114563	1.56677444365972	0.117167423000897	0.267635605902523	ELAVL1
ENSG00000066056	67.786796010177	3.148270967441	1.16866639478512	2.69390048476569	0.00706212467317324	0.0403865254747095	TIE1
ENSG00000066084	2663.98848392742	0.285174197364704	0.496087743924049	0.574846286483474	0.565395259563726	0.72843975882457	DIP2B
ENSG00000066117	410.979993666863	-0.631935533072705	0.837925936354749	-0.754166335776442	0.450749349039085	0.639391260034246	SMARCD1
ENSG00000066135	962.740692389524	-0.173457285681797	0.458287945548794	-0.378489740711125	0.705066813666949	0.827708012479071	KDM4A
ENSG00000066136	736.439291172812	0.074204510127963	0.359892606206707	0.206185147591899	0.836646289098324	0.909621903904534	NFYC
ENSG00000066185	62.2909968655402	2.85793888646764	1.16031473081733	2.46307213944831	0.0137752196765526	0.0623321154685844	ZMYND12
ENSG00000066230	420.945952938094	6.75848422636055	2.38121841990061	2.83824623977277	0.0045362172835321	0.0303673628556938	SLC9A3
ENSG00000066248	562.334916300524	0.319843455730109	0.924097600909498	0.346114366507736	0.729256767023772	0.843181475274509	NGEF
ENSG00000066279	361.358997041909	3.01704004580878	1.52293846621744	1.98106496929077	0.0475839881422802	0.144068710218772	ASPM
ENSG00000066294	267.416834383319	0.811723507820177	1.03914428416343	0.781146102799053	0.434716569128574	0.625966432212923	CD84
ENSG00000066322	84.4073286561255	1.8199023468026	0.958958305174634	1.8977909018382	0.0577236322033167	0.164089834297097	ELOVL1
ENSG00000066336	274.681097046071	1.79673333234511	1.05824391119942	1.69784424302398	0.0895371630443172	0.222273588786727	SPI1
ENSG00000066379	28.6874070707019	0.226320959629048	0.879969981212865	0.257191682058414	0.797030804845887	0.88702438046435	POLR1H
ENSG00000066382	2541.38812215181	-0.387781410770909	1.14521285882575	-0.338610772471174	0.734902966289589	0.846161383068062	MPPED2
ENSG00000066405	54.9295991770313	7.5614391240277	2.26487623715447	3.33856614325544	0.000842119788999832	0.0125281979257033	CLDN18
ENSG00000066422	394.041585570053	-0.641070322679925	0.718213122029893	-0.892590657308045	0.372076424189719	0.568632649162604	ZBTB11
ENSG00000066427	492.699225907156	0.0563927260552291	0.400758976341534	0.140714817095376	0.888095239219506	0.939785239030233	ATXN3
ENSG00000066455	466.622537126188	-0.453113098479754	0.585716235368552	-0.773605154029306	0.439164323270696	0.629129133419794	GOLGA5
ENSG00000066468	1327.44063594984	2.98975014232107	1.64120520607244	1.82167966032464	0.0685036059142388	0.184630903963084	FGFR2
ENSG00000066557	438.07096400248	-0.888551031289568	0.461232167947639	-1.92647237776885	0.0540454176468267	0.156922941802686	LRRC40
ENSG00000066583	127.144679286409	-0.796831468841195	0.723905020481419	-1.10074035446153	0.27100967757531	0.46500241641054	ISOC1
ENSG00000066629	978.557524015415	-0.485003145864123	0.703408732861023	-0.689504015526558	0.490506147153364	0.671244564686945	EML1
ENSG00000066651	613.893520553946	-0.26761690887546	0.592313603123012	-0.451816246435052	0.651401364708941	0.791673747917495	TRMT11
ENSG00000066654	332.733903930604	-1.05370790699728	1.01736971491265	-1.03571778435311	0.300333822986972	0.495712252827594	THUMPD1
ENSG00000066697	119.518989308267	0.20289065505331	0.631016628336464	0.321529807523751	0.747808927313725	0.854173076119375	MSANTD3
ENSG00000066735	213.635063528798	2.61638861894289	1.56683454863306	1.66985634904814	0.094947788491253	0.231551707618377	KIF26A
ENSG00000066739	1224.80531170353	-1.32615734103513	0.591607064236534	-2.24161850187933	0.0249860391557425	0.0930798601516121	ATG2B
ENSG00000066777	2123.62802406778	-0.481125899689055	0.584567434590396	-0.823046018679055	0.410481824501984	0.605891575109794	ARFGEF1
ENSG00000066827	807.263938722996	1.0094567606313	0.70790435109742	1.42597903101796	0.153874394910622	0.32130301969388	ZFAT
ENSG00000066855	406.743417039153	1.26378499043046	0.627423205322944	2.01424649217425	0.0439836606780524	0.13654678263946	MTFR1
ENSG00000066923	92.6102817339588	2.73739616259714	1.26906879983111	2.15701163164789	0.0310047581564616	0.108320221983016	STAG3
ENSG00000066926	256.723745621101	-0.306542352967851	0.509810428239069	-0.601286941161003	0.547648885872368	0.715534386815602	FECH
ENSG00000066933	3047.31535193138	-0.883132621232941	0.452377899963744	-1.95220107194388	0.0509143369818191	0.150860807343034	MYO9A
ENSG00000067048	349.343096831052	-8.48519064152665	2.4856853870706	-3.41362212839274	0.000641054196241753	0.010995647148774	DDX3Y
ENSG00000067057	1240.44635870766	-0.275353844444706	0.968022338689505	-0.28444988657749	0.776065633154257	0.873124822199608	PFKP
ENSG00000067064	255.489017232178	-0.856355810652795	1.06413141446367	-0.804746292622518	0.420966099874554	0.614510657864317	IDI1
ENSG00000067066	1082.51521455561	2.21589947328402	0.97317388189655	2.2769820630262	0.0227872967653866	0.087553852887529	SP100
ENSG00000067082	490.255383482484	-0.579600576586652	1.35010303351789	-0.429300995699874	0.667704192315103	0.802619019524735	KLF6
ENSG00000067113	1418.25836698784	0.411758749605937	0.759218245550263	0.542345698380187	0.587580379964052	0.746029021752111	PLPP1
ENSG00000067141	2556.5991268069	-0.614295938535345	0.591401854553681	-1.0387115525685	0.298938906694515	0.494584372217945	NEO1
ENSG00000067167	446.528828699243	-0.914776085022712	0.889716268390621	-1.02816607667231	0.303871712788602	0.499424825048125	TRAM1
ENSG00000067177	472.622535309514	2.23287451275338	0.73989829506442	3.01781275568282	0.00254606166738285	0.0218737055337806	PHKA1
ENSG00000067182	380.906519107182	0.791250305056326	1.01234153683732	0.781604109151036	0.434447271237456	0.625952129835104	TNFRSF1A
ENSG00000067191	322.768262043319	-1.47430094486447	1.03782601311507	-1.42056657496887	0.155442801411762	0.32335215972832	CACNB1
ENSG00000067208	2610.31012261945	-0.367837828825191	0.396390307332665	-0.927968777290229	0.353423765822282	0.549135927074834	EVI5
ENSG00000067221	108.065954773171	-1.73538438535587	0.57890548541631	-2.99769898381235	0.00272026211290189	0.0226823791260879	STOML1
ENSG00000067225	3591.40792280155	-1.8929746854364	1.38056170221493	-1.3711626813922	0.170324248717015	0.343723542424042	PKM
ENSG00000067248	604.981237468775	-1.0852874562153	0.661009193892894	-1.64186438894094	0.100618111371469	0.24095911118131	DHX29
ENSG00000067334	301.545929915661	-0.936671693946118	1.05731521210639	-0.88589635637614	0.375673379738072	0.572384081481524	DNTTIP2
ENSG00000067365	249.020711477482	0.225884825753531	0.455950734033328	0.495414984323767	0.620307219658562	0.769654515663762	METTL22
ENSG00000067369	2422.3072033433	-0.847243723384416	0.606134066685827	-1.39778271829681	0.162178325484625	0.332311295352414	TP53BP1
ENSG00000067445	359.753685275872	-1.83201596162925	0.929706340778167	-1.97053185643098	0.0487774477077574	0.14635928755109	TRO
ENSG00000067533	365.53701051525	-0.546225082700896	0.749226292318928	-0.729052207992163	0.465969727414534	0.651242767856526	RRP15
ENSG00000067560	1083.55580410689	-0.4445977075581	1.02694712515084	-0.432931449603888	0.665064571478297	0.800733486897836	RHOA
ENSG00000067596	587.027367244691	0.100861046017973	0.483666770403043	0.208534164821628	0.834811909273261	0.908678569947455	DHX8
ENSG00000067606	552.897398919177	0.199654966907066	1.08701263488782	0.183673087597248	0.854269922680678	0.919740080757731	PRKCZ
ENSG00000067646	255.944581380444	-4.259955697077	1.78704262895894	-2.3838019463244	0.0171348212621405	0.0722681967937596	ZFY
ENSG00000067704	542.660505523178	-0.0791084726058652	0.881285215317146	-0.0897648924898809	0.928474047259381	0.96201597471073	IARS2
ENSG00000067715	5594.59094271296	-0.913159972790603	1.59705690860795	-0.571776727472125	0.567473245757289	0.730319843727594	SYT1
ENSG00000067798	2695.75786481811	-0.811673542953748	1.015201689893	-0.799519495519451	0.423989246849337	0.617224472762931	NAV3
ENSG00000067829	185.867276992372	-0.777561297647364	1.05562376117367	-0.736589423473045	0.461372068732865	0.648014196109959	IDH3G
ENSG00000067836	151.876801058285	-1.6144138026072	0.885119692213239	-1.82394970624861	0.0681596760332183	0.184076523532835	ROGDI
ENSG00000067840	584.556856487949	-2.18996648646488	1.06218278861684	-2.06176047092293	0.0392305461884658	0.126461179209865	PDZD4
ENSG00000067842	348.865403763093	-0.127859115430031	1.58271689588777	-0.0807845773064253	0.935613273504262	0.966461763442428	ATP2B3
ENSG00000067900	2101.90037999042	0.130881142237002	0.593225480016225	0.220626299182938	0.825383421825585	0.903600061026977	ROCK1
ENSG00000067955	880.132622565367	0.238955363412571	0.569211628094309	0.419800565586794	0.67463115169102	0.807518961901979	CBFB
ENSG00000067992	363.587216045757	-0.512175185695997	0.65216241841646	-0.785349126586639	0.432248899671535	0.624500453874637	PDK3
ENSG00000068001	41.5493852521187	0.758059337744491	1.45306234227077	0.52169773841901	0.601880799575064	0.756062024930916	HYAL2
ENSG00000068024	3407.4809829744	0.0915549907618141	0.674478842793132	0.135741827545945	0.892025380129995	0.941901186463856	HDAC4
ENSG00000068028	103.353754740689	0.836329620950728	0.591666980486137	1.41351410258448	0.157504617774169	0.325967699987012	RASSF1
ENSG00000068078	788.058081214493	-1.51727925750736	1.9183922810826	-0.790911886202501	0.428995411741035	0.621756158273056	FGFR3
ENSG00000068079	63.3986652106927	2.3728650136843	1.1808718469925	2.00941788876382	0.0444928346666216	0.137751057398672	IFI35
ENSG00000068097	352.436104429543	0.529955030951587	0.726822470593325	0.729139580011842	0.465916285608387	0.651242767856526	HEATR6
ENSG00000068120	132.92485555688	-0.501757829876789	1.00682673003233	-0.498355690120263	0.618233361999788	0.768388489770022	COASY
ENSG00000068137	124.633827899845	1.09545668514748	0.854941529714841	1.2813235140336	0.200080057017011	0.381890885904227	PLEKHH3
ENSG00000068305	3426.62041434393	-1.09323941372855	0.667678131684643	-1.63737489944467	0.101552159580704	0.242465894004084	MEF2A
ENSG00000068308	507.47994612596	-0.620107668642558	0.759144601637649	-0.816850527955864	0.414013852686761	0.608442360863445	OTUD5
ENSG00000068323	288.623491787042	-0.741331427696446	0.901169258548785	-0.822632841349097	0.410716816897105	0.606051136430521	TFE3
ENSG00000068354	142.585154677694	-0.632649704945361	0.410647345633783	-1.54061559552746	0.123410370004366	0.27663989607808	TBC1D25
ENSG00000068366	996.618874052669	-1.82768214033342	0.620124482164428	-2.94728267130213	0.00320580007080058	0.0248473536971834	ACSL4
ENSG00000068383	1098.99664771336	1.03036258971801	0.982873258275841	1.0483168415076	0.294492652767971	0.490560139084007	INPP5A
ENSG00000068394	177.910957670423	-0.0303350256234543	0.800589901397419	-0.0378908422033615	0.969774714670355	0.984243991394762	GPKOW
ENSG00000068400	829.663127711258	-0.884036604828629	0.853555234339501	-1.03571106972675	0.300336956468343	0.495712252827594	GRIPAP1
ENSG00000068438	103.472812464665	-0.0455534407066736	0.894238425271078	-0.0509410459440553	0.95937249801752	0.977958389357404	FTSJ1
ENSG00000068489	96.7671833411367	3.7625364593917	1.20759006751569	3.11573981983154	0.00183484083706111	0.0183328744195202	PRR11
ENSG00000068615	691.206315271109	-1.34205903697271	1.04021028137465	-1.29018051542344	0.196987989630502	0.378411908026805	REEP1
ENSG00000068650	1532.53846402042	0.746364167314542	0.670503951448967	1.11313910335896	0.265648691749043	0.459317192825381	ATP11A
ENSG00000068654	810.928623853266	-0.151465412964675	0.446218969784506	-0.339441895618696	0.734276861864684	0.845911488941493	POLR1A
ENSG00000068697	309.189731417614	-0.966933910045866	0.870923751399822	-1.11023945378884	0.266895855651822	0.460580772679966	LAPTM4A
ENSG00000068724	1278.3230987663	0.465297025630518	0.620097257374385	0.750361366861511	0.453037092071577	0.641360582388454	TTC7A
ENSG00000068745	696.196305843293	0.329529064245249	0.573260351868418	0.574833168160366	0.565404132433267	0.72843975882457	IP6K2
ENSG00000068781	252.514282606306	3.07648937294526	1.09277822464794	2.81529161503598	0.00487329905297572	0.031893557284901	STON1-GTF2A1L
ENSG00000068784	1180.7333282895	1.05366130044175	0.37430437476654	2.81498526726795	0.00487794700829434	0.031893557284901	SRBD1
ENSG00000068796	1517.97226056041	-1.21923534073563	0.701334042822927	-1.73845167393859	0.0821312582923047	0.209989155567083	KIF2A
ENSG00000068831	107.346376170674	0.662380492069623	1.08023461782636	0.613182063543248	0.539755963248849	0.710071478085307	RASGRP2
ENSG00000068878	1674.30685631049	-0.106187975727656	0.837505804658772	-0.126790734030698	0.899106029720197	0.945755816093594	PSME4
ENSG00000068903	531.211360007296	-0.531839707642647	0.957608529856573	-0.555383218779707	0.578632568380085	0.739069974152673	SIRT2
ENSG00000068912	391.904808541196	-1.96812773923096	0.908412071586609	-2.16655832830741	0.0302685477760394	0.106522004673369	ERLEC1
ENSG00000068971	191.844650532594	-1.26477362835115	0.769270875625341	-1.64411999521367	0.10015141848582	0.240379408262284	PPP2R5B
ENSG00000068976	110.566112126242	0.686450276795786	1.56128724697896	0.439669431825594	0.660176545263464	0.797577834917359	PYGM
ENSG00000069018	350.837203998497	4.83003467557269	2.07458209158052	2.32819645709605	0.019901674233059	0.0800522151228565	TRPC7
ENSG00000069020	3228.67600698161	0.357692283838204	0.907476944017161	0.394161291034893	0.693461962362431	0.820465723749439	MAST4
ENSG00000069122	358.360110532476	1.67691820143028	1.25262470586119	1.33872355669161	0.180660684545389	0.357272153446412	ADGRF5
ENSG00000069188	1298.76982066059	1.80261526614178	1.14306966392107	1.57699510628098	0.114796651109496	0.26385238949575	SDK2
ENSG00000069206	97.6816016528902	7.86890320455574	2.26063222243024	3.48084183109469	0.000499840564102235	0.00988164725150107	ADAM7
ENSG00000069248	656.862065434608	-0.722837033976838	0.671371979674746	-1.07665654191738	0.281633734012248	0.476897861455629	NUP133
ENSG00000069275	3097.39396648655	-0.798581965440293	1.14688331924075	-0.696306199630635	0.486237091461213	0.668327948827218	NUCKS1
ENSG00000069329	638.245706927776	-1.81749692126911	0.936585424176229	-1.94055648780535	0.0523120962265267	0.153720940691781	VPS35
ENSG00000069345	491.643088227412	-1.73438279913024	1.17233734721152	-1.47942296921239	0.139027304989153	0.299848314546381	DNAJA2
ENSG00000069399	107.726923847339	1.57391385138489	1.0670885506233	1.47496086474318	0.140223065217016	0.301389955890518	BCL3
ENSG00000069424	411.79640460575	0.107043681585664	0.677822009895761	0.157922994566266	0.874517478385546	0.932036440221716	KCNAB2
ENSG00000069431	573.234167892533	1.92265204805699	1.2877576659938	1.49302318194567	0.135431118831093	0.295170753194369	ABCC9
ENSG00000069493	494.953652303395	0.0408923680487404	0.76450012841029	0.0534890270506199	0.957342273279638	0.976571585895721	CLEC2D
ENSG00000069509	78.2843585906138	-0.512839578647569	0.476883638707848	-1.0753977218366	0.282196701332595	0.477579637192629	FUNDC1
ENSG00000069535	1514.47774276977	0.195513784974876	0.978296772001606	0.199851201159391	0.841596956251989	0.912844660809592	MAOB
ENSG00000069667	17788.0831705108	1.07479898922785	0.866222985524787	1.24078788855585	0.214684116554498	0.400022783044735	RORA
ENSG00000069696	26.8764892510308	0.94443358126823	1.47222009353045	0.641502982752693	0.521195943602857	0.694983938468112	DRD4
ENSG00000069702	1199.08380903006	1.2782580921344	0.770477226269511	1.65904720938146	0.0971062796608284	0.235466786715088	TGFBR3
ENSG00000069712	351.745685703254	-2.73743065968913	0.910213756110384	-3.00745911750114	0.00263441556625929	0.0222253222207773	NA
ENSG00000069812	18.7463348377408	5.53689422370472	1.9482780609748	2.84194250020678	0.00448395779104965	0.0301442663072548	HES2
ENSG00000069849	798.473919135217	-1.45380869490194	0.886426666772959	-1.64007779706644	0.100988992243606	0.241442436465017	ATP1B3
ENSG00000069869	631.122820735213	1.49913249529567	0.923135090819022	1.62395786944424	0.104384800485186	0.246948093951854	NEDD4
ENSG00000069943	200.779652197244	-0.356177747119306	0.441559767905615	-0.806635416103943	0.419876563050538	0.613526529629881	PIGB
ENSG00000069956	735.536767775143	-0.519060810154065	0.433729564465334	-1.19673836574622	0.23140854816691	0.420279059155413	MAPK6
ENSG00000069966	556.1758954236	-1.3687677935769	0.339065945658863	-4.0368778141879	5.41672617219509e-05	0.00411810590128023	GNB5
ENSG00000069974	639.971387253194	0.209467926295511	0.758919916677085	0.276007944570307	0.782541964283907	0.877225851326878	RAB27A
ENSG00000069998	169.850328346628	0.0809536703589378	0.449477311675152	0.180106243977549	0.857069160783736	0.921741863161518	HDHD5
ENSG00000070010	270.501284491034	-0.17219252259031	0.478864840011525	-0.359584810165153	0.719157644525283	0.836556276713637	UFD1
ENSG00000070018	1911.4320104654	0.00711692013076641	0.561417526036568	0.0126766974679427	0.989885729700697	0.994929724414798	LRP6
ENSG00000070019	136.942016755644	5.8141928244801	1.91450793004947	3.03691237483142	0.00239014925813453	0.0211312084262351	GUCY2C
ENSG00000070047	756.600359570835	0.593734492681003	0.70380477972365	0.8436067923752	0.398889167427706	0.595182126649653	PHRF1
ENSG00000070061	959.721414344299	0.0713925044696048	0.540977608520644	0.131969425989432	0.895008474726519	0.943748382542619	ELP1
ENSG00000070081	799.461963889875	0.128673546811529	0.685600817728204	0.187679978617733	0.851127526109657	0.917838241156737	NUCB2
ENSG00000070087	275.342792047441	-0.125618722314074	0.706517700998442	-0.177799823184262	0.858880186214998	0.922756993305572	PFN2
ENSG00000070159	717.640109245548	2.24491667137918	1.26230947242904	1.77842020551372	0.0753348665835815	0.197696663208361	PTPN3
ENSG00000070182	522.185618438902	-0.0160886912273858	1.40691261360663	-0.0114354587994931	0.990876022835274	0.995449148669385	SPTB
ENSG00000070190	120.952368786623	3.09628891988756	1.53164305703668	2.02154732178792	0.0432231388811432	0.134996418807304	DAPP1
ENSG00000070193	181.170930615463	4.30409064506245	1.72502891269458	2.49508319158503	0.0125927602621984	0.0589419849393391	FGF10
ENSG00000070214	3250.72103986758	0.380363360728744	0.917184572350302	0.414707543274585	0.678356009617696	0.810335851359501	SLC44A1
ENSG00000070269	861.307575709201	-0.208342353868268	0.392330472764878	-0.531037908934304	0.595392509760441	0.751659216706706	TMEM260
ENSG00000070366	1751.13996392932	0.867177873396656	0.344300730294695	2.51866405468969	0.0117800991626023	0.0564936620091496	SMG6
ENSG00000070367	955.321940699147	-1.71851510707172	0.748658223069069	-2.29546013670536	0.0217067684065825	0.0847252291203698	EXOC5
ENSG00000070371	377.955245848786	0.762830014329728	0.721862169528123	1.05675300151604	0.29062432885279	0.486703959859641	CLTCL1
ENSG00000070404	99.9989836703685	1.40192707650579	1.57162806763725	0.892022168205108	0.372381050380943	0.568995249030392	FSTL3
ENSG00000070413	917.230425535278	-0.967756334835857	0.486530463813751	-1.98909710041574	0.0466904863312096	0.142260268549219	DGCR2
ENSG00000070423	115.235350703991	-0.854445658454178	0.666671043637895	-1.28166007299737	0.199961916894088	0.381775688251577	RNF126
ENSG00000070444	338.839327436548	-0.89141006022808	0.786999897110978	-1.13266858547299	0.257353454715986	0.4500094782743	MNT
ENSG00000070476	1014.80020311452	-0.389269877778871	0.583254598815573	-0.667409873097219	0.504510361126893	0.682370969830795	ZXDC
ENSG00000070495	199.392909785217	0.137462691768487	0.640807853852527	0.214514680090239	0.830145720347368	0.90603173858992	JMJD6
ENSG00000070501	237.989606900926	-0.561284552200572	0.568749380156016	-0.986875013466572	0.323703914817184	0.519209777155553	POLB
ENSG00000070526	39.556578352583	7.83296370677933	2.25810039866402	3.46882880469514	0.000522732435053459	0.0100382365661373	ST6GALNAC1
ENSG00000070540	225.324069645072	1.77506337503472	0.656261741864901	2.70481008079264	0.00683434509437169	0.0395627458632198	WIPI1
ENSG00000070601	304.729028492867	2.84603412855836	1.41839799580553	2.00651307811673	0.0448015348444033	0.138250047053471	FRMPD1
ENSG00000070610	468.667721483908	-0.0952358501057766	0.81925662471317	-0.116246664638348	0.907457054380885	0.950238222986749	GBA2
ENSG00000070614	1050.75806200729	-0.750783834473722	0.649125333381762	-1.15660843270798	0.247432375424187	0.439116481152265	NDST1
ENSG00000070669	270.469838682164	-1.31066307628237	0.708310754743847	-1.85040685533055	0.0642549316994014	0.176810077526537	ASNS
ENSG00000070718	304.812058272519	-1.86726794487583	0.56662019716303	-3.29544896956537	0.00098264548519317	0.0132618352851738	AP3M2
ENSG00000070729	159.210974944501	1.65125548214265	2.01743845250309	0.818491131709068	0.413076803839456	0.607687166058657	CNGB1
ENSG00000070731	100.880166587536	2.73973995842795	1.25497313712107	2.18310645653575	0.0290279712221012	0.103334380599385	ST6GALNAC2
ENSG00000070748	83.9193431244745	7.63669835885149	2.14655324826172	3.55765614714459	0.000374178678145728	0.0086381769759591	CHAT
ENSG00000070756	1447.61812887336	-0.10911741723139	1.16038156369206	-0.0940358073978734	0.925080712559937	0.960290720382681	PABPC1
ENSG00000070759	422.410594553527	0.879052473655854	1.0793587328036	0.814421051074042	0.41540378305858	0.609652132366166	TESK2
ENSG00000070761	193.335834866107	-0.875674115952255	0.636562607335223	-1.37562920891317	0.168936458876738	0.341823584453236	CFAP20
ENSG00000070770	532.150177627878	-1.12316769338423	0.601358908019609	-1.86771606507508	0.0618016581714899	0.172004911080517	CSNK2A2
ENSG00000070778	607.414749354015	0.265693950341884	0.451439124973972	0.588548789069184	0.556163995921024	0.72133186600921	PTPN21
ENSG00000070785	644.950918916919	1.10830617199516	0.628871148778277	1.76237401596224	0.0780061258320274	0.202649331165891	EIF2B3
ENSG00000070808	984.051085915989	-2.10069054462203	1.68860369730737	-1.24404000060628	0.213484841408839	0.398470352513167	CAMK2A
ENSG00000070814	428.975575054688	0.48519128601296	0.538065098237973	0.901733428913785	0.367198490623355	0.56392852488677	TCOF1
ENSG00000070831	561.79849037399	-1.98038144279634	0.576458749529887	-3.43542611576523	0.000591622762214888	0.0105376116277706	CDC42
ENSG00000070882	1563.38840356827	1.33183555648743	0.931273755445841	1.43012250554599	0.152681861946488	0.319533268210853	OSBPL3
ENSG00000070886	270.726530141314	-0.126922597618553	1.95167917781576	-0.0650325110096218	0.948148114991453	0.97199228497536	EPHA8
ENSG00000070915	61.5565837016853	7.15138752053011	1.80115166454367	3.97045271717412	7.17361920763432e-05	0.00468936049131637	SLC12A3
ENSG00000070950	808.466147374017	0.565000100725615	0.795325377787371	0.710401197428742	0.47745538083927	0.660333053797168	RAD18
ENSG00000070961	3333.78654764356	-3.00636956666197	0.930780263914283	-3.22994554484756	0.00123813797967864	0.0148873216878141	ATP2B1
ENSG00000070985	14.5322624120745	6.8741751987812	2.3898966271321	2.87634834107042	0.00402305468696778	0.028311891558381	TRPM5
ENSG00000071051	1531.30721277817	-1.13155418727605	0.596054544648593	-1.89840711296508	0.057642473347998	0.163974937692806	NCK2
ENSG00000071054	5264.41865933396	-0.14194956524184	0.753154137656523	-0.18847345867809	0.850505519569797	0.917477342228188	MAP4K4
ENSG00000071073	1090.66353569319	-1.01543814597864	0.498818341030232	-2.03568726819749	0.0417817683692759	0.131667965270993	MGAT4A
ENSG00000071082	603.411707743716	0.471552516616001	1.0335609961656	0.456240626692968	0.648216953834302	0.789613477164204	RPL31
ENSG00000071127	1085.02820229641	-0.911192294263	0.869018787872775	-1.04853002832477	0.294394474817288	0.490515258421379	WDR1
ENSG00000071189	2022.31692755841	-1.04384721014853	0.630148653281566	-1.65650946758766	0.0976186893676636	0.236416870798824	SNX13
ENSG00000071205	1929.47365205221	0.263493393824978	0.849264200726709	0.31026080411668	0.756362635178201	0.859858325060474	ARHGAP10
ENSG00000071242	4205.04875290821	0.625181237001141	0.819793148564179	0.762608516668029	0.445696903878584	0.634400211681252	RPS6KA2
ENSG00000071243	253.180855145848	-0.385715984661715	0.563885696761282	-0.684032219432239	0.493954820710065	0.673690261011966	ING3
ENSG00000071246	432.965832983116	-0.927361776791968	0.614595916991068	-1.50889674199616	0.13132517256336	0.288962890342383	VASH1
ENSG00000071282	483.874511106191	3.79448518126719	1.20021729907242	3.16149849214782	0.00156959631063554	0.0168531112179843	LMCD1
ENSG00000071462	234.783525612993	0.347696687711898	0.608530283414453	0.571371215514498	0.567748036700489	0.73049164079949	BUD23
ENSG00000071537	1146.05067813074	-1.83557159374429	0.724041248716634	-2.5351754433851	0.0112391021501624	0.0546599818832985	SEL1L
ENSG00000071539	69.3406892524848	2.56335656790832	1.23299061078722	2.07897492931573	0.0376196548483609	0.123203890180318	TRIP13
ENSG00000071553	346.513489623744	-3.04569292241229	1.03431146901063	-2.94465740124264	0.00323312447349939	0.0249415183888494	ATP6AP1
ENSG00000071564	339.372268923705	1.4667191305334	0.734566644037114	1.99671349419359	0.045856315389715	0.140650066144159	TCF3
ENSG00000071575	871.183658488654	0.670468404611852	0.885253819014216	0.757374201851465	0.448825707440001	0.637518337137012	TRIB2
ENSG00000071626	661.286100643172	0.266318270061403	0.609060009593899	0.437261133330647	0.661921978904371	0.798639629019399	DAZAP1
ENSG00000071655	68.5587009072359	-0.129898041351475	1.10529931773146	-0.117522954432	0.906445655077187	0.949515713557629	MBD3
ENSG00000071794	939.211252196386	-0.780658521529899	0.742827987417199	-1.05092771779404	0.293291788983557	0.489427122691331	HLTF
ENSG00000071859	434.484177882346	-0.300752240753127	1.12804463866788	-0.266613776125285	0.789766547659304	0.881977773885983	FAM50A
ENSG00000071889	120.969929602467	-0.575066735860404	0.819669973646391	-0.701583264423067	0.4829390914838	0.665291950755679	FAM3A
ENSG00000071894	474.471540696593	0.478981781563731	0.949624147708776	0.50439090320039	0.61398670926326	0.765011783512234	CPSF1
ENSG00000071909	785.21924464282	6.72953091234883	1.94343261862392	3.46270349064831	0.000534777363235715	0.0101028381100431	MYO3B
ENSG00000071967	346.232976350669	2.14790851671573	0.896669607783475	2.3954291503481	0.0166009222253543	0.070708295044755	CYBRD1
ENSG00000071991	1005.95710599641	3.19278536598824	1.95364025160199	1.6342749712339	0.102201126628264	0.243555176891572	CDH19
ENSG00000071994	158.507196789106	-0.728341627002951	0.910103193984014	-0.800284662022342	0.423545887580603	0.616839594991146	PDCD2
ENSG00000072041	332.734225500751	-0.394075770901032	1.70063781507483	-0.231722338176804	0.816753680198482	0.898242267341616	SLC6A15
ENSG00000072042	147.876796269645	-1.45657835904167	0.673444420818594	-2.16287835196727	0.0305505372046352	0.107240631277313	RDH11
ENSG00000072062	616.43490264008	-1.57556828906482	0.884372166928344	-1.78156702345934	0.0748198660413811	0.196797570683717	PRKACA
ENSG00000072071	1128.37842155555	-2.13603515392511	0.75786569595865	-2.81848771532424	0.00482504573499689	0.0316735956295675	ADGRL1
ENSG00000072110	2154.41761792408	-0.0345627736706204	1.16461359648482	-0.0296774602107875	0.976324288148667	0.987649450292336	ACTN1
ENSG00000072121	875.836975817855	0.125378732263501	0.351676802793817	0.356516924822616	0.721453479508293	0.838241801142353	ZFYVE26
ENSG00000072133	422.526026755637	-0.618431363112324	0.645484373098406	-0.958088822729783	0.338017971166508	0.533904187729317	RPS6KA6
ENSG00000072134	3697.37326185617	0.0885326168718851	0.818758796890094	0.108130278670788	0.913892350054432	0.953948752340225	EPN2
ENSG00000072135	249.362141257289	-0.661803700064617	0.606505910180788	-1.09117436278131	0.275196166527588	0.46969144334962	PTPN18
ENSG00000072163	163.46352605975	-0.107551099637763	1.34631781210782	-0.0798853722876768	0.936328423868535	0.966786992487214	LIMS2
ENSG00000072182	290.051713047519	-0.509898321569288	1.51566144089377	-0.33641966986282	0.736554418616851	0.847308011936909	ASIC4
ENSG00000072195	588.298132241851	1.06911359632131	1.01026851678092	1.05824696955607	0.289942862742425	0.485916886186126	SPEG
ENSG00000072201	1030.13079614278	-0.752023597937687	1.40955114282059	-0.533519909347059	0.59367373292111	0.750556792633586	LNX1
ENSG00000072210	415.117896853215	-0.579225316264412	0.638856234069718	-0.906659879601646	0.364586685879154	0.561209474266415	ALDH3A2
ENSG00000072274	624.982847397619	-1.56743738140745	0.78040128985424	-2.00850178207702	0.0445899968690122	0.137890914498924	TFRC
ENSG00000072310	599.485333385765	-0.292462511961006	0.893019549156737	-0.327498443048838	0.743290920362627	0.851693519265184	SREBF1
ENSG00000072315	467.937003191551	1.38390823787914	1.81225635192467	0.763638232752996	0.445082858775063	0.633913760842364	TRPC5
ENSG00000072364	2230.36483442717	-1.17905570080988	0.766615136201226	-1.53800211492353	0.124048097671276	0.277467886613772	AFF4
ENSG00000072401	248.801291789932	-1.78820867182602	0.465099186433725	-3.84478993725531	0.000120655751349812	0.00559473337649558	UBE2D1
ENSG00000072415	891.81916744055	-0.880723234038899	0.648884829958494	-1.35728744667252	0.174689894475383	0.349565737164355	PALS1
ENSG00000072422	599.562884197445	0.365059322521313	0.625106314183858	0.5839955768131	0.559223287926435	0.723484632822244	RHOBTB1
ENSG00000072501	1825.20421586179	0.182246665941452	1.07713165611542	0.169196276895907	0.865642258179249	0.926676826468328	SMC1A
ENSG00000072506	61.4102637276129	-0.459752226100605	1.31067928396546	-0.350774008352085	0.725757898055357	0.84129582449749	HSD17B10
ENSG00000072518	862.701318760444	-0.646366641848588	0.429805065363445	-1.50385999127772	0.132617420479662	0.290630494701766	MARK2
ENSG00000072571	84.9238062115432	4.14054299937629	1.45076244929638	2.8540461613026	0.0043166258592799	0.0295281197962452	HMMR
ENSG00000072609	768.644324216691	-0.0714130548585661	0.411769784558807	-0.17342956558865	0.862313787231132	0.925053744374077	CHFR
ENSG00000072657	1332.02511798629	-0.842337147377928	1.69820556350821	-0.496016009768452	0.61988311554333	0.769456777239286	TRHDE
ENSG00000072682	478.473154263305	0.756904749350054	0.700908528443609	1.07989091105909	0.280190761107931	0.475595707105657	P4HA2
ENSG00000072694	25.7697616972372	6.72226284766275	1.98092664455976	3.39349408324845	0.000690070492481703	0.0113194205724504	FCGR2B
ENSG00000072736	872.621230579613	0.965810736970885	0.344301067940242	2.80513430512657	0.0050295617849475	0.0324918176041641	NFATC3
ENSG00000072756	330.247922359873	-0.297943919502248	0.69930590885609	-0.42605663090938	0.670066581057432	0.804282484932497	TRNT1
ENSG00000072778	851.106569696828	0.334314820878392	1.08718128232675	0.307506049187033	0.758458219358656	0.861257767533629	ACADVL
ENSG00000072786	813.904896017481	1.42483091693783	0.734257322007191	1.94050624247487	0.0523181962662003	0.153720940691781	STK10
ENSG00000072803	1513.50383528679	-1.07756225942887	0.477674036869215	-2.25585268668035	0.0240798584511297	0.0909825311366547	FBXW11
ENSG00000072818	33.8947936989792	3.76896238987822	1.6068996811192	2.34548704823512	0.0190022387792447	0.0775349833693766	ACAP1
ENSG00000072832	1512.67616808537	-1.64724018249489	0.786632426121775	-2.09404052997923	0.0362563699527871	0.12011302054689	CRMP1
ENSG00000072840	514.494547502549	3.78191372630967	0.937812530903999	4.03269694281449	5.51403700656633e-05	0.00416148800214544	EVC
ENSG00000072849	153.432344488876	-0.45553061243714	0.592643526275302	-0.768641843268075	0.442105958174247	0.631464393664571	DERL2
ENSG00000072858	388.359770102289	0.619810059664322	1.34457390536242	0.46097135842991	0.644819154136003	0.787329669838121	SIDT1
ENSG00000072864	387.511820718073	1.76158000802324	0.790528700036813	2.22835680468174	0.0258567311296162	0.0954976501213312	NDE1
ENSG00000072952	490.076056568112	2.12402617688618	1.47769445803414	1.43739198948603	0.150606643645273	0.316728850192272	IRAG1
ENSG00000072954	170.877839907878	-0.782719505917905	0.893119203922744	-0.876388619212371	0.380818803186092	0.577106578586607	TMEM38A
ENSG00000072958	533.092815689549	-1.12851023315016	0.617711032789564	-1.82692257908013	0.0677114108436277	0.183152945040599	AP1M1
ENSG00000073008	154.925391605201	-0.28142749832612	0.561129150210311	-0.501537833528415	0.615992658349743	0.766663387421868	PVR
ENSG00000073050	159.860854953983	0.201863373840243	0.718869982123297	0.280806514196082	0.778858806975867	0.875041903154077	XRCC1
ENSG00000073060	486.264671219994	0.557648161058546	0.662091992254995	0.842251783108375	0.399647033970647	0.595925945736877	SCARB1
ENSG00000073111	183.970110170116	2.33489046797874	1.19946350125477	1.94661235255278	0.0515812265566981	0.152123273113349	MCM2
ENSG00000073146	117.66126849278	1.29728783289866	1.61724990778296	0.802156689980633	0.422462325732461	0.615780540262924	MOV10L1
ENSG00000073150	41.8422168625614	-0.828302779938293	1.02308834544448	-0.809610219514758	0.41816423268177	0.612105766803025	PANX2
ENSG00000073169	280.135806898449	-0.0251737955921641	0.586691310023106	-0.0429080764655824	0.965774810593093	0.981726260052822	SELENOO
ENSG00000073282	412.507127567578	5.52056750787952	1.82579317249857	3.02365437171874	0.00249741577737622	0.0216355512611491	TP63
ENSG00000073331	835.575793386175	1.25932985973697	1.07246913127659	1.17423413225699	0.240301258027691	0.430531079081148	ALPK1
ENSG00000073350	122.109860845081	4.29511955103973	1.00514177447875	4.27314798777228	1.92732448251116e-05	0.00284679592670344	LLGL2
ENSG00000073417	2134.32366686989	0.634311858085317	0.776068305200946	0.817340244195485	0.413734014276714	0.608204000940368	PDE8A
ENSG00000073464	612.934328793674	-3.13715170861269	0.631027030991142	-4.97150130587152	6.64364168329718e-07	0.00052839948603424	CLCN4
ENSG00000073536	89.8615291203234	-0.29421546006999	0.646604214203262	-0.455016304575928	0.649097508969897	0.790341068942548	NLE1
ENSG00000073578	594.612468443921	-0.606253496141243	0.682799955364744	-0.887893286134427	0.374598156524983	0.571051623942508	SDHA
ENSG00000073584	81.3294114720852	-1.04112497488657	1.13646256635831	-0.91611022281425	0.359609086507536	0.555781487286199	SMARCE1
ENSG00000073605	145.883984053646	0.611804864910009	0.760819007918386	0.804139826348343	0.421316225998434	0.614817608021531	GSDMB
ENSG00000073614	1750.87141704037	-0.292959604461428	0.659440459351017	-0.444254822868681	0.656858359851161	0.795314364035492	KDM5A
ENSG00000073670	129.784155479627	0.591272066952501	1.40886823227387	0.419678755903388	0.674720146479363	0.80754829891375	ADAM11
ENSG00000073711	977.409620856934	0.422536828058025	0.550498575443209	0.767552990882562	0.442752799727042	0.631905938681448	PPP2R3A
ENSG00000073712	1036.40957877067	-0.612318292927752	0.535098429172153	-1.1443096438819	0.252495245216892	0.44492182903575	FERMT2
ENSG00000073734	298.327684950747	5.66947849476835	1.80883109340188	3.13433272761015	0.00172245425720934	0.0177295328943912	ABCB11
ENSG00000073737	58.692880417281	1.47030975986258	1.88948661146582	0.778153044822025	0.436478794404194	0.627260637080029	DHRS9
ENSG00000073754	94.0914573618084	6.85941000836495	2.21401564880774	3.09817593749112	0.00194715794278573	0.0189578815301811	CD5L
ENSG00000073756	52.0050868948525	-3.07878904131039	1.35721380906688	-2.26846280279681	0.0233010137002309	0.0891144187732709	PTGS2
ENSG00000073792	1270.49661009336	5.89767725594142	1.23335250068151	4.78182616298467	1.73709869894397e-06	0.00083449292878726	IGF2BP2
ENSG00000073803	1252.31703681696	0.0768613107936842	0.631125376007366	0.121784535554449	0.903069661618777	0.947806918451485	MAP3K13
ENSG00000073849	2897.5373440809	-0.280355073673379	0.606764545075444	-0.462049201702319	0.644046037369484	0.786640688983638	ST6GAL1
ENSG00000073861	18.855356796743	5.17887036516378	2.16204669930503	2.39535545963391	0.0166042594292437	0.070708295044755	TBX21
ENSG00000073910	2475.18246811379	-1.35272035176244	0.841203295917858	-1.60807780750128	0.107818138977302	0.252556784765704	FRY
ENSG00000073921	3408.13172371026	-0.966518103859061	0.777918627810866	-1.24244113626503	0.214073846024152	0.399137414293882	PICALM
ENSG00000073969	618.913952439773	-1.949613122646	0.567870512929987	-3.43320013674731	0.00059650161280472	0.0105826017871461	NSF
ENSG00000074047	1176.19505288572	4.2056223758867	1.42740838451892	2.94633436478245	0.00321564588585424	0.0248956725097641	GLI2
ENSG00000074054	4593.15186273332	0.0987714619089649	0.50149762158013	0.196953001686735	0.843864316541769	0.91372238987157	CLASP1
ENSG00000074071	94.1412905620469	-0.332087475653711	1.48561868808822	-0.223534799552811	0.823119302106041	0.902220081005557	MRPS34
ENSG00000074181	255.713524831339	2.35427214921286	1.00432679548185	2.34412957993752	0.01907154416889	0.0776951264516304	NOTCH3
ENSG00000074201	952.621495020876	0.817876922448875	0.397556114727779	2.05726158433987	0.0396610704865314	0.127392245509628	CLNS1A
ENSG00000074211	1340.14167010057	0.655233924915699	1.70532113882138	0.384229052229165	0.700808687322074	0.824715321333612	PPP2R2C
ENSG00000074219	106.080279692459	4.07834598917732	1.31610821728586	3.09879228441251	0.00194311199076731	0.0189357270768507	TEAD2
ENSG00000074266	333.202488148043	-0.468493836138901	0.540605864399491	-0.866608867921378	0.386156353005177	0.581978516419652	EED
ENSG00000074276	90.0900012310385	3.94951320511548	1.33434816441109	2.95988206860432	0.00307756826818612	0.0242678566199288	CDHR2
ENSG00000074317	136.063230160999	-1.89674113499247	1.9266954955003	-0.984452986692615	0.324892836300255	0.52046862889171	SNCB
ENSG00000074319	500.076035375847	-0.0949659848627623	0.410918743287295	-0.23110648130345	0.817232080056555	0.898625023050596	TSG101
ENSG00000074356	669.662006831339	0.162923421750255	0.568062619244509	0.286805391220662	0.77426133469439	0.872107867986537	NCBP3
ENSG00000074370	87.0328746967043	2.83425198868144	1.45401699677986	1.94925643576267	0.0512648083014102	0.151638531092098	ATP2A3
ENSG00000074410	302.629248969629	7.08305316009997	1.31454088682943	5.38823343652989	7.11535967848796e-08	0.00010580759752391	CA12
ENSG00000074416	1769.46746160232	-0.652063171028753	1.01128151027721	-0.644788977551872	0.519063945866522	0.692990079189994	MGLL
ENSG00000074527	392.787559378935	-0.801958471745963	1.03468881772896	-0.775072135703738	0.438297035593646	0.628714234117717	NTN4
ENSG00000074582	81.6338056118248	0.664271901864858	0.729225793969812	0.910927599322352	0.362333522565231	0.559072893085092	BCS1L
ENSG00000074590	956.25849979773	-1.30941594661303	0.7912883406113	-1.65478989062503	0.0979671253503703	0.236970661494948	NUAK1
ENSG00000074603	781.114092142187	-0.87105282354017	0.539152759266859	-1.61559559618063	0.106181776674898	0.249770556234811	DPP8
ENSG00000074621	194.045749368469	2.54393734614917	0.812797665275299	3.12985316620899	0.00174893700034545	0.0178663562633987	SLC24A1
ENSG00000074657	2345.22456510836	0.224238781086398	0.538625877395729	0.416316390461221	0.677178500429287	0.809443595975562	ZNF532
ENSG00000074660	69.7079539493298	1.3958734063448	0.94362423057693	1.47926829463818	0.139068623073748	0.299874152272023	SCARF1
ENSG00000074695	792.660426949764	0.135419723148617	1.09890465200431	0.123231549617725	0.901923742982575	0.947216375303761	LMAN1
ENSG00000074696	1037.39078536621	-1.3093495105336	0.775883721287728	-1.68755894035317	0.0914959266890334	0.225634700085547	HACD3
ENSG00000074706	69.5151107962085	-5.05499777638498	1.37011997665796	-3.68945629762677	0.000224733827886013	0.00697266376786204	IPCEF1
ENSG00000074755	1507.99757138825	0.151825629497081	0.431287244949935	0.352029027695233	0.724816493149009	0.840889883705427	ZZEF1
ENSG00000074771	105.708810278149	9.37299991718652	2.39078789410283	3.92046485608621	8.83783244088938e-05	0.00516264228941106	NOX3
ENSG00000074800	1609.61913615065	-0.725297264597737	1.43453655727874	-0.505596919728276	0.613139644410939	0.764689472602645	ENO1
ENSG00000074803	183.519408004255	4.07671484968262	1.81712853639726	2.2434928339001	0.0248650514548786	0.0928633554335263	SLC12A1
ENSG00000074842	141.027600616145	0.289545657308074	0.73973566518447	0.391417733300542	0.695488486550754	0.821312684220378	MYDGF
ENSG00000074855	412.757362765017	-0.351590587725522	1.06307804091597	-0.330728859212052	0.740849301386722	0.850120565083848	ANO8
ENSG00000074935	263.377118820895	-0.778176228767741	0.924286489689846	-0.841921024972318	0.399832160825426	0.596073048353326	TUBE1
ENSG00000074964	1185.41758346574	1.40746302576566	0.71089456212467	1.97984778721493	0.0477206348455666	0.144271199995829	ARHGEF10L
ENSG00000074966	163.242019973117	2.89094133082537	1.378466202236	2.09721596810716	0.0359744615830593	0.119504560815435	TXK
ENSG00000075035	469.855891512432	-0.210382482132662	1.57622265051805	-0.133472566241525	0.893819659094092	0.942977232304817	WSCD2
ENSG00000075043	1055.28772216643	-1.57459761143753	1.19850629835891	-1.31380003058273	0.188913507340513	0.367674580545363	KCNQ2
ENSG00000075089	176.569300541043	-1.02872111830278	0.37362173958531	-2.75337596641078	0.00589841159473861	0.0360015505807555	ACTR6
ENSG00000075131	209.39526789012	1.64489475024826	0.583845963020371	2.81734370781436	0.0048422675567038	0.0317580877910174	TIPIN
ENSG00000075142	385.660443263854	-0.931313502355044	0.783525396341327	-1.18861942025595	0.234589462293973	0.424082130498913	SRI
ENSG00000075151	5038.54635782005	-1.0258356010791	0.492861544769173	-2.08138697767452	0.0373984996608183	0.122658774700406	EIF4G3
ENSG00000075188	157.03759004062	0.490283353486996	0.444588522664359	1.10278005052581	0.270122693525322	0.464082036831164	NUP37
ENSG00000075213	2267.9989985799	0.670235199987055	1.39065573717319	0.481956232639902	0.62983703811381	0.776496231173486	SEMA3A
ENSG00000075218	78.1126601197563	3.65450613708827	1.41582132608182	2.58119161631916	0.00984599147360894	0.0501614332798126	GTSE1
ENSG00000075223	825.50764719613	0.581731024015977	1.10734768309369	0.525337283761455	0.599348743318137	0.754437082385296	SEMA3C
ENSG00000075234	165.283514734983	1.65322044427463	0.543782551953194	3.04022340977378	0.0023640271742896	0.0209763269055664	TTC38
ENSG00000075239	347.374229458918	-0.319649172633081	0.609960950941797	-0.524048583994654	0.600244748607366	0.754920517708366	ACAT1
ENSG00000075240	760.124368738436	-0.821732261680451	0.682092891585786	-1.20472192544042	0.228310668905325	0.416923023869059	GRAMD4
ENSG00000075275	847.974034109537	3.94908767657498	1.27125782332292	3.10644119872751	0.00189353963423634	0.0186326913812059	CELSR1
ENSG00000075292	4810.25831264223	-0.429059465242779	0.769292778831086	-0.557732344627907	0.577027167514441	0.737657319302122	ZNF638
ENSG00000075303	332.285843136042	-0.713227019156295	0.500339090851353	-1.42548729890903	0.154016388967404	0.321382937180317	SLC25A40
ENSG00000075336	192.106455276863	-0.414440028407078	0.956891445752723	-0.433110809221484	0.664934270391571	0.800643720820992	TIMM21
ENSG00000075340	1771.95486086388	-1.89530190295134	0.882281762008982	-2.14818211660148	0.0316992908044422	0.109782219819973	ADD2
ENSG00000075391	3736.30551757708	-1.10577153874767	0.532072561619017	-2.07823447122132	0.0376877685924118	0.123294631659941	RASAL2
ENSG00000075399	230.076901003172	-0.503570545015366	0.824546891924898	-0.610723962393193	0.541382339541258	0.711125287389549	VPS9D1
ENSG00000075407	806.772188591895	-0.257054711412223	0.840084123137402	-0.305986870043704	0.759614642817092	0.861960948008714	ZNF37A
ENSG00000075413	1981.03340724825	-0.13811398125994	0.48051420398497	-0.287429549666882	0.773783437962106	0.871770829260371	MARK3
ENSG00000075415	496.987784620102	-1.66679392881758	1.1486169740394	-1.45113120081787	0.146743329908855	0.310689599588944	SLC25A3
ENSG00000075420	3520.46262455701	0.498256145010197	0.587586428314004	0.847970819271426	0.396454222107263	0.592660800907692	FNDC3B
ENSG00000075426	542.545661118828	-0.753962665969182	1.14267634603799	-0.659821714681855	0.509368246684255	0.685980200142215	FOSL2
ENSG00000075429	274.084407468889	2.80414541228093	1.6987239954805	1.65073632899837	0.0987924262708696	0.238325779614479	CACNG5
ENSG00000075461	1083.28219307506	0.899357664391323	1.36328223202764	0.659700275748251	0.509446189692333	0.685995816673032	CACNG4
ENSG00000075539	3185.7589919083	-0.312668481501387	0.64727981138851	-0.483049951505002	0.629060269149238	0.776302593910106	FRYL
ENSG00000075568	2491.95920417501	-0.642231005074131	0.385074589928185	-1.66780935920468	0.0953535773757642	0.23230638861374	TMEM131
ENSG00000075618	371.050428708128	-1.62954522386671	1.11785211487247	-1.45774669313267	0.144910376455451	0.308133848300491	FSCN1
ENSG00000075624	8502.3842788083	-1.04071925491155	1.47846753450665	-0.703917556944415	0.481484117064723	0.663862518787933	ACTB
ENSG00000075643	167.714761120654	2.9146797347591	1.3525947067136	2.15488033502725	0.0311711996091154	0.108699702650404	MOCOS
ENSG00000075651	769.068573929747	1.61658839808625	1.28618751396555	1.25688391508483	0.208795673796416	0.392481205202808	PLD1
ENSG00000075673	60.3762855067968	4.71484730194494	2.08403559576106	2.26236409374915	0.0236749174465551	0.0900116966128542	ATP12A
ENSG00000075702	132.852930797415	1.24918735850977	1.11651476007732	1.11882744695937	0.263213759964355	0.456627293817357	WDR62
ENSG00000075711	2904.52044605436	-0.538786316845418	0.548253329391389	-0.982732412119631	0.32573915407747	0.521061069433918	DLG1
ENSG00000075785	1778.78442552729	-0.467349633024987	0.593924435344527	-0.786883996032061	0.431349776899341	0.623593542820293	RAB7A
ENSG00000075790	587.077248946312	-1.29539223758625	0.685494177364879	-1.8897202636584	0.0587953825206217	0.166119649561953	BCAP29
ENSG00000075826	302.708032271448	0.298750527093421	0.775747661684874	0.385113023021628	0.700153679788039	0.824045415158614	SEC31B
ENSG00000075856	793.384383744707	-0.63224874987437	0.760468582955296	-0.831393648659824	0.40575128588734	0.601675621449404	SART3
ENSG00000075884	1986.67903562786	1.69490442043517	1.13727048287274	1.49032657222743	0.136138388946965	0.296056971819779	ARHGAP15
ENSG00000075891	148.713344575846	7.07462015357328	2.03120283824553	3.48297078970412	0.000495882467735266	0.0098504837178651	PAX2
ENSG00000075914	225.59071482601	-0.221835351155044	0.497162459122123	-0.446202940476953	0.655450659073499	0.794307558543184	EXOSC7
ENSG00000075945	1475.15171564603	-2.09482516561937	0.590266391843478	-3.54894873664916	0.000386772369169581	0.00877943558952555	KIFAP3
ENSG00000075975	256.160955803703	-0.648194500804935	0.452627872853846	-1.43206934367084	0.152123976916749	0.318817443869612	MKRN2
ENSG00000076003	257.555886508504	-0.561624092081429	0.95571542597838	-0.587647825718086	0.556768702530035	0.72183907253623	MCM6
ENSG00000076043	124.316345380382	-0.234749925607674	0.750728387387392	-0.312696215504287	0.754511471080673	0.858698002778053	REXO2
ENSG00000076067	439.42217874068	1.8912724781531	0.610842147943683	3.09617220180338	0.00196036478489754	0.019005336796482	RBMS2
ENSG00000076108	1260.74366618516	0.156115013337917	0.800992091052128	0.194902065927836	0.845469616832843	0.914742123501614	BAZ2A
ENSG00000076201	593.743833622645	-0.104594858845823	0.769899035673552	-0.135855292706423	0.891935678956087	0.941854562892965	PTPN23
ENSG00000076242	609.899679341864	0.33678452523085	0.283990225966015	1.18590181787155	0.235661075197371	0.425572908392843	MLH1
ENSG00000076248	134.637252176958	-0.123037285064258	0.963494752913388	-0.12769896742273	0.898387207280443	0.945612911540397	UNG
ENSG00000076258	152.381905536817	2.12503398856313	0.659812329780754	3.2206642595922	0.00127893878635607	0.0151178631333058	FMO4
ENSG00000076321	528.321142755601	0.71085363846122	0.372865331162656	1.9064621434357	0.0565902727584844	0.162014433112654	KLHL20
ENSG00000076344	157.899786029611	1.17515075114246	1.50308105715443	0.781827929737335	0.434315704602114	0.625952129835104	RGS11
ENSG00000076351	186.028844877528	-0.150415419836579	0.599398046004114	-0.250944127761716	0.801857306695325	0.889905396079677	SLC46A1
ENSG00000076356	2562.86566616327	-0.899029269132171	0.839605374300011	-1.07077598196856	0.284270168809285	0.479832080712367	PLXNA2
ENSG00000076513	352.419574675852	0.039308604166696	0.450620871017897	0.0872320984110272	0.930487025752613	0.963184722708028	ANKRD13A
ENSG00000076554	599.065694121793	0.535049057331325	0.965052737657698	0.554424682147376	0.579288238111455	0.739548443221182	TPD52
ENSG00000076555	895.540566478935	1.48519230282672	1.00048063114194	1.48447881607815	0.137681939028141	0.298190701420499	ACACB
ENSG00000076604	290.333530863398	1.44993723109925	0.924001655420449	1.56919332621702	0.116602898813264	0.26672913103534	TRAF4
ENSG00000076641	1691.49340026047	0.347442097590957	0.497172525644052	0.698836077357394	0.4846544793197	0.666855411394775	PAG1
ENSG00000076650	248.465004565316	0.678876841764731	0.546429257508131	1.24238743155994	0.214093650592519	0.399138352019717	GPATCH1
ENSG00000076685	1326.14909573979	-0.696055473428603	0.556528262981804	-1.25071001731203	0.211040294393509	0.395442392874536	NT5C2
ENSG00000076706	271.505629821722	1.63176675860871	1.03335755867883	1.57909210118419	0.11431493319016	0.263008289212206	MCAM
ENSG00000076716	572.31735644952	0.382116416897123	0.967417176705237	0.394986181864693	0.692853085861792	0.820073777261519	GPC4
ENSG00000076770	315.903320448516	2.36246091720323	0.72616685080341	3.25333071124008	0.00114060665592537	0.0142603416190331	MBNL3
ENSG00000076826	123.896995087432	-1.64840998819042	0.999999044077195	-1.64841156394462	0.0992682446349071	0.239027483791947	CAMSAP3
ENSG00000076864	807.984110573944	-1.93295695953017	1.26122427736436	-1.53260367265492	0.125373536042178	0.279615978409857	RAP1GAP
ENSG00000076924	226.623037326298	-0.932299702547453	0.935348153597575	-0.996740838116377	0.31889032162896	0.514498943665855	XAB2
ENSG00000076928	709.052978875994	1.3830503910427	0.685812704528699	2.01665904103242	0.0437311070668307	0.135987302712029	ARHGEF1
ENSG00000076944	21.0026552914068	1.66015544043077	1.17991275663164	1.407015417962	0.159422816977598	0.328520621054285	STXBP2
ENSG00000076984	175.96210164871	0.0449556162335013	0.752799851005852	0.0597178867310268	0.952380325607715	0.974006260640046	MAP2K7
ENSG00000077044	965.783645977961	0.404686870910623	0.396488869424365	1.02067649843023	0.307407732651811	0.502622003114533	DGKD
ENSG00000077063	3259.50547769041	0.0267873542911999	0.868913959016436	0.0308285463862518	0.975406274511241	0.987294486080174	CTTNBP2
ENSG00000077080	94.3505920315583	0.00337846309890259	1.44363687378755	0.00234024439264896	0.998132756835002	0.999244155625049	ACTL6B
ENSG00000077092	1217.19466896471	1.14339551292955	1.102245462773	1.03733292768838	0.299580725086834	0.495257934453382	RARB
ENSG00000077097	2470.56621701624	-1.2633083861455	0.960341199662336	-1.3154786929788	0.188349073616852	0.366886821149481	TOP2B
ENSG00000077147	1686.43006310651	-1.62209639167324	0.765700662228593	-2.11844715786465	0.0341372156473396	0.11522731404586	TM9SF3
ENSG00000077150	100.12225496377	2.33271335592848	1.23795803001333	1.88432345796357	0.0595212362523249	0.167478577194121	NFKB2
ENSG00000077152	46.4662670644971	0.601442394055868	1.29097861810828	0.465880987972662	0.641300690458376	0.784515912091148	UBE2T
ENSG00000077157	3660.10554474986	-0.638524237567156	0.658041976004648	-0.970339675660213	0.331877206885552	0.527549293657186	PPP1R12B
ENSG00000077232	1172.00926349786	-1.32469671279301	0.710357504365344	-1.86483102473386	0.0622050930964241	0.172802138654078	DNAJC10
ENSG00000077235	1634.79230539946	-0.95002496175856	0.667616409592661	-1.42301020182863	0.154733197869136	0.322358230781368	GTF3C1
ENSG00000077238	348.893933576314	1.92984131819198	1.17459827149892	1.64297987236887	0.100387097752511	0.240682322332452	IL4R
ENSG00000077254	1303.37913792867	-1.0417881594201	0.691314863415082	-1.5069662386162	0.131819311250983	0.289434225669896	USP33
ENSG00000077264	2270.11005625877	-1.45725313679876	0.963249613754469	-1.51285099520446	0.130317512049747	0.287295930882379	PAK3
ENSG00000077274	29.6114155594653	9.34142649899138	2.85391511655984	3.27319703546464	0.00106338321228628	0.0137616089537396	CAPN6
ENSG00000077279	792.148189366186	-1.58867242482365	1.23276228825012	-1.28870946164222	0.197499111880718	0.378822385175898	DCX
ENSG00000077312	151.771978691265	1.16306192372582	0.799456517951927	1.45481573745298	0.145720280177459	0.309220079403763	SNRPA
ENSG00000077327	827.190922378865	0.363031988203699	1.15775899811925	0.313564384982916	0.753851912843008	0.858278021564751	SPAG6
ENSG00000077348	46.86488016152	-0.175374729977882	0.571511201838465	-0.306861404314961	0.75894886751738	0.86150324322081	EXOSC5
ENSG00000077380	949.534804337018	-1.58708426925567	0.964944878915636	-1.64474085922832	0.100023262900042	0.24017429789944	DYNC1I2
ENSG00000077420	960.221331971593	0.9678547859269	0.972534488472644	0.995188137180519	0.319644770302619	0.515193624714564	APBB1IP
ENSG00000077454	253.387581092049	0.772555308520604	0.713076634055027	1.08341133564753	0.278625886398598	0.473902344533361	LRCH4
ENSG00000077458	248.432575877392	-0.874621027896287	0.651600082515088	-1.34226660088864	0.179509568626271	0.355835733284381	FAM76B
ENSG00000077463	51.0663050453208	0.97789214224646	0.850152543669891	1.15025491545923	0.250038893986355	0.442078855056758	SIRT6
ENSG00000077498	181.18529517048	8.81230642161803	2.358214983712	3.73685456266029	0.000186336628748595	0.0063806017277733	TYR
ENSG00000077514	638.102002361288	1.40386788652226	0.560606970814745	2.50419270470715	0.0122731167334783	0.0580599959671588	POLD3
ENSG00000077522	549.940964983922	-1.08286992804086	1.23313522938985	-0.87814369602972	0.37986574251238	0.576465012880316	ACTN2
ENSG00000077549	1645.38882562399	-0.720868776739281	0.416592623886998	-1.73039255955434	0.0835601622897871	0.212538818695019	CAPZB
ENSG00000077585	631.483155472038	-0.782048701481923	0.596842082645309	-1.31031092515418	0.190090673045182	0.369027884707221	GPR137B
ENSG00000077616	391.19972315838	-0.307917489454223	1.09717898487029	-0.28064472041508	0.778982911950589	0.875133788027719	NAALAD2
ENSG00000077684	946.434167610597	-0.595034943081978	0.586011432179607	-1.01539818236789	0.309916059146641	0.505165672948149	JADE1
ENSG00000077713	283.67827558658	1.59166756081335	0.780792243909232	2.03852890859196	0.0414970667182868	0.130936284910005	SLC25A43
ENSG00000077721	198.790300439555	-1.48986093402591	0.957147280370423	-1.55656393177999	0.119574052781568	0.271295306647823	UBE2A
ENSG00000077782	1710.57132592527	0.61843171194692	0.918033839088248	0.673648056983521	0.500535092580761	0.679181807047222	FGFR1
ENSG00000077800	43.457834456514	10.2699848049905	2.51754093156812	4.07937153124796	4.51576168058415e-05	0.00382710802429507	FKBP6
ENSG00000077935	90.0219135137909	4.17497217784923	1.67031201728626	2.49951633864927	0.012436296428923	0.058387574786529	SMC1B
ENSG00000077942	631.119211851676	3.08818792225733	1.24108048689873	2.48830591960576	0.0128353271924412	0.0595719238235758	FBLN1
ENSG00000077943	503.493810344028	2.46920494890477	1.8385320149426	1.34303070538691	0.17926203151343	0.355515445446074	ITGA8
ENSG00000077984	12.6383567415692	5.12431852479969	2.23140435723075	2.29645447639044	0.0216499092239885	0.0845927957085163	CST7
ENSG00000078018	7484.6297341934	-2.22504695582374	0.925812709911072	-2.40334457715261	0.0162458712756872	0.069813381963534	MAP2
ENSG00000078043	1387.16652197232	-0.522350627150796	0.580067981819373	-0.900498982054573	0.367854766791893	0.564364831763089	PIAS2
ENSG00000078053	1354.8540542103	-0.891714634401312	1.00479295222837	-0.887461075860175	0.374830713552047	0.571321907978387	AMPH
ENSG00000078061	213.157368589167	0.321189716968947	0.933332548672516	0.344132128924227	0.730746921476887	0.844007796538234	ARAF
ENSG00000078070	817.123237593261	0.128158448164607	0.448219258145593	0.285928027043805	0.774933246997723	0.872527747722199	MCCC1
ENSG00000078081	82.2331875191423	6.51457606414061	1.74081126800081	3.74226441653386	0.000182369473587326	0.00634837821500654	LAMP3
ENSG00000078098	217.889713184355	4.66687386254876	1.28506033036575	3.6316379490296	0.000281628046273675	0.00772385460065428	FAP
ENSG00000078114	4607.85152186619	-0.763919508999703	1.05496883057566	-0.724115714947574	0.468994697524956	0.653372172706607	NEBL
ENSG00000078124	1210.56975312329	0.159456917674504	0.57413494484956	0.277734214064059	0.781216394419072	0.876524203540273	ACER3
ENSG00000078140	1392.21745832546	-1.24146022334041	0.57918651643002	-2.14345498060367	0.0320765823362347	0.110662603625458	UBE2K
ENSG00000078142	1608.69650534611	-0.507316990932579	0.680117122146938	-0.745925921304733	0.455712165700592	0.643341881111589	PIK3C3
ENSG00000078177	837.352499524122	-0.25754933765469	0.455577379198581	-0.565325122392494	0.571852644081069	0.733672963578138	N4BP2
ENSG00000078237	563.001406099968	0.579552874856907	0.749680756932614	0.773066227854372	0.43948318679631	0.629367923806156	TIGAR
ENSG00000078246	417.758634869368	1.02686092869723	0.673427828614676	1.52482698971561	0.127302256145995	0.282758684730722	TULP3
ENSG00000078269	768.566298004846	1.12634371257254	0.980086164435784	1.14922927538821	0.250461452264906	0.44256108445578	SYNJ2
ENSG00000078295	4111.6289928244	-0.407720007398616	1.08152748211393	-0.376985341696261	0.706184498278406	0.828455734946341	ADCY2
ENSG00000078304	1683.65523531706	-0.637168390380584	0.326103534610524	-1.9538837294161	0.0507149691895465	0.150507297340791	PPP2R5C
ENSG00000078328	13774.4067959589	-0.374579996148869	1.70103196515993	-0.220207499812416	0.825709555979422	0.903670172431779	RBFOX1
ENSG00000078369	2587.91753867618	-1.47028749500495	0.717100480372813	-2.05032284212188	0.0403329369972056	0.12859155167518	GNB1
ENSG00000078401	39.3207473408744	1.1440548725094	1.46094119959466	0.783094400258417	0.433571679274047	0.625406581731865	EDN1
ENSG00000078403	2512.71964445002	-0.917827328649545	0.554840873480949	-1.65421722248273	0.0980833847679265	0.23719638797988	MLLT10
ENSG00000078487	200.906505079781	2.70128862242678	0.779689814972719	3.46456830723291	0.000531083246799185	0.010084729532195	ZCWPW1
ENSG00000078549	1473.96342546918	-1.38814979575589	1.12879835397086	-1.22975887666091	0.218787411900006	0.405158508160133	ADCYAP1R1
ENSG00000078579	19.2228590952885	2.38661349843417	1.44704326311147	1.64930348613242	0.099085475823094	0.238809854842163	FGF20
ENSG00000078589	33.565035852617	6.58501338801882	2.30211716965556	2.86041626152507	0.0042308526987078	0.0292119542425972	P2RY10
ENSG00000078596	76.6668057959095	0.133680324804721	1.44995797500283	0.0921959995457525	0.926542316409347	0.960871497420422	ITM2A
ENSG00000078618	1512.91651207229	-0.803335164679882	0.694728716386641	-1.15632929189701	0.247546491357101	0.439136475488847	NRDC
ENSG00000078668	278.226593739805	-1.38736703408988	0.905385055518396	-1.53235026979269	0.125436022282673	0.27969500806377	VDAC3
ENSG00000078674	4393.68757139239	-0.639576765056642	0.869764814478494	-0.735344491303811	0.462129718523649	0.648681811658332	PCM1
ENSG00000078687	2010.9893530458	-0.36039160259433	0.561750423625713	-0.641551100697441	0.521164691540986	0.694983938468112	TNRC6C
ENSG00000078699	1778.03304140087	-0.838330133801039	0.694348789820183	-1.20736169788406	0.227292879453473	0.415798783989595	CBFA2T2
ENSG00000078725	2175.49161746093	-0.741049291934832	1.18252155344581	-0.626668740011928	0.530876398871929	0.702771464840447	BRINP1
ENSG00000078747	1630.56815524711	-0.453181119179953	0.467877408485744	-0.968589444501383	0.33275007198794	0.528385261036179	ITCH
ENSG00000078795	56.03744261214	5.13347248355856	1.77586914524831	2.89068172466095	0.00384407212156825	0.0275534029122738	PKD2L2
ENSG00000078804	255.101145261284	-1.37460844936791	0.98322680183589	-1.39805835927299	0.162095542963469	0.332174584574529	TP53INP2
ENSG00000078808	613.454192013439	-1.21191741056045	1.15841612809737	-1.04618485634429	0.295475693269832	0.49153568595679	SDF4
ENSG00000078814	79.3313098329919	1.84364654605808	1.15718233145391	1.5932204424014	0.111110746834056	0.258076955383742	MYH7B
ENSG00000078900	309.289000819489	7.11642548866932	1.98160213522904	3.59124839550437	0.000329097790921966	0.00825899662436328	TP73
ENSG00000078902	401.35005086764	-1.65401684278791	0.710381974239223	-2.32834855439464	0.0198936030291091	0.080050557898219	TOLLIP
ENSG00000078967	259.227365078202	-0.0337014671675907	0.399614330706439	-0.0843349814507732	0.932790100284352	0.964603014641202	UBE2D4
ENSG00000079101	127.680837977022	1.88392453560091	1.41926874224727	1.32739098630321	0.184379379826299	0.362018723454997	CLUL1
ENSG00000079102	2848.59575069756	-1.82349051039972	1.0331777667917	-1.76493394361569	0.077574868133385	0.201787116245515	RUNX1T1
ENSG00000079112	135.715053132076	7.2249442601786	2.21810665465361	3.25725737534784	0.00112494382144377	0.014115724079876	CDH17
ENSG00000079134	876.253845090342	-0.00986181956973524	0.543836616391463	-0.018133791055063	0.98553212101535	0.992636439066603	THOC1
ENSG00000079150	59.2964713702489	0.529230632495218	0.865076403648464	0.611773284143672	0.540687767796251	0.710693849873063	FKBP7
ENSG00000079156	1641.73586609968	-0.299190348462055	0.783296804864381	-0.38196293742556	0.702488855709552	0.825900679243722	OSBPL6
ENSG00000079215	8189.12775973024	-0.270567137632936	1.14211920144544	-0.236899210949708	0.812734982137987	0.895900177976099	SLC1A3
ENSG00000079246	2592.60906862866	-1.07947769030885	0.729289358273448	-1.48017748793764	0.138825886573695	0.299632659269121	XRCC5
ENSG00000079257	45.6512797847158	3.24925294171915	1.22204590774329	2.65886324002299	0.00784047819618768	0.0432586042206417	LXN
ENSG00000079263	435.920504052566	1.64486077077795	1.28062774005508	1.28441757064173	0.198995888294669	0.380700599797295	SP140
ENSG00000079277	639.207464450224	-0.817152661536982	0.669884925919463	-1.21984034857238	0.22252540246141	0.409723336969059	MKNK1
ENSG00000079308	1691.11279553129	2.50633674252026	1.07387813633389	2.33391169604833	0.0196003461902335	0.0791825559546469	TNS1
ENSG00000079313	346.5014278655	-0.665651661248149	0.655433536836176	-1.01558987118861	0.30982473018786	0.505153796069918	REXO1
ENSG00000079332	459.205046775648	-2.00852284546744	0.798315269631772	-2.51595193261665	0.0118711371784438	0.0566935902339581	SAR1A
ENSG00000079335	793.135951753076	1.14513887863011	0.719512948478097	1.59154728355103	0.111486463115843	0.25851408059795	CDC14A
ENSG00000079337	310.246901006468	2.10010625514782	1.20131671203076	1.7481703485151	0.0804345343820827	0.206853094949271	RAPGEF3
ENSG00000079385	87.4070944198448	5.21891610346007	2.06300868293578	2.52975964019369	0.0114140688752729	0.0552106091452856	CEACAM1
ENSG00000079387	419.152624645436	0.195467956280383	0.352378380297509	0.554710411334974	0.579092753721636	0.739464681382906	SENP1
ENSG00000079432	886.638757019746	-0.11439209434478	0.809548781450147	-0.141303522364482	0.887630167091927	0.93970635624331	CIC
ENSG00000079435	111.895429316799	1.46283471344001	1.16143005326118	1.25951167643072	0.207845575421384	0.391299950303969	LIPE
ENSG00000079459	581.389318730128	-0.298380179593985	0.757641777321897	-0.393827516545742	0.693708387545655	0.8205391844829	FDFT1
ENSG00000079462	80.6591654253057	-1.54962116690317	1.18274805760883	-1.31018703174711	0.190132571712936	0.369039933400771	PAFAH1B3
ENSG00000079482	4327.63607824818	-1.03533955029314	1.08526657442823	-0.953995612403901	0.34008586332874	0.535901513965939	OPHN1
ENSG00000079616	184.448568317116	0.619786782407066	0.667600444994933	0.928379822173082	0.35321058147031	0.548969681640326	KIF22
ENSG00000079689	83.9504967689603	7.07199593294388	2.14316591138159	3.29978929554031	0.000967574443105994	0.0131895002696037	SCGN
ENSG00000079691	2492.2937981148	0.593582385231748	1.07198099500279	0.55372472832898	0.579767249131194	0.739879470796345	CARMIL1
ENSG00000079739	476.45884997791	1.04273893097955	0.607385780067673	1.71676546471563	0.0860220333840433	0.216536777644386	PGM1
ENSG00000079785	781.495341162349	-1.19188049928278	0.912473429290177	-1.30620844511599	0.191481681682931	0.370920665299136	DDX1
ENSG00000079805	1150.42524753362	0.539582792847919	0.482041095662603	1.11937093684143	0.2629819244246	0.456393060121464	DNM2
ENSG00000079819	4399.45698811555	-0.456332971862629	0.860667949024523	-0.530207930224234	0.595967773340166	0.752152431181038	EPB41L2
ENSG00000079841	3463.11149727991	0.214444894815699	1.34396436245103	0.159561444341135	0.87322655272447	0.931660916509613	RIMS1
ENSG00000079931	500.41603115519	2.77694406823757	1.54050627974401	1.8026178177599	0.071448256792844	0.190200631078685	MOXD1
ENSG00000079950	978.40448244977	-0.564016311949402	0.516448625753356	-1.09210535922456	0.274786794101833	0.469327964847177	STX7
ENSG00000079974	134.37249328058	-0.259780255530273	0.731036627404856	-0.355358740987411	0.722320854262607	0.83891451532134	RABL2B
ENSG00000079999	174.787584322598	-0.143883062337785	0.772469991466298	-0.186263626972314	0.852238029748127	0.918489383778626	KEAP1
ENSG00000080007	38.2684275797556	3.236642875898	1.85980910135865	1.74030919277335	0.0818047407391134	0.209309605758986	DDX43
ENSG00000080031	45.3000111131094	5.0316628393737	1.66996159629572	3.0130410486893	0.00258643930082678	0.0220367829320768	PTPRH
ENSG00000080166	129.828636775439	1.37023188125589	1.35225617447315	1.01329312235512	0.310920171657716	0.506301144161738	DCT
ENSG00000080189	412.228428920067	0.512405313030219	0.546955335100137	0.936832096054804	0.348844932623919	0.544558342396771	SLC35C2
ENSG00000080200	1015.51762660901	1.19210951722772	0.940995493257189	1.26685996454809	0.205205366223024	0.38759972306594	CRYBG3
ENSG00000080224	4960.07427092054	0.74805966549901	1.7646568969764	0.423912244233286	0.67162981416881	0.805251685645333	EPHA6
ENSG00000080293	90.1685659761948	8.73712731217431	2.32281862050919	3.76143330134793	0.000168942474074936	0.00616148398835202	SCTR
ENSG00000080298	6646.25406835852	-1.09757788616948	0.881697499372663	-1.24484631855077	0.213188246456751	0.398168329884316	RFX3
ENSG00000080345	1564.37928406523	-0.766748193988686	0.766689190138314	-1.00007695928302	0.3172732655091	0.512920154765401	RIF1
ENSG00000080371	720.252295265312	-1.43093679129886	0.796874064123426	-1.79568749407464	0.0725442319311833	0.19239991946966	RAB21
ENSG00000080493	4688.07129755056	0.695507549768746	1.13163540862883	0.614603912590073	0.538816329901034	0.709309070574206	SLC4A4
ENSG00000080503	3331.27155520456	-0.0622948267123011	0.714711817138498	-0.0871607621680467	0.930543727869981	0.963195202153535	SMARCA2
ENSG00000080546	932.815187502981	-0.192390732322914	0.510974321141122	-0.376517418513834	0.706532268500604	0.82862867402019	SESN1
ENSG00000080561	298.590847070121	0.592238669261541	0.809258960063965	0.731828374460914	0.464273328029655	0.650011931700667	MID2
ENSG00000080572	58.0387065391505	8.45245575227579	2.13762028104131	3.95414275736489	7.68095409339246e-05	0.00478719708128211	DNAAF6
ENSG00000080573	833.211485601354	1.92966111155313	1.36359941892046	1.41512315477578	0.157032390327942	0.325410642307997	COL5A3
ENSG00000080603	64.5686356388576	-0.285588293843758	0.682349267041862	-0.418536822178835	0.675554670299701	0.808156602286678	SRCAP
ENSG00000080608	1984.03125492077	-1.13603517458771	0.630348405936111	-1.80223375499875	0.0715086360295803	0.190238914763372	PUM3
ENSG00000080618	80.9056779673689	7.19091765859168	2.37491637604242	3.02786141488261	0.00246291007520668	0.0214263851262932	CPB2
ENSG00000080644	35.1583051804509	1.35682760978684	1.85573723889244	0.731152870864755	0.464685783337002	0.650301173021895	CHRNA3
ENSG00000080709	503.356180179545	0.0997942518685765	1.48345406865661	0.067271548190871	0.946365526819282	0.97096509389082	KCNN2
ENSG00000080802	1888.68899424707	-0.473949153926761	0.474306299533412	-0.99924701483619	0.317675045788352	0.513339241373551	CNOT4
ENSG00000080815	1042.08125604516	-0.604594047117448	0.547773795174981	-1.10372940882343	0.269710534426744	0.463780932864864	PSEN1
ENSG00000080819	351.336172287528	-0.335362792363686	0.78226574114857	-0.428706991400756	0.668136472078469	0.802905282781885	CPOX
ENSG00000080822	300.695225901738	-0.788271181300739	0.895390038722165	-0.88036626186472	0.37866092724313	0.575545352272371	CLDND1
ENSG00000080823	1198.75993971803	0.233145805235615	0.798648859674592	0.291925296594814	0.770343741623364	0.869111148072974	MOK
ENSG00000080824	7862.78171447257	-1.90987231675068	1.36424349861757	-1.39994972941855	0.161528372770794	0.331373533782466	HSP90AA1
ENSG00000080839	332.349207670827	0.84251879094364	0.613241797849071	1.37387698278029	0.169479876462201	0.342510448738028	RBL1
ENSG00000080845	1586.54887111606	-0.350887924651904	0.530176546922038	-0.661832226810105	0.508078750110064	0.685091319348332	DLGAP4
ENSG00000080854	2659.7153684501	0.568739360840421	1.19668926950303	0.475260684067644	0.634601178372785	0.779872690769051	IGSF9B
ENSG00000080986	122.811956953593	4.72039090912155	1.40776010530538	3.35312166563888	0.000799055733546594	0.0122197481282816	NDC80
ENSG00000081014	517.63704997913	-0.132017417959912	0.3415026319099	-0.386578039593976	0.699068618210566	0.82340501764161	AP4E1
ENSG00000081019	559.592535785113	-0.857146083133072	0.55687566501707	-1.53920549411474	0.123754136770722	0.277110102250327	RSBN1
ENSG00000081026	2008.25005314012	-0.426621949514711	0.413301244304391	-1.03223001477467	0.301964377440514	0.49723852214464	MAGI3
ENSG00000081041	30.6372413699026	-0.404089262183943	1.82717310327643	-0.221155434840488	0.824971407924545	0.903456940523095	CXCL2
ENSG00000081051	38.6642826323114	5.91905803049509	2.05745420522341	2.87688446015854	0.00401622619337339	0.0282776783972653	AFP
ENSG00000081052	355.332838646194	2.04747069764376	1.62836732180878	1.25737643480185	0.208617358197276	0.392372917586396	COL4A4
ENSG00000081059	202.274899885759	2.27048807601743	1.10573295099941	2.05337832608251	0.0400358996849765	0.128019540681248	TCF7
ENSG00000081087	437.443447843331	0.272400290211162	0.630830795998324	0.431811972305622	0.665878077325266	0.801262307885317	OSTM1
ENSG00000081138	352.533127295036	1.59487877059626	1.53921313962767	1.03616499205696	0.300125175843458	0.495620553403963	CDH7
ENSG00000081148	779.163008982119	1.40365575529736	1.23269830719867	1.13868555436504	0.254834329997882	0.447420539142995	IMPG2
ENSG00000081154	444.209705787576	-0.994394889574506	0.822438670842979	-1.20908090150391	0.226631765777822	0.41495646223832	PCNP
ENSG00000081177	398.62510277985	-0.865875810189839	0.517610744878657	-1.67283198572863	0.0943603761952961	0.230565782741643	EXD2
ENSG00000081181	121.322671683818	-0.215907115867262	1.07079997033685	-0.201631604266241	0.840204736011127	0.912100043885458	ARG2
ENSG00000081189	3163.24382322478	-1.91281245430142	0.90951962897595	-2.10310189396913	0.0354568634501852	0.118355525308536	MEF2C
ENSG00000081237	956.527883029739	1.17326582546526	0.962278277472316	1.21925835065836	0.222746151218646	0.409981044144264	PTPRC
ENSG00000081248	148.491149819674	4.30103968973973	2.08778874780035	2.06009333763831	0.0393896186776856	0.126778967883426	CACNA1S
ENSG00000081277	88.3527056511862	5.89401262896314	2.07368916249999	2.84228356667373	0.00447916322688601	0.0301316253639479	PKP1
ENSG00000081307	632.030582701022	-1.08454082957384	0.695176862764397	-1.56009339157394	0.118737813005708	0.269918220070754	UBA5
ENSG00000081320	309.082997617481	0.0261029679655295	0.772240712620272	0.0338015952007505	0.973035363887678	0.986070957006774	STK17B
ENSG00000081377	1330.01494425391	0.813311873367139	0.642093737560507	1.26665598150379	0.205278325952763	0.387701770172749	CDC14B
ENSG00000081386	331.253826919699	-0.601105373909164	0.761802715126777	-0.789056486637922	0.430078992590055	0.622425561554187	ZNF510
ENSG00000081479	896.429378273602	4.90583704827836	1.58858631490133	3.0881778360171	0.00201387917372884	0.019298441348667	LRP2
ENSG00000081692	74.6374272074474	-0.750245126681558	0.843794925779638	-0.889132067235835	0.373932106727995	0.570489284189155	JMJD4
ENSG00000081721	85.8495889915309	-1.04825525974968	0.766161064809843	-1.36819176527829	0.171252058523206	0.344855518375828	DUSP12
ENSG00000081760	526.694750605883	-0.577424292791324	0.644139015748229	-0.896428067038588	0.370024182680623	0.566501078970356	AACS
ENSG00000081791	440.832251045461	-0.215582532019536	0.495403863428867	-0.435165221618201	0.663442504671832	0.799755133954525	DELE1
ENSG00000081800	185.987282069245	8.80022223957644	2.40494579612491	3.65921853779666	0.000252985533623118	0.00736557777491678	SLC13A1
ENSG00000081803	2007.70908819432	0.969232056641999	1.37351875745696	0.705656221569561	0.480401952062644	0.662974983321841	CADPS2
ENSG00000081818	59.4909366685086	-0.892861782320069	1.20263384527403	-0.742421964780665	0.457831715602708	0.645343411803842	PCDHB4
ENSG00000081870	244.097088063668	0.381724281464124	0.56289344163773	0.678146613955038	0.497678737805873	0.676938671254861	HSPB11
ENSG00000081913	3393.52021653657	0.272068106429368	0.683852559678164	0.397846147651197	0.690743598135502	0.818595193904182	PHLPP1
ENSG00000081923	325.829301827569	1.69508599398293	1.26008414522038	1.3452165082884	0.178555326619033	0.35452870736938	ATP8B1
ENSG00000081985	230.028968368028	1.42452203262395	1.66264799960498	0.856779085508411	0.39156698634777	0.587563581067087	IL12RB2
ENSG00000082014	548.718896131911	0.514452848318689	0.628303789293798	0.818796348334815	0.412902614714776	0.607672989088809	SMARCD3
ENSG00000082068	2613.48066116433	-0.201740357365908	0.320397631853441	-0.629656206254951	0.528919541130354	0.70105749961864	WDR70
ENSG00000082074	1034.61432448637	2.18378465153425	1.13976645955359	1.91599308194204	0.0553659762672228	0.159617976567115	FYB1
ENSG00000082126	125.580955405032	2.07139077095157	1.44747700092195	1.43103535989327	0.152420081286325	0.319243883411315	MPP4
ENSG00000082146	246.214392230713	-0.432031709577283	0.59903124136676	-0.721217325145767	0.470775813949624	0.654949748160944	STRADB
ENSG00000082153	224.537467357529	-1.50412150868662	0.882501595746168	-1.70438389679609	0.0883093903544702	0.220440338772248	BZW1
ENSG00000082175	156.182200528848	7.38860503764024	1.80093380978137	4.10265218938679	4.08441017227821e-05	0.00372509819626688	PGR
ENSG00000082212	690.286052085024	-0.575213409149607	0.487998011131931	-1.17872080629053	0.238509367847742	0.428657675797275	ME2
ENSG00000082213	192.702598491906	-1.55279607182094	0.59328927583705	-2.61726637419859	0.00886371411727843	0.0467491983551349	C5orf22
ENSG00000082258	813.089972486174	-1.24973280558091	0.666473872427828	-1.87514148308379	0.0607732619232447	0.169759595206102	CCNT2
ENSG00000082269	2035.56707872613	-1.16483899516911	0.571184145665911	-2.03934055944619	0.0414160503206258	0.13077454643155	FAM135A
ENSG00000082293	1000.44237252171	-0.289913468940168	1.68741203614046	-0.171809530056023	0.863587273037291	0.925761675415961	COL19A1
ENSG00000082397	2050.85020069805	-0.655895611930053	0.577892660413099	-1.13497826994583	0.256384423204884	0.449036460358583	EPB41L3
ENSG00000082438	1001.97245526302	2.27541335597441	0.948383353950632	2.39925484404153	0.0164284765426193	0.0702345392650041	COBLL1
ENSG00000082458	677.368388177754	-1.4963519709472	0.598598449430952	-2.49975918308789	0.0124277754156668	0.0583862272082206	DLG3
ENSG00000082482	588.414193449048	-0.209638776342035	1.42225471451447	-0.147398897119214	0.88281717598638	0.937058637830939	KCNK2
ENSG00000082497	73.4816895062215	0.793382942062185	1.41790392477979	0.559546333285878	0.575788919242774	0.73657525895585	SERTAD4
ENSG00000082512	402.777941578578	-0.882288447360343	0.514752031829593	-1.7140067310165	0.086527489681051	0.217201014701924	TRAF5
ENSG00000082515	252.824461754932	-0.674584893246504	0.417989042025553	-1.61388176584128	0.106553074479765	0.250387616723529	MRPL22
ENSG00000082516	380.086135478325	0.237804800145653	0.461849198390019	0.514897072409409	0.60662494676482	0.759713982203834	GEMIN5
ENSG00000082556	65.4602531353026	2.25298879725531	2.03694759670128	1.10606124620186	0.268700011055237	0.462729372882472	OPRK1
ENSG00000082641	1337.16519926605	-1.49544203069343	1.04340828950729	-1.43322805246218	0.151792675325143	0.318284397997225	NFE2L1
ENSG00000082684	719.94451997702	0.80045462195559	1.01556800288771	0.788184168543658	0.430588988022258	0.62284203156913	SEMA5B
ENSG00000082701	3455.85651359656	-0.688563446307064	0.416552109697429	-1.65300674339932	0.0983294911660469	0.237579308105128	GSK3B
ENSG00000082781	830.401019597017	2.53013039064944	0.83449022220107	3.03194731746037	0.00242981607392734	0.0212707062030387	ITGB5
ENSG00000082805	5028.64849682712	-0.187476040575164	0.443431887949605	-0.422784300520288	0.672452643047288	0.805564141210454	ERC1
ENSG00000082898	1864.19539938436	-0.310422474347596	0.837556614229565	-0.37062864655799	0.710914142463266	0.831410109263538	XPO1
ENSG00000082996	1604.35008059153	-0.455904453968732	0.584588647883671	-0.779872232584738	0.435466084104717	0.626609362828017	RNF13
ENSG00000083067	5486.74394422228	2.51937855260769	1.61008819661144	1.56474568157814	0.117642552636303	0.268200872840113	TRPM3
ENSG00000083093	182.144836868197	0.335205334216407	0.368783747372626	0.90894822942864	0.363377453855969	0.560056821069359	PALB2
ENSG00000083097	1722.30944395108	-1.16552044828934	0.630459141733738	-1.84868514252043	0.0645032902919319	0.177281172241741	DOP1A
ENSG00000083099	283.402423424397	0.507618133936962	0.504544584952224	1.00609172920769	0.314371446879004	0.510153586283522	LYRM2
ENSG00000083123	1871.70208096416	0.212483993025744	0.61882796879322	0.343365206068675	0.731323731676771	0.844386207300749	BCKDHB
ENSG00000083168	2260.44536841593	-0.0317805781802725	0.603821900496877	-0.0526323708267632	0.958024824516847	0.976921709462196	KAT6A
ENSG00000083223	1221.60753222313	0.352022210477699	0.87123381356654	0.404050215907757	0.686175792937837	0.815543967394508	TUT7
ENSG00000083290	888.036054464259	-0.839081610892987	0.525757637534315	-1.59594754500969	0.110500505152572	0.257092703200949	ULK2
ENSG00000083307	269.702860557334	8.31313889963066	2.0938690025715	3.97022874373766	7.18036624543224e-05	0.00468936049131637	GRHL2
ENSG00000083312	1823.60401748226	-2.33984959581119	0.749045788901037	-3.12377378056434	0.00178547671856338	0.018028258331627	TNPO1
ENSG00000083444	362.753563689504	0.773583805586351	0.970120619252887	0.797409920203641	0.425212999756401	0.618266040076123	PLOD1
ENSG00000083457	178.834363814726	2.45343243812242	1.15050121814792	2.13249008295008	0.0329665788890213	0.112577577078672	ITGAE
ENSG00000083520	488.238966176779	-0.575447430977983	0.944235094591824	-0.60943236941086	0.542237887819927	0.711796945485195	DIS3
ENSG00000083535	1961.89795023033	0.306226366493732	0.42303251640975	0.723883755066055	0.469137103971748	0.653417267665641	PIBF1
ENSG00000083544	1420.23131371349	0.0894054601703827	0.445161505181235	0.20083825562137	0.840825048677638	0.912486023700072	TDRD3
ENSG00000083635	214.309386824492	-0.292372981179385	0.492908224987991	-0.593159063609678	0.553074705898697	0.719354548402763	NUFIP1
ENSG00000083642	2472.31968308344	-0.645456088834693	0.600445211110048	-1.07496250597358	0.282391515215228	0.477635706129209	PDS5B
ENSG00000083720	1142.55978288713	-1.61195344746197	0.452747346001682	-3.56038188119159	0.00037031585951111	0.00862350621841741	OXCT1
ENSG00000083750	441.031250036663	-0.843931732109174	0.600965963167002	-1.4042920628346	0.160231896841804	0.329588769899329	RRAGB
ENSG00000083799	883.122208031652	-1.09926081982786	0.693058887788848	-1.58610017012403	0.112716588295603	0.260519317018529	CYLD
ENSG00000083807	90.7667509472462	1.7774639577862	0.697823347307206	2.54715461247486	0.0108605302786418	0.0534496884358863	SLC27A5
ENSG00000083812	84.5619508181382	-0.981459769056968	0.616716915556067	-1.59142670534994	0.111513578242074	0.25851890361755	ZNF324
ENSG00000083814	132.724001031608	-0.535186888660502	0.667243735051447	-0.802086045242879	0.42250318660429	0.615780540262924	ZNF671
ENSG00000083817	82.4404545817531	-0.00940122983953819	0.588887913825772	-0.0159643789910071	0.987262809518927	0.993725663802932	ZNF416
ENSG00000083828	801.949458938738	0.370720304181302	0.62082442908465	0.597141940319416	0.550412618609925	0.717562888679526	ZNF586
ENSG00000083838	85.0091595841335	-0.0651599051925345	0.696372644259071	-0.0935704550282321	0.925450380087487	0.96037478846937	ZNF446
ENSG00000083844	478.448263011582	-0.88995944737277	0.65253024812204	-1.36385929990839	0.172611852494122	0.346656357789465	ZNF264
ENSG00000083845	286.010903486148	0.659287201322877	1.3701265194267	0.48118709620973	0.630383531038339	0.776859418256366	RPS5
ENSG00000083857	2707.03286139659	1.0267354050012	0.883485103081351	1.1621422946694	0.245177669831532	0.436431870056491	FAT1
ENSG00000083896	1579.91745396515	-0.339633394028961	0.851195461903271	-0.399007524393448	0.689887660039846	0.818062212395435	YTHDC1
ENSG00000083937	208.654090415471	-0.920629956827527	0.621393969954271	-1.48155598757303	0.138458477246209	0.299214426896683	CHMP2B
ENSG00000084070	1725.95735983316	-0.661217941216847	0.669391667696146	-0.987789321448487	0.323255838433469	0.518870409296414	SMAP2
ENSG00000084072	330.072318547997	0.95312010048141	0.411429525635702	2.31660598254036	0.0205252051859305	0.0815761518431398	PPIE
ENSG00000084073	377.786468693488	-0.514638767693696	0.57555661250532	-0.894158379057696	0.371237157651685	0.567811625967396	ZMPSTE24
ENSG00000084090	744.354265859356	-1.51007507542878	0.977935164862076	-1.5441464114257	0.122552867551466	0.275434273241686	STARD7
ENSG00000084092	115.451208618404	-0.943190118575186	0.82452492011351	-1.14391948086341	0.252657031177582	0.445109452012372	NOA1
ENSG00000084093	445.146655090122	1.32552297210849	0.949800678345616	1.39558014889747	0.162840963719639	0.333155190399577	REST
ENSG00000084110	33.3727823025682	5.3642704982136	2.02901541786806	2.64378005754633	0.00819859106671103	0.0444400169511186	HAL
ENSG00000084112	1004.7830695111	-0.404600364766843	0.477732044330834	-0.846919040847621	0.397040248558376	0.593279521637305	SSH1
ENSG00000084207	133.239536942743	-0.128099338524967	1.38864075216853	-0.0922480046224515	0.926500998438241	0.960871497420422	GSTP1
ENSG00000084234	4847.32717749047	-1.50688878902333	1.18478945362927	-1.27186208858241	0.203422123955755	0.385463768100528	APLP2
ENSG00000084444	476.376950520619	-1.88095607481218	0.627296655788374	-2.99851124257666	0.0027130214649628	0.0226585504337503	FAM234B
ENSG00000084453	506.80899540887	3.4669913644807	2.05249823880942	1.68915680360914	0.0911893845461925	0.225105083327052	SLCO1A2
ENSG00000084463	532.197834183427	-1.17367023069792	1.02753143640349	-1.14222318570217	0.253361260808032	0.445894256361641	WBP11
ENSG00000084623	191.622152808679	-0.0842936685880357	1.16284471416111	-0.0724891875600484	0.942212609909609	0.969257514691116	EIF3I
ENSG00000084628	196.328586582391	1.25758203348771	1.7630811247232	0.713286539032709	0.47566846537386	0.658950608957	NKAIN1
ENSG00000084636	1352.30538254183	1.1993213047377	1.03915246383371	1.15413411070891	0.24844519060754	0.440194475022902	COL16A1
ENSG00000084652	683.359477234306	0.427578602529411	0.9102432072615	0.469741052850915	0.638540033780626	0.78262027966747	TXLNA
ENSG00000084674	79.2099880145619	3.40516096168241	2.01683870494972	1.68836553628481	0.0913410818964497	0.225398834431585	APOB
ENSG00000084676	4686.38354662826	-0.851972789824769	0.640405778859175	-1.33036399412648	0.183398371750381	0.360900572297607	NCOA1
ENSG00000084693	188.834289078803	0.539118757811119	0.677096302529001	0.796221683381629	0.425903196532763	0.618905632765676	AGBL5
ENSG00000084710	894.086012348251	0.164241177067391	0.55901341376108	0.293805431183423	0.768906584681626	0.867915898724418	EFR3B
ENSG00000084731	901.531150799211	-2.23940370559568	0.581310823640465	-3.85233443886593	0.000116997079281833	0.00559473337649558	KIF3C
ENSG00000084733	1584.14579053061	-0.392489450247037	0.540318897024785	-0.726403337747843	0.467591545638471	0.652400116122795	RAB10
ENSG00000084734	43.3590871351907	3.16843975560062	1.49973071973475	2.11267243773003	0.034628813947659	0.116338625481976	GCKR
ENSG00000084754	742.668168053521	0.29577917502807	0.72359176832373	0.40876525684264	0.682711938917656	0.813377898535358	HADHA
ENSG00000084764	743.800003730219	-1.21453857451494	0.496755186768113	-2.44494392180728	0.0144874666295661	0.0644551970714766	MAPRE3
ENSG00000084774	399.82681040248	0.459042939453794	0.73529404634589	0.624298458195124	0.532431596293208	0.704145439623228	CAD
ENSG00000085063	1116.52772540946	-0.684179833051943	1.07451356721194	-0.636734475886793	0.524297812939936	0.697680468068528	CD59
ENSG00000085117	428.741647311533	1.51164255777415	1.328820344421	1.13758234069844	0.255294923986274	0.447763108198216	CD82
ENSG00000085185	312.626203646952	0.381151981040449	0.555319054945151	0.686365752527789	0.492482495140399	0.672569377691739	BCORL1
ENSG00000085224	3915.7134886231	-0.988756772963724	0.804731501369762	-1.22867909517737	0.219192147083005	0.40571736569365	ATRX
ENSG00000085231	108.787121638857	-0.687418349272772	0.558521018980396	-1.23078331148161	0.218403918836842	0.404735107268105	AK6
ENSG00000085265	33.8694307043431	2.9767166967101	1.13144419307579	2.63090014949654	0.00851590520709688	0.0455628470317093	FCN1
ENSG00000085274	230.197331018009	-0.619122347882629	0.576960477712502	-1.0730758375986	0.28323709105922	0.478618216767243	MYNN
ENSG00000085276	2456.41777616485	5.11220943226426	1.0023526023595	5.10021066462074	3.39275649507883e-07	0.000389771175342973	MECOM
ENSG00000085365	909.399541420008	-1.44345959362496	0.376434726364153	-3.83455481795425	0.000125791916925258	0.00565014071193651	SCAMP1
ENSG00000085377	810.485682836095	-0.0883357188822745	0.435205346599403	-0.202974801602301	0.839154727651382	0.911390788503305	PREP
ENSG00000085382	877.527261398993	-1.16895988422137	0.464266424900525	-2.51786435875012	0.0118068780304184	0.0565279410838138	HACE1
ENSG00000085415	296.056277991558	-1.22687105827478	0.560669458588623	-2.18822523588709	0.028653199740795	0.102620670064502	SEH1L
ENSG00000085433	604.63286053962	-1.81866412782578	0.531064851477923	-3.42456128053766	0.000615792949326507	0.0107459767081205	WDR47
ENSG00000085449	596.147374955895	-0.668359443001294	0.3578406472849	-1.86775719324353	0.0617959226318612	0.172004911080517	WDFY1
ENSG00000085465	62.6826688590218	0.263150749785279	1.03958886993462	0.253129633642411	0.800168040057807	0.888754258854847	OVGP1
ENSG00000085491	446.054317489814	0.936047029367814	0.771142840956539	1.21384389461066	0.224807340916274	0.412639002557042	SLC25A24
ENSG00000085511	1494.79226032062	0.0376682926030125	0.601913293036195	0.062580928247995	0.950100216697885	0.973066384291482	MAP3K4
ENSG00000085514	206.508416431528	2.41725718397872	1.0111969081871	2.39049107489108	0.0168258580976854	0.0714184198058393	PILRA
ENSG00000085552	79.0753334386645	4.69444517353372	1.58764689781227	2.95685720798657	0.00310792008679566	0.0244246991123295	IGSF9
ENSG00000085563	648.678055295169	3.66392453610342	1.34007026897979	2.73412866542648	0.00625455986958115	0.0373593424445605	ABCB1
ENSG00000085644	82.4275126565585	-0.33553797342036	0.653332644887639	-0.513579071926011	0.607546314540349	0.760560387283483	ZNF213
ENSG00000085662	183.12152716051	0.106734997103201	0.821013664289953	0.130003922889042	0.896563323016244	0.9444744246894	AKR1B1
ENSG00000085719	657.745364214705	-0.270238566898419	0.597663245510519	-0.452158584166546	0.651154741894988	0.791653178178991	CPNE3
ENSG00000085721	308.947729676622	-0.801817869181902	0.69013023109156	-1.16183559719401	0.245302251482632	0.436599439415268	RRN3
ENSG00000085733	1404.42188631434	-0.481262191581553	0.853302201461448	-0.563999706970516	0.572754331566476	0.734374182940424	CTTN
ENSG00000085741	47.9425329526976	4.40746395092964	1.6771865143846	2.62789136039939	0.00859159496429273	0.0458373561059364	WNT11
ENSG00000085760	252.864398610921	-0.191090690163806	0.791491258050685	-0.241431207508762	0.809220927895438	0.894142685173628	MTIF2
ENSG00000085788	591.885496356575	-1.03704549586894	0.573848421343514	-1.80717669910282	0.07073473277486	0.188762877668258	DDHD2
ENSG00000085831	143.321288360301	3.23715873316391	1.72450186172567	1.87715583555506	0.0604967385787393	0.169231179000927	TTC39A
ENSG00000085832	1703.22214687792	-0.256086173681072	0.632637562721338	-0.404791287731158	0.68563093336103	0.81513198302278	EPS15
ENSG00000085840	71.8055661274304	5.64385099107651	1.43760603097564	3.92586763652228	8.64176697087276e-05	0.0050912563871988	ORC1
ENSG00000085871	283.192461237216	1.19196428568564	0.809719062159518	1.47207141512351	0.141001593614219	0.302467565714145	MGST2
ENSG00000085978	997.284703279634	-1.36121186466118	0.561143175807871	-2.42578351363084	0.015275379260164	0.0670194307873328	ATG16L1
ENSG00000085982	828.517182258683	0.644032982277365	0.503722167778769	1.27854802403737	0.201056263038368	0.382889696182456	USP40
ENSG00000085998	410.228436952232	-0.258100991685097	0.736161856938996	-0.350603592473938	0.725885761022416	0.84129582449749	POMGNT1
ENSG00000085999	96.741058839931	3.32107868867751	1.24049685762073	2.67721652680953	0.00742366420353368	0.0416704538721154	RAD54L
ENSG00000086015	1381.55805062217	0.702658768678288	0.473530440257368	1.48387243763334	0.137842765232782	0.298320307927651	MAST2
ENSG00000086061	1113.7952021121	-1.21944003343936	1.34603227156654	-0.905951557922268	0.364961493152308	0.561660989573311	DNAJA1
ENSG00000086062	453.350188355799	0.952539148249863	0.786552647847742	1.21103037521558	0.225883763427145	0.413991945200016	B4GALT1
ENSG00000086065	367.058039031061	-0.154009491530656	0.967443233991079	-0.159192277251562	0.873517388135337	0.931875055161506	CHMP5
ENSG00000086102	992.248733692206	0.328571378509359	0.553372271057882	0.593761913442517	0.552671366215161	0.719141487363864	NFX1
ENSG00000086159	46.2515724732016	4.84967730244922	1.01608697942492	4.77289582550702	1.81595733814143e-06	0.00083449292878726	AQP6
ENSG00000086189	89.6048181836441	-0.200276246643351	0.590851359699613	-0.338962149033847	0.734638244615833	0.845999868745921	DIMT1
ENSG00000086200	496.504888920034	-0.593193034784225	0.504391726363848	-1.17605623522127	0.23957240493954	0.4296347031259	IPO11
ENSG00000086205	149.407894541726	5.52971202686847	2.02447917562482	2.73142450337224	0.0063061187289095	0.03758046950868	FOLH1
ENSG00000086232	577.555080348623	-0.0670928033836221	0.823605743263266	-0.0814622820838877	0.935074319687224	0.966192067996407	EIF2AK1
ENSG00000086289	511.797639792925	-0.934864482751907	0.532402275817777	-1.75593630082806	0.0790992857539061	0.204620722356647	EPDR1
ENSG00000086300	599.638598381735	-1.14270732688882	0.820188616666839	-1.39322505051663	0.163551746834902	0.334165257662182	SNX10
ENSG00000086475	235.531289768083	0.0257386877135601	0.590879447000307	0.043559964463524	0.965255165115973	0.981483817115143	SEPHS1
ENSG00000086504	83.3623690617562	-1.52438303539949	1.23751900975918	-1.23180575278285	0.218021653855496	0.404310804419138	MRPL28
ENSG00000086544	330.815546302325	0.141053222797566	0.922272834859791	0.152940884157137	0.878444894264436	0.934431610144833	ITPKC
ENSG00000086570	283.271077222376	6.23080638977262	2.2509025411622	2.76813690323326	0.0056377767716473	0.0349722013626456	FAT2
ENSG00000086589	230.102446952991	-0.504998876759842	0.738107604400071	-0.684180563578262	0.493861154008355	0.673651372278283	RBM22
ENSG00000086598	577.231173944549	-1.29189997145728	1.29450073453552	-0.99799091417343	0.318283764465299	0.513921290339495	TMED2
ENSG00000086619	399.377161633923	-1.06165480324516	0.525143646430315	-2.02164647799093	0.0432128868274	0.134984786511149	ERO1B
ENSG00000086666	1202.37143741703	0.34231977815536	0.518439820293271	0.660288358949195	0.509068799054411	0.685844921209601	ZFAND6
ENSG00000086696	122.010572440629	8.00064335829276	2.51751023678379	3.17799834193082	0.00148295598905283	0.0163814353085595	HSD17B2
ENSG00000086712	395.869169964722	-0.138511869750645	0.449329644942914	-0.308263368129744	0.757881937650325	0.860875615966551	TXLNG
ENSG00000086717	195.843597529091	2.18537775888031	1.61631228073171	1.35207644273481	0.176350862430994	0.351969837294714	PPEF1
ENSG00000086730	125.733359406079	2.23603423155739	1.08668762515042	2.05766052709754	0.0396227320248779	0.127346492415851	LAT2
ENSG00000086758	4403.15729261677	-0.979990183168394	0.924463253426821	-1.0600639663456	0.28911549951215	0.484879629563538	HUWE1
ENSG00000086827	245.898697049034	-0.0294943927461211	0.413310952888083	-0.0713612657492472	0.943110236437427	0.969531651097992	ZW10
ENSG00000086848	61.1507727395559	-1.11203353252451	0.695711246285181	-1.59841247135551	0.109951210911171	0.256218288306526	ALG9
ENSG00000086967	51.4288083256852	5.41351808695557	2.13869262500997	2.53122773401359	0.0113664023154785	0.0550974762029488	MYBPC2
ENSG00000086991	460.954626234414	3.98451403391915	1.13125967566603	3.52219222485168	0.000427993685185186	0.00926751980727169	NOX4
ENSG00000087008	569.377782886051	-0.0560458028712196	0.421648446019588	-0.132920691159421	0.894256102923994	0.94329330505842	ACOX3
ENSG00000087053	854.286673472412	0.0996059937692594	0.533180066809088	0.186814924206318	0.851805745094009	0.918234426460877	MTMR2
ENSG00000087074	354.227625931538	-0.718839522171602	1.10051227899489	-0.653186280509404	0.513636193859388	0.689214382766743	PPP1R15A
ENSG00000087076	226.396706768091	2.08318794281333	0.990524946818988	2.10311506994686	0.0354557119434296	0.118355525308536	HSD17B14
ENSG00000087077	221.439943058259	2.59926485953882	1.15645652493985	2.24761139176763	0.0246009805337607	0.0921706430903502	TRIP6
ENSG00000087085	122.899593976557	-1.4816463149267	1.13860361398071	-1.30128369235248	0.193161367095876	0.373143687923117	ACHE
ENSG00000087086	452.530157318941	0.389723039872052	1.54821656888069	0.25172385291924	0.801254518591489	0.889570610434521	FTL
ENSG00000087087	932.945369414124	0.406781529905571	0.853627567851395	0.476532793955392	0.633694849828468	0.779036668426543	SRRT
ENSG00000087088	103.379019326505	0.580857957750281	0.842527161248217	0.689423420949102	0.490556848877055	0.671269526067272	BAX
ENSG00000087095	1852.13580910616	-1.52410032229932	0.73301751449456	-2.07921405991266	0.0375976799343649	0.123155777500829	NLK
ENSG00000087116	618.379806876438	3.47543302826112	1.47794420025819	2.35153196423382	0.0186962831959193	0.0765888352235372	ADAMTS2
ENSG00000087128	65.3586113098778	8.13738953834365	2.74590327946597	2.96346546478732	0.00304196194145086	0.0241291641684934	TMPRSS11E
ENSG00000087152	224.252767196804	-1.65313692105995	1.13826203903146	-1.45233422917855	0.146408694346231	0.310203421146076	ATXN7L3
ENSG00000087157	417.644138298295	0.29607761853262	0.432221598101903	0.685013474182785	0.493335418415184	0.673204779173237	PGS1
ENSG00000087191	364.016766961184	-1.00203681892094	0.97620350280278	-1.02646304386738	0.304673374726095	0.50011364985399	PSMC5
ENSG00000087206	1033.38467727321	-0.41498917895338	0.328554764763186	-1.26307460265412	0.20656237030151	0.389593511078523	UIMC1
ENSG00000087237	29.6840004994861	6.58296083330328	2.11564435210847	3.11156306906813	0.00186099716644399	0.0185133478507679	CETP
ENSG00000087245	407.267439272887	4.27535053471711	1.37964706130409	3.09887264259883	0.00194258505609448	0.0189357270768507	MMP2
ENSG00000087250	190.359914072681	-1.2133825573149	1.60838113905963	-0.754412326685404	0.450601672102273	0.639239680915236	MT3
ENSG00000087253	660.349387793086	0.426846830173666	1.09217200717237	0.390823814720148	0.695927470629314	0.82164721287069	LPCAT2
ENSG00000087258	2555.53972907863	-1.8342723942788	1.07229304034983	-1.71060738553369	0.0871536146823062	0.218322180256258	GNAO1
ENSG00000087263	252.162637139321	-0.179841851420862	0.8381277316814	-0.214575708001064	0.830098134987835	0.906027622369547	OGFOD1
ENSG00000087266	764.264680193055	-0.0286782636230647	0.850300689980737	-0.0337272025778486	0.973094686788195	0.986070957006774	SH3BP2
ENSG00000087269	455.590693485901	0.645665442598458	0.787540297364325	0.819850672732962	0.412301239784217	0.607090382903576	NOP14
ENSG00000087274	2553.23237764889	-1.00163217954707	0.647727841816994	-1.54637814662607	0.122013268774101	0.274639423639887	ADD1
ENSG00000087299	348.599119525023	-0.792354632963013	0.466969849191799	-1.69680041299105	0.0897344006538409	0.222656308029851	L2HGDH
ENSG00000087301	742.236006107943	-1.1964740322179	0.493000511466834	-2.42692249681042	0.0152275084630847	0.0668839523169345	TXNDC16
ENSG00000087302	282.99426345061	-0.717038874284358	0.766996421275663	-0.934865997277777	0.349857362410879	0.545562204757904	RTRAF
ENSG00000087303	658.512703591712	0.179401259235294	1.02327921437297	0.175319948568705	0.860828237833566	0.924116649346043	NID2
ENSG00000087338	367.335515565065	-0.759408840546513	0.43657679740263	-1.73946220931698	0.0819534939669639	0.209652713224364	GMCL1
ENSG00000087365	1579.63179898357	-0.697412185888942	1.18480411116561	-0.588630795012037	0.556108971264017	0.72130574024767	SF3B2
ENSG00000087448	653.462980480025	-1.75129929737507	0.713176189960656	-2.45563343536705	0.014063653059359	0.0631708473305283	KLHL42
ENSG00000087460	3653.21782231038	-0.438360873472173	1.17580398832097	-0.372817984822576	0.709283916391723	0.830274754018632	GNAS
ENSG00000087470	910.932596641812	-1.61997765720496	0.642536446411377	-2.521222984708	0.011694771651489	0.0562278965313047	DNM1L
ENSG00000087494	43.6422324763524	-0.470584345328288	1.21475888381304	-0.387389095563687	0.698468175311386	0.823092283865065	PTHLH
ENSG00000087495	2545.13206233429	0.178387037212049	1.5130794019287	0.117896679437088	0.906149524324877	0.949398233023198	PHACTR3
ENSG00000087502	530.383516801914	-1.01352012883857	0.647750421211494	-1.56467691204736	0.117658684698085	0.268200872840113	ERGIC2
ENSG00000087510	33.2802097060718	5.09322429771596	2.36893085802847	2.15000968916196	0.0315544483766472	0.109419116178748	TFAP2C
ENSG00000087586	74.007613356248	3.17077782655377	1.2495930367227	2.53744837988993	0.0111663834446141	0.054394619088038	AURKA
ENSG00000087589	171.657711607169	1.43906269692778	0.994573430130635	1.44691447944549	0.147920877268443	0.312446968440666	CASS4
ENSG00000087842	287.108559813659	-0.0675560148609719	0.956503758645089	-0.0706280704601378	0.943693769197628	0.969790513824655	PIR
ENSG00000087884	1521.30984162315	0.699121865312686	0.894361648322039	0.781699289794399	0.434391319160671	0.625952129835104	AAMDC
ENSG00000087903	1796.70574897681	1.38947797947435	1.00270023649109	1.38573616411698	0.165827481093239	0.337614106677867	RFX2
ENSG00000087995	142.750504205149	0.0830264867229352	0.525411553869385	0.1580218137791	0.874439609765012	0.932036440221716	METTL2A
ENSG00000088002	72.2368966565034	7.13871478287761	2.18517097314585	3.26689072416172	0.00108735643354689	0.0139142597087352	SULT2B1
ENSG00000088035	382.590915786704	0.0392640368207492	0.469614915300177	0.0836090071705913	0.933367305328055	0.964910388785625	ALG6
ENSG00000088038	503.910333460893	0.175946284285896	0.854327485103726	0.205947119054157	0.836832218602563	0.909680568179698	CNOT3
ENSG00000088053	40.4422582019788	0.970327960873276	1.31606313950298	0.737295903021587	0.460942423148024	0.647674686979547	GP6
ENSG00000088179	2082.36135449359	-0.788956144661984	0.599299047595703	-1.3164648731333	0.188018060878032	0.36644914994315	PTPN4
ENSG00000088205	410.892436745665	-0.652638267417379	0.890099943227148	-0.733219086669271	0.46342481590244	0.649644027965212	DDX18
ENSG00000088247	889.5147285016	-0.879828533780847	1.15167401219814	-0.763956227597397	0.444893328132948	0.633779907168727	KHSRP
ENSG00000088256	346.016599751395	-0.145571523205163	0.829304788399631	-0.175534405735294	0.860659738578784	0.924116649346043	GNA11
ENSG00000088280	534.868064762472	0.43935645026742	0.845432374996524	0.519682547370187	0.603284853082777	0.757227767945296	ASAP3
ENSG00000088298	201.325134354594	1.24962489314695	0.540591005324632	2.31159024260224	0.0208002748555525	0.0823686104438855	EDEM2
ENSG00000088305	127.063107270639	0.205604439295463	0.835471296497377	0.246093959370522	0.805609499039967	0.892058839659838	DNMT3B
ENSG00000088325	257.904451639962	1.50853257792719	1.20350925096105	1.25344493756285	0.210043826046271	0.394110904528703	TPX2
ENSG00000088356	73.7494288034089	-0.751909527036669	0.604810112990953	-1.24321586376635	0.21378829844219	0.398866293740486	PDRG1
ENSG00000088367	1259.42979213686	-0.260618687758833	0.662280720849739	-0.393516947653929	0.693937709167713	0.820685543694847	EPB41L1
ENSG00000088386	87.6620006602936	5.95864503002732	2.03100641805184	2.93383860191979	0.00334798252982178	0.0253600478879797	SLC15A1
ENSG00000088387	3128.07439452009	-0.953455383711498	1.0030393767496	-0.95056625473789	0.341824605719089	0.537780814186324	DOCK9
ENSG00000088448	2577.57205914145	-1.66025670242784	0.896025512028544	-1.85291231124561	0.0638949282275748	0.176144998043274	ANKRD10
ENSG00000088451	116.885605408463	0.567947927482417	0.549344019615664	1.03386567834081	0.301198962126955	0.496621222503345	TGDS
ENSG00000088538	5477.17592127372	-0.492318675702948	0.778473726892743	-0.632415274524452	0.527115555523996	0.699818999000504	DOCK3
ENSG00000088543	79.8438172018284	0.601273508650034	0.57754009715252	1.04109396319758	0.29783194102826	0.49365715842605	C3orf18
ENSG00000088682	301.742179994425	0.447079915502147	0.801168694472892	0.558034679320928	0.576820703466137	0.737530163048059	COQ9
ENSG00000088726	51.966155874839	6.14759316755169	2.11363258308638	2.9085439052869	0.00363116184780869	0.0266177936373045	TMEM40
ENSG00000088727	250.626374038686	0.988037076986594	0.85662122087201	1.15341186152359	0.24874137517958	0.440613576952076	KIF9
ENSG00000088756	577.77004196226	1.39890451917911	1.36424348018125	1.02540678368736	0.305171288662016	0.500631510021527	ARHGAP28
ENSG00000088766	626.409666085784	-1.32662290072201	0.556755671010018	-2.38277393441788	0.0171827425667536	0.0724112356914402	CRLS1
ENSG00000088808	642.560251052974	0.164804807022185	0.660071886135139	0.249677058641525	0.802837100965434	0.890371576255723	PPP1R13B
ENSG00000088812	1756.31894725624	-0.928084327926715	0.235364551904011	-3.94317802072938	8.04089221648783e-05	0.00495088586934022	ATRN
ENSG00000088826	445.227724717063	0.911652646223112	0.989090528342146	0.921707993454521	0.356680909966909	0.552536110360754	SMOX
ENSG00000088827	46.7249719166145	4.53631698892064	1.16016008302442	3.9100784928705	9.22661339828639e-05	0.00521812814289303	SIGLEC1
ENSG00000088833	479.188177579612	-0.746341071637089	0.564777931242676	-1.32147704495981	0.186342351565713	0.364385199813464	NSFL1C
ENSG00000088836	67.6669866009725	1.94887417247673	1.75360791842935	1.11135114753717	0.266417231522767	0.460138806536315	SLC4A11
ENSG00000088854	2221.44089821241	-0.246472362213823	0.483249290179761	-0.510031503868613	0.610029390873711	0.762167756531013	DNAAF9
ENSG00000088876	48.8972502209978	1.74636646376288	1.30184039083688	1.34145973350868	0.179771234816151	0.356251975540315	ZNF343
ENSG00000088881	473.988426947348	1.44997875829696	0.928663663257837	1.56136049644745	0.118438717064202	0.269467953589023	EBF4
ENSG00000088882	81.5047170106122	4.15973586714699	1.39289269945652	2.98640079653661	0.00282282408729897	0.0231422528903136	CPXM1
ENSG00000088888	541.248189162387	0.273153488227608	0.693523541527405	0.393863325282396	0.693681948459702	0.8205391844829	MAVS
ENSG00000088899	415.847770783644	-1.52137835430754	1.0651329915757	-1.42834591205075	0.153192319055087	0.320184735346348	LZTS3
ENSG00000088926	46.9294529448689	4.18474948840546	1.71752013394786	2.43650680169115	0.0148298905543078	0.0655132037540124	F11
ENSG00000088930	1441.61199602762	-0.535799830123076	0.676737691914447	-0.79173930538335	0.428512698886282	0.621389258868499	XRN2
ENSG00000088970	1133.65076029573	-0.218171817749191	0.420099719122228	-0.519333405423472	0.603528262029826	0.757349410189621	KIZ
ENSG00000088986	399.089917085073	-0.676300799292467	0.774466772525834	-0.873247017540584	0.382528452379804	0.578588191013146	DYNLL1
ENSG00000088992	294.500059131604	-0.396833548598455	1.54184327806605	-0.257376060358229	0.796888481610672	0.886961457087415	TESC
ENSG00000089006	335.496118674329	-0.550195767482127	0.772174323251411	-0.712527923960753	0.476137926159915	0.65930468562079	SNX5
ENSG00000089009	145.256980605298	0.100018758024593	0.98517744012923	0.101523597628741	0.919134826135641	0.957299944214491	RPL6
ENSG00000089012	47.3905892760779	6.98669705721517	2.0753429278131	3.36652654536348	0.000761212554849548	0.01192452233346	SIRPG
ENSG00000089022	775.893841808899	-0.633473898813609	0.532277228153283	-1.19012023304364	0.233999138911406	0.423273984740112	MAPKAPK5
ENSG00000089041	722.795299505615	0.703277611410467	1.16032393235626	0.606104547014147	0.544445331769201	0.71351732377156	P2RX7
ENSG00000089048	751.950934401159	0.129588305706406	0.523849351019004	0.247377047340667	0.804616435840635	0.891459297716381	ESF1
ENSG00000089050	76.4133183452248	0.09970990909348	0.861982729939397	0.115675065903571	0.907910068097879	0.950458986448814	RBBP9
ENSG00000089053	824.187018821149	-0.237384563963004	0.44958804865292	-0.528004613721979	0.597496133705977	0.75334568312334	ANAPC5
ENSG00000089057	1657.42802887655	-1.32617802142993	0.397536565967681	-3.3359900320157	0.000849962112872837	0.0125521792912623	SLC23A2
ENSG00000089060	274.820663782986	0.390019769160948	0.733316770221698	0.531857152323186	0.594824935494318	0.751214415603213	SLC8B1
ENSG00000089063	337.85187535207	0.544735148760338	0.419375736166678	1.29891908802239	0.193971698237082	0.374068893765236	TMEM230
ENSG00000089091	475.141387434213	-0.209167886726488	0.538360735055648	-0.388527381561115	0.697625794903535	0.822542577166488	DZANK1
ENSG00000089094	769.670817842054	0.401960881923877	0.478243267686713	0.840494595706871	0.400631130440075	0.596618979286353	KDM2B
ENSG00000089101	1279.79297333193	2.71825042219322	1.23398924613508	2.20281532493651	0.0276077675846262	0.100158074716225	CFAP61
ENSG00000089123	1440.41857084797	-0.592489940495693	0.402101494545475	-1.47348355709403	0.140620694350151	0.301898797199678	TASP1
ENSG00000089127	158.221981127787	2.29152369094178	1.124114921135	2.03851372120216	0.0414985839531919	0.130936284910005	OAS1
ENSG00000089154	973.917361520543	0.0889708897130728	0.616858230395174	0.144232313567537	0.88531702517577	0.93853138516924	GCN1
ENSG00000089157	406.502899227435	0.538810114447436	1.51739397864339	0.355089134417914	0.722522816425625	0.839054827925282	RPLP0
ENSG00000089159	572.47645428803	1.68873755551746	0.817716604675491	2.06518682127977	0.0389053269825564	0.125883782924782	PXN
ENSG00000089163	35.8371125631688	3.66224622263965	1.44081969020652	2.54177968800157	0.011028966723888	0.0539295348506216	SIRT4
ENSG00000089169	1855.1622599074	-0.579027272960792	1.45039835139039	-0.399219478156275	0.689731492250285	0.817970839493241	RPH3A
ENSG00000089177	1892.28296669866	0.0219211923985192	0.519415624549982	0.0422035675525	0.966336418600391	0.982055769620478	KIF16B
ENSG00000089195	164.542213573904	-0.453860559483092	0.537126921198999	-0.8449782380484	0.398122989520514	0.594424931429221	TRMT6
ENSG00000089199	1312.7388152279	-3.81529478756998	1.05867531263529	-3.60383844039285	0.000313552000500315	0.00812190034490155	CHGB
ENSG00000089220	461.424606759944	-1.88559276493051	0.997358843178426	-1.89058609930346	0.0586796172852676	0.165905907279471	PEBP1
ENSG00000089225	108.964576785714	6.78847210388013	2.15128184644314	3.15554752395831	0.00160197165972223	0.0169992636189514	TBX5
ENSG00000089234	334.382641311278	-0.439897990067459	0.323677193821893	-1.35906390213429	0.174126340270815	0.348809318072284	BRAP
ENSG00000089248	285.430607147438	-0.692943887529352	1.00925614569767	-0.686588722281537	0.492341937272328	0.672421829526086	ERP29
ENSG00000089250	769.571307657457	1.91869841143757	1.92545749664605	0.996489621183406	0.31901230741499	0.514615454016272	NOS1
ENSG00000089280	1208.63014674706	-0.637831277909256	0.806452242605637	-0.790910167040309	0.428996415022001	0.621756158273056	FUS
ENSG00000089289	393.089924459962	0.0255115442659685	0.654343524186624	0.0389879983876671	0.968899957238732	0.983694138636083	IGBP1
ENSG00000089327	68.346177597728	1.83083408990478	1.22161697273316	1.49869732556891	0.133952170856878	0.292611505675811	FXYD5
ENSG00000089335	326.824264738643	-1.01283593024407	0.942075183245165	-1.07511157098434	0.282324779594447	0.477635706129209	ZNF302
ENSG00000089351	418.986181822137	0.0449009990595013	0.583804019204647	0.0769110824565284	0.938694281138494	0.967949488364562	GRAMD1A
ENSG00000089356	15.3650618453388	3.71623374277256	1.70887725607129	2.17466393772258	0.0296553091819789	0.104860977450005	FXYD3
ENSG00000089472	484.264071219935	2.73385567627686	1.40624651426857	1.944079966448	0.0518858086992657	0.152811265268928	HEPH
ENSG00000089486	307.571193971158	-0.0995510921808807	0.653138488517725	-0.152419577059084	0.878856017214211	0.934675368913644	CDIP1
ENSG00000089558	63.0762908208409	0.641310996673872	1.76724374951038	0.362887687027638	0.716688785023874	0.835093671353395	KCNH4
ENSG00000089597	833.093487013747	-0.857563791037443	1.1194325316241	-0.766070099636346	0.443634592998513	0.632771399407935	GANAB
ENSG00000089639	173.470613432011	0.674360022568685	0.873791796072616	0.771762822218856	0.440254914951285	0.630055785609169	GMIP
ENSG00000089682	567.816775490129	-0.188504825605855	0.594357797719904	-0.31715715067423	0.751124361536066	0.85640834884146	RBM41
ENSG00000089685	75.8519578375647	5.34119850494637	1.99286090176718	2.68016623749808	0.00735856062623235	0.0414287163598853	BIRC5
ENSG00000089693	306.787458208553	-0.996956476036133	0.887716144467959	-1.12305772768574	0.261412977895912	0.45464751639273	MLF2
ENSG00000089723	56.441858338785	0.375023989833618	1.21119099585305	0.309632412326089	0.756840505319575	0.860070605567044	OTUB2
ENSG00000089737	1353.81868501018	-1.42770194251512	0.982825544872191	-1.45265042200422	0.146320838803184	0.310080818365551	DDX24
ENSG00000089775	407.386531245085	-0.56313946623193	0.363330054315036	-1.54993912434132	0.121156127947401	0.273573659076687	ZBTB25
ENSG00000089818	212.953942784475	-2.23730544060681	0.742894646536135	-3.01160528082764	0.002598702698129	0.0220873707746032	NECAP1
ENSG00000089820	163.887820271433	0.504691624789023	0.844883656697793	0.597350440842467	0.550273434346698	0.717562387996933	ARHGAP4
ENSG00000089847	257.422556479199	0.80101525179769	0.988646388056992	0.810214108374929	0.417817130239125	0.611830422587076	ANKRD24
ENSG00000089876	521.994878880819	0.118764938919394	0.396753918141872	0.299341565360234	0.764679443090458	0.865411898186711	DHX32
ENSG00000089902	957.161260310214	-0.084277265157357	0.449970996735145	-0.187294882934339	0.851429434825043	0.918020193062571	RCOR1
ENSG00000089916	1455.87390022822	-0.66265388413997	0.393402196713217	-1.6844183628772	0.092100844445726	0.226597663568491	GPATCH2L
ENSG00000090006	571.109299397694	-0.0932411245957263	1.08883997634555	-0.0856334508480021	0.931757806188388	0.96396581110308	LTBP4
ENSG00000090013	84.2109886620076	1.01656569541633	0.697044688575301	1.4583938620838	0.144732011530782	0.307940055880251	BLVRB
ENSG00000090020	332.736584340194	-0.405665950262256	0.530400276059464	-0.764829824893938	0.444372885433116	0.633256625861168	SLC9A1
ENSG00000090054	863.541529209141	-0.196387396160155	0.439607110219596	-0.446733893958299	0.655067206469249	0.794215218256192	SPTLC1
ENSG00000090060	1328.75871104652	-0.979653747942736	0.746324124461076	-1.31263845805621	0.189304804115991	0.368096658695717	PAPOLA
ENSG00000090061	441.37150648789	0.230930944617854	0.383331683738664	0.602431143613192	0.546887184496192	0.714950062472927	CCNK
ENSG00000090097	587.546699114569	0.802563533314011	0.907564203582328	0.884304967236632	0.376531607585061	0.573278984200843	PCBP4
ENSG00000090104	317.671593719845	2.13324635999327	1.50025557614415	1.42192196710642	0.155048905308074	0.32285331918897	RGS1
ENSG00000090238	187.62736986004	-1.21452341699867	0.953192116106614	-1.27416435414875	0.202605175176289	0.384585314620019	YPEL3
ENSG00000090263	120.657187189158	0.724725854740723	0.794562006400801	0.912107360913945	0.36171220381522	0.558322509718215	MRPS33
ENSG00000090266	187.365590981092	0.316275597963786	0.499082004238411	0.633714690727861	0.526267035793855	0.699243249927772	NDUFB2
ENSG00000090273	564.336673476103	-0.6916078560727	0.790106431722128	-0.875335053994259	0.381391626201654	0.57744892650637	NUDC
ENSG00000090316	724.470929686272	0.299664503466685	0.459656381543569	0.651931563443944	0.514445322095733	0.689851875195675	MAEA
ENSG00000090339	194.748874098827	2.90344404574914	1.28798591757956	2.25425139057842	0.0241803574613973	0.0912187490308344	ICAM1
ENSG00000090372	577.060035517698	-1.06710271640375	0.857592750514035	-1.24430006639415	0.213389146629746	0.398419033621962	STRN4
ENSG00000090376	583.562572877024	1.19369152997712	1.10148529951572	1.08371081348243	0.278493039576006	0.473754324234307	IRAK3
ENSG00000090382	42.3299936756017	4.33475713752182	1.61387253555732	2.68593525326019	0.00723271029435553	0.0409638990390901	LYZ
ENSG00000090402	99.5710845224531	5.22743924145087	2.08108650318932	2.51187984422545	0.0120089969528266	0.0571671381186696	SI
ENSG00000090432	140.938789838685	-1.37414071871764	0.8779927655148	-1.5650934411879	0.117561001235807	0.268108511839027	MUL1
ENSG00000090447	94.6824542095481	0.867137217323592	0.757110375702924	1.14532470449704	0.252074675993045	0.444424266762739	TFAP4
ENSG00000090470	338.009912516357	0.00648594922583842	0.534589807125336	0.0121325718137341	0.990319845752892	0.995098279756562	PDCD7
ENSG00000090487	208.756587295773	-0.110617422423684	0.408625113101418	-0.27070637334086	0.78661687456927	0.880266808226523	SPG21
ENSG00000090512	29.3135167637432	3.63478505386675	2.11526419578514	1.71835984417899	0.0857309999930536	0.216006513266848	FETUB
ENSG00000090520	490.235461593581	-0.5157207318783	1.00874389164065	-0.511250413660019	0.609175721787501	0.761524891237077	DNAJB11
ENSG00000090530	1007.64530138552	-0.814538164040758	0.971526572545563	-0.83841058706869	0.401800145466161	0.597860511594259	P3H2
ENSG00000090534	12.6843406510627	-0.108175421944361	1.88362404448771	-0.0574294123399671	0.954203133999995	0.974774067095053	THPO
ENSG00000090565	1228.89289345111	0.520183032093229	0.71305869852573	0.729509412294841	0.465690112392424	0.651027976890409	RAB11FIP3
ENSG00000090581	401.097261515638	-0.961829568947333	0.890983712206435	-1.07951419960917	0.280358567242789	0.475701012394255	GNPTG
ENSG00000090612	195.906218955561	-0.595667263815042	0.758985223438719	-0.784820633419271	0.43255874070955	0.624693718350153	ZNF268
ENSG00000090615	1032.38247475913	-0.602785599282424	0.758407388808182	-0.794804491857188	0.42672723768675	0.619596443485767	GOLGA3
ENSG00000090621	600.281567803576	0.291104434076204	1.02542113782909	0.283887686080372	0.776496453524304	0.873504621983938	PABPC4
ENSG00000090661	754.232849918251	0.605107183445518	0.8740920894225	0.692269373865749	0.488768179364543	0.670285641029205	CERS4
ENSG00000090674	104.301540087527	-0.993353650385375	0.575861851952215	-1.72498603096877	0.0845299899773237	0.214162663898686	MCOLN1
ENSG00000090686	1321.95267405283	-0.669007837929882	0.486036988272041	-1.37645457871085	0.168680940443836	0.341406789413534	USP48
ENSG00000090776	136.419125204188	-0.840273258437697	1.1718098380457	-0.71707305328574	0.47332902169078	0.656514242373308	EFNB1
ENSG00000090857	590.139203183307	0.409189734326783	0.471420409927444	0.867993251267506	0.385398027177118	0.581259266573964	PDPR
ENSG00000090861	911.724628069384	-1.58585724236114	1.04229848642473	-1.52150009139984	0.128134388396139	0.283994338738045	AARS1
ENSG00000090863	2652.86018083844	-0.854772297118447	0.804622177550043	-1.0623275382753	0.288087016896443	0.483786862303196	GLG1
ENSG00000090889	248.901261605612	4.22271819584793	1.11427033699373	3.78967119167931	0.000150846824221884	0.00600881740440948	KIF4A
ENSG00000090905	3732.19771519485	-0.329340546584473	0.72884813603527	-0.451864428680567	0.651366651530228	0.791673747917495	TNRC6A
ENSG00000090924	241.872823162051	0.602276245161359	0.84846889301054	0.709838922938425	0.477804029090729	0.660594338274198	PLEKHG2
ENSG00000090932	71.3018264519103	-0.246850364051998	1.85366711136135	-0.133168659323469	0.894059996288646	0.94318266826104	DLL3
ENSG00000090971	89.9924586317372	-2.58132392825266	1.07357341052266	-2.40442237387006	0.0161980459580662	0.0696815877609427	NAT14
ENSG00000090975	950.282185873309	-0.387992879072909	0.665219614488639	-0.583255319930942	0.559721435598997	0.724038506615267	PITPNM2
ENSG00000090989	907.68294833853	-1.02145278323576	0.679073201222253	-1.50418656103239	0.132533337075329	0.29050846696849	EXOC1
ENSG00000091039	1919.68376928372	-0.890287258631214	0.402458698735576	-2.21212080004302	0.0269583192904448	0.0985453570102718	OSBPL8
ENSG00000091073	107.73691480135	1.19785232194652	0.693594811061843	1.72702030471176	0.0841640169363903	0.213619576764944	DTX2
ENSG00000091106	68.6817570588743	4.19209647145882	1.5874031878945	2.64085174039441	0.00826978996293135	0.0447204462979753	NLRC4
ENSG00000091127	474.201063640221	-0.0814012665300973	0.602793780913534	-0.135039990636157	0.892580255945505	0.942173117863684	PUS7
ENSG00000091128	256.97400232443	5.1856328212004	1.65926667341944	3.12525581588027	0.00177650493293816	0.0180023835955126	LAMB4
ENSG00000091129	11402.113553398	-0.829943789582412	1.07543770583305	-0.771726511987532	0.440276424851149	0.630055785609169	NRCAM
ENSG00000091136	1449.28236545529	1.35607839257526	1.55414343009202	0.872556783574965	0.382904704856776	0.578892118126428	LAMB1
ENSG00000091137	185.344937406676	1.56125054936772	1.81130579109577	0.861947528154932	0.38871639311643	0.584601184963975	SLC26A4
ENSG00000091138	1276.8989107566	0.00741773947179014	1.02886396675087	0.00720964064395723	0.994247588875311	0.997254247375232	SLC26A3
ENSG00000091140	645.449501018476	-0.962134753817993	0.730362008434081	-1.31733954218243	0.187724836373191	0.366084674779444	DLD
ENSG00000091157	2807.93798240782	-0.809538079351828	0.42928319037904	-1.88579030694642	0.0593232176492438	0.167167957251787	WDR7
ENSG00000091164	559.865396472454	-1.10517090987127	0.59886403894475	-1.84544544003456	0.0649727682670153	0.17824501126897	TXNL1
ENSG00000091181	158.497561932304	6.39702581144675	1.58435952872593	4.03760995876419	5.39985362156011e-05	0.00411810590128023	IL5RA
ENSG00000091262	119.103468947671	4.53707412026095	1.55194046549167	2.92348464464038	0.00346137297296915	0.0258403363566892	ABCC6
ENSG00000091317	283.008832445616	-0.315454045072401	0.765849467272735	-0.411900848081495	0.680412099162272	0.811567584640026	CMTM6
ENSG00000091409	849.785644304548	0.958962172823943	0.856730892918589	1.1193271781727	0.263000585264904	0.456393060121464	ITGA6
ENSG00000091428	2354.88593788591	0.08750964004587	0.948203371373203	0.0922899482197971	0.92646767444482	0.960871497420422	RAPGEF4
ENSG00000091436	870.987535140758	2.98383463901229	0.534010607226357	5.58759432609455	2.30236707490383e-08	5.29007208243737e-05	MAP3K20
ENSG00000091482	53.2171728767423	6.91896518633206	2.33751438553605	2.95996689010552	0.00307672106841053	0.0242678566199288	SMPX
ENSG00000091483	259.469027343514	-0.774214472620807	0.993249763697162	-0.779476120627463	0.435699298836699	0.626639713495904	FH
ENSG00000091490	1280.82847935056	0.898869764297061	0.75634949709671	1.18843176037985	0.234663349764197	0.424104475596384	SEL1L3
ENSG00000091513	930.796848551115	-0.645642612785714	1.48094261881328	-0.435967339033761	0.662860426570214	0.799271503602092	TF
ENSG00000091527	669.615942069525	-0.83512197521121	1.19210209980259	-0.700545679224545	0.483586588571309	0.665986748016355	CDV3
ENSG00000091536	94.5161639349194	3.49053478001693	1.44131411900511	2.42177241864966	0.0154450197863349	0.0675095252930921	MYO15A
ENSG00000091542	543.176694222425	-0.481003874295637	0.724863784917117	-0.663578294714554	0.506960253140141	0.684252403543175	ALKBH5
ENSG00000091583	53.8898936216866	6.68020582902735	2.20573965943921	3.02855588620361	0.00245725623010414	0.0213861959521564	APOH
ENSG00000091592	687.739062430374	0.469359501617219	0.75441285076264	0.622152049958774	0.533841892176528	0.705387635036321	NLRP1
ENSG00000091622	506.587185706614	1.21694597930252	1.14534766051785	1.06251230194359	0.288003176232147	0.483786862303196	PITPNM3
ENSG00000091640	199.854684105221	0.0875832897546295	0.964797933990918	0.0907788943870748	0.927668280635021	0.961566535100331	SPAG7
ENSG00000091651	53.9505944794354	-0.506577372601925	1.01618199422654	-0.498510478910326	0.61812428517815	0.768309980404202	ORC6
ENSG00000091656	1759.98332145932	0.642523702713848	1.7721200071654	0.362573471387865	0.716923530397049	0.835235934641789	ZFHX4
ENSG00000091664	91.4765155981161	-0.299224696514728	2.30590374540768	-0.129764608392978	0.896752664514518	0.94453483489774	SLC17A6
ENSG00000091732	168.051285000279	0.668807701477319	0.523831561875491	1.27676098607492	0.201686643139743	0.383581172950128	ZC3HC1
ENSG00000091831	963.621839839532	2.02987931945669	1.46805781606348	1.3826971235368	0.166757754275441	0.338758965601493	ESR1
ENSG00000091844	860.827258345826	-0.367233057910763	1.06295471486632	-0.345483257917479	0.729731094595944	0.843446945679366	RGS17
ENSG00000091879	260.474096015594	2.34344434324839	1.0378431605716	2.25799468771151	0.0239459906308289	0.0906755429875316	ANGPT2
ENSG00000091947	123.646139680029	0.289655736702241	0.63607473902197	0.455380034660104	0.648835856277783	0.790119882961999	TMEM101
ENSG00000091972	413.618170594276	-2.20588342229186	0.761819900423077	-2.89554449951599	0.00378501360958332	0.0272908983377174	CD200
ENSG00000091986	677.609246897165	2.27756750123419	1.05913311782533	2.15040721784871	0.0315230179138979	0.109336546031784	CCDC80
ENSG00000092010	271.413037415402	0.758880761048292	1.44533963332096	0.525053588480521	0.599545938543464	0.754549964283385	PSME1
ENSG00000092020	319.470540729637	-0.0337894782441671	0.41454937436327	-0.0815089355666409	0.935037218970926	0.966192067996407	PPP2R3C
ENSG00000092051	361.91473496168	-0.800282237703417	1.55358974785025	-0.515118124852968	0.606470477953563	0.759658550705781	JPH4
ENSG00000092054	87.3729105093252	0.814083523844781	1.07779585789409	0.755322557497503	0.450055467075615	0.638686709504363	MYH7
ENSG00000092068	289.021210318908	0.659821817432324	0.83027701703915	0.794700809357958	0.426787561449219	0.619638693383998	SLC7A8
ENSG00000092094	314.728569519425	-0.289805573096838	0.718447429925854	-0.403377562540306	0.686670490366557	0.815978569721298	OSGEP
ENSG00000092096	895.916002114709	-3.01173698035996	1.19052143329656	-2.52976292247041	0.0114139621076034	0.0552106091452856	SLC22A17
ENSG00000092098	103.702344004123	0.0431724172913193	0.887332363049093	0.0486541673550238	0.961194901738239	0.979092132064679	RNF31
ENSG00000092108	1388.73378664571	-0.86936582957988	0.493043934836205	-1.76326239540639	0.0778562445305717	0.202361649151294	SCFD1
ENSG00000092140	539.155564547256	-0.879132804033954	0.568792505926743	-1.5456124946681	0.122198181806443	0.274946746084061	G2E3
ENSG00000092148	2239.58641674885	-1.27903910561652	0.707645695574208	-1.80745691469043	0.0706910667255208	0.188751479365185	HECTD1
ENSG00000092199	3056.79634364124	-1.17920100747913	0.76301710739891	-1.54544504447479	0.12223865197055	0.274946746084061	HNRNPC
ENSG00000092200	231.779213825903	5.00102129015205	1.78843824594291	2.79630638714918	0.00516903716776514	0.0330747375712898	RPGRIP1
ENSG00000092201	819.302171639609	-0.644170493982936	0.950551306359981	-0.677680930711365	0.49797401978744	0.677206678625836	SUPT16H
ENSG00000092203	357.923354760495	-0.532366575221945	0.818657668647591	-0.650292051989699	0.51550359007878	0.690524263937053	TOX4
ENSG00000092208	73.2644572626758	-0.798521060340258	0.465373461850524	-1.71587150063306	0.0861855639210267	0.216763716409987	GEMIN2
ENSG00000092295	32.6586255500694	4.42965596125882	1.17247753410426	3.77803056554338	0.000158073481670593	0.00600881740440948	TGM1
ENSG00000092330	113.572996276364	-0.601646235652077	1.06057727988343	-0.567281844580159	0.570522709915618	0.732785038406526	TINF2
ENSG00000092345	125.873255586974	7.89273543708486	2.30550866491915	3.42342475531821	0.000618373688771888	0.0107547094281866	DAZL
ENSG00000092377	153.403334784062	-0.618503936486616	1.61254046613239	-0.383558707193296	0.701305550123585	0.825025456309342	TBL1Y
ENSG00000092421	1775.01224450964	0.55031901404923	0.713608701025393	0.771177556073055	0.4406016955186	0.630140567233497	SEMA6A
ENSG00000092439	1308.63530910478	-0.522247345862511	0.494147507445553	-1.05686528413796	0.290573074273395	0.48665753647846	TRPM7
ENSG00000092445	557.784108489876	-2.96777123401033	0.784084999091054	-3.78501213191262	0.000153701080253123	0.00600881740440948	TYRO3
ENSG00000092470	142.846708841945	1.06751648345914	0.888539279536747	1.20142857839184	0.229584995918287	0.418437169980103	WDR76
ENSG00000092529	353.807415365481	1.86778662964343	0.741434886483565	2.51915126155159	0.0117638108211135	0.0564706101156347	CAPN3
ENSG00000092531	468.240663533432	0.68813723777066	0.518443922771191	1.32731276719847	0.184405242249381	0.362035128118765	SNAP23
ENSG00000092607	293.012654163925	4.78251277354363	1.66510838771817	2.87219307092525	0.0040763383912061	0.0285048705958179	TBX15
ENSG00000092621	503.107387221244	2.82364463698986	0.749540762277754	3.76716621576281	0.00016511107645387	0.00608615320853757	PHGDH
ENSG00000092758	1729.06006666591	0.340345779617202	1.56213321643318	0.217872442655252	0.827528498947931	0.904877954506138	COL9A3
ENSG00000092820	1963.44826748585	0.845996788141344	1.36966162204418	0.617668462432875	0.536793905091627	0.707750648010058	EZR
ENSG00000092841	908.058136670991	-0.504776019021429	1.44557782929113	-0.349186331440182	0.726949427085558	0.841784477696396	MYL6
ENSG00000092847	918.991928077596	-0.607871530797486	0.417557566999476	-1.45577898435798	0.1454537271352	0.308844606574473	AGO1
ENSG00000092850	93.0705312916732	0.153518584918916	1.27273665692998	0.12062085591942	0.903991348822725	0.94818902849582	TEKT2
ENSG00000092853	226.565549032794	2.12651565652663	1.2857580373402	1.65390034109814	0.0981477633467339	0.23729657409647	CLSPN
ENSG00000092871	100.198513324632	0.138693558222749	0.792204567784977	0.175072909022147	0.861022344955559	0.924171134191633	RFFL
ENSG00000092929	88.7200213438327	3.69168395128409	1.04802290041373	3.52252221762207	0.000427461210941685	0.00926569222333658	UNC13D
ENSG00000092931	400.344117379105	0.445326829142854	0.50648076326008	0.879257143502166	0.379261867203758	0.575911011301698	MFSD11
ENSG00000092964	5577.17290886516	-1.63900525451674	0.8377192201886	-1.95650907251209	0.0504052147526392	0.149846094863402	DPYSL2
ENSG00000092969	1769.52529700306	2.27415439238583	0.958347920809908	2.37299454926967	0.0176445243057186	0.0735775596124128	TGFB2
ENSG00000092978	1631.75867230713	-0.719452797014934	0.459408459573527	-1.56604168256459	0.117338859218947	0.267820118078213	GPATCH2
ENSG00000093000	341.034961608506	-1.23372157730325	0.682504192692364	-1.80763955813433	0.0706626172650772	0.188751479365185	NUP50
ENSG00000093009	84.247485270666	4.56713519386375	1.50309930478635	3.03847868156184	0.00237775927724198	0.0210486661361673	CDC45
ENSG00000093010	600.578582958609	-0.235788976272502	0.858226315830935	-0.274739858150599	0.783516106669772	0.877984695449454	COMT
ENSG00000093072	210.010325182111	1.46411162100501	0.712299292148988	2.05547251996815	0.0398333872474214	0.127628542747045	ADA2
ENSG00000093144	598.646979354719	-0.0447274775450816	0.590481951225114	-0.0757474084555547	0.939620057815092	0.968101243697082	ECHDC1
ENSG00000093167	1584.34255125619	-0.400769253008046	0.439906636039953	-0.911032524118704	0.362278237092255	0.559060167522297	LRRFIP2
ENSG00000093183	410.848543438692	-0.610071559122204	0.442945176114918	-1.37730715226014	0.168417304883575	0.34114031224287	SEC22C
ENSG00000093217	452.068679216598	0.258682933053636	0.591143309648953	0.437597666811545	0.661677962843805	0.798531578269451	XYLB
ENSG00000094631	444.447565821581	-0.0770307308932719	0.881799182253117	-0.0873563192658536	0.930388288769755	0.963184722708028	HDAC6
ENSG00000094755	83.5330632461848	8.71339720125997	2.37389166733233	3.67051172602652	0.000242065364042513	0.00725459371454366	GABRP
ENSG00000094804	67.2135314033491	0.463441931823082	1.11590284211591	0.415306704429869	0.677917393851919	0.809999063238217	CDC6
ENSG00000094841	204.805200440743	-0.350649938933611	0.520973432779654	-0.67306683387427	0.500904772743649	0.679271414228206	UPRT
ENSG00000094880	155.651365328516	-0.572995538164277	0.624524731024206	-0.917490548732278	0.358885643272785	0.554912233979208	CDC23
ENSG00000094914	158.77533755433	0.784520823204111	0.777549601524266	1.00896562954463	0.312991118064377	0.508512203838251	AAAS
ENSG00000094916	2392.52272090977	-1.37334612299519	1.08368401651523	-1.26729388093351	0.205050227680064	0.387441041877036	CBX5
ENSG00000094963	88.0676058388793	4.10437233881396	1.56516690110507	2.62232247303218	0.00873327534154561	0.0463479788148087	FMO2
ENSG00000094975	1296.22101963995	-0.371989892633403	0.614582175206489	-0.605272830290629	0.544997731062182	0.713743752563412	SUCO
ENSG00000095002	793.757102568544	-0.0374464955090026	0.510418815326249	-0.0733642537943426	0.941516262253064	0.968782366404149	MSH2
ENSG00000095015	1126.70278412325	1.15652391405388	0.624346810750734	1.85237418393031	0.0639721097709496	0.176266390133706	MAP3K1
ENSG00000095059	166.737245872089	-0.111230564610719	0.922994024580466	-0.12051060098821	0.904078682472658	0.94818902849582	DHPS
ENSG00000095066	453.224596985029	1.01550300032042	0.62736872113723	1.61867011552572	0.105518260120063	0.248577363980722	HOOK2
ENSG00000095110	74.8387691158641	6.129846234303	2.1118948434733	2.90253383270809	0.00370157174879078	0.0269779939223221	NXPE1
ENSG00000095139	736.348803913082	-0.779426616020254	0.998639098630288	-0.78048878427582	0.435103226677938	0.626435955195508	ARCN1
ENSG00000095203	974.311148308661	-0.237350610283669	1.00943021978024	-0.235133252039296	0.814105310688198	0.8967604389134	EPB41L4B
ENSG00000095209	362.21124069385	0.373519839687659	0.54047496475639	0.691095543816756	0.489505500501787	0.670807438361593	TMEM38B
ENSG00000095261	263.429024417085	0.346643210287002	0.674225031762125	0.514135776568589	0.607157065733193	0.760150206593007	PSMD5
ENSG00000095303	140.823476003736	1.63047513983455	0.930319801223631	1.75259640576286	0.0796713086745587	0.205631926120968	PTGS1
ENSG00000095319	534.380272319563	0.716092268828788	0.613137987559382	1.16791372147601	0.242841568730546	0.433916944593361	NUP188
ENSG00000095321	204.119952488791	0.711592926169538	0.9198395513502	0.77360548926714	0.439164124963707	0.629129133419794	CRAT
ENSG00000095370	126.916463777786	0.668134856382181	0.964241641591144	0.692912261370146	0.488364614442219	0.669954349346599	SH2D3C
ENSG00000095380	131.620087941043	0.0664662896388664	0.707069412218524	0.0940024960637452	0.925107173946252	0.960290720382681	NANS
ENSG00000095383	210.889944377967	2.17415190140369	0.789198801642465	2.75488495025447	0.00587127769840675	0.0359149686562731	TBC1D2
ENSG00000095397	1132.37722287007	1.49565721298379	0.637147587114935	2.34742662960754	0.0189035958113502	0.0772086624102134	WHRN
ENSG00000095464	74.4922574385458	6.06662504124315	2.26648082633277	2.67667168005966	0.0074357459821653	0.0417043100529417	PDE6C
ENSG00000095485	334.950909587914	-0.778494544107424	0.400580768535469	-1.94341467503199	0.0519660755757982	0.152990671530742	CWF19L1
ENSG00000095539	127.165891052643	0.471309463136567	0.741861109649372	0.635306874839852	0.525228290697468	0.698455444573933	SEMA4G
ENSG00000095564	1287.32306224167	-0.919929747666105	0.557087848359746	-1.65131899820592	0.0986734549899599	0.238177702315557	BTAF1
ENSG00000095574	290.179476077923	-1.20736771289811	0.599141286135815	-2.01516360303774	0.0438875097712505	0.136289204769438	IKZF5
ENSG00000095585	285.787291515585	2.55486164159338	1.39407015865553	1.832663604289	0.0668526129837055	0.181733296160122	BLNK
ENSG00000095587	271.980535049866	4.77170810558574	1.69495567008242	2.81524065190077	0.00487407199555153	0.031893557284901	TLL2
ENSG00000095627	49.6472256248929	3.57854321273064	2.06385952892526	1.7339083220427	0.0829343510400364	0.211284889140928	TDRD1
ENSG00000095637	8421.41507999211	0.418354788659793	1.00250918056151	0.417307688320091	0.676453365658334	0.809044485161868	SORBS1
ENSG00000095713	478.341429994522	0.675400875078834	1.4881121802305	0.453864220756676	0.649926557111778	0.791005851685785	CRTAC1
ENSG00000095739	174.059588991738	1.56581665752	1.27631170622357	1.22682934731754	0.219886738040958	0.406483334540748	BAMBI
ENSG00000095777	1242.59247502332	7.60589822549963	1.55764380989896	4.88295088849164	1.04509907643091e-06	0.00062796117678078	MYO3A
ENSG00000095787	2121.76839190469	-0.904727871358025	0.6521906882132	-1.38721372093904	0.165376602749679	0.337094407911347	WAC
ENSG00000095794	753.830529079523	0.110494568828142	0.684233070308161	0.161486741321021	0.871710053198139	0.930715210144791	CREM
ENSG00000095906	72.7540132468308	0.423756019356657	0.879804774426362	0.481647783319827	0.630056175662352	0.776594841540309	NUBP2
ENSG00000095951	1082.18019216212	-1.3328154708906	0.583999206460912	-2.28222137315491	0.0224762738586674	0.0867745473556225	HIVEP1
ENSG00000095970	55.2719792872542	1.41163487614848	1.09524958404345	1.28887049738653	0.197443112244359	0.378785241497459	TREM2
ENSG00000096060	2504.28247351538	0.96279914429108	1.30250280509987	0.739191609047826	0.459790655324453	0.646591854012115	FKBP5
ENSG00000096063	742.520016436103	-1.16407299479292	0.649244381115552	-1.79296583636623	0.0729783869545107	0.193278696699837	SRPK1
ENSG00000096070	476.901929016739	-1.23776867066816	0.527281528013962	-2.34745312495641	0.0189022514207006	0.0772086624102134	BRPF3
ENSG00000096080	196.615075015906	-0.703980919809642	0.569990490960952	-1.23507484944669	0.216802648689402	0.402989840202081	MRPS18A
ENSG00000096088	33.4089113971068	3.91168884020176	2.25463280164262	1.73495605907618	0.0827485885098613	0.210973691988696	PGC
ENSG00000096092	141.994029101846	-1.48833745421358	0.587227291757999	-2.53451683037057	0.0112602517800777	0.0547368938787556	TMEM14A
ENSG00000096093	781.852818656693	1.14692802020204	0.524326831399663	2.18742957925761	0.0287111788110266	0.102733333719349	EFHC1
ENSG00000096384	5571.62091804294	-2.00000953848599	1.55409161080487	-1.28693155833341	0.198118144478749	0.379736591706092	HSP90AB1
ENSG00000096401	709.771739605621	-0.726201446950283	0.734794879019448	-0.98830499189021	0.323003301391758	0.518713350031848	CDC5L
ENSG00000096433	301.349942172596	4.61815461812446	1.36511479993197	3.38297893946693	0.00071704130766605	0.0115480507797712	ITPR3
ENSG00000096654	157.081501742628	-2.10198697459959	0.670157690559331	-3.13655577517169	0.00170944918504392	0.0176571926561055	ZNF184
ENSG00000096696	850.018930985182	4.08348438412813	1.64114988657128	2.48818491080021	0.0128396955598277	0.0595719238235758	DSP
ENSG00000096717	368.185988724911	-1.00982291559475	0.581932135802838	-1.73529326439687	0.0826888741893582	0.21089786523182	SIRT1
ENSG00000096746	999.80603563315	-0.940370900033264	0.977990083077546	-0.961534187620899	0.336283644302349	0.532018168504955	HNRNPH3
ENSG00000096872	730.671480963702	0.869099456899986	0.76152469164958	1.14126234701252	0.253760766065355	0.446223616594881	IFT74
ENSG00000096968	1484.7896212088	-0.442993188320799	0.583493361903932	-0.759208617001772	0.447727772192202	0.636371063383225	JAK2
ENSG00000096996	53.2584638556194	3.80391357222115	1.7276309621254	2.20180909905749	0.0276787960791258	0.100310168966043	IL12RB1
ENSG00000097007	1638.13973683362	0.821214870309726	0.442840161078169	1.85442726854389	0.0636780566072795	0.175817256175967	ABL1
ENSG00000097021	522.546846743775	-0.783354489134655	0.770761919246496	-1.01633782050425	0.309468544355416	0.504735682971312	ACOT7
ENSG00000097033	966.846069422352	-0.961490397222491	0.880064197168729	-1.09252302311095	0.274603276513496	0.469106108185683	SH3GLB1
ENSG00000097046	248.064266480204	-1.02158877947602	0.647303029335801	-1.57822338715806	0.114514299232716	0.263349776894275	CDC7
ENSG00000097096	125.326474268537	0.321591834321711	1.03001378489566	0.312220903290424	0.754872647069654	0.858919966366974	SYDE2
ENSG00000099139	2475.88727110568	1.58893140506512	0.559838735440547	2.8381948309003	0.00453694800093638	0.0303673628556938	PCSK5
ENSG00000099194	1586.65612320455	-0.926048673462031	1.13202409240592	-0.81804678864553	0.41333047113003	0.607826824953626	SCD
ENSG00000099203	52.7064465031685	-0.596611046506372	1.15752458253748	-0.515419763439066	0.606259724882654	0.759440565231912	TMED1
ENSG00000099204	3297.05016825646	0.253290813412136	0.776260722756736	0.326296057480048	0.74420037081973	0.852216162818762	ABLIM1
ENSG00000099219	403.441538437413	0.444222746111813	0.486007503527916	0.9140244602958	0.360703993041766	0.557182182125247	ERMP1
ENSG00000099246	649.280306459265	-1.47667424683522	0.647378214956522	-2.28100701061496	0.0225480320350781	0.0869097573565916	RAB18
ENSG00000099250	1346.9954162107	1.94285130228855	1.02749075720709	1.89086985810907	0.0586417189528127	0.165844106431238	NRP1
ENSG00000099256	855.142850142358	0.925475421686037	0.812810146641856	1.13861204305785	0.254865003137409	0.447436403759104	PRTFDC1
ENSG00000099260	476.234280229583	-1.73491062361472	1.0202590540525	-1.70046089444009	0.089044266080595	0.221555333687959	PALMD
ENSG00000099282	242.460684483053	1.85736518519683	1.2550026455508	1.47996913933331	0.138881482659626	0.299663076196751	TSPAN15
ENSG00000099284	419.472060649319	0.183540966571915	0.604157131002281	0.303796739545927	0.761282750883474	0.863021666583073	MACROH2A2
ENSG00000099290	309.306747795966	-0.82578422282686	0.623408380458343	-1.32462804272815	0.185294550132867	0.363126042664666	WASHC2A
ENSG00000099308	497.230082998727	-2.43060868818449	0.735602682332423	-3.30424119781294	0.000952338592522706	0.0131437822710242	MAST3
ENSG00000099326	321.430606247537	0.8375705951378	0.61749635894942	1.35639762566828	0.174972688319112	0.349928454714789	MZF1
ENSG00000099330	25.2460044261756	0.106332556706195	1.07529594034326	0.098886783365193	0.921228162815769	0.958116502480865	OCEL1
ENSG00000099331	1840.27218838944	1.33520886480911	0.698980590527905	1.9102230918897	0.0561044951691186	0.160979639814017	MYO9B
ENSG00000099337	64.1893382539515	0.722822853404472	1.3728325848633	0.526519301314842	0.598527445027682	0.753910521759605	KCNK6
ENSG00000099338	168.442552096735	0.927531808459507	0.631755957829057	1.46818054814527	0.142055186569726	0.304126638686755	CATSPERG
ENSG00000099341	200.886590061214	-1.26790139034264	1.08726594722804	-1.16613731311564	0.243558932632317	0.434823030985383	PSMD8
ENSG00000099364	333.118380217337	-0.0900230393083246	0.685110014865268	-0.131399391856837	0.895459369720488	0.943854638725386	FBXL19
ENSG00000099365	355.681177144195	-1.68345312709198	1.13178345659856	-1.48743394089837	0.136900238213914	0.297088889288017	STX1B
ENSG00000099377	29.0729700983849	1.03282317906585	1.48338980671487	0.696258781333514	0.486266781516873	0.668327948827218	HSD3B7
ENSG00000099381	436.676149030837	0.436987324961434	0.61267056197737	0.713250076111173	0.475691024252144	0.658950608957	SETD1A
ENSG00000099385	500.904648896361	1.46753625227124	0.561979565225795	2.61136942173619	0.00901804193555997	0.047306973410818	BCL7C
ENSG00000099622	1200.53102413971	-0.65879991015341	0.807700139145151	-0.81564912301571	0.414700845391317	0.609062413483454	CIRBP
ENSG00000099624	142.283570749734	-0.878186012354322	1.29584240335513	-0.677695073166743	0.497965050919828	0.677206678625836	ATP5F1D
ENSG00000099625	194.104650325584	-2.01798590051833	1.08440082049938	-1.86092251349369	0.0627551199571869	0.173909558509068	CBARP
ENSG00000099715	377.694725390828	-1.81670656074976	1.72388924752051	-1.05384180762352	0.291955348966243	0.488102891201628	PCDH11Y
ENSG00000099783	1740.31798762711	-0.588858171916404	0.804258763496421	-0.732175014613968	0.464061752378418	0.649937892139066	HNRNPM
ENSG00000099785	127.568150463138	-0.35735216941824	0.760734733799508	-0.469746093534386	0.638536432027101	0.78262027966747	MARCHF2
ENSG00000099795	181.445778704107	-0.239638024576109	1.00178676376309	-0.239210611723336	0.810942274537033	0.895082346232659	NDUFB7
ENSG00000099797	257.125567161288	-0.145767592342411	0.532997721716208	-0.27348633287409	0.784479396829341	0.878588033309898	TECR
ENSG00000099800	76.8036945455688	-0.302301602901512	1.24064783022692	-0.24366431434956	0.807490813446721	0.893035092997281	TIMM13
ENSG00000099804	223.82379713513	-0.980437759229718	0.934530878287745	-1.04912291504598	0.294121550776094	0.490376485406664	CDC34
ENSG00000099812	26.2528529692141	3.78695352041658	1.91515632439733	1.97736000564251	0.0480009513582328	0.144856134859409	MISP
ENSG00000099814	378.107847267222	-1.78346973923348	0.806012686346105	-2.21270678420519	0.0269178673719371	0.0984322863632692	CEP170B
ENSG00000099817	180.160374781237	-1.28545413354861	1.06228314471996	-1.21008616199731	0.226245832503128	0.414470018633256	POLR2E
ENSG00000099821	205.270587306252	0.14317093836934	0.904969725996097	0.158205224171176	0.874295087305415	0.932036440221716	POLRMT
[truncated: 18,680 more rows]
