# Supplementary material for: Associations in cell type-specific hydroxymethylation and transcriptional alterations of pediatric central nervous system tumors
Source: Nat Commun. 2024 Apr 30;15:3635. doi: 10.1038/s41467-024-47943-9 (PMC11061294; doi:10.1038/s41467-024-47943-9)
Supplement: Supplementary file 4 — Supplementary Data 1–21 [file 41467_2024_47943_MOESM4_ESM.zip › SupplementaryData_03302024/SD17. ATC_CellDMC_Results.csv]

	ProbeID	DHMC	DHMC_NEU	DHMC_PROG	DMC	DMC_NEU	DMC_PROG
1	cg00000769	1	0	-1	0	0	0
2	cg00001136	1	1	0	0	0	0
3	cg00001245	1	1	-1	0	0	0
4	cg00001249	1	1	-1	0	0	0
5	cg00001747	1	1	-1	0	0	0
6	cg00002028	1	1	-1	0	0	0
7	cg00002934	1	0	-1	0	0	0
8	cg00003784	1	-1	1	0	0	0
9	cg00003858	1	1	0	0	0	0
10	cg00006397	1	0	-1	0	0	0
11	cg00008795	1	0	-1	0	0	0
12	cg00009407	1	-1	0	0	0	0
13	cg00010506	1	1	-1	0	0	0
14	cg00012992	1	0	-1	0	0	0
15	cg00013374	1	1	0	0	0	0
16	cg00013475	1	1	-1	0	0	0
17	cg00014112	1	-1	1	0	0	0
18	cg00014176	1	1	-1	0	0	0
19	cg00014380	1	1	0	0	0	0
20	cg00014806	1	0	-1	0	0	0
21	cg00017002	1	1	-1	0	0	0
22	cg00017188	1	-1	1	0	0	0
23	cg00017546	1	0	-1	0	0	0
24	cg00018128	1	0	-1	0	0	0
25	cg00019553	1	0	-1	0	0	0
26	cg00020297	1	0	-1	0	0	0
27	cg00021539	1	1	-1	0	0	0
28	cg00023345	1	1	0	0	0	0
29	cg00023673	1	1	-1	0	0	0
30	cg00025216	1	-1	1	0	0	0
31	cg00025795	1	1	0	0	0	0
32	cg00026327	1	-1	0	0	0	0
33	cg00026474	1	1	-1	0	0	0
34	cg00026554	1	1	0	0	0	0
35	cg00027586	1	0	-1	0	0	0
36	cg00028515	1	1	0	0	0	0
37	cg00028935	1	0	-1	0	0	0
38	cg00031663	1	1	-1	0	0	0
39	cg00033220	1	1	-1	0	0	0
40	cg00033806	1	1	0	0	0	0
41	cg00034376	1	1	-1	0	0	0
42	cg00035389	1	0	-1	0	0	0
43	cg00036408	1	0	-1	0	0	0
44	cg00038376	1	0	-1	0	0	0
45	cg00038450	1	1	0	0	0	0
46	cg00039505	1	-1	1	0	0	0
47	cg00039793	1	1	-1	0	0	0
48	cg00040393	1	1	0	0	0	0
49	cg00040945	1	1	-1	0	0	0
50	cg00043371	1	0	-1	0	0	0
51	cg00043819	1	-1	1	0	0	0
52	cg00044323	1	0	-1	0	0	0
53	cg00045592	1	-1	1	0	0	0
54	cg00048832	1	1	-1	0	0	0
55	cg00049709	1	0	-1	0	0	0
56	cg00050250	1	1	0	0	0	0
57	cg00053870	1	1	0	0	0	0
58	cg00055030	1	1	-1	0	0	0
59	cg00055049	1	-1	1	0	0	0
60	cg00055848	1	0	-1	0	0	0
61	cg00056834	1	0	-1	0	0	0
62	cg00058767	1	1	0	0	0	0
63	cg00058903	1	0	-1	0	0	0
64	cg00059659	1	0	-1	0	0	0
65	cg00061233	1	1	0	0	0	0
66	cg00063077	1	1	-1	0	0	0
67	cg00063268	1	0	-1	0	0	0
68	cg00063744	1	1	-1	0	0	0
69	cg00064408	1	0	-1	0	0	0
70	cg00065215	1	1	-1	0	0	0
71	cg00065957	1	1	0	0	0	0
72	cg00067102	1	-1	1	0	0	0
73	cg00067414	1	0	-1	0	0	0
74	cg00068622	1	1	-1	0	0	0
75	cg00070814	1	-1	1	0	0	0
76	cg00071887	1	1	-1	0	0	0
77	cg00073780	1	0	-1	0	0	0
78	cg00073784	1	-1	1	0	0	0
79	cg00075615	1	1	-1	0	0	0
80	cg00076152	1	1	-1	0	0	0
81	cg00076936	1	1	0	0	0	0
82	cg00077450	1	1	0	0	0	0
83	cg00077570	1	1	-1	0	0	0
84	cg00077904	1	-1	0	0	0	0
85	cg00078245	1	1	0	0	0	0
86	cg00078940	1	0	-1	0	0	0
87	cg00079019	1	0	-1	0	0	0
88	cg00079195	1	0	-1	0	0	0
89	cg00079216	1	1	-1	0	0	0
90	cg00079563	1	1	-1	0	0	0
91	cg00084764	1	1	0	0	0	0
92	cg00087696	1	1	0	0	0	0
93	cg00088575	1	1	-1	0	0	0
94	cg00089091	1	1	-1	0	0	0
95	cg00090027	1	0	-1	0	0	0
96	cg00090452	1	0	-1	0	0	0
97	cg00090792	1	-1	0	0	0	0
98	cg00091044	1	0	-1	0	0	0
99	cg00092389	1	-1	1	0	0	0
100	cg00094901	1	1	-1	0	0	0
101	cg00095027	1	-1	1	0	0	0
102	cg00095594	1	0	-1	0	0	0
103	cg00097228	1	0	-1	0	0	0
104	cg00097573	1	-1	1	0	0	0
105	cg00098726	1	1	-1	0	0	0
106	cg00101287	1	1	-1	0	0	0
107	cg00101457	1	1	0	0	0	0
108	cg00102987	1	0	-1	0	0	0
109	cg00105415	1	1	-1	0	0	0
110	cg00105570	1	0	-1	0	0	0
111	cg00106273	1	-1	1	0	0	0
112	cg00106739	1	1	-1	0	0	0
113	cg00106744	1	0	-1	0	0	0
114	cg00109356	1	-1	1	0	0	0
115	cg00109451	1	1	0	0	0	0
116	cg00110578	1	1	-1	0	0	0
117	cg00111778	1	1	0	0	0	0
118	cg00112260	1	1	0	0	0	0
119	cg00112780	1	1	-1	0	0	0
120	cg00115040	1	0	-1	0	0	0
121	cg00116628	1	1	-1	0	0	0
122	cg00117599	1	1	-1	0	0	0
123	cg00117864	1	1	0	0	0	0
124	cg00118103	1	1	-1	0	0	0
125	cg00118468	1	1	-1	0	0	0
126	cg00118684	1	1	-1	0	0	0
127	cg00119460	1	0	-1	0	0	0
128	cg00120103	1	0	-1	0	0	0
129	cg00120897	1	1	-1	0	0	0
130	cg00121374	1	1	-1	0	0	0
131	cg00122840	1	0	-1	0	0	0
132	cg00123906	1	1	-1	0	0	0
133	cg00125406	1	1	-1	0	0	0
134	cg00127424	1	0	-1	0	0	0
135	cg00127505	1	0	-1	0	0	0
136	cg00127545	1	0	-1	0	0	0
137	cg00128195	1	1	-1	0	0	0
138	cg00128482	1	0	-1	0	0	0
139	cg00130246	1	1	-1	0	0	0
140	cg00130600	1	0	-1	0	0	0
141	cg00131081	1	1	0	0	0	0
142	cg00131261	1	1	0	0	0	0
143	cg00132141	1	0	-1	0	0	0
144	cg00133122	1	1	-1	0	0	0
145	cg00133595	1	1	-1	0	0	0
146	cg00134415	1	1	0	0	0	0
147	cg00134504	1	1	-1	0	0	0
148	cg00135430	1	1	0	0	0	0
149	cg00135815	1	1	-1	0	0	0
150	cg00136192	1	0	-1	0	0	0
151	cg00136736	1	1	-1	0	0	0
152	cg00136739	1	1	-1	0	0	0
153	cg00137156	1	-1	1	0	0	0
154	cg00137314	1	0	-1	0	0	0
155	cg00139683	1	1	-1	0	0	0
156	cg00140447	1	0	-1	0	0	0
157	cg00140502	1	-1	1	0	0	0
158	cg00140842	1	-1	1	0	0	0
159	cg00141997	1	1	-1	0	0	0
160	cg00142266	1	-1	1	0	0	0
161	cg00144550	1	1	-1	0	0	0
162	cg00144701	1	1	-1	0	0	0
163	cg00145141	1	1	0	0	0	0
164	cg00145253	1	1	0	0	0	0
165	cg00145849	1	1	-1	0	0	0
166	cg00147126	1	1	-1	0	0	0
167	cg00147665	1	1	0	0	0	0
168	cg00147762	1	0	-1	0	0	0
169	cg00150500	1	0	-1	0	0	0
170	cg00150737	1	-1	1	0	0	0
171	cg00150925	1	-1	1	0	0	0
172	cg00151048	1	-1	1	0	0	0
173	cg00151073	1	1	-1	0	0	0
174	cg00152117	1	1	0	0	0	0
175	cg00152315	1	1	0	0	0	0
176	cg00153110	1	0	-1	0	0	0
177	cg00155430	1	1	0	0	0	0
178	cg00156265	1	1	-1	0	0	0
179	cg00158254	1	1	-1	0	0	0
180	cg00159439	1	0	-1	0	0	0
181	cg00159508	1	1	0	0	0	0
182	cg00159875	1	1	-1	0	0	0
183	cg00159908	1	-1	0	0	0	0
184	cg00160143	1	-1	1	0	0	0
185	cg00162104	1	1	-1	0	0	0
186	cg00162231	1	-1	0	0	0	0
187	cg00162940	1	0	-1	0	0	0
188	cg00163546	1	0	-1	0	0	0
189	cg00164235	1	1	-1	0	0	0
190	cg00165011	1	1	-1	0	0	0
191	cg00165647	1	-1	1	0	0	0
192	cg00167922	1	-1	1	0	0	0
193	cg00168436	1	0	-1	0	0	0
194	cg00169770	1	0	-1	0	0	0
195	cg00172872	1	-1	0	0	0	0
196	cg00173141	1	0	-1	0	0	0
197	cg00175605	1	1	0	0	0	0
198	cg00175980	1	1	-1	0	0	0
199	cg00176928	1	1	-1	0	0	0
200	cg00177211	1	1	-1	0	0	0
201	cg00177698	1	0	-1	0	0	0
202	cg00178249	1	0	-1	0	0	0
203	cg00178511	1	1	-1	0	0	0
204	cg00179328	1	-1	-1	0	0	0
205	cg00180447	1	1	0	0	0	0
206	cg00181054	1	0	-1	0	0	0
207	cg00181154	1	0	-1	0	0	0
208	cg00181820	1	0	-1	0	0	0
209	cg00186789	1	1	0	0	0	0
210	cg00186814	1	0	-1	0	0	0
211	cg00189457	1	-1	1	0	0	0
212	cg00190581	1	1	-1	0	0	0
213	cg00193695	1	-1	1	0	0	0
214	cg00193959	1	1	0	0	0	0
215	cg00195218	1	1	-1	0	0	0
216	cg00201275	1	0	-1	0	0	0
217	cg00201457	1	0	-1	0	0	0
218	cg00202460	1	1	0	0	0	0
219	cg00202522	1	0	-1	0	0	0
220	cg00203124	1	1	0	0	0	0
221	cg00203915	1	1	0	0	0	0
222	cg00204501	1	-1	0	0	0	0
223	cg00204649	1	1	-1	0	0	0
224	cg00210702	1	1	0	0	0	0
225	cg00213714	1	0	-1	0	0	0
226	cg00214056	1	0	-1	0	0	0
227	cg00214346	1	1	-1	0	0	0
228	cg00216901	1	1	0	0	0	0
229	cg00218103	1	0	-1	0	0	0
230	cg00218631	1	1	-1	0	0	0
231	cg00220419	1	0	-1	0	0	0
232	cg00220955	1	1	-1	0	0	0
233	cg00222601	1	1	-1	0	0	0
234	cg00223593	1	0	-1	0	0	0
235	cg00224335	1	0	-1	0	0	0
236	cg00224650	1	1	0	0	0	0
237	cg00224921	1	1	0	0	0	0
238	cg00226545	1	1	-1	0	0	0
239	cg00228496	1	1	-1	0	0	0
240	cg00230631	1	1	-1	0	0	0
241	cg00230869	1	1	-1	0	0	0
242	cg00230899	1	1	-1	0	0	0
243	cg00231855	1	-1	0	0	0	0
244	cg00232059	1	1	-1	0	0	0
245	cg00232417	1	1	-1	0	0	0
246	cg00232480	1	1	-1	0	0	0
247	cg00233745	1	1	0	0	0	0
248	cg00234691	1	0	-1	0	0	0
249	cg00236225	1	1	-1	0	0	0
250	cg00237386	1	1	-1	0	0	0
251	cg00237753	1	1	-1	0	0	0
252	cg00238508	1	1	0	0	0	0
253	cg00238897	1	0	-1	0	0	0
254	cg00239350	1	1	-1	0	0	0
255	cg00240517	1	1	0	0	0	0
256	cg00241081	1	-1	0	0	0	0
257	cg00242449	1	1	0	0	0	0
258	cg00242949	1	-1	1	0	0	0
259	cg00243897	1	-1	1	0	0	0
260	cg00244352	1	1	0	0	0	0
261	cg00244392	1	1	-1	0	0	0
262	cg00244634	1	1	-1	0	0	0
263	cg00244854	1	0	-1	0	0	0
264	cg00246386	1	0	-1	0	0	0
265	cg00247103	1	1	0	0	0	0
266	cg00248804	1	1	-1	0	0	0
267	cg00249264	1	1	0	0	0	0
268	cg00251973	1	1	-1	0	0	0
269	cg00252422	1	-1	0	0	0	0
270	cg00253045	1	-1	0	0	0	0
271	cg00253681	1	0	-1	0	0	0
272	cg00254079	1	0	-1	0	0	0
273	cg00254480	1	-1	1	0	0	0
274	cg00255562	1	1	0	0	0	0
275	cg00256178	1	1	-1	0	0	0
276	cg00256745	1	1	-1	0	0	0
277	cg00257014	1	0	-1	0	0	0
278	cg00257047	1	-1	1	0	0	0
279	cg00257202	1	0	-1	0	0	0
280	cg00257786	1	1	-1	0	0	0
281	cg00258132	1	-1	1	0	0	0
282	cg00259882	1	0	-1	0	0	0
283	cg00260655	1	1	-1	0	0	0
284	cg00260950	1	0	-1	0	0	0
285	cg00263584	1	1	-1	0	0	0
286	cg00265317	1	1	-1	0	0	0
287	cg00265578	1	-1	1	0	0	0
288	cg00266389	1	1	0	0	0	0
289	cg00267012	1	1	-1	0	0	0
290	cg00267122	1	1	0	0	0	0
291	cg00268518	1	1	-1	0	0	0
292	cg00269725	1	1	-1	0	0	0
293	cg00269996	1	1	-1	0	0	0
294	cg00271156	1	1	-1	0	0	0
295	cg00271207	1	1	-1	0	0	0
296	cg00271682	1	0	-1	0	0	0
297	cg00272200	1	0	-1	0	0	0
298	cg00274357	1	0	-1	0	0	0
299	cg00274587	1	-1	0	0	0	0
300	cg00276377	1	0	-1	0	0	0
301	cg00277334	1	1	0	0	0	0
302	cg00277384	1	1	-1	0	0	0
303	cg00277714	1	0	-1	0	0	0
304	cg00277836	1	1	0	0	0	0
305	cg00278028	1	1	-1	0	0	0
306	cg00278359	1	1	-1	0	0	0
307	cg00279041	1	0	-1	0	0	0
308	cg00280419	1	1	-1	0	0	0
309	cg00280761	1	0	-1	0	0	0
310	cg00281152	1	1	-1	0	0	0
311	cg00282249	1	0	-1	0	0	0
312	cg00284146	1	1	-1	0	0	0
313	cg00285317	1	1	-1	0	0	0
314	cg00287753	1	1	-1	0	0	0
315	cg00289249	1	1	-1	0	0	0
316	cg00289429	1	1	-1	0	0	0
317	cg00289496	1	0	-1	0	0	0
318	cg00290607	1	1	0	0	0	0
319	cg00290637	1	1	-1	0	0	0
320	cg00290924	1	1	-1	0	0	0
321	cg00290974	1	1	-1	0	0	0
322	cg00291933	1	1	-1	0	0	0
323	cg00292543	1	1	-1	0	0	0
324	cg00292857	1	0	-1	0	0	0
325	cg00292862	1	1	0	0	0	0
326	cg00293631	1	0	-1	0	0	0
327	cg00295604	1	1	-1	0	0	0
328	cg00297282	1	-1	1	0	0	0
329	cg00297351	1	1	-1	0	0	0
330	cg00297843	1	1	0	0	0	0
331	cg00298255	1	1	0	0	0	0
332	cg00299334	1	1	-1	0	0	0
333	cg00300039	1	1	-1	0	0	0
334	cg00300123	1	0	-1	0	0	0
335	cg00300999	1	1	0	0	0	0
336	cg00302340	1	1	-1	0	0	0
337	cg00304072	1	1	-1	0	0	0
338	cg00304629	1	-1	-1	0	0	0
339	cg00307066	1	1	-1	0	0	0
340	cg00307266	1	1	-1	0	0	0
341	cg00310215	1	1	-1	0	0	0
342	cg00310255	1	0	-1	0	0	0
343	cg00310622	1	0	-1	0	0	0
344	cg00312486	1	0	-1	0	0	0
345	cg00312921	1	0	-1	0	0	0
346	cg00313685	1	0	-1	0	0	0
347	cg00314230	1	1	0	0	0	0
348	cg00315639	1	1	-1	0	0	0
349	cg00315853	1	0	-1	0	0	0
350	cg00316574	1	1	0	0	0	0
351	cg00316677	1	1	-1	0	0	0
352	cg00316893	1	1	-1	0	0	0
353	cg00322942	1	0	-1	0	0	0
354	cg00324562	1	-1	1	0	0	0
355	cg00325139	1	0	-1	0	0	0
356	cg00327031	1	0	-1	0	0	0
357	cg00327211	1	0	-1	0	0	0
358	cg00327506	1	1	-1	0	0	0
359	cg00327537	1	0	-1	0	0	0
360	cg00328058	1	1	0	0	0	0
361	cg00328217	1	1	-1	0	0	0
362	cg00328246	1	0	-1	0	0	0
363	cg00328593	1	-1	1	0	0	0
364	cg00329618	1	1	-1	0	0	0
365	cg00331518	1	1	0	0	0	0
366	cg00332212	1	1	-1	0	0	0
367	cg00332307	1	1	0	0	0	0
368	cg00332745	1	1	-1	0	0	0
369	cg00333034	1	1	-1	0	0	0
370	cg00333512	1	1	-1	0	0	0
371	cg00333755	1	1	-1	0	0	0
372	cg00333848	1	-1	-1	0	0	0
373	cg00334245	1	0	-1	0	0	0
374	cg00334274	1	1	-1	0	0	0
375	cg00335310	1	1	-1	0	0	0
376	cg00336912	1	1	-1	0	0	0
377	cg00340855	1	0	-1	0	0	0
378	cg00342532	1	1	-1	0	0	0
379	cg00346376	1	1	-1	0	0	0
380	cg00347563	1	1	-1	0	0	0
381	cg00348124	1	1	0	0	0	0
382	cg00348228	1	1	-1	0	0	0
383	cg00348836	1	0	-1	0	0	0
384	cg00349975	1	1	-1	0	0	0
385	cg00350441	1	1	-1	0	0	0
386	cg00351079	1	1	-1	0	0	0
387	cg00351930	1	1	0	0	0	0
388	cg00352872	1	0	-1	0	0	0
389	cg00353139	1	1	-1	0	0	0
390	cg00353422	1	1	-1	0	0	0
391	cg00358695	1	1	-1	0	0	0
392	cg00359181	1	1	0	0	0	0
393	cg00360072	1	1	-1	0	0	0
394	cg00360866	1	1	-1	0	0	0
395	cg00362839	1	-1	0	0	0	0
396	cg00363357	1	1	0	0	0	0
397	cg00363486	1	1	-1	0	0	0
398	cg00364287	1	-1	1	0	0	0
399	cg00365800	1	0	-1	0	0	0
400	cg00366505	1	-1	0	0	0	0
401	cg00366814	1	-1	1	0	0	0
402	cg00367515	1	-1	0	0	0	0
403	cg00367596	1	1	-1	0	0	0
404	cg00368259	1	1	-1	0	0	0
405	cg00368604	1	-1	1	0	0	0
406	cg00368687	1	-1	0	0	0	0
407	cg00369811	1	1	-1	0	0	0
408	cg00371453	1	1	-1	0	0	0
409	cg00373643	1	-1	1	0	0	0
410	cg00374173	1	1	0	0	0	0
411	cg00374298	1	1	-1	0	0	0
412	cg00375448	1	1	-1	0	0	0
413	cg00376255	1	1	-1	0	0	0
414	cg00376448	1	-1	0	0	0	0
415	cg00376625	1	0	-1	0	0	0
416	cg00376785	1	0	-1	0	0	0
417	cg00377133	1	1	-1	0	0	0
418	cg00378658	1	1	-1	0	0	0
419	cg00379830	1	1	0	0	0	0
420	cg00381091	1	0	-1	0	0	0
421	cg00381411	1	0	-1	0	0	0
422	cg00382185	1	1	0	0	0	0
423	cg00383178	1	1	-1	0	0	0
424	cg00384440	1	1	0	0	0	0
425	cg00385769	1	0	-1	0	0	0
426	cg00386940	1	-1	1	0	0	0
427	cg00388374	1	-1	-1	0	0	0
428	cg00389446	1	0	-1	0	0	0
429	cg00390682	1	-1	1	0	0	0
430	cg00390694	1	0	-1	0	0	0
431	cg00391332	1	0	-1	0	0	0
432	cg00391741	1	1	-1	0	0	0
433	cg00392075	1	1	0	0	0	0
434	cg00392242	1	0	-1	0	0	0
435	cg00393130	1	0	-1	0	0	0
436	cg00393279	1	1	-1	0	0	0
437	cg00393356	1	1	-1	0	0	0
438	cg00393560	1	0	-1	0	0	0
439	cg00393585	1	1	-1	0	0	0
440	cg00395262	1	0	-1	0	0	0
441	cg00395894	1	0	-1	0	0	0
442	cg00396149	1	1	-1	0	0	0
443	cg00396910	1	0	-1	0	0	0
444	cg00397619	1	-1	0	0	0	0
445	cg00399596	1	0	-1	0	0	0
446	cg00399951	1	1	0	0	0	0
447	cg00400041	1	1	0	0	0	0
448	cg00401552	1	0	-1	0	0	0
449	cg00401761	1	0	-1	0	0	0
450	cg00405044	1	0	1	0	0	0
451	cg00406711	1	0	-1	0	0	0
452	cg00407040	1	1	0	0	0	0
453	cg00407413	1	1	-1	0	0	0
454	cg00407659	1	1	0	0	0	0
455	cg00408365	1	1	0	0	0	0
456	cg00410459	1	1	-1	0	0	0
457	cg00410872	1	1	-1	0	0	0
458	cg00412142	1	1	0	0	0	0
459	cg00414058	1	1	-1	0	0	0
460	cg00414306	1	1	-1	0	0	0
461	cg00415263	1	1	-1	0	0	0
462	cg00415424	1	0	-1	0	0	0
463	cg00415666	1	1	-1	0	0	0
464	cg00418027	1	1	-1	0	0	0
465	cg00418146	1	1	-1	0	0	0
466	cg00418150	1	1	0	0	0	0
467	cg00418216	1	1	-1	0	0	0
468	cg00419186	1	0	-1	0	0	0
469	cg00419564	1	1	0	0	0	0
470	cg00421032	1	0	-1	0	0	0
471	cg00422643	1	1	0	0	0	0
472	cg00423048	1	1	0	0	0	0
473	cg00424297	1	1	-1	0	0	0
474	cg00424402	1	0	-1	0	0	0
475	cg00424866	1	1	-1	0	0	0
476	cg00424946	1	0	-1	0	0	0
477	cg00425636	1	1	0	0	0	0
478	cg00427150	1	1	0	0	0	0
479	cg00427237	1	1	-1	0	0	0
480	cg00428781	1	-1	1	0	0	0
481	cg00429402	1	1	-1	0	0	0
482	cg00429622	1	1	-1	0	0	0
483	cg00430559	1	1	-1	0	0	0
484	cg00432041	1	-1	1	0	0	0
485	cg00432309	1	0	-1	0	0	0
486	cg00432454	1	1	0	0	0	0
487	cg00432884	1	0	-1	0	0	0
488	cg00433284	1	1	-1	0	0	0
489	cg00433770	1	1	-1	0	0	0
490	cg00437134	1	1	-1	0	0	0
491	cg00438783	1	0	-1	0	0	0
492	cg00439465	1	0	-1	0	0	0
493	cg00440776	1	1	-1	0	0	0
494	cg00440836	1	1	0	0	0	0
495	cg00444120	1	1	-1	0	0	0
496	cg00444282	1	1	-1	0	0	0
497	cg00446023	1	1	-1	0	0	0
498	cg00446491	1	0	-1	0	0	0
499	cg00447970	1	1	-1	0	0	0
500	cg00448814	1	1	0	0	0	0
501	cg00451215	1	1	-1	0	0	0
502	cg00451771	1	1	-1	0	0	0
503	cg00453374	1	-1	0	0	0	0
504	cg00453717	1	0	-1	0	0	0
505	cg00454932	1	1	-1	0	0	0
506	cg00455424	1	-1	1	0	0	0
507	cg00455467	1	1	0	0	0	0
508	cg00457692	1	1	-1	0	0	0
509	cg00459218	1	0	-1	0	0	0
510	cg00459623	1	-1	0	0	0	0
511	cg00459795	1	1	-1	0	0	0
512	cg00460149	1	0	-1	0	0	0
513	cg00460457	1	0	-1	0	0	0
514	cg00460793	1	1	-1	0	0	0
515	cg00461978	1	-1	-1	0	0	0
516	cg00462271	1	1	-1	0	0	0
517	cg00464046	1	1	-1	0	0	0
518	cg00464519	1	0	-1	0	0	0
519	cg00465476	1	1	-1	0	0	0
520	cg00466121	1	1	-1	0	0	0
521	cg00466466	1	1	-1	0	0	0
522	cg00466827	1	0	-1	0	0	0
523	cg00467652	1	1	-1	0	0	0
524	cg00467679	1	0	-1	0	0	0
525	cg00468146	1	-1	1	0	0	0
526	cg00469284	1	1	0	0	0	0
527	cg00470855	1	1	0	0	0	0
528	cg00471056	1	1	0	0	0	0
529	cg00472375	1	1	-1	0	0	0
530	cg00474080	1	1	-1	0	0	0
531	cg00475403	1	0	-1	0	0	0
532	cg00476489	1	1	0	0	0	0
533	cg00477990	1	1	0	0	0	0
534	cg00479207	1	1	0	0	0	0
535	cg00480497	1	1	-1	0	0	0
536	cg00480768	1	1	0	0	0	0
537	cg00482157	1	0	-1	0	0	0
538	cg00482804	1	1	-1	0	0	0
539	cg00483219	1	1	-1	0	0	0
540	cg00484555	1	-1	0	0	0	0
541	cg00485707	1	1	0	0	0	0
542	cg00486883	1	0	-1	0	0	0
543	cg00487727	1	1	-1	0	0	0
544	cg00488501	1	1	-1	0	0	0
545	cg00488787	1	1	-1	0	0	0
546	cg00490249	1	-1	1	0	0	0
547	cg00490450	1	1	-1	0	0	0
548	cg00490583	1	1	0	0	0	0
549	cg00491927	1	0	-1	0	0	0
550	cg00495289	1	1	-1	0	0	0
551	cg00496025	1	0	-1	0	0	0
552	cg00496272	1	0	-1	0	0	0
553	cg00496455	1	0	-1	0	0	0
554	cg00497219	1	1	0	0	0	0
555	cg00497232	1	1	-1	0	0	0
556	cg00498626	1	1	0	0	0	0
557	cg00498796	1	1	-1	0	0	0
558	cg00498820	1	1	-1	0	0	0
559	cg00499521	1	1	0	0	0	0
560	cg00499859	1	1	-1	0	0	0
561	cg00500070	1	1	-1	0	0	0
562	cg00500481	1	1	-1	0	0	0
563	cg00502444	1	1	-1	0	0	0
564	cg00503804	1	-1	1	0	0	0
565	cg00504134	1	1	-1	0	0	0
566	cg00504410	1	1	0	0	0	0
567	cg00506913	1	0	-1	0	0	0
568	cg00508123	1	0	-1	0	0	0
569	cg00508257	1	1	-1	0	0	0
570	cg00508817	1	0	-1	0	0	0
571	cg00509053	1	0	-1	0	0	0
572	cg00510552	1	1	0	0	0	0
573	cg00510787	1	-1	0	0	0	0
574	cg00511107	1	0	-1	0	0	0
575	cg00511228	1	1	-1	0	0	0
576	cg00514186	1	1	0	0	0	0
577	cg00515457	1	0	-1	0	0	0
578	cg00515575	1	1	-1	0	0	0
579	cg00516051	1	1	-1	0	0	0
580	cg00516222	1	1	-1	0	0	0
581	cg00516513	1	-1	1	0	0	0
582	cg00516881	1	0	-1	0	0	0
583	cg00517117	1	-1	1	0	0	0
584	cg00517787	1	1	-1	0	0	0
585	cg00518386	1	1	-1	0	0	0
586	cg00518998	1	1	-1	0	0	0
587	cg00519002	1	1	-1	0	0	0
588	cg00519186	1	0	-1	0	0	0
589	cg00519299	1	-1	0	0	0	0
590	cg00519829	1	1	0	0	0	0
591	cg00519854	1	1	-1	0	0	0
592	cg00520247	1	1	0	0	0	0
593	cg00523282	1	0	-1	0	0	0
594	cg00523384	1	1	-1	0	0	0
595	cg00524108	1	0	-1	0	0	0
596	cg00524548	1	0	-1	0	0	0
597	cg00526772	1	1	-1	0	0	0
598	cg00528549	1	1	-1	0	0	0
599	cg00529585	1	1	0	0	0	0
600	cg00530925	1	0	-1	0	0	0
601	cg00531137	1	1	0	0	0	0
602	cg00531592	1	1	-1	0	0	0
603	cg00532399	1	1	-1	0	0	0
604	cg00533178	1	-1	1	0	0	0
605	cg00533183	1	0	-1	0	0	0
606	cg00533230	1	0	-1	0	0	0
607	cg00533296	1	1	0	0	0	0
608	cg00533393	1	0	-1	0	0	0
609	cg00533811	1	1	-1	0	0	0
610	cg00534133	1	1	-1	0	0	0
611	cg00534136	1	0	-1	0	0	0
612	cg00534468	1	0	-1	0	0	0
613	cg00534542	1	-1	1	0	0	0
614	cg00536058	1	0	-1	0	0	0
615	cg00536289	1	-1	1	0	0	0
616	cg00536366	1	0	-1	0	0	0
617	cg00537910	1	1	0	0	0	0
618	cg00538291	1	0	-1	0	0	0
619	cg00539542	1	1	0	0	0	0
620	cg00539935	1	0	-1	0	0	0
621	cg00541350	1	1	-1	0	0	0
622	cg00541962	1	-1	1	0	0	0
623	cg00543329	1	0	-1	0	0	0
624	cg00543723	1	1	-1	0	0	0
625	cg00545681	1	0	-1	0	0	0
626	cg00547365	1	1	-1	0	0	0
627	cg00547445	1	0	-1	0	0	0
628	cg00547829	1	1	-1	0	0	0
629	cg00547948	1	-1	1	0	0	0
630	cg00549412	1	1	0	0	0	0
631	cg00549855	1	0	-1	0	0	0
632	cg00550214	1	1	0	0	0	0
633	cg00550558	1	1	-1	0	0	0
634	cg00550925	1	0	-1	0	0	0
635	cg00550976	1	1	-1	0	0	0
636	cg00551341	1	1	0	0	0	0
637	cg00552393	1	0	-1	0	0	0
638	cg00552543	1	1	-1	0	0	0
639	cg00553120	1	1	-1	0	0	0
640	cg00554229	1	-1	1	0	0	0
641	cg00555905	1	0	-1	0	0	0
642	cg00557069	1	-1	1	0	0	0
643	cg00557116	1	-1	1	0	0	0
644	cg00557469	1	1	-1	0	0	0
645	cg00557947	1	1	-1	0	0	0
646	cg00558572	1	1	0	0	0	0
647	cg00559120	1	1	-1	0	0	0
648	cg00559790	1	-1	1	0	0	0
649	cg00560547	1	1	-1	0	0	0
650	cg00561562	1	0	-1	0	0	0
651	cg00562243	1	1	-1	0	0	0
652	cg00563090	1	1	-1	0	0	0
653	cg00564305	1	1	-1	0	0	0
654	cg00565658	1	1	0	0	0	0
655	cg00566009	1	1	0	0	0	0
656	cg00567479	1	0	-1	0	0	0
657	cg00567979	1	1	-1	0	0	0
658	cg00569953	1	1	-1	0	0	0
659	cg00570469	1	1	0	0	0	0
660	cg00572206	1	0	-1	0	0	0
661	cg00573887	1	1	-1	0	0	0
662	cg00574379	1	0	-1	0	0	0
663	cg00575744	1	1	-1	0	0	0
664	cg00576138	1	-1	1	0	0	0
665	cg00576259	1	1	-1	0	0	0
666	cg00576640	1	0	-1	0	0	0
667	cg00576736	1	1	-1	0	0	0
668	cg00577488	1	1	0	0	0	0
669	cg00578614	1	0	-1	0	0	0
670	cg00578690	1	1	0	0	0	0
671	cg00580022	1	0	-1	0	0	0
672	cg00580047	1	1	-1	0	0	0
673	cg00580617	1	0	-1	0	0	0
674	cg00583482	1	1	0	0	0	0
675	cg00584238	1	0	-1	0	0	0
676	cg00584416	1	1	-1	0	0	0
677	cg00585066	1	1	0	0	0	0
678	cg00585698	1	0	1	0	0	0
679	cg00586365	1	1	-1	0	0	0
680	cg00587628	1	1	0	0	0	0
681	cg00588647	1	1	0	0	0	0
682	cg00589493	1	1	0	0	0	0
683	cg00589914	1	1	-1	0	0	0
684	cg00590029	1	0	-1	0	0	0
685	cg00590081	1	-1	1	0	0	0
686	cg00590851	1	0	-1	0	0	0
687	cg00591980	1	1	-1	0	0	0
688	cg00591994	1	1	-1	0	0	0
689	cg00593607	1	1	-1	0	0	0
690	cg00594854	1	-1	1	0	0	0
691	cg00597076	1	0	-1	0	0	0
692	cg00598747	1	1	-1	0	0	0
693	cg00599393	1	-1	1	0	0	0
694	cg00600012	1	1	-1	0	0	0
695	cg00605038	1	0	-1	0	0	0
696	cg00606255	1	1	0	0	0	0
697	cg00606472	1	1	-1	0	0	0
698	cg00606952	1	-1	1	0	0	0
699	cg00607412	1	1	-1	0	0	0
700	cg00607526	1	1	-1	0	0	0
701	cg00607878	1	1	-1	0	0	0
702	cg00608779	1	1	-1	0	0	0
703	cg00610519	1	1	-1	0	0	0
704	cg00611115	1	1	0	0	0	0
705	cg00611485	1	-1	0	0	0	0
706	cg00612595	1	1	-1	0	0	0
707	cg00612828	1	1	-1	0	0	0
708	cg00614684	1	0	-1	0	0	0
709	cg00616525	1	0	-1	0	0	0
710	cg00616687	1	1	0	0	0	0
711	cg00617108	1	1	-1	0	0	0
712	cg00617656	1	1	0	0	0	0
713	cg00618725	1	0	-1	0	0	0
714	cg00618751	1	-1	0	0	0	0
715	cg00619347	1	-1	1	0	0	0
716	cg00620062	1	0	-1	0	0	0
717	cg00620112	1	1	-1	0	0	0
718	cg00620452	1	0	-1	0	0	0
719	cg00620552	1	0	-1	0	0	0
720	cg00622170	1	1	0	0	0	0
721	cg00622682	1	1	-1	0	0	0
722	cg00624834	1	0	-1	0	0	0
723	cg00625177	1	1	-1	0	0	0
724	cg00625610	1	1	-1	0	0	0
725	cg00625845	1	1	-1	0	0	0
726	cg00626386	1	1	0	0	0	0
727	cg00627998	1	1	-1	0	0	0
728	cg00629370	1	1	-1	0	0	0
729	cg00629788	1	1	-1	0	0	0
730	cg00629983	1	0	-1	0	0	0
731	cg00631702	1	-1	1	0	0	0
732	cg00632679	1	1	0	0	0	0
733	cg00634054	1	1	-1	0	0	0
734	cg00638075	1	1	-1	0	0	0
735	cg00639195	1	1	0	0	0	0
736	cg00639250	1	1	-1	0	0	0
737	cg00639837	1	-1	0	0	0	0
738	cg00642306	1	1	-1	0	0	0
739	cg00644025	1	1	-1	0	0	0
740	cg00645753	1	1	-1	0	0	0
741	cg00647217	1	1	-1	0	0	0
742	cg00648301	1	1	-1	0	0	0
743	cg00648660	1	1	0	0	0	0
744	cg00649606	1	1	-1	0	0	0
745	cg00651649	1	1	-1	0	0	0
746	cg00652942	1	-1	0	0	0	0
747	cg00654200	1	1	-1	0	0	0
748	cg00654296	1	1	0	0	0	0
749	cg00654816	1	1	0	0	0	0
750	cg00655143	1	1	0	0	0	0
751	cg00656387	1	1	-1	0	0	0
752	cg00656728	1	1	0	0	0	0
753	cg00658288	1	1	0	0	0	0
754	cg00658778	1	0	-1	0	0	0
755	cg00660163	1	1	-1	0	0	0
756	cg00661620	1	1	-1	0	0	0
757	cg00662647	1	1	-1	0	0	0
758	cg00663077	1	-1	1	0	0	0
759	cg00663163	1	1	-1	0	0	0
760	cg00665869	1	0	-1	0	0	0
761	cg00667467	1	0	1	0	0	0
762	cg00667597	1	-1	1	0	0	0
763	cg00667974	1	1	-1	0	0	0
764	cg00668949	1	1	-1	0	0	0
765	cg00670438	1	0	-1	0	0	0
766	cg00671542	1	1	-1	0	0	0
767	cg00673191	1	0	-1	0	0	0
768	cg00673557	1	1	-1	0	0	0
769	cg00674043	1	1	-1	0	0	0
770	cg00674395	1	1	0	0	0	0
771	cg00674706	1	1	-1	0	0	0
772	cg00677218	1	0	-1	0	0	0
773	cg00677236	1	1	-1	0	0	0
774	cg00678761	1	0	-1	0	0	0
775	cg00681532	1	-1	0	0	0	0
776	cg00683922	1	0	-1	0	0	0
777	cg00685666	1	1	-1	0	0	0
778	cg00686293	1	1	0	0	0	0
779	cg00686761	1	0	-1	0	0	0
780	cg00687766	1	1	-1	0	0	0
781	cg00689145	1	0	-1	0	0	0
782	cg00689868	1	1	-1	0	0	0
783	cg00690106	1	0	-1	0	0	0
784	cg00690311	1	1	-1	0	0	0
785	cg00691125	1	1	-1	0	0	0
786	cg00691529	1	1	-1	0	0	0
787	cg00691965	1	1	0	0	0	0
788	cg00697033	1	1	-1	0	0	0
789	cg00698491	1	1	-1	0	0	0
790	cg00700128	1	1	0	0	0	0
791	cg00700314	1	1	-1	0	0	0
792	cg00700483	1	0	-1	0	0	0
793	cg00700485	1	0	-1	0	0	0
794	cg00701173	1	1	0	0	0	0
795	cg00701809	1	1	0	0	0	0
796	cg00702638	1	1	-1	0	0	0
797	cg00703273	1	-1	1	0	0	0
798	cg00703819	1	0	-1	0	0	0
799	cg00704626	1	1	0	0	0	0
800	cg00705280	1	0	-1	0	0	0
801	cg00705992	1	1	0	0	0	0
802	cg00706302	1	-1	1	0	0	0
803	cg00706469	1	1	-1	0	0	0
804	cg00706656	1	0	-1	0	0	0
805	cg00707446	1	1	-1	0	0	0
806	cg00707991	1	1	-1	0	0	0
807	cg00708486	1	1	-1	0	0	0
808	cg00708902	1	-1	1	0	0	0
809	cg00709541	1	1	0	0	0	0
810	cg00710617	1	0	-1	0	0	0
811	cg00710715	1	-1	-1	0	0	0
812	cg00710870	1	1	0	0	0	0
813	cg00711351	1	1	-1	0	0	0
814	cg00713465	1	-1	1	0	0	0
815	cg00713939	1	0	-1	0	0	0
816	cg00714725	1	-1	0	0	0	0
817	cg00716178	1	1	-1	0	0	0
818	cg00717297	1	1	0	0	0	0
819	cg00717348	1	1	-1	0	0	0
820	cg00718923	1	1	-1	0	0	0
821	cg00721207	1	0	-1	0	0	0
822	cg00723041	1	1	0	0	0	0
823	cg00723271	1	0	-1	0	0	0
824	cg00723891	1	1	-1	0	0	0
825	cg00723961	1	0	-1	0	0	0
826	cg00724384	1	0	-1	0	0	0
827	cg00727310	1	0	-1	0	0	0
828	cg00731253	1	1	-1	0	0	0
829	cg00731702	1	1	0	0	0	0
830	cg00733728	1	0	-1	0	0	0
831	cg00734724	1	0	-1	0	0	0
832	cg00734968	1	0	-1	0	0	0
833	cg00735398	1	1	-1	0	0	0
834	cg00736008	1	1	0	0	0	0
835	cg00737847	1	0	-1	0	0	0
836	cg00738081	1	0	-1	0	0	0
837	cg00738222	1	-1	1	0	0	0
838	cg00738897	1	1	0	0	0	0
839	cg00739112	1	1	-1	0	0	0
840	cg00739272	1	1	-1	0	0	0
841	cg00739484	1	-1	0	0	0	0
842	cg00739778	1	-1	0	0	0	0
843	cg00741978	1	1	-1	0	0	0
844	cg00742062	1	-1	1	0	0	0
845	cg00742603	1	0	-1	0	0	0
846	cg00745486	1	1	0	0	0	0
847	cg00747362	1	0	-1	0	0	0
848	cg00749454	1	1	0	0	0	0
849	cg00751937	1	1	-1	0	0	0
850	cg00752778	1	0	-1	0	0	0
851	cg00753714	1	1	-1	0	0	0
852	cg00755234	1	-1	0	0	0	0
853	cg00755690	1	1	-1	0	0	0
854	cg00756215	1	1	-1	0	0	0
855	cg00757404	1	0	-1	0	0	0
856	cg00760321	1	1	-1	0	0	0
857	cg00762160	1	0	-1	0	0	0
858	cg00762711	1	-1	1	0	0	0
859	cg00762832	1	0	-1	0	0	0
860	cg00763151	1	0	-1	0	0	0
861	cg00764603	1	1	-1	0	0	0
862	cg00766002	1	0	-1	0	0	0
863	cg00768492	1	1	0	0	0	0
864	cg00769876	1	0	-1	0	0	0
865	cg00771170	1	1	-1	0	0	0
866	cg00773459	1	1	-1	0	0	0
867	cg00774347	1	0	-1	0	0	0
868	cg00774419	1	-1	1	0	0	0
869	cg00775614	1	0	-1	0	0	0
870	cg00775939	1	-1	0	0	0	0
871	cg00777310	1	0	-1	0	0	0
872	cg00777402	1	-1	1	0	0	0
873	cg00778107	1	-1	1	0	0	0
874	cg00778995	1	1	-1	0	0	0
875	cg00779393	1	0	-1	0	0	0
876	cg00780752	1	1	0	0	0	0
877	cg00780805	1	1	-1	0	0	0
878	cg00781388	1	1	-1	0	0	0
879	cg00781436	1	0	-1	0	0	0
880	cg00782443	1	0	-1	0	0	0
881	cg00783306	1	0	-1	0	0	0
882	cg00783423	1	0	-1	0	0	0
883	cg00785657	1	0	-1	0	0	0
884	cg00787608	1	0	-1	0	0	0
885	cg00789015	1	0	-1	0	0	0
886	cg00790756	1	1	0	0	0	0
887	cg00793648	1	1	-1	0	0	0
888	cg00794227	1	0	-1	0	0	0
889	cg00794508	1	1	0	0	0	0
890	cg00795812	1	1	-1	0	0	0
891	cg00797059	1	0	-1	0	0	0
892	cg00797346	1	0	-1	0	0	0
893	cg00797407	1	0	-1	0	0	0
894	cg00797602	1	0	-1	0	0	0
895	cg00797647	1	1	-1	0	0	0
896	cg00799171	1	1	-1	0	0	0
897	cg00799618	1	1	-1	0	0	0
898	cg00800896	1	1	0	0	0	0
899	cg00802237	1	0	-1	0	0	0
900	cg00802396	1	1	0	0	0	0
901	cg00802728	1	-1	1	0	0	0
902	cg00803816	1	1	-1	0	0	0
903	cg00805294	1	0	-1	0	0	0
904	cg00805360	1	1	0	0	0	0
905	cg00806319	1	-1	0	0	0	0
906	cg00806900	1	0	-1	0	0	0
907	cg00807389	1	0	-1	0	0	0
908	cg00809377	1	0	-1	0	0	0
909	cg00810187	1	1	-1	0	0	0
910	cg00810334	1	1	-1	0	0	0
911	cg00813378	1	0	-1	0	0	0
912	cg00814714	1	0	-1	0	0	0
913	cg00816475	1	0	-1	0	0	0
914	cg00817367	1	1	-1	0	0	0
915	cg00817464	1	1	-1	0	0	0
916	cg00817870	1	1	-1	0	0	0
917	cg00818326	1	1	0	0	0	0
918	cg00818336	1	1	0	0	0	0
919	cg00818752	1	1	-1	0	0	0
920	cg00822753	1	1	-1	0	0	0
921	cg00823369	1	0	-1	0	0	0
922	cg00824141	1	0	-1	0	0	0
923	cg00826839	1	1	-1	0	0	0
924	cg00827976	1	0	-1	0	0	0
925	cg00828698	1	1	0	0	0	0
926	cg00829041	1	0	-1	0	0	0
927	cg00829944	1	-1	0	0	0	0
928	cg00830604	1	0	-1	0	0	0
929	cg00831471	1	0	-1	0	0	0
930	cg00831735	1	-1	-1	0	0	0
931	cg00832994	1	0	-1	0	0	0
932	cg00836031	1	1	0	0	0	0
933	cg00836482	1	1	-1	0	0	0
934	cg00837091	1	0	-1	0	0	0
935	cg00837765	1	-1	0	0	0	0
936	cg00838874	1	1	-1	0	0	0
937	cg00839675	1	0	-1	0	0	0
938	cg00840332	1	1	-1	0	0	0
939	cg00841408	1	0	-1	0	0	0
940	cg00841968	1	1	-1	0	0	0
941	cg00842434	1	0	1	0	0	0
942	cg00843117	1	1	0	0	0	0
943	cg00843939	1	-1	1	0	0	0
944	cg00845020	1	1	0	0	0	0
945	cg00845350	1	0	-1	0	0	0
946	cg00845891	1	0	-1	0	0	0
947	cg00846166	1	1	-1	0	0	0
948	cg00848624	1	1	-1	0	0	0
949	cg00850453	1	1	-1	0	0	0
950	cg00850481	1	1	-1	0	0	0
951	cg00850823	1	-1	1	0	0	0
952	cg00850971	1	1	-1	0	0	0
953	cg00851297	1	1	-1	0	0	0
954	cg00852573	1	0	-1	0	0	0
955	cg00852622	1	1	-1	0	0	0
956	cg00853103	1	1	-1	0	0	0
957	cg00853733	1	0	-1	0	0	0
958	cg00855501	1	0	-1	0	0	0
959	cg00855626	1	-1	1	0	0	0
960	cg00856002	1	0	-1	0	0	0
961	cg00856443	1	1	-1	0	0	0
962	cg00856839	1	-1	0	0	0	0
963	cg00861041	1	1	0	0	0	0
964	cg00861464	1	0	-1	0	0	0
965	cg00863890	1	0	-1	0	0	0
966	cg00864359	1	1	0	0	0	0
967	cg00864954	1	1	0	0	0	0
968	cg00865390	1	0	-1	0	0	0
969	cg00865724	1	1	-1	0	0	0
970	cg00866811	1	1	-1	0	0	0
971	cg00868847	1	-1	1	0	0	0
972	cg00869285	1	1	-1	0	0	0
973	cg00869550	1	1	0	0	0	0
974	cg00871124	1	1	0	0	0	0
975	cg00873616	1	0	-1	0	0	0
976	cg00874073	1	1	-1	0	0	0
977	cg00874225	1	1	0	0	0	0
978	cg00876345	1	1	-1	0	0	0
979	cg00876694	1	1	0	0	0	0
980	cg00877739	1	1	-1	0	0	0
981	cg00878630	1	1	-1	0	0	0
982	cg00879667	1	1	0	0	0	0
983	cg00880452	1	-1	1	0	0	0
984	cg00880670	1	1	0	0	0	0
985	cg00881604	1	-1	1	0	0	0
986	cg00881892	1	0	-1	0	0	0
987	cg00882130	1	1	-1	0	0	0
988	cg00883107	1	1	-1	0	0	0
989	cg00883150	1	1	-1	0	0	0
990	cg00886812	1	1	-1	0	0	0
991	cg00888802	1	-1	1	0	0	0
992	cg00889036	1	1	-1	0	0	0
993	cg00890378	1	0	-1	0	0	0
994	cg00891608	1	-1	1	0	0	0
995	cg00892120	1	1	0	0	0	0
996	cg00892255	1	1	-1	0	0	0
997	cg00893348	1	1	0	0	0	0
998	cg00893834	1	1	0	0	0	0
999	cg00894435	1	1	-1	0	0	0
1000	cg00895735	1	1	0	0	0	0
1001	cg00896693	1	1	0	0	0	0
1002	cg00897627	1	-1	-1	0	0	0
1003	cg00901264	1	1	-1	0	0	0
1004	cg00901635	1	1	0	0	0	0
1005	cg00901652	1	-1	0	0	0	0
1006	cg00901713	1	1	0	0	0	0
1007	cg00901843	1	1	0	0	0	0
1008	cg00902823	1	0	-1	0	0	0
1009	cg00903702	1	-1	0	0	0	0
1010	cg00903932	1	1	0	0	0	0
1011	cg00903950	1	1	-1	0	0	0
1012	cg00904063	1	1	-1	0	0	0
1013	cg00905159	1	1	-1	0	0	0
1014	cg00905354	1	-1	1	0	0	0
1015	cg00905417	1	1	-1	0	0	0
1016	cg00906060	1	1	0	0	0	0
1017	cg00906286	1	-1	1	0	0	0
1018	cg00906476	1	1	-1	0	0	0
1019	cg00908434	1	0	-1	0	0	0
1020	cg00908526	1	-1	1	0	0	0
1021	cg00909156	1	1	-1	0	0	0
1022	cg00910052	1	-1	1	0	0	0
1023	cg00910203	1	1	0	0	0	0
1024	cg00910333	1	1	0	0	0	0
1025	cg00910640	1	1	-1	0	0	0
1026	cg00911123	1	0	-1	0	0	0
1027	cg00911719	1	1	-1	0	0	0
1028	cg00913659	1	1	-1	0	0	0
1029	cg00915126	1	1	0	0	0	0
1030	cg00915395	1	1	0	0	0	0
1031	cg00915831	1	1	0	0	0	0
1032	cg00918309	1	-1	1	0	0	0
1033	cg00919016	1	0	-1	0	0	0
1034	cg00920069	1	1	0	0	0	0
1035	cg00921934	1	1	0	0	0	0
1036	cg00922363	1	1	0	0	0	0
1037	cg00922522	1	1	0	0	0	0
1038	cg00924278	1	1	0	0	0	0
1039	cg00924624	1	0	-1	0	0	0
1040	cg00925882	1	1	0	0	0	0
1041	cg00927855	1	1	0	0	0	0
1042	cg00929050	1	0	-1	0	0	0
1043	cg00931528	1	1	0	0	0	0
1044	cg00931670	1	1	0	0	0	0
1045	cg00932688	1	1	-1	0	0	0
1046	cg00933411	1	0	-1	0	0	0
1047	cg00934178	1	1	-1	0	0	0
1048	cg00934746	1	0	-1	0	0	0
1049	cg00938305	1	1	-1	0	0	0
1050	cg00939211	1	1	-1	0	0	0
1051	cg00939226	1	1	-1	0	0	0
1052	cg00939947	1	1	-1	0	0	0
1053	cg00940323	1	1	-1	0	0	0
1054	cg00940640	1	1	0	0	0	0
1055	cg00940786	1	1	-1	0	0	0
1056	cg00941314	1	1	-1	0	0	0
1057	cg00941983	1	1	-1	0	0	0
1058	cg00941989	1	1	-1	0	0	0
1059	cg00944001	1	1	0	0	0	0
1060	cg00944142	1	1	-1	0	0	0
1061	cg00944528	1	-1	0	0	0	0
1062	cg00944638	1	1	-1	0	0	0
1063	cg00944873	1	1	0	0	0	0
1064	cg00945234	1	0	-1	0	0	0
1065	cg00953066	1	1	-1	0	0	0
1066	cg00953363	1	0	-1	0	0	0
1067	cg00954536	1	0	-1	0	0	0
1068	cg00959118	1	-1	1	0	0	0
1069	cg00960050	1	1	-1	0	0	0
1070	cg00961325	1	0	-1	0	0	0
1071	cg00961792	1	1	-1	0	0	0
1072	cg00961940	1	0	-1	0	0	0
1073	cg00962125	1	1	-1	0	0	0
1074	cg00962991	1	1	0	0	0	0
1075	cg00963060	1	1	0	0	0	0
1076	cg00963674	1	0	-1	0	0	0
1077	cg00965931	1	0	-1	0	0	0
1078	cg00966333	1	0	-1	0	0	0
1079	cg00967238	1	1	-1	0	0	0
1080	cg00968310	1	1	0	0	0	0
1081	cg00968444	1	1	-1	0	0	0
1082	cg00968616	1	1	-1	0	0	0
1083	cg00969787	1	0	-1	0	0	0
1084	cg00969988	1	0	-1	0	0	0
1085	cg00970304	1	1	0	0	0	0
1086	cg00970753	1	1	0	0	0	0
1087	cg00971050	1	1	-1	0	0	0
1088	cg00971676	1	0	-1	0	0	0
1089	cg00971933	1	-1	1	0	0	0
1090	cg00972338	1	0	-1	0	0	0
1091	cg00973823	1	0	-1	0	0	0
1092	cg00974149	1	0	-1	0	0	0
1093	cg00974579	1	1	-1	0	0	0
1094	cg00976532	1	1	0	0	0	0
1095	cg00977526	1	1	-1	0	0	0
1096	cg00977903	1	1	0	0	0	0
1097	cg00978814	1	1	0	0	0	0
1098	cg00980319	1	0	-1	0	0	0
1099	cg00980538	1	1	-1	0	0	0
1100	cg00980840	1	1	-1	0	0	0
1101	cg00981797	1	1	-1	0	0	0
1102	cg00982622	1	-1	1	0	0	0
1103	cg00983904	1	1	-1	0	0	0
1104	cg00986803	1	1	0	0	0	0
1105	cg00987839	1	-1	0	0	0	0
1106	cg00988037	1	1	-1	0	0	0
1107	cg00988754	1	1	-1	0	0	0
1108	cg00989220	1	-1	0	0	0	0
1109	cg00989765	1	1	-1	0	0	0
1110	cg00989986	1	0	-1	0	0	0
1111	cg00990740	1	1	0	0	0	0
1112	cg00992687	1	0	-1	0	0	0
1113	cg00992766	1	1	-1	0	0	0
1114	cg00992913	1	0	-1	0	0	0
1115	cg00995911	1	1	-1	0	0	0
1116	cg00997464	1	0	-1	0	0	0
1117	cg00998075	1	1	0	0	0	0
1118	cg01000094	1	1	-1	0	0	0
1119	cg01000937	1	-1	0	0	0	0
1120	cg01001468	1	1	-1	0	0	0
1121	cg01002223	1	0	-1	0	0	0
1122	cg01002381	1	0	-1	0	0	0
1123	cg01002995	1	0	-1	0	0	0
1124	cg01003587	1	1	-1	0	0	0
1125	cg01003803	1	1	-1	0	0	0
1126	cg01003859	1	1	-1	0	0	0
1127	cg01004173	1	1	-1	0	0	0
1128	cg01004278	1	1	-1	0	0	0
1129	cg01006822	1	0	-1	0	0	0
1130	cg01008463	1	-1	1	0	0	0
1131	cg01009427	1	1	0	0	0	0
1132	cg01012280	1	-1	-1	0	0	0
1133	cg01012445	1	1	0	0	0	0
1134	cg01016857	1	1	0	0	0	0
1135	cg01017491	1	0	-1	0	0	0
1136	cg01017541	1	-1	1	0	0	0
1137	cg01018002	1	0	-1	0	0	0
1138	cg01020356	1	0	-1	0	0	0
1139	cg01021431	1	1	-1	0	0	0
1140	cg01022345	1	1	0	0	0	0
1141	cg01024878	1	1	0	0	0	0
1142	cg01025954	1	1	0	0	0	0
1143	cg01026385	1	0	-1	0	0	0
1144	cg01026898	1	1	0	0	0	0
1145	cg01026953	1	1	0	0	0	0
1146	cg01027498	1	1	-1	0	0	0
1147	cg01028796	1	0	-1	0	0	0
1148	cg01029302	1	1	-1	0	0	0
1149	cg01033316	1	0	-1	0	0	0
1150	cg01035160	1	-1	0	0	0	0
1151	cg01035422	1	-1	1	0	0	0
1152	cg01035931	1	1	0	0	0	0
1153	cg01037673	1	1	-1	0	0	0
1154	cg01037683	1	-1	1	0	0	0
1155	cg01038450	1	0	-1	0	0	0
1156	cg01038750	1	-1	1	0	0	0
1157	cg01039083	1	1	-1	0	0	0
1158	cg01040366	1	-1	1	0	0	0
1159	cg01042246	1	1	-1	0	0	0
1160	cg01042641	1	-1	0	0	0	0
1161	cg01042749	1	1	-1	0	0	0
1162	cg01044166	1	1	-1	0	0	0
1163	cg01046604	1	1	0	0	0	0
1164	cg01046703	1	0	-1	0	0	0
1165	cg01047025	1	1	0	0	0	0
1166	cg01048244	1	0	-1	0	0	0
1167	cg01049176	1	1	-1	0	0	0
1168	cg01049205	1	0	-1	0	0	0
1169	cg01050266	1	-1	0	0	0	0
1170	cg01050965	1	1	0	0	0	0
1171	cg01051503	1	1	-1	0	0	0
1172	cg01054755	1	1	-1	0	0	0
1173	cg01055191	1	0	-1	0	0	0
1174	cg01056853	1	0	-1	0	0	0
1175	cg01061744	1	1	0	0	0	0
1176	cg01062834	1	1	0	0	0	0
1177	cg01063076	1	1	0	0	0	0
1178	cg01064918	1	0	-1	0	0	0
1179	cg01065103	1	0	-1	0	0	0
1180	cg01065605	1	1	-1	0	0	0
1181	cg01066917	1	0	-1	0	0	0
1182	cg01067326	1	1	-1	0	0	0
1183	cg01067940	1	-1	0	0	0	0
1184	cg01068412	1	1	-1	0	0	0
1185	cg01069845	1	1	-1	0	0	0
1186	cg01070219	1	1	-1	0	0	0
1187	cg01070404	1	1	-1	0	0	0
1188	cg01070470	1	1	-1	0	0	0
1189	cg01070985	1	0	-1	0	0	0
1190	cg01071313	1	1	-1	0	0	0
1191	cg01071314	1	-1	1	0	0	0
1192	cg01073243	1	1	-1	0	0	0
1193	cg01074284	1	1	-1	0	0	0
1194	cg01075761	1	1	0	0	0	0
1195	cg01076997	1	1	-1	0	0	0
1196	cg01077379	1	0	-1	0	0	0
1197	cg01078772	1	1	-1	0	0	0
1198	cg01078871	1	-1	0	0	0	0
1199	cg01079651	1	1	0	0	0	0
1200	cg01079768	1	1	-1	0	0	0
1201	cg01082862	1	1	-1	0	0	0
1202	cg01083495	1	1	0	0	0	0
1203	cg01084154	1	1	-1	0	0	0
1204	cg01085286	1	1	0	0	0	0
1205	cg01085765	1	1	0	0	0	0
1206	cg01086299	1	0	-1	0	0	0
1207	cg01087392	1	1	-1	0	0	0
1208	cg01087645	1	-1	1	0	0	0
1209	cg01087663	1	1	-1	0	0	0
1210	cg01087866	1	1	0	0	0	0
1211	cg01092839	1	1	-1	0	0	0
1212	cg01093296	1	1	-1	0	0	0
1213	cg01093383	1	0	-1	0	0	0
1214	cg01093801	1	1	-1	0	0	0
1215	cg01093885	1	0	-1	0	0	0
1216	cg01094108	1	1	0	0	0	0
1217	cg01094748	1	0	-1	0	0	0
1218	cg01094967	1	1	-1	0	0	0
1219	cg01095328	1	0	-1	0	0	0
1220	cg01096095	1	0	-1	0	0	0
1221	cg01096546	1	1	-1	0	0	0
1222	cg01098651	1	1	-1	0	0	0
1223	cg01098771	1	0	-1	0	0	0
1224	cg01099231	1	0	-1	0	0	0
1225	cg01100208	1	0	-1	0	0	0
1226	cg01100678	1	1	-1	0	0	0
1227	cg01100763	1	0	-1	0	0	0
1228	cg01100912	1	0	-1	0	0	0
1229	cg01101881	1	0	-1	0	0	0
1230	cg01102856	1	1	-1	0	0	0
1231	cg01103207	1	1	-1	0	0	0
1232	cg01103582	1	1	0	0	0	0
1233	cg01105943	1	1	-1	0	0	0
1234	cg01106145	1	1	-1	0	0	0
1235	cg01106792	1	0	-1	0	0	0
1236	cg01108219	1	-1	1	0	0	0
1237	cg01108476	1	1	0	0	0	0
1238	cg01109219	1	-1	0	0	0	0
1239	cg01109535	1	1	-1	0	0	0
1240	cg01109734	1	1	-1	0	0	0
1241	cg01111203	1	1	-1	0	0	0
1242	cg01111245	1	1	-1	0	0	0
1243	cg01112720	1	-1	1	0	0	0
1244	cg01112784	1	0	-1	0	0	0
1245	cg01112927	1	-1	1	0	0	0
1246	cg01113092	1	-1	0	0	0	0
1247	cg01119971	1	1	-1	0	0	0
1248	cg01121022	1	1	0	0	0	0
1249	cg01121892	1	1	-1	0	0	0
1250	cg01123035	1	1	-1	0	0	0
1251	cg01123282	1	-1	0	0	0	0
1252	cg01124027	1	0	-1	0	0	0
1253	cg01124201	1	1	-1	0	0	0
1254	cg01124529	1	1	0	0	0	0
1255	cg01125066	1	-1	0	0	0	0
1256	cg01125469	1	0	-1	0	0	0
1257	cg01126855	1	0	-1	0	0	0
1258	cg01127300	1	1	0	0	0	0
1259	cg01127651	1	-1	1	0	0	0
1260	cg01127714	1	1	-1	0	0	0
1261	cg01129641	1	1	0	0	0	0
1262	cg01131147	1	1	-1	0	0	0
1263	cg01132100	1	0	-1	0	0	0
1264	cg01132515	1	0	-1	0	0	0
1265	cg01133890	1	1	0	0	0	0
1266	cg01134297	1	1	0	0	0	0
1267	cg01136235	1	-1	0	0	0	0
1268	cg01137941	1	0	-1	0	0	0
1269	cg01139508	1	1	-1	0	0	0
1270	cg01140826	1	1	-1	0	0	0
1271	cg01144538	1	0	-1	0	0	0
1272	cg01145119	1	-1	-1	0	0	0
1273	cg01146314	1	1	-1	0	0	0
1274	cg01146485	1	1	-1	0	0	0
1275	cg01147742	1	1	-1	0	0	0
1276	cg01148576	1	-1	1	0	0	0
1277	cg01149615	1	0	-1	0	0	0
1278	cg01150433	1	0	-1	0	0	0
1279	cg01151995	1	0	-1	0	0	0
1280	cg01152619	1	0	1	0	0	0
1281	cg01154046	1	0	-1	0	0	0
1282	cg01157152	1	1	-1	0	0	0
1283	cg01158140	1	0	-1	0	0	0
1284	cg01159283	1	0	-1	0	0	0
1285	cg01159380	1	1	0	0	0	0
1286	cg01160085	1	1	-1	0	0	0
1287	cg01160628	1	-1	1	0	0	0
1288	cg01161312	1	1	0	0	0	0
1289	cg01161532	1	0	-1	0	0	0
1290	cg01162104	1	-1	1	0	0	0
1291	cg01163056	1	1	0	0	0	0
1292	cg01163066	1	1	-1	0	0	0
1293	cg01163298	1	1	-1	0	0	0
1294	cg01164015	1	1	-1	0	0	0
1295	cg01164187	1	1	-1	0	0	0
1296	cg01164511	1	0	-1	0	0	0
1297	cg01164671	1	-1	0	0	0	0
1298	cg01165297	1	-1	1	0	0	0
1299	cg01166384	1	1	0	0	0	0
1300	cg01166994	1	-1	1	0	0	0
1301	cg01168435	1	1	0	0	0	0
1302	cg01169219	1	1	-1	0	0	0
1303	cg01171213	1	0	-1	0	0	0
1304	cg01171588	1	-1	1	0	0	0
1305	cg01171898	1	-1	0	0	0	0
1306	cg01172903	1	-1	0	0	0	0
1307	cg01173703	1	-1	0	0	0	0
1308	cg01176458	1	1	0	0	0	0
1309	cg01179441	1	-1	1	0	0	0
1310	cg01179618	1	0	-1	0	0	0
1311	cg01180046	1	0	-1	0	0	0
1312	cg01180513	1	0	-1	0	0	0
1313	cg01180601	1	1	-1	0	0	0
1314	cg01181105	1	1	-1	0	0	0
1315	cg01182683	1	1	-1	0	0	0
1316	cg01183586	1	0	-1	0	0	0
1317	cg01185502	1	1	0	0	0	0
1318	cg01185682	1	0	-1	0	0	0
1319	cg01187600	1	1	-1	0	0	0
1320	cg01188146	1	1	0	0	0	0
1321	cg01189915	1	1	0	0	0	0
1322	cg01191587	1	0	-1	0	0	0
1323	cg01194674	1	0	-1	0	0	0
1324	cg01195858	1	1	-1	0	0	0
1325	cg01197091	1	1	-1	0	0	0
1326	cg01197170	1	0	-1	0	0	0
1327	cg01197411	1	-1	1	0	0	0
1328	cg01198156	1	1	0	0	0	0
1329	cg01199224	1	-1	0	0	0	0
1330	cg01200173	1	0	-1	0	0	0
1331	cg01200585	1	0	-1	0	0	0
1332	cg01201782	1	1	0	0	0	0
1333	cg01203340	1	1	0	0	0	0
1334	cg01203443	1	1	-1	0	0	0
1335	cg01206349	1	1	-1	0	0	0
1336	cg01206640	1	1	-1	0	0	0
1337	cg01206651	1	1	-1	0	0	0
1338	cg01206691	1	0	-1	0	0	0
1339	cg01206923	1	-1	1	0	0	0
1340	cg01207100	1	1	-1	0	0	0
1341	cg01207311	1	1	0	0	0	0
1342	cg01208537	1	-1	0	0	0	0
1343	cg01208786	1	1	0	0	0	0
1344	cg01209271	1	-1	0	0	0	0
1345	cg01210513	1	0	-1	0	0	0
1346	cg01210622	1	1	-1	0	0	0
1347	cg01211283	1	0	-1	0	0	0
1348	cg01213928	1	0	-1	0	0	0
1349	cg01214417	1	0	-1	0	0	0
1350	cg01214459	1	0	-1	0	0	0
1351	cg01215169	1	0	-1	0	0	0
1352	cg01220134	1	0	-1	0	0	0
1353	cg01221484	1	0	-1	0	0	0
1354	cg01221610	1	-1	1	0	0	0
1355	cg01221836	1	1	-1	0	0	0
1356	cg01223221	1	1	0	0	0	0
1357	cg01223336	1	1	-1	0	0	0
1358	cg01223741	1	-1	1	0	0	0
1359	cg01225175	1	1	-1	0	0	0
1360	cg01225948	1	0	-1	0	0	0
1361	cg01226653	1	1	-1	0	0	0
1362	cg01227359	1	1	-1	0	0	0
1363	cg01227537	1	1	-1	0	0	0
1364	cg01230224	1	0	-1	0	0	0
1365	cg01230282	1	0	-1	0	0	0
1366	cg01235024	1	1	0	0	0	0
1367	cg01235114	1	0	-1	0	0	0
1368	cg01235463	1	-1	1	0	0	0
1369	cg01235591	1	1	0	0	0	0
1370	cg01236299	1	1	0	0	0	0
1371	cg01236404	1	1	0	0	0	0
1372	cg01237565	1	0	-1	0	0	0
1373	cg01237870	1	0	-1	0	0	0
1374	cg01240049	1	0	1	0	0	0
1375	cg01241301	1	1	-1	0	0	0
1376	cg01241798	1	-1	1	0	0	0
1377	cg01243297	1	1	-1	0	0	0
1378	cg01244514	1	1	-1	0	0	0
1379	cg01244775	1	0	-1	0	0	0
1380	cg01244953	1	0	-1	0	0	0
1381	cg01245787	1	0	-1	0	0	0
1382	cg01245860	1	1	0	0	0	0
1383	cg01248866	1	0	-1	0	0	0
1384	cg01249300	1	1	0	0	0	0
1385	cg01250320	1	0	-1	0	0	0
1386	cg01250558	1	1	-1	0	0	0
1387	cg01251591	1	1	-1	0	0	0
1388	cg01252219	1	1	0	0	0	0
1389	cg01253143	1	0	-1	0	0	0
1390	cg01253386	1	1	0	0	0	0
1391	cg01256522	1	0	-1	0	0	0
1392	cg01256674	1	0	-1	0	0	0
1393	cg01256865	1	0	-1	0	0	0
1394	cg01259362	1	1	0	0	0	0
1395	cg01260103	1	1	-1	0	0	0
1396	cg01261464	1	1	-1	0	0	0
1397	cg01267448	1	0	-1	0	0	0
1398	cg01268721	1	1	0	0	0	0
1399	cg01268859	1	0	-1	0	0	0
1400	cg01268901	1	-1	1	0	0	0
1401	cg01270438	1	-1	-1	0	0	0
1402	cg01273150	1	0	-1	0	0	0
1403	cg01274643	1	1	-1	0	0	0
1404	cg01275819	1	0	-1	0	0	0
1405	cg01275848	1	1	0	0	0	0
1406	cg01275932	1	1	0	0	0	0
1407	cg01276625	1	0	-1	0	0	0
1408	cg01278301	1	1	0	0	0	0
1409	cg01278387	1	0	-1	0	0	0
1410	cg01278596	1	0	-1	0	0	0
1411	cg01279426	1	0	-1	0	0	0
1412	cg01281038	1	1	-1	0	0	0
1413	cg01282678	1	1	0	0	0	0
1414	cg01283246	1	1	-1	0	0	0
1415	cg01284702	1	0	-1	0	0	0
1416	cg01285522	1	0	-1	0	0	0
1417	cg01286133	1	0	-1	0	0	0
1418	cg01288322	1	-1	1	0	0	0
1419	cg01288695	1	0	-1	0	0	0
1420	cg01291076	1	1	-1	0	0	0
1421	cg01291129	1	-1	1	0	0	0
1422	cg01291856	1	0	-1	0	0	0
1423	cg01292947	1	1	-1	0	0	0
1424	cg01293143	1	1	0	0	0	0
1425	cg01293164	1	0	-1	0	0	0
1426	cg01294327	1	0	-1	0	0	0
1427	cg01295188	1	1	0	0	0	0
1428	cg01296875	1	1	-1	0	0	0
1429	cg01297191	1	0	-1	0	0	0
1430	cg01300557	1	1	0	0	0	0
1431	cg01301637	1	1	-1	0	0	0
1432	cg01302066	1	1	0	0	0	0
1433	cg01303008	1	1	-1	0	0	0
1434	cg01303685	1	1	-1	0	0	0
1435	cg01304710	1	0	-1	0	0	0
1436	cg01305186	1	1	-1	0	0	0
1437	cg01306510	1	-1	1	0	0	0
1438	cg01306614	1	-1	1	0	0	0
1439	cg01307092	1	1	-1	0	0	0
1440	cg01309431	1	1	-1	0	0	0
1441	cg01310662	1	1	-1	0	0	0
1442	cg01315787	1	1	0	0	0	0
1443	cg01316071	1	0	-1	0	0	0
1444	cg01316109	1	1	-1	0	0	0
1445	cg01316116	1	1	0	0	0	0
1446	cg01316819	1	-1	1	0	0	0
1447	cg01316857	1	1	0	0	0	0
1448	cg01316876	1	1	-1	0	0	0
1449	cg01316983	1	0	-1	0	0	0
1450	cg01319849	1	0	-1	0	0	0
1451	cg01324828	1	1	0	0	0	0
1452	cg01325599	1	0	-1	0	0	0
1453	cg01326813	1	0	-1	0	0	0
1454	cg01328269	1	1	0	0	0	0
1455	cg01329093	1	0	-1	0	0	0
1456	cg01329153	1	1	0	0	0	0
1457	cg01329318	1	1	-1	0	0	0
1458	cg01329579	1	1	-1	0	0	0
1459	cg01330620	1	1	-1	0	0	0
1460	cg01330670	1	0	-1	0	0	0
1461	cg01331335	1	1	-1	0	0	0
1462	cg01331791	1	1	-1	0	0	0
1463	cg01334232	1	1	-1	0	0	0
1464	cg01335286	1	1	0	0	0	0
1465	cg01339180	1	1	-1	0	0	0
1466	cg01340398	1	1	0	0	0	0
1467	cg01343152	1	1	-1	0	0	0
1468	cg01343533	1	0	-1	0	0	0
1469	cg01343729	1	0	-1	0	0	0
1470	cg01343991	1	1	-1	0	0	0
1471	cg01344289	1	0	-1	0	0	0
1472	cg01346114	1	1	-1	0	0	0
1473	cg01348128	1	0	-1	0	0	0
1474	cg01349309	1	1	-1	0	0	0
1475	cg01349428	1	0	-1	0	0	0
1476	cg01349858	1	1	-1	0	0	0
1477	cg01350952	1	1	-1	0	0	0
1478	cg01351072	1	1	-1	0	0	0
1479	cg01351177	1	1	-1	0	0	0
1480	cg01353139	1	0	-1	0	0	0
1481	cg01353608	1	1	-1	0	0	0
1482	cg01354088	0	0	0	1	-1	0
1483	cg01354151	1	1	-1	0	0	0
1484	cg01354479	1	1	0	0	0	0
1485	cg01354921	1	1	0	0	0	0
1486	cg01355198	1	1	-1	0	0	0
1487	cg01355382	1	1	0	0	0	0
1488	cg01356910	1	0	-1	0	0	0
1489	cg01357292	1	1	0	0	0	0
1490	cg01357429	1	1	-1	0	0	0
1491	cg01357713	1	0	-1	0	0	0
1492	cg01357771	1	1	0	0	0	0
1493	cg01358522	1	1	0	0	0	0
1494	cg01360224	1	0	-1	0	0	0
1495	cg01360936	1	1	0	0	0	0
1496	cg01361263	1	0	-1	0	0	0
1497	cg01361849	1	-1	0	0	0	0
1498	cg01362754	1	1	0	0	0	0
1499	cg01362762	1	0	-1	0	0	0
1500	cg01362882	1	-1	-1	0	0	0
1501	cg01363284	1	-1	0	0	0	0
1502	cg01366467	1	1	-1	0	0	0
1503	cg01367310	1	0	-1	0	0	0
1504	cg01367324	1	1	-1	0	0	0
1505	cg01367393	1	0	-1	0	0	0
1506	cg01368089	1	1	0	0	0	0
1507	cg01368406	1	1	-1	0	0	0
1508	cg01369378	1	1	0	0	0	0
1509	cg01370013	1	0	-1	0	0	0
1510	cg01370129	1	1	0	0	0	0
1511	cg01370334	1	1	0	0	0	0
1512	cg01370575	1	0	-1	0	0	0
1513	cg01372961	1	1	0	0	0	0
1514	cg01373825	1	-1	0	0	0	0
1515	cg01374954	1	1	0	0	0	0
1516	cg01375106	1	0	-1	0	0	0
1517	cg01377696	1	-1	1	0	0	0
1518	cg01378679	1	0	-1	0	0	0
1519	cg01378812	1	0	-1	0	0	0
1520	cg01379240	1	0	-1	0	0	0
1521	cg01379297	1	0	-1	0	0	0
1522	cg01379701	1	1	-1	0	0	0
1523	cg01380153	1	1	0	0	0	0
1524	cg01380710	1	0	-1	0	0	0
1525	cg01381795	1	0	-1	0	0	0
1526	cg01382504	1	1	-1	0	0	0
1527	cg01382649	1	1	-1	0	0	0
1528	cg01382688	1	0	-1	0	0	0
1529	cg01382938	1	0	-1	0	0	0
1530	cg01382982	1	-1	1	0	0	0
1531	cg01384268	1	1	-1	0	0	0
1532	cg01385862	1	1	-1	0	0	0
1533	cg01387797	1	1	0	0	0	0
1534	cg01388144	1	1	-1	0	0	0
1535	cg01389445	1	0	-1	0	0	0
1536	cg01390543	1	1	0	0	0	0
1537	cg01392544	1	0	-1	0	0	0
1538	cg01392841	1	1	-1	0	0	0
1539	cg01394199	1	1	0	0	0	0
1540	cg01398017	1	0	-1	0	0	0
1541	cg01398125	1	0	-1	0	0	0
1542	cg01399860	1	1	0	0	0	0
1543	cg01399981	1	1	0	0	0	0
1544	cg01400062	1	0	-1	0	0	0
1545	cg01400476	1	1	-1	0	0	0
1546	cg01400638	1	0	-1	0	0	0
1547	cg01400712	1	-1	1	0	0	0
1548	cg01400807	1	1	0	0	0	0
1549	cg01401336	1	1	-1	0	0	0
1550	cg01401452	1	1	-1	0	0	0
1551	cg01402511	1	-1	1	0	0	0
1552	cg01405582	1	1	0	0	0	0
1553	cg01405684	1	1	0	0	0	0
1554	cg01407010	1	1	-1	0	0	0
1555	cg01407073	1	1	-1	0	0	0
1556	cg01407558	1	0	-1	0	0	0
1557	cg01409734	1	-1	1	0	0	0
1558	cg01409793	1	0	-1	0	0	0
1559	cg01410116	1	1	0	0	0	0
1560	cg01410515	1	1	-1	0	0	0
1561	cg01412803	1	1	0	0	0	0
1562	cg01413405	1	1	-1	0	0	0
1563	cg01414147	1	1	-1	0	0	0
1564	cg01416578	1	0	-1	0	0	0
1565	cg01416724	1	0	-1	0	0	0
1566	cg01417133	1	1	0	0	0	0
1567	cg01417313	1	1	-1	0	0	0
1568	cg01417615	1	1	-1	0	0	0
1569	cg01417625	1	1	0	0	0	0
1570	cg01419479	1	0	-1	0	0	0
1571	cg01419831	1	0	-1	0	0	0
1572	cg01421267	1	0	-1	0	0	0
1573	cg01422243	1	1	-1	0	0	0
1574	cg01423572	1	1	0	0	0	0
1575	cg01425718	1	-1	0	0	0	0
1576	cg01426923	1	1	-1	0	0	0
1577	cg01427231	1	1	-1	0	0	0
1578	cg01429662	1	0	-1	0	0	0
1579	cg01430367	1	1	-1	0	0	0
1580	cg01431183	1	0	-1	0	0	0
1581	cg01431455	1	-1	0	0	0	0
1582	cg01431482	1	1	0	0	0	0
1583	cg01431972	1	1	-1	0	0	0
1584	cg01433998	1	0	-1	0	0	0
1585	cg01434121	1	0	-1	0	0	0
1586	cg01434197	1	0	-1	0	0	0
1587	cg01434559	1	1	0	0	0	0
1588	cg01434653	1	0	-1	0	0	0
1589	cg01434694	1	1	0	0	0	0
1590	cg01435819	1	1	0	0	0	0
1591	cg01437577	1	1	-1	0	0	0
1592	cg01439670	1	0	-1	0	0	0
1593	cg01441014	1	0	-1	0	0	0
1594	cg01442844	1	-1	1	0	0	0
1595	cg01442903	1	1	-1	0	0	0
1596	cg01443394	1	-1	-1	0	0	0
1597	cg01443416	1	-1	1	0	0	0
1598	cg01443601	1	1	-1	0	0	0
1599	cg01443884	1	1	-1	0	0	0
1600	cg01444004	1	1	0	0	0	0
1601	cg01444669	1	1	-1	0	0	0
1602	cg01444675	1	0	-1	0	0	0
1603	cg01445395	1	1	-1	0	0	0
1604	cg01446576	1	1	-1	0	0	0
1605	cg01448087	1	0	-1	0	0	0
1606	cg01448341	1	1	-1	0	0	0
1607	cg01451391	1	1	-1	0	0	0
1608	cg01453111	1	1	0	0	0	0
1609	cg01453929	1	-1	-1	0	0	0
1610	cg01454134	1	0	-1	0	0	0
1611	cg01455069	1	1	-1	0	0	0
1612	cg01455178	1	1	-1	0	0	0
1613	cg01459155	1	-1	1	0	0	0
1614	cg01459453	1	-1	0	0	0	0
1615	cg01460835	1	1	0	0	0	0
1616	cg01460969	1	-1	0	0	0	0
1617	cg01461211	1	1	-1	0	0	0
1618	cg01463908	1	1	0	0	0	0
1619	cg01464740	1	0	-1	0	0	0
1620	cg01465490	1	1	-1	0	0	0
1621	cg01466017	1	0	-1	0	0	0
1622	cg01468677	1	0	-1	0	0	0
1623	cg01468717	1	-1	1	0	0	0
1624	cg01469284	1	1	-1	0	0	0
1625	cg01469760	1	0	-1	0	0	0
1626	cg01469836	1	1	-1	0	0	0
1627	cg01470156	1	1	-1	0	0	0
1628	cg01473602	1	1	-1	0	0	0
1629	cg01474480	1	1	0	0	0	0
1630	cg01475204	1	0	-1	0	0	0
1631	cg01475855	1	0	-1	0	0	0
1632	cg01476568	1	1	-1	0	0	0
1633	cg01476789	1	1	-1	0	0	0
1634	cg01478450	1	1	-1	0	0	0
1635	cg01480831	1	-1	-1	0	0	0
1636	cg01481159	1	0	-1	0	0	0
1637	cg01481423	1	1	0	0	0	0
1638	cg01481625	1	0	-1	0	0	0
1639	cg01482676	1	0	-1	0	0	0
1640	cg01483681	1	1	-1	0	0	0
1641	cg01483882	1	0	-1	0	0	0
1642	cg01486428	1	1	-1	0	0	0
1643	cg01487187	1	1	-1	0	0	0
1644	cg01489775	1	1	0	0	0	0
1645	cg01492853	1	-1	0	0	0	0
1646	cg01493303	1	1	-1	0	0	0
1647	cg01495099	1	0	-1	0	0	0
1648	cg01497377	1	1	-1	0	0	0
1649	cg01499001	1	-1	0	0	0	0
1650	cg01499815	1	1	-1	0	0	0
1651	cg01503329	1	1	-1	0	0	0
1652	cg01504215	1	1	-1	0	0	0
1653	cg01504836	1	1	-1	0	0	0
1654	cg01505254	1	1	-1	0	0	0
1655	cg01505367	1	0	-1	0	0	0
1656	cg01506855	1	1	-1	0	0	0
1657	cg01507033	1	1	0	0	0	0
1658	cg01507173	1	1	0	0	0	0
1659	cg01508796	1	-1	0	0	0	0
1660	cg01509464	1	-1	1	0	0	0
1661	cg01509853	1	1	0	0	0	0
1662	cg01510261	1	1	-1	0	0	0
1663	cg01510813	1	1	-1	0	0	0
1664	cg01512113	1	0	-1	0	0	0
1665	cg01512854	1	0	-1	0	0	0
1666	cg01514520	1	1	-1	0	0	0
1667	cg01515155	1	-1	1	0	0	0
1668	cg01516446	1	1	-1	0	0	0
1669	cg01517565	1	1	-1	0	0	0
1670	cg01519081	1	-1	1	0	0	0
1671	cg01519253	1	1	-1	1	0	-1
1672	cg01520858	1	0	-1	0	0	0
1673	cg01520867	1	0	-1	0	0	0
1674	cg01520983	1	-1	0	0	0	0
1675	cg01521449	1	1	-1	0	0	0
1676	cg01522016	1	0	-1	0	0	0
1677	cg01524859	1	1	0	0	0	0
1678	cg01527307	1	-1	0	0	0	0
1679	cg01527959	1	-1	0	0	0	0
1680	cg01529149	1	0	-1	0	0	0
1681	cg01529844	1	1	-1	0	0	0
1682	cg01530687	1	1	-1	0	0	0
1683	cg01531398	1	1	-1	0	0	0
1684	cg01531542	1	1	-1	0	0	0
1685	cg01532075	1	0	-1	0	0	0
1686	cg01532206	1	0	-1	0	0	0
1687	cg01532600	1	0	-1	0	0	0
1688	cg01533250	1	1	0	0	0	0
1689	cg01533258	1	-1	1	0	0	0
1690	cg01536279	1	0	-1	0	0	0
1691	cg01536327	1	1	-1	0	0	0
1692	cg01538066	1	1	-1	0	0	0
1693	cg01538263	1	1	0	0	0	0
1694	cg01538659	1	1	-1	0	0	0
1695	cg01540129	1	0	-1	0	0	0
1696	cg01544270	1	0	-1	0	0	0
1697	cg01544854	1	0	-1	0	0	0
1698	cg01544903	1	1	-1	0	0	0
1699	cg01545145	1	1	0	0	0	0
1700	cg01547338	1	0	-1	0	0	0
1701	cg01547581	1	-1	1	0	0	0
1702	cg01547890	1	0	-1	0	0	0
1703	cg01548249	1	1	-1	0	0	0
1704	cg01548889	1	0	-1	0	0	0
1705	cg01549404	1	0	-1	0	0	0
1706	cg01552059	1	-1	1	0	0	0
1707	cg01552195	1	1	-1	0	0	0
1708	cg01552918	1	-1	1	0	0	0
1709	cg01556017	1	1	-1	0	0	0
1710	cg01557547	1	0	-1	0	0	0
1711	cg01557614	1	1	-1	0	0	0
1712	cg01557749	1	1	-1	0	0	0
1713	cg01557791	1	1	-1	0	0	0
1714	cg01557883	1	1	-1	0	0	0
1715	cg01557951	1	1	-1	0	0	0
1716	cg01558242	1	1	0	0	0	0
1717	cg01558307	1	1	-1	0	0	0
1718	cg01559436	1	1	-1	0	0	0
1719	cg01560423	1	1	-1	0	0	0
1720	cg01560448	1	1	-1	0	0	0
1721	cg01560554	1	-1	1	0	0	0
1722	cg01560739	1	1	-1	0	0	0
1723	cg01561200	1	1	0	0	0	0
1724	cg01563031	1	0	-1	0	0	0
1725	cg01563818	1	1	-1	0	0	0
1726	cg01565028	1	1	-1	0	0	0
1727	cg01566449	1	1	-1	0	0	0
1728	cg01566527	1	1	-1	0	0	0
1729	cg01567672	1	0	-1	0	0	0
1730	cg01568816	1	1	0	0	0	0
1731	cg01570297	1	1	0	0	0	0
1732	cg01571283	1	1	-1	0	0	0
1733	cg01571806	1	1	-1	0	0	0
1734	cg01572334	1	1	-1	0	0	0
1735	cg01573067	1	0	-1	0	0	0
1736	cg01573293	1	-1	0	0	0	0
1737	cg01574414	1	1	-1	0	0	0
1738	cg01574694	1	1	-1	0	0	0
1739	cg01574787	1	0	-1	0	0	0
1740	cg01575603	1	1	-1	0	0	0
1741	cg01576531	1	1	-1	0	0	0
1742	cg01577414	1	1	-1	0	0	0
1743	cg01580181	1	1	-1	0	0	0
1744	cg01583021	1	1	0	0	0	0
1745	cg01583099	1	1	-1	0	0	0
1746	cg01583915	1	1	0	0	0	0
1747	cg01584000	1	1	-1	0	0	0
1748	cg01584377	1	1	-1	0	0	0
1749	cg01587896	1	0	-1	0	0	0
1750	cg01588493	1	1	0	0	0	0
1751	cg01588546	1	1	-1	0	0	0
1752	cg01590051	1	0	-1	0	0	0
1753	cg01590693	1	0	-1	0	0	0
1754	cg01592674	1	1	-1	0	0	0
1755	cg01592801	1	-1	1	0	0	0
1756	cg01593609	1	0	-1	0	0	0
1757	cg01595484	1	-1	0	0	0	0
1758	cg01597604	1	-1	1	0	0	0
1759	cg01597629	1	0	-1	0	0	0
1760	cg01598575	1	1	0	0	0	0
1761	cg01599473	1	1	-1	0	0	0
1762	cg01601016	1	1	-1	0	0	0
1763	cg01601105	1	1	0	0	0	0
1764	cg01601279	1	1	0	0	0	0
1765	cg01601845	1	-1	1	0	0	0
1766	cg01602287	1	1	-1	0	0	0
1767	cg01603118	1	0	-1	0	0	0
1768	cg01604611	1	-1	1	0	0	0
1769	cg01604924	1	-1	0	0	0	0
1770	cg01606571	1	1	-1	0	0	0
1771	cg01606878	1	1	0	0	0	0
1772	cg01607849	1	-1	1	0	0	0
1773	cg01608167	1	1	-1	0	0	0
1774	cg01610632	1	1	-1	0	0	0
1775	cg01610636	1	0	-1	0	0	0
1776	cg01612300	1	0	-1	0	0	0
1777	cg01612787	1	1	0	0	0	0
1778	cg01612961	1	1	0	0	0	0
1779	cg01613189	1	1	0	0	0	0
1780	cg01614237	0	0	0	1	0	-1
1781	cg01614570	1	0	-1	0	0	0
1782	cg01614598	1	-1	1	0	0	0
1783	cg01614964	1	0	-1	0	0	0
1784	cg01616440	1	0	-1	0	0	0
1785	cg01616568	1	1	-1	0	0	0
1786	cg01618114	1	1	-1	0	0	0
1787	cg01619129	1	1	-1	0	0	0
1788	cg01620308	1	-1	1	0	0	0
1789	cg01620970	1	1	0	0	0	0
1790	cg01621132	1	0	-1	0	0	0
1791	cg01621420	1	1	-1	0	0	0
1792	cg01621974	1	0	-1	0	0	0
1793	cg01623751	1	0	-1	0	0	0
1794	cg01626870	1	0	-1	0	0	0
1795	cg01627847	1	0	-1	0	0	0
1796	cg01628053	1	1	0	0	0	0
1797	cg01628509	1	1	0	0	0	0
1798	cg01628737	1	1	-1	0	0	0
1799	cg01629873	1	-1	0	0	0	0
1800	cg01629891	1	1	-1	0	0	0
1801	cg01630177	1	1	-1	0	0	0
1802	cg01630262	1	1	0	0	0	0
1803	cg01631322	1	0	-1	0	0	0
1804	cg01631375	1	1	-1	0	0	0
1805	cg01631732	1	0	-1	0	0	0
1806	cg01632288	1	1	0	0	0	0
1807	cg01633216	1	1	-1	0	0	0
1808	cg01635742	1	0	-1	0	0	0
1809	cg01636096	1	1	0	0	0	0
1810	cg01636591	1	1	-1	0	0	0
1811	cg01639256	1	0	-1	0	0	0
1812	cg01640363	1	0	-1	0	0	0
1813	cg01640606	1	-1	1	0	0	0
1814	cg01642183	1	0	-1	0	0	0
1815	cg01642824	1	1	0	0	0	0
1816	cg01643110	1	1	-1	0	0	0
1817	cg01643997	1	1	-1	0	0	0
1818	cg01644697	1	1	-1	0	0	0
1819	cg01644793	1	1	-1	0	0	0
1820	cg01644850	1	0	-1	0	0	0
1821	cg01645753	1	-1	0	0	0	0
1822	cg01646610	1	0	-1	0	0	0
1823	cg01646938	1	1	-1	0	0	0
1824	cg01647346	1	-1	0	0	0	0
1825	cg01648131	1	0	-1	0	0	0
1826	cg01648750	1	0	-1	0	0	0
1827	cg01649546	1	-1	0	0	0	0
1828	cg01649611	1	0	-1	0	0	0
1829	cg01650433	1	1	-1	0	0	0
1830	cg01650557	1	0	-1	0	0	0
1831	cg01651680	1	0	-1	0	0	0
1832	cg01652514	1	0	-1	0	0	0
1833	cg01654862	1	0	-1	0	0	0
1834	cg01655607	1	1	-1	0	0	0
1835	cg01656470	1	0	-1	0	0	0
1836	cg01656651	1	1	-1	0	0	0
1837	cg01658602	1	0	-1	0	0	0
1838	cg01661768	1	0	-1	0	0	0
1839	cg01663570	1	-1	0	0	0	0
1840	cg01663633	1	-1	1	0	0	0
1841	cg01663970	1	0	-1	0	0	0
1842	cg01664189	1	1	-1	0	0	0
1843	cg01666789	1	1	-1	0	0	0
1844	cg01668340	1	1	-1	0	0	0
1845	cg01670896	1	0	-1	0	0	0
1846	cg01671059	1	0	-1	0	0	0
1847	cg01675229	1	-1	-1	0	0	0
1848	cg01675953	1	1	-1	0	0	0
1849	cg01677545	1	1	-1	0	0	0
1850	cg01677990	1	1	-1	0	0	0
1851	cg01678292	1	0	-1	0	0	0
1852	cg01678415	1	0	-1	0	0	0
1853	cg01679473	1	1	0	0	0	0
1854	cg01679492	1	-1	1	0	0	0
1855	cg01681009	1	0	-1	0	0	0
1856	cg01681498	1	0	-1	0	0	0
1857	cg01682287	1	-1	-1	0	0	0
1858	cg01683373	1	1	-1	0	0	0
1859	cg01687148	1	1	-1	0	0	0
1860	cg01687705	1	0	-1	0	0	0
1861	cg01688293	1	1	0	0	0	0
1862	cg01689892	1	1	-1	0	0	0
1863	cg01690274	1	-1	1	0	0	0
1864	cg01691152	1	1	-1	0	0	0
1865	cg01692674	1	-1	1	0	0	0
1866	cg01692956	1	1	-1	0	0	0
1867	cg01695791	1	1	0	0	0	0
1868	cg01695994	1	-1	1	0	0	0
1869	cg01697541	1	1	-1	0	0	0
1870	cg01698998	1	1	0	0	0	0
1871	cg01699028	1	1	0	0	0	0
1872	cg01699217	1	0	-1	0	0	0
1873	cg01699721	1	1	-1	0	0	0
1874	cg01699945	1	1	-1	0	0	0
1875	cg01701002	1	1	-1	0	0	0
1876	cg01702513	1	0	-1	0	0	0
1877	cg01704976	1	1	-1	0	0	0
1878	cg01705052	1	1	-1	0	0	0
1879	cg01707976	1	1	0	0	0	0
1880	cg01712007	1	0	-1	0	0	0
1881	cg01715588	1	0	-1	0	0	0
1882	cg01716827	1	1	-1	0	0	0
1883	cg01717276	1	0	-1	0	0	0
1884	cg01718711	1	1	-1	0	0	0
1885	cg01719123	1	-1	1	0	0	0
1886	cg01721313	1	1	-1	0	0	0
1887	cg01721429	1	1	-1	0	0	0
1888	cg01722936	1	1	0	0	0	0
1889	cg01723710	1	1	-1	0	0	0
1890	cg01726320	1	1	0	0	0	0
1891	cg01726393	1	0	-1	0	0	0
1892	cg01726621	1	0	-1	0	0	0
1893	cg01727397	1	1	-1	0	0	0
1894	cg01727923	1	1	0	0	0	0
1895	cg01728173	1	1	-1	0	0	0
1896	cg01729388	1	1	-1	0	0	0
1897	cg01730534	1	-1	1	0	0	0
1898	cg01731783	1	1	-1	0	0	0
1899	cg01732134	1	1	-1	0	0	0
1900	cg01732449	1	0	-1	0	0	0
1901	cg01733217	1	1	-1	0	0	0
1902	cg01733271	1	1	0	0	0	0
1903	cg01733273	1	-1	0	0	0	0
1904	cg01733673	1	1	-1	0	0	0
1905	cg01738406	1	-1	0	0	0	0
1906	cg01739725	1	1	-1	0	0	0
1907	cg01743077	1	0	-1	0	0	0
1908	cg01745779	1	1	-1	0	0	0
1909	cg01749076	1	1	0	0	0	0
1910	cg01749213	1	-1	0	0	0	0
1911	cg01749569	1	0	-1	0	0	0
1912	cg01749651	1	1	0	0	0	0
1913	cg01752394	1	1	0	0	0	0
1914	cg01752912	1	1	-1	0	0	0
1915	cg01753796	1	0	-1	0	0	0
1916	cg01756814	1	1	-1	0	0	0
1917	cg01758450	1	-1	-1	0	0	0
1918	cg01760178	1	-1	0	0	0	0
1919	cg01760223	1	1	0	0	0	0
1920	cg01761420	1	0	-1	0	0	0
1921	cg01763740	1	1	-1	0	0	0
1922	cg01763821	1	1	-1	0	0	0
1923	cg01764713	1	1	0	0	0	0
1924	cg01765249	1	1	-1	0	0	0
1925	cg01766718	1	1	0	0	0	0
1926	cg01767910	1	1	0	0	0	0
1927	cg01767927	1	1	-1	0	0	0
1928	cg01769428	1	0	-1	0	0	0
1929	cg01773403	1	1	-1	0	0	0
1930	cg01773831	1	-1	0	0	0	0
1931	cg01776344	1	0	-1	0	0	0
1932	cg01777332	1	-1	1	0	0	0
1933	cg01777909	1	0	-1	0	0	0
1934	cg01778622	1	0	-1	0	0	0
1935	cg01779447	1	0	-1	0	0	0
1936	cg01779740	1	1	0	0	0	0
1937	cg01780493	1	1	-1	0	0	0
1938	cg01780913	1	0	-1	0	0	0
1939	cg01782911	1	0	-1	0	0	0
1940	cg01783015	1	1	-1	0	0	0
1941	cg01783070	1	1	-1	0	0	0
1942	cg01783101	1	-1	0	0	0	0
1943	cg01783362	1	1	-1	0	0	0
1944	cg01783554	1	1	0	0	0	0
1945	cg01785442	1	0	-1	0	0	0
1946	cg01788374	1	-1	0	0	0	0
1947	cg01789091	1	1	-1	0	0	0
1948	cg01790083	1	0	-1	0	0	0
1949	cg01792145	1	1	-1	0	0	0
1950	cg01794929	1	1	0	0	0	0
1951	cg01796104	1	0	-1	0	0	0
1952	cg01798213	1	1	0	0	0	0
1953	cg01798341	1	1	0	0	0	0
1954	cg01798661	1	1	-1	0	0	0
1955	cg01799015	1	1	0	0	0	0
1956	cg01800538	1	1	0	0	0	0
1957	cg01800816	1	1	-1	0	0	0
1958	cg01800843	1	1	-1	0	0	0
1959	cg01801417	1	1	0	0	0	0
1960	cg01801826	1	1	-1	0	0	0
1961	cg01801868	1	0	-1	0	0	0
1962	cg01802258	1	0	-1	0	0	0
1963	cg01802485	1	1	0	0	0	0
1964	cg01802975	1	-1	1	0	0	0
1965	cg01803724	1	1	0	0	0	0
1966	cg01804043	1	1	-1	0	0	0
1967	cg01804117	1	0	-1	0	0	0
1968	cg01804546	1	1	-1	0	0	0
1969	cg01804570	1	0	-1	0	0	0
1970	cg01807375	1	1	0	0	0	0
1971	cg01809148	1	1	-1	0	0	0
1972	cg01809198	1	0	-1	0	0	0
1973	cg01811064	1	1	-1	0	0	0
1974	cg01811164	1	1	-1	0	0	0
1975	cg01811315	1	0	-1	0	0	0
1976	cg01816009	1	1	-1	0	0	0
1977	cg01816393	1	1	-1	0	0	0
1978	cg01817965	1	1	-1	0	0	0
1979	cg01817996	1	0	-1	0	0	0
1980	cg01818853	1	0	-1	0	0	0
1981	cg01820374	1	1	0	0	0	0
1982	cg01821058	1	0	-1	0	0	0
1983	cg01821429	1	0	-1	0	0	0
1984	cg01822124	1	1	-1	0	0	0
1985	cg01822242	1	0	-1	0	0	0
1986	cg01822532	1	1	0	0	0	0
1987	cg01822807	1	-1	-1	0	0	0
1988	cg01822827	1	1	0	0	0	0
1989	cg01823541	1	0	-1	0	0	0
1990	cg01823726	1	1	0	0	0	0
1991	cg01825792	1	0	-1	0	0	0
1992	cg01826254	1	1	0	0	0	0
1993	cg01826636	1	1	0	0	0	0
1994	cg01827070	1	1	0	0	0	0
1995	cg01827196	1	0	-1	0	0	0
1996	cg01828553	1	-1	1	0	0	0
1997	cg01829264	1	1	0	0	0	0
1998	cg01829829	1	0	-1	0	0	0
1999	cg01832260	1	1	0	0	0	0
[truncated: 26,016 more rows]
