# Supplementary material for: Associations in cell type-specific hydroxymethylation and transcriptional alterations of pediatric central nervous system tumors
Source: Nat Commun. 2024 Apr 30;15:3635. doi: 10.1038/s41467-024-47943-9 (PMC11061294; doi:10.1038/s41467-024-47943-9)
Supplement: Supplementary file 4 — Supplementary Data 1–21 [file 41467_2024_47943_MOESM4_ESM.zip › SupplementaryData_03302024/SD18. EMB_CellDMC_Results.csv]

	ProbeID	DHMC	DHMC_NEU	DHMC_PROG	DMC	DMC_NEU	DMC_PROG
1	cg00001249	1	1	-1	0	0	0
2	cg00005112	1	1	-1	0	0	0
3	cg00005325	1	0	-1	0	0	0
4	cg00006387	1	-1	0	0	0	0
5	cg00006735	1	-1	1	0	0	0
6	cg00006787	1	0	-1	0	0	0
7	cg00006899	1	0	-1	0	0	0
8	cg00008369	1	0	-1	0	0	0
9	cg00008493	1	0	-1	0	0	0
10	cg00008916	1	-1	1	0	0	0
11	cg00008971	1	0	-1	0	0	0
12	cg00010108	1	-1	0	0	0	0
13	cg00011578	1	-1	1	0	0	0
14	cg00012698	1	-1	0	0	0	0
15	cg00012701	1	1	0	0	0	0
16	cg00013006	1	1	0	0	0	0
17	cg00013475	1	0	-1	0	0	0
18	cg00014176	1	0	-1	0	0	0
19	cg00015530	1	0	-1	0	0	0
20	cg00017546	1	-1	-1	0	0	0
21	cg00017842	1	0	-1	0	0	0
22	cg00018103	1	0	-1	0	0	0
23	cg00018128	1	0	-1	0	0	0
24	cg00018606	1	0	-1	0	0	0
25	cg00022594	1	0	-1	0	0	0
26	cg00023185	1	1	0	0	0	0
27	cg00024722	1	1	-1	0	0	0
28	cg00026302	1	-1	1	0	0	0
29	cg00027995	1	0	-1	0	0	0
30	cg00028515	1	-1	-1	0	0	0
31	cg00033155	1	0	-1	0	0	0
32	cg00033334	1	0	-1	0	0	0
33	cg00033748	1	-1	1	0	0	0
34	cg00033992	1	-1	0	0	0	0
35	cg00034360	1	1	-1	0	0	0
36	cg00036279	1	0	-1	0	0	0
37	cg00038688	1	-1	-1	0	0	0
38	cg00038760	1	0	1	0	0	0
39	cg00039170	1	0	-1	0	0	0
40	cg00039463	1	0	-1	0	0	0
41	cg00039505	1	-1	1	0	0	0
42	cg00040288	1	1	-1	0	0	0
43	cg00042205	1	1	-1	0	0	0
44	cg00042489	1	-1	1	0	0	0
45	cg00043664	1	1	-1	0	0	0
46	cg00043800	1	-1	1	0	0	0
47	cg00043949	1	0	-1	0	0	0
48	cg00044729	1	0	-1	0	0	0
49	cg00045592	1	-1	1	0	0	0
50	cg00045787	1	0	-1	0	0	0
51	cg00048066	1	0	-1	0	0	0
52	cg00048832	1	1	-1	0	0	0
53	cg00049718	1	1	-1	0	0	0
54	cg00050440	1	-1	0	0	0	0
55	cg00050618	1	1	0	0	0	0
56	cg00050625	1	1	0	0	0	0
57	cg00053373	1	1	0	0	0	0
58	cg00054047	1	-1	0	0	0	0
59	cg00055876	1	0	-1	0	0	0
60	cg00056541	1	0	-1	0	0	0
61	cg00059024	1	1	0	0	0	0
62	cg00060827	1	0	-1	0	0	0
63	cg00061031	1	0	-1	0	0	0
64	cg00062012	1	1	0	0	0	0
65	cg00063503	1	0	-1	0	0	0
66	cg00064172	1	0	-1	0	0	0
67	cg00064408	1	0	-1	0	0	0
68	cg00065215	1	0	-1	0	0	0
69	cg00065408	1	1	0	0	0	0
70	cg00066351	1	0	-1	0	0	0
71	cg00066854	1	0	-1	0	0	0
72	cg00067102	1	-1	1	0	0	0
73	cg00067427	1	-1	-1	0	0	0
74	cg00072172	1	1	-1	0	0	0
75	cg00074145	1	-1	0	0	0	0
76	cg00075649	1	0	-1	0	0	0
77	cg00076538	1	1	0	0	0	0
78	cg00077606	1	0	-1	0	0	0
79	cg00079195	1	0	-1	0	0	0
80	cg00079598	1	0	1	0	0	0
81	cg00080060	1	1	-1	0	0	0
82	cg00080578	1	0	-1	0	0	0
83	cg00081602	1	0	-1	0	0	0
84	cg00082235	1	1	0	0	0	0
85	cg00082332	1	0	-1	0	0	0
86	cg00085593	1	-1	-1	0	0	0
87	cg00086113	1	-1	1	0	0	0
88	cg00086291	1	1	0	0	0	0
89	cg00088916	1	1	-1	0	0	0
90	cg00089107	1	-1	-1	0	0	0
91	cg00089966	1	1	0	0	0	0
92	cg00090027	1	0	-1	0	0	0
93	cg00091044	1	0	-1	0	0	0
94	cg00091246	1	-1	-1	0	0	0
95	cg00091673	1	0	-1	0	0	0
96	cg00091760	1	-1	0	0	0	0
97	cg00091986	1	0	-1	0	0	0
98	cg00093544	1	0	-1	0	0	0
99	cg00093930	1	0	-1	0	0	0
100	cg00094204	1	-1	0	0	0	0
101	cg00094824	1	-1	1	0	0	0
102	cg00095626	1	-1	-1	0	0	0
103	cg00097121	1	1	-1	0	0	0
104	cg00098450	1	0	-1	0	0	0
105	cg00098559	1	0	-1	0	0	0
106	cg00098693	1	1	0	0	0	0
107	cg00100948	1	-1	1	0	0	0
108	cg00101622	1	-1	-1	0	0	0
109	cg00102987	1	0	-1	0	0	0
110	cg00104187	1	0	-1	0	0	0
111	cg00106432	1	0	-1	0	0	0
112	cg00110519	1	-1	-1	0	0	0
113	cg00111977	1	0	-1	0	0	0
114	cg00115496	1	0	-1	0	0	0
115	cg00118471	1	0	-1	0	0	0
116	cg00118513	1	0	-1	0	0	0
117	cg00118659	1	0	-1	0	0	0
118	cg00120123	1	0	-1	0	0	0
119	cg00120897	1	0	-1	0	0	0
120	cg00121197	1	0	-1	0	0	0
121	cg00121374	1	0	-1	0	0	0
122	cg00127214	1	1	0	0	0	0
123	cg00128482	1	0	-1	0	0	0
124	cg00129232	1	0	-1	0	0	0
125	cg00130246	1	0	-1	0	0	0
126	cg00131853	1	-1	-1	0	0	0
127	cg00132141	1	0	-1	0	0	0
128	cg00132782	1	0	-1	0	0	0
129	cg00133814	1	0	-1	0	0	0
130	cg00134025	1	0	-1	0	0	0
131	cg00134539	1	0	-1	0	0	0
132	cg00135728	1	0	-1	0	0	0
133	cg00135874	1	-1	0	0	0	0
134	cg00139304	1	1	-1	0	0	0
135	cg00143527	1	0	-1	0	0	0
136	cg00144022	1	1	-1	0	0	0
137	cg00145875	1	0	-1	0	0	0
138	cg00147172	1	1	-1	0	0	0
139	cg00147788	1	-1	0	0	0	0
140	cg00148518	1	0	-1	0	0	0
141	cg00149473	1	-1	1	0	0	0
142	cg00149820	1	-1	0	0	0	0
143	cg00150925	1	-1	0	0	0	0
144	cg00151073	1	0	-1	0	0	0
145	cg00152117	1	0	-1	0	0	0
146	cg00155423	1	1	0	0	0	0
147	cg00155430	1	1	-1	0	0	0
148	cg00156265	1	1	-1	0	0	0
149	cg00156743	1	0	-1	0	0	0
150	cg00157853	1	1	-1	0	0	0
151	cg00157983	1	-1	1	0	0	0
152	cg00160002	1	0	-1	0	0	0
153	cg00164429	1	0	-1	0	0	0
154	cg00164863	1	-1	-1	0	0	0
155	cg00167275	1	1	-1	0	0	0
156	cg00170720	1	0	-1	0	0	0
157	cg00170839	1	0	-1	0	0	0
158	cg00172979	1	-1	0	0	0	0
159	cg00175844	1	-1	1	0	0	0
160	cg00176348	1	1	0	0	0	0
161	cg00176718	1	-1	0	0	0	0
162	cg00177218	1	0	-1	0	0	0
163	cg00178042	1	1	-1	0	0	0
164	cg00178562	1	-1	-1	0	0	0
165	cg00179576	1	1	-1	0	0	0
166	cg00180277	1	1	-1	0	0	0
167	cg00180806	1	-1	1	0	0	0
168	cg00181233	1	-1	0	0	0	0
169	cg00183317	1	0	-1	0	0	0
170	cg00184690	1	0	-1	0	0	0
171	cg00185205	1	-1	1	0	0	0
172	cg00187403	1	-1	0	0	0	0
173	cg00187557	1	0	-1	0	0	0
174	cg00189887	1	0	-1	0	0	0
175	cg00190993	1	-1	0	0	0	0
176	cg00191665	1	0	-1	0	0	0
177	cg00196971	1	1	0	0	0	0
178	cg00200020	1	0	-1	0	0	0
179	cg00201275	1	0	-1	0	0	0
180	cg00202522	1	1	-1	0	0	0
181	cg00204390	1	1	-1	0	0	0
182	cg00205665	1	0	-1	0	0	0
183	cg00207981	1	0	-1	0	0	0
184	cg00208494	1	-1	1	0	0	0
185	cg00210470	1	0	-1	0	0	0
186	cg00210811	1	-1	-1	0	0	0
187	cg00210953	1	-1	-1	0	0	0
188	cg00211110	1	1	-1	0	0	0
189	cg00211835	1	-1	-1	0	0	0
190	cg00213123	1	0	-1	0	0	0
191	cg00214313	1	0	-1	0	0	0
192	cg00214346	1	0	-1	0	0	0
193	cg00214628	1	-1	-1	0	0	0
194	cg00214688	1	0	-1	0	0	0
195	cg00214970	1	-1	1	0	0	0
196	cg00215204	1	-1	0	0	0	0
197	cg00219543	1	-1	-1	0	0	0
198	cg00219763	1	1	-1	0	0	0
199	cg00220654	1	-1	-1	0	0	0
200	cg00220692	1	-1	-1	0	0	0
201	cg00221745	1	0	-1	0	0	0
202	cg00221904	1	-1	-1	0	0	0
203	cg00222175	1	0	-1	0	0	0
204	cg00222736	1	-1	1	0	0	0
205	cg00223647	1	1	-1	0	0	0
206	cg00223950	1	1	0	0	0	0
207	cg00223958	1	0	-1	0	0	0
208	cg00224335	1	0	-1	0	0	0
209	cg00224471	1	1	-1	0	0	0
210	cg00224834	1	-1	0	0	0	0
211	cg00228144	1	-1	1	0	0	0
212	cg00228496	1	0	-1	0	0	0
213	cg00228984	1	0	-1	0	0	0
214	cg00232044	1	0	-1	0	0	0
215	cg00232417	1	1	-1	0	0	0
216	cg00232480	1	1	-1	0	0	0
217	cg00232996	1	0	-1	0	0	0
218	cg00235870	1	0	-1	0	0	0
219	cg00237313	1	0	-1	0	0	0
220	cg00238897	1	1	-1	0	0	0
221	cg00239061	1	1	-1	0	0	0
222	cg00239751	1	0	-1	0	0	0
223	cg00240195	1	-1	1	0	0	0
224	cg00240229	1	0	-1	0	0	0
225	cg00241626	1	0	-1	0	0	0
226	cg00241813	1	0	-1	0	0	0
227	cg00242949	1	-1	1	0	0	0
228	cg00244854	1	1	-1	0	0	0
229	cg00245890	1	0	-1	0	0	0
230	cg00247870	1	0	-1	0	0	0
231	cg00247998	1	0	-1	0	0	0
232	cg00249522	1	-1	1	0	0	0
233	cg00250414	1	1	0	0	0	0
234	cg00252654	1	1	0	0	0	0
235	cg00252934	1	0	-1	0	0	0
236	cg00253045	1	-1	0	0	0	0
237	cg00254470	1	0	-1	0	0	0
238	cg00254679	1	0	-1	0	0	0
239	cg00254681	1	0	-1	0	0	0
240	cg00256074	1	1	-1	0	0	0
241	cg00256294	1	1	0	0	0	0
242	cg00256374	1	1	0	0	0	0
243	cg00256767	1	-1	1	0	0	0
244	cg00257014	1	0	-1	0	0	0
245	cg00258209	1	0	-1	0	0	0
246	cg00260201	1	0	-1	0	0	0
247	cg00262325	1	0	-1	0	0	0
248	cg00262357	1	1	-1	0	0	0
249	cg00264754	1	0	-1	0	0	0
250	cg00265212	1	1	-1	0	0	0
251	cg00266703	1	-1	-1	0	0	0
252	cg00268509	1	0	-1	0	0	0
253	cg00270291	1	1	-1	0	0	0
254	cg00271156	1	0	-1	0	0	0
255	cg00271506	1	0	-1	0	0	0
256	cg00271522	1	1	0	0	0	0
257	cg00274133	1	0	-1	0	0	0
258	cg00275181	1	0	-1	0	0	0
259	cg00276548	1	0	-1	0	0	0
260	cg00277753	1	0	-1	0	0	0
261	cg00279041	1	0	-1	0	0	0
262	cg00280870	1	-1	-1	0	0	0
263	cg00283187	1	1	0	0	0	0
264	cg00285317	1	1	0	0	0	0
265	cg00290303	1	1	0	0	0	0
266	cg00290924	1	1	-1	0	0	0
267	cg00291478	1	1	-1	0	0	0
268	cg00292290	1	0	-1	0	0	0
269	cg00295604	1	0	-1	0	0	0
270	cg00295764	1	0	-1	0	0	0
271	cg00296565	1	-1	0	0	0	0
272	cg00297767	1	-1	1	0	0	0
273	cg00298709	1	0	-1	0	0	0
274	cg00300039	1	1	-1	0	0	0
275	cg00300090	1	0	-1	0	0	0
276	cg00300123	1	0	-1	0	0	0
277	cg00300750	1	0	-1	0	0	0
278	cg00301879	1	-1	1	0	0	0
279	cg00302340	1	0	-1	0	0	0
280	cg00303301	1	0	-1	0	0	0
281	cg00306006	1	0	-1	0	0	0
282	cg00306305	1	-1	1	0	0	0
283	cg00306421	1	1	0	0	0	0
284	cg00308130	1	0	-1	0	0	0
285	cg00308618	1	0	-1	0	0	0
286	cg00310855	1	1	-1	0	0	0
287	cg00314173	1	0	-1	0	0	0
288	cg00315284	1	-1	-1	0	0	0
289	cg00318519	1	0	-1	0	0	0
290	cg00320269	1	0	-1	0	0	0
291	cg00320902	1	0	-1	0	0	0
292	cg00324097	1	1	0	0	0	0
293	cg00325139	1	0	-1	0	0	0
294	cg00326440	1	-1	1	0	0	0
295	cg00327330	1	-1	-1	0	0	0
296	cg00328246	1	0	-1	0	0	0
297	cg00328720	1	1	0	0	0	0
298	cg00329429	1	0	-1	0	0	0
299	cg00329570	1	0	-1	0	0	0
300	cg00330581	1	-1	0	0	0	0
301	cg00330929	1	0	-1	0	0	0
302	cg00330946	1	-1	-1	0	0	0
303	cg00332230	1	0	-1	0	0	0
304	cg00332937	1	1	-1	0	0	0
305	cg00333199	1	1	-1	0	0	0
306	cg00333669	1	0	-1	0	0	0
307	cg00334012	1	-1	1	0	0	0
308	cg00334349	1	-1	1	0	0	0
309	cg00335802	1	1	0	0	0	0
310	cg00337090	1	1	-1	0	0	0
311	cg00338638	1	1	-1	0	0	0
312	cg00338928	1	0	-1	0	0	0
313	cg00340161	1	0	-1	0	0	0
314	cg00344443	1	-1	1	0	0	0
315	cg00345123	1	0	-1	0	0	0
316	cg00345343	1	0	-1	0	0	0
317	cg00349542	1	0	-1	0	0	0
318	cg00349642	1	-1	-1	0	0	0
319	cg00350409	1	1	-1	0	0	0
320	cg00351313	1	0	-1	0	0	0
321	cg00353139	1	1	-1	0	0	0
322	cg00355089	1	1	-1	0	0	0
323	cg00355613	1	0	-1	0	0	0
324	cg00356999	1	0	-1	0	0	0
325	cg00361806	1	0	-1	0	0	0
326	cg00362665	1	0	-1	0	0	0
327	cg00362839	1	-1	0	0	0	0
328	cg00364051	1	-1	-1	0	0	0
329	cg00364615	1	1	-1	0	0	0
330	cg00365239	1	0	-1	0	0	0
331	cg00365800	1	0	-1	0	0	0
332	cg00368604	1	-1	1	0	0	0
333	cg00368636	1	1	-1	0	0	0
334	cg00368961	1	1	-1	0	0	0
335	cg00369443	1	0	1	0	0	0
336	cg00371226	1	-1	-1	0	0	0
337	cg00371245	1	1	-1	0	0	0
338	cg00372692	1	0	1	0	0	0
339	cg00375025	1	0	-1	0	0	0
340	cg00375145	1	-1	1	0	0	0
341	cg00376625	1	1	-1	0	0	0
342	cg00377410	1	0	-1	0	0	0
343	cg00378144	1	0	-1	0	0	0
344	cg00379080	1	1	-1	0	0	0
345	cg00380283	1	0	-1	0	0	0
346	cg00382369	1	0	-1	0	0	0
347	cg00385142	1	0	-1	0	0	0
348	cg00386940	1	-1	1	0	0	0
349	cg00387658	1	0	-1	0	0	0
350	cg00387771	1	0	-1	0	0	0
351	cg00388210	1	1	0	0	0	0
352	cg00388645	1	0	-1	0	0	0
353	cg00390026	1	0	-1	0	0	0
354	cg00392001	1	0	-1	0	0	0
355	cg00393417	1	1	-1	0	0	0
356	cg00393435	1	1	0	0	0	0
357	cg00393560	1	0	-1	0	0	0
358	cg00393798	1	-1	1	0	0	0
359	cg00394028	1	0	-1	0	0	0
360	cg00394488	1	0	-1	0	0	0
361	cg00394639	1	0	-1	0	0	0
362	cg00395468	1	0	-1	0	0	0
363	cg00396730	1	-1	1	0	0	0
364	cg00396910	1	0	-1	0	0	0
365	cg00397422	1	0	-1	0	0	0
366	cg00400755	1	0	-1	0	0	0
367	cg00401503	1	0	-1	0	0	0
368	cg00402156	1	0	-1	0	0	0
369	cg00405484	1	1	-1	0	0	0
370	cg00406392	1	1	-1	0	0	0
371	cg00406796	1	1	-1	0	0	0
372	cg00407413	1	0	-1	0	0	0
373	cg00408568	1	0	-1	0	0	0
374	cg00409988	1	0	-1	0	0	0
375	cg00410248	1	1	-1	0	0	0
376	cg00412896	1	1	-1	0	0	0
377	cg00413596	1	1	-1	0	0	0
378	cg00413606	1	0	-1	0	0	0
379	cg00414041	1	1	-1	0	0	0
380	cg00414166	1	-1	0	0	0	0
381	cg00414306	1	1	-1	0	0	0
382	cg00415424	1	1	-1	0	0	0
383	cg00418695	1	-1	1	0	0	0
384	cg00421032	1	0	-1	0	0	0
385	cg00424402	1	0	-1	0	0	0
386	cg00429105	1	-1	1	0	0	0
387	cg00429803	1	0	-1	0	0	0
388	cg00432041	1	-1	1	0	0	0
389	cg00432884	1	1	-1	0	0	0
390	cg00433177	1	-1	0	0	0	0
391	cg00434384	1	0	-1	0	0	0
392	cg00434395	1	-1	0	0	0	0
393	cg00436990	1	1	-1	0	0	0
394	cg00437441	1	-1	-1	0	0	0
395	cg00438486	1	1	0	0	0	0
396	cg00439196	1	1	-1	0	0	0
397	cg00442137	1	0	-1	0	0	0
398	cg00442258	1	0	-1	0	0	0
399	cg00442389	1	0	-1	0	0	0
400	cg00445997	1	1	-1	0	0	0
401	cg00447494	1	-1	0	0	0	0
402	cg00447661	1	-1	-1	0	0	0
403	cg00447970	1	1	0	0	0	0
404	cg00448707	1	-1	0	0	0	0
405	cg00448752	1	0	-1	0	0	0
406	cg00450164	1	1	-1	0	0	0
407	cg00450252	1	0	-1	0	0	0
408	cg00450275	1	1	-1	0	0	0
409	cg00451011	1	0	-1	0	0	0
410	cg00453111	1	1	0	0	0	0
411	cg00453374	1	-1	1	0	0	0
412	cg00454447	1	0	-1	0	0	0
413	cg00455546	1	1	0	0	0	0
414	cg00456593	1	1	0	0	0	0
415	cg00457692	1	0	-1	0	0	0
416	cg00458016	1	1	-1	0	0	0
417	cg00459078	1	1	-1	0	0	0
418	cg00459207	1	0	-1	0	0	0
419	cg00459757	1	-1	-1	0	0	0
420	cg00460485	1	0	-1	0	0	0
421	cg00462994	1	1	0	0	0	0
422	cg00464927	1	0	-1	0	0	0
423	cg00465476	1	1	-1	0	0	0
424	cg00465487	1	-1	0	0	0	0
425	cg00466121	1	0	-1	0	0	0
426	cg00467835	1	0	-1	0	0	0
427	cg00468455	1	-1	0	0	0	0
428	cg00469284	1	1	-1	0	0	0
429	cg00469874	1	1	-1	0	0	0
430	cg00472691	1	1	0	0	0	0
431	cg00473977	1	-1	1	0	0	0
432	cg00474746	1	1	-1	0	0	0
433	cg00475260	1	1	0	0	0	0
434	cg00476243	1	0	-1	0	0	0
435	cg00477111	1	1	0	0	0	0
436	cg00478886	1	0	-1	0	0	0
437	cg00479207	1	0	-1	0	0	0
438	cg00481272	1	-1	1	0	0	0
439	cg00481280	1	1	-1	0	0	0
440	cg00483039	1	-1	0	0	0	0
441	cg00484904	1	1	-1	0	0	0
442	cg00485202	1	1	0	0	0	0
443	cg00485494	1	0	-1	0	0	0
444	cg00487187	1	-1	1	0	0	0
445	cg00491180	1	1	-1	0	0	0
446	cg00491430	1	1	-1	0	0	0
447	cg00495493	1	0	-1	0	0	0
448	cg00495896	1	0	-1	0	0	0
449	cg00496462	1	-1	1	0	0	0
450	cg00497232	1	0	-1	0	0	0
451	cg00497735	1	1	0	0	0	0
452	cg00499191	1	0	-1	0	0	0
453	cg00499500	1	-1	1	0	0	0
454	cg00499826	1	0	-1	0	0	0
455	cg00501329	1	1	0	0	0	0
456	cg00501400	1	0	-1	0	0	0
457	cg00503539	1	1	-1	0	0	0
458	cg00504285	1	0	-1	0	0	0
459	cg00505198	1	1	-1	0	0	0
460	cg00505979	1	1	0	0	0	0
461	cg00507899	1	1	-1	0	0	0
462	cg00508023	1	0	-1	0	0	0
463	cg00509076	1	0	-1	0	0	0
464	cg00514665	1	-1	0	0	0	0
465	cg00514713	1	-1	1	0	0	0
466	cg00515457	1	0	-1	0	0	0
467	cg00517117	1	-1	1	0	0	0
468	cg00519186	1	1	-1	0	0	0
469	cg00519299	1	-1	-1	0	0	0
470	cg00519854	1	0	-1	0	0	0
471	cg00524108	1	0	-1	0	0	0
472	cg00524548	1	0	-1	0	0	0
473	cg00524708	1	0	-1	0	0	0
474	cg00525508	1	0	1	0	0	0
475	cg00528700	1	0	-1	0	0	0
476	cg00529946	1	-1	1	0	0	0
477	cg00531156	1	0	-1	0	0	0
478	cg00534423	1	0	-1	0	0	0
479	cg00534542	1	-1	1	0	0	0
480	cg00534627	1	-1	-1	0	0	0
481	cg00535807	1	-1	1	0	0	0
482	cg00536186	1	1	0	0	0	0
483	cg00536366	1	0	-1	0	0	0
484	cg00538417	1	-1	1	0	0	0
485	cg00538439	1	-1	0	0	0	0
486	cg00538724	1	-1	-1	0	0	0
487	cg00541803	1	1	0	0	0	0
488	cg00541854	1	1	0	0	0	0
489	cg00541956	1	0	-1	0	0	0
490	cg00541994	1	0	-1	0	0	0
491	cg00544734	1	1	0	0	0	0
492	cg00549341	1	1	-1	0	0	0
493	cg00549609	1	-1	-1	0	0	0
494	cg00550558	1	0	-1	0	0	0
495	cg00550976	1	0	-1	0	0	0
496	cg00552393	1	0	-1	0	0	0
497	cg00554397	1	0	-1	0	0	0
498	cg00554669	1	-1	-1	0	0	0
499	cg00555389	1	0	-1	0	0	0
500	cg00555675	1	-1	1	0	0	0
501	cg00556214	1	0	-1	0	0	0
502	cg00556515	1	0	-1	0	0	0
503	cg00557116	1	1	0	0	0	0
504	cg00557947	1	1	-1	0	0	0
505	cg00561610	1	0	-1	0	0	0
506	cg00562655	1	0	-1	0	0	0
507	cg00564190	1	1	-1	0	0	0
508	cg00564759	1	0	-1	0	0	0
509	cg00567892	1	0	-1	0	0	0
510	cg00569603	1	0	-1	0	0	0
511	cg00570896	1	-1	1	0	0	0
512	cg00571641	1	0	-1	0	0	0
513	cg00573235	1	-1	0	0	0	0
514	cg00574379	1	0	-1	0	0	0
515	cg00576525	1	-1	1	0	0	0
516	cg00578690	1	0	-1	0	0	0
517	cg00579859	1	1	-1	0	0	0
518	cg00581017	1	1	-1	0	0	0
519	cg00581139	1	0	-1	0	0	0
520	cg00581205	1	0	-1	0	0	0
521	cg00581844	1	1	-1	0	0	0
522	cg00583296	1	0	-1	0	0	0
523	cg00583426	1	-1	1	0	0	0
524	cg00584106	1	0	-1	0	0	0
525	cg00584808	1	0	-1	0	0	0
526	cg00585790	1	-1	1	0	0	0
527	cg00585846	1	1	-1	0	0	0
528	cg00586323	1	-1	1	0	0	0
529	cg00587342	1	1	-1	0	0	0
530	cg00588262	1	1	-1	0	0	0
531	cg00588920	1	1	0	0	0	0
532	cg00590260	1	0	-1	0	0	0
533	cg00591300	1	0	-1	0	0	0
534	cg00591952	1	0	-1	0	0	0
535	cg00591994	1	1	-1	0	0	0
536	cg00592245	1	0	-1	0	0	0
537	cg00593116	1	0	-1	0	0	0
538	cg00594854	1	-1	1	0	0	0
539	cg00597225	1	1	-1	0	0	0
540	cg00597982	1	0	-1	0	0	0
541	cg00598235	1	1	-1	0	0	0
542	cg00599708	1	0	-1	0	0	0
543	cg00600012	1	0	-1	0	0	0
544	cg00600128	1	0	-1	0	0	0
545	cg00601139	1	0	-1	0	0	0
546	cg00601648	1	-1	1	0	0	0
547	cg00602880	1	0	-1	0	0	0
548	cg00604454	1	-1	-1	0	0	0
549	cg00604900	1	0	-1	0	0	0
550	cg00605182	1	-1	1	0	0	0
551	cg00605342	1	0	-1	0	0	0
552	cg00605470	1	1	-1	0	0	0
553	cg00606233	1	-1	-1	0	0	0
554	cg00608779	1	0	-1	0	0	0
555	cg00610360	1	1	-1	0	0	0
556	cg00610998	1	-1	-1	0	0	0
557	cg00611675	1	1	0	0	0	0
558	cg00613786	1	-1	1	0	0	0
559	cg00616243	1	1	0	0	0	0
560	cg00617590	1	1	-1	0	0	0
561	cg00617866	1	0	-1	0	0	0
562	cg00618751	1	-1	0	0	0	0
563	cg00619294	1	0	-1	0	0	0
564	cg00623134	1	-1	-1	0	0	0
565	cg00626386	1	-1	-1	0	0	0
566	cg00632256	1	0	-1	0	0	0
567	cg00636363	1	0	-1	0	0	0
568	cg00636372	1	1	0	0	0	0
569	cg00639837	1	-1	0	0	0	0
570	cg00641279	1	0	-1	0	0	0
571	cg00643253	1	0	-1	0	0	0
572	cg00643984	1	1	-1	0	0	0
573	cg00647820	1	0	-1	0	0	0
574	cg00648660	1	0	-1	0	0	0
575	cg00651016	1	0	-1	0	0	0
576	cg00655063	1	0	-1	0	0	0
577	cg00656411	1	1	0	0	0	0
578	cg00656431	1	0	-1	0	0	0
579	cg00656990	1	1	-1	0	0	0
580	cg00658778	1	0	-1	0	0	0
581	cg00658836	1	1	-1	0	0	0
582	cg00659029	1	1	-1	0	0	0
583	cg00659570	1	0	-1	0	0	0
584	cg00659686	1	-1	0	0	0	0
585	cg00662142	1	1	0	0	0	0
586	cg00662400	1	0	-1	0	0	0
587	cg00664406	1	-1	-1	0	0	0
588	cg00667315	1	-1	0	0	0	0
589	cg00672192	1	1	-1	0	0	0
590	cg00672507	1	1	0	0	0	0
591	cg00675160	1	0	-1	0	0	0
592	cg00675372	1	1	0	0	0	0
593	cg00677236	1	1	-1	0	0	0
594	cg00678892	1	-1	-1	0	0	0
595	cg00679556	1	0	-1	0	0	0
596	cg00679856	1	0	-1	0	0	0
597	cg00680572	1	1	0	0	0	0
598	cg00681462	1	0	-1	0	0	0
599	cg00683019	1	-1	1	0	0	0
600	cg00683922	1	0	-1	0	0	0
601	cg00684564	1	-1	-1	0	0	0
602	cg00686366	1	0	-1	0	0	0
603	cg00687201	1	0	-1	0	0	0
604	cg00688231	1	-1	1	0	0	0
605	cg00689835	1	-1	-1	0	0	0
606	cg00692755	1	0	-1	0	0	0
607	cg00694180	1	1	-1	0	0	0
608	cg00696166	1	1	-1	0	0	0
609	cg00697642	1	0	-1	0	0	0
610	cg00700051	1	0	-1	0	0	0
611	cg00701051	1	0	-1	0	0	0
612	cg00702417	1	0	-1	0	0	0
613	cg00703598	1	-1	-1	0	0	0
614	cg00704909	1	1	-1	0	0	0
615	cg00705280	1	1	0	0	0	0
616	cg00706275	1	1	-1	0	0	0
617	cg00706994	1	-1	1	0	0	0
618	cg00708580	1	0	-1	0	0	0
619	cg00709387	1	0	-1	0	0	0
620	cg00711351	1	1	-1	0	0	0
621	cg00713549	1	1	0	0	0	0
622	cg00713825	1	0	1	0	0	0
623	cg00713972	1	-1	1	0	0	0
624	cg00715047	1	0	-1	0	0	0
625	cg00716178	1	0	-1	0	0	0
626	cg00716277	1	0	-1	0	0	0
627	cg00716787	1	-1	1	0	0	0
628	cg00717348	1	0	-1	0	0	0
629	cg00717808	1	0	-1	0	0	0
630	cg00717859	1	-1	1	0	0	0
631	cg00718732	1	0	-1	0	0	0
632	cg00718883	1	0	-1	0	0	0
633	cg00718923	1	1	-1	0	0	0
634	cg00722015	1	1	-1	0	0	0
635	cg00722350	1	-1	0	0	0	0
636	cg00725331	1	0	-1	0	0	0
637	cg00726151	1	-1	0	0	0	0
638	cg00728507	1	0	-1	0	0	0
639	cg00729986	1	0	-1	0	0	0
640	cg00730564	1	0	-1	0	0	0
641	cg00731691	1	0	-1	0	0	0
642	cg00732970	1	0	-1	0	0	0
643	cg00733480	1	0	-1	0	0	0
644	cg00733660	1	1	0	0	0	0
645	cg00733728	1	0	-1	0	0	0
646	cg00735188	1	0	-1	0	0	0
647	cg00736406	1	-1	0	0	0	0
648	cg00736915	1	-1	0	0	0	0
649	cg00738081	1	0	-1	0	0	0
650	cg00739484	1	-1	1	0	0	0
651	cg00740408	1	-1	1	0	0	0
652	cg00741214	1	0	-1	0	0	0
653	cg00741836	1	1	-1	0	0	0
654	cg00742062	1	-1	1	0	0	0
655	cg00742796	1	1	-1	0	0	0
656	cg00745231	1	1	0	0	0	0
657	cg00747184	1	1	0	0	0	0
658	cg00747591	1	-1	0	0	0	0
659	cg00748718	1	0	-1	0	0	0
660	cg00749199	1	0	-1	0	0	0
661	cg00749531	1	0	-1	0	0	0
662	cg00751937	1	1	-1	0	0	0
663	cg00752778	1	0	-1	0	0	0
664	cg00753885	1	1	-1	0	0	0
665	cg00755868	1	0	-1	0	0	0
666	cg00756215	1	1	-1	0	0	0
667	cg00756229	1	-1	0	0	0	0
668	cg00758292	1	-1	-1	0	0	0
669	cg00762160	1	1	-1	0	0	0
670	cg00762317	1	0	-1	0	0	0
671	cg00763200	1	0	1	0	0	0
672	cg00763223	1	0	1	0	0	0
673	cg00763961	1	0	-1	0	0	0
674	cg00764772	1	1	-1	0	0	0
675	cg00766889	1	1	0	0	0	0
676	cg00767119	1	0	-1	0	0	0
677	cg00767429	1	1	-1	0	0	0
678	cg00767663	1	1	0	0	0	0
679	cg00769876	1	1	-1	0	0	0
680	cg00769951	1	0	-1	0	0	0
681	cg00771642	1	0	-1	0	0	0
682	cg00774347	1	0	-1	0	0	0
683	cg00774724	1	0	-1	0	0	0
684	cg00777178	1	-1	0	0	0	0
685	cg00777451	1	0	-1	0	0	0
686	cg00777988	1	0	-1	0	0	0
687	cg00778086	1	-1	1	0	0	0
688	cg00778930	1	0	-1	0	0	0
689	cg00778948	1	0	-1	0	0	0
690	cg00778996	1	0	-1	0	0	0
691	cg00779393	1	0	-1	0	0	0
692	cg00779989	1	0	-1	0	0	0
693	cg00780724	1	0	-1	0	0	0
694	cg00781110	1	-1	1	0	0	0
695	cg00781817	1	0	-1	0	0	0
696	cg00783306	1	1	-1	0	0	0
697	cg00786084	1	0	-1	0	0	0
698	cg00787608	1	0	-1	0	0	0
699	cg00787661	1	1	0	0	0	0
700	cg00788478	1	0	1	0	0	0
701	cg00789397	1	1	0	0	0	0
702	cg00791024	1	1	0	0	0	0
703	cg00792091	1	1	-1	0	0	0
704	cg00792449	1	0	-1	0	0	0
705	cg00793648	1	1	-1	0	0	0
706	cg00797497	1	1	-1	0	0	0
707	cg00797647	1	0	-1	0	0	0
708	cg00797769	1	0	-1	0	0	0
709	cg00798403	1	0	-1	0	0	0
710	cg00799171	1	1	-1	0	0	0
711	cg00799618	1	1	-1	0	0	0
712	cg00801134	1	0	-1	0	0	0
713	cg00801765	1	0	-1	0	0	0
714	cg00801918	1	-1	1	0	0	0
715	cg00802386	1	1	-1	0	0	0
716	cg00803453	1	0	-1	0	0	0
717	cg00803532	1	1	0	0	0	0
718	cg00805880	1	-1	0	0	0	0
719	cg00808869	1	1	-1	0	0	0
720	cg00810316	1	0	-1	0	0	0
721	cg00811358	1	0	-1	0	0	0
722	cg00811377	1	0	-1	0	0	0
723	cg00811777	1	0	-1	0	0	0
724	cg00811946	1	0	-1	0	0	0
725	cg00812303	1	0	-1	0	0	0
726	cg00813993	1	-1	0	0	0	0
727	cg00814714	1	0	-1	0	0	0
728	cg00815792	1	0	-1	0	0	0
729	cg00816177	1	-1	-1	0	0	0
730	cg00816397	1	0	-1	0	0	0
731	cg00819142	1	0	-1	0	0	0
732	cg00820718	1	1	0	0	0	0
733	cg00823369	1	0	-1	0	0	0
734	cg00825551	1	0	-1	0	0	0
735	cg00825779	1	0	-1	0	0	0
736	cg00827663	1	0	-1	0	0	0
737	cg00830604	1	0	-1	0	0	0
738	cg00832367	1	0	-1	0	0	0
739	cg00832581	1	-1	-1	0	0	0
740	cg00834779	1	1	0	0	0	0
741	cg00835464	1	0	-1	0	0	0
742	cg00841692	1	1	0	0	0	0
743	cg00841968	1	0	-1	0	0	0
744	cg00842359	1	0	-1	0	0	0
745	cg00844567	1	1	-1	0	0	0
746	cg00846140	1	0	-1	0	0	0
747	cg00846580	1	1	-1	0	0	0
748	cg00846720	1	1	-1	0	0	0
749	cg00847995	1	0	-1	0	0	0
750	cg00848274	1	-1	0	0	0	0
751	cg00849052	1	0	-1	0	0	0
752	cg00849491	1	-1	0	0	0	0
753	cg00850453	1	0	-1	0	0	0
754	cg00852573	1	0	-1	0	0	0
755	cg00852773	1	0	-1	0	0	0
756	cg00853103	1	1	-1	0	0	0
757	cg00853733	1	1	-1	0	0	0
758	cg00855298	1	-1	1	0	0	0
759	cg00855502	1	-1	1	0	0	0
760	cg00859277	1	0	-1	0	0	0
761	cg00859809	1	1	-1	0	0	0
762	cg00859858	1	0	-1	0	0	0
763	cg00862123	1	-1	-1	0	0	0
764	cg00863890	1	0	-1	0	0	0
765	cg00863893	1	0	-1	0	0	0
766	cg00864661	1	0	-1	0	0	0
767	cg00864954	1	0	-1	0	0	0
768	cg00865724	1	1	-1	0	0	0
769	cg00868523	1	1	0	0	0	0
770	cg00870592	1	0	-1	0	0	0
771	cg00873186	1	1	0	0	0	0
772	cg00874357	1	1	0	0	0	0
773	cg00876041	1	-1	-1	0	0	0
774	cg00876051	1	1	-1	0	0	0
775	cg00876345	1	0	-1	0	0	0
776	cg00876694	1	0	-1	0	0	0
777	cg00876784	1	1	0	0	0	0
778	cg00878163	1	0	-1	0	0	0
779	cg00879790	1	1	-1	0	0	0
780	cg00880075	1	0	-1	0	0	0
781	cg00881086	1	1	0	0	0	0
782	cg00882151	1	0	-1	0	0	0
783	cg00882832	1	1	0	0	0	0
784	cg00883107	1	0	-1	0	0	0
785	cg00885506	1	1	0	0	0	0
786	cg00886695	1	0	-1	0	0	0
787	cg00886812	1	1	-1	0	0	0
788	cg00887508	1	0	-1	0	0	0
789	cg00888108	1	-1	0	0	0	0
790	cg00888605	1	-1	1	0	0	0
791	cg00889036	1	0	-1	0	0	0
792	cg00889227	1	-1	-1	0	0	0
793	cg00889791	1	0	-1	0	0	0
794	cg00890378	1	0	-1	0	0	0
795	cg00890632	1	-1	1	0	0	0
796	cg00891995	1	-1	0	0	0	0
797	cg00892999	1	-1	1	0	0	0
798	cg00893371	1	1	0	0	0	0
799	cg00893471	1	1	0	0	0	0
800	cg00894435	1	1	-1	0	0	0
801	cg00898988	1	1	0	0	0	0
802	cg00901165	1	0	-1	0	0	0
803	cg00901264	1	1	-1	0	0	0
804	cg00902153	1	0	-1	0	0	0
805	cg00902708	1	1	0	0	0	0
806	cg00903375	1	1	-1	0	0	0
807	cg00903953	1	1	-1	0	0	0
808	cg00904472	1	1	-1	0	0	0
809	cg00905354	1	-1	1	0	0	0
810	cg00906581	1	0	-1	0	0	0
811	cg00910503	1	1	-1	0	0	0
812	cg00912946	1	1	-1	0	0	0
813	cg00913288	1	-1	0	0	0	0
814	cg00914902	1	-1	-1	0	0	0
815	cg00918063	1	0	-1	0	0	0
816	cg00919201	1	-1	1	0	0	0
817	cg00919259	1	0	-1	0	0	0
818	cg00923934	1	0	-1	0	0	0
819	cg00924004	1	1	-1	0	0	0
820	cg00925020	1	1	0	0	0	0
821	cg00925037	1	-1	1	0	0	0
822	cg00925778	1	-1	1	0	0	0
823	cg00925882	1	0	-1	0	0	0
824	cg00927429	1	1	0	0	0	0
825	cg00927601	1	1	0	0	0	0
826	cg00931670	1	0	-1	0	0	0
827	cg00934312	1	1	0	0	0	0
828	cg00935670	1	0	-1	0	0	0
829	cg00936722	1	-1	-1	0	0	0
830	cg00939226	1	1	-1	0	0	0
831	cg00940260	1	0	-1	0	0	0
832	cg00942920	1	-1	1	0	0	0
833	cg00944142	1	1	-1	0	0	0
834	cg00944573	1	1	-1	0	0	0
835	cg00945209	1	-1	-1	0	0	0
836	cg00946683	1	1	-1	0	0	0
837	cg00947782	1	0	-1	0	0	0
838	cg00952674	1	-1	1	0	0	0
839	cg00959118	1	-1	1	0	0	0
840	cg00960017	1	-1	1	0	0	0
841	cg00960818	1	-1	1	0	0	0
842	cg00961940	1	0	-1	0	0	0
843	cg00963674	1	-1	-1	0	0	0
844	cg00967519	1	-1	1	0	0	0
845	cg00968241	1	1	0	0	0	0
846	cg00969154	1	1	-1	0	0	0
847	cg00969724	1	1	-1	0	0	0
848	cg00969950	1	0	-1	0	0	0
849	cg00970824	1	0	-1	0	0	0
850	cg00971050	1	1	-1	0	0	0
851	cg00971467	1	0	-1	0	0	0
852	cg00971933	1	-1	1	0	0	0
853	cg00972052	1	1	-1	0	0	0
854	cg00972522	1	-1	0	0	0	0
855	cg00972815	1	-1	1	0	0	0
856	cg00977293	1	-1	0	0	0	0
857	cg00977926	1	0	-1	0	0	0
858	cg00980538	1	1	-1	0	0	0
859	cg00983185	1	0	-1	0	0	0
860	cg00984468	1	0	-1	0	0	0
861	cg00988050	1	1	-1	0	0	0
862	cg00988175	1	-1	-1	0	0	0
863	cg00991875	1	0	-1	0	0	0
864	cg00991929	1	1	-1	0	0	0
865	cg00992687	1	1	-1	0	0	0
866	cg00993824	1	1	-1	0	0	0
867	cg00996544	1	0	-1	0	0	0
868	cg00996690	1	1	-1	0	0	0
869	cg00996764	1	0	-1	0	0	0
870	cg01000474	1	-1	0	0	0	0
871	cg01003494	1	-1	0	0	0	0
872	cg01003859	1	0	-1	0	0	0
873	cg01004017	1	0	-1	0	0	0
874	cg01006277	1	0	1	0	0	0
875	cg01007781	1	0	-1	0	0	0
876	cg01008731	1	1	-1	0	0	0
877	cg01010380	1	1	0	0	0	0
878	cg01012134	1	1	-1	0	0	0
879	cg01013870	1	1	-1	0	0	0
880	cg01015210	1	0	-1	0	0	0
881	cg01016468	1	-1	-1	0	0	0
882	cg01016660	1	1	0	0	0	0
883	cg01017491	1	0	-1	0	0	0
884	cg01017535	1	-1	0	0	0	0
885	cg01018128	1	0	-1	0	0	0
886	cg01018286	1	1	0	0	0	0
887	cg01018864	1	-1	1	0	0	0
888	cg01019246	1	1	-1	0	0	0
889	cg01019875	1	1	-1	0	0	0
890	cg01020356	1	1	-1	0	0	0
891	cg01020427	1	0	-1	0	0	0
892	cg01020819	1	0	-1	0	0	0
893	cg01022219	1	0	-1	0	0	0
894	cg01023787	1	0	-1	0	0	0
895	cg01025072	1	0	-1	0	0	0
896	cg01026192	1	0	-1	0	0	0
897	cg01027122	1	0	-1	0	0	0
898	cg01027932	1	0	-1	0	0	0
899	cg01028364	1	-1	-1	0	0	0
900	cg01028920	1	-1	1	0	0	0
901	cg01029838	1	1	-1	0	0	0
902	cg01031271	1	1	-1	0	0	0
903	cg01031949	1	0	-1	0	0	0
904	cg01031956	1	-1	0	0	0	0
905	cg01032978	1	1	-1	0	0	0
906	cg01033194	1	0	-1	0	0	0
907	cg01033209	1	1	-1	0	0	0
908	cg01034737	1	0	-1	0	0	0
909	cg01035068	1	0	-1	0	0	0
910	cg01035219	1	0	-1	0	0	0
911	cg01035931	1	0	-1	0	0	0
912	cg01037318	1	0	-1	0	0	0
913	cg01037683	1	-1	1	0	0	0
914	cg01037764	1	0	-1	0	0	0
915	cg01038670	1	-1	0	0	0	0
916	cg01040533	1	-1	1	0	0	0
917	cg01041934	1	0	-1	0	0	0
918	cg01044961	1	-1	0	0	0	0
919	cg01049293	1	0	-1	0	0	0
920	cg01049678	1	0	-1	0	0	0
921	cg01049870	1	1	-1	0	0	0
922	cg01052103	1	1	0	0	0	0
923	cg01052411	1	1	-1	0	0	0
924	cg01052456	1	-1	1	0	0	0
925	cg01052941	1	-1	0	0	0	0
926	cg01053709	1	-1	-1	0	0	0
927	cg01054282	1	1	-1	0	0	0
928	cg01054755	1	1	-1	0	0	0
929	cg01055232	1	1	-1	0	0	0
930	cg01057705	1	1	-1	0	0	0
931	cg01057917	1	-1	1	0	0	0
932	cg01059398	1	-1	0	0	0	0
933	cg01059553	1	0	-1	0	0	0
934	cg01061880	1	-1	-1	0	0	0
935	cg01063112	1	-1	1	0	0	0
936	cg01064307	1	1	0	0	0	0
937	cg01064918	1	0	-1	0	0	0
938	cg01065103	1	1	-1	0	0	0
939	cg01066036	1	-1	1	0	0	0
940	cg01067538	1	-1	0	0	0	0
941	cg01067940	1	-1	0	0	0	0
942	cg01070219	1	0	-1	0	0	0
943	cg01071313	1	0	-1	0	0	0
944	cg01073243	1	0	-1	0	0	0
945	cg01076609	1	0	-1	0	0	0
946	cg01076997	1	1	0	0	0	0
947	cg01078337	1	1	-1	0	0	0
948	cg01078434	1	0	-1	0	0	0
949	cg01079363	1	-1	0	0	0	0
950	cg01079658	1	0	-1	0	0	0
951	cg01080907	1	0	-1	0	0	0
952	cg01082554	1	-1	0	0	0	0
953	cg01083340	1	1	0	0	0	0
954	cg01083598	1	0	-1	0	0	0
955	cg01086299	1	0	-1	0	0	0
956	cg01086406	1	1	-1	0	0	0
957	cg01087195	1	0	-1	0	0	0
958	cg01091079	1	-1	1	0	0	0
959	cg01092804	1	0	-1	0	0	0
960	cg01093429	1	-1	1	0	0	0
961	cg01095328	1	0	-1	0	0	0
962	cg01099453	1	1	0	0	0	0
963	cg01099875	1	0	-1	0	0	0
964	cg01101020	1	-1	-1	0	0	0
965	cg01101742	1	1	-1	0	0	0
966	cg01102120	1	1	0	0	0	0
967	cg01102476	1	-1	0	0	0	0
968	cg01103582	1	0	-1	0	0	0
969	cg01105943	1	1	-1	0	0	0
970	cg01106118	1	0	-1	0	0	0
971	cg01107741	1	1	0	0	0	0
972	cg01109219	1	-1	0	0	0	0
973	cg01109250	1	0	-1	0	0	0
974	cg01109734	1	1	-1	0	0	0
975	cg01110759	1	1	0	0	0	0
976	cg01110837	1	-1	0	0	0	0
977	cg01113934	1	1	0	0	0	0
978	cg01115938	1	0	-1	0	0	0
979	cg01116115	1	0	-1	0	0	0
980	cg01116259	1	0	-1	0	0	0
981	cg01117384	1	1	-1	0	0	0
982	cg01118078	1	0	-1	0	0	0
983	cg01119124	1	1	-1	0	0	0
984	cg01122187	1	1	-1	0	0	0
985	cg01122302	1	0	-1	0	0	0
986	cg01122516	1	0	-1	0	0	0
987	cg01123438	1	-1	1	0	0	0
988	cg01126532	1	0	-1	0	0	0
989	cg01128504	1	1	-1	0	0	0
990	cg01129637	1	0	-1	0	0	0
991	cg01131297	1	-1	1	0	0	0
992	cg01132053	1	0	-1	0	0	0
993	cg01136235	1	-1	0	0	0	0
994	cg01139433	1	-1	0	0	0	0
995	cg01140719	1	1	-1	0	0	0
996	cg01140826	1	0	-1	0	0	0
997	cg01143000	1	-1	1	0	0	0
998	cg01144538	1	0	-1	0	0	0
999	cg01145026	1	1	-1	0	0	0
1000	cg01145396	1	0	-1	0	0	0
1001	cg01145688	1	0	-1	0	0	0
1002	cg01147011	1	0	-1	0	0	0
1003	cg01147727	1	1	-1	0	0	0
1004	cg01150433	1	0	-1	0	0	0
1005	cg01150799	1	1	-1	0	0	0
1006	cg01152055	1	0	-1	0	0	0
1007	cg01153660	1	1	0	0	0	0
1008	cg01154540	1	-1	0	0	0	0
1009	cg01156108	1	1	-1	0	0	0
1010	cg01156752	1	0	-1	0	0	0
1011	cg01157143	1	0	-1	0	0	0
1012	cg01158826	1	0	-1	0	0	0
1013	cg01160085	1	1	-1	0	0	0
1014	cg01160733	1	-1	-1	0	0	0
1015	cg01161087	1	1	-1	0	0	0
1016	cg01161312	1	0	-1	0	0	0
1017	cg01161532	1	0	-1	0	0	0
1018	cg01162463	1	1	-1	0	0	0
1019	cg01162865	1	0	-1	0	0	0
1020	cg01164187	1	1	0	0	0	0
1021	cg01164760	1	0	-1	0	0	0
1022	cg01167090	1	0	-1	0	0	0
1023	cg01168201	1	1	0	0	0	0
1024	cg01168289	1	1	-1	0	0	0
1025	cg01171153	1	0	-1	0	0	0
1026	cg01171213	1	0	-1	0	0	0
1027	cg01173316	1	0	-1	0	0	0
1028	cg01176417	1	1	-1	0	0	0
1029	cg01177849	1	0	-1	0	0	0
1030	cg01178624	1	-1	0	0	0	0
1031	cg01181227	1	1	-1	0	0	0
1032	cg01183596	1	0	-1	0	0	0
1033	cg01185682	1	0	-1	0	0	0
1034	cg01187798	1	0	-1	0	0	0
1035	cg01190171	1	-1	1	0	0	0
1036	cg01190547	1	0	-1	0	0	0
1037	cg01191871	1	0	-1	0	0	0
1038	cg01191964	1	0	-1	0	0	0
1039	cg01192746	1	0	-1	0	0	0
1040	cg01193217	1	0	-1	0	0	0
1041	cg01195276	1	0	1	0	0	0
1042	cg01195610	1	1	0	0	0	0
1043	cg01197005	1	0	-1	0	0	0
1044	cg01198591	1	1	0	0	0	0
1045	cg01198887	1	0	-1	0	0	0
1046	cg01199228	1	0	-1	0	0	0
1047	cg01202012	1	0	-1	0	0	0
1048	cg01203651	1	1	0	0	0	0
1049	cg01203858	1	0	-1	0	0	0
1050	cg01205295	1	0	-1	0	0	0
1051	cg01206923	1	-1	1	0	0	0
1052	cg01207010	1	1	0	0	0	0
1053	cg01207311	1	0	-1	0	0	0
1054	cg01208266	1	0	-1	0	0	0
1055	cg01209150	1	0	-1	0	0	0
1056	cg01210997	1	-1	0	0	0	0
1057	cg01211396	1	0	-1	0	0	0
1058	cg01214417	1	0	-1	0	0	0
1059	cg01214573	1	0	-1	0	0	0
1060	cg01217316	1	0	-1	0	0	0
1061	cg01219048	1	1	0	0	0	0
1062	cg01219269	1	0	1	0	0	0
1063	cg01221637	1	1	0	0	0	0
1064	cg01222128	1	0	-1	0	0	0
1065	cg01222864	1	0	-1	0	0	0
1066	cg01223011	1	0	-1	0	0	0
1067	cg01223221	1	0	-1	0	0	0
1068	cg01225525	1	-1	1	0	0	0
1069	cg01226806	1	0	-1	0	0	0
1070	cg01227359	1	1	-1	0	0	0
1071	cg01227537	1	0	-1	0	0	0
1072	cg01228854	1	-1	1	0	0	0
1073	cg01229230	1	0	-1	0	0	0
1074	cg01229506	1	1	0	0	0	0
1075	cg01230224	1	0	-1	0	0	0
1076	cg01235105	1	0	-1	0	0	0
1077	cg01236347	1	0	-1	0	0	0
1078	cg01237180	1	0	-1	0	0	0
1079	cg01237315	1	1	-1	0	0	0
1080	cg01237677	1	0	-1	0	0	0
1081	cg01239367	1	1	-1	0	0	0
1082	cg01240795	1	0	-1	0	0	0
1083	cg01241062	1	-1	1	0	0	0
1084	cg01243079	1	0	1	0	0	0
1085	cg01243892	1	1	0	0	0	0
1086	cg01244651	1	1	-1	0	0	0
1087	cg01244775	1	0	-1	0	0	0
1088	cg01244953	1	1	-1	0	0	0
1089	cg01246421	1	1	-1	0	0	0
1090	cg01247948	1	0	-1	0	0	0
1091	cg01249180	1	1	0	0	0	0
1092	cg01249300	1	0	-1	0	0	0
1093	cg01249544	1	0	-1	0	0	0
1094	cg01250563	1	-1	1	0	0	0
1095	cg01250832	1	0	-1	0	0	0
1096	cg01253143	1	1	-1	0	0	0
1097	cg01255504	1	0	-1	0	0	0
1098	cg01256674	1	0	-1	0	0	0
1099	cg01258703	1	0	-1	0	0	0
1100	cg01262246	1	1	-1	0	0	0
1101	cg01263537	1	0	-1	0	0	0
1102	cg01263739	1	1	-1	0	0	0
1103	cg01264379	1	1	0	0	0	0
1104	cg01265084	1	1	0	0	0	0
1105	cg01265555	1	1	-1	0	0	0
1106	cg01266390	1	0	-1	0	0	0
1107	cg01266828	1	0	-1	0	0	0
1108	cg01267270	1	1	-1	0	0	0
1109	cg01267675	1	0	-1	0	0	0
1110	cg01268763	1	1	-1	0	0	0
1111	cg01269239	1	0	-1	0	0	0
1112	cg01271812	1	-1	0	0	0	0
1113	cg01273232	1	1	-1	0	0	0
1114	cg01273987	1	0	-1	0	0	0
1115	cg01273991	1	1	0	0	0	0
1116	cg01274072	1	0	-1	0	0	0
1117	cg01274643	1	1	0	0	0	0
1118	cg01274916	1	1	0	0	0	0
1119	cg01275006	1	-1	1	0	0	0
1120	cg01275819	1	0	-1	0	0	0
1121	cg01278093	1	-1	0	0	0	0
1122	cg01279378	1	0	-1	0	0	0
1123	cg01279426	1	-1	-1	0	0	0
1124	cg01280327	1	-1	1	0	0	0
1125	cg01280655	1	0	-1	0	0	0
1126	cg01281190	1	0	-1	0	0	0
1127	cg01281649	1	0	-1	0	0	0
1128	cg01282285	1	0	-1	0	0	0
1129	cg01282509	1	1	-1	0	0	0
1130	cg01282639	1	-1	0	0	0	0
1131	cg01284493	1	1	-1	0	0	0
1132	cg01286365	1	-1	1	0	0	0
1133	cg01288322	1	0	1	0	0	0
1134	cg01288645	1	-1	-1	0	0	0
1135	cg01289902	1	-1	1	0	0	0
1136	cg01290232	1	-1	1	0	0	0
1137	cg01290421	1	0	-1	0	0	0
1138	cg01291010	1	0	-1	0	0	0
1139	cg01291474	1	0	-1	0	0	0
1140	cg01292398	1	0	-1	0	0	0
1141	cg01292929	1	-1	1	0	0	0
1142	cg01293263	1	0	-1	0	0	0
1143	cg01293725	1	0	-1	0	0	0
1144	cg01295477	1	1	0	0	0	0
1145	cg01297762	1	1	-1	0	0	0
1146	cg01299462	1	-1	1	0	0	0
1147	cg01300218	1	1	0	0	0	0
1148	cg01300464	1	0	-1	0	0	0
1149	cg01302161	1	1	-1	0	0	0
1150	cg01302385	1	-1	0	0	0	0
1151	cg01303619	1	0	-1	0	0	0
1152	cg01303721	1	1	-1	0	0	0
1153	cg01306662	1	-1	1	0	0	0
1154	cg01306688	1	-1	1	0	0	0
1155	cg01306909	1	0	-1	0	0	0
1156	cg01307906	1	0	-1	0	0	0
1157	cg01308305	1	0	-1	0	0	0
1158	cg01311064	1	1	-1	0	0	0
1159	cg01311102	1	0	-1	0	0	0
1160	cg01311379	1	-1	1	0	0	0
1161	cg01311971	1	-1	-1	0	0	0
1162	cg01312562	1	0	-1	0	0	0
1163	cg01312658	1	1	0	0	0	0
1164	cg01312997	1	1	0	0	0	0
1165	cg01315883	1	0	-1	0	0	0
1166	cg01316923	1	1	-1	0	0	0
1167	cg01318761	1	-1	1	0	0	0
1168	cg01320322	1	0	-1	0	0	0
1169	cg01322839	1	0	-1	0	0	0
1170	cg01323224	1	0	-1	0	0	0
1171	cg01324343	1	1	0	0	0	0
1172	cg01324372	1	1	0	0	0	0
1173	cg01324446	1	0	-1	0	0	0
1174	cg01325079	1	1	-1	0	0	0
1175	cg01325599	1	1	-1	0	0	0
1176	cg01325613	1	-1	-1	0	0	0
1177	cg01326188	1	0	-1	0	0	0
1178	cg01326672	1	1	-1	0	0	0
1179	cg01328388	1	-1	-1	0	0	0
1180	cg01329441	1	0	-1	0	0	0
1181	cg01329559	1	0	-1	0	0	0
1182	cg01330954	1	0	-1	0	0	0
1183	cg01331033	1	0	-1	0	0	0
1184	cg01331463	1	0	-1	0	0	0
1185	cg01331791	1	0	-1	0	0	0
1186	cg01332882	1	-1	1	0	0	0
1187	cg01333287	1	1	-1	0	0	0
1188	cg01334229	1	0	-1	0	0	0
1189	cg01334232	1	1	-1	0	0	0
1190	cg01334522	1	0	-1	0	0	0
1191	cg01335738	1	0	-1	0	0	0
1192	cg01338494	1	0	-1	0	0	0
1193	cg01338776	1	0	-1	0	0	0
1194	cg01342981	1	0	-1	0	0	0
1195	cg01346114	1	1	-1	0	0	0
1196	cg01347539	1	0	-1	0	0	0
1197	cg01347566	1	-1	1	0	0	0
1198	cg01348128	1	0	-1	0	0	0
1199	cg01351072	1	0	-1	0	0	0
1200	cg01351315	1	-1	1	0	0	0
1201	cg01352974	1	-1	-1	0	0	0
1202	cg01353612	1	0	-1	0	0	0
1203	cg01354274	1	0	-1	0	0	0
1204	cg01354479	1	0	-1	0	0	0
1205	cg01354588	1	-1	0	0	0	0
1206	cg01356147	1	0	-1	0	0	0
1207	cg01357429	1	1	0	0	0	0
1208	cg01359015	1	0	-1	0	0	0
1209	cg01359280	1	-1	1	0	0	0
1210	cg01360795	1	-1	0	0	0	0
1211	cg01360936	1	0	-1	0	0	0
1212	cg01361394	1	-1	1	0	0	0
1213	cg01361754	1	0	-1	0	0	0
1214	cg01363734	1	0	-1	0	0	0
1215	cg01363736	1	0	-1	0	0	0
1216	cg01363860	1	0	-1	0	0	0
1217	cg01364538	1	-1	-1	0	0	0
1218	cg01365900	1	0	-1	0	0	0
1219	cg01365922	1	0	-1	0	0	0
1220	cg01366882	1	0	-1	0	0	0
1221	cg01368406	1	0	-1	0	0	0
1222	cg01371776	1	0	-1	0	0	0
1223	cg01371896	1	0	-1	0	0	0
1224	cg01373248	1	1	-1	0	0	0
1225	cg01373505	1	-1	1	0	0	0
1226	cg01373705	1	1	0	0	0	0
1227	cg01374398	1	-1	0	0	0	0
1228	cg01375106	1	0	-1	0	0	0
1229	cg01377601	1	0	-1	0	0	0
1230	cg01378144	1	0	-1	0	0	0
1231	cg01379092	1	-1	1	0	0	0
1232	cg01379297	1	0	-1	0	0	0
1233	cg01380747	1	0	-1	0	0	0
1234	cg01381765	1	0	-1	0	0	0
1235	cg01381795	1	0	-1	0	0	0
1236	cg01382649	1	1	-1	0	0	0
1237	cg01382688	1	0	-1	0	0	0
1238	cg01382982	1	0	1	0	0	0
1239	cg01385063	1	0	1	0	0	0
1240	cg01385765	1	0	-1	0	0	0
1241	cg01388144	1	1	-1	0	0	0
1242	cg01388649	1	1	0	0	0	0
1243	cg01392841	1	1	-1	0	0	0
1244	cg01393060	1	1	-1	0	0	0
1245	cg01394525	1	0	1	0	0	0
1246	cg01394540	1	1	0	0	0	0
1247	cg01395499	1	0	-1	0	0	0
1248	cg01397448	1	-1	0	0	0	0
1249	cg01397450	1	0	-1	0	0	0
1250	cg01397912	1	0	-1	0	0	0
1251	cg01399255	1	-1	1	0	0	0
1252	cg01399860	1	0	-1	0	0	0
1253	cg01400476	1	0	-1	0	0	0
1254	cg01400588	1	0	-1	0	0	0
1255	cg01400712	1	-1	1	0	0	0
1256	cg01402511	1	-1	1	0	0	0
1257	cg01402866	1	-1	0	0	0	0
1258	cg01404873	1	0	-1	0	0	0
1259	cg01404884	1	0	-1	0	0	0
1260	cg01405040	1	1	0	0	0	0
1261	cg01405147	1	1	0	0	0	0
1262	cg01406459	1	0	-1	0	0	0
1263	cg01411468	1	0	-1	0	0	0
1264	cg01411934	1	1	-1	0	0	0
1265	cg01412777	1	0	-1	0	0	0
1266	cg01413097	1	1	-1	0	0	0
1267	cg01413771	1	0	-1	0	0	0
1268	cg01416838	1	-1	0	0	0	0
1269	cg01417313	1	0	-1	0	0	0
1270	cg01417401	1	-1	-1	0	0	0
1271	cg01419582	1	0	-1	0	0	0
1272	cg01423468	1	0	-1	0	0	0
1273	cg01423773	1	-1	1	0	0	0
1274	cg01424205	1	0	-1	0	0	0
1275	cg01424901	1	0	-1	0	0	0
1276	cg01424970	1	-1	-1	0	0	0
1277	cg01425680	1	-1	1	0	0	0
1278	cg01429669	1	-1	-1	0	0	0
1279	cg01433343	1	1	-1	0	0	0
1280	cg01435118	1	0	-1	0	0	0
1281	cg01437899	1	1	-1	0	0	0
1282	cg01440309	1	-1	-1	0	0	0
1283	cg01440407	1	1	0	0	0	0
1284	cg01441237	1	0	-1	0	0	0
1285	cg01443390	1	-1	-1	0	0	0
1286	cg01443394	1	-1	-1	0	0	0
1287	cg01444803	1	0	-1	0	0	0
1288	cg01445399	1	-1	1	0	0	0
1289	cg01445525	1	-1	-1	0	0	0
1290	cg01448155	1	0	-1	0	0	0
1291	cg01451391	1	0	-1	0	0	0
1292	cg01453391	1	-1	1	0	0	0
1293	cg01453649	1	0	-1	0	0	0
1294	cg01454349	1	-1	-1	0	0	0
1295	cg01455178	1	0	-1	0	0	0
1296	cg01456030	1	0	-1	0	0	0
1297	cg01456368	1	1	-1	0	0	0
1298	cg01456710	1	0	-1	0	0	0
1299	cg01459453	1	-1	1	0	0	0
1300	cg01462545	1	0	-1	0	0	0
1301	cg01463644	1	0	-1	0	0	0
1302	cg01464484	1	-1	-1	0	0	0
1303	cg01464969	1	1	0	0	0	0
1304	cg01466232	1	0	-1	0	0	0
1305	cg01468505	1	1	0	0	0	0
1306	cg01470156	1	1	0	0	0	0
1307	cg01472390	1	0	-1	0	0	0
1308	cg01475204	1	0	-1	0	0	0
1309	cg01475805	1	0	-1	0	0	0
1310	cg01477253	1	0	-1	0	0	0
1311	cg01477959	1	0	-1	0	0	0
1312	cg01478450	1	1	-1	0	0	0
1313	cg01479490	1	-1	1	0	0	0
1314	cg01479738	1	0	-1	0	0	0
1315	cg01481159	1	0	-1	0	0	0
1316	cg01485408	1	0	-1	0	0	0
1317	cg01488651	1	0	-1	0	0	0
1318	cg01488842	1	-1	-1	0	0	0
1319	cg01492726	1	0	-1	0	0	0
1320	cg01493303	1	1	-1	0	0	0
1321	cg01494384	1	0	-1	0	0	0
1322	cg01495361	1	0	-1	0	0	0
1323	cg01496136	1	0	-1	0	0	0
1324	cg01498160	1	-1	1	0	0	0
1325	cg01498437	1	1	-1	0	0	0
1326	cg01500500	1	-1	1	0	0	0
1327	cg01501775	1	-1	1	0	0	0
1328	cg01502428	1	-1	-1	0	0	0
1329	cg01502919	1	1	-1	0	0	0
1330	cg01504030	1	0	-1	0	0	0
1331	cg01506678	1	1	-1	0	0	0
1332	cg01507982	1	0	-1	0	0	0
1333	cg01509792	1	-1	-1	0	0	0
1334	cg01509853	1	0	-1	0	0	0
1335	cg01510433	1	0	-1	0	0	0
1336	cg01510813	1	1	-1	0	0	0
1337	cg01511356	1	1	0	0	0	0
1338	cg01511480	1	0	-1	0	0	0
1339	cg01512113	1	0	-1	0	0	0
1340	cg01515074	1	1	-1	0	0	0
1341	cg01517025	1	1	-1	0	0	0
1342	cg01517423	1	-1	-1	0	0	0
1343	cg01517680	1	1	0	0	0	0
1344	cg01519251	1	0	-1	0	0	0
1345	cg01520234	1	0	-1	0	0	0
1346	cg01520427	1	0	-1	0	0	0
1347	cg01521378	1	0	-1	0	0	0
1348	cg01522250	1	0	-1	0	0	0
1349	cg01522547	1	0	-1	0	0	0
1350	cg01522829	1	-1	0	0	0	0
1351	cg01525883	1	0	-1	0	0	0
1352	cg01526748	1	0	-1	0	0	0
1353	cg01527470	1	0	-1	0	0	0
1354	cg01527666	1	-1	-1	0	0	0
1355	cg01530988	1	0	1	0	0	0
1356	cg01531398	1	0	-1	0	0	0
1357	cg01531665	1	1	0	0	0	0
1358	cg01534253	1	0	-1	0	0	0
1359	cg01536190	1	0	-1	0	0	0
1360	cg01536327	1	1	-1	0	0	0
1361	cg01536400	1	-1	-1	0	0	0
1362	cg01537445	1	-1	-1	0	0	0
1363	cg01538066	1	1	-1	0	0	0
1364	cg01538573	1	-1	-1	0	0	0
1365	cg01538758	1	0	-1	0	0	0
1366	cg01539284	1	1	-1	0	0	0
1367	cg01539483	1	0	-1	0	0	0
1368	cg01541219	1	0	-1	0	0	0
1369	cg01541926	1	1	0	0	0	0
1370	cg01544351	1	1	-1	0	0	0
1371	cg01544903	1	1	-1	0	0	0
1372	cg01545517	1	0	-1	0	0	0
1373	cg01547581	1	0	1	0	0	0
1374	cg01548889	1	1	-1	0	0	0
1375	cg01550232	1	-1	-1	0	0	0
1376	cg01550554	1	0	-1	0	0	0
1377	cg01550841	1	0	-1	0	0	0
1378	cg01553433	1	0	-1	0	0	0
1379	cg01553707	1	0	-1	0	0	0
1380	cg01554316	1	0	-1	0	0	0
1381	cg01555791	1	0	-1	0	0	0
1382	cg01558923	1	1	0	0	0	0
1383	cg01559502	1	0	-1	0	0	0
1384	cg01560739	1	1	-1	0	0	0
1385	cg01560902	1	-1	-1	0	0	0
1386	cg01563818	1	0	-1	0	0	0
1387	cg01564630	1	-1	0	0	0	0
1388	cg01565508	1	0	-1	0	0	0
1389	cg01566449	1	1	-1	0	0	0
1390	cg01568237	1	-1	0	0	0	0
1391	cg01568397	1	0	-1	0	0	0
1392	cg01569875	1	0	-1	0	0	0
1393	cg01572891	1	-1	1	0	0	0
1394	cg01572989	1	1	-1	0	0	0
1395	cg01573194	1	0	-1	0	0	0
1396	cg01573293	1	-1	1	0	0	0
1397	cg01574571	1	0	-1	0	0	0
1398	cg01574673	1	0	-1	0	0	0
1399	cg01576982	1	-1	0	0	0	0
1400	cg01577529	1	0	-1	0	0	0
1401	cg01578293	1	0	-1	0	0	0
1402	cg01579857	1	0	-1	0	0	0
1403	cg01582015	1	0	-1	0	0	0
1404	cg01586639	1	0	-1	0	0	0
1405	cg01589587	1	0	-1	0	0	0
1406	cg01589960	1	-1	-1	0	0	0
1407	cg01590338	1	1	-1	0	0	0
1408	cg01591579	1	1	0	0	0	0
1409	cg01591881	1	1	-1	0	0	0
1410	cg01592226	1	0	-1	0	0	0
1411	cg01592387	1	0	-1	0	0	0
1412	cg01592801	1	-1	1	0	0	0
1413	cg01593552	1	1	0	0	0	0
1414	cg01593609	1	1	-1	0	0	0
1415	cg01595413	1	-1	0	0	0	0
1416	cg01598557	1	0	-1	0	0	0
1417	cg01598575	1	1	0	0	0	0
1418	cg01600817	1	0	-1	0	0	0
1419	cg01602153	1	1	0	0	0	0
1420	cg01602166	1	0	-1	0	0	0
1421	cg01604051	1	0	-1	0	0	0
1422	cg01605479	1	0	-1	0	0	0
1423	cg01605931	1	0	-1	0	0	0
1424	cg01607258	1	-1	1	0	0	0
1425	cg01608167	1	1	-1	0	0	0
1426	cg01608879	1	0	-1	0	0	0
1427	cg01610676	1	0	-1	0	0	0
1428	cg01612095	1	1	0	0	0	0
1429	cg01614760	1	-1	1	0	0	0
1430	cg01614964	1	1	-1	0	0	0
1431	cg01616269	1	1	-1	0	0	0
1432	cg01616568	1	1	-1	0	0	0
1433	cg01617164	1	1	-1	0	0	0
1434	cg01618102	1	0	-1	0	0	0
1435	cg01620701	1	0	-1	0	0	0
1436	cg01621168	1	0	-1	0	0	0
1437	cg01621593	1	-1	1	0	0	0
1438	cg01621974	1	0	-1	0	0	0
1439	cg01622385	1	-1	-1	0	0	0
1440	cg01622437	1	1	0	0	0	0
1441	cg01625041	1	0	-1	0	0	0
1442	cg01625087	1	1	0	0	0	0
1443	cg01625396	1	0	-1	0	0	0
1444	cg01626341	1	0	1	0	0	0
1445	cg01627492	1	1	0	0	0	0
1446	cg01627758	1	0	-1	0	0	0
1447	cg01628245	1	0	-1	0	0	0
1448	cg01631162	1	-1	1	0	0	0
1449	cg01632188	1	0	-1	0	0	0
1450	cg01633149	1	1	-1	0	0	0
1451	cg01633216	1	0	-1	0	0	0
1452	cg01633905	1	-1	1	0	0	0
1453	cg01634328	1	1	-1	0	0	0
1454	cg01635346	1	0	-1	0	0	0
1455	cg01638312	1	1	-1	0	0	0
1456	cg01640363	1	0	-1	0	0	0
1457	cg01640773	1	0	-1	0	0	0
1458	cg01641920	1	-1	1	0	0	0
1459	cg01642827	1	-1	0	0	0	0
1460	cg01643511	1	1	-1	0	0	0
1461	cg01643763	1	0	-1	0	0	0
1462	cg01645179	1	0	-1	0	0	0
1463	cg01647795	1	-1	0	0	0	0
1464	cg01648457	1	-1	-1	0	0	0
1465	cg01649879	1	-1	-1	0	0	0
1466	cg01650744	1	0	1	0	0	0
1467	cg01651680	1	0	-1	0	0	0
1468	cg01652523	1	1	0	0	0	0
1469	cg01655979	1	0	-1	0	0	0
1470	cg01656259	1	0	-1	0	0	0
1471	cg01656470	1	0	-1	0	0	0
1472	cg01657758	1	0	-1	0	0	0
1473	cg01657856	1	-1	0	0	0	0
1474	cg01659000	1	-1	0	0	0	0
1475	cg01660001	1	0	-1	0	0	0
1476	cg01660846	1	0	-1	0	0	0
1477	cg01661567	1	1	-1	0	0	0
1478	cg01661768	1	0	-1	0	0	0
1479	cg01661988	1	-1	-1	0	0	0
1480	cg01663970	1	0	-1	0	0	0
1481	cg01664189	1	0	-1	0	0	0
1482	cg01665433	1	0	-1	0	0	0
1483	cg01665888	1	0	-1	0	0	0
1484	cg01666088	1	0	-1	0	0	0
1485	cg01667133	1	1	0	0	0	0
1486	cg01668014	1	-1	1	0	0	0
1487	cg01668330	1	0	-1	0	0	0
1488	cg01670677	1	1	0	0	0	0
1489	cg01671059	1	-1	-1	0	0	0
1490	cg01671642	1	-1	-1	0	0	0
1491	cg01671881	1	0	-1	0	0	0
1492	cg01673185	1	-1	-1	0	0	0
1493	cg01675953	1	0	-1	0	0	0
1494	cg01676008	1	0	-1	0	0	0
1495	cg01676256	1	-1	-1	0	0	0
1496	cg01676467	1	-1	-1	0	0	0
1497	cg01678580	1	-1	-1	0	0	0
1498	cg01679446	1	0	-1	0	0	0
1499	cg01680916	1	0	-1	0	0	0
1500	cg01681009	1	0	-1	0	0	0
1501	cg01683373	1	0	-1	0	0	0
1502	cg01686093	1	0	-1	0	0	0
1503	cg01690942	1	0	-1	0	0	0
1504	cg01692075	1	-1	0	0	0	0
1505	cg01692956	1	0	-1	0	0	0
1506	cg01695068	1	1	-1	0	0	0
1507	cg01697699	1	0	-1	0	0	0
1508	cg01698763	1	-1	-1	0	0	0
1509	cg01699998	1	1	-1	0	0	0
1510	cg01700674	1	1	-1	0	0	0
1511	cg01702330	1	-1	0	0	0	0
1512	cg01702421	1	-1	-1	0	0	0
1513	cg01703966	1	0	-1	0	0	0
1514	cg01704608	1	1	-1	0	0	0
1515	cg01704823	1	0	-1	0	0	0
1516	cg01711146	1	1	-1	0	0	0
1517	cg01712007	1	0	-1	0	0	0
1518	cg01712671	1	0	-1	0	0	0
1519	cg01713339	1	1	-1	0	0	0
1520	cg01714588	1	0	-1	0	0	0
1521	cg01714595	1	0	-1	0	0	0
1522	cg01714932	1	1	-1	0	0	0
1523	cg01716065	1	1	-1	0	0	0
1524	cg01718254	1	1	0	0	0	0
1525	cg01719079	1	1	-1	0	0	0
1526	cg01721410	1	0	-1	0	0	0
1527	cg01724702	1	0	-1	0	0	0
1528	cg01727397	1	1	-1	0	0	0
1529	cg01730072	1	-1	1	0	0	0
1530	cg01731991	1	-1	-1	0	0	0
1531	cg01732449	1	1	-1	0	0	0
1532	cg01737427	1	0	-1	0	0	0
1533	cg01738854	1	-1	-1	0	0	0
1534	cg01739295	1	1	-1	0	0	0
1535	cg01742369	1	1	-1	0	0	0
1536	cg01743819	1	1	0	0	0	0
1537	cg01745437	1	-1	1	0	0	0
1538	cg01748991	1	1	-1	0	0	0
1539	cg01749569	1	1	0	0	0	0
1540	cg01752534	1	0	-1	0	0	0
1541	cg01752881	1	-1	-1	0	0	0
1542	cg01754257	1	1	0	0	0	0
1543	cg01755841	1	0	-1	0	0	0
1544	cg01756730	1	0	-1	0	0	0
1545	cg01757160	1	1	-1	0	0	0
1546	cg01758512	1	1	0	0	0	0
1547	cg01759597	1	1	0	0	0	0
1548	cg01770296	1	0	-1	0	0	0
1549	cg01770654	1	0	-1	0	0	0
1550	cg01771937	1	-1	1	0	0	0
1551	cg01772012	1	-1	-1	0	0	0
1552	cg01772658	1	0	-1	0	0	0
1553	cg01774813	1	0	-1	0	0	0
1554	cg01774926	1	0	-1	0	0	0
1555	cg01775952	1	-1	0	0	0	0
1556	cg01776344	1	0	-1	0	0	0
1557	cg01777372	1	0	-1	0	0	0
1558	cg01778622	1	1	-1	0	0	0
1559	cg01779360	1	-1	-1	0	0	0
1560	cg01779771	1	1	0	0	0	0
1561	cg01780913	1	0	-1	0	0	0
1562	cg01782316	1	1	-1	0	0	0
1563	cg01783322	1	1	-1	0	0	0
1564	cg01784284	1	-1	0	0	0	0
1565	cg01785096	1	0	-1	0	0	0
1566	cg01785490	1	0	1	0	0	0
1567	cg01786075	1	1	0	0	0	0
1568	cg01786362	1	1	-1	0	0	0
1569	cg01787574	1	0	-1	0	0	0
1570	cg01788438	1	1	0	0	0	0
1571	cg01789499	1	0	-1	0	0	0
1572	cg01791523	1	1	0	0	0	0
1573	cg01792145	1	0	-1	0	0	0
1574	cg01794154	1	0	-1	0	0	0
1575	cg01794260	1	0	-1	0	0	0
1576	cg01795333	1	1	-1	0	0	0
1577	cg01796166	1	1	0	0	0	0
1578	cg01797751	1	0	-1	0	0	0
1579	cg01800843	1	1	-1	0	0	0
1580	cg01800884	1	0	-1	0	0	0
1581	cg01801868	1	1	-1	0	0	0
1582	cg01802043	1	0	-1	0	0	0
1583	cg01802415	1	-1	1	0	0	0
1584	cg01802608	1	0	-1	0	0	0
1585	cg01802975	1	0	1	0	0	0
1586	cg01804557	1	-1	0	0	0	0
1587	cg01804664	1	1	0	0	0	0
1588	cg01804715	1	-1	1	0	0	0
1589	cg01804745	1	1	0	0	0	0
1590	cg01805241	1	0	-1	0	0	0
1591	cg01806972	1	1	0	0	0	0
1592	cg01808547	1	0	-1	0	0	0
1593	cg01808723	1	0	-1	0	0	0
1594	cg01808947	1	-1	1	0	0	0
1595	cg01809099	1	1	0	0	0	0
1596	cg01809507	1	0	-1	0	0	0
1597	cg01811272	1	0	-1	0	0	0
1598	cg01812822	1	0	-1	0	0	0
1599	cg01814444	1	-1	-1	0	0	0
1600	cg01814945	1	1	0	0	0	0
1601	cg01816009	1	0	-1	0	0	0
1602	cg01817364	1	1	-1	0	0	0
1603	cg01818617	1	1	-1	0	0	0
1604	cg01818853	1	1	-1	0	0	0
1605	cg01821058	1	1	-1	0	0	0
1606	cg01821575	1	0	-1	0	0	0
1607	cg01823440	1	0	-1	0	0	0
1608	cg01823541	1	0	-1	0	0	0
1609	cg01825664	1	0	-1	0	0	0
1610	cg01829024	1	1	0	0	0	0
1611	cg01829623	1	0	-1	0	0	0
1612	cg01830100	1	0	-1	0	0	0
1613	cg01831904	1	0	-1	0	0	0
1614	cg01832549	1	0	-1	0	0	0
1615	cg01833771	1	1	-1	0	0	0
1616	cg01835467	1	1	0	0	0	0
1617	cg01835527	1	0	-1	0	0	0
1618	cg01835580	1	0	-1	0	0	0
1619	cg01836700	1	-1	0	0	0	0
1620	cg01836992	1	1	0	0	0	0
1621	cg01838380	1	1	0	0	0	0
1622	cg01839103	1	-1	0	0	0	0
1623	cg01839934	1	0	-1	0	0	0
1624	cg01841209	1	1	-1	0	0	0
1625	cg01841523	1	-1	1	0	0	0
1626	cg01842285	1	1	-1	0	0	0
1627	cg01842395	1	0	-1	0	0	0
1628	cg01842756	1	0	-1	0	0	0
1629	cg01846028	1	0	-1	0	0	0
1630	cg01848616	1	0	-1	0	0	0
1631	cg01851316	1	1	-1	0	0	0
1632	cg01851901	1	0	-1	0	0	0
1633	cg01854676	1	0	-1	0	0	0
1634	cg01854830	1	1	0	0	0	0
1635	cg01854969	1	-1	-1	0	0	0
1636	cg01856276	1	0	-1	0	0	0
1637	cg01857186	1	1	0	0	0	0
1638	cg01864791	1	0	-1	0	0	0
1639	cg01864957	1	-1	-1	0	0	0
1640	cg01865626	1	-1	0	0	0	0
1641	cg01866038	1	-1	1	0	0	0
1642	cg01866551	1	0	-1	0	0	0
1643	cg01871282	1	1	-1	0	0	0
1644	cg01871339	1	0	-1	0	0	0
1645	cg01871408	1	1	-1	0	0	0
1646	cg01872782	1	0	-1	0	0	0
1647	cg01873143	1	0	-1	0	0	0
1648	cg01873690	1	0	-1	0	0	0
1649	cg01873734	1	0	-1	0	0	0
1650	cg01877814	1	0	-1	0	0	0
1651	cg01877987	1	-1	-1	0	0	0
1652	cg01881939	1	1	0	0	0	0
1653	cg01882151	1	-1	0	0	0	0
1654	cg01882249	1	-1	0	0	0	0
1655	cg01882515	1	0	-1	0	0	0
1656	cg01883784	1	0	-1	0	0	0
1657	cg01884715	1	1	-1	0	0	0
1658	cg01884891	1	0	-1	0	0	0
1659	cg01886199	1	1	-1	0	0	0
1660	cg01886809	1	1	-1	0	0	0
1661	cg01887308	1	0	-1	0	0	0
1662	cg01889306	1	0	-1	0	0	0
1663	cg01889899	1	-1	1	0	0	0
1664	cg01891988	1	0	-1	0	0	0
1665	cg01894064	1	1	0	0	0	0
1666	cg01894508	1	0	-1	0	0	0
1667	cg01894959	1	1	-1	0	0	0
1668	cg01895333	1	1	0	0	0	0
1669	cg01896271	1	1	-1	0	0	0
1670	cg01896381	1	0	-1	0	0	0
1671	cg01898774	1	1	-1	0	0	0
1672	cg01899142	1	-1	1	0	0	0
1673	cg01901706	1	1	-1	0	0	0
1674	cg01902271	1	1	-1	0	0	0
1675	cg01902320	1	0	-1	0	0	0
1676	cg01904148	1	1	-1	0	0	0
1677	cg01905058	1	-1	0	0	0	0
1678	cg01905905	1	0	-1	0	0	0
1679	cg01906637	1	0	-1	0	0	0
1680	cg01909551	1	0	-1	0	0	0
1681	cg01909656	1	-1	-1	0	0	0
1682	cg01910249	1	1	-1	0	0	0
1683	cg01910445	1	0	-1	0	0	0
1684	cg01911127	1	1	-1	0	0	0
1685	cg01912854	1	0	-1	0	0	0
1686	cg01913141	1	0	-1	0	0	0
1687	cg01914045	1	-1	0	0	0	0
1688	cg01916041	1	1	0	0	0	0
1689	cg01916058	1	0	-1	0	0	0
1690	cg01917434	1	-1	0	0	0	0
1691	cg01919446	1	0	-1	0	0	0
1692	cg01922580	1	1	-1	0	0	0
1693	cg01923861	1	0	-1	0	0	0
1694	cg01924448	1	1	0	0	0	0
1695	cg01925253	1	-1	1	0	0	0
1696	cg01925950	1	0	-1	0	0	0
1697	cg01926646	1	-1	1	0	0	0
1698	cg01926725	1	-1	0	0	0	0
1699	cg01927007	1	0	-1	0	0	0
1700	cg01927162	1	0	-1	0	0	0
1701	cg01931222	1	0	-1	0	0	0
1702	cg01931614	1	0	-1	0	0	0
1703	cg01933788	1	0	-1	0	0	0
1704	cg01934231	1	-1	0	0	0	0
1705	cg01934626	1	1	0	0	0	0
1706	cg01936559	1	0	-1	0	0	0
1707	cg01937780	1	-1	0	0	0	0
1708	cg01937793	1	1	0	0	0	0
1709	cg01937806	1	0	-1	0	0	0
1710	cg01938880	1	-1	1	0	0	0
1711	cg01939772	1	0	-1	0	0	0
1712	cg01940820	1	-1	1	0	0	0
1713	cg01941585	1	-1	1	0	0	0
1714	cg01943225	1	0	-1	0	0	0
1715	cg01943585	1	1	-1	0	0	0
1716	cg01943770	1	0	-1	0	0	0
1717	cg01945119	1	-1	0	0	0	0
1718	cg01946790	1	0	-1	0	0	0
1719	cg01948455	1	0	-1	0	0	0
1720	cg01949324	1	-1	1	0	0	0
1721	cg01950192	1	1	-1	0	0	0
1722	cg01951128	1	0	-1	0	0	0
1723	cg01952027	1	-1	1	0	0	0
1724	cg01953658	1	0	-1	0	0	0
1725	cg01953682	1	1	-1	0	0	0
1726	cg01954842	1	-1	1	0	0	0
1727	cg01956305	1	1	-1	0	0	0
1728	cg01957368	1	-1	1	0	0	0
1729	cg01958723	1	-1	1	0	0	0
1730	cg01959505	1	0	-1	0	0	0
1731	cg01959995	1	1	-1	0	0	0
1732	cg01960810	1	-1	0	0	0	0
1733	cg01961134	1	0	-1	0	0	0
1734	cg01962062	1	1	-1	0	0	0
1735	cg01962112	1	1	-1	0	0	0
1736	cg01962199	1	0	-1	0	0	0
1737	cg01963297	1	1	0	0	0	0
1738	cg01963870	1	0	-1	0	0	0
1739	cg01964004	1	0	-1	0	0	0
1740	cg01964152	1	1	0	0	0	0
1741	cg01965552	1	0	-1	0	0	0
1742	cg01965636	1	0	-1	0	0	0
1743	cg01966087	1	0	-1	0	0	0
1744	cg01966091	1	1	0	0	0	0
1745	cg01966344	1	-1	1	0	0	0
1746	cg01966922	1	0	-1	0	0	0
1747	cg01969938	1	1	-1	0	0	0
1748	cg01970336	1	0	-1	0	0	0
1749	cg01970575	1	0	-1	0	0	0
1750	cg01970657	1	0	-1	0	0	0
1751	cg01970923	1	0	-1	0	0	0
1752	cg01971547	1	1	-1	0	0	0
1753	cg01971806	1	0	-1	0	0	0
1754	cg01973089	1	-1	-1	0	0	0
1755	cg01974660	1	1	-1	0	0	0
1756	cg01974921	1	-1	1	0	0	0
1757	cg01975957	1	0	-1	0	0	0
1758	cg01977473	1	1	-1	0	0	0
1759	cg01977808	1	0	-1	0	0	0
1760	cg01978368	1	0	-1	0	0	0
1761	cg01978369	1	0	-1	0	0	0
1762	cg01980805	1	1	0	0	0	0
1763	cg01980810	1	-1	1	0	0	0
1764	cg01981314	1	0	-1	0	0	0
1765	cg01981601	1	-1	1	0	0	0
1766	cg01981765	1	0	-1	0	0	0
1767	cg01982002	1	1	-1	0	0	0
1768	cg01982516	1	-1	0	0	0	0
1769	cg01984237	1	0	-1	0	0	0
1770	cg01985186	1	-1	-1	0	0	0
1771	cg01985201	1	0	-1	0	0	0
1772	cg01987417	1	0	-1	0	0	0
1773	cg01991604	1	0	-1	0	0	0
1774	cg01992280	1	1	-1	0	0	0
1775	cg01993818	1	-1	-1	0	0	0
1776	cg01994005	1	0	-1	0	0	0
1777	cg01995393	1	1	-1	0	0	0
1778	cg01995811	1	1	-1	0	0	0
1779	cg01996125	1	0	-1	0	0	0
1780	cg01996439	1	0	-1	0	0	0
1781	cg01997006	1	0	-1	0	0	0
1782	cg01997241	1	0	-1	0	0	0
1783	cg01999158	1	1	-1	0	0	0
1784	cg02000152	1	0	-1	0	0	0
1785	cg02001297	1	0	-1	0	0	0
1786	cg02002100	1	0	-1	0	0	0
1787	cg02003175	1	0	-1	0	0	0
1788	cg02003231	1	0	-1	0	0	0
1789	cg02003612	1	0	-1	0	0	0
1790	cg02004258	1	-1	0	0	0	0
1791	cg02004594	1	0	-1	0	0	0
1792	cg02005785	1	0	-1	0	0	0
1793	cg02008511	1	0	-1	0	0	0
1794	cg02008691	1	-1	0	0	0	0
1795	cg02009088	1	0	-1	0	0	0
1796	cg02009260	1	-1	-1	0	0	0
1797	cg02009303	1	1	-1	0	0	0
1798	cg02010738	1	-1	0	0	0	0
1799	cg02011257	1	0	-1	0	0	0
1800	cg02013328	1	0	-1	0	0	0
1801	cg02014791	1	0	-1	0	0	0
1802	cg02015041	1	0	-1	0	0	0
1803	cg02021180	1	0	-1	0	0	0
1804	cg02022322	1	0	-1	0	0	0
1805	cg02025157	1	1	0	0	0	0
1806	cg02025407	1	1	0	0	0	0
1807	cg02026773	1	0	-1	0	0	0
1808	cg02026997	1	-1	0	0	0	0
1809	cg02030979	1	0	-1	0	0	0
1810	cg02032125	1	0	-1	0	0	0
1811	cg02033258	1	1	0	0	0	0
1812	cg02034222	1	0	-1	0	0	0
1813	cg02036521	1	1	-1	0	0	0
1814	cg02037122	1	-1	0	0	0	0
1815	cg02037349	1	0	-1	0	0	0
1816	cg02039048	1	-1	1	0	0	0
1817	cg02039465	1	-1	1	0	0	0
1818	cg02040546	1	0	-1	0	0	0
1819	cg02041899	1	0	-1	0	0	0
1820	cg02042997	1	0	-1	0	0	0
1821	cg02043679	1	0	-1	0	0	0
1822	cg02044051	1	1	0	0	0	0
1823	cg02044895	1	1	-1	0	0	0
1824	cg02046532	1	0	-1	0	0	0
1825	cg02046600	1	0	-1	0	0	0
1826	cg02047286	1	0	-1	0	0	0
1827	cg02048065	1	0	-1	0	0	0
1828	cg02048791	1	0	-1	0	0	0
1829	cg02051418	1	-1	1	0	0	0
1830	cg02054003	1	0	-1	0	0	0
1831	cg02054232	1	0	-1	0	0	0
1832	cg02057783	1	0	-1	0	0	0
1833	cg02058215	1	0	-1	0	0	0
1834	cg02063173	1	0	-1	0	0	0
1835	cg02063420	1	-1	-1	0	0	0
1836	cg02064007	1	0	-1	0	0	0
1837	cg02065135	1	0	-1	0	0	0
1838	cg02067722	1	1	0	0	0	0
1839	cg02067748	1	0	-1	0	0	0
1840	cg02070114	1	-1	1	0	0	0
1841	cg02070549	1	0	-1	0	0	0
1842	cg02072585	1	0	-1	0	0	0
1843	cg02074974	1	0	-1	0	0	0
1844	cg02076715	1	0	-1	0	0	0
1845	cg02077766	1	0	-1	0	0	0
1846	cg02078710	1	-1	1	0	0	0
1847	cg02078727	1	0	-1	0	0	0
1848	cg02079421	1	0	-1	0	0	0
1849	cg02081065	1	0	-1	0	0	0
1850	cg02083707	1	-1	1	0	0	0
1851	cg02084431	1	0	-1	0	0	0
1852	cg02088582	1	0	-1	0	0	0
1853	cg02089480	1	-1	0	0	0	0
1854	cg02090160	1	0	-1	0	0	0
1855	cg02090681	1	-1	1	0	0	0
1856	cg02090805	1	-1	0	0	0	0
1857	cg02090806	1	1	-1	0	0	0
1858	cg02091366	1	1	0	0	0	0
1859	cg02091593	1	1	0	0	0	0
1860	cg02092906	1	-1	1	0	0	0
1861	cg02095624	1	1	0	0	0	0
1862	cg02096518	1	0	-1	0	0	0
1863	cg02097137	1	-1	1	0	0	0
1864	cg02097420	1	1	-1	0	0	0
1865	cg02101625	1	1	-1	0	0	0
1866	cg02101884	1	-1	0	0	0	0
1867	cg02103191	1	0	-1	0	0	0
1868	cg02103618	1	1	-1	0	0	0
1869	cg02104434	1	-1	1	0	0	0
1870	cg02108475	1	0	-1	0	0	0
1871	cg02108825	1	0	-1	0	0	0
1872	cg02111686	1	1	-1	0	0	0
1873	cg02111748	1	1	-1	0	0	0
1874	cg02113173	1	1	0	0	0	0
1875	cg02113748	1	0	-1	0	0	0
1876	cg02115599	1	1	0	0	0	0
1877	cg02117713	1	1	0	0	0	0
1878	cg02118776	1	1	-1	0	0	0
1879	cg02121892	1	0	-1	0	0	0
1880	cg02123091	1	1	-1	0	0	0
1881	cg02123607	1	0	-1	0	0	0
1882	cg02125168	1	0	-1	0	0	0
1883	cg02125938	1	0	-1	0	0	0
1884	cg02126435	1	1	-1	0	0	0
1885	cg02129885	1	0	-1	0	0	0
1886	cg02130040	1	1	0	0	0	0
1887	cg02130221	1	1	0	0	0	0
1888	cg02133266	1	0	-1	0	0	0
1889	cg02133849	1	-1	0	0	0	0
1890	cg02135320	1	1	-1	0	0	0
1891	cg02137495	1	0	-1	0	0	0
1892	cg02138710	1	-1	0	0	0	0
1893	cg02138834	1	0	-1	0	0	0
1894	cg02139827	1	1	-1	0	0	0
1895	cg02139965	1	0	-1	0	0	0
1896	cg02143099	1	0	-1	0	0	0
1897	cg02144770	1	-1	-1	0	0	0
1898	cg02145748	1	-1	1	0	0	0
1899	cg02145785	1	0	-1	0	0	0
1900	cg02148017	1	-1	0	0	0	0
1901	cg02152620	1	1	-1	0	0	0
1902	cg02153286	1	0	-1	0	0	0
1903	cg02154558	1	0	-1	0	0	0
1904	cg02156071	1	1	-1	0	0	0
1905	cg02156591	1	-1	-1	0	0	0
1906	cg02159111	1	0	-1	0	0	0
1907	cg02159226	1	0	-1	0	0	0
1908	cg02159586	1	1	-1	0	0	0
1909	cg02160272	1	-1	1	0	0	0
1910	cg02160496	1	0	-1	0	0	0
1911	cg02164462	1	1	-1	0	0	0
1912	cg02164556	1	0	-1	0	0	0
1913	cg02165095	1	1	0	0	0	0
1914	cg02165526	1	0	-1	0	0	0
1915	cg02167865	1	-1	-1	0	0	0
1916	cg02169889	1	0	-1	0	0	0
1917	cg02172142	1	1	0	0	0	0
1918	cg02172531	1	0	-1	0	0	0
1919	cg02173298	1	0	-1	0	0	0
1920	cg02175321	1	0	-1	0	0	0
1921	cg02176569	1	1	-1	0	0	0
1922	cg02178151	1	0	-1	0	0	0
1923	cg02178957	1	0	-1	0	0	0
1924	cg02179478	1	0	-1	0	0	0
1925	cg02180305	1	1	-1	0	0	0
1926	cg02181920	1	0	-1	0	0	0
1927	cg02182005	1	-1	1	0	0	0
1928	cg02184558	1	0	-1	0	0	0
1929	cg02184697	1	1	0	0	0	0
1930	cg02186346	1	-1	1	0	0	0
1931	cg02189685	1	0	-1	0	0	0
1932	cg02189719	1	0	-1	0	0	0
1933	cg02190668	1	0	-1	0	0	0
1934	cg02193584	1	0	-1	0	0	0
1935	cg02196651	1	-1	1	0	0	0
1936	cg02199344	1	-1	1	0	0	0
1937	cg02199580	1	0	-1	0	0	0
1938	cg02199806	1	-1	1	0	0	0
1939	cg02203905	1	1	0	0	0	0
1940	cg02204630	1	0	-1	0	0	0
1941	cg02204965	1	-1	0	0	0	0
1942	cg02207168	1	0	-1	0	0	0
1943	cg02209237	1	0	-1	0	0	0
1944	cg02211841	1	1	0	0	0	0
1945	cg02215070	1	1	-1	0	0	0
1946	cg02217235	1	0	-1	0	0	0
1947	cg02221517	1	0	-1	0	0	0
1948	cg02222170	1	-1	-1	0	0	0
1949	cg02224355	1	1	-1	0	0	0
1950	cg02225716	1	1	0	0	0	0
1951	cg02226827	1	-1	0	0	0	0
1952	cg02228220	1	0	-1	0	0	0
1953	cg02228789	1	-1	-1	0	0	0
1954	cg02231309	1	0	-1	0	0	0
1955	cg02231404	1	-1	1	0	0	0
1956	cg02237918	1	-1	0	0	0	0
1957	cg02238808	1	0	-1	0	0	0
1958	cg02239754	1	-1	-1	0	0	0
1959	cg02240252	1	-1	-1	0	0	0
1960	cg02241759	1	0	-1	0	0	0
1961	cg02242424	1	1	-1	0	0	0
1962	cg02243495	1	0	-1	0	0	0
1963	cg02243795	1	0	-1	0	0	0
1964	cg02244028	1	0	-1	0	0	0
1965	cg02244288	1	0	-1	0	0	0
1966	cg02244374	1	0	-1	0	0	0
1967	cg02246603	1	1	-1	0	0	0
1968	cg02247925	1	1	-1	0	0	0
1969	cg02248519	1	0	-1	0	0	0
1970	cg02250816	1	0	-1	0	0	0
1971	cg02254152	1	0	-1	0	0	0
1972	cg02254719	1	0	-1	0	0	0
1973	cg02254774	1	-1	-1	0	0	0
1974	cg02256631	1	0	-1	0	0	0
1975	cg02256739	1	0	-1	0	0	0
1976	cg02264935	1	0	-1	0	0	0
1977	cg02264990	1	1	0	0	0	0
1978	cg02266268	1	0	-1	0	0	0
1979	cg02267312	1	1	0	0	0	0
1980	cg02268935	1	1	-1	0	0	0
1981	cg02271560	1	0	-1	0	0	0
1982	cg02271878	1	0	-1	0	0	0
1983	cg02272113	1	0	-1	0	0	0
1984	cg02272710	1	0	-1	0	0	0
1985	cg02272781	1	-1	1	0	0	0
1986	cg02273970	1	1	-1	0	0	0
1987	cg02274336	1	-1	1	0	0	0
1988	cg02274509	1	1	0	0	0	0
1989	cg02275359	1	0	-1	0	0	0
1990	cg02276490	1	1	-1	0	0	0
1991	cg02276845	1	1	0	0	0	0
1992	cg02276860	1	-1	1	0	0	0
1993	cg02278335	1	1	0	0	0	0
1994	cg02280892	1	0	-1	0	0	0
1995	cg02281226	1	1	-1	0	0	0
1996	cg02281489	1	-1	1	0	0	0
1997	cg02282041	1	1	-1	0	0	0
1998	cg02282237	1	1	0	0	0	0
1999	cg02283446	1	1	0	0	0	0
[truncated: 20,477 more rows]
