# Supplementary material for: Associations in cell type-specific hydroxymethylation and transcriptional alterations of pediatric central nervous system tumors
Source: Nat Commun. 2024 Apr 30;15:3635. doi: 10.1038/s41467-024-47943-9 (PMC11061294; doi:10.1038/s41467-024-47943-9)
Supplement: Supplementary file 4 — Supplementary Data 1–21 [file 41467_2024_47943_MOESM4_ESM.zip › SupplementaryData_03302024/SD8. GNN_5hmC_AllAdjusted_Results.csv]

	beta	pVal	log10.pVal	qVal	sig
cg00000155	-0.00175868933482338	0.894950053345531	0.0482012017362792	0.97825683173145	0
cg00000158	-0.00122666357323007	0.939007363795078	0.0273310019372669	0.980448061326408	0
cg00000292	-0.0405935989376839	0.462668915326504	0.334729677841059	0.96021517054085	0
cg00000622	0.0031345705992932	0.275142308770353	0.560442622795695	0.957846589263461	0
cg00000658	0.0341550324666301	0.35150649758296	0.454066642654558	0.957880210025124	0
cg00000714	-0.0148103422996336	0.245865081283808	0.609303147075041	0.957846589263461	0
cg00000734	-0.00280539042760926	0.740439319946647	0.130510526733775	0.971042139897578	0
cg00000765	-0.0364844946535833	0.64269477577457	0.191995230292646	0.966350971280084	0
cg00000769	-0.00240874566412552	0.419058787392133	0.377725048038186	0.959219470498473	0
cg00000924	0.00701509474835897	0.699873495921074	0.154980452826312	0.969296618389854	0
cg00000948	0.0271352323289497	0.421880419037495	0.374810631293425	0.959267343680507	0
cg00000957	0.0158069664421031	0.447463219577237	0.349242656864547	0.96021517054085	0
cg00000974	-0.00246395402172551	0.641808671363536	0.192594419524881	0.966269777025183	0
cg00001099	0.0962120438561352	0.271900103770543	0.565590626664189	0.957846589263461	0
cg00001136	0.0571403005415651	0.636752940565486	0.19602904076024	0.965851008433639	0
cg00001245	0.00178784446470999	0.498174143810015	0.302618816928049	0.961232189768759	0
cg00001249	-0.0702868708012469	0.0463174129484097	1.33425570605107	0.914007773275618	0
cg00001269	-0.00219427403896808	0.931351806282049	0.030886238818241	0.980356494922512	0
cg00001503	0.00248241766111668	0.756681155077309	0.121087081874707	0.971832413435246	0
cg00001506	-0.017570766693831	0.755358078583494	0.121847121633281	0.971811698872753	0
cg00001534	-0.106980039294333	0.00690370100568044	2.16091802586685	0.636542246747398	0
cg00001582	0.00895315411523675	0.177967659178215	0.74965891182905	0.957846589263461	0
cg00001583	-0.00286637116675218	0.828944141415959	0.0814747334933322	0.974949002472964	0
cg00001594	0.00253011523171566	0.677823955785686	0.168883086307606	0.968399230316225	0
cg00001687	0.0281517250752986	0.212123079123528	0.673412077401808	0.957846589263461	0
cg00001747	-0.000811779798212171	0.756103225086484	0.121418909491971	0.971811698872753	0
cg00001791	0.00265233310186922	0.761464734140399	0.118350205424301	0.972010622022307	0
cg00001809	0.0300890922246342	0.560497381895926	0.251426411669914	0.963769235745906	0
cg00001814	-0.0758831363214073	0.422053780713478	0.37463220501248	0.959342452824505	0
cg00001930	0.00981682572779039	0.650003497317233	0.18708430664716	0.966898795092328	0
cg00001997	0.0569476048185189	0.470062153416186	0.327844714189706	0.96021517054085	0
cg00002028	-0.00436394384177535	0.20183562631623	0.695002173347136	0.957846589263461	0
cg00002033	0.0469745904599195	0.362293096333582	0.440939941573512	0.957880210025124	0
cg00002116	0.00196613480955182	0.410535761101466	0.386649006211824	0.958893814759814	0
cg00002145	-0.00363558388053223	0.924319354833228	0.0341779529362817	0.98016139759263	0
cg00002186	0.0190308076368272	0.293361639112481	0.532596676487879	0.957846589263461	0
cg00002190	-0.0728586230423061	0.127894462193297	0.893148259985466	0.957846589263461	0
cg00002224	0.0518247010730057	0.0482434410650758	1.31656172279419	0.917260706119255	0
cg00002236	0.0116246356350071	0.296975651413808	0.527279156373378	0.957846589263461	0
cg00002398	0.0136660794290069	0.51543047651157	0.287829905945203	0.961652311816925	0
cg00002406	-0.000221598176532598	0.97273338312358	0.0120061793670623	0.980952428792683	0
cg00002426	0.0600294883978569	0.390589629975272	0.40827929126911	0.958222335549693	0
cg00002449	-0.00370475520854178	0.785086878081735	0.105082281364592	0.972914242632325	0
cg00002464	-0.0179149587867312	0.116779895595941	0.932631917354358	0.957846589263461	0
cg00002490	-0.000473607635658763	0.910925060730324	0.0405173497558537	0.979105190622759	0
cg00002531	0.0995030270093919	0.197138826425347	0.705227833144815	0.957846589263461	0
cg00002559	0.0100397710049994	0.264903994456832	0.576911492976906	0.957846589263461	0
cg00002591	-0.0106292086105027	0.88245943573217	0.0543052488212432	0.977644012502573	0
cg00002646	0.0247588939261885	0.554538691485002	0.256068146697491	0.963232618018753	0
cg00002684	-0.0258158267300398	0.558906362626951	0.252660946318884	0.963696163158981	0
cg00002719	0.000152769963858799	0.944004256004288	0.0250260476987417	0.980903441797287	0
cg00002769	0.0259070452657037	0.589781087540824	0.229309158044563	0.964613669068557	0
cg00002776	0.0106154320313865	0.118445562253526	0.926481206151936	0.957846589263461	0
cg00002780	0.0266557270197294	0.712614559956673	0.147145308501645	0.969722537584057	0
cg00002808	-0.0224062643557967	0.330462419664319	0.480877921535046	0.957846589263461	0
cg00002809	0.00936744551398716	0.63273611696532	0.198777375038138	0.965838010789852	0
cg00002810	0.0186032824875538	0.184748696943705	0.73341861605711	0.957846589263461	0
cg00002907	0.0402986201145293	0.528147407708454	0.277244847504688	0.962244355775447	0
cg00002934	-0.00108008243790873	0.668295358899337	0.175031554904149	0.967659425880003	0
cg00003009	0.00316796652060337	0.84250558961277	0.0744272091154613	0.975648986748504	0
cg00003014	0.0262682804694728	0.22846241018401	0.641185245889968	0.957846589263461	0
cg00003036	0.0102549117821295	0.305459441155982	0.515046447128535	0.957846589263461	0
cg00003091	0.0162698366144832	0.204414520218149	0.689488258113433	0.957846589263461	0
cg00003167	-0.0314225156007064	0.692543238897242	0.159553106266042	0.969187604614714	0
cg00003173	-0.0399094519995451	0.207403853942777	0.683183177886559	0.957846589263461	0
cg00003202	0.00113970557187257	0.618631675017987	0.208567847130533	0.965330979034732	0
cg00003287	-0.0399302091853692	0.340209413995321	0.468253673117177	0.957880210025124	0
cg00003298	0.0257265280857447	0.303514638724474	0.517820357755298	0.957846589263461	0
cg00003345	-0.0296311058894266	0.604687228859273	0.218469203701841	0.964826633844842	0
cg00003407	-0.000388821803068861	0.964526415406628	0.0156858738695088	0.980952428792683	0
cg00003555	-9.43328751837768e-05	0.967906723751919	0.0141664932202178	0.980952428792683	0
cg00003578	0.0206447432772315	0.542785786944015	0.265371533032568	0.962640667344242	0
cg00003625	0.00797951082933404	0.882211852231889	0.0544271119120314	0.977603502584213	0
cg00003784	0.00074387452012617	0.866938085988613	0.0620119173722742	0.976696149839243	0
cg00003858	0.00512743129392897	0.835106518071316	0.0782581265999685	0.975206876117757	0
cg00003911	-0.00788231031622152	0.540119119502372	0.267510448996516	0.962616330240658	0
cg00003929	0.0161735981494262	0.606328145615938	0.217292271445091	0.964867439457693	0
cg00003937	0.000608760958732361	0.981535425835913	0.00809402110991842	0.980952428792683	0
cg00003965	-0.0133493459416146	0.407183892030898	0.390209410780495	0.95872055993667	0
cg00004055	0.0217769859814359	0.132390107313965	0.87814446579867	0.957846589263461	0
cg00004067	-0.00403418526459535	0.654212063391677	0.184281451932017	0.966898795092328	0
cg00004072	-0.101801649330638	0.0371769878338776	1.4297258006889	0.888196165262371	0
cg00004089	0.0714472287868323	0.415024833839042	0.381925915633505	0.959214988178294	0
cg00004105	0.0851423734266488	0.101115395172587	0.995182716520867	0.956801064206807	0
cg00004175	0.0203108543583045	0.508989197105117	0.293291435123799	0.96133915520885	0
cg00004207	0.0121868300381172	0.500537899614168	0.300563033129434	0.961232189768759	0
cg00004429	0.0673689584057921	0.125653849046227	0.900824203498511	0.957846589263461	0
cg00004438	0.00727567783666483	0.411301159526295	0.385840066140809	0.958942709460373	0
cg00004454	0.087225214438517	0.161626661880309	0.791486996578758	0.957846589263461	0
cg00004533	-0.00864370087971637	0.260488661330423	0.584211176121854	0.957846589263461	0
cg00004562	-0.0479336982934648	0.417687248363883	0.379148783173315	0.959219470498473	0
cg00004608	0.0209126718219518	0.777641167675833	0.109220756284981	0.972655019624283	0
cg00004633	-0.0298961605644921	0.346013797598129	0.460906582995498	0.957880210025124	0
cg00004778	0.0655724968409679	0.621711363691416	0.206411194489054	0.965374188418222	0
cg00004806	-0.00911879355639425	0.840745418282956	0.0753354907333406	0.975517605338286	0
cg00004836	-0.00273752132173182	0.908601178182558	0.0416267043716549	0.97910422747466	0
cg00004883	0.0670034866541832	0.107487249758643	0.968643049123955	0.957003498892934	0
cg00004905	-0.0529985861845858	0.114308504964044	0.941921455330539	0.957846589263461	0
cg00004915	0.022043920809293	0.435108234071118	0.361402697957999	0.95996004556675	0
cg00004939	0.0271778420541142	0.0479224402247136	1.31946107565328	0.916898544938032	0
cg00004979	-0.000290234588185927	0.979976614319743	0.00878428797390558	0.980952428792683	0
cg00005010	0.0032649483040639	0.306420305999657	0.513682458062311	0.957846589263461	0
cg00005072	0.0196330411222145	0.563258501793017	0.249292244337504	0.963769235745906	0
cg00005077	0.00792673377301446	0.343509019269737	0.464061855496268	0.957880210025124	0
cg00005083	0.00260252351947883	0.855794825806257	0.0676303436181341	0.976166798329938	0
cg00005112	0.0205928823020561	0.74435268519908	0.128221240605783	0.971226167192341	0
cg00005297	-0.0123507132678232	0.741732401042939	0.129752749319326	0.971049057938755	0
cg00005306	0.00161116951650631	0.534940175057596	0.271694784511741	0.962314464077496	0
cg00005325	-0.0567667013513099	0.547184906865222	0.261865890373375	0.962912362427476	0
cg00005423	-0.0170336891489407	0.82602081531457	0.0830090085363315	0.974821253510709	0
cg00005437	-0.123996911244936	0.0664028257349894	1.17781343908076	0.937922879503668	0
cg00005440	4.5971422663154e-05	0.998048400576133	0.000848396995755149	0.980952428792683	0
cg00005461	-0.00690012865781098	0.906165111909261	0.0427926625242626	0.978897536323709	0
cg00005541	0.0266386150701335	0.585297106884954	0.232623622591792	0.96415935285185	0
cg00005543	0.00249129530877558	0.388722058004987	0.41036081466062	0.958092813877451	0
cg00005597	0.0122398579811035	0.896055188676052	0.0476652410082427	0.978395810930314	0
cg00005619	-0.114317486007239	0.199996870210486	0.698976800640775	0.957846589263461	0
cg00005622	0.019226069486906	0.135960529363013	0.866587153157911	0.957846589263461	0
cg00005644	0.0268247558475746	0.460186448885573	0.337066174152531	0.96021517054085	0
cg00005734	0.0666028770588674	0.493453886939806	0.306753425736589	0.961232189768759	0
cg00005849	-0.00457078873930707	0.910392283488379	0.040771432026134	0.979105190622759	0
cg00005888	0.0127526714150464	0.241472294766754	0.617132690668779	0.957846589263461	0
cg00005893	0.0262732582210106	0.695700087024866	0.157577942316611	0.969296618389854	0
cg00006032	0.00278368998192173	0.615702839050524	0.210628843840492	0.965249199388479	0
cg00006040	-0.0431435671357761	0.530410428289226	0.275387945945771	0.96226640993464	0
cg00006081	0.0167079162652638	0.481789817793263	0.31714238267501	0.961128360077176	0
cg00006122	0.00678504352624644	0.411598580462406	0.385526131719145	0.958973068142742	0
cg00006166	0.0495351531009732	0.263098826165943	0.579881089545581	0.957846589263461	0
cg00006387	-0.0248351734570547	0.385344955766507	0.414150321632195	0.958092813877451	0
cg00006397	-0.0323439471458407	0.398259571854436	0.399833777476342	0.958636009089946	0
cg00006414	-0.0070574940397436	0.649759851476026	0.187247127126308	0.966898795092328	0
cg00006600	-0.11958801730888	0.0665388929862565	1.17692442880473	0.937922879503668	0
cg00006609	0.0695455115671837	0.421425882820766	0.375278794733995	0.959219470498473	0
cg00006626	0.0294889483528699	0.5714841792874	0.242995787916619	0.963913280964189	0
cg00006735	-0.00650134364085742	0.575878777403139	0.239668926030849	0.96415935285185	0
cg00006787	-0.11746721719808	0.0015899712895533	2.79861071775574	0.401785816356734	0
cg00006884	0.000829483744527273	0.908293078831241	0.0417739951112463	0.979091544560087	0
cg00006899	-0.0203582972877723	0.766905048333019	0.115258403375294	0.972182599346474	0
cg00006948	0.00153937616307439	0.656217112437831	0.182952448530252	0.966898795092328	0
cg00007032	0.00761558710469319	0.435359762827315	0.361151712156601	0.95996004556675	0
cg00007064	0.000698843606217582	0.954837504785443	0.0200705308032485	0.980952428792683	0
cg00007127	0.000440022003121934	0.989692360861397	0.00449978191095186	0.980952428792683	0
cg00007221	0.131970483743017	0.144250204353777	0.840883562923324	0.957846589263461	0
cg00007226	-0.003559253241509	0.774797096089994	0.110812015669053	0.972472125751242	0
cg00007239	0.00187777712081639	0.835686562589039	0.077956581009025	0.975206876117757	0
cg00007266	0.0178427804986555	0.579615805821924	0.236859780054471	0.96415935285185	0
cg00007269	0.000997360490222642	0.856788314729113	0.0671264652425784	0.976188563695488	0
cg00007300	0.0034554766895732	0.298691283001102	0.524777451650177	0.957846589263461	0
cg00007324	0.0152632478281014	0.324156690717152	0.489245009965594	0.957846589263461	0
cg00007326	0.0118219846051271	0.381281429578582	0.41875434664857	0.958092813877451	0
cg00007426	-0.0219137386567802	0.253594347110578	0.595860431571239	0.957846589263461	0
cg00007466	0.0369848324555418	0.38302233047298	0.416775905617571	0.958092813877451	0
cg00007540	-0.0314349786862007	0.000613483329910605	3.21219723379468	0.280188224495592	0
cg00007644	0.0485670361308308	0.0498661519626919	1.30219414382992	0.920230381884052	0
cg00007898	0.000730323251315707	0.777760404586083	0.10915417035221	0.972680329526224	0
cg00007981	0.00298201689063902	0.554048336153857	0.256452345002301	0.96319887891028	0
cg00007987	0.0338267808853491	0.548099668385512	0.261140460687124	0.963021302975673	0
cg00008033	0.026816191667553	0.0676527724633844	1.16971440097505	0.93890211287547	0
cg00008036	0.00889476281218292	0.64603586144808	0.189743373650832	0.966668298264936	0
cg00008282	0.0782297982336647	0.385420338066522	0.414065371992412	0.958092813877451	0
cg00008345	-0.0107353944859446	0.748620009189336	0.125738569200781	0.971479136992366	0
cg00008369	-0.0383494837680823	0.606819143601236	0.216940726782412	0.964902326544682	0
cg00008387	0.000547069888983969	0.862139817213792	0.0644222969126573	0.976419025255542	0
cg00008404	0.0189229608346151	0.422977266349877	0.373682973911295	0.959582344429702	0
cg00008446	-0.045108504122666	0.09198372009352	1.03628903025429	0.953708900528447	0
cg00008488	0.068807866980802	0.422495948394407	0.374177451444203	0.959409661192597	0
cg00008493	-0.0406074475241499	0.012991836827778	1.88632944263189	0.743382900678213	0
cg00008500	0.00592018762512625	0.504138994526338	0.297449709122767	0.961232189768759	0
cg00008647	0.00265666619945527	0.359279980622762	0.444566981368375	0.957880210025124	0
cg00008665	0.0100931317422982	0.851955888486305	0.0695828910113885	0.975937192339727	0
cg00008695	-0.00487334098805029	0.811227286149223	0.0908574499920723	0.974098856690499	0
cg00008713	0.00629059722778277	0.375042670306949	0.425919317806671	0.957880210025124	0
cg00008737	0.0107325277854894	0.688987471229331	0.161788675371675	0.968937467471916	0
cg00008795	-0.032226704034112	0.403110516278198	0.394575871899002	0.958641267567864	0
cg00008810	0.00272597309091577	0.890163375377901	0.0505302781713219	0.978026656004813	0
cg00008916	-0.00933609802962623	0.589079469358445	0.229826113063891	0.964535551576261	0
cg00008971	-0.0406781791461874	0.574141698796516	0.240980910022152	0.964043982155917	0
cg00009038	-0.0330460169495712	0.472836418988641	0.325289080441791	0.960487161578517	0
cg00009053	0.0106756525794074	0.833304805261246	0.0791961138032598	0.975122121762511	0
cg00009167	0.00141839750585762	0.826664790723006	0.08267055943325	0.974842336941287	0
cg00009214	0.00533100989984259	0.145389071189807	0.837468237908515	0.957846589263461	0
cg00009292	-0.0273855474721333	0.374100643712198	0.427011544513864	0.957880210025124	0
cg00009293	0.0205549674522589	0.823704723608112	0.0842284435087819	0.974596253424649	0
cg00009364	0.00499361980577473	0.116827769470334	0.932453914977924	0.957846589263461	0
cg00009407	-0.0102968827140711	0.107092978068696	0.970239004294139	0.957003498892934	0
cg00009412	9.12872693905318e-05	0.987106524397124	0.00563597756185576	0.980952428792683	0
cg00009421	-0.003688529498586	0.891664184449343	0.0497986773509614	0.978074293130145	0
cg00009556	0.0110485481039681	0.875680351304746	0.0576543949716209	0.977101814849402	0
cg00009629	0.0374933002871495	0.560011598567897	0.2518029780976	0.963769235745906	0
cg00009644	-0.0107147340758798	0.620850847520262	0.207012721690016	0.965330979034732	0
cg00009737	-0.0618572157118702	0.560950164735136	0.251075720101958	0.963769235745906	0
cg00009834	-0.00799338185241598	0.742454470775198	0.129330173252976	0.971071255763261	0
cg00009919	0.0490242002511211	0.405070983934247	0.392468865107126	0.958641267567864	0
cg00009944	-0.0179506468676447	0.636259442321547	0.196365759519286	0.965851008433639	0
cg00009945	-0.0173480680037344	0.77537998265496	0.110485415006275	0.972526094277592	0
cg00010046	0.00336717236990767	0.609911563470991	0.214733132662898	0.965134008244059	0
cg00010108	-0.0104961872497358	0.666382160020507	0.176276638114414	0.967546313475704	0
cg00010266	-0.000236665143747836	0.98824534500914	0.00513522266331722	0.980952428792683	0
cg00010288	0.00437657738538606	0.886320305221577	0.0524093010796666	0.977876203099695	0
cg00010445	-0.0273481213872362	0.594793212898179	0.225633995795151	0.964755643096457	0
cg00010506	0.0298508589803148	0.204159278065827	0.690030878678866	0.957846589263461	0
cg00010533	0.00431563001833094	0.368235625143052	0.433874197758656	0.957880210025124	0
cg00010654	-0.0319561589833816	0.212436516674301	0.672770828329591	0.957846589263461	0
cg00010664	-0.00579568627030399	0.392444164830317	0.406222123965913	0.958222335549693	0
cg00010738	-0.0176328671579641	0.24286940952641	0.614627183056185	0.957846589263461	0
cg00010848	-0.0504656412052328	0.594338351238531	0.225966244848842	0.964747325088327	0
cg00010890	0.0112137374832946	0.790291441467501	0.102212721266601	0.973251185992469	0
cg00010940	-0.0133415208816233	0.424231474804527	0.372397113219666	0.959717512818094	0
cg00010946	0.0340917965063242	0.0960750656050427	1.01738931030469	0.955432285721741	0
cg00010954	-0.0290795504750156	0.612161175942676	0.213134217385736	0.965249199388479	0
cg00010992	0.00302830747674064	0.756869404497191	0.120979050221346	0.971843145650697	0
cg00011113	0.0675454861015635	0.405579363861933	0.391924150294263	0.958641267567864	0
cg00011203	-0.00750220904510221	0.700789485226766	0.154412423024696	0.969296618389854	0
cg00011225	-0.0417110918879092	0.0390534536463105	1.40834055376588	0.893725739083433	0
cg00011239	-0.06547775371219	0.163056335867045	0.787662321184089	0.957846589263461	0
cg00011247	0.00138170345302121	0.58050569336934	0.236193516516687	0.96415935285185	0
cg00011274	0.00801081889635348	0.59941592577801	0.222271722542147	0.964826633844842	0
cg00011345	0.0616703859841262	0.173836628042827	0.759858710736061	0.957846589263461	0
cg00011350	0.00687792357668744	0.592122354154343	0.22758854286561	0.964613669068557	0
cg00011460	0.00163461282728482	0.809442194610742	0.0918141604473146	0.974045822468661	0
cg00011461	-0.0247670824351095	0.135740182122398	0.867291572451908	0.957846589263461	0
cg00011482	0.0052656710756274	0.788232952729963	0.103345413051186	0.973061904858595	0
cg00011564	0.060513811005529	0.211943783457551	0.673779317240021	0.957846589263461	0
cg00011574	-0.0344325095471903	0.443640301358122	0.352969008369519	0.96021517054085	0
cg00011578	-0.000845714045962005	0.855347803954915	0.0678572553020204	0.976147556537282	0
cg00011717	0.0247660220566035	0.39889924867287	0.399136781683477	0.958636879277238	0
cg00011740	-0.0439686231505211	0.212802729396813	0.672022806102679	0.957846589263461	0
cg00011754	-0.00535007434154302	0.84550428776667	0.0728841856431967	0.97575310369795	0
cg00011762	0.000119471126828473	0.990348619015	0.00421189968210256	0.980952428792683	0
cg00011777	-0.00469849854040975	0.712847717645826	0.147003236557256	0.969722537584057	0
cg00011855	0.0416451582993991	0.657762415025022	0.181930946015387	0.966952106393795	0
cg00011861	0.0500045760664198	0.297378828262961	0.526689954092037	0.957846589263461	0
cg00011924	-0.00689858640520463	0.905579861576614	0.0430732439554917	0.978897536323709	0
cg00012036	0.0154764920617263	0.175609660892627	0.755451595736598	0.957846589263461	0
cg00012100	-0.0758795178210011	0.433214016303106	0.363297500558672	0.959910619522143	0
cg00012126	0.00171148802923516	0.785092611245004	0.105079109904019	0.972914242632325	0
cg00012168	-0.0582115884555513	0.138380527380934	0.858925018593103	0.957846589263461	0
cg00012199	-0.000131372657626904	0.980416730936991	0.00858928606580517	0.980952428792683	0
cg00012203	-0.000498851145374486	0.842417682492527	0.0744725258107773	0.975648986748504	0
cg00012362	-0.0135436905324135	0.735620055156959	0.133346439133155	0.970768809203507	0
cg00012386	0.00673313713357281	0.356731892139188	0.447658062624304	0.957880210025124	0
cg00012397	0.00320373370989776	0.293029937709994	0.53308800722931	0.957846589263461	0
cg00012469	-0.00965880666698593	0.420015072885031	0.376735123998919	0.959219470498473	0
cg00012521	0.0919275575065813	0.247283344821733	0.60680513351982	0.957846589263461	0
cg00012522	0.00362066999023243	0.159845339077435	0.796300022779608	0.957846589263461	0
cg00012529	0.0450913981793941	0.284539553103381	0.545857354925951	0.957846589263461	0
cg00012576	-0.00186528963351879	0.981477333344221	0.00811972572999442	0.980952428792683	0
cg00012587	0.00235998051845546	0.959834202453221	0.0178037786044228	0.980952428792683	0
cg00012667	-0.0155732882325444	0.524287856775505	0.280430201024525	0.961985452828263	0
cg00012692	-0.11160865941766	0.123472947718074	0.908428183648885	0.957846589263461	0
cg00012698	-0.0426887407651324	0.481744194974364	0.317183509896777	0.961128360077176	0
cg00012701	0.00101251794319546	0.777227656152693	0.109451754262669	0.972594465146698	0
cg00012761	-0.00505609388758101	0.887794931581777	0.051687338689284	0.977995938464644	0
cg00012762	0.00352543017215353	0.363397611450793	0.439617931560591	0.957880210025124	0
cg00012840	-0.016305185743466	0.821059063794627	0.0856256003014544	0.9744099906423	0
cg00012868	-0.0368278315464149	0.250694350258298	0.600855453354481	0.957846589263461	0
cg00012920	0.00899352486184919	0.462263985417002	0.33510994074737	0.96021517054085	0
cg00012992	-0.00118841389467631	0.647769501664178	0.188579503332259	0.966733255310367	0
cg00013006	0.0020714014425754	0.789097504861971	0.102869329861336	0.973143172006587	0
cg00013015	0.0480820216571007	0.194048579225288	0.712089532706889	0.957846589263461	0
cg00013301	-0.0256376350502217	0.0397872042849384	1.40025657621629	0.8955520220756	0
cg00013302	-0.00505044099079434	0.73508887893211	0.133660147587702	0.970738468394901	0
cg00013369	-0.0105440436550468	0.200559925416056	0.697755840554633	0.957846589263461	0
cg00013374	0.0186043993481865	0.234527517901889	0.629806192728009	0.957846589263461	0
cg00013386	0.00562937292069937	0.554895064664815	0.255789137860855	0.963305118184794	0
cg00013409	-0.0146726491752152	0.161017278977636	0.793127516750854	0.957846589263461	0
cg00013410	-0.00144832278143341	0.7508451635161	0.124449612348091	0.97162548478184	0
cg00013441	-0.0177849516773609	0.598468049063726	0.222959030697365	0.964764047885881	0
cg00013475	-0.0558428007807102	0.000472814691709639	3.32530903714098	0.248068145879907	0
cg00013530	0.0935516573887215	0.256395119040533	0.591090246680286	0.957846589263461	0
cg00013569	-0.00968602189603599	0.351380999213259	0.454221726505891	0.957880210025124	0
cg00013618	-0.0412119310977741	0.0329385652860829	1.48229532143545	0.875959919625744	0
cg00013660	-0.0587618608356755	0.365868931532316	0.436674467903243	0.957880210025124	0
cg00013677	0.0016216445091505	0.926167084474962	0.033310657681263	0.980216853045965	0
cg00013809	0.0133877077668558	0.453445498932231	0.343474904712795	0.96021517054085	0
cg00013831	0.0574610177772553	0.356966873891134	0.447372084038482	0.957880210025124	0
cg00013899	-0.0493435160301251	0.578943883956355	0.23736352965629	0.96415935285185	0
cg00013993	0.00274948994225893	0.658862514379786	0.181205200695165	0.967001695979155	0
cg00014020	-0.00628677069097223	0.860656528721865	0.0651701324508601	0.976371305669226	0
cg00014085	-0.00185703203473986	0.874499818652416	0.0582402762462118	0.977101814849402	0
cg00014104	0.000749774489205239	0.987460430997638	0.00548029817611644	0.980952428792683	0
cg00014112	0.129023567042368	0.166115802908246	0.779589050333744	0.957846589263461	0
cg00014118	0.0297034128823368	0.36421154763744	0.43864628864622	0.957880210025124	0
cg00014168	0.0940697922537786	0.180867780093466	0.74263879175763	0.957846589263461	0
cg00014176	-0.0309311640196819	0.212840833112259	0.671945049806756	0.957846589263461	0
cg00014194	0.0499023089933581	0.217501264358128	0.662538214101702	0.957846589263461	0
cg00014260	0.0105883475489804	0.748085405528221	0.126048817867777	0.971399123698194	0
cg00014272	-0.00866855522065474	0.272421404258242	0.564758772728236	0.957846589263461	0
cg00014278	0.027063221624255	0.499808461363168	0.301196395884183	0.961232189768759	0
cg00014285	0.00676145207238422	0.227601534511307	0.642824814212176	0.957846589263461	0
cg00014289	-0.000822895147032623	0.973049370516645	0.011865123967009	0.980952428792683	0
cg00014301	0.0102406652495001	0.640836842199482	0.193252528284632	0.966149657559304	0
cg00014327	0.00109291680506404	0.895492279189997	0.047938154225486	0.978311384138787	0
cg00014333	0.102545598890713	0.0884858710282773	1.05312606968999	0.952765018290999	0
cg00014380	0.00315134203119563	0.962761977531357	0.0164810696998634	0.980952428792683	0
cg00014434	0.0251261637485394	0.776813792575336	0.109683071995286	0.972552184819306	0
cg00014484	0.0726091625918489	0.357825829765635	0.446328312958705	0.957880210025124	0
cg00014665	-0.00570469166011373	0.53482428662759	0.271788879441358	0.962314464077496	0
cg00014667	0.106289191431985	0.109658516834763	0.95995763237953	0.957326682537318	0
cg00014733	-0.084272970974587	0.402021330659095	0.395750903279275	0.958641267567864	0
cg00014806	-0.000263946448981255	0.956502612236992	0.0193138395639598	0.980952428792683	0
cg00014830	-0.0671344577162886	0.216619639655322	0.664302170945852	0.957846589263461	0
cg00014837	0.00688272059135747	0.727206710202708	0.138342122373323	0.970205656370112	0
cg00014848	-0.00148974496248047	0.975536280511227	0.0107565744162292	0.980952428792683	0
cg00014893	-0.0246676073145719	0.0124092844077701	1.90625326175004	0.735847487471834	0
cg00014900	-0.043577962209206	0.441362003988494	0.355205057147178	0.960168083784036	0
cg00014986	0.000280756491865876	0.940919413318629	0.0264475708870247	0.980541375653439	0
cg00014991	-0.073847071954372	0.325708359338294	0.487171095079874	0.957846589263461	0
cg00014996	0.00101843593440555	0.77343152073629	0.111578132491964	0.97237824824862	0
cg00015002	-0.00467891707872182	0.541175241666759	0.26666208024415	0.962616330240658	0
cg00015024	-0.0294935619883904	0.0272612445857931	1.5644543207536	0.852277950825029	0
cg00015058	0.00141553952341839	0.88147046061731	0.0547922369731158	0.977603502584213	0
cg00015081	-0.028341315952152	0.0403797951019223	1.39383588911527	0.89754875483863	0
cg00015121	0.0661935705226261	0.194136975872789	0.711891739788591	0.957846589263461	0
cg00015189	0.0216347064046945	0.312763132671844	0.504784445576441	0.957846589263461	0
cg00015193	-0.0604632726260756	0.0163962501362439	1.78525546483945	0.778290615268667	0
cg00015219	-0.000134906781170072	0.96258688556875	0.0165600595129336	0.980952428792683	0
cg00015289	0.00283493877732371	0.760149835888326	0.119100793922245	0.971925436237934	0
cg00015343	0.0314033228020121	0.593644515557193	0.226473540114518	0.964692670430958	0
cg00015530	-0.0620516786313297	0.0552759492205721	1.25746379080774	0.927697484422504	0
cg00015603	0.0412893858884386	0.142381628500237	0.846546044095869	0.957846589263461	0
cg00015629	0.0246193781841051	0.279986667885517	0.552862647949218	0.957846589263461	0
cg00015639	-0.0821736660413956	0.215622153868886	0.666306620068194	0.957846589263461	0
cg00015699	0.0115722210994279	0.704907073809766	0.15186813122368	0.969407672356972	0
cg00015770	0.0496532162146371	0.0889661741042325	1.05077508540281	0.952952372260432	0
cg00015791	0.00742684991748642	0.547857052174974	0.261332743614363	0.962963287100118	0
cg00015801	-0.0724823556832818	0.0366817227815865	1.4355502755929	0.886677284734015	0
cg00015930	0.00153142179068683	0.889526378329834	0.0508411686669281	0.977995938464644	0
cg00015991	0.00821639852581572	0.157773472436495	0.801966015974057	0.957846589263461	0
cg00016012	0.0108298198646082	0.566943737701536	0.246460037435368	0.963843808879823	0
cg00016048	-0.0194561561593266	0.780983182895435	0.1073583177928	0.972850589438702	0
cg00016066	0.00122734310936899	0.65938499103981	0.180860942517061	0.967060227923649	0
cg00016127	-0.0102601679404953	0.205305654934138	0.687599088267651	0.957846589263461	0
cg00016156	-0.00668478842381641	0.460995968690399	0.336302872404646	0.96021517054085	0
cg00016223	0.00126641048747025	0.598319457850265	0.223066873307727	0.964764047885881	0
cg00016226	0.0488448321031887	0.573614266469998	0.24138005578491	0.963992661849822	0
cg00016360	-0.00863389788457083	0.594024923338472	0.226195333063765	0.964721142126145	0
cg00016406	-0.00207212284893549	0.770421791832012	0.113271441435776	0.972197921377016	0
cg00016481	-0.0463387727486237	0.280007112549923	0.552830936865095	0.957846589263461	0
cg00016498	0.00310960213637318	0.637655176253349	0.195414110517866	0.965867185791637	0
cg00016576	0.080771168735173	0.235795616605765	0.627464272615072	0.957846589263461	0
cg00016593	0.0333085224208018	0.0453713706811562	1.34321810038418	0.91108822308666	0
cg00016783	0.12347814395704	0.137757381373933	0.860885121303166	0.957846589263461	0
cg00016841	0.00350978996140433	0.525732961484937	0.279234793492767	0.96222262445971	0
cg00016892	-0.0262644364298623	0.466184367778428	0.331442293452491	0.96021517054085	0
cg00016968	0.0289244127173335	0.668910203193068	0.174632179504608	0.967675537556629	0
cg00017002	-0.00720873114186406	0.0667727228708036	1.17540091366237	0.937922879503668	0
cg00017033	0.00291375032089331	0.347964404641856	0.458465180358839	0.957880210025124	0
cg00017188	0.000368027806582779	0.915574001130232	0.0383065481578135	0.979378546577112	0
cg00017203	0.00357206501228868	0.936630827777775	0.0284315521769943	0.980382108005836	0
cg00017271	0.041442548641347	0.0600736986700886	1.22131562820647	0.934250685393456	0
cg00017362	0.0882999237285761	0.144804717009345	0.839217290778629	0.957846589263461	0
cg00017363	-0.00121629561292004	0.778322267522204	0.108840544363409	0.972732365930018	0
cg00017441	0.00111766240311978	0.746066396126347	0.12722252080059	0.971279698757133	0
cg00017461	-0.110345807249827	0.343660271180216	0.463870671541827	0.957880210025124	0
cg00017475	0.0274607408642103	0.348273893096301	0.45807907940097	0.957880210025124	0
cg00017546	-0.0389828489596406	0.3238104081522	0.489709195945769	0.957846589263461	0
cg00017557	-0.0130520694971538	0.286040322453324	0.543572741050618	0.957846589263461	0
cg00017562	-0.00421324861695632	0.824617446847522	0.0837474808499055	0.97463880555961	0
cg00017601	-0.0365980524182545	0.0627216979769918	1.20258219311609	0.935892917957487	0
cg00017630	0.0309274632608789	0.727450521035495	0.138196540722849	0.970205656370112	0
cg00017826	-0.0460718164355856	0.547091437587201	0.261940082220757	0.962912362427476	0
cg00017842	-0.00988992776292032	0.521041184202912	0.2831279477846	0.96182390793055	0
cg00017851	0.0267980100767443	0.708999656016595	0.149353975522337	0.969537680291822	0
cg00017853	-0.00676830083907619	0.48188535070572	0.317056276031999	0.961128360077176	0
cg00017931	0.0695567010037919	0.205706626645366	0.686751717691952	0.957846589263461	0
cg00017970	0.0209750287849536	0.257495598934198	0.589230189438039	0.957846589263461	0
cg00018024	-0.00392219115585969	0.437971248152905	0.358554399035611	0.960002638593945	0
cg00018103	-0.0461754593597516	0.307520230589354	0.512126308362334	0.957846589263461	0
cg00018128	-0.110903117923049	0.0605404877297166	1.21795408457747	0.934250685393456	0
cg00018216	-0.0581740004448178	0.452876827892894	0.344019900062689	0.96021517054085	0
cg00018229	-0.0927276604232181	0.203173122080234	0.692133745720382	0.957846589263461	0
cg00018446	0.00188910575690249	0.850302373072466	0.0704266088678944	0.975864277889168	0
cg00018539	0.028866677754	0.0627649033829795	1.20228313536894	0.935892917957487	0
cg00018557	0.00245551422384648	0.482307638566509	0.316675859867429	0.961128360077176	0
cg00018572	-0.0710477700678002	0.363232684947866	0.439815079055613	0.957880210025124	0
cg00018606	-0.0091693246198704	0.728409626748169	0.137624323151718	0.970205656370112	0
cg00018635	0.0078052037171525	0.459549858278042	0.337667363493601	0.96021517054085	0
cg00018667	0.0140262402459465	0.278161398536821	0.555703138778288	0.957846589263461	0
cg00018682	-0.0202026154655834	0.310450423317449	0.508007743631473	0.957846589263461	0
cg00018845	0.0241461965251074	0.333857835562662	0.476438426524424	0.957846589263461	0
cg00019082	-0.0153172889660992	0.378978178855184	0.421385795508468	0.957980698903233	0
cg00019137	0.000516415243107854	0.876225389222056	0.0573841669997878	0.977110715181047	0
cg00019141	0.0356037769188937	0.177890532556433	0.749847164720513	0.957846589263461	0
cg00019275	-0.0187896794729306	0.265521535093194	0.575900249750643	0.957846589263461	0
cg00019301	0.00540416145644263	0.659221795721996	0.180968442079588	0.967039531707996	0
cg00019308	0.0243037233197412	0.465989735795264	0.331623649268308	0.96021517054085	0
cg00019351	-0.00179472368645948	0.955235710112995	0.0198894504367193	0.980952428792683	0
cg00019366	-0.000721994734146563	0.936105005357506	0.0286754325765085	0.980382108005836	0
cg00019377	-0.014926047210326	0.139944134479462	0.854045299531413	0.957846589263461	0
cg00019458	0.00602972290991102	0.734517540106471	0.133997828899594	0.970692734796847	0
cg00019511	0.00277664988807355	0.760023864038302	0.119172771064684	0.971925436237934	0
cg00019553	-0.0215230316616641	0.731862830779264	0.135570308856803	0.970406458288755	0
cg00019576	-0.00100196566926956	0.770040145590633	0.113486632549603	0.972197921377016	0
cg00019607	0.0461052039177045	0.36437736617835	0.438448607684591	0.957880210025124	0
cg00019678	0.050326417691229	0.0945449468658329	1.02436167789171	0.954773648543982	0
cg00019746	-0.0751537780594489	0.141365242366224	0.849657357894983	0.957846589263461	0
cg00019759	-0.0393371121459069	0.314219378382913	0.502767034874496	0.957846589263461	0
cg00019809	0.00126039347746284	0.591560817618291	0.228000599475191	0.964613669068557	0
cg00019826	0.0173982070143271	0.206978672239591	0.684074403363668	0.957846589263461	0
cg00019841	-0.00266443249588251	0.887596273932978	0.0517845295740347	0.977995938464644	0
cg00019877	0.00459976920268353	0.961175769347221	0.0171971860281832	0.980952428792683	0
cg00020052	0.00277260547209817	0.828348953559466	0.08178667205588	0.974949002472964	0
cg00020063	0.0715805741624869	0.158220380472841	0.800737575472923	0.957846589263461	0
cg00020133	0.0321348266117071	0.298876833031683	0.524507747310786	0.957846589263461	0
cg00020175	0.00310018204435118	0.699782590690298	0.155036866170325	0.969296618389854	0
cg00020229	0.0377407002888059	0.377822709712777	0.422711941579534	0.957919864343649	0
cg00020297	-0.00109782888983967	0.7017981184276	0.153787800494517	0.969296618389854	0
cg00020340	0.080995171182686	0.437130688350768	0.359388703202514	0.960002638593945	0
cg00020348	-0.0519646282678824	0.118074669439217	0.927843261596487	0.957846589263461	0
cg00020419	0.0142469469094475	0.439802711785857	0.35674209714439	0.960002638593945	0
cg00020450	-0.00114322866544743	0.991722401795026	0.00360987647508974	0.980952428792683	0
cg00020622	0.00119491352226176	0.659717377519814	0.180642076080883	0.967118498185067	0
cg00020649	0.00690980797511159	0.800564597713911	0.0966036190241243	0.973789255140061	0
cg00020720	-0.00221764676314206	0.765002023346759	0.116337416183415	0.972182599346474	0
cg00020794	0.0505905829916158	0.401019242203274	0.396834788022697	0.958641267567864	0
cg00020799	-0.0564879873308025	0.309810700250685	0.508903586642737	0.957846589263461	0
cg00020807	0.0140144705040037	0.158617420018392	0.799649118390328	0.957846589263461	0
cg00020864	0.0535405432157511	0.231010479667596	0.636368318122683	0.957846589263461	0
cg00020967	0.0581572977747325	0.0804170895881496	1.09465164869989	0.949034999300134	0
cg00021028	0.00818097024619417	0.434497282852872	0.362012935085726	0.95996004556675	0
cg00021030	0.02416072386164	0.633679557500436	0.198130302986735	0.965851008433639	0
cg00021108	0.0016199249517965	0.665374010617114	0.176934166596153	0.967527946508103	0
cg00021123	0.0177395583811884	0.64353227057406	0.191429670079191	0.966427020175779	0
cg00021152	0.00317228272941024	0.847038909000054	0.07209663975677	0.97577932471749	0
cg00021166	0.00622547870454665	0.389945129839722	0.408996499343571	0.958222335549693	0
cg00021237	0.00347266407544723	0.913498812376225	0.0392920129297109	0.979236853281644	0
cg00021242	-0.00081200356341043	0.98591594219352	0.00616011081709436	0.980952428792683	0
cg00021264	-0.00396050802065832	0.883011689596937	0.0540335470522825	0.977692824197941	0
cg00021325	0.00726079877166009	0.64858003121358	0.18803642671956	0.966783781002102	0
cg00021413	-0.0471847445214744	0.235431444407503	0.62813553290863	0.957846589263461	0
cg00021513	0.114143799744126	0.0434621216817985	1.36188907663017	0.905908242868787	0
cg00021527	-0.00241014963779347	0.761522906751941	0.118317028471942	0.972010622022307	0
cg00021539	0.00293389563940534	0.389195254204512	0.409832464100908	0.958174339725721	0
cg00021540	-0.000703549535009041	0.928976178758393	0.031995422245779	0.980262021697386	0
cg00021550	0.00192659108937702	0.870577573277392	0.0601925247817988	0.976820502731981	0
cg00021558	-0.00103044180231548	0.930789299390709	0.0311486181251884	0.980356494922512	0
cg00021576	0.0326059041347499	0.0525158950349407	1.27970922838126	0.925227794125211	0
cg00021581	0.0230300091774626	0.586028544143309	0.232081229951158	0.96415935285185	0
cg00021762	-0.0592072220471971	0.510958434547693	0.291614427420644	0.96133915520885	0
cg00021764	0.0102695631978175	0.690739491303233	0.160685713582981	0.969079659262622	0
cg00021855	0.11236185113289	0.038960715156652	1.40937307988025	0.893205909224225	0
cg00021892	-0.0849890059993673	0.184277854011029	0.734526853922043	0.957846589263461	0
cg00021895	0.00177113792428622	0.959577773460709	0.0179198200780699	0.980952428792683	0
cg00021933	-0.0487936279027784	0.464230762978229	0.33326608372281	0.96021517054085	0
cg00021944	0.0113295365044524	0.132021998337081	0.879353697881972	0.957846589263461	0
cg00021945	0.00288837919771991	0.281402622082128	0.550671860168885	0.957846589263461	0
cg00022021	-0.0137110254561546	0.684408295860057	0.164684734922273	0.968734119474678	0
cg00022024	0.0552691888531206	0.233351952260125	0.631988561385841	0.957846589263461	0
cg00022054	0.00160507784238798	0.9594871055789	0.0179608573157525	0.980952428792683	0
cg00022059	0.000823293163378791	0.94018009630343	0.0267889471034002	0.980477229583244	0
cg00022076	0.0810094205035654	0.203099828956663	0.692290442342159	0.957846589263461	0
cg00022101	-0.0377985987613134	0.521914754970254	0.282400425099739	0.961865183528612	0
cg00022138	-0.00423434921891132	0.48929252831559	0.310431416032592	0.961232189768759	0
cg00022145	-0.0775195098385403	0.0956775933931441	1.01918975715606	0.955017289478688	0
cg00022218	0	1	0	0.980952428792683	0
cg00022235	0.0136324034556837	0.849779042416003	0.0706939838552577	0.975854637172044	0
cg00022259	-0.000434519671513588	0.982463521111256	0.00768356601533618	0.980952428792683	0
cg00022308	0.0133162439880707	0.215681753962252	0.66618659337071	0.957846589263461	0
cg00022318	0.161556291743494	0.00321771824782073	2.49245198658062	0.505964995843226	0
cg00022401	0.00861155860779161	0.786806621710218	0.104131993744939	0.973001428744485	0
cg00022510	-0.0263117200971871	0.116253574017089	0.9345936865925	0.957846589263461	0
cg00022594	0.0875479097287753	0.294488596910819	0.530931517157312	0.957846589263461	0
cg00022688	0.0731646349344292	0.185829894688057	0.7308844192245	0.957846589263461	0
cg00022826	0.0237961764845859	0.790784095123234	0.101942074145515	0.973275825202242	0
cg00022866	0.0720493195125619	0.22746506868823	0.643085287537577	0.957846589263461	0
cg00022871	-0.00637802316389934	0.785901045977423	0.104632133211724	0.973001428744485	0
cg00022911	0.00933462080959288	0.73503425650738	0.13369242001045	0.970723573825908	0
cg00023001	-0.0965648699331697	0.0325286614125331	1.48773380800962	0.874243255568859	0
cg00023056	0.0209847783806389	0.185814569564536	0.730920236341251	0.957846589263461	0
cg00023132	-0.00453441002409615	0.58014787238827	0.236461296131717	0.96415935285185	0
cg00023154	-0.00186206401652126	0.894936761626788	0.0482076518872681	0.97825683173145	0
cg00023185	-0.0156613929300558	0.252831606092684	0.597168636506519	0.957846589263461	0
cg00023196	0.128193610479088	0.17576640665278	0.755064125846076	0.957846589263461	0
cg00023197	0.00506125467641591	0.680708048126353	0.167039114627953	0.968507610337716	0
cg00023231	-0.0202187502656274	0.442452804357792	0.354133047904281	0.960172149173025	0
cg00023233	0.0128206591027132	0.314926357424361	0.501790990030568	0.957846589263461	0
cg00023288	0.01417764467908	0.276197612587333	0.558780079720561	0.957846589263461	0
cg00023345	0.0120166241221133	0.815636857865514	0.0885031570896704	0.974288828098499	0
cg00023351	0.015395803518325	0.505568865753698	0.296219678886473	0.961232189768759	0
cg00023363	-0.0436488166759019	0.191222227712757	0.718461626641933	0.957846589263461	0
cg00023411	0.0707568950482728	0.237364415328974	0.624584388096782	0.957846589263461	0
cg00023464	-0.0640693468546162	0.453277799272976	0.343635551378886	0.96021517054085	0
cg00023648	0.0514936480635735	0.48786273207137	0.311702356460264	0.961232189768759	0
cg00023673	0.000638096206085471	0.96270578718217	0.0165064174714981	0.980952428792683	0
cg00023695	0.000629009888864072	0.792739202769404	0.10086966441863	0.973552262676995	0
cg00023726	-0.0154692474937568	0.227323772807728	0.643355144744232	0.957846589263461	0
cg00023728	0.0292293678796681	0.695200589348266	0.157889868391106	0.969296618389854	0
cg00023808	-0.0247139169396384	0.431241438958689	0.365279513483668	0.959910619522143	0
cg00023826	0.00595237135802766	0.890198230491632	0.050513273329708	0.978026656004813	0
cg00023916	-0.0177000488977822	0.476550157335954	0.321891382732164	0.960739802568841	0
cg00023919	-0.0394081669171007	0.352303793275284	0.453082680719821	0.957880210025124	0
cg00024086	0.00727836070954184	0.436055894209792	0.360457838733604	0.960002638593945	0
cg00024102	-0.028821497938815	0.278344253332765	0.555417740664328	0.957846589263461	0
cg00024269	-0.0771840641063144	0.511913736418456	0.290803216668359	0.961354503085248	0
cg00024280	0.0111571461597785	0.300545837041719	0.522089283208028	0.957846589263461	0
cg00024304	0.0321362037376241	0.609365889570756	0.215121859902988	0.965106323046898	0
cg00024361	-0.0166817702392367	0.0993995909427053	1.00261540284304	0.956328947025108	0
cg00024367	0.020487126802333	0.723049217679362	0.140832139442607	0.970124915134978	0
cg00024377	0.0183985184381713	0.485913258399727	0.313441250821159	0.961136795579001	0
cg00024396	0.00165308609777974	0.734036340820538	0.134282438412082	0.970637792456127	0
cg00024404	0.0119911841050519	0.426176808691406	0.370410187027698	0.959812944074687	0
cg00024416	-0.0520214245770599	0.0598108092417774	1.2232203215327	0.933865659251064	0
cg00024443	0.000236710404836414	0.993019423481264	0.00304225661213911	0.980952428792683	0
cg00024456	-0.0655001977077489	0.5968953989031	0.224101768802572	0.964755643096457	0
cg00024472	0.00119723584879591	0.781505283587501	0.107068081464193	0.972900949031682	0
cg00024674	-0.0870609297189248	0.189137244596038	0.723222942176397	0.957846589263461	0
cg00024701	-0.00263355594832025	0.812079056449906	0.0904016898367923	0.974139160966297	0
cg00024705	0.00106867569569637	0.958423548084463	0.0184425243814058	0.980952428792683	0
cg00024722	-0.00545893977931643	0.183185741527928	0.737108333161239	0.957846589263461	0
cg00024740	-0.058073349999537	0.176567623839223	0.753088927468607	0.957846589263461	0
cg00024790	0.00639604163010385	0.422277612641116	0.37440194240685	0.959344629307152	0
cg00024792	0.0591119659080561	0.156603523125687	0.805198471800211	0.957846589263461	0
cg00024812	-0.000531220871751576	0.90224381609832	0.0446760858753597	0.978761041002216	0
cg00024989	0.0547409955270154	0.15218365782734	0.81763198157639	0.957846589263461	0
cg00025138	0.00323646196097121	0.427991344254684	0.368565014118697	0.959832762456388	0
cg00025197	-0.00235476867514531	0.971148595935283	0.0127143133903942	0.980952428792683	0
cg00025211	0.0466756604923547	0.609055182408776	0.215343357071683	0.965075500254021	0
cg00025216	-0.0433055009908582	0.0143263301181007	1.84386504572119	0.75575274790787	0
cg00025278	0.0770003623713293	0.197076774847335	0.705364553548877	0.957846589263461	0
cg00025357	-0.00226093052456082	0.960369004256909	0.0175618651679203	0.980952428792683	0
cg00025405	-0.0283234321272219	0.276923968171885	0.557639453809101	0.957846589263461	0
cg00025436	-0.00081582051046975	0.878141271507878	0.0564356110860143	0.977227554841939	0
cg00025496	0.0374076716174984	0.389879067703923	0.409070081110331	0.958222335549693	0
cg00025526	0.023725690867846	0.682196674170596	0.166090402185847	0.968584982383422	0
cg00025590	-0.0194498069253283	0.273164471354654	0.563575787047645	0.957846589263461	0
cg00025591	-0.0645216606548202	0.194512701987372	0.711052033295054	0.957846589263461	0
cg00025626	0.00562200081048838	0.58695685442575	0.231393821364793	0.964290732946836	0
cg00025643	0.0679890329140194	0.169717971971768	0.77027216643366	0.957846589263461	0
cg00025647	-0.0444437134272192	0.425728932765377	0.370866833935229	0.959812944074687	0
cg00025663	-0.0175976501360668	0.71049280880205	0.148440313392237	0.969610965451958	0
cg00025715	0.0251767386305981	0.339598807881544	0.469033842960994	0.957846589263461	0
cg00025795	0.0736549855218296	0.0267276775550734	1.5730387767031	0.849894440403637	0
cg00025823	0.01727335772465	0.495058549165925	0.305343435256334	0.961232189768759	0
cg00025877	0.00131541723652319	0.616484233397945	0.210078026020124	0.965249199388479	0
cg00025981	-0.0020048660136652	0.933409591416678	0.0299277407575534	0.980356494922512	0
cg00025991	-0.00301803881716938	0.970504301349001	0.0130025354451225	0.980952428792683	0
cg00026030	0.0211732875102311	0.116416304535155	0.933986190873703	0.957846589263461	0
cg00026104	0.00259924011740189	0.880685553549722	0.0551791276094316	0.977497744006099	0
cg00026119	0.00348857596404272	0.493206844180156	0.306970905375067	0.961232189768759	0
cg00026141	-0.00392397653950283	0.890450724208374	0.0503901085381955	0.978026656004813	0
cg00026183	-0.0471329465733905	0.390790077724551	0.408056471678395	0.958222335549693	0
cg00026222	0.00535634508103573	0.80152595642897	0.0960824089912553	0.973832372564889	0
cg00026230	0.00572700190334343	0.178957425875509	0.747250275760455	0.957846589263461	0
cg00026290	-0.0666207677102817	0.631012466893959	0.199962060328342	0.965767252001183	0
cg00026302	-0.0369572021458192	0.0551422418746772	1.25851558110277	0.927437236611795	0
cg00026327	0.0108196014626399	0.657598219480147	0.18203937136672	0.966939432637712	0
cg00026362	0.0270054456358179	0.65482925609382	0.183871925661633	0.966898795092328	0
cg00026374	0.00786236599125043	0.281222519523989	0.550949905155018	0.957846589263461	0
cg00026401	-0.0315931822608055	0.387175637177926	0.412091978254331	0.958092813877451	0
cg00026455	0.0506816941114409	0.501417800304265	0.299800252673974	0.961232189768759	0
cg00026472	0.0474972332401281	0.231980791652585	0.634547973836028	0.957846589263461	0
cg00026474	0.0224979698653707	0.783897367738346	0.105740793875031	0.972900949031682	0
cg00026553	-0.0132125058449144	0.796690063375	0.0987105994885283	0.973670310089051	0
cg00026554	0.123575725495221	0.0569599767458752	1.24443019667352	0.931008307567324	0
cg00026570	0.0195109586281698	0.322168367594485	0.491917103437504	0.957846589263461	0
cg00026703	-0.0426689154524904	0.162347984718747	0.789553098050975	0.957846589263461	0
cg00026731	0.00930517401347785	0.748920331951827	0.125564378874544	0.971518769982532	0
cg00026776	-0.0205127370045307	0.331578990041924	0.479412995606478	0.957846589263461	0
cg00026803	0.0608395084811622	0.14270527452441	0.845559974646304	0.957846589263461	0
cg00026853	0.00484854225178854	0.128081662621362	0.892513043498217	0.957846589263461	0
cg00026891	-0.000485582228919609	0.988880367826405	0.00485624504129374	0.980952428792683	0
cg00026919	-0.0112227563871504	0.485127862546698	0.314143781645245	0.961128360077176	0
cg00026920	0.008397112945387	0.558600494593198	0.25289868410404	0.963696163158981	0
cg00026974	0.020232378293726	0.390171299582437	0.408744679819505	0.958222335549693	0
cg00027029	-0.0194556123632635	0.119282685084621	0.923422593361992	0.957846589263461	0
cg00027038	0.0580735133582224	0.172871106944056	0.762277587080762	0.957846589263461	0
cg00027083	0.00060882792364042	0.811862798096981	0.0905173587686977	0.974116482848258	0
cg00027114	-0.208383262073243	0.0531612818433665	1.27440455574306	0.925939059145324	0
cg00027162	0.00610613012555984	0.370839793181556	0.430813669802867	0.957880210025124	0
cg00027232	-0.081109729887134	0.0800684014293331	1.0965388421229	0.949034999300134	0
cg00027400	0.0043598460428491	0.594660647734371	0.225730800423356	0.964755643096457	0
cg00027466	0.00478436659250417	0.560568066566227	0.251371645978313	0.963769235745906	0
cg00027499	0.00361011314798484	0.213934922850803	0.669718315178774	0.957846589263461	0
cg00027586	-0.0522506016404725	0.0015576354460709	2.80753417842572	0.398124790646691	0
cg00027669	-0.00595361464734577	0.943827029456355	0.0251075894261545	0.980885140767508	0
cg00027674	-0.108280262664959	0.0130313170626773	1.88501168834369	0.743626383157765	0
cg00027712	0.00604498936374543	0.808401174097015	0.0923730644003201	0.974010184260067	0
cg00027729	-0.0041666306801427	0.814006023468747	0.0893723814135508	0.974265809958868	0
cg00027745	0.00398286301313867	0.270750595744008	0.56743057910504	0.957846589263461	0
cg00027808	0.00238204766014743	0.499528101423722	0.301440075105731	0.961232189768759	0
cg00027940	0.0378170848805322	0.573118696542502	0.24175542355622	0.963988898255744	0
cg00027948	-0.0391286227006185	0.076548522933817	1.11606318495111	0.946265270563943	0
cg00027990	0.0375487395809544	0.156032353765104	0.806785340076383	0.957846589263461	0
cg00027995	-0.0135940738471221	0.413498773987685	0.383525773780534	0.959180221093629	0
cg00028013	0.111667374497071	0.124878631974993	0.903511867544663	0.957846589263461	0
cg00028034	0.0133427283131124	0.838411193869379	0.0765429319309008	0.975338564836045	0
cg00028135	0.066718459308047	0.277012926249114	0.557499964987242	0.957846589263461	0
cg00028184	-0.037265472772558	0.112787203032172	0.94774017311677	0.957846589263461	0
cg00028318	-0.0118872096199311	0.872109147261393	0.0594291583163382	0.976913421588976	0
cg00028336	0.10435668161353	0.189434648539268	0.722540583446899	0.957846589263461	0
cg00028338	-0.00216526636034675	0.975279720150298	0.0108708063577667	0.980952428792683	0
cg00028429	-0.0247662582264045	0.55498723206752	0.255717008060036	0.963308907831527	0
cg00028455	0.00769189497032381	0.332188149920317	0.478615864106205	0.957846589263461	0
cg00028480	0.000137464650904077	0.987696907559506	0.00537630598835067	0.980952428792683	0
cg00028487	0.00927549022271641	0.261514035848418	0.582504996938461	0.957846589263461	0
cg00028507	-0.0120524475009531	0.698658629773983	0.155734972206952	0.969296618389854	0
cg00028515	-0.00404317709667426	0.6217589511705	0.206377953680106	0.965374188418222	0
cg00028595	0.0234433095927956	0.701182279321857	0.154169068177189	0.969296618389854	0
cg00028677	-0.00506271906787099	0.795797858282068	0.0991972339977873	0.973670310089051	0
cg00028678	-0.125005683424304	0.0183877683603391	1.73547097590607	0.800912942461074	0
cg00028749	0.00123443508333511	0.842192257561508	0.0745887554516947	0.975614565800303	0
cg00028757	0.0140256079628342	0.176039906334501	0.754388871183964	0.957846589263461	0
cg00028829	0.0105403521899876	0.368170278179867	0.433951274342281	0.957880210025124	0
cg00028844	-0.0198225242755794	0.40779341110122	0.389559795589511	0.958817867952091	0
cg00028870	0.0017125960633158	0.754759023731088	0.122191685945553	0.971808039859615	0
cg00028881	0.00229997279034473	0.380503395854758	0.419641462955427	0.958092813877451	0
cg00028899	0.0285265498432037	0.699641631683807	0.155124356036403	0.969296618389854	0
cg00028918	-0.00031657072830465	0.968107911111935	0.0140762309267154	0.980952428792683	0
cg00028929	-0.042048374538237	0.0748525752199936	1.12579325364299	0.945455025575238	0
cg00028935	0.00200742824506047	0.971316384802752	0.0126392852378453	0.980952428792683	0
cg00029161	0.00136983425076816	0.907493193493542	0.0421566236354106	0.979042197870323	0
cg00029229	0.0935326765825287	0.33046945573058	0.48086867481881	0.957846589263461	0
cg00029233	0.00135188969311497	0.915443419624215	0.0383684927651722	0.979361735056721	0
cg00029256	0.00781317040070571	0.861883180113186	0.0645515945817034	0.976402334901348	0
cg00029284	-0.080025211259196	0.0133413277585343	1.8748009463183	0.747676045237888	0
cg00029353	-0.00470268318705825	0.521852936242566	0.282451868601144	0.961865183528612	0
cg00029397	-0.00165991709134323	0.628745406522856	0.201525174785421	0.965730408317355	0
cg00029451	-0.0314923953469416	0.221425439560359	0.654772484514231	0.957846589263461	0
cg00029465	-0.0666046106562643	0.293358791444745	0.53260089221421	0.957846589263461	0
cg00029521	0.0123130426210563	0.489017999260856	0.310675155527082	0.961232189768759	0
cg00029587	0.0254470539321724	0.619167818375894	0.208191624458521	0.965330979034732	0
cg00029640	-0.0128490780531608	0.634074056915962	0.197860015569908	0.965851008433639	0
cg00029647	0.00720033314356052	0.814708789106888	0.0889975984800372	0.974284352043094	0
cg00029648	-0.0265978216067447	0.655797267168246	0.183230397450465	0.966898795092328	0
cg00029678	-0.000272253195792776	0.97728899421486	0.00997699202953035	0.980952428792683	0
cg00029694	-0.0989596177233079	0.000863667967408599	3.0636531876567	0.319322289591003	0
cg00029751	0.000511332315222013	0.966125111305452	0.0149666296597843	0.980952428792683	0
cg00029822	0.00138452692671963	0.637385742640408	0.195597655267445	0.965867185791637	0
cg00029825	0.0437049931263209	0.276232990163195	0.558724455408929	0.957846589263461	0
cg00029831	-0.000390091843061211	0.942448388401173	0.0257424238768766	0.980745213801393	0
cg00029973	-0.0462135592415283	0.000906827656484486	3.04247524320427	0.326318934899664	0
cg00029979	-0.012306077351111	0.822059813978535	0.0850965815648861	0.974494602177627	0
cg00030047	-0.00347014895559038	0.924140422723457	0.0342620329136717	0.98016139759263	0
cg00030074	-0.0236685976875725	0.295154997876748	0.529949858446799	0.957846589263461	0
cg00030291	-0.00217793497571469	0.780192692361907	0.107798121803979	0.972756422473756	0
cg00030296	0.044843278524105	0.446710745235476	0.349973600829375	0.96021517054085	0
cg00030420	-0.0102287602633974	0.668440264570706	0.174937397566506	0.967659425880003	0
cg00030422	-0.0632742294454302	0.201841041384449	0.694990521773314	0.957846589263461	0
cg00030423	0.00200452181474839	0.50691504981895	0.295064814800867	0.961232189768759	0
cg00030427	0.00241158537493335	0.960998259171548	0.0172773990462052	0.980952428792683	0
cg00030466	-0.0093015080554472	0.53792576460344	0.269277654161857	0.962379647320537	0
cg00030508	0.013375053335962	0.598927689992985	0.222625607882288	0.964764047885881	0
cg00030588	0.00671751852784113	0.793423402412477	0.100494993944158	0.973561718596558	0
cg00030591	0.0197093110706324	0.641548588081338	0.192770446480756	0.966257409111526	0
cg00030604	0.000166219202901347	0.998216215718757	0.000775379430850952	0.980952428792683	0
cg00030627	0.006974950019232	0.756732821922388	0.121057428883437	0.971842683463095	0
cg00030774	-0.0486769871685602	0.3133103620053	0.504025241609497	0.957846589263461	0
cg00030795	0.00294716062464047	0.264556229118757	0.577482008314293	0.957846589263461	0
cg00031059	0.0120625940564429	0.809043715155028	0.0920280114684708	0.974045822468661	0
cg00031063	0.146747399585408	0.026695314564185	1.57356495726777	0.849774043422016	0
cg00031105	-0.0373598065311532	0.425938851948865	0.370652744013039	0.959812944074687	0
cg00031165	0.00143211162615965	0.617548895642564	0.209328650591265	0.965330294524452	0
cg00031187	0.0669395274084021	0.0286620766802586	1.54269234645426	0.859881016006997	0
cg00031256	-0.0976232465634043	0.210430739711315	0.676890818169145	0.957846589263461	0
cg00031340	-0.00020974426321666	0.935186164956826	0.0291019267043766	0.980373701014887	0
cg00031346	-0.00250635172429234	0.768247216841767	0.114499004403771	0.972182599346474	0
cg00031402	0.00241730806379078	0.835058169840636	0.0782832706710315	0.97520364683904	0
cg00031443	0.003821239068991	0.269819334013325	0.568926934002661	0.957846589263461	0
cg00031456	0.0026412165925061	0.360976645932218	0.442520894689512	0.957880210025124	0
cg00031491	0.0420523769688888	0.0988698389999897	1.00493617305002	0.956328947025108	0
cg00031568	0.101564196039693	0.101812855240381	0.992197383025935	0.956860950244829	0
cg00031663	0.00182556052085403	0.486461582120891	0.312951452069246	0.961223682309817	0
cg00031708	-0.0653868747517055	0.319690276967338	0.495270572122574	0.957846589263461	0
cg00031779	-0.0531413747560915	0.268636180015481	0.570835496794148	0.957846589263461	0
cg00031823	0.0654687246504972	0.212072796867496	0.673515036000279	0.957846589263461	0
cg00031896	-0.00970220976303307	0.453807636136696	0.34312820059712	0.96021517054085	0
cg00031999	0.0312908534623158	0.0895229876154366	1.04806543269902	0.952952372260432	0
cg00032173	0.0133333607512973	0.265329492578643	0.576214473529635	0.957846589263461	0
cg00032227	0.00907429707694627	0.211842271117322	0.673987376233817	0.957846589263461	0
cg00032336	-0.000242639231024289	0.940912922799126	0.0264505666871827	0.980541375653439	0
cg00032366	0.0768587718593412	0.159333010157087	0.79769423898915	0.957846589263461	0
cg00032391	-0.0440516423919812	0.110208076328993	0.957786578110432	0.957593990677659	0
cg00032544	0.0116092666564984	0.691174534259354	0.160412271446957	0.969106090786176	0
cg00032609	0.0688866708141825	0.114743968557321	0.940270133599992	0.957846589263461	0
cg00032610	-0.00587767381868984	0.510446253177835	0.292049979683093	0.96133915520885	0
cg00032661	-0.0349659649864793	0.450553241871866	0.346253881078032	0.96021517054085	0
cg00032664	0.00982085868641016	0.90031638846411	0.0456048443187194	0.9786558750237	0
cg00032703	0.0987176939703824	0.209314371558857	0.679200951907696	0.957846589263461	0
cg00032756	-0.00314469642292144	0.837569778834569	0.0769790012458405	0.975280236443335	0
cg00032789	0.0108944090250588	0.162475995935768	0.789210792240055	0.957846589263461	0
cg00032805	0.0212418398622174	0.0909086886148138	1.04139460701851	0.953641549403874	0
cg00032879	0.0500185323675038	0.398601216606131	0.399461380084796	0.958636879277238	0
cg00032912	-0.1853059275702	0.0186553410219832	1.72919680759277	0.804731459386105	0
cg00032923	0.0825911078722082	0.235371212755298	0.628246654942176	0.957846589263461	0
cg00032956	-0.0162166845206204	0.612323285009353	0.213019225197953	0.965249199388479	0
cg00032959	-0.01074221182804	0.367699588248977	0.434506856455036	0.957880210025124	0
cg00033066	-0.00237451964390803	0.690293613285573	0.160966144759839	0.96903706673654	0
cg00033127	0.0133138311653044	0.0730903803246052	1.13613977826587	0.94331858053298	0
cg00033155	-0.0256277260752542	0.502769868242356	0.298630758130472	0.961232189768759	0
cg00033220	-0.00175772722236834	0.57310448361074	0.241766193880784	0.963988898255744	0
cg00033304	-0.0236375632070674	0.464141870254163	0.333349252093524	0.96021517054085	0
cg00033334	0.00212266545372888	0.982540775438919	0.00764941735898628	0.980952428792683	0
cg00033440	-0.0479973576422826	0.166574991617109	0.778390199915707	0.957846589263461	0
cg00033457	0.0026508640197452	0.38159128213919	0.418401555776361	0.958092813877451	0
cg00033551	0.0734808450716853	0.360029544309517	0.443661859221262	0.957880210025124	0
cg00033580	-0.0278180519718518	0.52755806444061	0.277729733796389	0.962244355775447	0
cg00033643	0.00253079964145784	0.31604430923481	0.500252025270313	0.957846589263461	0
cg00033666	-0.173694634538153	0.00646136798515569	2.18967552449587	0.622945792982033	0
cg00033668	-0.000108178157321695	0.965438608081688	0.0152753376474634	0.980952428792683	0
cg00033748	-0.0152151580349913	0.280823738511738	0.551566183333885	0.957846589263461	0
cg00033750	0.0807028119636061	0.330323767667841	0.481060176548887	0.957846589263461	0
cg00033773	-0.050312388449079	0.513778111662844	0.289224401795115	0.961497083349505	0
cg00033806	-0.0212715632087788	0.467109810238115	0.330581011565697	0.96021517054085	0
cg00033818	-0.135433083560149	0.123235819802773	0.909263041508769	0.957846589263461	0
cg00033834	0.00619790989511715	0.907717165891251	0.0420494515091448	0.979048380701575	0
cg00033877	-0.00393648628813294	0.915978068621965	0.0381149245750376	0.979407990006914	0
cg00033950	0.0183225106363289	0.617126979276983	0.20962546688168	0.965297845742561	0
cg00033992	-0.024642899396404	0.0419600918883246	1.37716356941679	0.90364138334413	0
cg00034003	-0.0582257254816252	0.0307539041924789	1.51209974292533	0.867725346379598	0
cg00034019	0.00147027228120219	0.652548003657098	0.185387534630976	0.966898795092328	0
cg00034039	0.00407866652007454	0.739714379888756	0.130935938624528	0.971035414381508	0
cg00034076	-0.00103673369418739	0.965503909266197	0.0152459634492676	0.980952428792683	0
cg00034101	-0.0368460899196983	0.418751512013498	0.37804361181675	0.959219470498473	0
cg00034130	0.021261788144423	0.311394753243118	0.506688709226981	0.957846589263461	0
cg00034241	0.0605444662620619	0.293669705138442	0.532140852829639	0.957846589263461	0
cg00034257	0.00100985185963615	0.863867065910478	0.0635530827332881	0.97654942808882	0
cg00034300	-0.0534610634098652	0.652715644903612	0.185275977599903	0.966898795092328	0
cg00034316	-0.011686039171957	0.213452588504874	0.670698574209452	0.957846589263461	0
cg00034336	-0.0738614999420239	0.09707157432389	1.01290792685436	0.955675669033221	0
cg00034360	0.0121489692881891	0.556391077167031	0.254619843396371	0.963516545912928	0
cg00034376	0.00178342395175717	0.865744203641134	0.0626104074713665	0.976594963664453	0
cg00034416	0.000664955128874912	0.76114986130238	0.118529827422424	0.972010622022307	0
cg00034425	-0.0130097480949185	0.0498870429882229	1.30201223773164	0.920230381884052	0
cg00034433	0.00704636578048868	0.293077393885114	0.533017678967161	0.957846589263461	0
cg00034555	-0.00197305578560646	0.810612417153413	0.0911867479174143	0.974092676613655	0
cg00034559	-0.0749499849986857	0.446706380925557	0.34997784385463	0.96021517054085	0
cg00034611	0.0567112964688474	0.121949274228764	0.913820780011022	0.957846589263461	0
cg00034635	0.00400145004341382	0.960215201087027	0.017631423032591	0.980952428792683	0
cg00034650	0.000119020102658521	0.990631065016351	0.00408805717968549	0.980952428792683	0
cg00034668	-0.0160920144729343	0.384535456496309	0.415063609436666	0.958092813877451	0
cg00034755	0.0551262102474691	0.028617011001559	1.5433757295322	0.859839786616279	0
cg00034769	0.0056203264723409	0.774240263326718	0.111124247527608	0.972425561166741	0
cg00034781	0.00378121821187085	0.819398613812357	0.0865047750840644	0.97435633354609	0
cg00034798	-0.0539598789493494	0.457106507040278	0.339982596362011	0.96021517054085	0
cg00034823	0.00535200239865052	0.932394200993846	0.0304004362284718	0.980356494922512	0
cg00035074	0.060149477235007	0.044293529016738	1.35365971661208	0.90711698618034	0
cg00035083	-0.0755470872700261	0.378277933089331	0.422188992614366	0.957970669162915	0
cg00035197	-0.057392760098288	0.0757947974302519	1.12036060340325	0.945987355711981	0
cg00035237	0.00238766068736934	0.414973911026979	0.381979206066644	0.959214988178294	0
cg00035249	0.00303568285361107	0.492453973980769	0.307634353552667	0.961232189768759	0
cg00035316	0.00599070360549597	0.833894902906116	0.0788886807340267	0.975143186610159	0
cg00035389	-0.0235703120048109	0.137528092790632	0.86160857966813	0.957846589263461	0
cg00035505	-0.0291918666972335	0.292797750554645	0.533432264107695	0.957846589263461	0
cg00035623	0.0068205734827059	0.697106789875154	0.156700687180361	0.969296618389854	0
cg00035636	0.0422511738237665	0.360536552605495	0.443050698239631	0.957880210025124	0
cg00035673	-0.0237594438374821	0.748748653199198	0.125663945782843	0.971517767939752	0
cg00035812	0.0070808509209614	0.521770961673322	0.282520094526639	0.961865183528612	0
cg00035869	0.0193686486575687	0.619551825786311	0.207922358841427	0.965330979034732	0
cg00035889	-0.00764668625707121	0.691058281453715	0.160485324193991	0.969106090786176	0
cg00035923	-0.0716641021927121	0.151640726128853	0.819184144629413	0.957846589263461	0
cg00035945	0.0114306886415917	0.372693012709623	0.428648749371462	0.957880210025124	0
cg00035969	-0.0734467670702082	0.0464418596608335	1.33309039823002	0.914007773275618	0
cg00036011	-0.0137033665286152	0.355725979841605	0.448884415697475	0.957880210025124	0
cg00036115	0.00637797277980541	0.327332748257724	0.485010543191376	0.957846589263461	0
cg00036119	0.0600580793141145	0.32437281147926	0.488955554952167	0.957846589263461	0
cg00036137	-0.0241248905536874	0.241611673833309	0.616882085949469	0.957846589263461	0
cg00036258	0.0245869237129907	0.605823446451768	0.217653922704093	0.964826633844842	0
cg00036263	0.0527110768605094	0.145383912481649	0.837483647857945	0.957846589263461	0
cg00036279	-0.0560392725624791	0.147196156465421	0.832103529996154	0.957846589263461	0
cg00036324	-0.035345889287258	0.551906346573805	0.25813461179425	0.963094099031191	0
cg00036328	0.0139295201081016	0.140225927161787	0.853171679791138	0.957846589263461	0
cg00036352	-0.0276330425995364	0.515997735761011	0.287352204087238	0.961657015506439	0
cg00036386	0.0010972153939665	0.732868520545232	0.134973932484978	0.970496090786664	0
cg00036408	-0.103329591724508	0.00770483964421526	2.11323639553831	0.652218346203388	0
cg00036440	-0.000674337208690588	0.954684238211751	0.0201402475557306	0.980952428792683	0
cg00036585	-0.0101091154731153	0.433077279745324	0.363434599784494	0.959910619522143	0
cg00036664	-0.00410334944286537	0.64861150437704	0.188015352543779	0.966790429102362	0
cg00036723	0.027969549004528	0.166163214233241	0.779465115472363	0.957846589263461	0
cg00036871	0.015028237652124	0.798272427903794	0.0978488708742959	0.973758774822284	0
cg00036976	-0.0186067449356397	0.639916955198284	0.193876382639939	0.966081796274576	0
cg00037013	0.0064633398998924	0.822284766419024	0.0849777553707058	0.974542340713839	0
cg00037026	-0.0102292465846563	0.427221657036931	0.369346739843654	0.959820309196497	0
cg00037058	0.0047017270516726	0.114366356015082	0.941701716329349	0.957846589263461	0
cg00037131	0.0139249467278437	0.474832628160049	0.323459446113827	0.960640258507175	0
cg00037153	-0.00135629882502794	0.723041809100849	0.140836589376542	0.970124915134978	0
cg00037186	0.0276143720815	0.0918255824370304	1.03703630830381	0.953698019110309	0
cg00037187	-0.0313724522762389	0.786857501139232	0.10410391068077	0.973001428744485	0
cg00037223	-0.0996526622337392	0.398140380752578	0.399963772557446	0.958636009089946	0
cg00037388	0.00766203942258069	0.539288783274119	0.268178612555922	0.962516139414628	0
cg00037400	0.00389694452542293	0.817633780553015	0.0874411739550747	0.974288828098499	0
cg00037406	0.018142578894918	0.317890637787007	0.497722262325284	0.957846589263461	0
cg00037441	0.00724278538693098	0.368674206002221	0.433357246399224	0.957880210025124	0
cg00037458	0.0294840687536244	0.513369183394084	0.289570204779467	0.961445875559639	0
cg00037635	-0.0028404329983428	0.464277472264825	0.333222388718996	0.96021517054085	0
cg00037755	-0.0620150711550606	0.147882890408682	0.830082069619937	0.957846589263461	0
cg00037763	-0.00305179793594008	0.967114659090321	0.0145220338195153	0.980952428792683	0
cg00037930	-0.00131805734255072	0.889497458412474	0.0508552885008147	0.977995938464644	0
cg00037940	0.00910450375572311	0.518012478229195	0.285659778554358	0.961755742409001	0
cg00037952	-0.0701192923694016	0.388207544573734	0.410936028620758	0.958092813877451	0
cg00038167	-0.0692327089366228	0.186224511466344	0.729963156362364	0.957846589263461	0
cg00038193	-0.0602125395880201	0.0261568081706988	1.58241525264233	0.848139851677044	0
cg00038239	-0.000599967927370538	0.846662677529092	0.0722895843176583	0.97577932471749	0
cg00038342	0.0440574187266891	0.534960872224181	0.271677981714392	0.962314464077496	0
cg00038358	0.00366747703108915	0.658991354899445	0.181120282741489	0.967001695979155	0
cg00038376	0.0599327283431199	0.190409786	0.720310735066121	0.957846589263461	0
cg00038436	0.00713736212852777	0.298393277379405	0.525210965481931	0.957846589263461	0
cg00038446	-0.0353446820129402	0.00226016115034967	2.64586059438688	0.453647875145868	0
cg00038450	0.0589104591368139	0.193360743355787	0.713631692996063	0.957846589263461	0
cg00038665	-0.00536897785001685	0.726575994860998	0.13871895476896	0.970187044351428	0
cg00038675	-0.0340537888832598	0.486027785551485	0.313338901999538	0.961136795579001	0
cg00038688	-0.0172508288050223	0.0980931580913775	1.00836128320909	0.956040412140956	0
cg00038736	0.047944092940237	0.508585529865527	0.293636000410709	0.961320596507086	0
cg00038760	0.00057096748982527	0.978366564721945	0.00949839755484302	0.980952428792683	0
cg00038791	-0.0261432526656615	0.594985048973349	0.22549394726297	0.964755643096457	0
cg00038877	0.111543200032325	0.0457700530318836	1.3394185843732	0.911664754665108	0
cg00038997	-0.00162765181870767	0.96127042651089	0.0171544185541431	0.980952428792683	0
cg00039044	0.000146619868549959	0.960543542713264	0.0174829432109544	0.980952428792683	0
cg00039048	-0.0340353440737928	0.6526781017108	0.185300958264194	0.966898795092328	0
cg00039057	-0.0191803843134318	0.388591892199957	0.410506265006315	0.958092813877451	0
cg00039129	0.0270265635882446	0.400298274068605	0.397616282400758	0.958641267567864	0
cg00039142	0.0345999254571405	0.373589451473876	0.427605394838527	0.957880210025124	0
cg00039147	0.0961231630770652	0.21058696339864	0.676568517762486	0.957846589263461	0
cg00039170	-0.0137027117735909	0.209104800543113	0.679635996711489	0.957846589263461	0
cg00039177	0.00525172943302786	0.416188818093309	0.380709592326242	0.959219470498473	0
cg00039441	0.00649009524531066	0.245889688749684	0.609259682782251	0.957846589263461	0
cg00039463	0.0954417159651046	0.326514864084353	0.486097043354068	0.957846589263461	0
cg00039478	0.0257157011691754	0.47277874749681	0.325342054234057	0.960481097172122	0
cg00039480	0.0754221894968257	0.0856584035231112	1.06723002412068	0.951658434903034	0
cg00039505	-0.00203260649255297	0.527695553878075	0.277616564974577	0.962244355775447	0
cg00039593	-0.0283894530953812	0.144312479773805	0.840696110607528	0.957846589263461	0
cg00039627	-0.0053085382242485	0.903466929568885	0.0440877396925376	0.978828913269353	0
cg00039649	0.0014686461888698	0.665403832883607	0.176914701820959	0.967527946508103	0
cg00039672	0.0234499494651142	0.752306373724774	0.123605258715476	0.971625953046748	0
cg00039793	-0.00275318000092824	0.270495232442989	0.567840385056298	0.957846589263461	0
cg00039794	0.00185928994326254	0.485702162946389	0.313629962506808	0.961128360077176	0
cg00039795	0.0214038330974955	0.716463591737345	0.144805874086335	0.969897822670196	0
cg00039840	-0.00011046614192467	0.997470084296149	0.00110012062360178	0.980952428792683	0
cg00039845	0.00553973745743128	0.874959137790589	0.0580122288593438	0.977101814849402	0
cg00039864	-0.0326569794515462	0.447751672950944	0.34896278280555	0.96021517054085	0
cg00039913	-0.0499043715479428	0.182076010017779	0.739747272234978	0.957846589263461	0
cg00039945	0.00841477626268019	0.850931343121175	0.070105479288481	0.975873315620555	0
cg00039998	0.0662989270086463	0.300451808944823	0.522225176864956	0.957846589263461	0
cg00040007	0.000215566919590503	0.945611397130765	0.0242873020284162	0.980940921065465	0
cg00040008	0.00825720892320463	0.304069229267364	0.517027526700779	0.957846589263461	0
cg00040278	-0.0422250471062514	0.0998585585732742	1.00061470713922	0.956492457113514	0
cg00040288	-0.0197646811228803	0.636677389006395	0.1960805734189	0.965851008433639	0
cg00040312	0.0266034652345926	0.259015425393615	0.586674371193484	0.957846589263461	0
cg00040322	-0.0184284458852005	0.719399201796495	0.143030048385133	0.970008077332677	0
cg00040367	8.99095721810372e-05	0.968693936545788	0.0138134186826525	0.980952428792683	0
cg00040380	0.00395208354935144	0.438454132233455	0.358075832536977	0.960002638593945	0
cg00040393	0.00715522956145026	0.549024080830882	0.260408606474107	0.963058418135812	0
cg00040423	-0.00148138034426036	0.68823968256336	0.162260290416849	0.968883375179882	0
cg00040426	0.0336280355987704	0.209968641246994	0.677845562172419	0.957846589263461	0
cg00040427	0.0287137714181059	0.627514171559777	0.202376461782042	0.96572231082583	0
cg00040466	-0.0837723324908618	0.00191812166137874	2.71712385014254	0.425303573660484	0
cg00040504	0.0587591740781623	0.23915508032261	0.621320389064896	0.957846589263461	0
cg00040569	0.00711348439501908	0.283415716835759	0.547576069593925	0.957846589263461	0
cg00040575	0.0175613775835693	0.502717746832765	0.298675783131786	0.961232189768759	0
cg00040588	0.055592761312864	0.47591856771855	0.322467351094493	0.960732714009986	0
cg00040590	-0.0456264876071007	0.370771078885198	0.430894149312933	0.957880210025124	0
cg00040592	-0.0374641180878344	0.347173527703721	0.459453397581104	0.957880210025124	0
cg00040708	-0.0263499851178983	0.454921484529633	0.342063552305383	0.96021517054085	0
cg00040738	0.0401779398065611	0.11516818055355	0.938667494166623	0.957846589263461	0
cg00040744	0.046285961996848	0.290814340067221	0.536384182206002	0.957846589263461	0
cg00040781	0.0280085628195255	0.79016748054915	0.102280847735656	0.973246078025098	0
cg00040825	-0.0759714750190862	0.0952247250283983	1.02125027273708	0.955017289478688	0
cg00040861	0.00400430956572011	0.516780809654605	0.286693621978632	0.961693617750668	0
cg00040873	0.00934255639541094	0.699882328253192	0.154974972108839	0.969296618389854	0
cg00040945	-3.67541535997266e-05	0.987712338137024	0.00536952115155449	0.980952428792683	0
cg00041030	0.0104669375660826	0.741784543265455	0.129722220406786	0.971049057938755	0
cg00041084	0.0156527787000169	0.114967197746757	0.939426054165378	0.957846589263461	0
cg00041270	-0.0339778707877452	0.55070645082541	0.259079836281618	0.963094099031191	0
cg00041328	0.00397006553207623	0.373618956535209	0.427571096816197	0.957880210025124	0
cg00041368	0.0176791244035197	0.249926258452489	0.602188112413269	0.957846589263461	0
cg00041401	-0.0255953238041384	0.821426072161155	0.0854315167051295	0.9744099906423	0
cg00041515	0.0414235451123995	0.579039629954098	0.237291711779646	0.96415935285185	0
cg00041599	0.0921599285983898	0.208465951821698	0.680964867037681	0.957846589263461	0
cg00041636	-0.0247157573321519	0.274470175143497	0.561504840555686	0.957846589263461	0
cg00041666	0.0326988736440892	0.0635103584404324	1.19715543617822	0.935892917957487	0
cg00041759	-0.000781996902835445	0.79314776177462	0.100645896988303	0.973560434166153	0
cg00041829	-0.00764823786212422	0.671878332008816	0.172709364626508	0.96794724143712	0
cg00041872	-0.0151366237169181	0.552937811398433	0.257323710802422	0.963107745018372	0
cg00041873	0.00549679587798278	0.678129129636508	0.168687599718732	0.968399230316225	0
cg00041898	-0.0089975073309399	0.197545048773039	0.704333850910374	0.957846589263461	0
cg00041901	0.00613806000926569	0.497449450383937	0.303251044636261	0.961232189768759	0
cg00041903	-0.0463547485930211	0.6135243853712	0.212168170961944	0.965249199388479	0
cg00041989	-0.0804697314196139	0.0931277666655059	1.03092081191115	0.954069128005936	0
cg00041996	-0.0119262207621796	0.229699140011976	0.638840630789966	0.957846589263461	0
cg00042080	0.0010925138695985	0.905392153722183	0.0431632734921083	0.978897536323709	0
cg00042081	0.0119863629938609	0.58638020781434	0.231820696931186	0.964168495966788	0
cg00042144	0.00367233392530349	0.213097413143249	0.671421822291576	0.957846589263461	0
cg00042186	0.015187584015369	0.623238614673479	0.205345646445764	0.96544399035554	0
cg00042205	-0.0529630531435662	0.0395433797866686	1.40292621413285	0.895258001609513	0
cg00042263	0.0225136925641193	0.450753241879166	0.346061141088822	0.96021517054085	0
cg00042325	0.00118647159074485	0.98478405125481	0.00665899349278038	0.980952428792683	0
cg00042335	0.00278361239475323	0.378607083075078	0.421811265407493	0.957970669162915	0
cg00042356	-0.000112889108515623	0.966410210213962	0.0148384903370176	0.980952428792683	0
cg00042419	-0.0194602348954601	0.853123249502755	0.0689882223936689	0.976025586685647	0
cg00042433	0.00795748971014801	0.852208989830946	0.0694538888009255	0.975988210120811	0
cg00042489	-0.0348449053958913	0.408948250669109	0.388331645221936	0.958893814759814	0
cg00042654	-0.0503076813808454	0.210083218782878	0.677608637175515	0.957846589263461	0
cg00042683	0.00744813342838122	0.518912745227119	0.284905662290558	0.961755742409001	0
cg00042810	-0.0105234428500176	0.579055675311036	0.23727967751969	0.96415935285185	0
cg00042874	0.00383536274863246	0.162075294877429	0.79028317957529	0.957846589263461	0
cg00042969	0.00373418711961165	0.928691254424312	0.0321286442260017	0.980262021697386	0
cg00043005	0.023349470055421	0.596038902689948	0.224725393494329	0.964755643096457	0
cg00043095	0.00167691688229182	0.749851821774809	0.125024549066322	0.971560775258953	0
cg00043265	-0.00703850809376836	0.305073213865385	0.515595922744827	0.957846589263461	0
cg00043324	0.0276810041263214	0.13996956576564	0.853966384728205	0.957846589263461	0
cg00043347	-0.0410488988391891	0.666788578580148	0.176011847809388	0.967602329739689	0
cg00043361	0.129382828840119	0.0421284232130004	1.37542479538794	0.904239516245022	0
cg00043371	-0.000954141337517712	0.702932857776708	0.153086155619794	0.96933910378738	0
cg00043379	0.0138415263165756	0.228318596896639	0.64145871312361	0.957846589263461	0
cg00043564	0.0393125993096202	0.358889187328262	0.445039625964361	0.957880210025124	0
cg00043591	0.00117642031992347	0.949768817652273	0.0223820930650721	0.980952428792683	0
cg00043599	0.0727130301399414	0.297082564200949	0.527122836225686	0.957846589263461	0
cg00043664	-0.0114153043998762	0.757749294337327	0.120474459401841	0.971924090924061	0
cg00043771	0.0604062726061133	0.263025415424401	0.58000228479815	0.957846589263461	0
cg00043784	-0.019837709868358	0.704457992805807	0.152144898986934	0.969402043117722	0
cg00043788	0.00257316181315312	0.949390202171421	0.0225552545692525	0.980952428792683	0
cg00043790	0.10068633624634	0.0646827354751613	1.18921162177975	0.936415703312179	0
cg00043800	0.104073109085855	0.301698446660849	0.520426925848739	0.957846589263461	0
cg00043819	0.00115391055279395	0.783427628316997	0.106001116712025	0.972900949031682	0
cg00043905	0.000965229621957808	0.981224094266169	0.00823179609715583	0.980952428792683	0
cg00043949	0.00453234394761302	0.938891444658093	0.0273846182890923	0.980448061326408	0
cg00044050	-0.000689938932831034	0.943521684152947	0.0252481143652355	0.980849205792274	0
cg00044095	0.0295830392722259	0.427212070078207	0.369356485627652	0.959820309196497	0
cg00044097	-0.102521465552042	0.0708456143409169	1.14968702934724	0.941663615376447	0
cg00044170	0.00196219662686989	0.487326385334954	0.312180073955961	0.961232189768759	0
cg00044179	-0.0151062514413558	0.814717145205306	0.0889931441414179	0.974284352043094	0
cg00044210	0.0400479820721241	0.650529429185013	0.186733051687243	0.966898795092328	0
cg00044245	0.00753494513603381	0.424361549607023	0.372263973380482	0.959717512818094	0
cg00044249	0.000153286307383709	0.993707342410509	0.00274150120677903	0.980952428792683	0
cg00044289	0.0117624055466466	0.303862746696176	0.51732254077561	0.957846589263461	0
cg00044318	0.0115231173349174	0.745471068132948	0.127569206931352	0.971279698757133	0
cg00044323	-0.0242673034049683	0.153385019508075	0.814217054094167	0.957846589263461	0
cg00044372	0.0364696568203466	0.328410276780909	0.483583261176811	0.957846589263461	0
cg00044430	-0.000183839748392446	0.969974159475216	0.0132398353696382	0.980952428792683	0
cg00044448	0.0496543618786203	0.625789512365621	0.20357171948945	0.96572231082583	0
cg00044488	-0.0102995108742373	0.739088792242611	0.131303383439356	0.971029200208742	0
cg00044545	-0.00940785704388354	0.601695249460015	0.220623417362335	0.964826633844842	0
cg00044551	-0.00661173722873603	0.734889293650514	0.133778079661274	0.970700842798867	0
cg00044638	0.0112694575855553	0.626626476614951	0.202991258983766	0.96572231082583	0
cg00044665	-0.013886277974478	0.776132958059549	0.110063874095704	0.972552184819306	0
cg00044729	0.0240000246747967	0.654138287158539	0.184330430572896	0.966898795092328	0
cg00044757	0.0408567551860289	0.324869760273557	0.48829071203924	0.957846589263461	0
cg00044796	0.00333798974782166	0.885705310401278	0.052710751425783	0.977876203099695	0
cg00044807	0.0620050246522327	0.378835931785521	0.421548835803654	0.957970669162915	0
cg00044871	-0.0350396756345534	0.418845609978477	0.37794603214259	0.959219470498473	0
cg00044968	0.0122421521090171	0.150651927508997	0.822025307394765	0.957846589263461	0
cg00044995	0.0340471066490763	0.0482000730728605	1.31695230335625	0.917257282702213	0
cg00045008	-0.104204546025948	0.205650296440551	0.686870660128048	0.957846589263461	0
cg00045025	-0.00608748675923911	0.943517568916374	0.0252500085754724	0.980849205792274	0
cg00045061	0.0178923736249487	0.170338054922523	0.768688316238311	0.957846589263461	0
cg00045118	0.0358693013734581	0.617994742384277	0.209015219673659	0.965330979034732	0
cg00045190	0.000752652398834358	0.73892561941852	0.131399275680768	0.971029200208742	0
cg00045227	0.0131172146926363	0.528550299463373	0.276913676776756	0.962244355775447	0
cg00045248	0.00570467949566731	0.711575411421404	0.147779067429739	0.969690606904901	0
cg00045273	0.0503313486649171	0.347798835129758	0.4586718768979	0.957880210025124	0
cg00045275	0.0141980263162908	0.252213400768127	0.598231841930125	0.957846589263461	0
cg00045303	0.00120754597935127	0.598205911960179	0.223149299230151	0.964764047885881	0
cg00045592	-0.0168392951993786	0.391510437722188	0.407256655100997	0.958222335549693	0
cg00045607	-0.0334651086899688	0.414624279136527	0.382345270533783	0.959183454834698	0
cg00045762	-0.150259648138709	0.0169879074290925	1.76986011424269	0.785329714241249	0
cg00045763	0.00404611889462027	0.538247632419699	0.269017871823698	0.962379647320537	0
cg00045787	-0.0350546466606708	0.348895319870434	0.457304856198428	0.957880210025124	0
cg00045902	-0.0292315313317161	0.691507848919965	0.160202886092221	0.969119604286467	0
cg00046018	0.00177124198293396	0.507352792601586	0.294689944813189	0.961232189768759	0
cg00046026	-0.0825033513109734	0.0661707833537073	1.17933372399055	0.937922879503668	0
cg00046041	0.00164525491608842	0.482585700458942	0.316425550856122	0.961128360077176	0
cg00046073	-0.0839976828462106	0.0241459735732846	1.61715527901986	0.839583659193504	0
cg00046105	-0.0260890634698543	0.595192459972169	0.2253425791645	0.964755643096457	0
cg00046336	-0.0359362066190874	0.291113497428692	0.535937658103248	0.957846589263461	0
cg00046347	-0.0427192782254522	0.334354750662877	0.475792501768656	0.957846589263461	0
cg00046423	0.00316210448685462	0.962928292638292	0.0164060527207597	0.980952428792683	0
cg00046432	0.0647868449256924	0.330485149620998	0.480848050800295	0.957846589263461	0
cg00046501	-0.0655447035582274	0.109411534608569	0.960936890499967	0.957246628228256	0
cg00046537	0.0172895175315722	0.38443154777708	0.415180979839835	0.958092813877451	0
cg00046560	-0.00581288286979333	0.500616058124405	0.300495223759025	0.961232189768759	0
cg00046571	0.00627848245417562	0.349932288070054	0.456015983542501	0.957880210025124	0
cg00046625	0.00651563539648093	0.148260550134277	0.82897439272205	0.957846589263461	0
cg00046710	0.00335662441088957	0.294993062192217	0.530188197876304	0.957846589263461	0
cg00046744	-0.0133121407665494	0.512124003036655	0.29062486848884	0.961375869535899	0
cg00046815	-0.00422355754279332	0.627937774615621	0.202083390466629	0.965727765938713	0
cg00046819	-0.0007619580993633	0.965431424438187	0.0152785691614232	0.980952428792683	0
cg00046877	-0.0222067606715652	0.461460343488656	0.335865614993554	0.96021517054085	0
cg00046899	0.0510878901809342	0.131960687580756	0.879555430230739	0.957846589263461	0
cg00046913	0.00379133954320813	0.424339637864453	0.372286398585088	0.959717512818094	0
cg00046914	0.00182322682405438	0.855235431650291	0.0679143149888823	0.976147556537282	0
cg00046981	0.0146384187862995	0.628175055127878	0.201919313457109	0.965730408317355	0
cg00046991	-0.0419098271403817	0.00168930836667483	2.77229106699414	0.410688262395861	0
cg00047003	0.0265411483301826	0.29055773430766	0.536767559659274	0.957846589263461	0
cg00047050	0.0122241141262669	0.565427742929482	0.24762288649808	0.963769235745906	0
cg00047079	0.00455785619706534	0.935882508531546	0.028778669530274	0.980382108005836	0
cg00047081	0.107206542539845	0.294936128066607	0.530272025485005	0.957846589263461	0
cg00047222	0.0168104961785603	0.302964213049006	0.51860866850509	0.957846589263461	0
cg00047338	0.0420033841548459	0.219348303897071	0.658865719412629	0.957846589263461	0
cg00047443	0.0487716546952296	0.516104174284076	0.287262628313872	0.961657015506439	0
cg00047466	-0.00655293450647198	0.321080680371372	0.493385825422375	0.957846589263461	0
cg00047469	0.000474730379468307	0.829666990503116	0.0810961885967795	0.974994553051664	0
cg00047512	0.000347824749385467	0.9597836589592	0.017826648531814	0.980952428792683	0
cg00047694	0.00288323659682447	0.905101261534253	0.0433028297833042	0.978867548848912	0
cg00047815	-0.0374780344786086	0.0220772001600477	1.65605600486232	0.831050640245266	0
cg00047844	9.00743514219458e-05	0.975252339845428	0.0108829990466875	0.980952428792683	0
cg00047873	0.0131333601285783	0.733803556124097	0.134420187917588	0.970619704257845	0
cg00047941	0.0111264087958175	0.847169149041473	0.0720298681095048	0.97577932471749	0
cg00048066	-0.0208631117235707	0.164557034581103	0.78368354749629	0.957846589263461	0
cg00048078	0.113467321329129	0.143742301364502	0.842415406217109	0.957846589263461	0
cg00048079	-0.0746264897581599	0.484845716606036	0.314396436833407	0.961128360077176	0
cg00048149	-0.0345218415292345	0.67622008473387	0.169911934192032	0.968336838426905	0
cg00048178	0.00709541199283226	0.126884100389896	0.896592795127896	0.957846589263461	0
cg00048420	-0.056943619523613	0.133044783113312	0.87600215012064	0.957846589263461	0
cg00048436	0.0149608178184352	0.775019652311087	0.110687284871689	0.972472125751242	0
cg00048458	-0.0558512201770365	0.0319076552341789	1.49610510919642	0.871991297975927	0
cg00048525	0.0308249568873348	0.415289170211475	0.381649394145894	0.959214988178294	0
cg00048746	0.0019102791190556	0.890752466737931	0.0502429662947256	0.978036097330897	0
cg00048759	0.0249548953876994	0.459064693616648	0.338126107271206	0.96021517054085	0
cg00048823	-9.20059328558741e-05	0.970579261998462	0.0129689923282246	0.980952428792683	0
cg00048832	-0.00989006867945206	0.248247272344493	0.605115514684518	0.957846589263461	0
cg00048983	0.0498123573620954	0.435367768408796	0.361143726237384	0.95996004556675	0
cg00049033	-0.0284932542378933	0.252585859637256	0.59759096594777	0.957846589263461	0
cg00049047	0.0157987477517214	0.443777864495348	0.352834364040188	0.96021517054085	0
cg00049102	0.0189406918605502	0.0248546113995783	1.60459302264118	0.843018082328184	0
cg00049253	0.0168149038223372	0.0948516300827749	1.02295520109718	0.954953352449002	0
cg00049286	0.00123558433161974	0.647022629975318	0.189080529375298	0.966733255310367	0
cg00049323	-0.017565576130911	0.577637143153056	0.23834488858978	0.96415935285185	0
cg00049400	0.0534437440137518	0.211026425479927	0.675663157396509	0.957846589263461	0
cg00049411	0.00964954466183481	0.399419250654328	0.398571007438596	0.958641267567864	0
cg00049440	-0.0656558499503996	0.597466097583796	0.223686733141347	0.964755643096457	0
cg00049502	-0.00878456959240835	0.431044158993575	0.365478235582095	0.959910619522143	0
cg00049528	-0.0286765692809041	0.522020255458875	0.282312645152243	0.961865183528612	0
cg00049582	0.0362082616099729	0.317013823009051	0.498921800477296	0.957846589263461	0
cg00049616	0.0916185234061672	0.212869512619442	0.671886534189942	0.957846589263461	0
cg00049664	-0.171364866111576	0.143540154057001	0.843026591989244	0.957846589263461	0
cg00049674	0.00874377166802408	0.785070676688065	0.10509124374655	0.972914242632325	0
cg00049691	-0.00337791550194054	0.719060695448332	0.143234449553482	0.970008077332677	0
cg00049709	0.00133736454885443	0.966127030091991	0.0149657671238985	0.980952428792683	0
cg00049718	-8.9924050451493e-05	0.969202193788265	0.0135856115082625	0.980952428792683	0
cg00049729	-0.0197633347981198	0.665946968606815	0.176560353650161	0.967546313475704	0
cg00049868	-0.00377579145496396	0.675928594930878	0.17009918048652	0.968310849511656	0
cg00049883	-0.0827933680611594	0.00199249577166519	2.70060259156017	0.430665534967096	0
cg00049914	0.00351286514465679	0.687616575543102	0.16265366284575	0.968808347664849	0
cg00049973	0.0021333253777017	0.433911847497388	0.362598491764091	0.959910619522143	0
cg00049981	0.0539594245770439	0.216848277895455	0.663844022459056	0.957846589263461	0
cg00050034	0.00161724265582113	0.852183653267765	0.0694668007665162	0.97598612084419	0
cg00050152	0.00409349033165164	0.296020365638261	0.528678409278692	0.957846589263461	0
cg00050224	0.0131452647661714	0.535717702531974	0.271064002339245	0.962314464077496	0
cg00050247	-0.000594609270752384	0.924204163018531	0.0342320795611961	0.98016139759263	0
cg00050250	0.013864516396807	0.680481567813053	0.16718363402493	0.968497205211217	0
cg00050294	0.00473061914528751	0.933317733161479	0.0299704824401303	0.980356494922512	0
cg00050336	-0.0826763597202971	0.0652922526537766	1.18513834750477	0.937528342333308	0
cg00050342	-0.0108152496503909	0.229886261698836	0.638486981956752	0.957846589263461	0
cg00050375	-0.0602381425745626	0.477593524383352	0.320941570370402	0.960897461611871	0
cg00050402	0.103616145871438	0.196915111954421	0.705720953305386	0.957846589263461	0
cg00050416	0.0279024015681724	0.50545857893311	0.29631442796188	0.961232189768759	0
cg00050440	0.000437677537004656	0.973767373436594	0.011544780800421	0.980952428792683	0
cg00050590	-0.00273096723666133	0.365482990387223	0.437132830341868	0.957880210025124	0
cg00050618	-0.00536208293485347	0.71625160261447	0.144934393288648	0.969897822670196	0
cg00050625	0.00402192536756598	0.621451314323258	0.206592889144561	0.965357544822915	0
cg00050692	-0.0156682676463724	0.889136612280737	0.0510315062946397	0.977995938464644	0
cg00050792	0.0423625573187699	0.15597208346098	0.806953126541614	0.957846589263461	0
cg00050984	0.00193391382254873	0.530519126737698	0.275298953917404	0.962274744547616	0
cg00051022	0.085310931996317	0.100677158076691	0.997069052251911	0.956492457113514	0
cg00051068	-0.0118675349874926	0.489439316810862	0.3103011465736	0.961232189768759	0
cg00051179	0	1	0	0.980952428792683	0
cg00051200	0.0341024250089124	0.706488934623597	0.150894635895459	0.969465773174285	0
cg00051275	-0.106955863707502	0.112197926804086	0.950015167909303	0.957846589263461	0
cg00051307	-0.0205271212218655	0.289230948781661	0.538755237774606	0.957846589263461	0
cg00051371	0.0105577455771432	0.84124263082933	0.0750787271117121	0.97557565575292	0
cg00051483	-0.00391812101144541	0.735172698469666	0.133610629375113	0.970750104219376	0
cg00051546	-0.00615586187882367	0.290734481255552	0.536503457631162	0.957846589263461	0
cg00051590	-0.0473102325931365	0.696566051148785	0.157037695766429	0.969296618389854	0
cg00051704	0.0274028972935125	0.270325036428522	0.568113729812844	0.957846589263461	0
cg00051762	0.00483816599983374	0.907553975368148	0.0421275365315557	0.979045337136402	0
cg00051782	0.0020531302447937	0.725677013104871	0.139256633622087	0.970183107651562	0
cg00051979	0.00304377994286366	0.819777464533212	0.0863040244964544	0.974381742752674	0
cg00052046	0.0448491530224131	0.106867620010433	0.971153862433691	0.957003498892934	0
cg00052290	0.00399572453882659	0.570082629545005	0.244062191775526	0.963913280964189	0
cg00052385	0.0392147561340089	0.701866380024273	0.153745560151733	0.969296618389854	0
cg00052422	0.000457431775061581	0.857519367252825	0.0667560625434452	0.976200521804214	0
cg00052459	-0.000442949360999618	0.978709602980867	0.00934615041503759	0.980952428792683	0
cg00052550	-0.000550695627136441	0.883575713826319	0.0537562297586926	0.977725730921328	0
cg00052588	-0.00655866497320758	0.813023166897156	0.0898970791141118	0.974243415257846	0
cg00052692	-0.0169902609194212	0.49668680964594	0.303917373272437	0.961232189768759	0
cg00052772	-0.0883947617845125	0.321123070828033	0.493328491775833	0.957846589263461	0
cg00052836	-0.0226198936325201	0.675117547540547	0.170620603756121	0.968295670719252	0
cg00052853	-0.0669690731252149	0.146368656501309	0.834551913481836	0.957846589263461	0
cg00052865	-0.0120767971302935	0.249020499056614	0.60376490085312	0.957846589263461	0
cg00052925	0.0970003157187069	0.221082641449028	0.655445355199887	0.957846589263461	0
cg00052932	-0.0152460464091042	0.768112177133277	0.114575349822188	0.972182599346474	0
cg00052970	0.034176539559163	0.41405354675306	0.382943490870398	0.959183454834698	0
cg00053010	0.000314868081355609	0.90962202341954	0.0411390332216076	0.979105190622759	0
cg00053073	-0.0478816920616828	0.0292223530202852	1.53428481706079	0.862264248935933	0
cg00053135	0.00893077340027125	0.496574626720757	0.304015475189604	0.961232189768759	0
cg00053261	0.00550190656743447	0.821439453164953	0.0854244421198727	0.9744099906423	0
cg00053292	-0.0045928678702432	0.811287620619387	0.0908251508404728	0.974098856690499	0
cg00053373	-2.24146884352815e-06	0.999666626485768	0.000144806416297142	0.980952428792683	0
cg00053507	0.0124109007984513	0.492002070335629	0.308033069725632	0.961232189768759	0
cg00053617	0.0358380797677934	0.303291355289004	0.518139968204957	0.957846589263461	0
cg00053618	0.00854258227701956	0.872172984725023	0.0593973695848054	0.976913421588976	0
cg00053661	0.00133631875361908	0.883008416066224	0.0540351570864155	0.977692824197941	0
cg00053851	-0.155242163848206	0.105650945919066	0.976126610248282	0.957003498892934	0
cg00053870	0.0187815594246059	0.213309141262635	0.670990532666592	0.957846589263461	0
cg00053916	-0.0306335883521219	0.485748011161572	0.313588968892509	0.961128360077176	0
cg00053927	0.0306345296672563	0.185654409467852	0.731294731410543	0.957846589263461	0
cg00054047	0.0173838887334003	0.552428317574689	0.257724067509736	0.963094099031191	0
cg00054173	0.0107477293401825	0.269943145645687	0.568727695590583	0.957846589263461	0
cg00054197	-0.0377288732331121	0.396492429846543	0.401765100167963	0.958536926105355	0
cg00054210	-0.0274593964032322	0.800666981881823	0.0965480806750365	0.973791286463589	0
cg00054248	0.00259718268492052	0.708428531254564	0.149703956351389	0.969537680291822	0
cg00054301	-0.00361100637951076	0.903521726935346	0.0440613995228872	0.978828913269353	0
cg00054372	0.0154173802867362	0.135244442441069	0.868880572186398	0.957846589263461	0
cg00054384	-0.0010994449167356	0.920856858965616	0.0358078727268331	0.97973389962172	0
cg00054408	-0.0202075075362347	0.617438154410504	0.209406536923968	0.965330294524452	0
cg00054472	-0.00839641167740735	0.173988498643762	0.759479459422223	0.957846589263461	0
cg00054496	0.00859418589331694	0.838300477920523	0.0766002862471205	0.975338564836045	0
cg00054511	0.000247438560224788	0.909519801278773	0.0411878414135887	0.979105190622759	0
cg00054525	-0.0608359800016462	0.173446032023307	0.760835631192887	0.957846589263461	0
cg00054564	0.0463407593238467	0.176616016430352	0.75296991496051	0.957846589263461	0
cg00054692	0.0100051678343995	0.315621507695894	0.500833409913242	0.957846589263461	0
cg00054702	0.00391819767255574	0.634577574359772	0.197515279704711	0.965851008433639	0
cg00054706	0.00749632194775171	0.154436888088103	0.811248958017823	0.957846589263461	0
cg00054771	0.0324478730097804	0.14435402568313	0.840571100196212	0.957846589263461	0
cg00054774	-0.0431278477787256	0.542255729332311	0.26579585064754	0.962616330240658	0
cg00054791	-0.00654081463053439	0.493050287679877	0.307108783464973	0.961232189768759	0
cg00054890	-0.108184115831325	0.11356873899278	0.944741196365308	0.957846589263461	0
cg00054988	-0.0143606190247807	0.345702663443702	0.461297274451094	0.957880210025124	0
cg00055030	0.028266378664519	0.382190166335727	0.417720491433471	0.958092813877451	0
cg00055049	-0.0036711190245047	0.328995979451209	0.482809409383836	0.957846589263461	0
cg00055052	-0.0626810002182138	0.486511490834357	0.312906897745024	0.961227494834572	0
cg00055067	0.0423416787291927	0.276594540210477	0.558156396822024	0.957846589263461	0
cg00055073	-0.0432278450323458	0.377788514782527	0.42275124927917	0.957919864343649	0
cg00055292	0.00589547540727176	0.851413569550089	0.069859432460781	0.975880549670229	0
cg00055341	-0.0218248131013756	0.603305369255836	0.219462809562089	0.964826633844842	0
cg00055353	-0.0133355503893192	0.354681119402129	0.450161929536834	0.957880210025124	0
cg00055555	0.00303232180663789	0.890844838759215	0.050197931809056	0.978036627266449	0
cg00055557	-0.0141449514245756	0.193355156276626	0.713644241937816	0.957846589263461	0
cg00055595	0.0123288667669368	0.145344253140154	0.837602135402744	0.957846589263461	0
cg00055679	-0.0321225325343315	0.209330993686635	0.679166464969706	0.957846589263461	0
cg00055726	0.0108676581809973	0.797625241021036	0.0982011111373441	0.973691621040658	0
cg00055747	-0.0385088813731433	0.368131927128578	0.433996515684342	0.957880210025124	0
cg00055771	0.00600789257482171	0.852995339217027	0.0690533418194133	0.976025586685647	0
cg00055848	0.0122031072075047	0.564249333030313	0.248528945606737	0.963769235745906	0
cg00055860	0.0142610216255266	0.038866784700875	1.41042138538944	0.89300098324542	0
cg00055876	0.0534599347922468	0.537825719030344	0.269358433488905	0.962379647320537	0
cg00055981	-0.0326602245773548	0.630212948124262	0.200512678215097	0.965730408317355	0
cg00055986	-0.0294644766879519	0.666674575553729	0.176086106907228	0.967568225359171	0
cg00056002	0.0320922341849791	0.00362471614141146	2.44072599820901	0.522164283232056	0
cg00056034	-0.0249797024196423	0.162177256616068	0.790010050363435	0.957846589263461	0
cg00056066	-0.0201069829501825	0.552016540720619	0.258047908799667	0.963094099031191	0
cg00056074	0.0154601440573873	0.116086671981216	0.935217639152719	0.957846589263461	0
cg00056202	-0.03828201353636	0.00768649133623584	2.11427185799347	0.65210185073547	0
cg00056257	-0.0795587139108227	0.00055034894666448	3.25936186040167	0.266398588322087	0
cg00056280	0.0886138147285397	0.16215460683176	0.790070708457602	0.957846589263461	0
cg00056497	0.0192521380425136	0.581517366669538	0.235437310796021	0.96415935285185	0
cg00056508	-0.00209874891699797	0.953960424589391	0.0204696417937605	0.980952428792683	0
cg00056541	-0.0876340755748912	0.0381383598703207	1.41863798760321	0.891299423571014	0
cg00056578	-0.00212652728490945	0.846723093469052	0.0722585951481448	0.97577932471749	0
cg00056605	-0.00922711988849563	0.838780340172097	0.0763517573373967	0.975367196847884	0
cg00056624	0.0014010266090115	0.724273386912986	0.140097472453818	0.970124915134978	0
cg00056628	0.0198157173788309	0.0346789220724355	1.45993441019435	0.880959372638842	0
cg00056676	-0.00359838528463115	0.833717118469604	0.0789812811699175	0.975122121762511	0
cg00056692	-0.0184788658980859	0.762400661318869	0.117816735655393	0.972054535422177	0
cg00056754	0.0786030850914713	0.349655863934322	0.456359183988982	0.957880210025124	0
cg00056767	-0.0297040355350591	0.120955503200906	0.917374367439222	0.957846589263461	0
cg00056834	-0.0167608652154114	0.5704441168513	0.243786894509319	0.963913280964189	0
cg00056963	-0.0651153022281339	0.350861697585987	0.454864039692786	0.957880210025124	0
cg00056985	-0.0031177733337885	0.519555472405257	0.284368076454541	0.961755742409001	0
cg00057092	0.00331583842138864	0.503263146530524	0.298204871399886	0.961232189768759	0
cg00057100	-0.0466423614462235	0.0839971757451807	1.07573531606792	0.950587578591915	0
cg00057231	0.0419739954254396	0.346766735135588	0.459962570480607	0.957880210025124	0
cg00057317	0.00438902419355196	0.371088545071149	0.430522451442573	0.957880210025124	0
cg00057376	0.00435285452169985	0.80935980094249	0.0918583698263427	0.974045822468661	0
cg00057393	0.00222883251138559	0.541572394436768	0.2663434810462	0.962616330240658	0
cg00057449	-0.0107958751854482	0.808914167755059	0.0920975580514395	0.97401149530056	0
cg00057476	0.0491686933385632	0.292196375920515	0.534325174874969	0.957846589263461	0
cg00057521	0.0591572942797813	0.10896492360287	0.962713281300899	0.957196355541658	0
cg00057593	0.0650859677008965	0.524704695565245	0.280085049297086	0.962058007695646	0
cg00057603	-0.0229857307739049	0.57466281691442	0.240586902624978	0.964081896369956	0
cg00057661	0.000223213893519254	0.983080063965251	0.00741111093455161	0.980952428792683	0
cg00057663	-0.0273439588399707	0.209511683848816	0.6787917526997	0.957846589263461	0
cg00057676	0.010296741182125	0.0766314471846318	1.11559297271598	0.946265270563943	0
cg00057689	-0.00483150331616297	0.888000176228171	0.051586948033432	0.977995938464644	0
cg00057700	0.0146566259102234	0.294637428733199	0.530712084174376	0.957846589263461	0
cg00057791	-0.00865506037536715	0.466953687800988	0.330726190375745	0.96021517054085	0
cg00057840	-0.0199030561797986	0.744699225401403	0.128019097887625	0.971238726787741	0
cg00057966	-0.130962432366632	0.00512532613897208	2.29027849400893	0.582356991313589	0
cg00058009	-0.00213615774917084	0.932392341340246	0.0304013024265901	0.980356494922512	0
cg00058026	0.0383126779110125	0.315787788655534	0.500604667937778	0.957846589263461	0
cg00058061	0.044476482452533	0.413029149479266	0.384019296984604	0.959116011897316	0
cg00058113	0.00321619753397774	0.259731223805679	0.585475838158934	0.957846589263461	0
cg00058226	-0.045546393639339	0.556009585133494	0.254917721485023	0.96348433653322	0
cg00058235	0.0347265071301795	0.463495851129354	0.333954148983761	0.96021517054085	0
cg00058290	-0.00211302724499451	0.806637592097043	0.0933215422343288	0.973986612676706	0
cg00058291	-0.0228850741598699	0.682341981534514	0.165997907647411	0.968584982383422	0
cg00058296	0.0272337619144876	0.0217254780522035	1.66303065846273	0.827220910272485	0
cg00058299	-0.000228377835229237	0.965488754535981	0.0152527802703056	0.980952428792683	0
cg00058329	0.00124393211488894	0.790924781168419	0.101864816978685	0.973279249158266	0
cg00058413	0.00380529362851535	0.782925671087094	0.106279466765801	0.972900949031682	0
cg00058527	0.00218703716806263	0.395085087765124	0.403309362177678	0.958283107942216	0
cg00058576	-0.0121829958669613	0.666187378672327	0.176403599541699	0.967546313475704	0
cg00058626	-0.14180764915389	0.130624878742854	0.883974099693838	0.957846589263461	0
cg00058644	0.0144614717863176	0.811283613637933	0.0908272958432903	0.974098856690499	0
cg00058696	0.00641430032784578	0.853347700358086	0.0688739775323675	0.976029392950581	0
cg00058708	-0.0145644301532793	0.649430642441069	0.187467223672586	0.966889490329851	0
cg00058743	0.0341638037869986	0.328148742963366	0.483929255052097	0.957846589263461	0
cg00058767	0.0169959245055551	0.521569612671155	0.282687719104488	0.96182390793055	0
cg00058771	0.0196531510281398	0.100609066681258	0.997362879794907	0.956492457113514	0
cg00058786	0.00335055518622066	0.496244442758991	0.304304343690025	0.961232189768759	0
cg00058799	-0.0685422486247157	0.0147103640187695	1.83237658020334	0.759504825156432	0
cg00058857	-0.0231296454532195	0.541502472813998	0.26639955579393	0.962616330240658	0
cg00058879	-0.0574433620485483	0.123524437222589	0.90824711607996	0.957846589263461	0
cg00058887	0.0371487270009605	0.284790567896701	0.545474398385773	0.957846589263461	0
cg00058903	-0.0151058065923344	0.699154809722942	0.155426650342494	0.969296618389854	0
cg00058938	-0.0413727198925881	0.344182623061507	0.46321105992073	0.957880210025124	0
cg00059024	-0.000123299831383513	0.96190578814183	0.0168674619473935	0.980952428792683	0
cg00059041	-0.12163671702453	0.0982197976035111	1.00780096513181	0.956159033155922	0
cg00059086	0.0129125543116818	0.699073749946274	0.155477005219753	0.969296618389854	0
cg00059161	-0.0461813051907378	0.502120916652772	0.299191687015073	0.961232189768759	0
cg00059165	-0.0494678767353535	0.333971597640716	0.476290465860307	0.957846589263461	0
cg00059225	-0.0177670561338222	0.409208941100975	0.388054885643179	0.958893814759814	0
cg00059232	0.0351102678170233	0.609841630686401	0.214782931954477	0.965134008244059	0
cg00059240	0.025870834179849	0.260181690331971	0.584723269140988	0.957846589263461	0
cg00059246	-0.0119872228908602	0.611365960623021	0.213698745402416	0.965212406388455	0
cg00059309	-0.084238760427882	0.169052306383807	0.771978899769978	0.957846589263461	0
cg00059387	-0.0615321253160579	0.133865950788607	0.873329873063196	0.957846589263461	0
cg00059399	-0.0364791960031588	0.629260264276002	0.201169691660296	0.965730408317355	0
cg00059625	-0.0174291241491201	0.589660759830875	0.229397772266195	0.964613669068557	0
cg00059659	-1.52739898303377e-05	0.998856719277466	0.000496804556743995	0.980952428792683	0
cg00059662	-0.0473737681344267	0.0662428753104494	1.17886082501	0.937922879503668	0
cg00059664	-0.00244589579474322	0.657955027033141	0.181803790548418	0.966967667804107	0
cg00059699	9.48332335683298e-06	0.999447855222585	0.00023985965476649	0.980952428792683	0
cg00059707	-0.00277218003236569	0.757396915133867	0.120676468086419	0.971908316334503	0
cg00059740	0.00769556033441895	0.455499639703133	0.34151196221459	0.96021517054085	0
cg00059870	0.0202753860789241	0.409138459348673	0.388129694547461	0.958893814759814	0
cg00059880	-0.0177666160393179	0.845530608626725	0.072870666106366	0.97575310369795	0
cg00059911	-0.00387794165643065	0.575970508897734	0.239599752949825	0.96415935285185	0
cg00059930	0.0261574207930276	0.452695012133538	0.344194290604847	0.96021517054085	0
cg00059937	-0.00119252077197224	0.984288193994936	0.00687772399070551	0.980952428792683	0
cg00059963	-0.0563705538704553	0.289465083665437	0.538403814962311	0.957846589263461	0
cg00060004	-0.0162085097722137	0.716250009104779	0.144935359503918	0.969897822670196	0
cg00060026	0.087312667576029	0.0161751062989795	1.79115285656909	0.775421662291606	0
cg00060287	0.00622530027245194	0.418904111669787	0.377885376886963	0.959219470498473	0
cg00060320	0.00962691014588484	0.75510496657378	0.121992673224899	0.971811698872753	0
cg00060374	-0.0258355398823898	0.334007207132937	0.476244161977971	0.957846589263461	0
cg00060437	-0.00708807231575481	0.632515893259144	0.198928557475422	0.965838010789852	0
cg00060475	-0.0031448092141316	0.862797228495436	0.0640912586217318	0.976492075613206	0
cg00060484	0.0450672400822529	0.314638502657082	0.502188133370856	0.957846589263461	0
cg00060627	0.00207665827344089	0.876934493207617	0.0570328471140147	0.977159806696711	0
cg00060628	0.00390079138891458	0.934873447833265	0.0292471748253418	0.980369518404891	0
cg00060649	0.0402173255786781	0.437790107506884	0.358734056161674	0.960002638593945	0
cg00060734	0.0192787385381492	0.296741721989452	0.52762138743469	0.957846589263461	0
cg00060762	0.00662618029689978	0.333537344017765	0.476855533882712	0.957846589263461	0
cg00060827	-0.116609044199273	0.013986154436825	1.85430168053661	0.754324827608258	0
cg00060866	-0.00440508772072181	0.901114255438437	0.0452201398083636	0.978706050622335	0
cg00060880	0.00898591248154081	0.100158385905626	0.999312682914877	0.956492457113514	0
cg00060956	0.0326827502601108	0.165911422588055	0.780123712853342	0.957846589263461	0
cg00061031	0.0201879182022506	0.857204072726011	0.0669157742165005	0.976200521804214	0
cg00061086	-0.00380247657465081	0.650167620252356	0.186974663101795	0.966898795092328	0
cg00061145	0.0140773538264573	0.0262743527085872	1.58046797438826	0.84890613213834	0
cg00061150	0.0383581661569819	0.174103324791757	0.759192935230018	0.957846589263461	0
cg00061185	0.00770820921804504	0.705988502557126	0.151202371634677	0.969446819097745	0
cg00061209	0.0202638125147723	0.795163951808195	0.0995433165957084	0.973670310089051	0
cg00061217	-0.0279083033954771	0.424984379078797	0.371627032783944	0.959806598097439	0
cg00061233	-0.0257955582456607	0.876520559559195	0.0572378926923877	0.977118590369883	0
cg00061264	0.0421471346725796	0.19971093862609	0.699598147173123	0.957846589263461	0
cg00061306	0.0361187747691465	0.179160749629275	0.746757129085262	0.957846589263461	0
cg00061412	0.0225787069136962	0.161583620652268	0.791602664730134	0.957846589263461	0
cg00061421	-0.0184286432109288	0.623826031048857	0.204936506935395	0.965482724936676	0
cg00061479	0.0193282906187616	0.419585183687992	0.377179855931662	0.959219470498473	0
cg00061575	-0.0739654660706213	0.00872902039878169	2.05903449160653	0.678094085363362	0
cg00061629	0.0263546493193273	0.665199803233534	0.177047887917045	0.967514150169456	0
cg00061632	-0.0357237295908662	0.429629892965811	0.366905508736706	0.959910619522143	0
cg00061635	0.0113284292946158	0.806652219350643	0.0933136669778444	0.973986612676706	0
cg00061678	-0.0297055673773272	0.0213142845733698	1.67132924012462	0.82435408848306	0
cg00061695	0.0433675212933438	0.598154180896702	0.223186857345904	0.964764047885881	0
cg00061769	0.00337836413247818	0.315448823291486	0.501071088289596	0.957846589263461	0
cg00061805	0.057352863353175	0.186605990083665	0.729074419439853	0.957846589263461	0
cg00061860	-0.0339958677879676	0.473614264359732	0.324575225965397	0.960594955821863	0
cg00061989	0.00056378359702591	0.945861757478383	0.0241723333143977	0.980948324578811	0
cg00062012	0.00450244166256834	0.596253356873652	0.224569162890866	0.964755643096457	0
cg00062151	0.0194741003453588	0.621729961860567	0.206398202991875	0.965374188418222	0
cg00062245	0.0447395811389825	0.127907245806978	0.893104852512322	0.957846589263461	0
cg00062282	-0.0277109156320813	0.655606401839875	0.18335681429898	0.966898795092328	0
cg00062312	-0.00165501425546899	0.792414482410682	0.101047595761497	0.973552262676995	0
cg00062496	-0.0146870458661092	0.7948487439373	0.0997155077249261	0.973670310089051	0
cg00062678	0.0775116476833124	0.267263135813627	0.573060940296257	0.957846589263461	0
cg00062703	0.0104172448430613	0.631338508994677	0.199737719727252	0.965792939171648	0
cg00062776	-0.0250588535227516	0.123700215290577	0.907629544514546	0.957846589263461	0
cg00062873	-0.00451292518278535	0.558092593721484	0.253293740836204	0.963696163158981	0
cg00063006	0.0184814536460574	0.143337880757167	0.843639020839492	0.957846589263461	0
cg00063066	0.000117555353599332	0.958141605464479	0.0185703010184054	0.980952428792683	0
cg00063077	0.00110272904773956	0.704606728667078	0.152053213824334	0.969407672356972	0
cg00063144	0.055641391337211	0.282799044181948	0.548522062722405	0.957846589263461	0
cg00063174	0.00140501950575952	0.576222248535002	0.239409977174242	0.96415935285185	0
cg00063223	-0.00994884269321403	0.880258894902077	0.0553895777461378	0.977399823242434	0
cg00063246	-0.00244018310570241	0.735751539351931	0.133268820589072	0.970786134787567	0
cg00063268	-0.0821214948878021	0.0842477030281664	1.07444193111884	0.950895148052712	0
cg00063279	-0.0053700730072579	0.808207273726368	0.0924772453001889	0.974010184260067	0
cg00063284	-0.142731182525834	0.0857541342353141	1.06674493329915	0.951658434903034	0
cg00063291	-0.000500012560916392	0.981390606029999	0.00815810344585158	0.980952428792683	0
cg00063346	-0.000426447732793257	0.850669143550216	0.0702393201384547	0.975872370272276	0
cg00063348	0.172089617792264	0.0473666263613975	1.32452754634244	0.916113610803906	0
cg00063357	0.0226344972710807	0.295928455562784	0.528813272420578	0.957846589263461	0
cg00063392	0.0918709083493673	0.322137870847746	0.49195821608874	0.957846589263461	0
cg00063402	0.0270313378353174	0.729133586035251	0.137192896424056	0.970254622927031	0
cg00063503	-0.0769157335457248	0.0578760328848518	1.23750124526662	0.931218894403802	0
cg00063535	0.0955243072935956	0.0138474067143615	1.85863155187722	0.752779540556785	0
cg00063567	0.000364411745134934	0.869652203847086	0.060654398128026	0.976801049491284	0
cg00063649	-0.00733310693323387	0.143775954016391	0.842313741986683	0.957846589263461	0
cg00063703	0.00743598631925343	0.291797510904541	0.534918417052003	0.957846589263461	0
cg00063744	0.0131821911667368	0.186717446249283	0.728815101141406	0.957846589263461	0
cg00063748	-0.0752631553712694	0.150818955426765	0.821544071464274	0.957846589263461	0
cg00063945	0.0131989244032596	0.0181959850585133	1.74002442845936	0.799412212018597	0
cg00063979	-0.0360135491102013	0.785088279108539	0.105081506345057	0.972914242632325	0
cg00063987	-0.0449811688888107	0.246915317304272	0.607451967927993	0.957846589263461	0
cg00064020	0.00926900388088245	0.809824478535016	0.0916090999657149	0.974081818610339	0
cg00064051	0.00450019607589016	0.802200094461345	0.0957172912149572	0.973838030868844	0
cg00064080	-0.0136918769620833	0.466581528991955	0.331072458031875	0.96021517054085	0
cg00064154	-0.0271415801405882	0.252238294604755	0.598188978536112	0.957846589263461	0
cg00064172	-0.00974582972127284	0.911735076995573	0.0401313363569451	0.979134534402177	0
cg00064218	0.0230772015792885	0.224282018403306	0.649205544166759	0.957846589263461	0
cg00064235	0.0104898514935104	0.169161551916808	0.771698339215522	0.957846589263461	0
cg00064261	0.00598586116405719	0.742016604726003	0.129586376041473	0.971064804304881	0
cg00064267	0.0245010528141107	0.68756060438091	0.162689015333057	0.968808347664849	0
cg00064284	-0.00138973721001591	0.937274635003103	0.0281331359100864	0.980392073921384	0
cg00064341	-0.103277234091918	0.0631097904155266	1.19990326209319	0.935892917957487	0
cg00064347	0.00241502091163248	0.621856774064264	0.206309630415627	0.965374188418222	0
cg00064408	0.012355200528808	0.579250362645784	0.237133685643272	0.96415935285185	0
cg00064415	0	1	0	0.980952428792683	0
cg00064525	0.0580493473163737	0.55529944490526	0.2554727606616	0.963425214301897	0
cg00064589	0.0122732107826021	0.32227374513355	0.491775073972836	0.957846589263461	0
cg00064733	0.00130765820758829	0.589659189386566	0.229398928924823	0.964613669068557	0
cg00064778	-0.0482537103902247	0.528462447737261	0.2769858679969	0.962244355775447	0
cg00064840	-0.0148174644088756	0.801760607723055	0.0959552854124782	0.973838030868844	0
cg00064950	-0.00761491836789861	0.3292594420505	0.48246176208635	0.957846589263461	0
cg00065061	-0.0581312967742424	0.0511216204029377	1.29139538879134	0.923056966418567	0
cg00065071	0.00549639862583585	0.491945730249768	0.308082804454267	0.961232189768759	0
cg00065088	0.0595387208396502	0.160528132810937	0.794448845789436	0.957846589263461	0
cg00065128	-0.0121490217492377	0.464349320272707	0.333155185847678	0.96021517054085	0
cg00065142	-0.00735217296578393	0.904695882878472	0.0434973860812568	0.978865645083371	0
cg00065215	-0.00491056918375719	0.12205033563427	0.913461021950105	0.957846589263461	0
cg00065261	0.040683826207243	0.121438726168467	0.915642796956722	0.957846589263461	0
cg00065302	0.0174305366141554	0.780600648894465	0.107571092036107	0.972793214448854	0
cg00065385	0.0473227700191253	0.217674306126605	0.66219283125282	0.957846589263461	0
cg00065408	-0.00261194629812407	0.549147808377263	0.260310745307913	0.963058418135812	0
cg00065430	0.0113396573335256	0.875174183014754	0.0579055021847825	0.977101814849402	0
cg00065446	0.0323105542784288	0.470630623041768	0.327319817522587	0.960287613039373	0
cg00065569	-0.0090465150721876	0.667253916774071	0.175708868228542	0.967636082955828	0
cg00065570	0.00658907239344366	0.770734689168598	0.113095093880905	0.972197921377016	0
cg00065591	-0.00496975887541299	0.721416834451066	0.141813727523755	0.970075767812718	0
cg00065613	-0.060801096837786	0.265008485552488	0.576740219762738	0.957846589263461	0
cg00065726	0.00730316462049757	0.387803930406759	0.41138779364484	0.958092813877451	0
cg00065919	0.00159442283827346	0.621657418513656	0.206448879355164	0.965374188418222	0
cg00065921	0.00608470229684676	0.448584469620331	0.348155766140803	0.96021517054085	0
cg00065935	0.00302176616269136	0.586295186264653	0.23188367154483	0.96415935285185	0
cg00065942	-0.0498825497685775	0.397952555581699	0.400168701989842	0.958636009089946	0
cg00065957	0.0280877588472814	0.558868126311179	0.252690658610798	0.963696163158981	0
cg00066110	-0.00936211833998064	0.684372690424743	0.164707329105332	0.968734119474678	0
cg00066151	-0.00826200942918473	0.375132061307926	0.42581581653689	0.957880210025124	0
cg00066153	-0.00692261839117428	0.257912934995016	0.588526876333997	0.957846589263461	0
cg00066182	-0.0384552445608197	0.366874496204599	0.435482477785041	0.957880210025124	0
cg00066198	-0.00528464683218275	0.465112396640808	0.332442085083304	0.96021517054085	0
cg00066239	-0.00845373996091139	0.721679121562137	0.141655858816838	0.970075767812718	0
cg00066249	-0.0127405672499259	0.35215862722474	0.45326166774246	0.957880210025124	0
cg00066351	-0.0394686604657824	0.00177507021287613	2.7507844637573	0.41600115664821	0
cg00066449	-0.00747141802087978	0.406739094130393	0.390684082945469	0.958659563596594	0
cg00066468	0.00369711896516791	0.23174750745625	0.634984928181601	0.957846589263461	0
cg00066499	0.00533584031775003	0.106035739285456	0.974547731353799	0.957003498892934	0
cg00066511	-0.00604947021032465	0.874294720662508	0.0583421440456271	0.977101814849402	0
cg00066535	-0.00461326657234187	0.824869099016263	0.0836149654930931	0.974688493740648	0
cg00066554	0.0271146824703393	0.7487735341743	0.125649514383718	0.971517767939752	0
cg00066663	-0.0185008088046649	0.119664256402877	0.922035553563116	0.957846589263461	0
cg00066671	0.0101271944346232	0.322789785678374	0.49108021649552	0.957846589263461	0
cg00066676	0.0114697893972817	0.549362846726088	0.26014071515108	0.963058418135812	0
cg00066722	-0.00275420287245549	0.889451845714743	0.050877559335501	0.977995938464644	0
cg00066768	0.00927119421238362	0.714803200529361	0.145813511609694	0.969836445256954	0
cg00066805	-0.00534926157027809	0.736696482924551	0.13271140351298	0.970863795292288	0
cg00066816	0.00881630636701922	0.810328571435209	0.0913388480015699	0.974092676613655	0
cg00066828	-0.0477581637661931	0.453412022220466	0.343506968737979	0.96021517054085	0
cg00066832	-0.102672964070211	0.0712068674228011	1.14747811956536	0.941830562908207	0
cg00066854	-0.0270692438709486	0.717962261026171	0.143898383416246	0.969913056190288	0
cg00066903	-0.00671478372709933	0.693224956098106	0.159125811075539	0.969235432761386	0
cg00066910	0.176187794336561	0.125337843539886	0.901917781686349	0.957846589263461	0
cg00066919	0.0167038071058922	0.578069768757829	0.238019742275048	0.96415935285185	0
cg00066925	0.00961496661732636	0.291569896855186	0.535257316789423	0.957846589263461	0
cg00067018	0.0033038046918786	0.73343460678398	0.134638601901006	0.970531894003893	0
cg00067058	0.0198643506457562	0.395158888041948	0.403228245322473	0.958283107942216	0
cg00067102	-0.00105916236866579	0.659040879884165	0.181087645561574	0.967009804081966	0
cg00067133	-0.0703765310460445	0.523813318577215	0.280823463316179	0.961929843341833	0
cg00067196	0.0609179466123447	0.433354086222891	0.363157103990657	0.959910619522143	0
cg00067365	0.000601699276714262	0.816620398582374	0.0879797759178991	0.974288828098499	0
cg00067414	-0.0370806639185792	0.00452583872343629	2.34430092602637	0.559621330773582	0
cg00067427	-0.0357624627776893	0.270857055186148	0.567259847584597	0.957846589263461	0
cg00067471	0.0282102952609081	0.265441194496549	0.576031676971867	0.957846589263461	0
cg00067518	-0.00765250198645027	0.926639541304344	0.0330891716443173	0.980219293404308	0
cg00067528	-0.00863987556621466	0.619547268347185	0.207925553534528	0.965330979034732	0
cg00067576	0.00783013393212008	0.474357468814105	0.323894257011799	0.960637988133584	0
cg00067588	0.00336709947060112	0.819790224296557	0.0862972647940657	0.974381742752674	0
cg00067696	0.0640364132261712	0.234670271536063	0.6295419241449	0.957846589263461	0
cg00067702	-0.121031395289617	0.14885940767846	0.827223713427501	0.957846589263461	0
cg00067720	-0.0626546908044778	0.134877648593678	0.870060013980394	0.957846589263461	0
cg00067742	0.0611616079218557	0.089502102685976	1.04816676162052	0.952952372260432	0
cg00067753	0.0490748615413038	0.316823059438148	0.499183216532395	0.957846589263461	0
cg00067758	0.00400788748313365	0.958319870459858	0.0184895067994709	0.980952428792683	0
cg00067814	0.00670688055622861	0.393443621455949	0.405117491118838	0.958222335549693	0
cg00067941	-0.0713421588936321	0.171102988407994	0.766742405200177	0.957846589263461	0
cg00068038	0.0283235244313704	0.701268204154057	0.154115851780647	0.969296618389854	0
cg00068102	0.034278299971971	0.518473114855141	0.285273758798143	0.961755742409001	0
cg00068153	0.0241859916875572	0.385532109662025	0.413939445192014	0.958092813877451	0
cg00068155	0.0122736357312846	0.365775192938807	0.436785751935366	0.957880210025124	0
cg00068160	0.0148464877535961	0.738754086063795	0.13150010401248	0.971018763168442	0
cg00068265	0.0402593542685221	0.066336256210025	1.17824904221067	0.937922879503668	0
cg00068305	0.000845196711696457	0.728975978944359	0.137286782222207	0.97021478739445	0
cg00068377	-0.00453250654107019	0.567506086099308	0.246029476610306	0.963865014725141	0
cg00068391	0.0389697839716416	0.352378918611956	0.45299008154365	0.957880210025124	0
cg00068412	-0.000377454153856567	0.958448817141208	0.0184310742586881	0.980952428792683	0
cg00068428	0.0980677596544976	0.10873950268042	0.96361265757344	0.957196355541658	0
cg00068433	0.0115798831063364	0.288538328097789	0.539796489004766	0.957846589263461	0
cg00068503	-0.0103512508667068	0.603528741661131	0.219302042803411	0.964826633844842	0
cg00068621	-0.00827762085737162	0.123103264503825	0.909730430113373	0.957846589263461	0
cg00068622	-0.00156998755633014	0.494374425118052	0.305944004176105	0.961232189768759	0
cg00068745	0.00121262530110422	0.970970364586565	0.0127940251825561	0.980952428792683	0
cg00068750	-0.0145522759322816	0.797397440154925	0.0983251628652161	0.973679065230836	0
cg00068779	-0.00558527043126407	0.683289349251563	0.165395348774348	0.968640893332502	0
cg00068810	0.0135092446908364	0.77016436859231	0.113416577743538	0.972197921377016	0
cg00068909	-0.00721701020054134	0.604474420350137	0.218622072529982	0.964826633844842	0
cg00069002	0.0214967730062209	0.512897409928534	0.289969494064653	0.961445875559639	0
cg00069014	0.0747404760112221	0.0208111583228789	1.6817037468314	0.821964911076285	0
cg00069017	0.0124179259176392	0.0286269697474181	1.54322462094889	0.859839786616279	0
cg00069059	-0.0582348865515418	0.371498933683435	0.430042428460781	0.957880210025124	0
cg00069242	-0.0021639005480868	0.831844206445863	0.0799580037770953	0.975062935607787	0
cg00069261	-0.0252143970154431	0.0458630805815993	1.33853677745919	0.912041465955554	0
cg00069341	0.0327361149697191	0.49696263541724	0.303676262860481	0.961232189768759	0
cg00069401	-0.011682334075332	0.706228215900195	0.151054935080821	0.969457726747807	0
cg00069417	0.0276330747817619	0.544253120776324	0.264199072012085	0.962640667344242	0
cg00069463	-0.110076629944056	0.146272477716438	0.8348373820108	0.957846589263461	0
cg00069642	-0.0210908262687597	0.662188054534871	0.179018657918565	0.96742579697527	0
cg00069658	0.0394192321574749	0.673129435451693	0.171901417651947	0.968087162979147	0
cg00069760	-0.00593296024048801	0.939472191589501	0.0271160705054128	0.980448061326408	0
cg00069815	0.00719135399809505	0.296938515023719	0.52733346768712	0.957846589263461	0
cg00069860	0.00784002839026529	0.206794452954464	0.68446111491841	0.957846589263461	0
cg00070042	-0.022555208786938	0.487435260623004	0.31208305754747	0.961232189768759	0
cg00070043	-0.00943246562756619	0.163105209135117	0.787532168558066	0.957846589263461	0
cg00070052	0.0342946515408012	0.386067579779729	0.413336666943508	0.958092813877451	0
cg00070172	-0.0679444174341055	0.0826015432344437	1.08301183873358	0.949563040463232	0
cg00070370	0.0237284891922215	0.310620552416304	0.507769812272324	0.957846589263461	0
cg00070380	-0.00165756519107331	0.969345066313984	0.0135215957879089	0.980952428792683	0
cg00070383	-0.0634788756142493	0.104242729158004	0.981954226969822	0.956860950244829	0
cg00070424	-0.0433743842256063	0.341946242453545	0.466042164238765	0.957880210025124	0
cg00070460	0.0705995300095463	0.125963392851149	0.899755650062429	0.957846589263461	0
cg00070588	-0.000701380487303371	0.935903892847883	0.0287687462926887	0.980382108005836	0
cg00070621	-0.0199365664453844	0.689101471926564	0.161716822427639	0.968937467471916	0
cg00070680	-0.00285846745405486	0.686184611889791	0.163559025490404	0.96880779928862	0
cg00070722	0.0369485933388546	0.467716774163008	0.330017054304029	0.96021517054085	0
cg00070771	0.069214345190767	0.474482044098236	0.32378021800298	0.960637988133584	0
cg00070814	0.000471729210329204	0.842755135117845	0.0742985925340155	0.975648986748504	0
cg00070868	0.0574135277101777	0.546615077779538	0.262318392939481	0.962912362427476	0
cg00070899	-0.0800303766934676	0.101485312089494	0.99359680839182	0.956814149678571	0
cg00070908	0.0137459310013482	0.601994154985746	0.220407725469352	0.964826633844842	0
cg00071026	0.0117283485134384	0.804205890754889	0.0946327500431393	0.973874735269754	0
cg00071051	-0.0360342509138902	0.556478911601122	0.254551289098905	0.963522473397953	0
cg00071161	0.0242874582413246	0.185298756417696	0.732127495320847	0.957846589263461	0
cg00071210	0.0456744533947192	0.423266923196485	0.373385668767947	0.959638315419752	0
cg00071215	0.0205063582299193	0.117714611653728	0.929169625799498	0.957846589263461	0
cg00071241	-0.00467077095877889	0.733414965103142	0.134650232641836	0.970531894003893	0
cg00071265	0.0266988019733709	0.175586088489317	0.755509895785594	0.957846589263461	0
cg00071343	0.00794164626035767	0.628495276718717	0.201697981785033	0.965730408317355	0
cg00071360	0.0135426927326514	0.600467663728286	0.221510375176141	0.964826633844842	0
cg00071382	0.0297720548637222	0.407949263315564	0.389393846793086	0.958817867952091	0
cg00071408	-0.00472159887451882	0.172018283098319	0.764425391309142	0.957846589263461	0
cg00071442	0.00454682293852467	0.584567765358306	0.233165136486258	0.96415935285185	0
cg00071605	0.0106901647417948	0.708373322559695	0.14973780276609	0.969537680291822	0
cg00071658	0.00779895221558503	0.70539648556244	0.151566708411996	0.969407672356972	0
cg00071692	-0.101277167604322	0.0685509091551896	1.16398678101358	0.940048853910705	0
cg00071727	0.00613298787752916	0.894888404169293	0.048231119405052	0.97825683173145	0
cg00071751	-8.4356583922582e-05	0.974339203912972	0.011289822647212	0.980952428792683	0
cg00071887	-0.0418292879103266	0.429147470240331	0.367393443232038	0.959910619522143	0
cg00071911	0.0230758077095237	0.760435904882781	0.118937385593639	0.971925436237934	0
cg00071950	0.0114005948900436	0.718515254007422	0.143564007403202	0.969936815490187	0
cg00071998	-0.000971220989186395	0.921779021436911	0.0353731801102433	0.979843736092588	0
cg00072099	0.00401291059947881	0.191800630629267	0.717149969228126	0.957846589263461	0
cg00072172	-0.00525126089752422	0.399713368338603	0.398251326599541	0.958641267567864	0
cg00072216	0.00410443689851219	0.20247444994287	0.693629772197002	0.957846589263461	0
cg00072271	0.00700621555586723	0.700339055582415	0.15469165381626	0.969296618389854	0
cg00072317	0.00784539505234705	0.331452576891791	0.479578600192884	0.957846589263461	0
cg00072369	0.000708334226325857	0.907038357535543	0.0423743467725534	0.978996522982036	0
cg00072406	-0.0528745623539413	0.287290114305003	0.541679317887805	0.957846589263461	0
cg00072426	0.0174992990023652	0.559817044913332	0.251953882577413	0.963769235745906	0
cg00072449	0.0160408890868702	0.398167025176295	0.399934709594795	0.958636009089946	0
cg00072675	0.03664758743245	0.709309841770995	0.149164014214373	0.969537680291822	0
cg00072689	0.0249608869672099	0.339809247332732	0.468764806717909	0.957846589263461	0
cg00072711	0.020850499166978	0.356126782900432	0.448395363510611	0.957880210025124	0
cg00072720	-0.03560198330962	0.0733592843553336	1.13454491400714	0.943801439665879	0
cg00072891	0.0015075487042529	0.52965692643913	0.276005343980439	0.962244355775447	0
cg00072957	-0.0364916383270268	0.435880300089131	0.360632758777496	0.960002638593945	0
cg00073010	0.0084703763824325	0.422322847482182	0.374355422797139	0.959366861515036	0
cg00073090	-0.0476363942645395	0.621022745084661	0.206892493408181	0.965330979034732	0
cg00073181	-0.0104799516122557	0.869565748337756	0.0606975751785115	0.976801049491284	0
cg00073243	0.0261744949661745	0.259892490621415	0.585206268897594	0.957846589263461	0
cg00073244	0.0721010166044787	0.0237195537878563	1.62489348517685	0.837526465910191	0
cg00073261	-0.0289833819602291	0.102437221087425	0.989542211566034	0.956860950244829	0
cg00073322	0.00380106524502057	0.968500549907002	0.013900128355806	0.980952428792683	0
cg00073380	-0.00651677943122254	0.371860796771841	0.429619604494202	0.957880210025124	0
cg00073460	0.0203829779376054	0.680758351021976	0.167007022363294	0.968507610337716	0
cg00073543	-0.047067070405012	0.0065564411061621	2.18333183552745	0.626969925856644	0
cg00073549	-0.0302023553902697	0.503262227515614	0.298205664471009	0.961232189768759	0
cg00073550	0.00368050973446958	0.723680623845057	0.140453055216732	0.970124915134978	0
cg00073713	0.0239828062720671	0.277415198308868	0.556869749604243	0.957846589263461	0
cg00073716	-0.000248576615525027	0.985814216690259	0.00620492305935307	0.980952428792683	0
cg00073751	-0.004699191867387	0.924181310238422	0.0342428184859943	0.98016139759263	0
cg00073771	0.00333936042582451	0.189605716145901	0.722148573890348	0.957846589263461	0
cg00073780	-0.00123854618596226	0.615596906661799	0.21070357113927	0.965249199388479	0
cg00073784	-0.0278325629565002	0.0607328822194284	1.216576107939	0.934250685393456	0
cg00073794	0.0533702231996367	0.106255720380367	0.97364767998115	0.957003498892934	0
cg00073837	-0.00174323134602485	0.955542203757011	0.0197501265534885	0.980952428792683	0
cg00073869	-0.000510683136105456	0.904971140168559	0.0433652703698161	0.978865645083371	0
cg00073968	0.00636486943293153	0.317981030612934	0.497598787392467	0.957846589263461	0
cg00074086	0.0140111436160877	0.520678144283179	0.283430651662549	0.961804578570001	0
cg00074132	0.000723265186900442	0.745302328702085	0.127667521811631	0.971278438979452	0
cg00074145	-0.0138518637005395	0.762998857637874	0.117476112270465	0.972054535422177	0
cg00074174	-0.035358716618141	0.503108285700899	0.298338530210432	0.961232189768759	0
cg00074184	-0.00586619394144044	0.416455523120948	0.380431373835998	0.959219470498473	0
cg00074198	0.00349110954174992	0.723176621332683	0.140755622065773	0.970124915134978	0
cg00074244	0.0103518177638759	0.26364353005318	0.578982882010043	0.957846589263461	0
cg00074348	-0.000447632475074784	0.992976391243382	0.00306107705810414	0.980952428792683	0
cg00074369	0.00247644394371035	0.722026422425128	0.141446909212266	0.970075767812718	0
cg00074415	-0.032060620065217	0.202621843085355	0.693313738540915	0.957846589263461	0
cg00074482	-0.0122862775150499	0.387855146187806	0.411330441821601	0.958092813877451	0
cg00074522	0.00704679652065819	0.540152624814277	0.267483509160025	0.962616330240658	0
cg00074782	0.031302871179789	0.390724392650881	0.408129475227751	0.958222335549693	0
cg00074818	0.049093338243769	0.141356238767348	0.849685019134554	0.957846589263461	0
cg00074851	0.0067192243567659	0.593851022897352	0.226322491127295	0.964709449727973	0
cg00075019	0.00239294279847859	0.378945293770998	0.421423482190895	0.957970669162915	0
cg00075079	-0.00657263511739595	0.428396708623847	0.368153874516168	0.95988316939832	0
cg00075161	-0.0589034432720539	0.418192659984148	0.378623594082566	0.959219470498473	0
cg00075192	0.00128978015180367	0.62043277481596	0.207305268328208	0.965330979034732	0
cg00075211	0.0308465141731581	0.537485967233814	0.269632869891382	0.962379647320537	0
cg00075468	-0.066531512170679	0.234804598885918	0.629293401243769	0.957846589263461	0
cg00075507	-0.0623194182901237	0.171926498842491	0.764657180822289	0.957846589263461	0
cg00075589	0.00339715360791254	0.292502711214897	0.533870104076803	0.957846589263461	0
cg00075597	0.0407864015244692	0.346291497495722	0.460558171563511	0.957880210025124	0
cg00075615	-0.0169355648271906	0.0147484641252869	1.83125320386499	0.75978855191813	0
cg00075620	-0.0148255124703022	0.0241257832674405	1.61751857795494	0.839449825041596	0
cg00075634	0.015414708314131	0.382476338129549	0.417395427275411	0.958092813877451	0
cg00075649	0.0123222412996381	0.804518332587548	0.0944640551685586	0.973893149123958	0
cg00075768	0.00113546728302351	0.620257960913611	0.207427652918446	0.965330979034732	0
cg00075853	-0.0237486353550939	0.311588793206656	0.506418170819864	0.957846589263461	0
cg00075967	-0.0140823095268277	0.705040194684156	0.151786122963319	0.969407672356972	0
cg00076044	0.0521850100418374	0.185324242653543	0.732067765991377	0.957846589263461	0
cg00076056	0.00631879628981794	0.542063306155802	0.265949990382969	0.962616330240658	0
cg00076057	-0.0044340826113721	0.621103281997425	0.206836175875033	0.965330979034732	0
cg00076107	0.0287536776460208	0.710470387756993	0.148454018653811	0.969608533106169	0
cg00076152	-0.00141479030995802	0.602175029365147	0.220277257514346	0.964826633844842	0
cg00076307	0.00198204533703864	0.82589138468503	0.083077064221511	0.974796632405801	0
cg00076325	-0.0482336258819873	0.0904636563505337	1.04352586296673	0.953464803052505	0
cg00076353	0.00354957608280105	0.390729929431363	0.408123321078639	0.958222335549693	0
cg00076497	0.00664984010608344	0.331321658079413	0.479750173906925	0.957846589263461	0
cg00076538	-0.0116198799911962	0.535820238649065	0.270980886532939	0.962314464077496	0
cg00076555	-0.00330564693393945	0.918784784378897	0.0367862055917266	0.97963256929444	0
cg00076612	0.0381027463905266	0.410454896954421	0.386734558593241	0.958893814759814	0
cg00076797	0.0215243484359404	0.436851683133068	0.359665986668494	0.960002638593945	0
cg00076854	-0.000382965301196221	0.962651838429809	0.0165307554387936	0.980952428792683	0
cg00076936	-0.033839212006581	0.655690023936176	0.183301423901624	0.966898795092328	0
cg00076998	0.0122446414275671	0.0980804892489884	1.00841737645529	0.956040412140956	0
cg00077017	-0.000900244842397242	0.784009008666891	0.105678947019844	0.972900949031682	0
cg00077044	-0.0848482964462453	0.21837667174699	0.660793757325721	0.957846589263461	0
cg00077104	0.0245629569530199	0.620916778932751	0.20696660412656	0.965330979034732	0
cg00077183	-0.0656826486354672	0.360795747337993	0.442738590083887	0.957880210025124	0
cg00077264	0.0502078810416562	0.592686251306647	0.227175147083424	0.964613669068557	0
cg00077281	0.00691512233913433	0.290588930447764	0.536720933523952	0.957846589263461	0
cg00077297	0.00219376113839434	0.920298303539776	0.0360713785428138	0.97973389962172	0
cg00077304	-0.00586735464906411	0.690898459980548	0.160585775361693	0.969104654550535	0
cg00077312	0.0206035712386288	0.28085264276185	0.551521485152666	0.957846589263461	0
cg00077426	0.0317787153495855	0.245223192400423	0.610438458072029	0.957846589263461	0
cg00077450	-0.00544412504672056	0.742900973132747	0.129069072764637	0.971092961180386	0
cg00077516	0.00267961700988528	0.738686053599274	0.131540100386153	0.971018763168442	0
cg00077547	0.00764897592167063	0.245713293437506	0.609571346937173	0.957846589263461	0
cg00077566	-0.0218079453181368	0.210128876522739	0.677514261479158	0.957846589263461	0
cg00077570	-0.0117747871788558	0.693343205100988	0.159051736261183	0.96924035923192	0
cg00077606	-0.0127641402271869	0.155888632714053	0.807185552094986	0.957846589263461	0
cg00077717	0.00108537083583564	0.732398664056036	0.135252456551691	0.970483411325225	0
cg00077805	0.00106112902625904	0.655026046736837	0.18374143019269	0.966898795092328	0
cg00077838	0.178330660571407	0.0252068162967502	1.59848200367172	0.844114437493871	0
cg00077872	-0.0531777953932212	0.00350811121025447	2.45492664756532	0.518749936020135	0
cg00077898	-0.0141385303207113	0.0728599096082163	1.13751137189011	0.943261477507129	0
cg00077904	-0.0532395124882524	0.458047866337042	0.339089135533634	0.96021517054085	0
cg00078025	-0.0198938325859208	0.376191750574888	0.424590732228188	0.957880210025124	0
cg00078086	0.0419626113223236	0.390030471899657	0.408901461535287	0.958222335549693	0
cg00078121	0.00429578800586391	0.808084400583497	0.092543276857332	0.974010184260067	0
cg00078130	-0.000682871584758966	0.971244562054899	0.0126713997752368	0.980952428792683	0
cg00078142	-0.000618296784728702	0.955497441705644	0.0197704714081407	0.980952428792683	0
cg00078146	0.00764656263737483	0.634845176945703	0.197332175489799	0.965851008433639	0
cg00078221	-0.0198374365711268	0.677971814944041	0.168788360511563	0.968399230316225	0
cg00078245	0.00943400324951451	0.573839910412173	0.241209249974623	0.964043982155917	0
cg00078318	-0.00649404992467172	0.368782831197797	0.433229305865752	0.957880210025124	0
cg00078334	-0.0480050772739399	0.00472818993105755	2.32530508619755	0.567109244287276	0
cg00078456	0.0120868419655679	0.816128567698647	0.0882414198689336	0.974288828098499	0
cg00078513	-0.0241260424937133	0.387197651586547	0.412067285418646	0.958092813877451	0
cg00078746	0.0122873726390961	0.560264271639703	0.251607071847024	0.963769235745906	0
cg00078759	0.132136161841695	0.24228916301149	0.615666010334481	0.957846589263461	0
cg00078770	-0.0045921870568573	0.798753843664202	0.0975870389704614	0.973758774822284	0
cg00078782	-0.0603753961703642	0.573022191004749	0.241828559107135	0.963988898255744	0
cg00078857	-0.0831175570874808	0.444624260263123	0.352006844356427	0.96021517054085	0
cg00078911	0.0436605407556616	0.318891041312832	0.496357681331054	0.957846589263461	0
cg00078940	0.00125172381424656	0.722544998431329	0.141135100873318	0.970097739065401	0
cg00078996	0.019771409915403	0.655806485148747	0.183224292987804	0.966898795092328	0
cg00079002	-0.01198097660497	0.258780242155991	0.58706888507516	0.957846589263461	0
cg00079019	-0.0213280569752052	0.641722509651134	0.192652726727475	0.966257409111526	0
cg00079023	-0.0229212729509321	0.260966706840851	0.583414894798037	0.957846589263461	0
cg00079056	0.0753347341501828	0.139704150429814	0.854790691366201	0.957846589263461	0
cg00079076	0.000281750760462001	0.89753396068524	0.0469491097032208	0.978488843864334	0
cg00079169	0.0125355795130461	0.394560743968348	0.403886126194857	0.958283107942216	0
cg00079195	-0.0761001086793207	0.137365453869505	0.862122474556444	0.957846589263461	0
cg00079202	0.0636059927520523	0.272962170639801	0.563897536918126	0.957846589263461	0
cg00079216	0.000187183445971539	0.983886602996391	0.00705495292112085	0.980952428792683	0
cg00079219	-0.0298046734705626	0.248763649724003	0.604213080081028	0.957846589263461	0
cg00079293	-0.0271450983508459	0.783987637981656	0.105690785273061	0.972900949031682	0
cg00079302	0.0973505436974173	0.0698789816338777	1.15565343273905	0.940048853910705	0
cg00079375	0.000415334554388343	0.968167089088332	0.0140496844200417	0.980952428792683	0
cg00079536	-0.0263362714879752	0.536318496003521	0.270577225274946	0.962379647320537	0
cg00079563	-0.0086546294947961	0.502785211259354	0.298617504977554	0.961232189768759	0
cg00079598	-0.01658055122661	0.138590014403446	0.858268060097301	0.957846589263461	0
cg00079638	0.00270454673598798	0.366981333945809	0.435356025040815	0.957880210025124	0
cg00079643	-0.0354398960360128	0.352623912724915	0.45268823993136	0.957880210025124	0
cg00079784	0.032408574338025	0.444016987341061	0.352600414193134	0.96021517054085	0
cg00079785	0.0534639926726006	0.255598939897063	0.592440951757028	0.957846589263461	0
cg00079891	0.0024249719205334	0.477792912714531	0.320760296594929	0.960905970843227	0
cg00080012	0.00765449143769781	0.36200207928015	0.4412889349439	0.957880210025124	0
cg00080059	0.00881637712152478	0.436950018526185	0.359568237903058	0.960002638593945	0
cg00080060	-0.0195336221874981	0.215491646996131	0.666569559534784	0.957846589263461	0
cg00080068	-0.0135859750905795	0.157000489080843	0.804098994694076	0.957846589263461	0
cg00080105	-0.00300533642348117	0.912235778993457	0.0398928982048147	0.979186652068719	0
cg00080118	0.000142540580980169	0.978702042451471	0.00934950535185385	0.980952428792683	0
cg00080123	-0.000978014718084207	0.798477899654673	0.0977370998020796	0.973758774822284	0
cg00080125	0.0429441358364698	0.72196486618929	0.141483936490448	0.970075767812718	0
cg00080188	-0.0360987477639378	0.742027823397086	0.129579809921412	0.971064804304881	0
cg00080312	0.00718140304290484	0.527467282008086	0.277804473819894	0.962244355775447	0
cg00080333	-0.00602986125298579	0.814702352882973	0.0890010294330469	0.974284352043094	0
cg00080393	0.0053748388627854	0.365421140729147	0.437206330994363	0.957880210025124	0
cg00080417	0.00462687762723621	0.958201469299262	0.0185431675333186	0.980952428792683	0
cg00080418	-0.0945203325826739	0.00553496366217061	2.25688522598139	0.595974256617414	0
cg00080423	-0.0740168413315797	0.00375470179323091	2.42542454992402	0.527556331871357	0
cg00080483	-0.00258356356935714	0.966672823022581	0.0147204909625457	0.980952428792683	0
cg00080485	0.0975417773657422	0.208064301551106	0.681802427089203	0.957846589263461	0
cg00080578	-0.0384284386716683	0.745467060391565	0.127571541756566	0.971279698757133	0
cg00080706	0.0272311452479082	0.638536675759007	0.194814153024974	0.965867185791637	0
cg00080987	0.0179633342203514	0.559118674652403	0.252496001994509	0.963705732286008	0
cg00081009	-0.00608448410075291	0.765966657632359	0.11579013470348	0.972182599346474	0
cg00081019	0.109089245841324	0.315538002935382	0.500948327477831	0.957846589263461	0
cg00081084	0.0336841658337092	0.183865289462407	0.735500250195094	0.957846589263461	0
cg00081087	0.0378997007976135	0.31912682645705	0.496036686585035	0.957846589263461	0
cg00081100	0.00384000339348123	0.809067911465939	0.0920150230885114	0.974045822468661	0
cg00081104	-0.00509444111660584	0.926881546569827	0.0329757641922242	0.9802206272897	0
cg00081128	-0.0497396739726572	0.144893886550882	0.838949938153587	0.957846589263461	0
cg00081175	-0.0775071408496162	0.397918321557448	0.400206063949581	0.958636009089946	0
cg00081237	0.0694038875726583	0.474195481873905	0.324042588288197	0.960637988133584	0
cg00081251	-0.0152412944869682	0.257395669426107	0.589398764192185	0.957846589263461	0
cg00081270	-0.0043080545961846	0.520091064070487	0.283920607979094	0.961784293997489	0
cg00081324	0.0234592585105369	0.227497253489185	0.643023842091226	0.957846589263461	0
cg00081347	0.0030118771325559	0.712318578596717	0.147325728297838	0.969699235237735	0
cg00081381	0.0137371854051808	0.674541279365913	0.17099146800501	0.968288782946481	0
cg00081425	0.0165311159572797	0.81416686572601	0.0892865761462143	0.974265809958868	0
cg00081439	0.036850956044952	0.170173011203239	0.76910931625447	0.957846589263461	0
cg00081445	0.00436120341522223	0.733255818929566	0.134744481884439	0.970496090786664	0
cg00081574	0.00360022996909285	0.757853720331991	0.120414613079444	0.971924090924061	0
cg00081602	-0.00751446727078474	0.795464750461361	0.0993790605419798	0.973670310089051	0
cg00081647	0.0845880641869592	0.180476543737609	0.7435792346851	0.957846589263461	0
cg00081666	0.00402047251320545	0.268834648032716	0.570514759131231	0.957846589263461	0
cg00081729	0.00455766357898272	0.89127921482736	0.0499862213696817	0.978074293130145	0
cg00081799	-0.138808282619521	0.044209494878526	1.35448444715524	0.906943524862969	0
cg00081827	-0.00234384352944966	0.899291019546239	0.0460997434941207	0.978584030696502	0
cg00081854	-0.00487240455956249	0.867157551477354	0.0619019895814675	0.976704927262092	0
cg00081919	-0.123514712272258	0.126312947880964	0.898552129214751	0.957846589263461	0
cg00081935	0.0162019332715454	0.112256206491762	0.949789638114314	0.957846589263461	0
cg00081940	-0.0206095427074523	0.80423426174231	0.094617429158162	0.973874735269754	0
cg00081975	0.00238031894118941	0.677337143546102	0.169195108071768	0.968399230316225	0
cg00082012	-0.0691294496541043	0.103498553150371	0.985065721349113	0.956860950244829	0
cg00082140	-0.0566897362509208	0.475878508251374	0.322503908478398	0.960724816859308	0
cg00082178	-0.0081050591571898	0.670878078386657	0.173356398899585	0.967881947625284	0
cg00082182	0.00584714299958417	0.435744648413977	0.360767937961058	0.960002638593945	0
cg00082235	-0.00222314061679526	0.729025128693963	0.137257501771134	0.970224863195136	0
cg00082271	-0.0851332385564133	0.178644605059504	0.748010094649146	0.957846589263461	0
cg00082285	0.0506133201495282	0.271153560385212	0.566784688681967	0.957846589263461	0
cg00082332	-0.0699964157903688	0.325153026273928	0.487912199558739	0.957846589263461	0
cg00082411	-0.00191294105133587	0.854044480217058	0.0685195098616184	0.976072685241147	0
cg00082426	0.0160992725994262	0.0314656006509567	1.50216397353333	0.870217344618892	0
cg00082491	0.00267713974706496	0.306463996045026	0.513620539864743	0.957846589263461	0
cg00082558	0.0321938373208047	0.0539491590064045	1.26801532098523	0.92696480887486	0
cg00082664	0.0303059470774721	0.0688234033696316	1.16226385499169	0.940048853910705	0
cg00082713	0.0140314155550949	0.268216617289065	0.57151431905197	0.957846589263461	0
cg00082770	-0.0586515269913648	0.14352849614747	0.84306186554335	0.957846589263461	0
cg00082874	-0.00499463593241136	0.816427912767829	0.0880821556538907	0.974288828098499	0
cg00082939	-0.00437019899031382	0.917374588150507	0.0374532942660194	0.979469291940643	0
cg00082995	0.0170541319215127	0.419088959820812	0.377693779758028	0.959219470498473	0
cg00082998	-0.0108301743613848	0.38061320641042	0.419516146759282	0.958092813877451	0
cg00083018	-0.00280462919652684	0.931148955667184	0.0309808394807855	0.980356494922512	0
cg00083028	0.0526679764238113	0.346064741038808	0.460842646739767	0.957880210025124	0
cg00083046	0.0413506652437375	0.188611321308449	0.724432242488294	0.957846589263461	0
cg00083059	0.0155469297535219	0.162349106852644	0.789550096259015	0.957846589263461	0
cg00083067	0.0552041407137505	0.259008461332521	0.586686048080912	0.957846589263461	0
cg00083072	0.00709576656440486	0.907921798149388	0.0419515568696657	0.979068731153808	0
cg00083084	0.0224374851453934	0.361900408717955	0.441410926414176	0.957880210025124	0
cg00083139	0.00490583999871121	0.151403127699638	0.81986515304821	0.957846589263461	0
cg00083193	-0.0785689482282723	0.0255582881360616	1.59246823807074	0.8454807344549	0
cg00083194	0.0066468924823532	0.502945049543903	0.298479462227392	0.961232189768759	0
cg00083206	-0.0654851717241869	0.267976305285733	0.571903604995801	0.957846589263461	0
cg00083223	-0.0376063503858087	0.409734169401695	0.387497816950392	0.958893814759814	0
cg00083262	0.00584316889166521	0.863871230270196	0.0635509891772785	0.97654942808882	0
cg00083265	0.012913140935707	0.437938569264722	0.358586804793686	0.960002638593945	0
cg00083294	0.00714066862036533	0.631772170690811	0.19943950850622	0.965792939171648	0
cg00083359	0.037973918409635	0.296267964996939	0.528315305581054	0.957846589263461	0
cg00083399	0.0666660810396144	0.240665199770253	0.618586704242652	0.957846589263461	0
cg00083535	0.0390227098685094	0.205676637480674	0.686815036401785	0.957846589263461	0
cg00083596	-0.0269933945505117	0.14031712606396	0.852889318984771	0.957846589263461	0
cg00083616	0.0302068800647224	0.408729110986673	0.388564429353158	0.958885354053561	0
cg00083685	-0.0309893411483598	0.0523202127742557	1.28133049850456	0.925227794125211	0
cg00083700	-0.0163571393782842	0.785776406770183	0.104701015182325	0.973001428744485	0
cg00083704	-0.0150342002715555	0.259303899782442	0.586190951640756	0.957846589263461	0
cg00083765	0.000690165656650471	0.884136657753213	0.0534806024969264	0.977725730921328	0
cg00083790	0.0511261695183509	0.467587409590189	0.330137191306436	0.96021517054085	0
cg00083848	-0.040679486181024	0.0313038161328066	1.5044027159872	0.86983062426031	0
cg00083937	0.0184699184107053	0.67052395812084	0.173585699999124	0.967865943524032	0
cg00084019	0.0199164397194042	0.408543066316804	0.388762155831927	0.958881118429495	0
cg00084093	0.0777785163324129	0.258071014802291	0.588260770420529	0.957846589263461	0
cg00084184	-0.0399437633442785	0.61279216520315	0.21268679597139	0.965249199388479	0
cg00084202	-0.0100084723724137	0.686288511622728	0.163493271079627	0.96880779928862	0
cg00084340	0.0157378434440837	0.855860092518028	0.0675972236562958	0.976170422710842	0
cg00084347	0.0515708839707259	0.162171719816409	0.790024877612567	0.957846589263461	0
cg00084398	0.0515730277549627	0.236136497127678	0.626836883416105	0.957846589263461	0
cg00084435	0.0569064615984927	0.117450282915055	0.930145932753558	0.957846589263461	0
cg00084577	-0.0637937735491808	0.00305475059406686	2.51502424206369	0.495869170393827	0
cg00084587	-0.0144701205798226	0.730979031538263	0.136095080795679	0.970314419859943	0
cg00084591	-0.0320523262246847	0.542548628328243	0.265561330164872	0.962639656583527	0
cg00084643	-0.0272850963048798	0.373525949189676	0.427679221965255	0.957880210025124	0
cg00084669	0.00085363398308144	0.709651682034665	0.148954763518585	0.969560318802173	0
cg00084687	1.99815197620881e-05	0.993321028908475	0.00291037028459746	0.980952428792683	0
cg00084764	0.0257933237603909	0.516854416562995	0.286631768292947	0.961693617750668	0
cg00084770	0.0465585774900756	0.335259111263122	0.474619410590374	0.957846589263461	0
cg00084798	0.0123533901920661	0.716875357966567	0.144556347892769	0.969913056190288	0
cg00084864	-0.00192176180313074	0.936063118906328	0.0286948657186293	0.980382108005836	0
cg00084888	0.000107087223794721	0.962189670836927	0.0167393095854017	0.980952428792683	0
cg00085029	0.0236545480646789	0.0220876789133891	1.65584991962291	0.831050640245266	0
cg00085061	-0.0396515401431098	0.243601307115724	0.613320385695881	0.957846589263461	0
cg00085123	-0.0851501314261403	0.219995849308934	0.657585512992481	0.957846589263461	0
cg00085199	0.0684399975225418	0.139622978269322	0.855043102383651	0.957846589263461	0
cg00085256	0.142726419476832	0.0790936857665968	1.10185818585986	0.948524776235382	0
cg00085281	-0.0135410809078293	0.784176653337846	0.105586091744404	0.972900949031682	0
cg00085370	-0.000137645180646375	0.996436063429505	0.00155056268410246	0.980952428792683	0
cg00085420	-0.0247999750067383	0.145817659667047	0.836189876350595	0.957846589263461	0
cg00085430	-0.0028786007524161	0.88928137753945	0.0509608021592461	0.977995938464644	0
cg00085448	-0.0198586783227508	0.612566766698292	0.212846568468158	0.965249199388479	0
cg00085493	-0.074193296995753	0.0740167411289602	1.13067004030098	0.944253588931947	0
cg00085592	-0.0138842485880307	0.526203902147407	0.278845935659661	0.962244355775447	0
cg00085593	0.00471174561484742	0.850125767982422	0.07051681981478	0.975864277889168	0
cg00085620	-0.0326118145947946	0.741077691317256	0.130136260115557	0.971049057938755	0
cg00085713	0.0142074003659091	0.871115829000396	0.0599240946465179	0.976854557674923	0
cg00085732	-0.0375500992798091	0.333747659860969	0.476581770760045	0.957846589263461	0
cg00085747	0.0512222051430636	0.131826783017419	0.879996345925652	0.957846589263461	0
cg00085790	0.0951931855380098	0.20129117622783	0.696175262366952	0.957846589263461	0
cg00085800	0.00552546625266292	0.805520212166873	0.0939235577619451	0.973943527056815	0
cg00085819	-0.0442424343569282	0.515402937633036	0.287853110437459	0.961652311816925	0
cg00085830	0.00421338520774958	0.620287696038146	0.207406833369509	0.965330979034732	0
cg00086113	-0.00169618106552875	0.906876138576537	0.0424520249642159	0.978982438053406	0
cg00086186	0.0750063190579261	0.383218217133743	0.41655385394472	0.958092813877451	0
cg00086243	0.0803150259465154	0.0565071996649487	1.24789621456009	0.930528225713824	0
cg00086266	0.00848746549286823	0.0541628499634073	1.26629849183367	0.927119791768503	0
cg00086283	0.00542033375193391	0.820672271188793	0.085830240237214	0.974405742102405	0
cg00086291	-0.0085090169203337	0.527329608194685	0.277917843471166	0.962244355775447	0
cg00086310	-0.0125088694453753	0.57874552783805	0.237512351901007	0.96415935285185	0
cg00086346	-0.0428278386525445	0.115752254228816	0.936470542516465	0.957846589263461	0
cg00086429	-0.0254073481712023	0.533206243404434	0.273104773998952	0.962314464077496	0
cg00086493	-0.0278413886690082	0.126867084383198	0.89665104082894	0.957846589263461	0
cg00086577	-0.0454691839827066	0.499300975442987	0.30163758549888	0.961232189768759	0
cg00086669	-0.0504404742784528	0.247310858690848	0.606756814629465	0.957846589263461	0
cg00086800	0.0110538143132923	0.683529803998341	0.165242544110319	0.968650123245745	0
cg00086809	0.0108579995138474	0.593945936811495	0.226253084333619	0.964709449727973	0
cg00086911	-0.0324685033406521	0.398114919259145	0.399991547031544	0.958636009089946	0
cg00086926	-0.0405384702202357	0.55903416848769	0.252561646975545	0.963696163158981	0
cg00086995	0.0140101697977347	0.805878549094032	0.093730404141086	0.973943527056815	0
cg00087005	-0.00715116304517174	0.501238573410369	0.299955514743607	0.961232189768759	0
cg00087055	0.0164761126230691	0.418852988796072	0.377938381229077	0.959219470498473	0
cg00087067	0.0148814364563301	0.705694273398819	0.151383406784917	0.969411437332658	0
cg00087098	0.00529067957071733	0.630275430770048	0.200469622096919	0.965730408317355	0
cg00087153	0.0394110268918677	0.689865744698316	0.161235419421933	0.969008224933599	0
cg00087161	-0.0664295519423708	0.0111872984079342	1.95127477747362	0.718359159581358	0
cg00087195	0.00306703018052458	0.25859018869127	0.587387956942381	0.957846589263461	0
cg00087273	-0.015135187587652	0.016102054998611	1.79311869430328	0.774611421409087	0
cg00087274	0.00561613068653235	0.865952492739409	0.0625059332794982	0.976608627977933	0
cg00087298	0.00113663380037617	0.813296401147887	0.0897511494569797	0.974256739675887	0
cg00087355	-0.032206460331611	0.776564498487682	0.109822467592858	0.972552184819306	0
cg00087368	0.0342260427160965	0.33787426436008	0.471244886863934	0.957846589263461	0
cg00087420	0.0304935883661532	0.585166796320811	0.232720324692591	0.96415935285185	0
cg00087511	-0.010241577426482	0.493461779078137	0.306746479829769	0.961232189768759	0
cg00087544	0.0266337121666744	0.449290232855462	0.347473022455457	0.96021517054085	0
cg00087546	-0.0202147664181366	0.636119607726491	0.196461217540626	0.965851008433639	0
cg00087568	-0.0209645598503389	0.470932699582832	0.327041152930955	0.960287613039373	0
cg00087645	0.00334780964339303	0.784989273810724	0.105136277467028	0.972914242632325	0
cg00087646	0.0566180880404882	0.284779578531607	0.545491157061242	0.957846589263461	0
cg00087696	-0.00692441736934941	0.79395454846358	0.100204358928647	0.973624535416257	0
cg00087728	0.00207425487123903	0.849640733338561	0.0707646748877148	0.975854637172044	0
cg00087735	0.0182634077495501	0.3895910205149	0.409391061510492	0.958216787603112	0
cg00087741	0.0141459615754496	0.822838033577667	0.0846856423648242	0.974549332675651	0
cg00087750	0.0140273323080786	0.356367531141139	0.448101871662646	0.957880210025124	0
cg00087799	0.00604309293936072	0.534620005985691	0.271954793565597	0.962314464077496	0
cg00087806	0.000306007014804799	0.990764931464638	0.00402937384733328	0.980952428792683	0
cg00087884	0.058165761033637	0.32522658307712	0.487813963656475	0.957846589263461	0
cg00087898	0.00471420274917432	0.606588268595532	0.217105993190361	0.964869043516004	0
cg00087906	0.0037552522361775	0.210208747656624	0.67734921513959	0.957846589263461	0
cg00087963	-0.0271010080801311	0.366944120904472	0.435400066076358	0.957880210025124	0
cg00087983	0.000410192994452392	0.994156583995099	0.00254520694140312	0.980952428792683	0
cg00088007	-0.0332872134654855	0.275446805020314	0.559962260756968	0.957846589263461	0
cg00088026	0.00577523887703263	0.0824050278549766	1.08404628947938	0.949563040463232	0
cg00088080	-0.0155208851581473	0.383492352273376	0.416243292467516	0.958092813877451	0
cg00088130	0.013322624264768	0.511286328765957	0.291335819674957	0.96133915520885	0
cg00088227	0.000902775522570176	0.75111389671825	0.124294202855072	0.971625953046748	0
cg00088264	-0.00592446309479684	0.887485139213709	0.051838910398522	0.977995938464644	0
cg00088299	0.0579115794140927	0.588233462051763	0.230450273995757	0.964492767613183	0
cg00088399	0.0243955079221036	0.759837245162769	0.119279422320881	0.971925436237934	0
cg00088445	0.00348083920062837	0.888879997513245	0.0511568666289095	0.977995938464644	0
cg00088464	0.0611975742305934	0.473215348179597	0.324941177988297	0.960548291278649	0
cg00088507	-0.00744130872038867	0.452628817510237	0.344257799282606	0.96021517054085	0
cg00088575	-0.0306588648580644	0.439209840726045	0.357327937854092	0.960002638593945	0
cg00088665	0.0641398847794268	0.473059047582475	0.325084646918176	0.960493387101665	0
cg00088688	0.01241557406647	0.857387871201802	0.0668226644075958	0.976200521804214	0
cg00088747	0.00197057739982036	0.556749500569005	0.254340163876722	0.963561420969049	0
cg00088844	0.0161303575512597	0.764298100718927	0.116737219635639	0.972168312327305	0
cg00088901	-0.00921443287188205	0.486090233675498	0.313283104503422	0.961136795579001	0
cg00088916	0.0727062909313434	0.184710773039059	0.733507774105102	0.957846589263461	0
cg00088987	-0.059594711657192	0.142155229830525	0.847237158170108	0.957846589263461	0
cg00089091	-0.00143252752653952	0.908928958918223	0.0414700595233403	0.979105190622759	0
cg00089101	0.00113127701486091	0.684129400385995	0.164861745416645	0.96872271633969	0
cg00089107	-0.0554434181559507	0.120674274637963	0.918385303005867	0.957846589263461	0
cg00089122	0.0700022759013803	0.400424798218747	0.397479034599132	0.958641267567864	0
cg00089154	-0.0186095446082448	0.629306331241419	0.201137898938387	0.965730408317355	0
cg00089214	0.0804680765705853	0.193608356054237	0.713075902658143	0.957846589263461	0
cg00089224	0.0159896393435258	0.201098114123407	0.696592002151335	0.957846589263461	0
cg00089314	-0.0187821757013927	0.516833139262511	0.286649647223846	0.961693617750668	0
cg00089353	0.00162292315180816	0.61183973342922	0.213362322956547	0.965249199388479	0
cg00089372	0.00227092713449056	0.44361477781132	0.352993994950714	0.96021517054085	0
cg00089424	0.0546902570907478	0.0941000612807765	1.02641009374709	0.9546614103298	0
cg00089425	-0.025288103753461	0.0619341587463653	1.20806975706522	0.934573282505551	0
cg00089453	0.111148146138018	0.195044961431564	0.70986526427417	0.957846589263461	0
cg00089464	0.0121906051465793	0.55803043735215	0.25334211214921	0.96369270427021	0
cg00089486	0.00455048140697769	0.698240631966477	0.155994882354573	0.969296618389854	0
cg00089528	-0.0057858311883135	0.928498728750525	0.0322186865359512	0.980249997268131	0
cg00089550	0.0471820647212495	0.0415502182689862	1.3814266904655	0.902145943116982	0
cg00089566	-0.0271708480772485	0.634887170219393	0.197303449046643	0.965851008433639	0
cg00089666	0.00271901489180233	0.87052531307392	0.0602185959785969	0.976820502731981	0
cg00089695	-0.0109486044274566	0.342586835778517	0.465229329223954	0.957880210025124	0
cg00089719	0.00710844925914183	0.672357275474617	0.172399891328845	0.96802698706615	0
cg00089783	-0.0227525494647806	0.453343718761855	0.343572397196571	0.96021517054085	0
cg00089798	0.00448014364449703	0.678929901641684	0.168175063571875	0.96842673098038	0
cg00089814	-0.0337083011527987	0.272256701702906	0.565021421115734	0.957846589263461	0
cg00089821	-0.000441858465623105	0.987131882509903	0.00562482096758271	0.980952428792683	0
cg00089823	-0.00667119584659833	0.93741743214284	0.0280669746337619	0.980392073921384	0
cg00089864	-0.0164751983549645	0.715145666595364	0.145605488611156	0.96988001240341	0
cg00089896	-0.00405842778651288	0.89349603826363	0.0489073688036179	0.978183614209623	0
cg00089915	-0.016834240246393	0.555864873861897	0.25503076897266	0.963468700019019	0
cg00089960	0.0594824914788411	0.624788347633067	0.204267078691975	0.965644041931518	0
cg00089966	-0.00894172627130837	0.683459530375547	0.165287196172866	0.968640893332502	0
cg00090027	-0.0803130564456403	0.210935728206273	0.675849853410518	0.957846589263461	0
cg00090068	-0.0495119190254834	0.466781383392487	0.330886473216087	0.96021517054085	0
cg00090091	-0.00616634203484271	0.38484805881523	0.414710699692939	0.958092813877451	0
cg00090103	0.0538520779910438	0.15208094913357	0.81792518571267	0.957846589263461	0
cg00090105	0.013592809053376	0.463608082501185	0.333849001191905	0.96021517054085	0
cg00090197	0.0184637787009881	0.425667045744294	0.370929970695288	0.959812944074687	0
cg00090261	0.00224222554707086	0.821211422398622	0.0855450185681383	0.9744099906423	0
cg00090309	-0.000207182620948674	0.99348856024953	0.0028371293081743	0.980952428792683	0
cg00090431	0.0263964966919751	0.544103826901205	0.264318219515468	0.962640667344242	0
cg00090452	-0.00764623796528782	0.79945210104571	0.0972075517735379	0.97376324125058	0
cg00090534	-0.0136781821332224	0.351575799898014	0.453981026466478	0.957880210025124	0
cg00090591	-0.00710516168373738	0.862306629170151	0.0643382751530484	0.976440331796676	0
cg00090619	-0.00390127974514438	0.568060474559316	0.245605427723201	0.963896536088041	0
cg00090632	-0.102583444169062	0.000442233048268702	3.35434880552838	0.240952482568001	0
cg00090674	0.0123592042522224	0.89627655590793	0.0475579633593832	0.978422614083827	0
cg00090731	0.00195465028145261	0.742203108011662	0.129477231354134	0.971071255763261	0
cg00090737	-0.0294542974362348	0.192043939701719	0.716599393240433	0.957846589263461	0
cg00090764	-0.0254165918432353	0.716245942356524	0.144937825362652	0.969897822670196	0
cg00090767	0.00806536762961724	0.282152180196538	0.549516589577289	0.957846589263461	0
cg00090782	0.012664207752073	0.494956696979333	0.305432795178688	0.961232189768759	0
cg00090787	0.0400766646086024	0.276499937441145	0.558304962619567	0.957846589263461	0
cg00090792	-0.0168851469474053	0.48205239398358	0.316905755990762	0.961128360077176	0
cg00090800	0.0094286313147556	0.178543572005828	0.748255780826286	0.957846589263461	0
cg00090809	0.00917689590316554	0.504452245950567	0.297179940035142	0.961232189768759	0
cg00090813	-0.021163078722045	0.579334576953845	0.237070550333805	0.96415935285185	0
cg00090936	0.00270817251336578	0.71704188388695	0.144455475559931	0.969913056190288	0
cg00090974	0.00189539316695594	0.952189453403372	0.0212766331472512	0.980952428792683	0
cg00091004	0.0557130935529662	0.36364051018327	0.439327741596787	0.957880210025124	0
cg00091044	-0.0252492265067954	0.19489717749519	0.710194450298183	0.957846589263461	0
cg00091129	-0.00138318712589802	0.89051773735092	0.0503574258280134	0.978026656004813	0
cg00091147	-0.0215930920588497	0.310400925781908	0.508076992113029	0.957846589263461	0
cg00091195	-0.0421278053398844	0.266847769324348	0.573736423267647	0.957846589263461	0
cg00091213	-0.018037176279529	0.533412243554173	0.272937020054109	0.962314464077496	0
cg00091246	-0.133349873014747	0.003246859852941	2.48853645680299	0.507525227688775	0
cg00091285	0.00418203864838377	0.161686221349033	0.791326988424145	0.957846589263461	0
cg00091302	-0.090703713593275	0.0885427328725662	1.05284707764564	0.952785106658239	0
cg00091337	-0.0345375787382274	0.25027767456473	0.601577888888689	0.957846589263461	0
cg00091483	0.00757127690777168	0.740732941004847	0.130338341485132	0.971049057938755	0
cg00091513	0.0315718903405159	0.390188093020842	0.408725987668935	0.958222335549693	0
cg00091524	0.012831135008334	0.827060226794016	0.0824628638308505	0.974866235690716	0
cg00091589	0.025572546841609	0.094193435157447	1.02597936444965	0.9546614103298	0
cg00091596	0.00465246700659214	0.514018455400071	0.289021287746897	0.96158331992759	0
cg00091633	0.0237155618826528	0.518002258244414	0.28566834693247	0.961755742409001	0
cg00091673	-0.0622766763724296	0.204885817902901	0.688488102212156	0.957846589263461	0
cg00091742	-0.00443300330251776	0.588805607617605	0.230028062553394	0.964522437303339	0
cg00091760	0.0177020231866093	0.56171513781891	0.250483872042259	0.963769235745906	0
cg00091783	0.00256313454533982	0.77880745308211	0.1085699009926	0.972732365930018	0
cg00091953	-0.0639993968464808	0.2892238891605	0.538765838272046	0.957846589263461	0
cg00091964	-0.00617595691253488	0.502609958614103	0.298768910633405	0.961232189768759	0
cg00091986	-0.0713682567660463	0.160701442446702	0.793980225017417	0.957846589263461	0
cg00092123	0.0164012299212133	0.810571407246743	0.0912087199799349	0.974092676613655	0
cg00092146	-0.0321777803566995	0.13944285494602	0.855603734083592	0.957846589263461	0
cg00092151	-0.0723024405258522	0.00180722632457457	2.74298745598421	0.417986398597931	0
cg00092235	0.017141112249445	0.8024106431978	0.0956033194549626	0.973838030868844	0
cg00092273	-0.00531408421626126	0.654799855432935	0.183891425143856	0.966898795092328	0
cg00092287	0.00432375418431614	0.376444919166635	0.424298560105956	0.957909614900186	0
cg00092301	0.0780452420014174	0.272233551150049	0.565058351647776	0.957846589263461	0
cg00092309	-0.0504359318981333	0.220903845846964	0.655796723170776	0.957846589263461	0
cg00092348	-0.0338956419255953	0.0233935999582996	1.63090294100734	0.836354004748229	0
cg00092383	-0.000764486053078407	0.935990506810099	0.0287285560278107	0.980382108005836	0
cg00092389	0.00159263747279174	0.596060021422678	0.224710005930588	0.964755643096457	0
cg00092400	-0.013598970684382	0.499249606114858	0.30168226909564	0.961232189768759	0
cg00092427	0.0616735373650718	0.190115150586162	0.720983272120444	0.957846589263461	0
cg00092443	-0.0133743798274951	0.755270745576079	0.121897336805459	0.971811698872753	0
cg00092475	-0.0238141047145471	0.679086098937525	0.168075159559048	0.968444789619285	0
cg00092518	-0.0626890432762589	0.645090385174347	0.190379431050988	0.966491046824798	0
cg00092551	-0.106434341881923	0.0528578554791877	1.27689046081173	0.925383355390556	0
cg00092590	0.0170675868616249	0.714895671241895	0.145757332618383	0.969856377030163	0
cg00092611	6.72594049610242e-05	0.981709706226366	0.00801691508699729	0.980952428792683	0
cg00092682	-0.00637754523969758	0.959257987501893	0.0180645758528112	0.980952428792683	0
cg00092711	0.0380721028620486	0.292200783114116	0.534318624467144	0.957846589263461	0
cg00092736	-0.0493373084782429	0.72232749319621	0.141265854728289	0.970075767812718	0
cg00092821	-0.0352676914522581	0.0419807944556923	1.37694934697185	0.903680052394839	0
cg00092931	0.0307631712012917	0.254104450524563	0.594987728411525	0.957846589263461	0
cg00092967	0.00158549248770365	0.895221860246607	0.0480693213986516	0.978260553574524	0
cg00092992	-0.0868234838463143	0.0866386947766207	1.06228809903718	0.951658434903034	0
cg00093042	0.0102306025512268	0.800597970028207	0.096585515413359	0.973789255140061	0
cg00093057	0.0870011834024207	0.0727529370516652	1.13814946942681	0.943261477507129	0
cg00093058	-0.00206885648458719	0.81013029520275	0.0914451268783149	0.974086653056887	0
cg00093087	0.120924241214555	0.0581092748237145	1.23575454431728	0.931274085151375	0
cg00093095	-0.0401833972299406	0.369410294363809	0.432491006234428	0.957880210025124	0
cg00093129	-0.00787586173170436	0.616093598639733	0.210353303606986	0.965249199388479	0
cg00093149	0.0616128671560265	0.615663219568769	0.210656790887087	0.965249199388479	0
cg00093177	-0.00451582360715441	0.60873393462086	0.215572487292837	0.965075500254021	0
cg00093449	0.0361208810211187	0.535409428651762	0.271313985081517	0.962314464077496	0
cg00093478	0.00929269762777025	0.680497904962597	0.167173207513673	0.968497205211217	0
cg00093522	-0.0523858786223768	0.194189402993332	0.711774473434663	0.957846589263461	0
cg00093544	-0.0613261316446156	0.211452641235208	0.674786885751358	0.957846589263461	0
cg00093634	0.013055918731088	0.633929781419812	0.197958845005952	0.965851008433639	0
cg00093688	-0.00103069685718852	0.983904960555526	0.00704684984071182	0.980952428792683	0
cg00093695	0.0209769408661894	0.71041761637814	0.14848627780243	0.969608533106169	0
cg00093698	-0.00258117651893853	0.866416848685753	0.0622731108378353	0.976608627977933	0
cg00093815	0.00945119429474777	0.235573243069377	0.627874039212746	0.957846589263461	0
cg00093890	-0.0125368148059762	0.223181286288316	0.65134222372391	0.957846589263461	0
cg00093900	0.00179092482711153	0.648236541009632	0.18826649149024	0.966759639922545	0
cg00093930	-0.047990061448852	0.369172511552875	0.432770643846949	0.957880210025124	0
cg00093971	-0.0320189867594753	0.564065328171403	0.248670594560392	0.963769235745906	0
cg00094006	0.00812973595117837	0.515065609529887	0.288137446605554	0.961611813116764	0
cg00094036	8.13802550299975e-05	0.970067821975953	0.0131979011149654	0.980952428792683	0
cg00094051	0.0154052564281839	0.855524559019157	0.0677675189184267	0.976147556537282	0
cg00094063	0.0306806230732967	0.630192406643062	0.200526834060916	0.965730408317355	0
cg00094155	-0.00217919549069235	0.852414537865113	0.0693491520353147	0.976007308817504	0
cg00094177	0.00461368525269794	0.952779216937949	0.0210077247280572	0.980952428792683	0
cg00094204	-0.0143595675535286	0.425781593304009	0.370813117203208	0.959812944074687	0
cg00094226	0.024669861087887	0.370838585005822	0.430815084712807	0.957880210025124	0
cg00094256	0.00051691728111684	0.822626664543712	0.0847972174180012	0.974547803321245	0
cg00094308	0.00819124657615252	0.60503588970082	0.218218862972777	0.964826633844842	0
cg00094359	0.0216862571488905	0.20581649508206	0.686519821818276	0.957846589263461	0
cg00094401	-0.0076023843251429	0.621189735318339	0.206775729265815	0.965330979034732	0
cg00094412	-0.0373590800606387	0.232446102128225	0.633677732072404	0.957846589263461	0
cg00094518	-0.0256819226921852	0.12154686784375	0.915256228064596	0.957846589263461	0
cg00094538	0.0188914198382012	0.673461015506162	0.171687539125224	0.968108736740089	0
cg00094558	0.0136948959742828	0.837713635980959	0.0769044152212185	0.975301236379493	0
cg00094579	0.0162871842895724	0.474011277771117	0.324211325381826	0.960634862453321	0
cg00094585	0.00678019534097818	0.692602788930916	0.15951576399235	0.96919876483939	0
cg00094597	-0.00640673901065121	0.822301661350368	0.0849688323061211	0.974542340713839	0
cg00094620	-0.0798988112110503	0.3782266780876	0.422247841599889	0.957970669162915	0
cg00094649	-0.0228995814791832	0.39607543921837	0.402222087519076	0.958490233683194	0
cg00094735	0.0320482085858489	0.531716312866288	0.274320015482069	0.962314464077496	0
cg00094739	0.000219238024260017	0.987096786538287	0.00564026192135926	0.980952428792683	0
cg00094744	0.0396487688553102	0.0722860616712314	1.1409454360781	0.94313191842558	0
cg00094755	0.00367683499608727	0.576761892343861	0.239003441928553	0.96415935285185	0
cg00094817	0.00170413783326221	0.8576237647983	0.0667031931623039	0.976200521804214	0
cg00094824	0.0308609590424283	0.577562812395618	0.238400777507852	0.96415935285185	0
cg00094851	-0.00609865838510383	0.417988014923151	0.37883617068277	0.959219470498473	0
cg00094898	0.0156823473591743	0.466600863052725	0.331054462244604	0.96021517054085	0
cg00094901	0.000749530536925167	0.831455323862306	0.0801610815272502	0.975062935607787	0
cg00094913	0.0595971975577845	0.466549088126822	0.331102655066379	0.96021517054085	0
cg00094943	-0.0194910898479501	0.836729962285546	0.0774146791769566	0.975232552082864	0
cg00094955	0.0500830476162771	0.244301399713099	0.612074044750126	0.957846589263461	0
cg00094998	-0.046748957539411	0.111632734473446	0.952208436969959	0.957846589263461	0
cg00095018	0.0314014121498996	0.714023666790826	0.146287393004895	0.969778655543066	0
cg00095027	0.00240376728958477	0.421213817041626	0.375497391127307	0.959219470498473	0
cg00095138	0.010720716000965	0.902346889622113	0.0446264743346149	0.978761041002216	0
cg00095165	-0.0180285482187217	0.520144594414334	0.283875910543897	0.961784293997489	0
cg00095214	0.0629158776519628	0.412279606544988	0.38480814709053	0.959116011897316	0
cg00095248	0.0110696572160965	0.370404501387381	0.431323744139613	0.957880210025124	0
cg00095276	0.00717592106547107	0.405721270858229	0.391772222825146	0.958641267567864	0
cg00095326	-0.0490894977223074	0.357200804973711	0.447087571073393	0.957880210025124	0
cg00095333	-0.052388489598708	0.658225104667616	0.181625557759214	0.967001695979155	0
cg00095396	0.0148012258913419	0.762462199382039	0.117781682481805	0.972054535422177	0
cg00095431	0.00131477313602789	0.976959964964978	0.0101232329557824	0.980952428792683	0
cg00095463	0.00169816148833544	0.775619455103509	0.110351305913432	0.972552184819306	0
cg00095491	0.0319455775616996	0.678986341453226	0.168138961936225	0.968434849320356	0
cg00095493	0.0118649082395419	0.281941267606308	0.549841352003537	0.957846589263461	0
cg00095523	0.0272083302826406	0.422280492802767	0.374398980293755	0.959344629307152	0
cg00095526	0.0814695757868072	0.126485628601374	0.897958816572625	0.957846589263461	0
[truncated: 476,157 more rows]
