# Supplementary material for: Associations in cell type-specific hydroxymethylation and transcriptional alterations of pediatric central nervous system tumors
Source: Nat Commun. 2024 Apr 30;15:3635. doi: 10.1038/s41467-024-47943-9 (PMC11061294; doi:10.1038/s41467-024-47943-9)
Supplement: Supplementary file 4 — Supplementary Data 1–21 [file 41467_2024_47943_MOESM4_ESM.zip › SupplementaryData_03302024/SD20. GNN_CellDMC_Results.csv]

	ProbeID	DHMC	DHMC_NEU	DHMC_PROG	DMC	DMC_NEU	DMC_PROG
1	cg00007540	1	-1	0	0	0	0
2	cg00008916	1	-1	0	0	0	0
3	cg00009407	1	-1	0	0	0	0
4	cg00010108	1	-1	0	0	0	0
5	cg00011578	1	-1	1	0	0	0
6	cg00013475	1	1	-1	0	0	0
7	cg00014176	1	0	-1	0	0	0
8	cg00016841	1	0	-1	0	0	0
9	cg00017842	1	0	-1	0	0	0
10	cg00019377	1	0	-1	0	0	0
11	cg00025216	1	-1	1	0	0	0
12	cg00025526	1	-1	0	0	0	0
13	cg00026230	1	1	0	0	0	0
14	cg00029694	1	0	-1	0	0	0
15	cg00035389	1	0	-1	0	0	0
16	cg00037026	1	-1	-1	0	0	0
17	cg00039793	1	1	-1	0	0	0
18	cg00044050	1	1	-1	0	0	0
19	cg00047844	1	0	-1	0	0	0
20	cg00048458	1	0	-1	0	0	0
21	cg00051546	1	0	-1	0	0	0
22	cg00054472	1	0	-1	0	0	0
23	cg00055049	1	-1	1	0	0	0
24	cg00059911	1	-1	0	0	0	0
25	cg00061575	1	-1	0	0	0	0
26	cg00062312	1	-1	1	0	0	0
27	cg00066663	1	-1	0	0	0	0
28	cg00067102	1	-1	1	0	0	0
29	cg00068622	1	0	-1	0	0	0
30	cg00076056	1	0	-1	0	0	0
31	cg00077606	1	-1	-1	0	0	0
32	cg00077872	1	-1	0	0	0	0
33	cg00077904	1	-1	1	0	0	0
34	cg00078334	1	0	-1	0	0	0
35	cg00086346	1	0	-1	0	0	0
36	cg00087273	1	-1	0	0	0	0
37	cg00089915	1	0	-1	0	0	0
38	cg00094558	1	0	-1	0	0	0
39	cg00098814	1	-1	1	0	0	0
40	cg00105761	1	-1	1	0	0	0
41	cg00112251	1	0	-1	0	0	0
42	cg00116628	1	0	-1	0	0	0
43	cg00120198	1	-1	0	0	0	0
44	cg00123232	1	-1	-1	0	0	0
45	cg00125151	1	-1	0	0	0	0
46	cg00125406	1	1	-1	0	0	0
47	cg00128195	1	0	-1	0	0	0
48	cg00133167	1	-1	1	0	0	0
49	cg00134843	1	-1	0	0	0	0
50	cg00139920	1	1	-1	0	0	0
51	cg00141522	1	-1	1	0	0	0
52	cg00142266	1	-1	1	0	0	0
53	cg00149473	1	-1	1	0	0	0
54	cg00156265	1	0	-1	0	0	0
55	cg00158683	1	0	-1	0	0	0
56	cg00159212	1	1	-1	0	0	0
57	cg00164235	1	0	-1	0	0	0
58	cg00172672	1	1	-1	0	0	0
59	cg00181054	1	-1	-1	0	0	0
60	cg00181527	1	-1	1	0	0	0
61	cg00182639	1	0	-1	0	0	0
62	cg00184732	1	-1	0	0	0	0
63	cg00186034	1	1	-1	0	0	0
64	cg00187414	1	-1	1	0	0	0
65	cg00188356	1	0	-1	0	0	0
66	cg00206908	1	-1	0	0	0	0
67	cg00207865	1	0	-1	0	0	0
68	cg00210811	1	-1	-1	0	0	0
69	cg00212988	1	0	-1	0	0	0
70	cg00213098	1	-1	1	0	0	0
71	cg00214165	1	0	-1	0	0	0
72	cg00214346	1	0	-1	0	0	0
73	cg00218103	1	0	-1	0	0	0
74	cg00225765	1	0	-1	0	0	0
75	cg00229457	1	-1	0	0	0	0
76	cg00230271	1	0	-1	0	0	0
77	cg00232417	1	0	-1	0	0	0
78	cg00242325	1	-1	0	0	0	0
79	cg00244392	1	1	-1	0	0	0
80	cg00245789	1	0	-1	0	0	0
81	cg00246041	1	0	-1	0	0	0
82	cg00256745	1	1	-1	0	0	0
83	cg00257014	1	0	-1	0	0	0
84	cg00258132	1	-1	1	0	0	0
85	cg00260655	1	1	-1	0	0	0
86	cg00262357	1	0	-1	0	0	0
87	cg00267482	1	-1	1	0	0	0
88	cg00271156	1	0	-1	0	0	0
89	cg00274587	1	-1	0	0	0	0
90	cg00278131	1	1	-1	0	0	0
91	cg00278753	1	1	-1	0	0	0
92	cg00279790	1	1	-1	0	0	0
93	cg00282683	1	-1	1	0	0	0
94	cg00289429	1	0	-1	0	0	0
95	cg00292432	1	0	-1	0	0	0
96	cg00296189	1	0	-1	0	0	0
97	cg00297767	1	-1	1	0	0	0
98	cg00298242	1	1	-1	0	0	0
99	cg00300039	1	0	-1	0	0	0
100	cg00301677	1	0	-1	0	0	0
101	cg00305193	1	0	-1	0	0	0
102	cg00307818	1	-1	1	0	0	0
103	cg00312921	1	1	-1	0	0	0
104	cg00314230	1	0	-1	0	0	0
105	cg00316893	1	1	-1	0	0	0
106	cg00321150	1	0	-1	0	0	0
107	cg00321855	1	-1	0	0	0	0
108	cg00322942	1	0	-1	0	0	0
109	cg00324562	1	-1	1	0	0	0
110	cg00332745	1	1	-1	0	0	0
111	cg00334245	1	0	-1	0	0	0
112	cg00338928	1	0	-1	0	0	0
113	cg00339713	1	1	-1	0	0	0
114	cg00345343	1	0	-1	0	0	0
115	cg00352872	1	1	-1	0	0	0
116	cg00354941	1	1	-1	0	0	0
117	cg00355089	1	0	-1	0	0	0
118	cg00355909	1	1	-1	0	0	0
119	cg00357163	1	-1	0	0	0	0
120	cg00357503	1	1	0	0	0	0
121	cg00357593	1	-1	1	0	0	0
122	cg00359435	1	1	-1	0	0	0
123	cg00360107	1	0	-1	0	0	0
124	cg00361562	1	-1	1	0	0	0
125	cg00362854	1	-1	0	0	0	0
126	cg00367515	1	-1	1	0	0	0
127	cg00368604	1	-1	0	0	0	0
128	cg00369811	1	1	-1	0	0	0
129	cg00374298	1	0	-1	0	0	0
130	cg00377849	1	0	-1	0	0	0
131	cg00383117	1	0	-1	0	0	0
132	cg00389713	1	-1	1	0	0	0
133	cg00393585	1	0	-1	0	0	0
134	cg00398064	1	-1	0	0	0	0
135	cg00399115	1	-1	1	0	0	0
136	cg00400810	1	-1	1	0	0	0
137	cg00402586	1	-1	1	0	0	0
138	cg00407413	1	0	-1	0	0	0
139	cg00414166	1	-1	1	0	0	0
140	cg00416177	1	1	-1	0	0	0
141	cg00417147	1	0	-1	0	0	0
142	cg00418828	1	-1	0	0	0	0
143	cg00419733	1	0	-1	0	0	0
144	cg00433364	1	0	-1	0	0	0
145	cg00436488	1	0	-1	0	0	0
146	cg00436996	1	-1	0	0	0	0
147	cg00445566	1	0	-1	0	0	0
148	cg00446211	1	0	-1	0	0	0
149	cg00446925	1	0	-1	0	0	0
150	cg00451011	1	0	-1	0	0	0
151	cg00455424	1	-1	1	0	0	0
152	cg00459757	1	-1	-1	0	0	0
153	cg00460807	1	-1	1	0	0	0
154	cg00465250	1	-1	1	0	0	0
155	cg00465476	1	1	-1	0	0	0
156	cg00471673	1	-1	-1	0	0	0
157	cg00472029	1	-1	1	0	0	0
158	cg00473112	1	-1	1	0	0	0
159	cg00480389	1	1	-1	0	0	0
160	cg00483886	1	0	-1	0	0	0
161	cg00490450	1	1	-1	0	0	0
162	cg00491927	1	0	-1	0	0	0
163	cg00494047	1	0	-1	0	0	0
164	cg00495896	1	1	-1	0	0	0
165	cg00496462	1	-1	0	0	0	0
166	cg00500913	1	0	-1	0	0	0
167	cg00502932	1	1	-1	0	0	0
168	cg00504134	1	1	-1	0	0	0
169	cg00505997	1	1	-1	0	0	0
170	cg00509053	1	0	-1	0	0	0
171	cg00510849	1	1	-1	0	0	0
172	cg00514713	1	-1	0	0	0	0
173	cg00516881	1	1	-1	0	0	0
174	cg00519186	1	0	-1	0	0	0
175	cg00519299	1	-1	-1	0	0	0
176	cg00519553	1	-1	1	0	0	0
177	cg00519854	1	0	-1	0	0	0
178	cg00523282	1	0	-1	0	0	0
179	cg00534423	1	0	-1	0	0	0
180	cg00534542	1	-1	0	0	0	0
181	cg00535576	1	-1	0	0	0	0
182	cg00540602	1	1	-1	0	0	0
183	cg00543329	1	0	-1	0	0	0
184	cg00544734	1	1	-1	0	0	0
185	cg00548712	1	1	-1	0	0	0
186	cg00550558	1	0	-1	0	0	0
187	cg00555385	1	-1	1	0	0	0
188	cg00557947	1	1	-1	0	0	0
189	cg00561124	1	0	-1	0	0	0
190	cg00568641	1	0	-1	0	0	0
191	cg00571448	1	-1	1	0	0	0
192	cg00577109	1	1	0	0	0	0
193	cg00585733	1	1	-1	0	0	0
194	cg00588198	1	0	-1	0	0	0
195	cg00589914	1	1	-1	0	0	0
196	cg00591353	1	-1	0	0	0	0
197	cg00593607	1	0	-1	0	0	0
198	cg00594854	1	-1	1	0	0	0
199	cg00598143	1	1	-1	0	0	0
200	cg00599151	1	0	-1	0	0	0
201	cg00600933	1	0	-1	0	0	0
202	cg00602880	1	0	-1	0	0	0
203	cg00605358	1	0	-1	0	0	0
204	cg00617979	1	-1	0	0	0	0
205	cg00622661	1	-1	0	0	0	0
206	cg00625177	1	1	-1	0	0	0
207	cg00625303	1	-1	0	0	0	0
208	cg00636391	1	-1	1	0	0	0
209	cg00642359	1	0	-1	0	0	0
210	cg00652942	1	-1	1	0	0	0
211	cg00654200	1	0	-1	0	0	0
212	cg00656387	1	1	-1	0	0	0
213	cg00667026	1	0	-1	0	0	0
214	cg00668949	1	1	-1	0	0	0
215	cg00670017	1	-1	1	0	0	0
216	cg00674043	1	0	-1	0	0	0
217	cg00674415	1	-1	0	0	0	0
218	cg00674569	1	0	-1	0	0	0
219	cg00683654	1	0	-1	0	0	0
220	cg00683922	1	0	-1	0	0	0
221	cg00692971	1	-1	0	0	0	0
222	cg00702638	1	0	-1	0	0	0
223	cg00704305	1	1	-1	0	0	0
224	cg00704909	1	1	-1	0	0	0
225	cg00708902	1	-1	1	0	0	0
226	cg00709515	1	-1	1	0	0	0
227	cg00711351	1	1	-1	0	0	0
228	cg00711711	1	1	0	0	0	0
229	cg00713223	1	-1	0	0	0	0
230	cg00713825	1	-1	0	0	0	0
231	cg00713939	1	0	-1	0	0	0
232	cg00716178	1	1	-1	0	0	0
233	cg00717207	1	1	-1	0	0	0
234	cg00724098	1	0	-1	0	0	0
235	cg00725331	1	0	-1	0	0	0
236	cg00730441	1	-1	0	0	0	0
237	cg00737847	1	0	-1	0	0	0
238	cg00741836	1	1	-1	0	0	0
239	cg00755690	1	0	-1	0	0	0
240	cg00761787	1	0	-1	0	0	0
241	cg00763200	1	-1	0	0	0	0
242	cg00764794	1	1	-1	0	0	0
243	cg00769988	1	-1	1	0	0	0
244	cg00775939	1	-1	0	0	0	0
245	cg00776666	1	-1	1	0	0	0
246	cg00778930	1	0	-1	0	0	0
247	cg00781723	1	-1	0	0	0	0
248	cg00791657	1	1	-1	0	0	0
249	cg00797602	1	0	-1	0	0	0
250	cg00797647	1	0	-1	0	0	0
251	cg00800383	1	-1	1	0	0	0
252	cg00802408	1	1	-1	0	0	0
253	cg00802728	1	-1	1	0	0	0
254	cg00803816	1	0	-1	0	0	0
255	cg00804916	1	-1	1	0	0	0
256	cg00805294	1	0	-1	0	0	0
257	cg00811377	1	0	-1	0	0	0
258	cg00816880	1	-1	1	0	0	0
259	cg00819318	1	-1	0	0	0	0
260	cg00824793	1	0	-1	0	0	0
261	cg00827976	1	0	-1	0	0	0
262	cg00829944	1	-1	1	0	0	0
263	cg00830735	1	-1	0	0	0	0
264	cg00840310	1	0	-1	0	0	0
265	cg00840926	1	-1	1	0	0	0
266	cg00841452	1	-1	1	0	0	0
267	cg00841968	1	1	-1	0	0	0
268	cg00845891	1	1	-1	0	0	0
269	cg00848397	1	-1	1	0	0	0
270	cg00849148	1	-1	1	0	0	0
271	cg00850972	1	-1	1	0	0	0
272	cg00852573	1	0	-1	0	0	0
273	cg00853233	1	-1	0	0	0	0
274	cg00853733	1	0	-1	0	0	0
275	cg00855502	1	-1	1	0	0	0
276	cg00856002	1	1	-1	0	0	0
277	cg00858362	1	-1	1	0	0	0
278	cg00861308	1	-1	1	0	0	0
279	cg00863890	1	0	-1	0	0	0
280	cg00865724	1	1	-1	0	0	0
281	cg00867626	1	1	0	0	0	0
282	cg00874357	1	0	-1	0	0	0
283	cg00876051	1	1	-1	0	0	0
284	cg00876345	1	0	-1	0	0	0
285	cg00877966	1	0	-1	0	0	0
286	cg00881238	1	0	-1	0	0	0
287	cg00881448	1	0	-1	0	0	0
288	cg00883107	1	1	-1	0	0	0
289	cg00884794	1	-1	1	0	0	0
290	cg00886812	1	1	-1	0	0	0
291	cg00900589	1	1	-1	0	0	0
292	cg00901264	1	1	-1	0	0	0
293	cg00903702	1	-1	1	0	0	0
294	cg00906183	1	-1	1	0	0	0
295	cg00907805	1	0	-1	0	0	0
296	cg00908526	1	-1	1	0	0	0
297	cg00910052	1	-1	0	0	0	0
298	cg00911123	1	1	-1	0	0	0
299	cg00919585	1	1	-1	0	0	0
300	cg00919715	1	1	-1	0	0	0
301	cg00920424	1	-1	1	0	0	0
302	cg00922603	1	0	-1	0	0	0
303	cg00924004	1	0	-1	0	0	0
304	cg00925229	1	1	-1	0	0	0
305	cg00929050	1	0	-1	0	0	0
306	cg00931181	1	-1	1	0	0	0
307	cg00939226	1	1	-1	0	0	0
308	cg00941658	1	-1	1	0	0	0
309	cg00942219	1	0	-1	0	0	0
310	cg00944528	1	-1	1	0	0	0
311	cg00945234	1	0	-1	0	0	0
312	cg00953481	1	-1	0	0	0	0
313	cg00959118	1	-1	1	0	0	0
314	cg00959464	1	0	-1	0	0	0
315	cg00960240	1	-1	0	0	0	0
316	cg00962125	1	1	-1	0	0	0
317	cg00965931	1	0	-1	0	0	0
318	cg00969724	1	0	-1	0	0	0
319	cg00976097	1	-1	0	0	0	0
320	cg00979671	1	-1	0	0	0	0
321	cg00982167	1	1	-1	0	0	0
322	cg00983485	1	-1	0	0	0	0
323	cg00983904	1	0	-1	0	0	0
324	cg00985591	1	0	-1	0	0	0
325	cg00987379	1	1	0	0	0	0
326	cg00988754	1	0	-1	0	0	0
327	cg00989220	1	-1	1	0	0	0
328	cg01001731	1	0	-1	0	0	0
329	cg01002891	1	0	-1	0	0	0
330	cg01003587	1	0	-1	0	0	0
331	cg01003859	1	0	-1	0	0	0
332	cg01006277	1	-1	0	0	0	0
333	cg01007483	1	-1	0	0	0	0
334	cg01012280	1	-1	-1	0	0	0
335	cg01015879	1	1	-1	0	0	0
336	cg01017491	1	0	-1	0	0	0
337	cg01017535	1	-1	0	0	0	0
338	cg01021184	1	-1	0	0	0	0
339	cg01021483	1	0	-1	0	0	0
340	cg01021488	1	0	-1	0	0	0
341	cg01027122	1	0	-1	0	0	0
342	cg01029395	1	-1	1	0	0	0
343	cg01029623	1	-1	1	0	0	0
344	cg01035068	1	0	-1	0	0	0
345	cg01037673	1	0	-1	0	0	0
346	cg01037756	1	-1	0	0	0	0
347	cg01038670	1	-1	0	0	0	0
348	cg01040366	1	-1	1	0	0	0
349	cg01042641	1	-1	0	0	0	0
350	cg01045635	1	-1	0	0	0	0
351	cg01048962	1	0	-1	0	0	0
352	cg01049782	1	1	-1	0	0	0
353	cg01051503	1	0	-1	0	0	0
354	cg01052666	1	-1	1	0	0	0
355	cg01052854	1	1	-1	0	0	0
356	cg01056903	1	-1	1	0	0	0
357	cg01066036	1	-1	1	0	0	0
358	cg01068412	1	0	-1	0	0	0
359	cg01070219	1	0	-1	0	0	0
360	cg01071313	1	0	-1	0	0	0
361	cg01071314	1	-1	1	0	0	0
362	cg01078871	1	-1	0	0	0	0
363	cg01082242	1	-1	1	0	0	0
364	cg01087392	1	0	-1	0	0	0
365	cg01093383	1	1	-1	0	0	0
366	cg01094748	1	1	-1	0	0	0
367	cg01095510	1	0	-1	0	0	0
368	cg01098651	1	1	-1	0	0	0
369	cg01109219	1	-1	0	0	0	0
370	cg01109243	1	0	-1	0	0	0
371	cg01109734	1	1	-1	0	0	0
372	cg01110688	1	-1	1	0	0	0
373	cg01112720	1	-1	0	0	0	0
374	cg01114613	1	0	-1	0	0	0
375	cg01115668	1	-1	1	0	0	0
376	cg01119135	1	-1	0	0	0	0
377	cg01125066	1	-1	1	0	0	0
378	cg01131297	1	-1	0	0	0	0
379	cg01132100	1	1	-1	0	0	0
380	cg01139508	1	0	-1	0	0	0
381	cg01144538	1	1	-1	0	0	0
382	cg01145430	1	1	-1	0	0	0
383	cg01146314	1	0	-1	0	0	0
384	cg01147727	1	0	-1	0	0	0
385	cg01148576	1	-1	0	0	0	0
386	cg01151353	1	-1	1	0	0	0
387	cg01153080	1	0	-1	0	0	0
388	cg01156108	1	0	-1	0	0	0
389	cg01158297	1	-1	0	0	0	0
390	cg01160085	1	1	-1	0	0	0
391	cg01163298	1	0	-1	0	0	0
392	cg01166219	1	0	-1	0	0	0
393	cg01169778	1	-1	0	0	0	0
394	cg01171588	1	-1	1	0	0	0
395	cg01172903	1	-1	0	0	0	0
396	cg01180046	1	0	-1	0	0	0
397	cg01180640	1	1	-1	0	0	0
398	cg01183734	1	1	-1	0	0	0
399	cg01188936	1	-1	1	0	0	0
400	cg01195276	1	-1	0	0	0	0
401	cg01206472	1	-1	1	0	0	0
402	cg01213928	1	1	-1	0	0	0
403	cg01221610	1	-1	1	0	0	0
404	cg01226806	1	1	-1	0	0	0
405	cg01230160	1	1	-1	0	0	0
406	cg01232511	1	0	-1	0	0	0
407	cg01237565	1	0	-1	0	0	0
408	cg01241301	1	1	-1	0	0	0
409	cg01243299	1	0	-1	0	0	0
410	cg01244871	1	0	-1	0	0	0
411	cg01244953	1	0	-1	0	0	0
412	cg01262246	1	1	-1	0	0	0
413	cg01265555	1	0	-1	0	0	0
414	cg01266880	1	0	-1	0	0	0
415	cg01267274	1	-1	1	0	0	0
416	cg01268683	1	0	-1	0	0	0
417	cg01273987	1	0	-1	0	0	0
418	cg01274643	1	1	-1	0	0	0
419	cg01283265	1	0	-1	0	0	0
420	cg01283355	1	-1	0	0	0	0
421	cg01287132	1	1	-1	0	0	0
422	cg01290232	1	-1	1	0	0	0
423	cg01298356	1	1	-1	0	0	0
424	cg01302240	1	-1	1	0	0	0
425	cg01305186	1	1	-1	0	0	0
426	cg01306510	1	-1	1	0	0	0
427	cg01308501	1	-1	1	0	0	0
428	cg01309855	1	1	-1	0	0	0
429	cg01311064	1	1	-1	0	0	0
430	cg01316819	1	-1	1	0	0	0
431	cg01317217	1	-1	1	0	0	0
432	cg01318248	1	-1	1	0	0	0
433	cg01324291	1	-1	0	0	0	0
434	cg01324446	1	0	-1	0	0	0
435	cg01328164	1	0	-1	0	0	0
436	cg01340398	1	0	-1	0	0	0
437	cg01341976	1	1	-1	0	0	0
438	cg01346114	1	1	-1	0	0	0
439	cg01347596	1	-1	0	0	0	0
440	cg01350169	1	0	-1	0	0	0
441	cg01353139	1	0	-1	0	0	0
442	cg01361394	1	-1	0	0	0	0
443	cg01361849	1	-1	0	0	0	0
444	cg01364799	1	0	-1	0	0	0
445	cg01365843	1	0	-1	0	0	0
446	cg01373705	1	1	-1	0	0	0
447	cg01375106	1	0	-1	0	0	0
448	cg01375869	1	-1	0	0	0	0
449	cg01379092	1	-1	0	0	0	0
450	cg01382649	1	1	-1	0	0	0
451	cg01382982	1	-1	0	0	0	0
452	cg01392841	1	1	-1	0	0	0
453	cg01394730	1	-1	0	0	0	0
454	cg01398327	1	-1	0	0	0	0
455	cg01399354	1	-1	1	0	0	0
456	cg01400062	1	1	-1	0	0	0
457	cg01400476	1	0	-1	0	0	0
458	cg01400712	1	-1	1	0	0	0
459	cg01411468	1	0	-1	0	0	0
460	cg01413771	1	0	-1	0	0	0
461	cg01414010	1	0	-1	0	0	0
462	cg01414147	1	0	-1	0	0	0
463	cg01416241	1	0	-1	0	0	0
464	cg01416521	1	0	-1	0	0	0
465	cg01424107	1	1	-1	0	0	0
466	cg01427976	1	-1	1	0	0	0
467	cg01428231	1	-1	0	0	0	0
468	cg01429979	1	-1	1	0	0	0
469	cg01433699	1	1	-1	0	0	0
470	cg01442844	1	-1	1	0	0	0
471	cg01447317	1	-1	1	0	0	0
472	cg01448341	1	0	-1	0	0	0
473	cg01453391	1	-1	1	0	0	0
474	cg01460360	1	-1	0	0	0	0
475	cg01461641	1	-1	1	0	0	0
476	cg01465490	1	0	-1	0	0	0
477	cg01469284	1	0	-1	0	0	0
478	cg01472813	1	-1	1	0	0	0
479	cg01478450	1	1	-1	0	0	0
480	cg01479232	1	0	-1	0	0	0
481	cg01483681	1	1	-1	0	0	0
482	cg01491225	1	0	-1	0	0	0
483	cg01494384	1	0	-1	0	0	0
484	cg01499699	1	-1	0	0	0	0
485	cg01500567	1	-1	1	0	0	0
486	cg01512854	1	0	-1	0	0	0
487	cg01514723	1	0	-1	0	0	0
488	cg01514742	1	-1	1	0	0	0
489	cg01515913	1	-1	0	0	0	0
490	cg01519253	1	1	-1	0	0	0
491	cg01523860	1	0	-1	0	0	0
492	cg01525883	1	0	-1	0	0	0
493	cg01533084	1	0	-1	0	0	0
494	cg01534818	1	0	-1	0	0	0
495	cg01538066	1	1	-1	0	0	0
496	cg01544903	1	0	-1	0	0	0
497	cg01550909	1	0	-1	0	0	0
498	cg01552918	1	-1	0	0	0	0
499	cg01557738	1	-1	1	0	0	0
500	cg01559152	1	-1	0	0	0	0
501	cg01563818	1	1	-1	0	0	0
502	cg01564068	1	-1	1	0	0	0
503	cg01565918	1	0	-1	0	0	0
504	cg01566527	1	1	-1	0	0	0
505	cg01567034	1	0	-1	0	0	0
506	cg01567634	1	-1	0	0	0	0
507	cg01569751	1	1	-1	0	0	0
508	cg01572989	1	0	-1	0	0	0
509	cg01583099	1	1	-1	0	0	0
510	cg01583666	1	0	-1	0	0	0
511	cg01597604	1	-1	0	0	0	0
512	cg01598046	1	1	-1	0	0	0
513	cg01602153	1	0	-1	0	0	0
514	cg01603046	1	0	-1	0	0	0
515	cg01606085	1	-1	1	0	0	0
516	cg01607849	1	-1	1	0	0	0
517	cg01608167	1	1	-1	0	0	0
518	cg01614237	1	-1	1	0	0	0
519	cg01614598	1	-1	1	0	0	0
520	cg01620416	1	0	-1	0	0	0
521	cg01625396	1	0	-1	0	0	0
522	cg01626197	1	1	-1	0	0	0
523	cg01628067	1	-1	0	0	0	0
524	cg01633216	1	0	-1	0	0	0
525	cg01634328	1	1	-1	0	0	0
526	cg01638312	1	0	-1	0	0	0
527	cg01640958	1	-1	0	0	0	0
528	cg01643513	1	0	-1	0	0	0
529	cg01644623	1	0	-1	0	0	0
530	cg01649546	1	-1	1	0	0	0
531	cg01655123	1	-1	-1	0	0	0
532	cg01660796	1	-1	0	0	0	0
533	cg01663232	1	1	0	0	0	0
534	cg01663570	1	-1	1	0	0	0
535	cg01663970	1	1	-1	0	0	0
536	cg01665888	1	1	-1	0	0	0
537	cg01669482	1	0	-1	0	0	0
538	cg01670896	1	0	-1	0	0	0
539	cg01672532	1	1	-1	0	0	0
540	cg01677246	1	0	-1	0	0	0
541	cg01687037	1	0	-1	0	0	0
542	cg01689964	1	-1	1	0	0	0
543	cg01690274	1	-1	1	0	0	0
544	cg01698954	1	1	-1	0	0	0
545	cg01699217	1	0	-1	0	0	0
546	cg01701002	1	1	-1	0	0	0
547	cg01705566	1	1	0	0	0	0
548	cg01710351	1	0	-1	0	0	0
549	cg01711272	1	-1	-1	0	0	0
550	cg01713339	1	0	-1	0	0	0
551	cg01716975	1	-1	0	0	0	0
552	cg01717276	1	0	-1	0	0	0
553	cg01719079	1	0	-1	0	0	0
554	cg01719494	1	-1	0	0	0	0
555	cg01721429	1	1	-1	0	0	0
556	cg01722584	1	1	-1	0	0	0
557	cg01723710	1	0	-1	0	0	0
558	cg01731839	1	-1	1	0	0	0
559	cg01737698	1	1	-1	0	0	0
560	cg01738412	1	0	-1	0	0	0
561	cg01744215	1	-1	1	0	0	0
562	cg01756060	1	-1	0	0	0	0
563	cg01760178	1	-1	0	0	0	0
564	cg01771937	1	-1	0	0	0	0
565	cg01773831	1	-1	1	0	0	0
566	cg01774159	1	0	-1	0	0	0
567	cg01786362	1	0	-1	0	0	0
568	cg01789091	1	0	-1	0	0	0
569	cg01796368	1	-1	0	0	0	0
570	cg01798391	1	0	-1	0	0	0
571	cg01799338	1	-1	0	0	0	0
572	cg01800843	1	1	-1	0	0	0
573	cg01801868	1	0	-1	0	0	0
574	cg01802117	1	1	-1	0	0	0
575	cg01802975	1	-1	1	0	0	0
576	cg01809148	1	0	-1	0	0	0
577	cg01815407	1	-1	0	0	0	0
578	cg01816393	1	0	-1	0	0	0
579	cg01823541	1	0	-1	0	0	0
580	cg01827196	1	0	-1	0	0	0
581	cg01830542	1	0	-1	0	0	0
582	cg01836441	1	1	-1	0	0	0
583	cg01836622	1	-1	1	0	0	0
584	cg01836936	1	0	-1	0	0	0
585	cg01837485	1	1	-1	0	0	0
586	cg01839131	1	1	-1	0	0	0
587	cg01863266	1	1	-1	0	0	0
588	cg01864807	1	0	-1	0	0	0
589	cg01865825	1	-1	1	0	0	0
590	cg01866038	1	-1	1	0	0	0
591	cg01866098	1	1	-1	0	0	0
592	cg01870903	1	1	-1	0	0	0
593	cg01874084	1	1	0	0	0	0
594	cg01879048	1	0	-1	0	0	0
595	cg01886199	1	0	-1	0	0	0
596	cg01886809	1	1	-1	0	0	0
597	cg01887308	1	1	-1	0	0	0
598	cg01888206	1	0	-1	0	0	0
599	cg01894614	1	-1	0	0	0	0
600	cg01898225	1	-1	0	0	0	0
601	cg01901107	1	1	-1	0	0	0
602	cg01902081	1	-1	1	0	0	0
603	cg01903971	1	-1	1	0	0	0
604	cg01905905	1	0	-1	0	0	0
605	cg01913632	1	1	-1	0	0	0
606	cg01920334	1	0	-1	0	0	0
607	cg01923255	1	-1	1	0	0	0
608	cg01924942	1	0	-1	0	0	0
609	cg01926319	1	-1	0	0	0	0
610	cg01926646	1	-1	1	0	0	0
611	cg01932956	1	0	-1	0	0	0
612	cg01934231	1	-1	0	0	0	0
613	cg01937793	1	-1	1	0	0	0
614	cg01937842	1	0	-1	0	0	0
615	cg01945183	1	1	-1	0	0	0
616	cg01947277	1	0	-1	0	0	0
617	cg01947936	1	0	-1	0	0	0
618	cg01949324	1	-1	0	0	0	0
619	cg01951128	1	0	-1	0	0	0
620	cg01951308	1	-1	0	0	0	0
621	cg01951637	1	0	-1	0	0	0
622	cg01954647	1	1	-1	0	0	0
623	cg01965636	1	0	-1	0	0	0
624	cg01966344	1	-1	1	0	0	0
625	cg01967586	1	0	-1	0	0	0
626	cg01970575	1	0	-1	0	0	0
627	cg01970923	1	0	-1	0	0	0
628	cg01972118	1	-1	0	0	0	0
629	cg01972394	1	-1	1	0	0	0
630	cg01974004	1	1	-1	0	0	0
631	cg01974100	1	-1	1	0	0	0
632	cg01974921	1	-1	1	0	0	0
633	cg01978704	1	0	-1	0	0	0
634	cg01986205	1	1	-1	0	0	0
635	cg01992890	1	0	-1	0	0	0
636	cg01995306	1	-1	1	0	0	0
637	cg01995811	1	0	-1	0	0	0
638	cg01996125	1	0	-1	0	0	0
639	cg02005336	1	-1	1	0	0	0
640	cg02008691	1	-1	1	0	0	0
641	cg02009088	1	1	-1	0	0	0
642	cg02018277	1	-1	0	0	0	0
643	cg02020945	1	-1	0	0	0	0
644	cg02029212	1	0	-1	0	0	0
645	cg02034517	1	0	-1	0	0	0
646	cg02035425	1	-1	0	0	0	0
647	cg02038173	1	-1	1	0	0	0
648	cg02039920	1	-1	0	0	0	0
649	cg02049829	1	0	-1	0	0	0
650	cg02049949	1	1	-1	0	0	0
651	cg02051832	1	1	-1	0	0	0
652	cg02054479	1	1	-1	0	0	0
653	cg02062003	1	0	-1	0	0	0
654	cg02064499	1	-1	1	0	0	0
655	cg02071292	1	-1	1	0	0	0
656	cg02078690	1	-1	1	0	0	0
657	cg02078844	1	0	-1	0	0	0
658	cg02082304	1	1	-1	0	0	0
659	cg02086858	1	1	-1	0	0	0
660	cg02090806	1	1	-1	0	0	0
661	cg02093425	1	-1	0	0	0	0
662	cg02096059	1	0	-1	0	0	0
663	cg02096290	1	0	-1	0	0	0
664	cg02100674	1	0	-1	0	0	0
665	cg02103294	1	-1	1	0	0	0
666	cg02103618	1	1	-1	0	0	0
667	cg02108130	1	0	-1	0	0	0
668	cg02109003	1	-1	0	0	0	0
669	cg02111686	1	0	-1	0	0	0
670	cg02120411	1	-1	1	0	0	0
671	cg02120497	1	-1	1	0	0	0
672	cg02126968	1	0	-1	0	0	0
673	cg02128325	1	1	-1	0	0	0
674	cg02139827	1	1	-1	0	0	0
675	cg02141084	1	1	-1	0	0	0
676	cg02144579	1	0	-1	0	0	0
677	cg02150262	1	0	-1	0	0	0
678	cg02151528	1	1	-1	0	0	0
679	cg02156071	1	1	-1	0	0	0
680	cg02159157	1	-1	0	0	0	0
681	cg02159586	1	1	-1	0	0	0
682	cg02160738	1	-1	0	0	0	0
683	cg02162897	1	-1	0	0	0	0
684	cg02166486	1	0	-1	0	0	0
685	cg02169113	1	-1	1	0	0	0
686	cg02169386	1	0	-1	0	0	0
687	cg02171521	1	0	-1	0	0	0
688	cg02172711	1	1	-1	0	0	0
689	cg02177646	1	-1	-1	0	0	0
690	cg02180305	1	1	-1	0	0	0
691	cg02183231	1	1	-1	0	0	0
692	cg02185053	1	1	-1	0	0	0
693	cg02187937	1	-1	1	0	0	0
694	cg02193762	1	1	-1	0	0	0
695	cg02195158	1	1	-1	0	0	0
696	cg02199018	1	-1	0	0	0	0
697	cg02205746	1	-1	0	0	0	0
698	cg02208176	1	-1	0	0	0	0
699	cg02208506	1	0	-1	0	0	0
700	cg02209038	1	0	-1	0	0	0
701	cg02209976	1	0	-1	0	0	0
702	cg02212491	1	-1	0	0	0	0
703	cg02213341	1	0	-1	0	0	0
704	cg02214096	1	1	-1	0	0	0
705	cg02215070	1	1	-1	0	0	0
706	cg02221866	1	1	-1	0	0	0
707	cg02228207	1	-1	1	0	0	0
708	cg02231066	1	1	-1	0	0	0
709	cg02233216	1	-1	1	0	0	0
710	cg02239754	1	-1	-1	0	0	0
711	cg02241678	1	-1	0	0	0	0
712	cg02246541	1	-1	1	0	0	0
713	cg02249648	1	1	-1	0	0	0
714	cg02250846	1	-1	1	0	0	0
715	cg02252340	1	0	-1	0	0	0
716	cg02267312	1	1	-1	0	0	0
717	cg02269520	1	0	-1	0	0	0
718	cg02271560	1	1	-1	0	0	0
719	cg02271878	1	0	-1	0	0	0
720	cg02272447	1	0	-1	0	0	0
721	cg02273903	1	0	-1	0	0	0
722	cg02278697	1	1	-1	0	0	0
723	cg02280031	1	-1	0	0	0	0
724	cg02281178	1	0	-1	0	0	0
725	cg02282041	1	0	-1	0	0	0
726	cg02283436	1	0	-1	0	0	0
727	cg02289992	1	1	-1	0	0	0
728	cg02292948	1	0	-1	0	0	0
729	cg02294020	1	0	-1	0	0	0
730	cg02295078	1	0	-1	0	0	0
731	cg02301189	1	-1	1	0	0	0
732	cg02304070	1	1	-1	0	0	0
733	cg02304656	1	0	-1	0	0	0
734	cg02304863	1	-1	1	0	0	0
735	cg02308209	1	-1	0	0	0	0
736	cg02310562	1	1	-1	0	0	0
737	cg02312751	1	0	-1	0	0	0
738	cg02315971	1	1	-1	0	0	0
739	cg02316718	1	1	-1	0	0	0
740	cg02317400	1	-1	0	0	0	0
741	cg02317742	1	1	-1	0	0	0
742	cg02328239	1	0	-1	0	0	0
743	cg02330305	1	0	-1	0	0	0
744	cg02338191	1	0	-1	0	0	0
745	cg02338757	1	1	-1	0	0	0
746	cg02340116	1	-1	1	0	0	0
747	cg02342257	1	-1	1	0	0	0
748	cg02346342	1	-1	1	0	0	0
749	cg02350425	1	-1	0	0	0	0
750	cg02353418	1	1	-1	0	0	0
751	cg02353522	1	1	-1	0	0	0
752	cg02354207	1	0	-1	0	0	0
753	cg02354275	1	1	-1	0	0	0
754	cg02356223	1	0	-1	0	0	0
755	cg02360547	1	0	-1	0	0	0
756	cg02361724	1	0	-1	0	0	0
757	cg02362686	1	0	-1	0	0	0
758	cg02362819	1	-1	1	0	0	0
759	cg02366534	1	0	-1	0	0	0
760	cg02369052	1	-1	0	0	0	0
761	cg02369887	1	1	0	0	0	0
762	cg02370605	1	1	-1	0	0	0
763	cg02372613	1	0	-1	0	0	0
764	cg02383154	1	0	-1	0	0	0
765	cg02386875	1	0	-1	0	0	0
766	cg02387613	1	0	-1	0	0	0
767	cg02390278	1	-1	-1	0	0	0
768	cg02391387	1	-1	-1	0	0	0
769	cg02396668	1	1	-1	0	0	0
770	cg02399645	1	0	-1	0	0	0
771	cg02405765	1	0	-1	0	0	0
772	cg02424792	1	-1	0	0	0	0
773	cg02425263	1	0	-1	0	0	0
774	cg02429508	1	1	-1	0	0	0
775	cg02432159	1	-1	0	0	0	0
776	cg02448335	1	1	-1	0	0	0
777	cg02448743	1	-1	0	0	0	0
778	cg02456226	1	0	-1	0	0	0
779	cg02462853	1	1	-1	0	0	0
780	cg02464768	1	0	-1	0	0	0
781	cg02465598	1	1	-1	0	0	0
782	cg02465761	1	0	-1	0	0	0
783	cg02468230	1	0	-1	0	0	0
784	cg02472486	1	1	-1	0	0	0
785	cg02473600	1	-1	1	0	0	0
786	cg02475416	1	0	-1	0	0	0
787	cg02484391	1	0	-1	0	0	0
788	cg02485741	1	-1	1	0	0	0
789	cg02486646	1	0	-1	0	0	0
790	cg02486893	1	-1	0	0	0	0
791	cg02487987	1	-1	1	0	0	0
792	cg02490024	1	0	-1	0	0	0
793	cg02495604	1	0	-1	0	0	0
794	cg02496497	1	1	-1	0	0	0
795	cg02501463	1	1	-1	0	0	0
796	cg02504541	1	0	-1	0	0	0
797	cg02506923	1	0	-1	0	0	0
798	cg02512202	1	0	-1	0	0	0
799	cg02512375	1	1	-1	0	0	0
800	cg02513639	1	0	-1	0	0	0
801	cg02513764	1	-1	1	0	0	0
802	cg02516155	1	1	-1	0	0	0
803	cg02521585	1	-1	0	0	0	0
804	cg02530232	1	0	-1	0	0	0
805	cg02532096	1	0	-1	0	0	0
806	cg02535389	1	-1	0	0	0	0
807	cg02540427	1	-1	1	0	0	0
808	cg02543960	1	0	-1	0	0	0
809	cg02549980	1	-1	0	0	0	0
810	cg02551532	1	0	-1	0	0	0
811	cg02555166	1	-1	0	0	0	0
812	cg02558407	1	-1	0	0	0	0
813	cg02559101	1	-1	0	0	0	0
814	cg02562519	1	1	-1	0	0	0
815	cg02563971	1	-1	1	0	0	0
816	cg02568834	1	0	-1	0	0	0
817	cg02582957	1	-1	0	0	0	0
818	cg02583736	1	-1	0	0	0	0
819	cg02593082	1	0	-1	0	0	0
820	cg02595770	1	-1	1	0	0	0
821	cg02603686	1	0	-1	0	0	0
822	cg02613418	1	-1	1	0	0	0
823	cg02614217	1	-1	1	0	0	0
824	cg02614389	1	0	-1	0	0	0
825	cg02616653	1	-1	0	0	0	0
826	cg02620470	1	-1	1	0	0	0
827	cg02621442	1	0	-1	0	0	0
828	cg02623617	1	-1	1	0	0	0
829	cg02624855	1	1	-1	0	0	0
830	cg02629205	1	-1	0	0	0	0
831	cg02637586	1	0	-1	0	0	0
832	cg02639540	1	1	-1	0	0	0
833	cg02642889	1	0	-1	0	0	0
834	cg02649987	1	0	-1	0	0	0
835	cg02650055	1	-1	1	0	0	0
836	cg02660350	1	0	-1	0	0	0
837	cg02663540	1	-1	1	0	0	0
838	cg02671116	1	0	-1	0	0	0
839	cg02671806	1	-1	1	0	0	0
840	cg02673256	1	1	-1	0	0	0
841	cg02675010	1	1	-1	0	0	0
842	cg02676476	1	-1	0	0	0	0
843	cg02678482	1	0	-1	0	0	0
844	cg02681134	1	1	-1	0	0	0
845	cg02687928	1	0	-1	0	0	0
846	cg02688710	1	-1	1	0	0	0
847	cg02692912	1	0	-1	0	0	0
848	cg02694676	1	0	-1	0	0	0
849	cg02697237	1	1	-1	0	0	0
850	cg02707576	1	1	-1	0	0	0
851	cg02707669	1	1	-1	0	0	0
852	cg02707869	1	1	-1	0	0	0
853	cg02709834	1	0	-1	0	0	0
854	cg02712224	1	0	-1	0	0	0
855	cg02713319	1	-1	0	0	0	0
856	cg02717887	1	0	-1	0	0	0
857	cg02725055	1	0	-1	0	0	0
858	cg02728748	1	1	-1	0	0	0
859	cg02732671	1	1	-1	0	0	0
860	cg02738205	1	-1	1	0	0	0
861	cg02738256	1	-1	1	0	0	0
862	cg02743297	1	-1	1	0	0	0
863	cg02743878	1	-1	0	0	0	0
864	cg02747412	1	0	-1	0	0	0
865	cg02753619	1	0	-1	0	0	0
866	cg02754399	1	-1	0	0	0	0
867	cg02755847	1	-1	0	0	0	0
868	cg02760553	1	0	-1	0	0	0
869	cg02765328	1	0	-1	0	0	0
870	cg02768197	1	0	-1	0	0	0
871	cg02769837	1	0	-1	0	0	0
872	cg02787772	1	0	-1	0	0	0
873	cg02788839	1	-1	0	0	0	0
874	cg02790021	1	0	-1	0	0	0
875	cg02794621	1	0	-1	0	0	0
876	cg02796496	1	-1	0	0	0	0
877	cg02797869	1	0	-1	0	0	0
878	cg02812899	1	-1	0	0	0	0
879	cg02813845	1	0	-1	0	0	0
880	cg02825240	1	-1	1	0	0	0
881	cg02837122	1	1	-1	0	0	0
882	cg02842227	1	1	-1	0	0	0
883	cg02843092	1	-1	-1	0	0	0
884	cg02845279	1	-1	0	0	0	0
885	cg02847074	1	-1	0	0	0	0
886	cg02849279	1	0	-1	0	0	0
887	cg02851087	1	-1	1	0	0	0
888	cg02851105	1	0	-1	0	0	0
889	cg02856606	1	0	-1	0	0	0
890	cg02860186	1	-1	1	0	0	0
891	cg02860282	1	0	-1	0	0	0
892	cg02862354	1	1	-1	0	0	0
893	cg02863177	1	0	-1	0	0	0
894	cg02870584	1	0	-1	0	0	0
895	cg02871208	1	1	-1	0	0	0
896	cg02872948	1	0	-1	0	0	0
897	cg02876276	1	-1	0	0	0	0
898	cg02881158	1	-1	0	0	0	0
899	cg02882264	1	0	-1	0	0	0
900	cg02882857	1	-1	0	0	0	0
901	cg02882962	1	-1	1	0	0	0
902	cg02883229	1	1	-1	0	0	0
903	cg02887715	1	-1	1	0	0	0
904	cg02900183	1	0	-1	0	0	0
905	cg02900516	1	-1	0	0	0	0
906	cg02901122	1	1	-1	0	0	0
907	cg02902477	1	0	-1	0	0	0
908	cg02903589	1	0	-1	0	0	0
909	cg02904642	1	0	-1	0	0	0
910	cg02905964	1	1	-1	0	0	0
911	cg02910020	1	0	-1	0	0	0
912	cg02914429	1	0	-1	0	0	0
913	cg02916809	1	1	-1	0	0	0
914	cg02920502	1	1	0	0	0	0
915	cg02922563	1	0	-1	0	0	0
916	cg02923485	1	1	-1	0	0	0
917	cg02925049	1	0	-1	0	0	0
918	cg02929526	1	-1	1	0	0	0
919	cg02931729	1	0	-1	0	0	0
920	cg02932314	1	-1	0	0	0	0
921	cg02933679	1	-1	1	0	0	0
922	cg02937925	1	1	-1	0	0	0
923	cg02957340	1	1	-1	0	0	0
924	cg02961087	1	-1	0	0	0	0
925	cg02964213	1	-1	0	0	0	0
926	cg02965092	1	0	-1	0	0	0
927	cg02967546	1	-1	1	0	0	0
928	cg02973068	1	1	-1	0	0	0
929	cg02975041	1	0	-1	0	0	0
930	cg02975049	1	0	-1	0	0	0
931	cg02978139	1	0	-1	0	0	0
932	cg02979819	1	1	0	0	0	0
933	cg02979923	1	-1	1	0	0	0
934	cg02984193	1	-1	1	0	0	0
935	cg02988046	1	-1	1	0	0	0
936	cg02989828	1	0	-1	0	0	0
937	cg02993324	1	0	-1	0	0	0
938	cg02993533	1	1	-1	0	0	0
939	cg02995493	1	0	-1	0	0	0
940	cg02999108	1	-1	1	0	0	0
941	cg03004273	1	-1	1	0	0	0
942	cg03004280	1	-1	1	0	0	0
943	cg03011024	1	-1	0	0	0	0
944	cg03015080	1	-1	-1	0	0	0
945	cg03016605	1	-1	-1	0	0	0
946	cg03018796	1	1	-1	0	0	0
947	cg03025164	1	-1	0	0	0	0
948	cg03028148	1	0	-1	0	0	0
949	cg03031672	1	-1	0	0	0	0
950	cg03033572	1	-1	1	0	0	0
951	cg03035213	1	0	-1	0	0	0
952	cg03038773	1	0	-1	0	0	0
953	cg03047098	1	1	-1	0	0	0
954	cg03053407	1	1	-1	0	0	0
955	cg03055478	1	0	-1	0	0	0
956	cg03057213	1	1	-1	0	0	0
957	cg03058247	1	0	-1	0	0	0
958	cg03060986	1	-1	0	0	0	0
959	cg03061677	1	-1	1	0	0	0
960	cg03062564	1	0	-1	0	0	0
961	cg03063710	1	-1	1	0	0	0
962	cg03064546	1	-1	0	0	0	0
963	cg03066138	1	0	-1	0	0	0
964	cg03074424	1	0	-1	0	0	0
965	cg03074984	1	0	-1	0	0	0
966	cg03081134	1	1	-1	0	0	0
967	cg03089869	1	1	-1	0	0	0
968	cg03090448	1	1	-1	0	0	0
969	cg03092191	1	0	-1	0	0	0
970	cg03093806	1	-1	1	0	0	0
971	cg03094410	1	-1	1	0	0	0
972	cg03096401	1	1	-1	0	0	0
973	cg03098937	1	1	-1	0	0	0
974	cg03107726	1	0	-1	0	0	0
975	cg03108496	1	-1	1	0	0	0
976	cg03112782	1	-1	1	0	0	0
977	cg03116649	1	-1	0	0	0	0
978	cg03117416	1	-1	0	0	0	0
979	cg03121659	1	1	-1	0	0	0
980	cg03128408	1	-1	1	0	0	0
981	cg03128590	1	0	-1	0	0	0
982	cg03129541	1	1	0	0	0	0
983	cg03129853	1	0	-1	0	0	0
984	cg03129964	1	1	-1	0	0	0
985	cg03131729	1	0	-1	0	0	0
986	cg03142956	1	0	-1	0	0	0
987	cg03147184	1	0	-1	0	0	0
988	cg03150857	1	-1	1	0	0	0
989	cg03152288	1	0	-1	0	0	0
990	cg03152504	1	-1	1	0	0	0
991	cg03156443	1	1	-1	0	0	0
992	cg03156851	1	-1	1	0	0	0
993	cg03167642	1	0	-1	0	0	0
994	cg03167980	1	1	-1	0	0	0
995	cg03170879	1	0	-1	0	0	0
996	cg03175730	1	0	-1	0	0	0
997	cg03177666	1	-1	0	0	0	0
998	cg03190578	1	0	-1	0	0	0
999	cg03191894	1	-1	0	0	0	0
1000	cg03194923	1	0	-1	0	0	0
1001	cg03196766	1	0	-1	0	0	0
1002	cg03202416	1	0	-1	0	0	0
1003	cg03204305	1	-1	0	0	0	0
1004	cg03205103	1	0	-1	0	0	0
1005	cg03218003	1	1	-1	0	0	0
1006	cg03218563	1	-1	1	0	0	0
1007	cg03220633	1	-1	1	0	0	0
1008	cg03221676	1	-1	1	0	0	0
1009	cg03223185	1	0	-1	0	0	0
1010	cg03224685	1	-1	0	0	0	0
1011	cg03227191	1	0	-1	0	0	0
1012	cg03228966	1	-1	0	0	0	0
1013	cg03235119	1	0	-1	0	0	0
1014	cg03236570	1	0	-1	0	0	0
1015	cg03236992	1	0	-1	0	0	0
1016	cg03237412	1	0	-1	0	0	0
1017	cg03238639	1	1	-1	0	0	0
1018	cg03238677	1	0	-1	0	0	0
1019	cg03241502	1	-1	0	0	0	0
1020	cg03243962	1	-1	0	0	0	0
1021	cg03252536	1	1	-1	0	0	0
1022	cg03253629	1	0	-1	0	0	0
1023	cg03254875	1	1	-1	0	0	0
1024	cg03256335	1	-1	0	0	0	0
1025	cg03256465	1	0	-1	0	0	0
1026	cg03260785	1	0	-1	0	0	0
1027	cg03262205	1	0	-1	0	0	0
1028	cg03263025	1	-1	1	0	0	0
1029	cg03265062	1	1	-1	0	0	0
1030	cg03267160	1	0	-1	0	0	0
1031	cg03272225	1	-1	0	0	0	0
1032	cg03286969	1	0	-1	0	0	0
1033	cg03287877	1	0	-1	0	0	0
1034	cg03288655	1	-1	1	0	0	0
1035	cg03292241	1	1	-1	0	0	0
1036	cg03298495	1	-1	0	0	0	0
1037	cg03298524	1	-1	0	0	0	0
1038	cg03303162	1	1	-1	0	0	0
1039	cg03305190	1	0	-1	0	0	0
1040	cg03309232	1	1	-1	0	0	0
1041	cg03309350	1	0	-1	0	0	0
1042	cg03310027	1	-1	1	0	0	0
1043	cg03310469	1	-1	1	0	0	0
1044	cg03312366	1	-1	0	0	0	0
1045	cg03312661	1	0	-1	0	0	0
1046	cg03323292	1	1	-1	0	0	0
1047	cg03324194	1	0	-1	0	0	0
1048	cg03325767	1	0	-1	0	0	0
1049	cg03327386	1	0	-1	0	0	0
1050	cg03330762	1	0	-1	0	0	0
1051	cg03337528	1	1	-1	0	0	0
1052	cg03338294	1	0	-1	0	0	0
1053	cg03341758	1	1	-1	0	0	0
1054	cg03343730	1	1	-1	0	0	0
1055	cg03344097	1	0	-1	0	0	0
1056	cg03348978	1	-1	1	0	0	0
1057	cg03354567	1	0	-1	0	0	0
1058	cg03356537	1	0	-1	0	0	0
1059	cg03357730	1	1	-1	0	0	0
1060	cg03360479	1	-1	1	0	0	0
1061	cg03360481	1	-1	0	0	0	0
1062	cg03361429	1	0	-1	0	0	0
1063	cg03365037	1	-1	1	0	0	0
1064	cg03366776	1	1	-1	0	0	0
1065	cg03378876	1	1	0	0	0	0
1066	cg03385270	1	0	-1	0	0	0
1067	cg03389653	1	0	-1	0	0	0
1068	cg03396560	1	0	-1	0	0	0
1069	cg03397609	1	0	-1	0	0	0
1070	cg03399398	1	1	-1	0	0	0
1071	cg03402805	1	0	-1	0	0	0
1072	cg03404452	1	1	-1	0	0	0
1073	cg03410961	1	0	-1	0	0	0
1074	cg03411548	1	0	-1	0	0	0
1075	cg03414569	1	-1	1	0	0	0
1076	cg03417903	1	-1	0	0	0	0
1077	cg03423235	1	-1	0	0	0	0
1078	cg03424127	1	1	-1	0	0	0
1079	cg03427069	1	1	-1	0	0	0
1080	cg03432275	1	0	-1	0	0	0
1081	cg03443790	1	-1	0	0	0	0
1082	cg03454397	1	1	-1	0	0	0
1083	cg03456220	1	0	-1	0	0	0
1084	cg03461495	1	-1	1	0	0	0
1085	cg03462699	1	0	-1	0	0	0
1086	cg03469869	1	0	-1	0	0	0
1087	cg03470180	1	1	-1	0	0	0
1088	cg03490406	1	-1	-1	0	0	0
1089	cg03502863	1	-1	-1	0	0	0
1090	cg03513901	1	1	-1	0	0	0
1091	cg03514770	1	-1	0	0	0	0
1092	cg03514935	1	0	-1	0	0	0
1093	cg03522447	1	1	-1	0	0	0
1094	cg03526902	1	0	-1	0	0	0
1095	cg03527683	1	-1	1	0	0	0
1096	cg03532709	1	0	-1	0	0	0
1097	cg03536846	1	0	-1	0	0	0
1098	cg03541759	1	0	-1	0	0	0
1099	cg03544525	1	0	-1	0	0	0
1100	cg03556393	1	1	-1	0	0	0
1101	cg03560090	1	0	-1	0	0	0
1102	cg03569506	1	1	-1	0	0	0
1103	cg03581894	1	1	-1	0	0	0
1104	cg03586379	1	-1	0	0	0	0
1105	cg03588039	1	0	-1	0	0	0
1106	cg03595754	1	-1	-1	0	0	0
1107	cg03596180	1	1	-1	0	0	0
1108	cg03598726	1	-1	1	0	0	0
1109	cg03599110	1	0	-1	0	0	0
1110	cg03604172	1	0	-1	0	0	0
1111	cg03604838	1	0	-1	0	0	0
1112	cg03609088	1	0	-1	0	0	0
1113	cg03610346	1	0	-1	0	0	0
1114	cg03610733	1	-1	0	0	0	0
1115	cg03612692	1	0	-1	0	0	0
1116	cg03616958	1	-1	0	0	0	0
1117	cg03623771	1	0	-1	0	0	0
1118	cg03629577	1	1	-1	0	0	0
1119	cg03639783	1	-1	0	0	0	0
1120	cg03642224	1	1	-1	0	0	0
1121	cg03647327	1	1	-1	0	0	0
1122	cg03651138	1	-1	0	0	0	0
1123	cg03653317	1	1	-1	0	0	0
1124	cg03655005	1	-1	1	0	0	0
1125	cg03655457	1	-1	1	0	0	0
1126	cg03660115	1	0	-1	0	0	0
1127	cg03661160	1	-1	1	0	0	0
1128	cg03661616	1	-1	1	0	0	0
1129	cg03661901	1	0	-1	0	0	0
1130	cg03666244	1	-1	1	0	0	0
1131	cg03667862	1	0	-1	0	0	0
1132	cg03674308	1	-1	1	0	0	0
1133	cg03678860	1	-1	0	0	0	0
1134	cg03681786	1	1	-1	0	0	0
1135	cg03682117	1	-1	1	0	0	0
1136	cg03701222	1	1	-1	0	0	0
1137	cg03701779	1	0	-1	0	0	0
1138	cg03703498	1	-1	0	0	0	0
1139	cg03705947	1	-1	1	0	0	0
1140	cg03710487	1	0	-1	0	0	0
1141	cg03714416	1	-1	1	0	0	0
1142	cg03719625	1	-1	-1	0	0	0
1143	cg03719719	1	-1	0	0	0	0
1144	cg03720074	1	-1	-1	0	0	0
1145	cg03720838	1	0	-1	0	0	0
1146	cg03721064	1	1	-1	0	0	0
1147	cg03721281	1	0	-1	0	0	0
1148	cg03729853	1	1	-1	0	0	0
1149	cg03736562	1	1	-1	0	0	0
1150	cg03736977	1	0	-1	0	0	0
1151	cg03738154	1	0	-1	0	0	0
1152	cg03743119	1	-1	1	0	0	0
1153	cg03745386	1	1	-1	0	0	0
1154	cg03747016	1	0	-1	0	0	0
1155	cg03748806	1	-1	1	0	0	0
1156	cg03750737	1	0	-1	0	0	0
1157	cg03755098	1	-1	1	0	0	0
1158	cg03764506	1	-1	0	0	0	0
1159	cg03767515	1	1	-1	0	0	0
1160	cg03767970	1	-1	1	0	0	0
1161	cg03768777	1	1	-1	0	0	0
1162	cg03771133	1	1	-1	0	0	0
1163	cg03771385	1	0	-1	0	0	0
1164	cg03775649	1	-1	1	0	0	0
1165	cg03778690	1	0	-1	0	0	0
1166	cg03787711	1	-1	1	0	0	0
1167	cg03790288	1	0	-1	0	0	0
1168	cg03800065	1	-1	0	0	0	0
1169	cg03800721	1	1	-1	0	0	0
1170	cg03801310	1	0	-1	0	0	0
1171	cg03801410	1	0	-1	0	0	0
1172	cg03803325	1	1	-1	0	0	0
1173	cg03807298	1	0	-1	0	0	0
1174	cg03807711	1	0	-1	0	0	0
1175	cg03810621	1	-1	1	0	0	0
1176	cg03814399	1	0	-1	0	0	0
1177	cg03816207	1	-1	0	0	0	0
1178	cg03817671	1	-1	0	0	0	0
1179	cg03817675	1	0	-1	0	0	0
1180	cg03817939	1	1	-1	0	0	0
1181	cg03823494	1	-1	0	0	0	0
1182	cg03825790	1	-1	1	0	0	0
1183	cg03830408	1	0	-1	0	0	0
1184	cg03844923	1	1	-1	0	0	0
1185	cg03857632	1	1	-1	0	0	0
1186	cg03862030	1	0	-1	0	0	0
1187	cg03863149	1	0	-1	0	0	0
1188	cg03863817	1	-1	1	0	0	0
1189	cg03865546	1	0	-1	0	0	0
1190	cg03867797	1	1	-1	0	0	0
1191	cg03867963	1	0	-1	0	0	0
1192	cg03869253	1	-1	0	0	0	0
1193	cg03872376	1	-1	0	0	0	0
1194	cg03874537	1	-1	1	0	0	0
1195	cg03878496	1	-1	0	0	0	0
1196	cg03891318	1	0	-1	0	0	0
1197	cg03891849	1	1	-1	0	0	0
1198	cg03898690	1	-1	1	0	0	0
1199	cg03900072	1	0	-1	0	0	0
1200	cg03901462	1	-1	1	0	0	0
1201	cg03902565	1	1	-1	0	0	0
1202	cg03913806	1	-1	1	0	0	0
1203	cg03919613	1	1	-1	0	0	0
1204	cg03923353	1	0	-1	0	0	0
1205	cg03927520	1	-1	-1	0	0	0
1206	cg03935157	1	0	-1	0	0	0
1207	cg03935544	1	0	-1	0	0	0
1208	cg03935872	1	-1	0	0	0	0
1209	cg03935957	1	1	-1	0	0	0
1210	cg03939054	1	1	-1	0	0	0
1211	cg03943218	1	1	-1	0	0	0
1212	cg03948536	1	-1	1	0	0	0
1213	cg03950000	1	0	-1	0	0	0
1214	cg03951248	1	-1	0	0	0	0
1215	cg03953660	1	-1	0	0	0	0
1216	cg03960528	1	0	-1	0	0	0
1217	cg03962664	1	0	-1	0	0	0
1218	cg03966785	1	-1	1	0	0	0
1219	cg03979162	1	-1	1	0	0	0
1220	cg03979206	1	-1	0	0	0	0
1221	cg03982507	1	1	-1	0	0	0
1222	cg03982819	1	0	-1	0	0	0
1223	cg03983811	1	-1	1	0	0	0
1224	cg03987199	1	0	-1	0	0	0
1225	cg03987748	1	-1	0	0	0	0
1226	cg03989610	1	0	-1	0	0	0
1227	cg03995857	1	0	-1	0	0	0
1228	cg03996822	1	-1	0	0	0	0
1229	cg03998871	1	1	-1	0	0	0
1230	cg04006656	1	1	-1	0	0	0
1231	cg04007931	1	1	-1	0	0	0
1232	cg04017116	1	0	-1	0	0	0
1233	cg04017479	1	-1	1	0	0	0
1234	cg04020066	1	1	-1	0	0	0
1235	cg04022019	1	1	-1	0	0	0
1236	cg04023369	1	1	-1	0	0	0
1237	cg04027805	1	-1	1	0	0	0
1238	cg04029255	1	-1	0	0	0	0
1239	cg04035070	1	1	-1	0	0	0
1240	cg04039417	1	0	-1	0	0	0
1241	cg04042090	1	-1	0	0	0	0
1242	cg04045419	1	0	-1	0	0	0
1243	cg04047472	1	-1	1	0	0	0
1244	cg04050578	1	0	-1	0	0	0
1245	cg04053392	1	1	0	0	0	0
1246	cg04057093	1	0	-1	0	0	0
1247	cg04061117	1	1	-1	0	0	0
1248	cg04063194	1	0	-1	0	0	0
1249	cg04063615	1	-1	0	0	0	0
1250	cg04071194	1	0	-1	0	0	0
1251	cg04071427	1	0	-1	0	0	0
1252	cg04071967	1	-1	0	0	0	0
1253	cg04072928	1	-1	1	0	0	0
1254	cg04073039	1	-1	1	0	0	0
1255	cg04078939	1	-1	1	0	0	0
1256	cg04084157	1	0	-1	0	0	0
1257	cg04084898	1	0	-1	0	0	0
1258	cg04089426	1	1	-1	0	0	0
1259	cg04092231	1	-1	0	0	0	0
1260	cg04092669	1	0	-1	0	0	0
1261	cg04100048	1	-1	1	0	0	0
1262	cg04100386	1	0	-1	0	0	0
1263	cg04100724	1	-1	1	0	0	0
1264	cg04101874	1	-1	-1	0	0	0
1265	cg04104966	1	0	-1	0	0	0
1266	cg04105282	1	-1	1	0	0	0
1267	cg04105453	1	1	-1	0	0	0
1268	cg04109220	1	-1	1	0	0	0
1269	cg04109230	1	0	-1	0	0	0
1270	cg04109278	1	1	-1	0	0	0
1271	cg04109543	1	0	-1	0	0	0
1272	cg04112567	1	-1	0	0	0	0
1273	cg04117853	1	-1	1	0	0	0
1274	cg04123776	1	1	-1	0	0	0
1275	cg04127233	1	0	-1	0	0	0
1276	cg04132334	1	1	-1	0	0	0
1277	cg04132809	1	-1	0	0	0	0
1278	cg04137380	1	0	-1	0	0	0
1279	cg04140708	1	0	-1	0	0	0
1280	cg04141379	1	1	-1	0	0	0
1281	cg04142690	1	1	-1	0	0	0
1282	cg04142955	1	0	-1	0	0	0
1283	cg04147049	1	0	-1	0	0	0
1284	cg04148091	1	-1	-1	0	0	0
1285	cg04164172	1	-1	1	0	0	0
1286	cg04164415	1	0	-1	0	0	0
1287	cg04165030	1	1	-1	0	0	0
1288	cg04165840	1	0	-1	0	0	0
1289	cg04166042	1	0	-1	0	0	0
1290	cg04166070	1	1	-1	0	0	0
1291	cg04166618	1	1	-1	0	0	0
1292	cg04167844	1	1	-1	0	0	0
1293	cg04172994	1	0	-1	0	0	0
1294	cg04180668	1	-1	1	0	0	0
1295	cg04185729	1	0	-1	0	0	0
1296	cg04192714	1	-1	0	0	0	0
1297	cg04199396	1	1	-1	0	0	0
1298	cg04200643	1	0	-1	0	0	0
1299	cg04205193	1	0	-1	0	0	0
1300	cg04206021	1	-1	0	0	0	0
1301	cg04206644	1	-1	1	0	0	0
1302	cg04208292	1	1	-1	0	0	0
1303	cg04208499	1	-1	0	0	0	0
1304	cg04209971	1	-1	1	0	0	0
1305	cg04211671	1	0	-1	0	0	0
1306	cg04212979	1	-1	1	0	0	0
1307	cg04214993	1	-1	0	0	0	0
1308	cg04219083	1	0	-1	0	0	0
1309	cg04221606	1	-1	0	0	0	0
1310	cg04223844	1	-1	1	0	0	0
1311	cg04227237	1	1	-1	0	0	0
1312	cg04227789	1	-1	1	0	0	0
1313	cg04236723	1	0	-1	0	0	0
1314	cg04237662	1	1	-1	0	0	0
1315	cg04252313	1	0	-1	0	0	0
1316	cg04252894	1	-1	0	0	0	0
1317	cg04258329	1	0	-1	0	0	0
1318	cg04258457	1	1	-1	0	0	0
1319	cg04263316	1	0	-1	0	0	0
1320	cg04264442	1	-1	1	0	0	0
1321	cg04264864	1	0	-1	0	0	0
1322	cg04272145	1	-1	1	0	0	0
1323	cg04274344	1	0	-1	0	0	0
1324	cg04275373	1	1	-1	0	0	0
1325	cg04285064	1	0	-1	0	0	0
1326	cg04285378	1	1	-1	0	0	0
1327	cg04286003	1	0	-1	0	0	0
1328	cg04288049	1	0	-1	0	0	0
1329	cg04290666	1	0	-1	0	0	0
1330	cg04292355	1	0	-1	0	0	0
1331	cg04293725	1	-1	-1	0	0	0
1332	cg04297093	1	-1	0	0	0	0
1333	cg04299621	1	0	-1	0	0	0
1334	cg04301104	1	-1	1	0	0	0
1335	cg04301800	1	-1	1	0	0	0
1336	cg04302946	1	-1	0	0	0	0
1337	cg04310074	1	0	-1	0	0	0
1338	cg04310824	1	0	-1	0	0	0
1339	cg04311961	1	0	-1	0	0	0
1340	cg04315264	1	-1	1	0	0	0
1341	cg04317366	1	-1	1	0	0	0
1342	cg04320354	1	0	-1	0	0	0
1343	cg04325130	1	1	-1	0	0	0
1344	cg04329977	1	0	-1	0	0	0
1345	cg04339746	1	-1	0	0	0	0
1346	cg04348041	1	1	-1	0	0	0
1347	cg04349311	1	-1	1	0	0	0
1348	cg04349509	1	-1	1	0	0	0
1349	cg04357203	1	0	-1	0	0	0
1350	cg04364504	1	0	-1	0	0	0
1351	cg04365817	1	0	-1	0	0	0
1352	cg04367197	1	1	-1	0	0	0
1353	cg04368094	1	-1	1	0	0	0
1354	cg04372120	1	-1	0	0	0	0
1355	cg04381719	1	-1	0	0	0	0
1356	cg04384969	1	-1	0	0	0	0
1357	cg04385220	1	0	-1	0	0	0
1358	cg04387820	1	0	-1	0	0	0
1359	cg04396242	1	0	-1	0	0	0
1360	cg04396685	1	0	-1	0	0	0
1361	cg04402891	1	-1	1	0	0	0
1362	cg04413397	1	1	-1	0	0	0
1363	cg04413929	1	0	-1	0	0	0
1364	cg04413986	1	-1	1	0	0	0
1365	cg04414913	1	-1	0	0	0	0
1366	cg04416302	1	-1	0	0	0	0
1367	cg04417703	1	1	-1	0	0	0
1368	cg04419570	1	0	-1	0	0	0
1369	cg04420599	1	0	-1	0	0	0
1370	cg04431788	1	-1	0	0	0	0
1371	cg04433555	1	-1	-1	0	0	0
1372	cg04438814	1	0	-1	0	0	0
1373	cg04439623	1	0	-1	0	0	0
1374	cg04442328	1	1	-1	0	0	0
1375	cg04442497	1	0	-1	0	0	0
1376	cg04444465	1	-1	-1	0	0	0
1377	cg04444865	1	-1	0	0	0	0
1378	cg04446992	1	1	-1	0	0	0
1379	cg04455430	1	0	-1	0	0	0
1380	cg04457051	1	0	-1	0	0	0
1381	cg04457690	1	-1	0	0	0	0
1382	cg04476695	1	0	-1	0	0	0
1383	cg04483460	1	0	-1	0	0	0
1384	cg04485391	1	0	-1	0	0	0
1385	cg04493143	1	0	-1	0	0	0
1386	cg04494710	1	-1	1	0	0	0
1387	cg04498802	1	0	-1	0	0	0
1388	cg04499214	1	0	-1	0	0	0
1389	cg04504933	1	-1	1	0	0	0
1390	cg04505692	1	0	-1	0	0	0
1391	cg04507915	1	-1	0	0	0	0
1392	cg04514983	1	1	-1	0	0	0
1393	cg04518106	1	0	-1	0	0	0
1394	cg04520242	1	-1	0	0	0	0
1395	cg04525757	1	1	-1	0	0	0
1396	cg04529724	1	-1	0	0	0	0
1397	cg04533487	1	0	-1	0	0	0
1398	cg04534813	1	0	-1	0	0	0
1399	cg04534926	1	1	-1	0	0	0
1400	cg04536008	1	0	-1	0	0	0
1401	cg04536419	1	0	-1	0	0	0
1402	cg04539153	1	-1	-1	0	0	0
1403	cg04539573	1	-1	1	0	0	0
1404	cg04540976	1	-1	1	0	0	0
1405	cg04541656	1	1	-1	0	0	0
1406	cg04542492	1	1	-1	0	0	0
1407	cg04548032	1	0	-1	0	0	0
1408	cg04548589	1	0	-1	0	0	0
1409	cg04555139	1	-1	1	0	0	0
1410	cg04556393	1	0	-1	0	0	0
1411	cg04557774	1	0	-1	0	0	0
1412	cg04561753	1	0	-1	0	0	0
1413	cg04562909	1	1	-1	0	0	0
1414	cg04562976	1	1	-1	0	0	0
1415	cg04565649	1	-1	1	0	0	0
1416	cg04566480	1	-1	0	0	0	0
1417	cg04568592	1	0	-1	0	0	0
1418	cg04571321	1	1	-1	0	0	0
1419	cg04573976	1	1	-1	0	0	0
1420	cg04574346	1	-1	1	0	0	0
1421	cg04575343	1	-1	1	0	0	0
1422	cg04577910	1	1	-1	0	0	0
1423	cg04581832	1	1	-1	0	0	0
1424	cg04582357	1	1	-1	0	0	0
1425	cg04582364	1	0	-1	0	0	0
1426	cg04583149	1	0	-1	0	0	0
1427	cg04584781	1	-1	0	0	0	0
1428	cg04585335	1	0	-1	0	0	0
1429	cg04589074	1	0	-1	0	0	0
1430	cg04590730	1	-1	1	0	0	0
1431	cg04592204	1	0	-1	0	0	0
1432	cg04593550	1	1	-1	0	0	0
1433	cg04597957	1	0	-1	0	0	0
1434	cg04598479	1	-1	0	0	0	0
1435	cg04598744	1	0	-1	0	0	0
1436	cg04599876	1	0	-1	0	0	0
1437	cg04606769	1	0	-1	0	0	0
1438	cg04608326	1	-1	0	0	0	0
1439	cg04618969	1	-1	1	0	0	0
1440	cg04620466	1	0	-1	0	0	0
1441	cg04621664	1	-1	0	0	0	0
1442	cg04622777	1	-1	1	0	0	0
1443	cg04631732	1	0	-1	0	0	0
1444	cg04637204	1	-1	0	0	0	0
1445	cg04637967	1	0	-1	0	0	0
1446	cg04640920	1	0	-1	0	0	0
1447	cg04640972	1	1	-1	0	0	0
1448	cg04646096	1	-1	0	0	0	0
1449	cg04647791	1	0	-1	0	0	0
1450	cg04648143	1	-1	1	0	0	0
1451	cg04648747	1	1	-1	0	0	0
1452	cg04653928	1	0	-1	0	0	0
1453	cg04655474	1	1	-1	0	0	0
1454	cg04665124	1	-1	0	0	0	0
1455	cg04669077	1	0	-1	0	0	0
1456	cg04672450	1	-1	1	0	0	0
1457	cg04672706	1	0	-1	0	0	0
1458	cg04678565	1	-1	0	0	0	0
1459	cg04684105	1	0	-1	0	0	0
1460	cg04685534	1	0	-1	0	0	0
1461	cg04685570	1	0	-1	0	0	0
1462	cg04689080	1	0	-1	0	0	0
1463	cg04690464	1	-1	1	0	0	0
1464	cg04694430	1	0	-1	0	0	0
1465	cg04697784	1	1	-1	0	0	0
1466	cg04698187	1	-1	1	0	0	0
1467	cg04704964	1	-1	-1	0	0	0
1468	cg04705368	1	-1	0	0	0	0
1469	cg04710402	1	1	-1	0	0	0
1470	cg04713453	1	-1	0	0	0	0
1471	cg04717240	1	0	-1	0	0	0
1472	cg04722620	1	0	-1	0	0	0
1473	cg04723137	1	-1	0	0	0	0
1474	cg04726800	1	1	-1	0	0	0
1475	cg04729018	1	0	-1	0	0	0
1476	cg04729826	1	1	-1	0	0	0
1477	cg04731570	1	-1	1	0	0	0
1478	cg04739953	1	-1	0	0	0	0
1479	cg04744379	1	-1	0	0	0	0
1480	cg04749129	1	0	-1	0	0	0
1481	cg04751035	1	1	-1	0	0	0
1482	cg04752352	1	0	-1	0	0	0
1483	cg04754916	1	-1	0	0	0	0
1484	cg04754956	1	-1	0	0	0	0
1485	cg04757443	1	-1	0	0	0	0
1486	cg04763468	1	-1	0	0	0	0
1487	cg04763992	1	0	-1	0	0	0
1488	cg04771550	1	-1	0	0	0	0
1489	cg04771820	1	1	-1	0	0	0
1490	cg04778274	1	1	-1	0	0	0
1491	cg04782241	1	0	-1	0	0	0
1492	cg04788288	1	-1	-1	0	0	0
1493	cg04788926	1	0	-1	0	0	0
1494	cg04792644	1	0	-1	0	0	0
1495	cg04794804	1	-1	0	0	0	0
1496	cg04795350	1	-1	1	0	0	0
1497	cg04797180	1	1	-1	0	0	0
1498	cg04804648	1	0	-1	0	0	0
1499	cg04810656	1	0	-1	0	0	0
1500	cg04810816	1	0	-1	0	0	0
1501	cg04811502	1	1	-1	0	0	0
1502	cg04811887	1	0	-1	0	0	0
1503	cg04814450	1	0	-1	0	0	0
1504	cg04815019	1	0	-1	0	0	0
1505	cg04816302	1	0	-1	0	0	0
1506	cg04818710	1	-1	1	0	0	0
1507	cg04819250	1	-1	1	0	0	0
1508	cg04821248	1	0	-1	0	0	0
1509	cg04822518	1	1	-1	0	0	0
1510	cg04824490	1	-1	-1	0	0	0
1511	cg04831708	1	1	-1	0	0	0
1512	cg04845185	1	0	-1	0	0	0
1513	cg04849556	1	-1	1	0	0	0
1514	cg04850395	1	-1	1	0	0	0
1515	cg04853018	1	-1	0	0	0	0
1516	cg04856043	1	1	-1	0	0	0
1517	cg04856657	1	-1	1	0	0	0
1518	cg04859552	1	-1	1	0	0	0
1519	cg04859706	1	1	-1	0	0	0
1520	cg04861934	1	0	-1	0	0	0
1521	cg04862208	1	-1	1	0	0	0
1522	cg04862500	1	1	-1	0	0	0
1523	cg04863888	1	1	-1	0	0	0
1524	cg04864309	1	0	-1	0	0	0
1525	cg04867583	1	-1	0	0	0	0
1526	cg04869122	1	0	-1	0	0	0
1527	cg04871449	1	-1	0	0	0	0
1528	cg04878489	1	1	-1	0	0	0
1529	cg04880618	1	0	-1	0	0	0
1530	cg04883609	1	-1	0	0	0	0
1531	cg04883732	1	-1	0	0	0	0
1532	cg04888085	1	0	-1	0	0	0
1533	cg04889973	1	-1	0	0	0	0
1534	cg04891921	1	0	-1	0	0	0
1535	cg04900785	1	-1	1	0	0	0
1536	cg04901847	1	-1	0	0	0	0
1537	cg04907259	1	-1	0	0	0	0
1538	cg04910295	1	0	-1	0	0	0
1539	cg04913657	1	1	-1	0	0	0
1540	cg04913913	1	0	-1	0	0	0
1541	cg04915161	1	0	-1	0	0	0
1542	cg04916466	1	0	-1	0	0	0
1543	cg04928875	1	0	-1	0	0	0
1544	cg04933208	1	-1	1	0	0	0
1545	cg04934436	1	1	-1	0	0	0
1546	cg04935598	1	-1	0	0	0	0
1547	cg04936377	1	0	-1	0	0	0
1548	cg04938591	1	0	-1	0	0	0
1549	cg04943581	1	-1	1	0	0	0
1550	cg04945443	1	1	-1	0	0	0
1551	cg04951822	1	-1	1	0	0	0
1552	cg04957803	1	0	-1	0	0	0
1553	cg04958872	1	0	-1	0	0	0
1554	cg04961618	1	0	-1	0	0	0
1555	cg04961620	1	-1	1	0	0	0
1556	cg04966354	1	0	-1	0	0	0
1557	cg04980805	1	0	-1	0	0	0
1558	cg04980832	1	0	-1	0	0	0
1559	cg04986470	1	1	-1	0	0	0
1560	cg04988287	1	0	-1	0	0	0
1561	cg04992666	1	-1	0	0	0	0
1562	cg05000726	1	0	-1	0	0	0
1563	cg05002406	1	-1	1	0	0	0
1564	cg05004900	1	1	-1	0	0	0
1565	cg05006903	1	0	-1	0	0	0
1566	cg05009389	1	1	-1	0	0	0
1567	cg05011232	1	0	-1	0	0	0
1568	cg05015185	1	0	-1	0	0	0
1569	cg05016953	1	0	-1	0	0	0
1570	cg05017902	1	0	-1	0	0	0
1571	cg05019826	1	0	-1	0	0	0
1572	cg05020775	1	1	-1	0	0	0
1573	cg05022363	1	-1	1	0	0	0
1574	cg05026753	1	1	-1	0	0	0
1575	cg05031240	1	0	-1	0	0	0
1576	cg05031521	1	1	-1	0	0	0
1577	cg05039583	1	-1	1	0	0	0
1578	cg05046556	1	-1	1	0	0	0
1579	cg05046806	1	0	-1	0	0	0
1580	cg05047319	1	-1	0	0	0	0
1581	cg05048262	1	1	-1	0	0	0
1582	cg05048617	1	0	-1	0	0	0
1583	cg05050725	1	0	-1	0	0	0
1584	cg05060711	1	-1	1	0	0	0
1585	cg05063999	1	-1	0	0	0	0
1586	cg05068943	1	0	-1	0	0	0
1587	cg05072179	1	0	-1	0	0	0
1588	cg05072819	1	1	-1	0	0	0
1589	cg05083642	1	-1	1	0	0	0
1590	cg05084811	1	0	-1	0	0	0
1591	cg05085844	1	-1	0	0	0	0
1592	cg05087909	1	-1	0	0	0	0
1593	cg05111081	1	0	-1	0	0	0
1594	cg05116536	1	0	-1	0	0	0
1595	cg05118638	1	0	-1	0	0	0
1596	cg05122965	1	-1	0	0	0	0
1597	cg05122969	1	0	-1	0	0	0
1598	cg05129930	1	1	-1	0	0	0
1599	cg05131254	1	1	-1	0	0	0
1600	cg05133272	1	0	-1	0	0	0
1601	cg05135569	1	0	-1	0	0	0
1602	cg05135689	1	0	-1	0	0	0
1603	cg05139070	1	0	-1	0	0	0
1604	cg05140624	1	0	-1	0	0	0
1605	cg05140937	1	0	-1	0	0	0
1606	cg05142257	1	-1	1	0	0	0
1607	cg05156866	1	0	-1	0	0	0
1608	cg05157023	1	0	-1	0	0	0
1609	cg05157120	1	-1	0	0	0	0
1610	cg05163588	1	0	-1	0	0	0
1611	cg05168012	1	0	-1	0	0	0
1612	cg05170390	1	-1	0	0	0	0
1613	cg05179805	1	1	-1	0	0	0
1614	cg05183173	1	-1	0	0	0	0
1615	cg05184938	1	-1	-1	0	0	0
1616	cg05192589	1	1	-1	0	0	0
1617	cg05194102	1	-1	0	0	0	0
1618	cg05194773	1	0	-1	0	0	0
1619	cg05198244	1	1	-1	0	0	0
1620	cg05202121	1	0	-1	0	0	0
1621	cg05203814	1	1	-1	0	0	0
1622	cg05204798	1	1	-1	0	0	0
1623	cg05205670	1	-1	1	0	0	0
1624	cg05217588	1	-1	0	0	0	0
1625	cg05226504	1	0	-1	0	0	0
1626	cg05227434	1	0	-1	0	0	0
1627	cg05232207	1	0	-1	0	0	0
1628	cg05232496	1	-1	0	0	0	0
1629	cg05238288	1	-1	0	0	0	0
1630	cg05238769	1	1	-1	0	0	0
1631	cg05239791	1	0	-1	0	0	0
1632	cg05241194	1	0	-1	0	0	0
1633	cg05242523	1	-1	0	0	0	0
1634	cg05249949	1	0	-1	0	0	0
1635	cg05255341	1	1	-1	0	0	0
1636	cg05255807	1	0	-1	0	0	0
1637	cg05256043	1	-1	1	0	0	0
1638	cg05256313	1	0	-1	0	0	0
1639	cg05266843	1	0	-1	0	0	0
1640	cg05267587	1	0	-1	0	0	0
1641	cg05275847	1	0	-1	0	0	0
1642	cg05276243	1	0	-1	0	0	0
1643	cg05276262	1	-1	0	0	0	0
1644	cg05277054	1	-1	0	0	0	0
1645	cg05281221	1	1	-1	0	0	0
1646	cg05281629	1	0	-1	0	0	0
1647	cg05282579	1	0	-1	0	0	0
1648	cg05283119	1	-1	0	0	0	0
1649	cg05285352	1	-1	0	0	0	0
1650	cg05296832	1	0	-1	0	0	0
1651	cg05299010	1	0	-1	0	0	0
1652	cg05304622	1	-1	1	0	0	0
1653	cg05304851	1	0	-1	0	0	0
1654	cg05310898	1	1	-1	0	0	0
1655	cg05319697	1	-1	0	0	0	0
1656	cg05320183	1	0	-1	0	0	0
1657	cg05320945	1	-1	0	0	0	0
1658	cg05321656	1	-1	1	0	0	0
1659	cg05321809	1	-1	1	0	0	0
1660	cg05324959	1	1	-1	0	0	0
1661	cg05329280	1	0	-1	0	0	0
1662	cg05330640	1	1	-1	0	0	0
1663	cg05330668	1	-1	1	0	0	0
1664	cg05335832	1	-1	1	0	0	0
1665	cg05337761	1	0	-1	0	0	0
1666	cg05338155	1	-1	1	0	0	0
1667	cg05338433	1	1	-1	0	0	0
1668	cg05339390	1	1	-1	0	0	0
1669	cg05346380	1	0	-1	0	0	0
1670	cg05348768	1	0	-1	0	0	0
1671	cg05348888	1	0	-1	0	0	0
1672	cg05351219	1	-1	1	0	0	0
1673	cg05351304	1	0	-1	0	0	0
1674	cg05352303	1	0	-1	0	0	0
1675	cg05352541	1	1	-1	0	0	0
1676	cg05356738	1	1	-1	0	0	0
1677	cg05360402	1	-1	-1	0	0	0
1678	cg05362320	1	1	-1	0	0	0
1679	cg05362669	1	-1	1	0	0	0
1680	cg05366009	1	1	-1	0	0	0
1681	cg05366812	1	1	-1	0	0	0
1682	cg05369142	1	1	-1	0	0	0
1683	cg05369920	1	0	-1	0	0	0
1684	cg05371711	1	1	-1	0	0	0
1685	cg05372242	1	0	-1	0	0	0
1686	cg05372499	1	-1	1	0	0	0
1687	cg05375487	1	0	-1	0	0	0
1688	cg05376678	1	-1	0	0	0	0
1689	cg05380522	1	1	-1	0	0	0
1690	cg05386726	1	-1	0	0	0	0
1691	cg05387146	1	0	-1	0	0	0
1692	cg05388468	1	1	-1	0	0	0
1693	cg05388492	1	-1	-1	0	0	0
1694	cg05391509	1	0	-1	0	0	0
1695	cg05392364	1	1	-1	0	0	0
1696	cg05401447	1	-1	0	0	0	0
1697	cg05408948	1	-1	0	0	0	0
1698	cg05411732	1	0	-1	0	0	0
1699	cg05411829	1	-1	0	0	0	0
1700	cg05413187	1	1	-1	0	0	0
1701	cg05415131	1	0	-1	0	0	0
1702	cg05419756	1	0	-1	0	0	0
1703	cg05421588	1	-1	1	0	0	0
1704	cg05427966	1	0	-1	0	0	0
1705	cg05433039	1	-1	1	0	0	0
1706	cg05443763	1	-1	0	0	0	0
1707	cg05445629	1	-1	1	0	0	0
1708	cg05451480	1	0	-1	0	0	0
1709	cg05454839	1	-1	0	0	0	0
1710	cg05462360	1	-1	1	0	0	0
1711	cg05463888	1	1	-1	0	0	0
1712	cg05470179	1	0	-1	0	0	0
1713	cg05474889	1	-1	0	0	0	0
1714	cg05476934	1	0	-1	0	0	0
1715	cg05483048	1	-1	0	0	0	0
1716	cg05485276	1	-1	1	0	0	0
1717	cg05492270	1	1	-1	0	0	0
1718	cg05499834	1	-1	1	0	0	0
1719	cg05503349	1	0	-1	0	0	0
1720	cg05504541	1	-1	0	0	0	0
1721	cg05508833	1	0	-1	0	0	0
1722	cg05512065	1	0	-1	0	0	0
1723	cg05514538	1	-1	0	0	0	0
1724	cg05517900	1	-1	0	0	0	0
1725	cg05518088	1	0	-1	0	0	0
1726	cg05520308	1	1	-1	0	0	0
1727	cg05526487	1	-1	0	0	0	0
1728	cg05540227	1	-1	0	0	0	0
1729	cg05543458	1	1	-1	0	0	0
1730	cg05549611	1	-1	1	0	0	0
1731	cg05565510	1	1	-1	0	0	0
1732	cg05567646	1	-1	0	0	0	0
1733	cg05569768	1	-1	0	0	0	0
1734	cg05578030	1	1	-1	0	0	0
1735	cg05579077	1	0	-1	0	0	0
1736	cg05581264	1	0	-1	0	0	0
1737	cg05584675	1	-1	0	0	0	0
1738	cg05585795	1	0	-1	0	0	0
1739	cg05586607	1	-1	1	0	0	0
1740	cg05587845	1	1	-1	0	0	0
1741	cg05595753	1	-1	1	0	0	0
1742	cg05596926	1	-1	0	0	0	0
1743	cg05598477	1	-1	0	0	0	0
1744	cg05602615	1	0	-1	0	0	0
1745	cg05605371	1	0	-1	0	0	0
1746	cg05606190	1	0	-1	0	0	0
1747	cg05607461	1	0	-1	0	0	0
1748	cg05622441	1	-1	0	0	0	0
1749	cg05622865	1	0	-1	0	0	0
1750	cg05624226	1	-1	0	0	0	0
1751	cg05628107	1	1	-1	0	0	0
1752	cg05635807	1	1	-1	0	0	0
1753	cg05638174	1	1	-1	0	0	0
1754	cg05638563	1	0	-1	0	0	0
1755	cg05647503	1	0	-1	0	0	0
1756	cg05648367	1	-1	1	0	0	0
1757	cg05651778	1	0	-1	0	0	0
1758	cg05653496	1	0	-1	0	0	0
1759	cg05654550	1	0	-1	0	0	0
1760	cg05654645	1	0	-1	0	0	0
1761	cg05655116	1	-1	0	0	0	0
1762	cg05659265	1	0	-1	0	0	0
1763	cg05659526	1	0	-1	0	0	0
1764	cg05666813	1	0	-1	0	0	0
1765	cg05669352	1	-1	1	0	0	0
1766	cg05671516	1	1	-1	0	0	0
1767	cg05672174	1	-1	0	0	0	0
1768	cg05676584	1	1	-1	0	0	0
1769	cg05679521	1	-1	0	0	0	0
1770	cg05681826	1	1	-1	0	0	0
1771	cg05689367	1	0	-1	0	0	0
1772	cg05695296	1	0	-1	0	0	0
1773	cg05695858	1	-1	0	0	0	0
1774	cg05697697	1	0	-1	0	0	0
1775	cg05702597	1	-1	-1	0	0	0
1776	cg05702952	1	-1	1	0	0	0
1777	cg05705812	1	-1	1	0	0	0
1778	cg05708951	1	0	-1	0	0	0
1779	cg05709291	1	0	-1	0	0	0
1780	cg05711928	1	0	-1	0	0	0
1781	cg05716504	1	0	-1	0	0	0
1782	cg05717160	1	-1	1	0	0	0
1783	cg05722456	1	1	-1	0	0	0
1784	cg05730385	1	-1	0	0	0	0
1785	cg05730485	1	-1	1	0	0	0
1786	cg05733801	1	-1	0	0	0	0
1787	cg05736393	1	-1	1	0	0	0
1788	cg05741384	1	-1	1	0	0	0
1789	cg05742564	1	-1	1	0	0	0
1790	cg05743885	1	0	-1	0	0	0
1791	cg05749717	1	1	-1	0	0	0
1792	cg05751159	1	0	-1	0	0	0
1793	cg05755010	1	1	-1	0	0	0
1794	cg05755092	1	0	-1	0	0	0
1795	cg05764403	1	1	-1	0	0	0
1796	cg05767561	1	-1	1	0	0	0
1797	cg05769889	1	1	-1	0	0	0
1798	cg05773442	1	1	-1	0	0	0
1799	cg05774394	1	-1	0	0	0	0
1800	cg05775492	1	-1	1	0	0	0
1801	cg05775742	1	1	-1	0	0	0
1802	cg05775771	1	-1	0	0	0	0
1803	cg05776075	1	0	-1	0	0	0
1804	cg05776763	1	-1	-1	0	0	0
1805	cg05780028	1	-1	1	0	0	0
1806	cg05780311	1	1	-1	0	0	0
1807	cg05783080	1	-1	1	0	0	0
1808	cg05783329	1	-1	1	0	0	0
1809	cg05790999	1	-1	1	0	0	0
1810	cg05793687	1	1	-1	0	0	0
1811	cg05795002	1	-1	1	0	0	0
1812	cg05801989	1	1	-1	0	0	0
1813	cg05806434	1	-1	0	0	0	0
1814	cg05815411	1	0	-1	0	0	0
1815	cg05815893	1	1	-1	0	0	0
1816	cg05816365	1	0	-1	0	0	0
1817	cg05816924	1	0	-1	0	0	0
1818	cg05820275	1	-1	0	0	0	0
1819	cg05820396	1	-1	1	0	0	0
1820	cg05830473	1	1	-1	0	0	0
1821	cg05837075	1	-1	1	0	0	0
1822	cg05840612	1	1	-1	0	0	0
1823	cg05841878	1	1	-1	0	0	0
1824	cg05842175	1	0	-1	0	0	0
1825	cg05844713	1	0	-1	0	0	0
1826	cg05847960	1	0	-1	0	0	0
1827	cg05848001	1	-1	0	0	0	0
1828	cg05849857	1	1	-1	0	0	0
1829	cg05850884	1	0	-1	0	0	0
1830	cg05852040	1	0	-1	0	0	0
1831	cg05852623	1	-1	1	0	0	0
1832	cg05855689	1	1	-1	0	0	0
1833	cg05866877	1	0	-1	0	0	0
1834	cg05867423	1	-1	0	0	0	0
1835	cg05875648	1	-1	0	0	0	0
1836	cg05876340	1	0	-1	0	0	0
1837	cg05878842	1	-1	1	0	0	0
1838	cg05884142	1	0	-1	0	0	0
1839	cg05887079	1	-1	0	0	0	0
1840	cg05896042	1	0	-1	0	0	0
1841	cg05899726	1	1	-1	0	0	0
1842	cg05901451	1	0	-1	0	0	0
1843	cg05901679	1	-1	0	0	0	0
1844	cg05910156	1	-1	0	0	0	0
1845	cg05912584	1	-1	1	0	0	0
1846	cg05916233	1	-1	0	0	0	0
1847	cg05916662	1	1	-1	0	0	0
1848	cg05917757	1	0	-1	0	0	0
1849	cg05920090	1	-1	0	0	0	0
1850	cg05920119	1	-1	0	0	0	0
1851	cg05923954	1	-1	0	0	0	0
1852	cg05927178	1	0	-1	0	0	0
1853	cg05930000	1	0	-1	0	0	0
1854	cg05934276	1	0	-1	0	0	0
1855	cg05935901	1	0	-1	0	0	0
1856	cg05937453	1	0	-1	0	0	0
1857	cg05938218	1	1	-1	0	0	0
1858	cg05939495	1	0	-1	0	0	0
1859	cg05941888	1	0	-1	0	0	0
1860	cg05944369	1	0	-1	0	0	0
1861	cg05952202	1	0	-1	0	0	0
1862	cg05953781	1	1	-1	0	0	0
1863	cg05961935	1	1	-1	0	0	0
1864	cg05979517	1	-1	1	0	0	0
1865	cg05980719	1	-1	0	0	0	0
1866	cg05982060	1	-1	1	0	0	0
1867	cg05983640	1	1	-1	0	0	0
1868	cg05984115	1	0	-1	0	0	0
1869	cg06011631	1	-1	1	0	0	0
1870	cg06012493	1	1	-1	0	0	0
1871	cg06014631	1	1	-1	0	0	0
1872	cg06019933	1	0	-1	0	0	0
1873	cg06024930	1	0	-1	0	0	0
1874	cg06028605	1	-1	0	0	0	0
1875	cg06029627	1	-1	0	0	0	0
1876	cg06035754	1	0	-1	0	0	0
1877	cg06042929	1	-1	1	0	0	0
1878	cg06043886	1	0	-1	0	0	0
1879	cg06044117	1	1	-1	0	0	0
1880	cg06048495	1	0	-1	0	0	0
1881	cg06050191	1	-1	0	0	0	0
1882	cg06054963	1	1	-1	0	0	0
1883	cg06058923	1	-1	1	0	0	0
1884	cg06060673	1	-1	0	0	0	0
1885	cg06065245	1	0	-1	0	0	0
1886	cg06070749	1	-1	0	0	0	0
1887	cg06070793	1	-1	1	0	0	0
1888	cg06071479	1	-1	1	0	0	0
1889	cg06075167	1	0	-1	0	0	0
1890	cg06076690	1	-1	0	0	0	0
1891	cg06078337	1	-1	0	0	0	0
1892	cg06079273	1	0	-1	0	0	0
1893	cg06087962	1	0	-1	0	0	0
1894	cg06091177	1	-1	1	0	0	0
1895	cg06100252	1	-1	0	0	0	0
1896	cg06102372	1	-1	1	0	0	0
1897	cg06106312	1	0	-1	0	0	0
1898	cg06108900	1	-1	0	0	0	0
1899	cg06111475	1	0	-1	0	0	0
1900	cg06116495	1	0	-1	0	0	0
1901	cg06119051	1	-1	0	0	0	0
1902	cg06125930	1	0	-1	0	0	0
1903	cg06129705	1	0	-1	0	0	0
1904	cg06131466	1	-1	-1	0	0	0
1905	cg06134447	1	-1	0	0	0	0
1906	cg06134770	1	-1	0	0	0	0
1907	cg06136555	1	-1	1	0	0	0
1908	cg06142315	1	-1	1	0	0	0
1909	cg06150897	1	1	-1	0	0	0
1910	cg06154860	1	1	0	0	0	0
1911	cg06155641	1	-1	0	0	0	0
1912	cg06161779	1	0	-1	0	0	0
1913	cg06162185	1	0	-1	0	0	0
1914	cg06165506	1	0	-1	0	0	0
1915	cg06166809	1	1	-1	0	0	0
1916	cg06168319	1	0	-1	0	0	0
1917	cg06169276	1	0	-1	0	0	0
1918	cg06171076	1	-1	1	0	0	0
1919	cg06172138	1	1	-1	0	0	0
1920	cg06180621	1	-1	0	0	0	0
1921	cg06184899	1	1	-1	0	0	0
1922	cg06185204	1	-1	1	0	0	0
1923	cg06186820	1	-1	0	0	0	0
1924	cg06187243	1	0	-1	0	0	0
1925	cg06187770	1	-1	0	0	0	0
1926	cg06188010	1	-1	1	0	0	0
1927	cg06198553	1	0	-1	0	0	0
1928	cg06199077	1	-1	1	0	0	0
1929	cg06201995	1	1	-1	0	0	0
1930	cg06202228	1	-1	1	0	0	0
1931	cg06205432	1	0	-1	0	0	0
1932	cg06206313	1	0	-1	0	0	0
1933	cg06211744	1	0	-1	0	0	0
1934	cg06216926	1	0	-1	0	0	0
1935	cg06223290	1	-1	0	0	0	0
1936	cg06225621	1	0	-1	0	0	0
1937	cg06226567	1	1	-1	0	0	0
1938	cg06227326	1	1	-1	0	0	0
1939	cg06229084	1	1	-1	0	0	0
1940	cg06238426	1	0	-1	0	0	0
1941	cg06241613	1	-1	0	0	0	0
1942	cg06244906	1	0	-1	0	0	0
1943	cg06246474	1	-1	0	0	0	0
1944	cg06247283	1	1	-1	0	0	0
1945	cg06251571	1	1	-1	0	0	0
1946	cg06251773	1	-1	0	0	0	0
1947	cg06257640	1	-1	1	0	0	0
1948	cg06259975	1	-1	1	0	0	0
1949	cg06262458	1	0	-1	0	0	0
1950	cg06262618	1	-1	0	0	0	0
1951	cg06272054	1	1	-1	0	0	0
1952	cg06279128	1	0	-1	0	0	0
1953	cg06281928	1	-1	0	0	0	0
1954	cg06282556	1	0	-1	0	0	0
1955	cg06283858	1	-1	0	0	0	0
1956	cg06285486	1	0	-1	0	0	0
1957	cg06286858	1	0	-1	0	0	0
1958	cg06287003	1	0	-1	0	0	0
1959	cg06288355	1	-1	0	0	0	0
1960	cg06291112	1	0	-1	0	0	0
1961	cg06291328	1	1	-1	0	0	0
1962	cg06293108	1	-1	-1	0	0	0
1963	cg06293482	1	-1	0	0	0	0
1964	cg06299644	1	-1	1	0	0	0
1965	cg06302298	1	0	-1	0	0	0
1966	cg06306198	1	0	-1	0	0	0
1967	cg06306684	1	0	-1	0	0	0
1968	cg06317622	1	1	-1	0	0	0
1969	cg06321345	1	0	-1	0	0	0
1970	cg06326926	1	1	-1	0	0	0
1971	cg06329316	1	0	-1	0	0	0
1972	cg06331271	1	1	-1	0	0	0
1973	cg06331333	1	-1	-1	0	0	0
1974	cg06332625	1	-1	0	0	0	0
1975	cg06333870	1	-1	1	0	0	0
1976	cg06337069	1	-1	0	0	0	0
1977	cg06338552	1	0	-1	0	0	0
1978	cg06339629	1	1	-1	0	0	0
1979	cg06341177	1	0	-1	0	0	0
1980	cg06343057	1	0	-1	0	0	0
1981	cg06345952	1	1	-1	0	0	0
1982	cg06351029	1	-1	1	0	0	0
1983	cg06353481	1	0	-1	0	0	0
1984	cg06355422	1	0	-1	0	0	0
1985	cg06356698	1	0	-1	0	0	0
1986	cg06357843	1	-1	0	0	0	0
1987	cg06362954	1	-1	0	0	0	0
1988	cg06370094	1	-1	1	0	0	0
1989	cg06370161	1	0	-1	0	0	0
1990	cg06376016	1	1	-1	0	0	0
1991	cg06376186	1	-1	0	0	0	0
1992	cg06381423	1	-1	0	0	0	0
1993	cg06382344	1	0	-1	0	0	0
1994	cg06394523	1	0	-1	0	0	0
1995	cg06398147	1	-1	1	0	0	0
1996	cg06402816	1	1	-1	0	0	0
1997	cg06406067	1	-1	0	0	0	0
1998	cg06407634	1	1	-1	0	0	0
1999	cg06408034	1	-1	1	0	0	0
[truncated: 6,119 more rows]
