# Supplementary material for: Associations in cell type-specific hydroxymethylation and transcriptional alterations of pediatric central nervous system tumors
Source: Nat Commun. 2024 Apr 30;15:3635. doi: 10.1038/s41467-024-47943-9 (PMC11061294; doi:10.1038/s41467-024-47943-9)
Supplement: Supplementary file 4 — Supplementary Data 1–21 [file 41467_2024_47943_MOESM4_ESM.zip › SupplementaryData_03302024/SD3. EMB_5hmC_Unadj_Results.csv]

	beta	pVal	log10.pVal	qVal	sig
cg00000155	-0.0202946404627471	0.0803169404541719	1.09519284364002	0.277336501431536	0
cg00000158	-0.0129009809453185	0.296367266205756	0.528169765912912	0.478074589308003	0
cg00000292	-0.10468487889789	0.0208756305944415	1.68036039682401	0.156525605860625	0
cg00000622	0.000858705956587218	0.699276740566134	0.155350917079046	0.663264050027857	0
cg00000658	-0.0216268400420649	0.467368939308136	0.330340153594021	0.57111118538883	0
cg00000714	-0.0169213117664584	0.109311047640808	0.961335943384435	0.31631035350433	0
cg00000734	0.014941540331806	0.059121051599811	1.22825784964819	0.243905375591478	0
cg00000765	-0.0761465533898182	0.245019023030403	0.610800196139901	0.443023026871999	0
cg00000769	-0.00171966800362082	0.45382984142879	0.343106950624381	0.564686923224969	0
cg00000924	-0.00291219198813169	0.837926132379642	0.0767942650378565	0.705553976230489	0
cg00000948	-0.00505857258938648	0.855414878915788	0.0678231999819138	0.710353392974998	0
cg00000957	-0.00666154802870963	0.710180746987919	0.148631105605574	0.666926064781825	0
cg00000974	-0.00214868352138677	0.604695930844065	0.218462953864564	0.628881931350753	0
cg00001099	-0.0102142206212461	0.900884384363845	0.0453309409350468	0.721986370243623	0
cg00001136	-0.0689527760461304	0.498483299609161	0.302349387019487	0.585278424812127	0
cg00001245	0.00167219023371101	0.410551635751055	0.386632213181639	0.543004511970223	0
cg00001249	-0.0793510841712437	0.0056183334670129	2.2503924875293	0.0880337349268242	0
cg00001269	0.00663303523827356	0.744958198737387	0.127868095798032	0.678304038658771	0
cg00001503	-0.00890939131189464	0.187480257630963	0.72704445835415	0.39661740454121	0
cg00001506	-0.124611759344414	0.0173969964968385	1.7595257239842	0.144389710146655	0
cg00001534	-0.104104843687855	0.000757798022164952	3.12044653255795	0.035340983576804	1
cg00001582	0.0145919311102774	0.0128513306759138	1.89105190149329	0.126816771582347	0
cg00001583	-0.00173783935653433	0.874625121023958	0.0581780529854386	0.715340959718098	0
cg00001594	0.00257890339302843	0.607095683192525	0.216742855205343	0.629757772540179	0
cg00001687	0.007679419051424	0.685023109284802	0.164294777316944	0.658243148974816	0
cg00001747	-0.000552104961999911	0.781873482537969	0.106863515841515	0.689634522972008	0
cg00001791	0.000832474537005537	0.904876092892721	0.0434108858302822	0.722930506213271	0
cg00001809	-0.0553277776190414	0.170880598443679	0.767307243699219	0.38127904692747	0
cg00001814	-0.136719978469637	0.0737277518350474	1.13236900874602	0.267536042237686	0
cg00001930	0.0163211012841415	0.370711197720907	0.43096429545155	0.521966732893567	0
cg00001997	-0.0380356536763896	0.534367413848444	0.272160033349311	0.600355385828762	0
cg00002028	-0.00290591545014877	0.259074755942851	0.58657490229335	0.452956333546453	0
cg00002033	0.0207739092167253	0.617190502517716	0.209580765589906	0.633602837969585	0
cg00002116	0.00127077837071066	0.480534010548061	0.318275869034705	0.577302878934685	0
cg00002145	-0.0323953822243178	0.363997790413726	0.438901252653248	0.518251177446883	0
cg00002186	-0.0164972182465429	0.317171734000271	0.498705523481462	0.491529099977673	0
cg00002190	-0.155459961562415	0.00103875108299544	2.98348851041486	0.0407130838699634	1
cg00002224	0.0257669543554531	0.21110242555712	0.675506776640137	0.416625567008463	0
cg00002236	0.00810538953848461	0.373177641191482	0.428084384748823	0.523248160338013	0
cg00002398	-0.0199645379576309	0.300439263889914	0.522243310760994	0.480752047642234	0
cg00002406	0.00659846807220715	0.235359539465882	0.628268194410996	0.435848012214834	0
cg00002426	0.0043544618440075	0.93624646600238	0.0286098085966822	0.730352558814779	0
cg00002449	-0.0158312654277727	0.15404194504634	0.8123610062947	0.364887286277303	0
cg00002464	-0.00308596018180786	0.758737112847187	0.119908672347506	0.682406489825111	0
cg00002490	0.00595817394874869	0.102642350738263	0.988673410209068	0.308135633374675	0
cg00002531	0.00795345001490179	0.902406366297518	0.0445978494886921	0.722340141800733	0
cg00002559	0.00919665747193662	0.241265028634628	0.617505624513483	0.440216917784967	0
cg00002591	-0.105225858310533	0.109980404687297	0.958684686607797	0.317084394148554	0
cg00002646	0.00533751774952921	0.886348588423834	0.0523954426104218	0.718525302029752	0
cg00002684	-0.0901513302890394	0.0157340034600818	1.80316075866071	0.138043094585033	0
cg00002719	1.95422736657661e-05	0.990439629874355	0.00417199080838909	0.741971754995135	0
cg00002769	0.0120512201180203	0.774796044704769	0.110812604998975	0.687410974805771	0
cg00002776	0.00287462585657505	0.603983828816259	0.218974689110461	0.628604558031949	0
cg00002780	-0.0873731748634055	0.205768458132878	0.686621196671215	0.412330923300944	0
cg00002808	-0.0243129087777955	0.233619987652492	0.631490003358285	0.434453783062334	0
cg00002809	0.00821669379243821	0.637979733692446	0.195193117023876	0.641441069364242	0
cg00002810	0.0248089974495341	0.0351311722506258	1.45430735850617	0.195246215982238	0
cg00002907	-0.00469726178011392	0.933985187915827	0.0296600111975624	0.729841773899655	0
cg00002934	-0.00126511653443485	0.506456381479456	0.295457952275077	0.588813422144823	0
cg00003009	-0.000815701703249753	0.950952164446228	0.0218413287403426	0.733653133780602	0
cg00003014	-0.0128639563026768	0.488775478662854	0.310890590303439	0.580953086649874	0
cg00003036	0.0102713476541345	0.230721740566943	0.636911480626721	0.432186166015421	0
cg00003091	0.0128085302640273	0.217373783541944	0.662792835363007	0.421605475578247	0
cg00003167	-0.100950766930383	0.102106603489923	0.990946170092354	0.307450070882141	0
cg00003173	-0.0246332012352149	0.357675275363938	0.446511079823437	0.514813230910284	0
cg00003202	0.000935707844539781	0.59171701318194	0.227885943609901	0.623972231767696	0
cg00003287	-0.0325977865473635	0.327924650090334	0.484225936194806	0.497873785927957	0
cg00003298	0.0431280626009601	0.0518376336620264	1.28535483180915	0.230742779856648	0
cg00003345	-0.104224903522304	0.0259406938475571	1.58601841182421	0.171716259310216	0
cg00003407	-0.00166373725166647	0.824124893475031	0.0840069673843966	0.701790437429058	0
cg00003555	-0.000147494867874378	0.933712004645303	0.0297870574749307	0.729762014838783	0
cg00003578	-0.0186645465191488	0.48896934067481	0.31071837112829	0.581039509962711	0
cg00003625	0.00838365947146658	0.844438537907083	0.073431954878269	0.707275138143013	0
cg00003784	-0.000577747029428288	0.884358219592768	0.0533717833128227	0.717965370743424	0
cg00003858	-0.0152715075927031	0.489805552044667	0.309976296367907	0.581406256597664	0
cg00003911	-0.0150927941574573	0.130867064958764	0.883169637684429	0.340999318018967	0
cg00003929	-0.0396973213699901	0.124238459363896	0.905743942774566	0.333840239271958	0
cg00003937	-0.0391338951027275	0.0738297061011932	1.13176886039894	0.267660870937714	0
cg00003965	-0.0130264602281049	0.321134083712639	0.493313597944036	0.493873190990893	0
cg00004055	0.0228417596720508	0.0814594809062885	1.08905836174637	0.279199051727376	0
cg00004067	-0.00182062051775511	0.799723256851128	0.097060274027447	0.694922168915469	0
cg00004072	-0.0952860272595943	0.0199069309333963	1.7009956903207	0.1531839390062	0
cg00004089	-0.00634824909269417	0.92853927763363	0.0321997206815936	0.72860680185041	0
cg00004105	-0.0259804997538505	0.556446818027715	0.254576336703552	0.6095884535269	0
cg00004175	-0.00303997512123292	0.900219254798742	0.0456517021691316	0.721854432565514	0
cg00004207	0.0054379381069559	0.729250178077671	0.137123456154614	0.673293026217039	0
cg00004429	0.0508763520380204	0.210802783058669	0.676123659782811	0.416357506067334	0
cg00004438	-0.00548536390739361	0.484016672434543	0.315139678393577	0.578804652762605	0
cg00004454	-0.0278655364345162	0.58258306418579	0.234642144558273	0.620189239269713	0
cg00004533	-0.0132301769076926	0.0278206770006479	1.55563230590155	0.176948528091985	0
cg00004562	-0.11094207723059	0.0229599260608373	1.63902951485516	0.163019895437472	0
cg00004608	-0.122759882727365	0.0571938052889337	1.24265100747487	0.240514307559771	0
cg00004633	-0.0537654153873496	0.0412828513129416	1.38423031460972	0.209422576526494	0
cg00004778	-0.145266618873734	0.186510209617873	0.729297389810555	0.395768397094738	0
cg00004806	-0.0697115468197378	0.0787487284642608	1.10375644992456	0.274960180584859	0
cg00004836	-0.0370276653931753	0.0679765096199542	1.16764113883666	0.258813864721496	0
cg00004883	0.00631319736377489	0.841271592625114	0.0750637757396275	0.706414660453622	0
cg00004905	-0.0598858083270413	0.04014929844453	1.39632203903614	0.206862626270458	0
cg00004915	0.00696926056301831	0.758827588254222	0.11985688810392	0.682436039920053	0
cg00004939	0.0161455689812946	0.225970733209032	0.645947805228194	0.4285234869337	0
cg00004979	-0.0127429241235412	0.185032943851239	0.732750941547965	0.394403172114685	0
cg00005010	0.00458755637477721	0.0735691444746202	1.13330429427845	0.267311397726888	0
cg00005072	-0.00350849463909067	0.891993996931563	0.0496380683909952	0.719830239253856	0
cg00005077	0.0017492922788319	0.794750290433379	0.0997693047046766	0.693383417972895	0
cg00005083	6.2280133980537e-05	0.995426103046436	0.00199097494382444	0.742232918674556	0
cg00005112	-0.0558530910591272	0.284268731242937	0.546270908848051	0.470138032268804	0
cg00005297	-0.0285193377462605	0.348340987356179	0.457995421506945	0.509637291119422	0
cg00005306	0.00107420813860003	0.584937363239887	0.232890636919027	0.621269908074616	0
cg00005325	-0.228679595004926	0.00398375317982837	2.39970757686459	0.0754076632500649	0
cg00005423	-0.0955707434505733	0.112868680274691	0.947426552945687	0.320595509860129	0
cg00005437	-0.139164915233813	0.00936406151923166	2.02853574177432	0.110219310986585	0
cg00005440	0.0011990056180693	0.942014347280307	0.0259424826665523	0.731632442063489	0
cg00005461	-0.0382708740016634	0.421689044284377	0.375007682050462	0.548696000106814	0
cg00005541	-0.0310503892195531	0.421868022360106	0.374823392937346	0.548816033380873	0
cg00005543	0.00289373148445929	0.227539187381267	0.642943797258103	0.429752530807786	0
cg00005597	-0.0836260664481291	0.29416493383005	0.531409098949651	0.4766761047832	0
cg00005619	-0.195747154764343	0.0161487498697846	1.79186109225972	0.139708011817495	0
cg00005622	-0.00951668911838078	0.391415750872846	0.407361701980198	0.533030915728695	0
cg00005644	0.0192182324768069	0.556631135423084	0.254432504857434	0.609660524013645	0
cg00005734	-0.0467377796652166	0.536363636378035	0.270540673504422	0.601300267657693	0
cg00005849	-0.040651832206269	0.273484726107746	0.563066923635317	0.462869926581815	0
cg00005888	1.40849291974411e-05	0.99870939488735	0.000560864684055615	0.742232918674556	0
cg00005893	-0.011308658034322	0.839182693786106	0.076143481047454	0.705877312821195	0
cg00006032	0.00799068847778843	0.138418772896978	0.858805005163414	0.349061333768633	0
cg00006040	-0.097763496140048	0.0813478569803758	1.08965388358584	0.279005292578778	0
cg00006081	0.0026762154655772	0.882434185480294	0.0543176756836052	0.717538994764868	0
cg00006122	0.00405066760271098	0.559681841655117	0.252058783135989	0.610871205748555	0
cg00006166	-0.00553659173179719	0.876575344455433	0.0572107489655887	0.715932609579245	0
cg00006387	-0.0784453892531617	0.00263157306659724	2.57978456713275	0.0629433549638213	0
cg00006397	-0.0331592044738582	0.253657441013313	0.595752393178542	0.449104115224292	0
cg00006414	-0.00442070228219126	0.714635871052234	0.145915188232857	0.668336852547421	0
cg00006600	-0.155014221993417	0.00439994651262554	2.35655260292581	0.0789820828686179	0
cg00006609	-0.0594348407273414	0.406153432479698	0.391309872109083	0.540792971485969	0
cg00006626	-0.0365542161235321	0.381509783831948	0.418494320068884	0.527695542122544	0
cg00006735	-0.0194767849515577	0.0396449294912592	1.40181235020722	0.205715181446626	0
cg00006787	-0.096502713153129	0.00107065915758198	2.97034876403345	0.0412920581980328	1
cg00006884	-0.00702171766127874	0.292580715933977	0.533754301722173	0.475609655404665	0
cg00006899	-0.139067808688152	0.0211224341171244	1.67525603581993	0.15725440873879	0
cg00006948	0.00107941551428417	0.705236971297267	0.151664928350149	0.665148909605407	0
cg00007032	0.0144776623820177	0.120462440729402	0.919148341691982	0.329483773195003	0
cg00007064	-0.0130124080448983	0.210296324452743	0.677168317821722	0.416002905368056	0
cg00007127	-0.0347552316352318	0.211915991518548	0.673836269498669	0.417321686958942	0
cg00007221	0.0552748464059034	0.457690195658904	0.339428390646421	0.566552973719781	0
cg00007226	0.0142807030316596	0.202469267588771	0.693640888150608	0.409433364939771	0
cg00007239	-0.0140318177506572	0.0678892073940996	1.16819926168027	0.25866364845474	0
cg00007266	-0.0133784876902812	0.590027148635165	0.229128004915172	0.623272407961458	0
cg00007269	0.00248892610390043	0.636516320757962	0.196190456229883	0.640838946829524	0
cg00007300	0.0017518792377686	0.525902107797122	0.27909508854607	0.596917881827824	0
cg00007324	-0.000829631965517636	0.950464975592054	0.0220638821518875	0.733555058721249	0
cg00007326	-0.00154887470680199	0.900579030231298	0.0454781696991585	0.721919506415235	0
cg00007426	-0.0257609268725403	0.097740134480378	1.00992706776287	0.301812401439838	0
cg00007466	-0.0112427982791189	0.753623594736304	0.122845512944256	0.680940890528882	0
cg00007540	-0.0348483622078295	7.2336427417673e-06	5.14064294416584	0.00329133641417903	1
cg00007644	0.0210743364811393	0.34391742794356	0.463545815838526	0.507001521878271	0
cg00007898	0.00163230803676133	0.408521882493316	0.38878467550472	0.541914558389308	0
cg00007981	0.00418414709880979	0.379117931571472	0.421225673768316	0.526389840834595	0
cg00007987	-0.00624130138925259	0.891616302700513	0.0498219992898887	0.719753008725411	0
cg00008033	0.0102982865769106	0.383620725698954	0.416097937441059	0.528766811484412	0
cg00008036	-0.0132502163422962	0.414056122450817	0.38294078926851	0.544738089084824	0
cg00008282	-0.0169937761137026	0.805423551773681	0.0939756751311198	0.696498259542257	0
cg00008345	-0.0481012647903257	0.0696474723494013	1.15709464039762	0.261318879464862	0
cg00008369	-0.183626130991551	0.00376415979282602	2.42433194856317	0.0735512893070029	0
cg00008387	0.000583695446987553	0.812841597704454	0.0899940791851123	0.698580684210805	0
cg00008404	-0.0106798343209348	0.621263568152272	0.206724113334161	0.635191932670413	0
cg00008446	-0.0371154114446764	0.0746172041943783	1.12716102741662	0.268911623231261	0
cg00008488	0.0586732452757717	0.373375408571613	0.427854289154337	0.523327612033131	0
cg00008493	-0.0398890354575536	0.00204194374962418	2.68995622579676	0.0557464514450087	0
cg00008500	0.000321107198693259	0.965180711764573	0.0153913656462937	0.736587482410334	0
cg00008647	0.00213898924800474	0.356768504869234	0.447613491642403	0.514374603552929	0
cg00008665	-0.0172984474690243	0.702705156260407	0.153226859715626	0.66436094085925	0
cg00008695	-0.00432616176587425	0.801486341955466	0.09610387401341	0.695447210314097	0
cg00008713	0.00466177770397281	0.42330983599178	0.373341640178659	0.54950976921204	0
cg00008737	0.0118628614252669	0.57812957588308	0.237974812471864	0.618427414337108	0
cg00008795	-0.038602247404501	0.21625906201243	0.665025685021368	0.420707967226982	0
cg00008810	0.00788406892143841	0.604494774157087	0.218607449252424	0.628801712462062	0
cg00008916	-0.0340539003066276	0.0516655536585186	1.28679891226234	0.230367087587503	0
cg00008971	-0.16482352741326	0.00706867817315271	2.15066179069767	0.0972438158926196	0
cg00009038	-0.0777951330084995	0.0432878142754883	1.36363434239334	0.213981008610549	0
cg00009053	-0.0323526308992344	0.401213027094753	0.396624974197191	0.538288874182484	0
cg00009167	0.00523006895169755	0.291341748882467	0.535597277095221	0.474835385824288	0
cg00009214	0.00450691663048551	0.203865811338335	0.690655600077911	0.410649538353315	0
cg00009292	-0.0275185417427998	0.241515883983491	0.617054301353331	0.440442982853426	0
cg00009293	-0.104736375240348	0.196063553050029	0.707603131372456	0.404116265307276	0
cg00009364	0.00368174505466075	0.147604931392072	0.830899132752893	0.358346573157484	0
cg00009407	-0.00301077370572521	0.551607882458789	0.258369536397753	0.607596004881893	0
cg00009412	0.0052078286076919	0.354832373117334	0.449976764193064	0.513296421771953	0
cg00009421	-0.0292999113869796	0.223248089755933	0.651212248506636	0.42642455756508	0
cg00009556	-0.0747741399700233	0.215140549628293	0.667277726199718	0.419852791463145	0
cg00009629	-0.0124895629288398	0.820363265525258	0.0859937948381156	0.700725852506363	0
cg00009644	-0.00953734212801212	0.57029523625936	0.243900256110693	0.615239243606101	0
cg00009737	-0.170790251428188	0.058397742476927	1.23360394139383	0.242650898670886	0
cg00009834	-0.0124213922727257	0.580869669650967	0.235921299796989	0.61948467438299	0
cg00009919	-0.0613941819430976	0.192894017204543	0.714681242212762	0.401384321250344	0
cg00009944	-0.0866943500791282	0.0404988284385933	1.39255753999554	0.207766373869957	0
cg00009945	-0.0935476768148203	0.0799096082313455	1.09740099852108	0.276629345854185	0
cg00010046	0.00169467481654369	0.748646082930693	0.125723443389738	0.679393555698093	0
cg00010108	-0.0434400902305351	0.0468551120071051	1.32924301960304	0.221252705890329	0
cg00010266	0.0030941277542237	0.815858708948566	0.0883850461934754	0.699416954278169	0
cg00010288	-0.0260491061892297	0.327253502676995	0.485115696388666	0.497518739522931	0
cg00010445	-0.0296425374268108	0.470146004632695	0.32776725023576	0.572430524546854	0
cg00010506	-0.0114232782195637	0.534695308849007	0.271893626166963	0.600527624030017	0
cg00010533	0.001572913711251	0.678213605859596	0.168633501950334	0.655956961108143	0
cg00010654	-0.0229746919459899	0.28090775395336	0.551436272714834	0.467865120879801	0
cg00010664	-0.00534061988869931	0.360481209122682	0.443117368911334	0.516378642966905	0
cg00010738	-0.0164340093768031	0.153348713387369	0.814319863444849	0.364145492366977	0
cg00010848	-0.0857689593380467	0.271612355855484	0.566050477551328	0.461542292123472	0
cg00010890	0.012027769567381	0.732303138250611	0.135309104710612	0.674289175135779	0
cg00010940	-0.00310462767287043	0.823214962572861	0.0844867445335563	0.701559293395919	0
cg00010946	0.0421523062710392	0.111835147564825	0.951421684870375	0.319336421652109	0
cg00010954	-0.046114519284954	0.336992619273476	0.472379610831639	0.503105789678808	0
cg00010992	0.0102357639542321	0.182820979175561	0.737973969338523	0.392440372480812	0
cg00011113	-0.0248221249398505	0.709328580893088	0.149152540822434	0.666636876065269	0
cg00011203	-0.0237636936086655	0.125089039813986	0.902780741120581	0.334736972221036	0
cg00011225	-0.0273726213305581	0.136639617968364	0.864423360900263	0.347034751721019	0
cg00011239	-0.0644838753821141	0.0898676549894928	1.04639659066065	0.291038356881721	0
cg00011247	0.00287012772274992	0.14017323532316	0.853334902639763	0.350873652285031	0
cg00011274	0.0020277115311289	0.886095391336757	0.0525195222425627	0.718447273411658	0
cg00011345	-0.00198052217927722	0.962757793116684	0.0164829572610614	0.736036370188214	0
cg00011350	-0.0163772982244407	0.119860949741665	0.921322285408679	0.328786272003903	0
cg00011460	-0.0042236848291365	0.419222153779104	0.377555775142183	0.547395041027951	0
cg00011461	-0.025119430189087	0.0588706107785492	1.23010145838899	0.243455055169661	0
cg00011482	0.00842356673473819	0.601483012780722	0.220776633593916	0.627679472338282	0
cg00011564	0.00549315695872377	0.890855550680989	0.0501927096869253	0.719635488741475	0
cg00011574	-0.0620593655074111	0.124558579388677	0.904626353612517	0.334138440859668	0
cg00011578	-0.00240853143379134	0.494881777405279	0.305498537536664	0.583648765960523	0
cg00011717	-0.013233435972606	0.595287089709679	0.22527353610883	0.625417763190067	0
cg00011740	-0.0186820705789388	0.536154312738217	0.270710196267065	0.601209605839753	0
cg00011754	-0.0291134999481659	0.241395061341386	0.617271619301323	0.440334448088695	0
cg00011762	-0.000812116637435267	0.915289655039157	0.0384414461758949	0.725394595309104	0
cg00011777	-0.0233133618771851	0.0229496521977135	1.63922389181554	0.163011962007393	0
cg00011855	-0.091419194715808	0.261139456622138	0.583127503900358	0.454359807690265	0
cg00011861	-0.0201641421801969	0.59864303460576	0.222832066279616	0.626723694274131	0
cg00011924	-0.0806898158944074	0.158132643043943	0.800978470165697	0.369071621690872	0
cg00012036	0.00105205750286657	0.921152010943532	0.0356686954638756	0.72682740870441	0
cg00012100	-0.172931550785675	0.0270152411659349	1.56839115114654	0.174807091326247	0
cg00012126	0.00374885081975849	0.483403772790556	0.315689964404732	0.57856187842065	0
cg00012168	-0.130569342869297	0.00245034532969826	2.61077270575227	0.0607456475063329	0
cg00012199	0.000438088185147977	0.920412718240682	0.036017388891284	0.726622528922647	0
cg00012203	0.000611742148442869	0.751332426504874	0.124167867185484	0.680289382015193	0
cg00012362	-0.0446523893853214	0.156778984757867	0.804712152208737	0.367687086221515	0
cg00012386	0.00746419509312982	0.200471556480313	0.69794723770682	0.407881430463856	0
cg00012397	0.000182536575329648	0.938676825201932	0.0274839042084614	0.73087763650321	0
cg00012469	-0.00536074541504148	0.572525092094522	0.242205474718403	0.616112868432124	0
cg00012521	-0.066850993575125	0.344444204262497	0.462881118439754	0.50731785074434	0
cg00012522	0.00265710248097762	0.206839865885181	0.684365752496104	0.413212992024071	0
cg00012529	0.0459927489328157	0.215095350393634	0.667368977433146	0.419827157468434	0
cg00012576	-0.105751647692618	0.103294526332047	0.985922691517855	0.308931470834749	0
cg00012587	-0.040889498605173	0.30406434605249	0.517034501330565	0.48307663578891	0
cg00012667	-0.0187735348815275	0.380520120920532	0.419622373916479	0.527130045925384	0
cg00012692	-0.193305638215514	0.000976582177828609	3.01029120565226	0.0396303014637075	1
cg00012698	-0.146482287054247	0.00435866424902482	2.36064658370353	0.0785950505519588	0
cg00012701	0.000326508815300272	0.909320473119497	0.0412830307726838	0.724092252771717	0
cg00012761	-0.0271011676652166	0.357789557093819	0.446372339460975	0.514883753769333	0
cg00012762	0.00624019832646315	0.0465875946503173	1.33172971189694	0.220772350263948	0
cg00012840	-0.0724413182372739	0.235110200581877	0.628728527998336	0.435658161797501	0
cg00012868	-0.0343888064958712	0.243658212417606	0.613218946287435	0.442067636143012	0
cg00012920	0.018152878630787	0.102843543890464	0.987822966397567	0.308381250969884	0
cg00012992	-0.000570404721302144	0.773056306580556	0.111788872515501	0.686864081219688	0
cg00013006	0.00113221996720267	0.85675636746002	0.0671426591858407	0.710768892929151	0
cg00013015	0.0263316534069797	0.440557261038632	0.355997636543811	0.558127762660018	0
cg00013301	-0.0338014952846423	0.00262581070140561	2.58073658605243	0.0628606016558612	0
cg00013302	0.00616238965128206	0.603288130051989	0.219475219526353	0.628308304260045	0
cg00013369	-0.0104461659106642	0.0965093746774985	1.01543049833538	0.300224621121473	0
cg00013374	-0.0061739175834656	0.624505440845289	0.20446377359282	0.63653503064501	0
cg00013386	0.00725205864620002	0.389201286977789	0.409825732313171	0.531758893559442	0
cg00013409	-0.00354327830644264	0.670444191755345	0.173637367285062	0.653109405919143	0
cg00013410	-0.00158262457781858	0.664658766299892	0.177401262889593	0.651030427097126	0
cg00013441	-0.0778140400996524	0.00661654929776511	2.17936844736638	0.094382395993388	0
cg00013475	-0.0441030497058302	0.000517253322569015	3.28629671096913	0.0297190901409603	1
cg00013530	0.00254946826156299	0.971312353415217	0.0126410877535049	0.737931014775012	0
cg00013569	-0.0181424665969121	0.0356376876096991	1.44809048339297	0.196396376485037	0
cg00013618	-0.075787045757731	0.000347185322217813	3.4594386435605	0.0245363091567533	1
cg00013660	-0.0527514367059472	0.308719278764194	0.51043624904244	0.486041576346225	0
cg00013677	-0.00636951765223705	0.642380462557109	0.192207676217341	0.642913272399522	0
cg00013809	-0.000296772123386309	0.984372416060611	0.00684056453496941	0.740723057714206	0
cg00013831	-0.0373638882148528	0.504017283766876	0.297554570467417	0.587730091996417	0
cg00013899	-0.0953625946786026	0.175023006875958	0.756904859299225	0.385217687752796	0
cg00013993	-0.00487976315722362	0.391178140335706	0.407625422281244	0.532921282082481	0
cg00014020	-0.0107167424026782	0.741485627090664	0.129897262890098	0.677237248390176	0
cg00014085	0.00229301776337785	0.812533276778262	0.0901588437334126	0.698487581071132	0
cg00014104	-0.0460122331186429	0.244077835645986	0.612471656443873	0.44238416159982	0
cg00014112	0.173063054294366	0.0366043663699579	1.43646710648334	0.198788143364851	0
cg00014118	-0.00674316357671943	0.79113717034539	0.101748210359026	0.692321099623656	0
cg00014168	0.00846148550217746	0.884094059931342	0.0535015273669658	0.717931697933802	0
cg00014176	-0.0505942823344338	0.0320348162700975	1.49437776248254	0.187602203748674	0
cg00014194	-0.000374716436180234	0.991269666468405	0.00380818332732291	0.742099114307735	0
cg00014260	-0.051712946935249	0.0702345148448457	1.15344941318445	0.262176688858864	0
cg00014272	0.00610256360727235	0.323761840623499	0.489774339595127	0.49552400957074	0
cg00014278	-0.0168932668600581	0.636688444153106	0.196073032476481	0.640899099206926	0
cg00014285	0.0121580509786371	0.021185871027435	1.67395367588616	0.157470377012185	0
cg00014289	0.0145864561776285	0.490515625777943	0.309347153256418	0.581689574250304	0
cg00014301	-0.0157363762056074	0.418722508279484	0.3780736931359	0.547109660747102	0
cg00014327	0.0049780310246414	0.465749568743061	0.331847538562896	0.570308097273745	0
cg00014333	0.0424006007161372	0.343853403349329	0.463626672794929	0.506969461109991	0
cg00014380	-0.0351725521183225	0.559297790381345	0.252356896436251	0.61070145925984	0
cg00014434	-0.0829746928376876	0.289726076122951	0.538012415370403	0.473710425173357	0
cg00014484	-0.0177746856076666	0.801654630432198	0.0960126945621455	0.69546224466456	0
cg00014665	-0.0051660528024056	0.47130891506931	0.326694345241874	0.572999241726686	0
cg00014667	0.0172669044706564	0.78409849268534	0.105629381010576	0.690350525981652	0
cg00014733	-0.125515979423253	0.122406264432344	0.912196355566429	0.331772084649737	0
cg00014806	-0.00589032140647332	0.136447683125895	0.865033834227734	0.346843857951289	0
cg00014830	-0.0538975589210539	0.217227758169056	0.663084679776627	0.42150653557783	0
cg00014837	-0.00764811045526176	0.630818474444328	0.200095596205946	0.638925362207959	0
cg00014848	0.0360597957507368	0.40961129203892	0.387628079369641	0.542498831762808	0
cg00014893	-0.0364802892536627	9.56273080277208e-05	4.01941806973002	0.0131799729348649	1
cg00014900	-0.0826391819550243	0.0703691225665911	1.1526178641618	0.262463836076067	0
cg00014986	-0.0020247085481966	0.493433704830036	0.306771188608431	0.58298904094906	0
cg00014991	-0.140021255319607	0.0228357293386375	1.64138511312694	0.162599997367927	0
cg00014996	0.00327541510949768	0.277305296764591	0.55704183495274	0.465321581450772	0
cg00015002	-0.00242855341644622	0.689861842311604	0.161237876117054	0.659840266127043	0
cg00015024	-0.022004157641504	0.0336977450693823	1.47239915956455	0.191764212436357	0
cg00015058	0.00687156741780464	0.400796936317131	0.397075606865485	0.538130687295616	0
cg00015081	-0.0282799719228378	0.00844023861246126	2.07364527533994	0.105140998467005	0
cg00015121	0.0197795284217523	0.610270916385801	0.214477326674784	0.630940368043167	0
cg00015189	0.0095802479522472	0.565971725231976	0.247205264717127	0.613502185490788	0
cg00015193	-0.0850349941986906	0.00038536470597089	3.41412806317299	0.0259485443761598	1
cg00015219	0.00126816284880693	0.593073205043035	0.2268916968819	0.624559830127932	0
cg00015289	-0.00228958205573815	0.775176505853541	0.110599398409284	0.687532859703895	0
cg00015343	-0.0603046240550344	0.244225082557929	0.612209734915704	0.442505690475163	0
cg00015530	-0.0983903979541921	0.000519456618962098	3.28445071554097	0.0297971808621667	1
cg00015603	-0.00139528839789576	0.950113205569218	0.0222246456322595	0.733474159946059	0
cg00015629	0.00699637563603943	0.733700712412188	0.134481059231711	0.674792064838048	0
cg00015639	-0.13835344993804	0.0211116373189152	1.67547808355661	0.157218299402713	0
cg00015699	-0.0126260114298197	0.598001097666885	0.223298018837285	0.626429565183674	0
cg00015770	0.0230192886940446	0.356285375645726	0.448202003657153	0.514110602411798	0
cg00015791	0.013769888880588	0.207515701341217	0.68294903751638	0.413722427987584	0
cg00015801	-0.117839639070539	0.000190549678317914	3.71999178005829	0.018370892562268	1
cg00015930	0.00627081112061176	0.487606165480086	0.311930811632305	0.580461347458707	0
cg00015991	0.0110405430342181	0.0424203175880347	1.3724260843764	0.212040720697356	0
cg00016012	-0.00165231571357424	0.916357891652805	0.0379348756622484	0.725658694912443	0
cg00016048	-0.0903563828134663	0.149694217282681	0.824794976214928	0.360502855266612	0
cg00016066	0.00087358228197214	0.692321942169213	0.159691903818293	0.660780380258817	0
cg00016127	-0.00906579689364438	0.234153755669151	0.630498872033908	0.43487445580333	0
cg00016156	0.000324038563714412	0.963471942610512	0.0161609279694547	0.736196978041995	0
cg00016223	0.000673275720633921	0.710947805931949	0.148162281728448	0.667225086021168	0
cg00016226	-0.0674782664970957	0.412346555868288	0.384737628537843	0.543905004929573	0
cg00016360	-0.0126477325917448	0.314212117359433	0.502777070725507	0.489549024677854	0
cg00016406	0.00706873809730686	0.300541847630918	0.522095048021186	0.480833252739388	0
cg00016481	-0.0597251363449005	0.0878464173147065	1.05627594586113	0.288268207782638	0
cg00016498	0.0013219095910561	0.800668469790232	0.0965472736106441	0.695211059239489	0
cg00016576	-0.0246741267705628	0.680955233383779	0.16688143806291	0.656854330374064	0
cg00016593	0.0152615387823935	0.34026858254998	0.468178148039259	0.504934655006983	0
cg00016783	0.0585135189557803	0.37344947397722	0.427768147950925	0.523371503762605	0
cg00016841	0.0072827577660754	0.13149622130512	0.881086726945432	0.341741518261401	0
cg00016892	-0.0674553784982495	0.0229525214081275	1.63916959886364	0.16301429488017	0
cg00016968	-0.0659906224774194	0.208325108762422	0.681258382765683	0.414421428704766	0
cg00017002	-0.00473071186308526	0.144660416847892	0.839650287790828	0.35542718921318	0
cg00017033	0.00240258568605944	0.309536172677816	0.509288591631208	0.486585142747214	0
cg00017188	-0.000220409213668617	0.938121212765767	0.0277410436739461	0.730772583783196	0
cg00017203	-0.098212608535393	0.0204807199889203	1.68865478003415	0.155250464444207	0
cg00017271	0.0348896490593821	0.0544511797496828	1.2639927062989	0.235511471200289	0
cg00017362	0.0276931666681044	0.560156151605936	0.251690890265931	0.61110172211407	0
cg00017363	0.000163604189831302	0.965374200253785	0.0153043119365705	0.736611574391034	0
cg00017441	0.00459502383626328	0.107895897081868	0.966995069761793	0.314593134159779	0
cg00017461	-0.231375750796949	0.0188843728287056	1.72389743400592	0.149589074270673	0
cg00017475	-0.0104962514879521	0.708866028315753	0.149435836271092	0.666491654293458	0
cg00017546	-0.114043819631666	0.000981768376600187	3.00799096091941	0.0396878610903557	1
cg00017557	-0.0188661273974359	0.065558868916906	1.18336854789263	0.254772857432436	0
cg00017562	-0.0292956272028205	0.0547514970602654	1.26160400149015	0.23606043639765	0
cg00017601	-0.0374820158572082	0.0329700576460806	1.48188029351949	0.189901755023905	0
cg00017630	-0.0636142371947859	0.413385512690522	0.383644747517176	0.544404626448954	0
cg00017826	-0.0987401164911981	0.126979361299264	0.896266861738771	0.336805517554137	0
cg00017842	-0.0212215886456979	0.104476695550286	0.980980571970335	0.310402290232799	0
cg00017851	-0.0734655998120276	0.19595997747149	0.707832619144305	0.404012420614455	0
cg00017853	-0.00299185037867425	0.692172268812698	0.159785804265922	0.660703893117967	0
cg00017931	-0.00687639067377201	0.871273245427627	0.059845621833647	0.714508502056374	0
cg00017970	0.0191602968261505	0.278339111408065	0.555425763571658	0.466072663214751	0
cg00018024	-0.00408382710392824	0.308070595488753	0.511349751947259	0.485573170324565	0
cg00018103	-0.0877083308291525	0.0154808424942128	1.81020540795343	0.137087013629747	0
cg00018128	-0.138658905951971	0.00417979110526144	2.37884542255493	0.0770134361480321	0
cg00018216	-0.0696135372457037	0.259524296627365	0.585821977325177	0.453268555182309	0
cg00018229	-0.16590899306797	0.00553878961924279	2.25658513041879	0.0875320850991419	0
cg00018446	0.00183159263890565	0.820144628170876	0.0861095553260385	0.70067554661446	0
cg00018539	0.010241463157105	0.449144287305054	0.347614119767138	0.56236227103554	0
cg00018557	0.00441479768296237	0.110381682196241	0.957102991653451	0.317572604589997	0
cg00018572	-0.117163770236195	0.0558818136895603	1.25272950694967	0.238165163012563	0
cg00018606	-0.0296437530294942	0.158662701111108	0.799525156455591	0.3695505020621	0
cg00018635	-0.00738500594229137	0.387831830743755	0.411356549695006	0.531063874207983	0
cg00018667	0.0226482677653855	0.0339700488403835	1.46890382872333	0.192444184316699	0
cg00018682	-0.0314931630545411	0.0472618386833043	1.32548938650222	0.222034498692816	0
cg00018845	0.023964190491441	0.263235266739991	0.579655926894928	0.455828260449771	0
cg00019082	-0.0293986372734946	0.030239115608022	1.51943091463156	0.183075134686882	0
cg00019137	0.00391518166227693	0.145162534146899	0.838145458793277	0.355951475305611	0
cg00019141	0.0114842786954791	0.588668208993389	0.230129417613265	0.622736049189161	0
cg00019275	-0.0186889927197317	0.189371540229963	0.722685288531238	0.398376492358794	0
cg00019301	0.0134126426822043	0.198647354218164	0.701917214933329	0.40630117036526	0
cg00019308	-0.0287805032284403	0.320312708858475	0.494425829748259	0.493351799120397	0
cg00019351	-0.0206165040264188	0.448909924081817	0.347840793514964	0.562255289102882	0
cg00019366	0.00182097772525408	0.854459962376139	0.0683082823013303	0.710083305646803	0
cg00019377	-0.0146909927073882	0.0712253363985935	1.1473654909027	0.263769584463497	0
cg00019458	-0.0256503004361311	0.111860405678668	0.951323609970335	0.319367865548825	0
cg00019511	-0.00863362892945645	0.260797995880546	0.583695750291974	0.454098668144566	0
cg00019553	-0.119185919841299	0.021283115760183	1.6719647928055	0.157744570027525	0
cg00019576	-0.00133609614032953	0.616254740885564	0.210239726647744	0.633228276188168	0
cg00019607	-0.0340786445322692	0.410716468419973	0.386457882974132	0.543072963810992	0
cg00019678	0.0297510457722682	0.227435280572028	0.643142165113215	0.429675186234276	0
cg00019746	-0.101804158497715	0.0128919940461845	1.88967990372671	0.126988869126872	0
cg00019759	-0.0508326778939307	0.191028640049079	0.718901516088255	0.399687077480629	0
cg00019809	0.000883701599839386	0.617369386251331	0.209454909858383	0.633687496414496	0
cg00019826	0.00434219132769065	0.69755073007259	0.156424202406435	0.662667203701167	0
cg00019841	-0.0288062384064374	0.0927656952139102	1.03261259634229	0.295029660222247	0
cg00019877	-0.125480448550482	0.155193059227832	0.809127705799851	0.366063833856255	0
cg00020052	0.00879782470314194	0.413115896125536	0.383928093653814	0.544286628157436	0
cg00020063	0.0212019463940658	0.589298548614704	0.229664628528814	0.622982781301178	0
cg00020133	0.0110220315584902	0.638523942502533	0.19482281351132	0.641624561063072	0
cg00020175	-0.0126406988673363	0.0618019255114513	1.2089979937466	0.248408172417688	0
cg00020229	-0.00291407397053059	0.93777456931784	0.0279015486868296	0.730693975671748	0
cg00020297	-0.00124091690331483	0.569848280363534	0.244240757962126	0.615082388543675	0
cg00020340	-0.0618073904421077	0.514266121840683	0.288812084627506	0.592084086990747	0
cg00020348	-0.07008498535932	0.0162987779563079	1.787844956745	0.140219795052559	0
cg00020419	-0.0155202096302843	0.362924011567677	0.44018429730959	0.517683420241838	0
cg00020450	-0.172308102944052	0.0512524399036876	1.29028545492616	0.229615125436825	0
cg00020622	0.00120806237286327	0.563344831416722	0.249225685899111	0.612383867752687	0
cg00020649	0.0159202643806594	0.477762749799454	0.320787714333307	0.575970560838835	0
cg00020720	-0.00817066528278122	0.180225322133043	0.74418418954984	0.390107382172898	0
cg00020794	-0.00345796844452626	0.944485634126655	0.024804643424487	0.732148568703877	0
cg00020799	-0.0560912642682755	0.189587424465271	0.7221904732557	0.39854640676717	0
cg00020807	0.017287166297464	0.0421214473736729	1.37549671403927	0.211393821949659	0
cg00020864	0.0215229904038916	0.543785431889723	0.264572431420554	0.604357049060189	0
cg00020967	0.0108402117801708	0.671160525252633	0.173173594743576	0.653342641042039	0
cg00021028	0.0110165452216706	0.190810793634734	0.719397062108762	0.399505027853753	0
cg00021030	-0.0352934710544603	0.414777865042464	0.382184428142244	0.545161922933385	0
cg00021108	7.22356236118727e-05	0.980375382064652	0.00860760273178248	0.739875351754704	0
cg00021123	-0.0179975455134241	0.540648416651915	0.267085064550701	0.603035977598392	0
cg00021152	-0.00703374477067074	0.582395013931495	0.234782351811962	0.62011528504364	0
cg00021166	0.0106309862780667	0.0888571004405464	1.05130786263708	0.289589684945698	0
cg00021237	0.000353910478723779	0.989913568271716	0.00440272304014972	0.741851725171767	0
cg00021242	-0.0594298346260663	0.247773669843326	0.605944846665821	0.444988699896476	0
cg00021264	-0.0567900020856891	0.0306427396298585	1.51367240898262	0.184035401926826	0
cg00021325	0.00735897623277784	0.573361038944685	0.241571821585232	0.616473228040259	0
cg00021413	-0.0509046432369321	0.116237395976376	0.934654127940578	0.324622402384924	0
cg00021513	0.0517772350352221	0.291954511838727	0.534684808813031	0.475294419858242	0
cg00021527	0.00393634872706684	0.559411352117791	0.252268724750172	0.610756013691004	0
cg00021539	0.000803722839125348	0.769731519323088	0.113660729384626	0.685831314411651	0
cg00021540	0.00118233969820726	0.85060608596457	0.070271514296138	0.709031068091365	0
cg00021550	0.00321091183209005	0.740349795610387	0.130563039174436	0.676929550971194	0
cg00021558	0.00441138028644168	0.702122923412719	0.153586847576162	0.664147770378433	0
cg00021576	0.0180702834347203	0.170391272140328	0.768552654630182	0.380856497627054	0
cg00021581	-0.0261448404288955	0.474811643326415	0.323478639821883	0.574673592379657	0
cg00021762	-0.127380793516798	0.108246647791468	0.965585544103557	0.315108421347769	0
cg00021764	0.0593913118342629	0.139440932103323	0.855609722814465	0.35010426129964	0
cg00021855	0.0895712456729898	0.0526203770893584	1.27884604398804	0.232129641529777	0
cg00021892	-0.138976799219561	0.0110210039479962	1.95777884203457	0.118652271400973	0
cg00021895	-0.00337100828667272	0.905286560961854	0.043213926711611	0.723034436142849	0
cg00021933	-0.0855837745906777	0.10047267742052	0.997952024400527	0.305359643748672	0
cg00021944	0.0075674548623618	0.237559095714878	0.624228336563841	0.437459800603095	0
cg00021945	0.00293629750489763	0.176021391479983	0.754434550156389	0.386178440663241	0
cg00022021	-0.033928193944591	0.228276004336084	0.641539737796363	0.430301353689651	0
cg00022024	-0.00848028794504923	0.834576500620363	0.0785338479906948	0.70460443874522	0
cg00022054	-0.00795746960129043	0.769078000203248	0.114029611642017	0.685671189988067	0
cg00022059	0.00366114382978959	0.756901744712603	0.120960493681798	0.681890810247527	0
cg00022076	0.00493523317252435	0.932048265183672	0.03056159755997	0.729404558224347	0
cg00022101	-0.108819823435352	0.0218028449110145	1.66148683444386	0.159330747642771	0
cg00022138	0.0023129537721335	0.639489972402337	0.194166261137596	0.641957432215564	0
cg00022145	-0.13896978819101	0.00108877279724672	2.96306273842304	0.0415672188557497	1
cg00022218	0	1	0	0.742232918674556	0
cg00022235	-0.0482929020077055	0.40633120051173	0.391119828695418	0.54086161082888	0
cg00022259	-0.00446554359296011	0.772794209433157	0.111936140760069	0.686787892392811	0
cg00022308	0.017038037310267	0.0549977127484044	1.25965537162216	0.236449118295019	0
cg00022318	0.0241469531878557	0.634054232901419	0.197873593786237	0.639996324602564	0
cg00022401	-0.0307744410908506	0.214125200853852	0.669332216649066	0.41911604738007	0
cg00022510	-0.0320054017569498	0.0162644169305577	1.78876150129576	0.140080383671199	0
cg00022594	-0.0494249549470769	0.487160230112579	0.312328173059165	0.580256282781493	0
cg00022688	0.0264588773185217	0.528929944087155	0.276601845755265	0.598129457613393	0
cg00022826	-0.0972679209699152	0.197599895065759	0.704213290377813	0.405362711399887	0
cg00022866	0.0280799701400405	0.599727448322584	0.222046073919867	0.627066195060132	0
cg00022871	-0.0012945336928641	0.951920136847777	0.0213994860495829	0.733863154272593	0
cg00022911	0.0179140667591638	0.463531081933045	0.333921139061184	0.569291180452778	0
cg00023001	-0.0636321368957239	0.0993712212106777	1.00273937293727	0.303915917179109	0
cg00023056	0.014543261018367	0.250409575068843	0.601349068752112	0.446770496215356	0
cg00023132	0.00696709399137149	0.28752092189507	0.541330547729189	0.472234123466367	0
cg00023154	-0.0137501141905281	0.230002779627228	0.638266915419485	0.431575309970213	0
cg00023185	0.00084451509285387	0.954022866410903	0.0204412158230925	0.734285034058905	0
cg00023196	0.0256900696069423	0.747714782181392	0.126264033347771	0.679124840663648	0
cg00023197	0.009368148599458	0.332031029088266	0.478821328548609	0.50012703886978	0
cg00023231	-0.0611396342465268	0.00819794592400113	2.08629495074084	0.10374684832401	0
cg00023233	0.00978245298330988	0.364133684984595	0.438739143844802	0.518343303002044	0
cg00023288	0.0224641911041862	0.0650395701268939	1.18682233783427	0.253976448076789	0
cg00023345	-0.0120645842756089	0.765580315401922	0.116009241665679	0.684593248465499	0
cg00023351	-0.00924235318239065	0.650952435090607	0.186450744046816	0.645974309257809	0
cg00023363	-0.0868088165382421	0.008294767332747	2.08119579137817	0.104356603467857	0
cg00023411	0.0102168590945823	0.84246353875191	0.0744488860192422	0.706735517029875	0
cg00023464	-0.101961548063635	0.128983386620255	0.889466224303777	0.339033703376255	0
cg00023648	-0.0443099900239284	0.483091003543078	0.315971050172305	0.578462519227067	0
cg00023673	-0.0156049319958253	0.15981245729043	0.796389370693933	0.370635436262423	0
cg00023695	0.000129605357237202	0.94288996085396	0.025538988262056	0.731847981824853	0
cg00023726	0.0122022498105705	0.255768384168376	0.592153140192809	0.450593681989366	0
cg00023728	-0.069314046794353	0.343699350504952	0.46382128855635	0.506876144785375	0
cg00023808	-0.015669664642715	0.557344669128834	0.253876148440764	0.60994509328973	0
cg00023826	-0.0428789503817991	0.277226903890209	0.557164625272044	0.465284968236234	0
cg00023916	-0.0347210658192266	0.128070673124744	0.892550307868491	0.338092799095674	0
cg00023919	-0.0550937887734887	0.118250875121969	0.927195636558557	0.326868776487351	0
cg00024086	-0.00542366030730621	0.450176827901872	0.346616863341158	0.562891623738268	0
cg00024102	-0.0415440491442123	0.0989735298399975	1.00448094056963	0.303363945910107	0
cg00024269	-0.209578669933452	0.0341451089028129	1.46667149779943	0.192852963400383	0
cg00024280	0.0104972769886794	0.285781591076445	0.543965750182599	0.471223118021099	0
cg00024304	-0.027965642752256	0.581546939379895	0.235415225577072	0.619781523098614	0
cg00024361	-0.0199493625955485	0.0336640945223025	1.47283306244529	0.191678174495464	0
cg00024367	-0.0612236800525118	0.225926664944381	0.646032508544937	0.428512981136684	0
cg00024377	-0.00019006689878457	0.992576061571585	0.00323620309873156	0.742232918674556	0
cg00024396	0.00360918882895804	0.382574806763939	0.417283632436392	0.528237667540886	0
cg00024404	0.026440070253187	0.0455070109677831	1.34192168927562	0.218503281975543	0
cg00024416	-0.0349138026610094	0.103187906340983	0.986371199192775	0.308843285492916	0
cg00024443	0.00175387634311891	0.940049646654327	0.0268492094868401	0.731200929165662	0
cg00024456	-0.15776169330242	0.107753387531377	0.967569067681767	0.314435942793352	0
cg00024472	0.000745791665918206	0.83291130601205	0.0794012427233072	0.704159747801755	0
cg00024674	-0.122139840564971	0.0370642754857385	1.4310444848346	0.199707184160136	0
cg00024701	-0.0113483065915617	0.2654929288945	0.575947041373452	0.457443779598343	0
cg00024705	-0.0198373800581607	0.223303548142809	0.65110437622726	0.426471693531425	0
cg00024722	-0.00474541378232634	0.13715573901805	0.862786015462117	0.347677957931878	0
cg00024740	-0.0731826439870501	0.0528702904957297	1.27678830335797	0.232556624344855	0
cg00024790	0.0102493956086132	0.110834553341029	0.955324824572023	0.318137837953098	0
cg00024792	-0.000533374250895643	0.988565138689223	0.0049947088073211	0.74156332321509	0
cg00024812	0.00158563858209365	0.627772046103881	0.202198026790043	0.637738337603655	0
cg00024989	0.0216569816937066	0.470624059461613	0.327325874388376	0.572652429005003	0
cg00025138	0.00107337698371511	0.72847284782553	0.1375866309349	0.673009543253454	0
cg00025197	-0.0575824211585979	0.288125612117084	0.54041813461538	0.472642510040084	0
cg00025211	-0.0166774156530779	0.810106190764606	0.0914580489727956	0.69783990574713	0
cg00025216	-0.0355411645777231	0.0222818502167412	1.65204874951454	0.160905507657079	0
cg00025278	-0.00666275950986382	0.901058188708129	0.0452471621631643	0.722039344204921	0
cg00025357	-0.0495052279179233	0.193416465218619	0.71350655791995	0.401789375431787	0
cg00025405	-0.0159090450977343	0.438311065996977	0.35821756461696	0.557064362524706	0
cg00025436	-0.000683056729989987	0.864807024052841	0.0630807916553459	0.712804008565126	0
cg00025496	0.0191249219492521	0.569657266292559	0.244386358583397	0.61499404730155	0
cg00025526	0.0216327836765924	0.766767608318566	0.115336241941132	0.684971495872857	0
cg00025590	-0.00464482928283227	0.76885495296148	0.114155583566584	0.685612622068898	0
cg00025591	-0.198635586174853	0.000151574934187386	3.81937261166012	0.016480666067015	1
cg00025626	0.002213318796661	0.781808911268792	0.106899383669944	0.689606080226017	0
cg00025643	-0.0116323000772543	0.816524079273534	0.0880310034056634	0.699593324632462	0
cg00025647	-0.0792908817093907	0.0939548611029326	1.02708074514765	0.296728575482498	0
cg00025663	-0.0678652703445529	0.0882874350852634	1.05410110006256	0.288819136382606	0
cg00025715	-0.0293781693383716	0.211960213118015	0.673745652490736	0.417345126011143	0
cg00025795	0.0546986255408813	0.146324063969306	0.834684245373805	0.357166698515331	0
cg00025823	-0.00916162078874073	0.657059176974412	0.182395514647094	0.648188665241901	0
cg00025877	0.00189460748832851	0.347808199779062	0.45866018346953	0.509300671390207	0
cg00025981	-0.00309749591569128	0.881546510351019	0.0547547694044376	0.717288793676084	0
cg00025991	-0.0856895054005463	0.208223242665063	0.681470794528717	0.414353282342191	0
cg00026030	0.0244383446571228	0.0228824951055622	1.64049662185904	0.162777746239773	0
cg00026104	0.0172279801823183	0.214840568674479	0.667883706734717	0.419607239184087	0
cg00026119	0.00828092188974932	0.059161102934631	1.2279637380903	0.243989406008157	0
cg00026141	-0.0222049035146615	0.312419439138176	0.50526195159438	0.488454287377068	0
cg00026183	-0.108432206605976	0.020779892738148	1.68235669851853	0.156257741242258	0
cg00026222	0.0266089420661467	0.153054435383419	0.815154080410763	0.363860717817438	0
cg00026230	0.00105777916696598	0.756207991227282	0.121358737542678	0.681672448618901	0
cg00026290	-0.205740655902083	0.0801429350372956	1.09613475664801	0.277058866941562	0
cg00026302	-0.0666884247598675	0.000361489000336434	3.4419049132128	0.0250858819958368	1
cg00026327	-0.0154034849055275	0.474186435756192	0.324050873302772	0.574399450297655	0
cg00026362	-0.0182127731500364	0.719221804765836	0.143137154497946	0.669874440021607	0
cg00026374	0.00420628949418713	0.488856017615558	0.31081903446067	0.580994332512338	0
cg00026401	-0.03315870636152	0.259380553566528	0.586062587216208	0.453158867807133	0
cg00026455	-0.0361377360249467	0.528409055386762	0.277029748455685	0.597887287095292	0
cg00026472	0.00168601965462666	0.956048704869093	0.0195199824968179	0.734726265809179	0
cg00026474	-0.083257162253687	0.20397422779281	0.690424702350776	0.41074124400333	0
cg00026553	-0.0890364360734749	0.0463404784511732	1.33403948656608	0.220339766951586	0
cg00026554	-0.0202055951350669	0.708623456034612	0.149584476250934	0.666391522913087	0
cg00026570	-0.0171591357434304	0.285323445759254	0.544662539785261	0.470899284304449	0
cg00026703	-0.0431378452730276	0.0797404328945723	1.09832141097092	0.27638851412318	0
cg00026731	0.00252404424489791	0.917080234494977	0.0375926666483139	0.725835010493517	0
cg00026776	-0.023564473479732	0.165655059016146	0.78079529646028	0.376197803596436	0
cg00026803	-0.00391186920852103	0.911562316728188	0.0402136365141223	0.724599092592254	0
cg00026853	0.00288945371889238	0.278848363892263	0.554631899333246	0.466443264224564	0
cg00026891	-0.0432209173953286	0.114348609875881	0.941769110697842	0.322436914324961	0
cg00026919	0.0101959605041478	0.551389368558597	0.258541611862541	0.607526975076976	0
cg00026920	-0.0177164685149022	0.150735925559808	0.821783228024075	0.361587316790537	0
cg00026974	0.0050684806044945	0.801585888981351	0.0960499366757746	0.695447210314097	0
cg00027029	-0.0224145578703343	0.0237880358476497	1.62364141570729	0.165500673069411	0
cg00027038	-0.022165536550148	0.545817922564056	0.262952207869353	0.605241027708669	0
cg00027083	0.000714863946509952	0.720196113161283	0.142549226809724	0.670193795370395	0
cg00027114	-0.239537562062051	0.00492668939337631	2.30744481726536	0.0829654782460324	0
cg00027162	0.00857243073595128	0.130374321151449	0.884807939895787	0.340442111532949	0
cg00027232	-0.104866440091334	0.0164780728929607	1.78309358031431	0.140889837410492	0
cg00027400	0.00865434465008766	0.172186958038947	0.763999746414416	0.382468623314993	0
cg00027466	0.00020053707360524	0.975871764167326	0.0106072476750127	0.738901972076271	0
cg00027499	0.00154046140052997	0.495499339312593	0.304956920256579	0.58392885835386	0
cg00027586	-0.0464433073097527	0.00121666470228658	2.91482909145781	0.043606733962978	1
cg00027669	-0.107184229505657	0.106590982972461	0.972279532747878	0.312945457469142	0
cg00027674	-0.111235484826424	0.00311309601752238	2.50680748412409	0.0676358318656896	0
cg00027712	-0.00855204108982536	0.6615650276277	0.179427460997457	0.649839318579852	0
cg00027729	0.0319239122599856	0.116900004674731	0.932185471471094	0.325348981655717	0
cg00027745	0.0021018146584023	0.453706108189317	0.343225373841636	0.564630437015951	0
cg00027808	0.00317412880440913	0.247590411669898	0.60626617806664	0.444871601882734	0
cg00027940	0.0415171213575553	0.459967855592637	0.337272517506526	0.567659206471483	0
cg00027948	-0.0810307352559854	0.000203503632413998	3.69142783448163	0.0190013351169534	1
cg00027990	0.0180624572554719	0.409144785615754	0.388122979359533	0.542220919951903	0
cg00027995	-0.0302343957550694	0.0233754498084904	1.63124002334461	0.164283067673796	0
cg00028013	0.0444295990447939	0.5674662955371	0.246059928138265	0.614093797503253	0
cg00028034	-0.0496578217203564	0.350891433371432	0.454827234477471	0.511019789426275	0
cg00028135	-0.0571556983383024	0.243779742185312	0.613002386587489	0.442157801655723	0
cg00028184	-0.0280973769032321	0.158449816935296	0.800108258234719	0.369343813434593	0
cg00028318	-0.111141241173616	0.062628407613145	1.20322863050875	0.249741874515281	0
cg00028336	0.033624277471368	0.64922418396203	0.187605310833425	0.645353703407474	0
cg00028338	-0.000164252689296298	0.997592001969064	0.00104704140063013	0.742232918674556	0
cg00028429	-0.0570835933831605	0.118678643848505	0.925627425048792	0.327348514456864	0
cg00028455	0.0087627862954065	0.172985235688611	0.76199096237752	0.38327746120687	0
cg00028480	0.000259918720526901	0.9699198786197	0.0132641396621066	0.737649000717391	0
cg00028487	0.0148727348978321	0.0549050227053834	1.26038792452158	0.236253640949562	0
cg00028507	-0.0148910522615476	0.561001557397506	0.251035933096416	0.61143009589746	0
cg00028515	-0.0163169182297408	0.0320588079173287	1.49405263059545	0.187683861705656	0
cg00028595	-0.0586495945807535	0.340397406910884	0.468013756955792	0.504972139777231	0
cg00028677	-0.020718737327454	0.183086752046795	0.737343079625814	0.392700441325269	0
cg00028678	-0.160010396209736	0.000347914582531166	3.45852736780288	0.024562773956875	1
cg00028749	0.000935949721349375	0.84395287374796	0.0736818036618231	0.707174878818688	0
cg00028757	0.0105650455445431	0.226754162712442	0.644444731494111	0.429153650121303	0
cg00028829	0.013164912737636	0.183847943641369	0.735541223397517	0.393348220331336	0
cg00028844	-0.0138121655372779	0.510487541248207	0.292014852662636	0.59048921023742	0
cg00028870	-0.00208868005567592	0.681119248955298	0.166776846046944	0.656896515949231	0
cg00028881	0.000996591041429677	0.616866724352565	0.209808656275445	0.633473844635963	0
cg00028899	-0.0741235200843471	0.226307031994279	0.64530195108785	0.428752828764349	0
cg00028918	-0.000457056694093989	0.940077234185404	0.0268364644826184	0.73121447433836	0
cg00028929	-0.0425030693352432	0.0390376940021496	1.40851584448179	0.204327886303306	0
cg00028935	0.041104530158827	0.39428151471817	0.404193583677686	0.534556206308862	0
cg00029161	0.0121717432270022	0.204076073033173	0.69020791129964	0.410837247566853	0
cg00029229	-0.0571253814629348	0.496744117105881	0.303867267496622	0.584493301954522	0
cg00029233	0.011760682837521	0.255222581372274	0.593080903103253	0.450214939369885	0
cg00029256	-0.0580937901281143	0.10406591245148	0.982691503520625	0.309887461927686	0
cg00029284	-0.1009080829446	0.00106068191038201	2.97441483784981	0.0411152439238918	1
cg00029353	0.00529895080662721	0.357656085780098	0.446534380718172	0.514796049675389	0
cg00029397	0.00133349682439752	0.626382889194774	0.203160114343771	0.637224710063815	0
cg00029451	-0.0564472179176341	0.00888755092368985	2.05121789784427	0.107748464132271	0
cg00029465	-0.115626897239578	0.0296811271745438	1.52751961025321	0.181619074064534	0
cg00029521	0.00465482320482162	0.777207713518149	0.109462897828116	0.688156865989997	0
cg00029587	-0.00913440373251532	0.848912956888175	0.0711368377667829	0.708537938860559	0
cg00029640	-0.0240559937089917	0.269042609739935	0.570178932973543	0.459894902094703	0
cg00029647	-0.039247559936652	0.188061051390569	0.725701140215972	0.397115357769331	0
cg00029648	-0.0679757675547876	0.181627888037085	0.740817466989324	0.391356415643863	0
cg00029678	-0.00469806207966199	0.669800143207574	0.174054763941191	0.65287973095239	0
cg00029694	-0.100739973003929	0.000122547721831198	3.91169475789486	0.0149388963280869	1
cg00029751	-0.0032982349606273	0.746195798670076	0.127147200510332	0.678689187031947	0
cg00029822	0.00187715358402385	0.416731768405557	0.380143391029795	0.546172371264964	0
cg00029825	-0.00353379368697334	0.913179406230774	0.0394438911603221	0.724941614944512	0
cg00029831	0.00457389189294249	0.294359560032288	0.531121854868466	0.476776951782529	0
cg00029973	-0.0245708473329343	0.0484575935041888	1.31463815754896	0.224386160888454	0
cg00029979	-0.0387675713994148	0.409332385332436	0.387923893725675	0.542324356414876	0
cg00030047	0.0125692053272318	0.662311713162755	0.17893756426918	0.65011287000182	0
cg00030074	-0.0291569733399063	0.111182659255753	0.953962942761141	0.318599328841017	0
cg00030291	-0.00132768954715289	0.831775059701095	0.0799941058472295	0.703883096605731	0
cg00030296	-0.0632780706470857	0.32841111592163	0.483582151486448	0.498169190511367	0
cg00030420	-0.0431250958768866	0.0421756715562455	1.37493799348455	0.211497005488088	0
cg00030422	-0.0608049276347024	0.147886744323889	0.830070751797473	0.358672126878817	0
cg00030423	0.00192432938413109	0.41623883412886	0.380657403554726	0.545934669937581	0
cg00030427	-0.0610343053821857	0.135270329214722	0.868797453006493	0.345675643980338	0
cg00030466	0.0030723802312136	0.792519546452234	0.100990017675938	0.692750193195313	0
cg00030508	0.00253234729346945	0.905262717719271	0.0432253652168278	0.723030037092228	0
cg00030588	0.00277282043564828	0.887960756207868	0.0516062276211574	0.718939919854739	0
cg00030591	-0.0545003958936462	0.197765850814818	0.703848697991952	0.405482002393164	0
cg00030604	-0.103854026191573	0.110317767235628	0.957354536598877	0.317496818434502	0
cg00030627	-0.0162514687745513	0.402376703935084	0.395367171205895	0.538791506825285	0
cg00030774	-0.123953448864512	0.0139546176641164	1.85528205803878	0.131474498440232	0
cg00030795	0.00111066587939364	0.581995030655491	0.235080723542745	0.619968646823199	0
cg00031059	-0.0419185362360672	0.385457826276275	0.414023132055161	0.529763397977624	0
cg00031063	0.056811196890356	0.343569959359362	0.463984816478794	0.506806314831539	0
cg00031105	-0.0955387204039892	0.0182254711506354	1.73932123582336	0.147210844154001	0
cg00031165	0.00152166463838346	0.490771474680517	0.30912068789464	0.581801920658134	0
cg00031187	0.0300328368562935	0.295271949463748	0.529777808611415	0.477379802004048	0
cg00031256	-0.129414214408479	0.0358329705303815	1.4457171876062	0.196866997539311	0
cg00031340	-0.000103108782319805	0.957969925706046	0.0186481248514431	0.735078491349379	0
cg00031346	0.00730939029783125	0.372164390902076	0.429265182990735	0.522727986833485	0
cg00031402	-0.00623274674232241	0.502377689825343	0.298969655498736	0.58698649956156	0
cg00031443	0.00129431079098411	0.621864838693589	0.206303998248463	0.63545356680086	0
cg00031456	0.0028376204979278	0.214205613897229	0.669169151372326	0.419182608928216	0
cg00031491	0.00637068830123561	0.81320956949346	0.0897975194169907	0.698693492794899	0
cg00031568	0.0719929673946184	0.17017691683856	0.769099348890128	0.380645697153492	0
cg00031663	0.000930376519560192	0.639592895925599	0.194096368686662	0.641977223320961	0
cg00031708	-0.165654858173024	0.00623048883911251	2.20547787761042	0.0919364548981148	0
cg00031779	-0.0163786053983108	0.690982666863868	0.160532846663125	0.660251174244591	0
cg00031823	-0.010776707881248	0.814872717145111	0.088910222620166	0.699162627963331	0
cg00031896	0.00569143932516191	0.644154056922442	0.191010253649512	0.643533267232617	0
cg00031999	-0.010900133701812	0.518584275488397	0.285180656043633	0.593867046466105	0
cg00032173	-0.00853571513626697	0.487755374856544	0.311797936166808	0.580525702893782	0
cg00032227	0.00440244477749712	0.427417447046468	0.36914775404524	0.55145558141932	0
cg00032336	-0.0015029217775921	0.556009001204968	0.254918177586998	0.609411683031014	0
cg00032366	0.0370577912156225	0.371029277433878	0.430591819424573	0.522107585084966	0
cg00032391	-0.0691764693086506	0.0365667329685299	1.43691383969261	0.198696263363491	0
cg00032544	0.00385692445241846	0.893258893514622	0.0490226511567597	0.72013783211379	0
cg00032609	0.0195498403239214	0.616101013109122	0.210348077057362	0.633176559924658	0
cg00032610	-0.00810076338004619	0.232817508154767	0.632984363330169	0.433797930650786	0
cg00032661	-0.116133572720787	0.00673334117136741	2.17176937972656	0.0950272969549035	0
cg00032664	-0.0969424894941832	0.198146590401235	0.703013396368749	0.405872722919815	0
cg00032703	-0.00402720403564715	0.952680408875056	0.0210527656157666	0.734023101447252	0
cg00032756	0.000625876505092771	0.960565748191725	0.0174729034731741	0.73559949462455	0
cg00032789	0.00529851607991151	0.386475347217259	0.412878203968114	0.530335914365912	0
cg00032805	0.00226148814965011	0.835274377953666	0.0781708403755435	0.704810072630024	0
cg00032879	-0.0414114364267977	0.40611028341008	0.391356013288321	0.540778715652548	0
cg00032912	-0.265498125645615	5.71708663787888e-05	4.24282522635008	0.00999021125004753	1
cg00032923	-0.0291094681216313	0.628452015823721	0.201727876384589	0.638085463564555	0
cg00032956	-0.00964384440789918	0.695524122220512	0.157687803176478	0.661964735700061	0
cg00032959	-0.0276627881384403	0.00646950488892715	2.18912895460712	0.0934258476797296	0
cg00033066	-9.43782234152976e-05	0.98414571686795	0.00694059328981094	0.740676518975429	0
cg00033127	0.0123212338510439	0.0622252523711827	1.20603333331817	0.24905053455856	0
cg00033155	-0.0516192176834039	0.0846851167450672	1.07219290942667	0.2839193705489	0
cg00033220	-0.000897651292300953	0.707110347672853	0.150512807354601	0.665853791669891	0
cg00033304	-0.0937575180013299	0.00211899293125104	2.67387049204984	0.0567189991624078	0
cg00033334	-0.136290578220519	0.0779964232754313	1.10792531253208	0.273849363486514	0
cg00033440	-0.0623190613872441	0.032430857353853	1.48904157000955	0.188602532870392	0
cg00033457	0.00209388532709491	0.394137882809492	0.404351820642048	0.534486848990046	0
cg00033551	-0.033345561562718	0.612578314469727	0.212838381464855	0.631833281554285	0
cg00033580	-0.0379130655690361	0.32343849098686	0.490208297885143	0.495295126530072	0
cg00033643	0.00134897593032487	0.487831968297067	0.311729743177486	0.580556910434729	0
cg00033666	-0.234489910049128	5.09638068356691e-05	4.29273813903269	0.00945690779108295	1
cg00033668	0.0021038725769409	0.282369099741521	0.549182830800118	0.468901719386808	0
cg00033748	-0.0244282600163491	0.0284141889491866	1.546464735886	0.178426066185971	0
cg00033750	-0.0475835253689629	0.490008542835765	0.309796348391708	0.581462545097362	0
cg00033773	-0.162128752118207	0.0138701485281175	1.85791888827088	0.131177291358186	0
cg00033806	-0.0346552367892646	0.150931296811645	0.821220696451761	0.361778524747362	0
cg00033818	-0.192185752795002	0.0171911430516347	1.76469524579617	0.143547287600944	0
cg00033834	-0.0518528713305049	0.256685960937744	0.590597883778894	0.451224661133608	0
cg00033877	-0.0348786632665193	0.261496521221269	0.582534084328087	0.454608654949567	0
cg00033950	0.0119981627387352	0.677883270422812	0.168845083973299	0.655823485798277	0
cg00033992	-0.03108866245422	0.0016423658913071	2.78453008298168	0.0501165445646877	0
cg00034003	-0.0679939967693498	0.00277260653638544	2.5571117572526	0.0644827470441453	0
cg00034019	0.00488803846887969	0.0877460926192124	1.05677221379886	0.288119187140885	0
cg00034039	0.00517103592056167	0.612453540691229	0.212926850288661	0.631775341787146	0
cg00034076	-0.00199164558443862	0.914997003382031	0.0385803282469718	0.725335051759142	0
cg00034101	-0.0297742092580611	0.399106439517118	0.398911264889019	0.537264416113955	0
cg00034130	0.0204944660873131	0.263270822700128	0.579597269425928	0.455848082375654	0
cg00034241	-0.0123662974336726	0.79654253981846	0.0987910254936337	0.693892972441406	0
cg00034257	0.00101609786688329	0.860484155745712	0.0652571220076096	0.711717792641522	0
cg00034300	-0.156158925599318	0.102512860361362	0.989221648426509	0.30796386444263	0
cg00034316	-0.0126994952058875	0.0884804109962932	1.05315286871334	0.289073418717311	0
cg00034336	-0.0740800959797717	0.0478239490711953	1.32035456479456	0.223071459907456	0
cg00034360	-0.0147739662183317	0.383488655979118	0.416247478438699	0.528700759904353	0
cg00034376	0.00714294389992316	0.378522449843182	0.421908357765281	0.526045533570483	0
cg00034416	0.000533769020935013	0.745258139882545	0.127693271804199	0.678397874299106	0
cg00034425	-0.0206735929075677	0.000209795251797694	3.67820434522442	0.0193043790900819	1
cg00034433	0.00315282050265443	0.604117831551487	0.218878345150979	0.628658522425769	0
cg00034555	0.00247912257098095	0.707284551116874	0.150405827903651	0.665926247932746	0
cg00034559	-0.152281829769836	0.0619488206607049	1.20796695701065	0.248635355520503	0
cg00034611	-0.0154951638258432	0.636119960870419	0.196460976440659	0.640707405133772	0
cg00034635	-0.0844746212933743	0.197197125766126	0.705099419379636	0.405071213401324	0
cg00034650	0.0135662237080005	0.185600957646347	0.731419787279596	0.394948852910871	0
cg00034668	-0.0102541393444669	0.505375209749349	0.296386065410006	0.588292614036891	0
cg00034755	0.00159954599902406	0.9482741091855	0.0230661068607403	0.733012882495932	0
cg00034769	0.0268210344390056	0.11153901650334	0.95257318922455	0.31900558163966	0
cg00034781	-0.0121993567006649	0.362550725462944	0.440631221513808	0.517493823449054	0
cg00034798	-0.126335201673963	0.0438436004602479	1.35809378856082	0.215104519715102	0
cg00034823	-0.0830644724911799	0.145878418151965	0.836008954650807	0.35666730895565	0
cg00035074	0.0366148157314086	0.279724802757659	0.553269023713499	0.467078632580413	0
cg00035083	-0.091871810673264	0.189444851176254	0.722517193693966	0.398429439026003	0
cg00035197	-0.0656209562465327	0.0188853859580462	1.72387413512892	0.149589074270673	0
cg00035237	0.00441879795710296	0.0530164727176223	1.27558917004372	0.23288566064722	0
cg00035249	0.00403028951393161	0.25260996748152	0.597549517055359	0.448323097617481	0
cg00035316	0.0212369131690927	0.387152628064303	0.412117788318437	0.530709275266177	0
cg00035389	-0.0010785175082335	0.934259809209308	0.0295323336034415	0.729930611082502	0
cg00035505	-0.0286620958577323	0.170149359369709	0.769169681729641	0.380620215787447	0
cg00035623	0.0180242159161449	0.221061715289074	0.655486464469581	0.42478424357373	0
cg00035636	0.0351262028348755	0.324318386842002	0.489028428824227	0.495853340925998	0
cg00035673	-0.139661644394177	0.0224967904387877	1.64787943718423	0.161619829448598	0
cg00035812	0.0155399836661293	0.0834314434265932	1.07867024273067	0.282039897039204	0
cg00035869	-0.0475444117862818	0.187241516238778	0.727597850713425	0.396413727350111	0
cg00035889	-0.0352494508987381	0.0284649745024429	1.5456892008724	0.178561728651302	0
cg00035923	-0.0114823805710896	0.790439443320238	0.102131396369667	0.692154962445545	0
cg00035945	0.0196174999439791	0.0685491064277906	1.1639982020854	0.259559720747397	0
cg00035969	-0.0978690601171625	0.00133659813646622	2.87399914872108	0.0454849797147392	1
cg00036011	0.000226698162291584	0.985919961383586	0.00615834037355591	0.740998875636725	0
cg00036115	0.00491261189420371	0.375971449456581	0.424845133301704	0.524783066987786	0
cg00036119	-0.014700689161362	0.769759177405012	0.113645124545459	0.685839937273929	0
cg00036137	-0.0201592302111352	0.278176236690714	0.555679972528332	0.465933810133369	0
cg00036258	-0.0179420969428655	0.623591932609364	0.205099511901893	0.636166002442177	0
cg00036263	0.00662822287030585	0.826442467113962	0.0827873744998214	0.702447590815625	0
cg00036279	-0.0706304565344427	0.0376712473025083	1.4239899999818	0.201150111821988	0
cg00036324	-0.132580966778186	0.01607948802865	1.79372778331592	0.139419614926132	0
cg00036328	0.00773398110226847	0.32685726973867	0.485641851306052	0.497331988511787	0
cg00036352	-0.098877965625209	0.00993744161765762	2.0027254098025	0.113235377554918	0
cg00036386	-0.000247978968254134	0.92043960915523	0.0360047006646096	0.726636916645396	0
cg00036408	-0.080817109456956	0.014345996661184	1.84326927457611	0.132966990264712	0
cg00036440	0.00826362358539576	0.3784380068454	0.422005253521988	0.525997903454879	0
cg00036585	-0.0229145794440903	0.0465261061306603	1.33230329297997	0.220655014989473	0
cg00036664	-0.00796259831630156	0.363934649767084	0.438976593805739	0.518200778087448	0
cg00036723	0.0290047836693154	0.0730931401781332	1.13612337984895	0.266671296944263	0
cg00036871	-0.0588094805297138	0.215992176720508	0.665561978796495	0.420493020671367	0
cg00036976	-0.0326445999967078	0.319122928320287	0.496041991528039	0.492703621298976	0
cg00037013	-0.0257852921949136	0.29309494979603	0.532991664654748	0.475913040003094	0
cg00037026	-0.0073478135518553	0.523360380983593	0.281199157071486	0.595742018991444	0
cg00037058	0.00431540058343998	0.0700086654255192	1.15484820122046	0.261838429112738	0
cg00037131	0.00947933417670749	0.586083474500564	0.232040524027692	0.621755441623986	0
cg00037153	0.00261870025604448	0.394992543707267	0.403411102493422	0.534949637688126	0
cg00037186	0.000181500717682968	0.989162131671127	0.00473251819131827	0.74168533990566	0
cg00037187	-0.162845122024039	0.0944571919031279	1.02476496961157	0.297479473793885	0
cg00037223	-0.14526182827947	0.115691614775118	0.936698117183642	0.323970044043798	0
cg00037388	0.0038604500453725	0.712124070099095	0.147444334642296	0.66756223492835	0
cg00037400	0.0135686821839346	0.457888438783614	0.339240321826894	0.566644518761593	0
cg00037406	0.0769577398264619	0.00310059498169293	2.50855496020695	0.0675264386102512	0
cg00037441	0.00501890125900083	0.423576769448918	0.373067866262376	0.549603976492593	0
cg00037458	-0.0234472205778805	0.517099972925547	0.286425484966832	0.593311593824201	0
cg00037635	-0.00250675111710289	0.410665897022052	0.386511360818339	0.543044864568022	0
cg00037755	-0.0935679612609104	0.00863143612817393	2.06391693885588	0.106331054483382	0
cg00037763	-0.126140348852851	0.0633824758734082	1.19803080021739	0.251073047974325	0
cg00037930	-0.0114299401004903	0.152713574668621	0.816122356907903	0.363520391313499	0
cg00037940	-0.0152275388330198	0.232367011851938	0.633825526830606	0.433481974799478	0
cg00037952	-0.201963033475944	0.0027875914830463	2.55477087105401	0.0646195247725999	0
cg00038167	-0.0756093039933578	0.0814403089434905	1.08916058750979	0.279179175308942	0
cg00038193	-0.0643903045831704	0.0103316148928887	1.98583179036268	0.1152382391828	0
cg00038239	-0.000655143335285462	0.784876551651945	0.105198645359667	0.690586919161948	0
cg00038342	-0.0310931467361319	0.604184592684823	0.218830353867901	0.628678654504819	0
cg00038358	0.00508755949821535	0.483919213128411	0.315227134679964	0.578771110960353	0
cg00038376	0.0192894547139098	0.588160019557222	0.230504500189044	0.622559023008028	0
cg00038436	0.00498438169735974	0.360058159692539	0.443627342584243	0.516170563297607	0
cg00038446	-0.033913483692253	0.000308145263406139	3.51124450355358	0.0233329883641525	1
cg00038450	-0.0449649497760001	0.300533916607983	0.522106508804341	0.48082279534141	0
cg00038665	-0.0116416775321556	0.332525778327543	0.478174681333975	0.500415675717045	0
cg00038675	-0.0417200410647814	0.274707646123029	0.561129252400239	0.463685920516924	0
cg00038688	-0.0287207873578721	0.00116256530807257	2.9345826408992	0.0426325748153779	1
cg00038736	-0.0488377767923652	0.408985196340187	0.38829241146484	0.542138986280328	0
cg00038760	-0.0171231064061447	0.366366321616938	0.436084455878011	0.519609774304328	0
cg00038791	-0.114738151949083	0.00746129087302447	2.12718602902433	0.0994268552507431	0
cg00038877	0.0290899454659744	0.550913031334199	0.258916954674056	0.607304189645444	0
cg00038997	-0.0242014516846678	0.477363626660921	0.321150675698476	0.575833535409988	0
cg00039044	0.00100931294605781	0.651690429168242	0.185958657077043	0.646215441988037	0
cg00039048	-0.125283639831597	0.0451078962134515	1.34574742748431	0.217648710592795	0
cg00039057	-0.00483065233949273	0.785061937478609	0.105096078230477	0.690644502462317	0
cg00039129	0.0131437820828341	0.644061628136461	0.191072574442924	0.643503392427292	0
cg00039142	0.000502762531964072	0.987391426450253	0.00551064809229371	0.741337116888451	0
cg00039147	0.0182781784768862	0.821364098500874	0.0854642839071458	0.701055086008236	0
cg00039170	-0.0144949980018826	0.0824957348927729	1.0835685043036	0.280690595892104	0
cg00039177	0.0007716563328705	0.877450031540984	0.0567776060802765	0.716169319926102	0
cg00039441	0.00385352000383474	0.403833513435002	0.393797642559443	0.539532387453014	0
cg00039463	-0.0699033476016655	0.4086332817253	0.38866626452439	0.541978167814842	0
cg00039478	-0.00120602162170156	0.96787876817316	0.0141790369174866	0.737193022499665	0
cg00039480	-0.0122350260899998	0.742649986239427	0.129215822659884	0.677602935037232	0
cg00039505	-0.00375771824510527	0.149374606396726	0.825723226075687	0.360159580893787	0
cg00039593	-0.0422971179581706	0.00742703438291241	2.12918456554521	0.0992386469091312	0
cg00039627	-0.00170004891447024	0.961172641073617	0.0171985994992864	0.735718636595876	0
cg00039649	0.00575403417794967	0.0480573978833828	1.31823974821132	0.22359654183008	0
cg00039672	-0.0332557886264077	0.680870570159213	0.1669354372913	0.656820168430501	0
cg00039793	-0.000445455110278452	0.814590640010804	0.0890605844476794	0.699080087686685	0
cg00039794	0.0014625483895942	0.475879170484151	0.322503304114393	0.575239562260899	0
cg00039795	-0.0152748768558085	0.743278149347081	0.12884863425944	0.677800899018127	0
cg00039840	-0.0424505211741267	0.228879971258679	0.640392209738786	0.430765835358554	0
cg00039845	-0.0322874737487641	0.313973910949654	0.503106437281327	0.48938789076509	0
cg00039864	-0.0751490060065945	0.0265574507143727	1.57581361581821	0.173517962586063	0
cg00039913	-0.0619667950858747	0.0333731710187228	1.47660252602412	0.190913001843455	0
cg00039945	-0.0336207004592557	0.328447895749191	0.483533516160181	0.498190810774497	0
cg00039998	-0.00748925043492587	0.88001649291085	0.0555091884031824	0.716957973441623	0
cg00040007	-0.00134672778709729	0.582924699454688	0.234387542536762	0.620306254869036	0
cg00040008	0.0150277558000148	0.0231872571749311	1.63475062110081	0.163697360225457	0
cg00040278	-0.0582773632225977	0.00631687411533956	2.19949777777686	0.0923838279988748	0
cg00040288	-0.0643465989341915	0.0887549851821732	1.05180724417366	0.289446074158646	0
cg00040312	0.036479115147505	0.077140601377671	1.11271697975587	0.272661943019015	0
cg00040322	-0.0815182510793604	0.0673990929294644	1.17134594824775	0.257754666916184	0
cg00040367	-1.92382216192573e-05	0.991184834310698	0.00384535153268447	0.742088645875424	0
cg00040380	0.00363924404250289	0.381434904015077	0.418579568428026	0.527655241208537	0
cg00040393	-0.0141005059987966	0.173743642269082	0.760091078409634	0.384027799357393	0
cg00040423	0.000901254072725487	0.755654653940109	0.121676638566226	0.681507962159932	0
cg00040426	-0.0212885343444177	0.368360462949156	0.433726989887967	0.520700593619806	0
cg00040427	0.00913238312218586	0.839737139982873	0.0758566383672039	0.706029011908668	0
cg00040466	-0.0732729673238875	0.000892715183386784	3.04928707864048	0.0381076986944551	1
cg00040504	0.0057956864087058	0.886969131754529	0.0520914941952718	0.718700446889322	0
cg00040569	0.00243188822293531	0.647299064544112	0.1888950206101	0.644609353451824	0
cg00040575	0.0160843454085892	0.43760914863608	0.358913607239903	0.556689406658304	0
cg00040588	-0.0574647842583784	0.39078380223539	0.408063445837547	0.532703871121605	0
cg00040590	-0.0886002574942599	0.0366950048746813	1.43539305027129	0.198970123651912	0
cg00040592	-0.0641370344820515	0.0677539891875064	1.16906512951454	0.258399088629024	0
cg00040708	-0.0306141342760114	0.267002948805972	0.573483942219357	0.45848076767193	0
cg00040738	0.0260552103413921	0.235579823063974	0.627861908737322	0.436001835547036	0
cg00040744	0.0156874200095007	0.720484826318525	0.142375161158842	0.670258599697093	0
cg00040781	-0.131945924073701	0.142264929604782	0.846902146692138	0.352977323932349	0
cg00040825	-0.12754178746316	0.00103183053636668	2.9863916236043	0.0405876498275831	1
cg00040861	0.001952019338097	0.681985889926317	0.166224610666882	0.657191843785428	0
cg00040873	-0.0100698454978662	0.621070358637294	0.206859197509314	0.63511271521032	0
cg00040945	-0.000426540702005538	0.813517833585469	0.0896329222073074	0.698772018459952	0
cg00041030	-0.0492141521283347	0.0906514855418022	1.04262507455445	0.292065561263185	0
cg00041084	0.0156339716753023	0.0534069282030054	1.27240240055266	0.233520647683068	0
cg00041270	-0.0481050643235763	0.294313561906682	0.531189725241428	0.476763123401355	0
cg00041328	0.000871933114980934	0.803853119008011	0.0948232988035614	0.696125839458802	0
cg00041368	-0.00366524865967265	0.788336255559469	0.103288499788327	0.691525698824969	0
cg00041401	-0.149093420506364	0.136566988273146	0.864654268029725	0.346936362854798	0
cg00041515	-0.0269067801518773	0.658685303598171	0.181322026307114	0.64877394470365	0
cg00041599	0.125770288403353	0.0428019092599583	1.36853685802957	0.212880744516805	0
cg00041636	-0.0313197275697893	0.0805996534500514	1.09366682550327	0.277834074449883	0
cg00041666	0.0301942264100271	0.0310816169828443	1.50749639564784	0.185111224001162	0
cg00041759	0.0013050925055271	0.581879233996704	0.235167141554772	0.61993169454561	0
cg00041829	-0.0317410525361565	0.0582456155852817	1.2347367604098	0.242390550164969	0
cg00041872	-0.00581004453331705	0.801241417999082	0.0962366091244244	0.695357244517927	0
cg00041873	-0.00823034819072141	0.422339567193928	0.374338229470137	0.549043721050838	0
cg00041898	-0.0202958056387069	0.00120758522318104	2.91808220993363	0.0434572873203415	1
cg00041901	0.00799729896407548	0.271047503907926	0.566954587807868	0.461164112618516	0
cg00041903	-0.142714397622447	0.0528812998338278	1.27669787833859	0.232581989562203	0
cg00041989	-0.101843709994078	0.00964483330085517	2.01570527420407	0.111632308115364	0
cg00041996	-0.0092726356363876	0.269757190352551	0.569026970412179	0.460310125062133	0
cg00042080	-0.00303016048202322	0.697730000437679	0.156312603171883	0.662716193291925	0
cg00042081	0.00359462332072898	0.83901225605537	0.0762316950731589	0.705844431103498	0
cg00042144	0.00130936368287602	0.568852883826802	0.245000035895467	0.614693240954289	0
cg00042186	0.0235204516425118	0.403640881477823	0.394004854077616	0.539447083076014	0
cg00042205	-0.0601362643054586	0.00909812725586095	2.04104799296972	0.108869273433276	0
cg00042263	0.00826916702044379	0.727846541055967	0.137960177552278	0.672830240624874	0
cg00042325	-0.0285545719905111	0.593094139130349	0.226876367580095	0.624567049585392	0
cg00042335	0.00217453182308024	0.390061203342394	0.408867243772345	0.532286731497439	0
cg00042356	0.000250722028410081	0.901842375170834	0.0448693622092052	0.722214470655529	0
cg00042419	-0.168399027156916	0.0502128451745855	1.29918516981038	0.227698120623185	0
cg00042433	-0.0662150279063546	0.1028418018348	0.987830322927117	0.308381250969884	0
cg00042489	-0.0871904363190923	0.0109097477226051	1.96218529193661	0.11811986683114	0
cg00042654	-0.0603207534455841	0.0568711229598408	1.24510819621684	0.239990880730475	0
cg00042683	0.00624437299347466	0.483464576515611	0.315635341203292	0.578592238658633	0
cg00042810	-0.0375717701055303	0.0258845441469949	1.5869594789799	0.171534041026087	0
cg00042874	0.00218130872049485	0.308916494007414	0.510158902753367	0.486176492840575	0
cg00042969	-0.0673368363410836	0.0509100447383651	1.29319652131629	0.228952781522121	0
cg00043005	-0.0214371057248492	0.558806183204346	0.252738797052001	0.61049672647482	0
cg00043095	-0.00171526616440016	0.732324996608567	0.135296141742035	0.674304093379362	0
cg00043265	-0.00894049084436087	0.126216868426053	0.898882599332823	0.336057322765047	0
cg00043324	0.0151558092831422	0.33794835481899	0.471149663423103	0.503638231724452	0
cg00043347	-0.175369342379869	0.0314283209164032	1.50267882089842	0.186110307114848	0
cg00043361	0.0369851406676745	0.498525707154323	0.302312441790826	0.585291426456784	0
cg00043371	-0.000695054228434605	0.71845224688203	0.143602092672186	0.669651714603836	0
cg00043379	-0.00329752445188021	0.758378945656396	0.120113732516209	0.68232096358878	0
cg00043564	-0.0067616078824615	0.86418909567784	0.0633912179100241	0.712644674322579	0
cg00043591	-0.0194135359033186	0.260288260588397	0.584545418816045	0.45376322174697	0
cg00043599	-0.00646566238521905	0.902016902391944	0.0447853243795929	0.722267400557103	0
cg00043664	-0.0593555042627295	0.0497847896681206	1.30290332334876	0.226842692952912	0
cg00043771	-0.0529003740661781	0.321219011901667	0.493198758164109	0.493931258199359	0
cg00043784	-0.134359126601078	0.00441325607288494	2.35524087250422	0.0790963022678343	0
cg00043788	-0.0188821848654459	0.552633873286252	0.257562498843242	0.608032991706445	0
cg00043790	0.0533096976082183	0.214769987682287	0.668026407770615	0.419575151400291	0
cg00043800	-0.0993297385711788	0.255486630270968	0.5926318217581	0.450365252560617	0
cg00043819	0.00661468430267175	0.0865111021216586	1.06292815518514	0.286401130165156	0
cg00043905	-0.0110528274799415	0.784589126790129	0.105357714824592	0.690506035093675	0
cg00043949	-0.078620193815751	0.0996476681699265	1.00153285966076	0.304232186029908	0
cg00044050	0.0124639895744886	0.114368000801087	0.941695470468468	0.322456709050031	0
cg00044095	-0.0113119551561774	0.701562302917442	0.153933754982352	0.663976801189407	0
cg00044097	-0.113744382130986	0.013188530188849	1.8798036022126	0.128314341737269	0
cg00044170	0.00247292568835129	0.258433972391786	0.587650396820515	0.45249139476719	0
cg00044179	-0.083115335411089	0.137854543629768	0.860578915152575	0.348476164858215	0
cg00044210	-0.110770202627208	0.117290317587822	0.930737837771422	0.325735369415687	0
cg00044245	0.00373172908426898	0.633206246628383	0.198454809440042	0.639667978082264	0
cg00044249	0.00731168736327012	0.638772178691916	0.19465400753622	0.64169862284681	0
cg00044289	0.0116503770140176	0.216852676477258	0.663835213256372	0.42116931086709	0
cg00044318	-0.0647586806496373	0.0511195973379997	1.29141257571377	0.229365481154304	0
cg00044323	-0.0353462259191904	0.0162187956737603	1.78998139745277	0.139937438250244	0
cg00044372	0.0136704988106668	0.628251414565281	0.201866524880704	0.637985823114046	0
cg00044430	0.000387200108755594	0.919242035261454	0.036570124371241	0.726345047810927	0
cg00044448	-0.0863577891759451	0.32511489613907	0.487963131510358	0.496352918903105	0
cg00044488	-0.0432139367403529	0.0880973197148646	1.05503730442281	0.288588513168253	0
cg00044545	-0.00264906314022742	0.875723069469851	0.0576332093747835	0.715677403205549	0
cg00044551	-0.0195043169979512	0.221704745396268	0.654225011092289	0.425238725139755	0
cg00044638	-0.0170197658314319	0.415927983323915	0.380981859643891	0.545767351881132	0
cg00044665	-0.040723434450613	0.279822495075715	0.553117375281806	0.467131764703928	0
cg00044729	-0.0502829901489807	0.278863064720736	0.554609004020872	0.466453819447743	0
cg00044757	-0.0307471554255228	0.370597002504765	0.4310980977017	0.521886091902147	0
cg00044796	0.0214926894173561	0.360123421613377	0.443548632178668	0.516202279690817	0
cg00044807	0.00305321383766595	0.961799111186129	0.0169156286004712	0.735829694633003	0
cg00044871	0.0149538020655929	0.708728267025232	0.149520245426346	0.66643452492136	0
cg00044968	0.00711233714083273	0.294846388260804	0.530404187770895	0.477097999066136	0
cg00044995	0.001968177215194	0.89997811653045	0.0457680505446925	0.721770225449422	0
cg00045008	-0.148735458638072	0.0255431394712041	1.59272572527047	0.170593527803716	0
cg00045025	-0.117519169213493	0.139357114237032	0.85587085547583	0.350034608408968	0
cg00045061	0.0120189996024496	0.301209555220987	0.521131255200667	0.481287506649557	0
cg00045118	-0.0267345668734169	0.684451344548016	0.164657419035256	0.658055445351053	0
cg00045190	0.000363275003208362	0.830080665036057	0.0808797019880103	0.703389436706547	0
cg00045227	-0.00424724673377738	0.78846636984031	0.103216825739332	0.691560342053062	0
cg00045248	-0.0204465809194198	0.112986584067128	0.946973121220272	0.320763186832972	0
cg00045273	-0.00708602323992792	0.865561586706687	0.0627020256334131	0.713028287635437	0
cg00045275	0.0108711224398962	0.315808877216522	0.500575666373437	0.490628190335057	0
cg00045303	0.00118606530304138	0.494173726513015	0.306120348237336	0.583339858371595	0
cg00045592	-0.043730886027091	0.00931651026279848	2.03074673329225	0.109974031002097	0
cg00045607	-0.0371344547617596	0.260887804714235	0.58354622166291	0.454166224595223	0
cg00045762	-0.139753082408257	0.00745924314661855	2.12730523605579	0.0994176916132135	0
cg00045763	0.00116446288694287	0.817174529785655	0.0876851781946664	0.699768832360915	0
cg00045787	-0.0995334015374051	0.00525791872772749	2.27918613111902	0.0853827468364407	0
cg00045902	-0.0661306821814641	0.274269702843203	0.561822164013149	0.463444843263373	0
cg00046018	0.000528637836133515	0.797103784204623	0.0984851290769535	0.694063236612599	0
cg00046026	-0.10797828439757	0.00693675103008824	2.1588438926706	0.0963325484134777	0
cg00046041	0.0011908187017842	0.503036942978813	0.29840011923296	0.587307935218179	0
cg00046073	-0.070919335547752	0.0217906041897587	1.66173072787029	0.159305178884743	0
cg00046105	-0.0767389292414576	0.0709912495684091	1.14879517942679	0.263411182660363	0
cg00046336	-0.087860239484906	0.00188458107506228	2.72478517437528	0.0536193021306312	0
cg00046347	-0.0473544333546768	0.216236250813814	0.66507149720661	0.420691262625911	0
cg00046423	-0.111724288182381	0.0424118930948817	1.3725123419635	0.212019513357458	0
cg00046432	0.092814369354821	0.0972977773073224	1.0118970807408	0.301262280122966	0
cg00046501	-0.100898346274341	0.010566001800555	1.97608931964084	0.116491793805199	0
cg00046537	0.0236705444159541	0.128076455420519	0.89253070023781	0.338093331640375	0
cg00046560	0.0156852461332694	0.065482697847776	1.18387343621999	0.254666576256903	0
cg00046571	3.55616647912153e-05	0.994803064510465	0.00226288554732184	0.742232918674556	0
cg00046625	0.00537957331957064	0.166639998492458	0.778220746989242	0.377235302561501	0
cg00046710	0.00412873805906322	0.110596517291281	0.956258548845004	0.317804249400173	0
cg00046744	-0.0009311837242847	0.958710576917502	0.0183124812742054	0.735235574541115	0
cg00046815	-0.00202553118150054	0.823506304995276	0.0843330714011188	0.70165659468211	0
cg00046819	-0.0251291538203447	0.089516632542456	1.04809626356345	0.290476748782543	0
cg00046877	-0.0348413008794171	0.149533187009425	0.825262410446168	0.360354687147062	0
cg00046899	0.0361798589788017	0.210653813524986	0.676430674311325	0.416252669864607	0
cg00046913	0.0018003605694	0.620047374631343	0.207575127026009	0.634736363757023	0
cg00046914	0.00267644317164653	0.756391085807506	0.121253598028245	0.681707054138423	0
cg00046981	-0.0354824406752831	0.230214114717608	0.637868052747715	0.431750009154806	0
cg00046991	-0.0464950106725409	3.32883887369551e-05	4.47770722555779	0.0075377999203806	1
cg00047003	0.000291241244140596	0.988859437425999	0.00486543730953488	0.741630956537406	0
cg00047050	0.0100821627216521	0.547465461889926	0.261643274083746	0.605915995870171	0
cg00047079	0.00106022407295956	0.980339912204092	0.00862331573689026	0.73986876429975	0
cg00047081	-0.0199292946507759	0.80942708353784	0.0918222681502229	0.697661517944616	0
cg00047222	0.00957064261102404	0.462635724588356	0.334760834184197	0.568850953039114	0
cg00047338	0.0050430380905112	0.862227166849676	0.0643782976187205	0.712162835858282	0
cg00047443	0.0100795730225092	0.891995478492467	0.0496373470484829	0.719830239253856	0
cg00047466	-0.0183082360046802	0.00246924523329349	2.6074357759339	0.060996926699304	0
cg00047469	0.000532576539700088	0.748904243424219	0.125573708616995	0.679459626508341	0
cg00047512	-0.00198720584276903	0.718254024717006	0.143721931771811	0.669571604438687	0
cg00047694	0.0148566003993137	0.453170485094716	0.343738383402444	0.564353158846783	0
cg00047815	-0.0337482839220024	0.0207468355690185	1.68304813508279	0.156143793905166	0
cg00047844	0.00172132932382584	0.47080714984425	0.327156950428589	0.572770591476358	0
cg00047873	-0.0393089034687473	0.251159443047296	0.600050488672115	0.447253662828167	0
cg00047941	-0.0729104428937115	0.146558446074363	0.833989148376736	0.357379264420083	0
cg00048066	-0.0273705707390244	0.0204459958035786	1.68939173267788	0.155162891266645	0
cg00048078	-0.0251166523937042	0.693739021859817	0.158803876349882	0.661269524813719	0
cg00048079	-0.17130552608419	0.051334026630954	1.28959466842935	0.229772822666704	0
cg00048149	-0.0974080791718727	0.170178137506512	0.769096233735238	0.380645697153492	0
cg00048178	0.00363094329710751	0.311988914846836	0.505860836450709	0.488218201376035	0
cg00048420	-0.0300697120623971	0.286926911021288	0.542228717142808	0.471923852305772	0
cg00048436	-0.0252012264793893	0.558348226584342	0.253094858922083	0.61033845339934	0
cg00048458	-0.0514202039035993	0.0134114522818658	1.8725241912871	0.129168209264683	0
cg00048525	0.029260404301709	0.41462330555993	0.382346290299054	0.545067037976216	0
cg00048746	0.00997216879261834	0.365053659158495	0.437643293999312	0.518846827741524	0
cg00048759	-0.0017148956470808	0.947910874637997	0.0232324943839959	0.732888909113138	0
cg00048823	-0.000729936951788509	0.697216018213189	0.15663264373404	0.662559499558727	0
cg00048832	-0.00772176054247832	0.323486670824225	0.490143609606559	0.495332171737667	0
cg00048983	-0.0753151760219505	0.164206616690153	0.784609347008749	0.374959141237206	0
cg00049033	-0.0254717847399807	0.212895617738152	0.67183327802493	0.418069077536555	0
cg00049047	0.00928626462168929	0.568922593658041	0.244946818726213	0.614703175492496	0
cg00049102	0.0162551626989778	0.0492611343877943	1.30749559142735	0.225857341023247	0
cg00049253	0.0138889533664172	0.0745479334169378	1.12756439135331	0.268805212664024	0
cg00049286	0.00175299861967275	0.407181307331563	0.390212167579679	0.541250631985727	0
cg00049323	-0.0215797087828092	0.424421215583878	0.372202915108306	0.549999481873103	0
cg00049400	0.071362218339004	0.0785650561710473	1.10477057465435	0.274684844004498	0
cg00049411	0.0173573635093403	0.0669152261742472	1.17447504977979	0.256960651148985	0
cg00049440	-0.118940829652456	0.256727975412221	0.590526804078191	0.451251580402494	0
cg00049502	-0.00699508951679367	0.476835346170985	0.321631559312166	0.575650649984346	0
cg00049528	-0.0637776089853982	0.0743111589164352	1.12894596562105	0.268446545412498	0
cg00049582	-0.0108568140778794	0.726600906391919	0.138704064716129	0.672408581460143	0
cg00049616	0.00675204665295424	0.914671301432594	0.0387349470491969	0.7252313100133	0
cg00049664	-0.235260961169426	0.010156720399	1.99324650293275	0.114400430486427	0
cg00049674	-0.0268343623573129	0.392738843710898	0.405896142847151	0.533746806683519	0
cg00049691	-0.0112918201313358	0.133495961808354	0.874531871309697	0.34389122942521	0
cg00049709	0.00207167832478003	0.93557526143704	0.0289212703637687	0.730223753524349	0
cg00049718	-0.000484103388603557	0.784654514407677	0.105321522252888	0.690515363720224	0
cg00049729	-0.0449568124513816	0.236985964820027	0.625277373743936	0.437079884791543	0
cg00049868	-0.00873911704545856	0.214677264695572	0.668213946900875	0.419557982194903	0
cg00049883	-0.0831783447880375	0.000314594255247719	3.50224921221812	0.023549986038924	1
cg00049914	0.0152185938572219	0.0888711953595845	1.05123897832638	0.28960651542016	0
cg00049973	0.00208784571175925	0.321700995978951	0.492547594530132	0.494211373834538	0
cg00049981	-0.0590841483288143	0.221776197700379	0.654085066672371	0.425291187021928	0
cg00050034	0.00574900798679078	0.448495342508089	0.348242062616632	0.56206341286264	0
cg00050152	0.00399583151796661	0.211143172932834	0.6754229564154	0.416667117138602	0
cg00050224	-0.00739821842295104	0.671839223859197	0.172734644423602	0.653592789175073	0
cg00050247	0.0056645993159237	0.260602261993795	0.584021818987365	0.453974584173304	0
cg00050250	-0.0321967627120288	0.313492621681203	0.50377267620758	0.489123301305343	0
cg00050294	-0.0430567994210963	0.321524268886403	0.492786240638175	0.494110181428308	0
cg00050336	-0.111419884554192	0.00242249791899568	2.61573658735009	0.0604077777944624	0
cg00050342	-0.0197965192012627	0.00652976831415114	2.18510222786287	0.0938832891429865	0
cg00050375	-0.139907496239775	0.0435414889813205	1.36109672354219	0.214470249814662	0
cg00050402	-0.0137753611383413	0.83122652648069	0.0802806058258004	0.703715398344291	0
cg00050416	-0.0168066248807963	0.652425548556217	0.185469040611935	0.646463931164701	0
cg00050440	-0.0199432308609125	0.0824975808245185	1.08355878660119	0.280692186208256	0
cg00050590	-0.00147328454616842	0.546805470618958	0.262167149101031	0.605628856336103	0
cg00050618	0.00459752155074726	0.744998127951132	0.127844818555754	0.678316359743891	0
cg00050625	0.0050809396718736	0.445833013350687	0.350827775727512	0.560746948706811	0
cg00050692	-0.224783241964512	0.0210916946647873	1.6758885243858	0.157189080479172	0
cg00050792	-0.0192135500175557	0.559861824640636	0.251919144780695	0.610960919598908	0
cg00050984	0.000983626803975545	0.681533604173063	0.166512725673577	0.657058156281969	0
cg00051022	-0.0201375262189898	0.70213918257158	0.153576790674472	0.664148824469476	0
cg00051068	-0.0158795974810162	0.243769415791304	0.613020783484964	0.442157801655723	0
cg00051179	0	1	0	0.742232918674556	0
cg00051200	-0.0363826626485102	0.606380653138862	0.217254663525527	0.62948543024354	0
cg00051275	-0.141282477063271	0.0111350924423068	1.95330617315019	0.119197656023708	0
cg00051307	-0.036793793250109	0.0359424407398052	1.44439243463279	0.197135811665409	0
cg00051371	-0.0463744322701854	0.280000238369776	0.552841598934087	0.467231618956973	0
cg00051483	-0.000601108957349123	0.951827346851601	0.0214418216888335	0.733841891896635	0
cg00051546	-0.00237193682651636	0.599937410061566	0.221894056087646	0.627121488671925	0
cg00051590	-0.227451208414404	0.0209269293824555	1.67929449120681	0.156662051389507	0
cg00051704	0.00828164098372796	0.720663736630549	0.142267330830083	0.670328397616579	0
cg00051762	-0.0756797300811386	0.0476279053347559	1.32213851824824	0.222764536585503	0
cg00051782	0.00516025065315197	0.279522957532997	0.553582517221385	0.466923412708869	0
cg00051979	0.0145280137563672	0.242793252936071	0.614763386185526	0.441380587542774	0
cg00052046	0.0249832518554487	0.32900898343685	0.482792243679849	0.498496462423586	0
cg00052290	0.00383594676978981	0.486058605204764	0.313311363695361	0.579783147751421	0
cg00052385	-0.0879052614434476	0.321194357321174	0.493232092925744	0.493917250449196	0
cg00052422	0.00106737969251959	0.580866110976314	0.235923960492803	0.61948467438299	0
cg00052459	-0.00709238241721512	0.590355540386128	0.228886356625423	0.623421949113115	0
cg00052550	0.000523152886056898	0.860370411097863	0.0653145338004837	0.711690116461728	0
cg00052588	-0.0153155943096082	0.559929091246616	0.251866968047674	0.611000923401636	0
cg00052692	-0.023383416555045	0.313560963264565	0.503678010063031	0.489151806023321	0
cg00052772	-0.163724040237236	0.0191496866973501	1.71783832700737	0.150511620490154	0
cg00052836	-0.0709205095954115	0.113313363430222	0.945718869291339	0.321176968286864	0
cg00052853	-0.113229027344632	0.00380857182876225	2.41923784930234	0.0739266045699056	0
cg00052865	-0.0204054754490517	0.0153388717402408	1.81420658399904	0.136549363909766	0
cg00052925	0.0180513685774296	0.798852590785239	0.0975333519936187	0.694640116563869	0
cg00052932	-0.0958403708061575	0.0573366449447168	1.24156772339905	0.240785505754091	0
cg00052970	-0.0172211044164041	0.623697482049769	0.205026009250293	0.636196822030066	0
cg00053010	-0.000815441731350397	0.697769849852406	0.156287800043564	0.662738079954547	0
cg00053073	-0.0718635123148926	0.000589013322323769	3.22987488221414	0.0315250592449538	1
cg00053135	0.0132724358028383	0.223835795171668	0.650070461138945	0.426867398436161	0
cg00053261	-0.00311844398382443	0.875380901221652	0.057802932916565	0.715568275872194	0
cg00053292	0.0159393948400711	0.298996690670702	0.524333618469572	0.479832057082339	0
cg00053373	0.0036183758314988	0.443335318882493	0.353267668689917	0.559524203383448	0
cg00053507	0.0100540662484272	0.507812912382599	0.294296260324812	0.589412642248328	0
cg00053617	0.0615093993388616	0.0324985415733906	1.48813612827776	0.188783478584116	0
cg00053618	-0.0276968564730071	0.524653988342848	0.280127021345794	0.596396772954442	0
cg00053661	0.00731069900549811	0.326952597223424	0.485515208369052	0.497372461855923	0
cg00053851	-0.222616374313618	0.00371507855237454	2.4300319989957	0.0731181423917957	0
cg00053870	-0.000891329022520832	0.952419668491714	0.0211716445258534	0.733961821447007	0
cg00053916	-0.0555388639145212	0.170479586310142	0.768327617161995	0.380890438355558	0
cg00053927	0.00415539120898803	0.821121731059773	0.0855924540759624	0.7009883612136	0
cg00054047	-0.0239992424921506	0.340455023953947	0.467940252734345	0.504990234552144	0
cg00054173	0.00630038947679762	0.432023011770134	0.364493119808652	0.55376314022061	0
cg00054197	-0.0855043371084204	0.0261983132818747	1.58172666883121	0.172428522396135	0
cg00054210	-0.166493957388491	0.0645038204898394	1.19041456182182	0.252982145926779	0
cg00054248	-0.00501669437079547	0.349340088824475	0.456751573663106	0.510159827175986	0
cg00054301	-0.0294333339900312	0.275935289659244	0.559192753583155	0.464516493408605	0
cg00054372	-0.00634261800913864	0.46450473354349	0.333009855962389	0.569731887209174	0
cg00054384	-0.0100944571758619	0.269745912297668	0.569045127849936	0.460307989041907	0
cg00054408	-0.0457039534514927	0.193370236634025	0.713610371309577	0.401758140815296	0
cg00054472	0.00120733535302944	0.812508126284871	0.0901722867392058	0.698480880027435	0
cg00054496	-0.057637243334478	0.0854005644274503	1.06853925897239	0.284861484547683	0
cg00054511	1.45044195599932e-05	0.992906509308647	0.00309164214192074	0.742232918674556	0
cg00054525	-0.089300597104399	0.0185925703576422	1.73066056638866	0.148545234552352	0
cg00054564	0.0172540336001346	0.595899959129059	0.224826644362132	0.625667144251587	0
cg00054692	0.0180420116990908	0.0418598942081139	1.37820187358191	0.210789131546107	0
cg00054702	0.0112749427181367	0.0884428342721846	1.05333734830673	0.289027155652419	0
cg00054706	0.00874586339414002	0.073510655925967	1.13364970208026	0.267194580784333	0
cg00054771	0.0294099857180185	0.109916093513179	0.958938715108197	0.31702705910553	0
cg00054774	-0.108210909172512	0.0744025094604348	1.12841241624928	0.26858056280813	0
cg00054791	0.00496719333886609	0.55993951614854	0.251858882318063	0.61100812701629	0
cg00054890	-0.137627279111975	0.0266391392090782	1.5744798126394	0.173777732380657	0
cg00054988	-0.0035826050619787	0.821588683273143	0.0853455514286405	0.701109930264983	0
cg00055030	-0.0154969731057985	0.573090841509716	0.241776531890487	0.616367380849931	0
cg00055049	0.000976357706909417	0.796604345398282	0.098757328886585	0.693916759353744	0
cg00055052	-0.163549482401228	0.0232115403413553	1.63429603836554	0.16375152896228	0
cg00055067	0.00247508281300466	0.934439658939325	0.029448737769129	0.729961699439244	0
cg00055073	-0.0867129367683691	0.0353462526757154	1.45165662227796	0.195729082229439	0
cg00055292	-0.0282167701711211	0.240471827985468	0.618935795244862	0.439583219279104	0
cg00055341	-0.0568195412604927	0.110751829666174	0.95564909032061	0.318034364292809	0
cg00055353	-0.0143979625745191	0.235880505564238	0.627307950067016	0.436202980881542	0
cg00055555	0.00153950987204636	0.935434134607817	0.0289867864466123	0.730181495751845	0
cg00055557	0.004612850130487	0.59144358257253	0.228086676134953	0.623861828878827	0
cg00055595	0.00898088366240013	0.168741850136288	0.772777193467668	0.379240263256615	0
cg00055679	-0.0362477079965142	0.0879175589308839	1.05592437879162	0.288355446865877	0
cg00055726	-0.00494100503214472	0.878327587009573	0.0563434764669574	0.716435771207355	0
cg00055747	-0.0823969019100427	0.0203334857497178	1.6917881642984	0.154832043668341	0
cg00055771	-0.00208981677401793	0.936460183739555	0.0285106831577292	0.730411660575519	0
cg00055848	0.0189695219704453	0.296868684742747	0.527435611635013	0.478410699588965	0
cg00055860	0.00316448390845045	0.662387049152686	0.178888167371287	0.65013574089206	0
cg00055876	-0.058600965815522	0.404196552185893	0.393407395355667	0.539733511802764	0
cg00055981	-0.0474871313260298	0.416154668363775	0.380745229150088	0.54589105238191	0
cg00055986	-0.085560032336847	0.117324068735395	0.93061288433204	0.325780665754646	0
cg00056002	0.0135032856370462	0.208871636533754	0.680120530499351	0.414875900829407	0
cg00056034	-0.0134687706376832	0.330587964917227	0.480712961004067	0.499341334400136	0
cg00056066	-0.0285850010139211	0.335246376764414	0.474635907166817	0.50217021545144	0
cg00056074	0.0206783466303938	0.00854433771378717	2.06832159454589	0.105829010069889	0
cg00056202	-0.0176480613342425	0.144128461120645	0.84125025036473	0.354903755560795	0
cg00056257	-0.0750179205820929	9.14234300612081e-05	4.03894248870508	0.0129164462186775	1
cg00056280	-0.0214201607070727	0.678437511074808	0.168490147776066	0.656012619379803	0
cg00056497	-0.0350504465730784	0.251340679817856	0.599737214588373	0.447358051274917	0
cg00056508	-0.0468632470152269	0.141089988876504	0.850503800773914	0.351847716802113	0
cg00056541	-0.135491908093774	0.000342299613698494	3.46559359098397	0.0243480186090143	1
cg00056578	0.0044215767687822	0.680950865747909	0.166884223629636	0.656854330374064	0
cg00056605	-0.0686507154324816	0.058189495452413	1.23515540845675	0.242282123140668	0
cg00056624	0.00191277440019645	0.530794532686344	0.275073559124068	0.598970990615268	0
cg00056628	0.0045397031267819	0.624426485384483	0.204518684385425	0.636508405314932	0
cg00056676	0.0169009204698557	0.293502072717009	0.532388827409957	0.476191184874284	0
cg00056692	-0.10075814283452	0.0502478537516115	1.29888248363361	0.227755250478665	0
cg00056754	-0.0278084801840028	0.708206382784898	0.149840163435336	0.666251357993884	0
cg00056767	-0.01485826750612	0.33201861306901	0.478837568926762	0.500116817978709	0
cg00056834	-0.0660803672206401	0.0065928555571261	2.18092643910997	0.0942375862804066	0
cg00056963	-0.138547242167643	0.0147867960090016	1.83012591838659	0.13460934924297	0
cg00056985	0.00373702708528528	0.343233838450272	0.464409902851903	0.506622143707574	0
cg00057092	-0.000288784184413827	0.952930446126223	0.0209387971223672	0.734034938258954	0
cg00057100	-0.0557338577695021	0.00890558798418577	2.05033740131503	0.107852020005964	0
cg00057231	0.0109975449125765	0.793821686810375	0.10027704055934	0.693149607379376	0
cg00057317	0.00682001257490534	0.12350042403823	0.908331551253325	0.332966310687866	0
cg00057376	-0.00326458901529647	0.815727690785681	0.0884547948323478	0.699397068561479	0
cg00057393	0.000952547280913734	0.732487728227456	0.135199646888861	0.674356358845934	0
cg00057449	-0.0569298995057424	0.144311982373084	0.840697607489576	0.35510239336318	0
cg00057476	0.00362580272562274	0.935466533074688	0.0289717450543793	0.730191883174009	0
cg00057521	0.00556421716617046	0.864029536560377	0.063471411055909	0.712591770640423	0
cg00057593	-0.101045956759897	0.266190380947562	0.574807642238027	0.4578836318029	0
cg00057603	-0.0357572658731319	0.314023653244492	0.503037638274954	0.48941438442163	0
cg00057661	0.0189970892984843	0.0335649738558326	1.4741136867562	0.191424481979415	0
cg00057663	-0.025251015305313	0.130258926941743	0.885192503815853	0.340356187712003	0
cg00057676	0.00811040344719672	0.0967864642552562	1.01418537523593	0.300625921994465	0
cg00057689	-0.0515062275251548	0.0971507697262147	1.01255375413241	0.301114463320789	0
cg00057700	0.00611751494646761	0.587353402011016	0.231100511426137	0.622210419494883	0
cg00057791	-0.0121860230440235	0.192082968757155	0.716511140618214	0.400622286182577	0
cg00057840	-0.0965602776998361	0.0568251705476835	1.24545925216601	0.239905673280115	0
cg00057966	-0.152607375379193	0.000125811601437212	3.90027930954376	0.0151051861697535	1
cg00058009	-0.0163504696811465	0.401212325543375	0.396625733594664	0.538288874182484	0
cg00058026	-0.0253825866776811	0.459587382175726	0.337631903235882	0.567478730850077	0
cg00058061	-0.0136488078358268	0.77659236876968	0.109806881389124	0.687962701611031	0
cg00058113	0.00171803764382336	0.428948629655661	0.367594715257995	0.552209081663905	0
cg00058226	-0.16308209057559	0.00948630886434505	2.02290273927755	0.110852298628008	0
cg00058235	-0.00455737183920541	0.901340071073361	0.0451113209792311	0.722122430655264	0
cg00058290	-0.0077467751812757	0.344408335822527	0.462926345726179	0.507296601035409	0
cg00058291	-0.0330194857643541	0.443407267610634	0.35319719291452	0.559581484523452	0
cg00058296	-0.00180925359039414	0.864684081382265	0.0631425362036048	0.712782650560953	0
cg00058299	-0.00314611030765498	0.467034639755752	0.330650906806766	0.570946510515103	0
cg00058329	0.00200363170718467	0.586458556133418	0.2317626731964	0.621879703688141	0
cg00058413	-0.000663373497535483	0.953286569667848	0.0207765254717401	0.734099379715012	0
cg00058527	0.00183008326886176	0.361446104931531	0.441956450999617	0.516861687369943	0
cg00058576	0.00274807618008352	0.902164064317255	0.044714476040729	0.722279232706041	0
cg00058626	-0.264244784608715	0.000840455417583499	3.07548531900143	0.0369753629392258	1
cg00058644	-0.0365206768508398	0.463270942831364	0.334164938656643	0.569151558883818	0
cg00058696	-0.00500270166771765	0.870222487579428	0.0603696982146759	0.714263131582339	0
cg00058708	-0.027504682267622	0.277369931050501	0.556940621441006	0.46536485025346	0
cg00058743	0.0481944559184101	0.0813966057076857	1.08939370510045	0.279112934471273	0
cg00058767	-0.0324425946432704	0.168300361236417	0.773914951862476	0.378826449100318	0
cg00058771	0.0220432538741479	0.0268760910292391	1.57063389662571	0.174443631807877	0
cg00058786	0.00472698810204888	0.240251625195349	0.619333665840541	0.439458884393404	0
cg00058799	-0.026542979529092	0.253213317465998	0.596513456830434	0.448796918021528	0
cg00058857	-0.0355673935261248	0.266046952824478	0.575041710913636	0.457834310923842	0
cg00058879	-0.0914918236640499	0.00986940406685627	2.00570907005473	0.112866305984273	0
cg00058887	0.0383282837237269	0.152758972363261	0.815993271865009	0.363541708359658	0
cg00058903	-0.0462899708966297	0.127027190046421	0.896103308782345	0.336850914956499	0
cg00058938	-0.0668162631341328	0.0608801522499402	1.21552427014638	0.246963117538556	0
cg00059024	-0.000136174992774616	0.944641411340433	0.0247330196714257	0.732181042467343	0
cg00059041	-0.170032841807362	0.0155921844777225	1.80709303553853	0.137458966096527	0
cg00059086	-0.036598327695812	0.184531358858632	0.733929820171548	0.393974382850189	0
cg00059161	-0.134736152245097	0.0189091001025284	1.72332913904527	0.149693263327569	0
cg00059165	-0.126385904538796	0.004333394150801	2.3631718072193	0.0783820966979336	0
cg00059225	-0.00680264042083304	0.709678319906009	0.148938461910756	0.666768285283196	0
cg00059232	-0.0543866964347883	0.326023492503277	0.486751104542673	0.496826604977183	0
cg00059240	0.000416230117250462	0.983352922667658	0.00729058709228441	0.740528136302712	0
cg00059246	-0.0200555174725218	0.296143387987756	0.52849795943529	0.477914955676672	0
cg00059309	-0.114926243095084	0.0257903931960851	1.58854203662948	0.171255922820592	0
cg00059387	-0.107542818367611	0.0028536177911064	2.54460419601788	0.0652844625301156	0
cg00059399	-0.106131855321663	0.101108003271532	0.995214466178572	0.306196686447106	0
cg00059625	-0.0254378039559433	0.335915901152975	0.473769437600605	0.502538564616825	0
cg00059659	-0.00530611929733407	0.578806397704363	0.237466677151573	0.618677769319501	0
cg00059662	-0.0485039457359319	0.023246767790663	1.6336374224842	0.163869753893903	0
cg00059664	0.00150363174491263	0.730759286814934	0.136225656727485	0.673808140788001	0
cg00059699	-0.0159724822462226	0.162246165669065	0.789825558000282	0.373109855993649	0
cg00059707	-0.0143084262891081	0.0835521866667171	1.07804217958433	0.282207299739017	0
cg00059740	-0.00117741315551508	0.887858296229909	0.0516563428657616	0.718918021442263	0
cg00059870	0.00294387199198625	0.882724306686972	0.0541749145198493	0.717617392417079	0
cg00059880	-0.0885202711869971	0.230908617560163	0.636559858815224	0.432337678205333	0
cg00059911	-8.8958265038552e-05	0.987111953361528	0.00563358900222067	0.741267848733912	0
cg00059930	-0.00546001765830063	0.839017377594761	0.0762290440397658	0.705844431103498	0
cg00059937	0.0203291588968704	0.710706987329119	0.148309414762212	0.667144866440422	0
cg00059963	-0.148878001634112	0.000767729205985115	3.11479193763086	0.0355461138687985	1
cg00060004	-0.0362840494475884	0.311322060781829	0.50679010342173	0.487757076587662	0
cg00060026	0.0146247925932947	0.66740211908142	0.175612418742199	0.652005308978616	0
cg00060287	0.0119456195161207	0.0648072748323103	1.18837624039183	0.253508335475609	0
cg00060320	0.00174594558615177	0.946805031113147	0.0237394429917168	0.732648477803054	0
cg00060374	-0.0428877079167847	0.0522202528274324	1.28216102984565	0.231519579656986	0
cg00060437	-0.00767871766993583	0.507232035113017	0.294793325643947	0.589168637695499	0
cg00060475	-0.0114748853954951	0.42855569806776	0.367992726152675	0.552024191933923	0
cg00060484	0.0225035050024051	0.617768928276741	0.209173939053842	0.633826789556958	0
cg00060627	-0.0146093711174305	0.170328080454412	0.768713747920605	0.380784799884821	0
cg00060628	-0.0388300744250233	0.312821372738781	0.504703582513016	0.488696990258595	0
cg00060649	-0.0352540847464431	0.49226617471223	0.307800005057065	0.582471211228168	0
cg00060734	0.00316801904641516	0.833044528140857	0.0793317839365312	0.704192136509465	0
cg00060762	0.00346530527373013	0.520440865114586	0.283628609887199	0.594602958218016	0
cg00060827	-0.126832659291323	0.000713466671330461	3.14662630957855	0.0342548092723267	1
cg00060866	-0.000117839571364872	0.996823375600747	0.00138178631955316	0.742232918674556	0
cg00060880	0.0115251898398168	0.018549937988096	1.73165753788035	0.14834563491735	0
cg00060956	0.00508721763010619	0.801681881703248	0.0959979315020476	0.695478121039594	0
cg00061031	-0.146027590211446	0.115029736926038	0.9391898734426	0.323190171758626	0
cg00061086	0.00210613770590978	0.748091908597482	0.126045042583834	0.679241117494593	0
cg00061145	-3.40286801702368e-05	0.995393994601383	0.0020049837641362	0.742232918674556	0
cg00061150	-0.00556638209665675	0.82122338277774	0.0855386934140004	0.701011660838438	0
cg00061185	-0.00816687455370726	0.62467270805047	0.204347467964656	0.636592154784297	0
cg00061209	-0.0138506582369427	0.842068603617259	0.0746525249389365	0.706604635133991	0
cg00061217	-0.0252357585000142	0.358385262419062	0.445649857775751	0.515208102988673	0
cg00061233	-0.17181200146271	0.217605237299819	0.662330656294448	0.421805896274382	0
cg00061264	0.0473783147380149	0.169164759527371	0.771690104280665	0.379623655767156	0
cg00061306	-0.0190563483085546	0.468939113346293	0.32888354204889	0.571862992324141	0
cg00061412	0.00926765043106866	0.522339115136878	0.28204745099234	0.595360519476067	0
cg00061421	-0.0419553939862153	0.147261660758324	0.831910306031605	0.358077936976171	0
cg00061479	-0.0121520325830436	0.606017548952878	0.217514799426045	0.629396037211506	0
cg00061575	-0.0573567990343524	0.0217165651113985	1.66320886559949	0.159070353935768	0
cg00061629	-0.0194301414608497	0.713330756600938	0.146709050149932	0.66788896868225	0
cg00061632	-0.0806575353771664	0.0307319600804773	1.51240973961383	0.184251375711948	0
cg00061635	-0.0234965287028718	0.530737032429795	0.275120608208565	0.598942505107206	0
cg00061678	-0.0189699547458249	0.0734945876646145	1.13374464232996	0.267167872794042	0
cg00061695	-0.108608972847818	0.132275858934517	0.878519409691503	0.342645504106626	0
cg00061769	0.00151972665906673	0.599520016918234	0.222196311994647	0.62699599092403	0
cg00061805	0.015490181367392	0.688626275044722	0.162016410488109	0.659489730284232	0
cg00061860	-0.0794609840868562	0.0382942173121172	1.4168668025078	0.202632096354512	0
cg00061989	0.00518334142827012	0.468081878028371	0.32967817242656	0.571418242583504	0
cg00062012	0.0053456421674896	0.498026387062951	0.302747646292009	0.58506713030947	0
cg00062151	0.00644690022161214	0.866101804028786	0.0624310567939928	0.713129151499978	0
cg00062245	-0.000461109462883978	0.989347384050604	0.00465119021613069	0.741739822653885	0
cg00062282	-0.0878798665529846	0.103687878857835	0.984272009790655	0.30944720416224	0
cg00062312	-0.000187971917920916	0.969084676754278	0.0136382734751038	0.73748462044579	0
cg00062496	-0.107485011507041	0.0207880173137131	1.68218693013824	0.156280911041608	0
cg00062678	-0.0353430539441689	0.526691664858378	0.278443554501178	0.597260064964786	0
cg00062703	-0.0168636502418047	0.312181140055377	0.505593337715915	0.488321750045468	0
cg00062776	0.0101537116885423	0.534593652476802	0.271976202165087	0.600474600183067	0
cg00062873	-0.00477261334504056	0.456801513223263	0.340272466094466	0.5661204599686	0
cg00063006	0.0117343962724911	0.273438327256542	0.563140611387072	0.462824504323311	0
cg00063066	-2.76595698545137e-05	0.986874366329557	0.00573813150732902	0.74120115214002	0
cg00063077	-0.000174218625354797	0.936248973970748	0.0286086452327565	0.730352558814779	0
cg00063144	-0.00343061685699977	0.939305575247794	0.0271930999010819	0.731001008642221	0
cg00063174	0.000803996531044272	0.67505236960628	0.170662533911513	0.654842294511905	0
cg00063223	-0.0927891095880018	0.0822272910919082	1.08498401696709	0.280252654621588	0
cg00063246	0.000625846307740019	0.92488644351981	0.0339115861584227	0.727710929593242	0
cg00063268	-0.0989524728400952	0.0178862254012761	1.74748130059292	0.146133310983834	0
cg00063279	-0.0189576443353412	0.291434855629073	0.535458507809323	0.474905910437259	0
cg00063284	-0.167641551431243	0.012265399632579	1.91131829699723	0.124226724126277	0
cg00063291	-0.00435820107405114	0.828942284916244	0.0814757061384655	0.70309738200248	0
cg00063346	-0.000248899556450518	0.884021900908913	0.053536975568296	0.717917458225122	0
cg00063348	0.0566173837874543	0.445685444247652	0.350971549414274	0.560662253368862	0
cg00063357	0.0195921360146383	0.328859964906475	0.482988993888878	0.498443365361597	0
cg00063392	-0.0237187391337144	0.761982078694637	0.11805524285404	0.683407511980058	0
cg00063402	-0.0962129261057113	0.163267911260894	0.787099163283694	0.374053745538136	0
cg00063503	-0.0881908534168663	0.00676376160710455	2.16981170777795	0.0952185375076717	0
cg00063535	0.0070578773416198	0.824075973837849	0.0840327476505186	0.701774345880028	0
cg00063567	0.000778020076963681	0.643244269820638	0.191624073903254	0.64319014405256	0
cg00063649	-0.00636802393469692	0.118342543079004	0.926859102345542	0.326976306807261	0
cg00063703	0.00554555211014438	0.350911791257401	0.454802038475993	0.511020833185701	0
cg00063744	0.0126920111859035	0.134016410983146	0.872842016836504	0.344428618733795	0
cg00063748	-0.12015398703313	0.00535213902340065	2.27147261416557	0.0860432531530358	0
cg00063945	0.0113198839429857	0.0288074267298469	1.54049553404656	0.179389735109726	0
cg00063979	-0.191940672126525	0.100237851071144	0.998968252448343	0.305040398842791	0
cg00063987	-0.030376033661603	0.298385503173996	0.52522228054413	0.479414853873681	0
cg00064020	0.00699813368847046	0.83947956974582	0.0759898687392981	0.705949976271643	0
cg00064051	0.0220032035679723	0.121156659199192	0.916652710507218	0.330341311243301	0
cg00064080	-0.0057893881816065	0.720396372637285	0.142428482620379	0.670230774298925	0
cg00064154	-0.0137743108564393	0.445108121996053	0.35153448096824	0.560398819303319	0
cg00064172	-0.145850536119801	0.0593477720886704	1.22659557978871	0.244309363042662	0
cg00064218	-0.000806194486009379	0.962672583244746	0.0165213966434091	0.736010863152555	0
cg00064235	0.00859083875933565	0.178245115624096	0.748982362101995	0.388217336123296	0
cg00064261	-0.00587777722507403	0.76871921983755	0.114232260383781	0.6855836995177	0
cg00064267	-0.0410678199399769	0.465600419739205	0.331986636841118	0.570216512821513	0
cg00064284	-0.0172671599540712	0.284438587829237	0.546011486196488	0.470258976794754	0
cg00064341	-0.128245381327181	0.00462922892101277	2.33449134229466	0.0806463677246664	0
cg00064347	0.00188223731419701	0.653701439353122	0.18462055878132	0.646863391262017	0
cg00064408	-0.0170975767857269	0.319423129540647	0.495633639643431	0.492883828748895	0
cg00064415	0	1	0	0.742232918674556	0
cg00064525	-0.0997867537343259	0.206460392631478	0.68516325108473	0.412915111612311	0
cg00064589	0.00178045605870739	0.86013988768566	0.0654309121174739	0.711646474003037	0
cg00064733	0.00086309471010176	0.638798608115775	0.194636038820807	0.64169862284681	0
cg00064778	-0.107622162644441	0.102552610312476	0.989053280884334	0.308032870787756	0
cg00064840	-0.118083940861065	0.0602629900002694	1.21994932423247	0.245968621649586	0
cg00064950	0.000885041657137697	0.886850175716	0.0521497435907786	0.718677881635168	0
cg00065061	-0.0748856182405744	0.00569042097530948	2.24485560346591	0.0885339607184954	0
cg00065071	0.0153710296675672	0.0242081181221229	1.61603897020072	0.166740365067987	0
cg00065088	0.0091151117697118	0.811160326866504	0.0908932984499627	0.698117835566708	0
cg00065128	-0.0260720110629385	0.123514631504926	0.908281592967333	0.332989955289021	0
cg00065142	-0.0674621335434812	0.249059218469426	0.603697379021697	0.445831519556055	0
cg00065215	-0.00450709302546631	0.07988771537522	1.09751999859509	0.276603821875883	0
cg00065261	-0.0174583420761955	0.441191688066799	0.355372678146459	0.55844602896184	0
cg00065302	-0.0379373955730234	0.45425936761567	0.342696108022468	0.564879655983242	0
cg00065385	-0.0221752253363884	0.497694763216715	0.303036928912494	0.584940874517064	0
cg00065408	0.00153499486008425	0.691494115033166	0.160211511606005	0.660415144552093	0
cg00065430	-0.028358864231671	0.606238889626868	0.217356207512084	0.629430728818119	0
cg00065446	-0.0119821796419745	0.72584160573488	0.139158141366661	0.672156754473165	0
cg00065569	-0.029418384154297	0.0738752479328287	1.13150104857189	0.267743926288471	0
cg00065570	-0.00516601610290868	0.797113590084459	0.098479786468635	0.694068369197742	0
cg00065591	-0.0173326978843504	0.12408292636576	0.906287972693524	0.333657247359398	0
cg00065613	-0.0763327805917915	0.0886701951622218	1.05222233565635	0.289342369621871	0
cg00065726	0.00964890797487836	0.169833978653368	0.769975416180568	0.380298842289767	0
cg00065919	0.000275468503570545	0.911281904802219	0.0403472533658864	0.724547056973866	0
cg00065921	0.00978909185117523	0.147544767150039	0.831076188659194	0.358304598385406	0
cg00065935	0.00725694199083565	0.162223733696541	0.789885607218529	0.373080027141847	0
cg00065942	-0.124655640656481	0.00953754168531678	2.020563550881	0.111086060000183	0
cg00065957	-0.0280492079536714	0.516298985884854	0.287098727993731	0.592983727652349	0
cg00066110	-0.0167852840895174	0.424370160387715	0.37225516113865	0.549978249168316	0
cg00066151	-0.0153415309960622	0.0358666200775518	1.44530954751779	0.196927172350115	0
cg00066153	-0.00261418210578078	0.590259317596976	0.228957148596525	0.623377837295769	0
cg00066182	-0.0618491987296106	0.0698177494256927	1.15603415477357	0.26157633873516	0
cg00066198	-0.00961602698612838	0.0864305595806614	1.06333267522153	0.286292051423539	0
cg00066239	-0.00739329482423918	0.720105849048915	0.142603661514383	0.670150212924137	0
cg00066249	-0.0166056642786002	0.155705887116358	0.807694966790815	0.366616633778119	0
cg00066351	-0.0457341840444057	7.9425788660876e-05	4.10003846413864	0.0119679143686299	1
cg00066449	-0.00459773012782282	0.53424746735756	0.272257527966407	0.600275184833216	0
cg00066468	0.00145393936270821	0.543512241245548	0.264790670077181	0.604222418402107	0
cg00066499	0.00386892435448929	0.137143218754497	0.862825661849553	0.347664927993649	0
cg00066511	-0.0272277128076132	0.410465515652124	0.386723323297475	0.542967649724977	0
cg00066535	-0.00830559557998961	0.618921839482076	0.208364192377133	0.634287002392983	0
cg00066554	-0.0774817226673199	0.278830542501507	0.554659656279329	0.466427997842767	0
cg00066663	-0.00263417116437852	0.811395076496647	0.0907676319001486	0.69819592226707	0
cg00066671	0.00748812856337307	0.347165133672444	0.459463898167252	0.508951324311883	0
cg00066676	-0.0092078832271409	0.559760632215641	0.251997648586395	0.610915495724133	0
cg00066722	-0.0259888676741023	0.141362244479919	0.849666567933203	0.35211396601316	0
cg00066768	-0.0152852102968484	0.446904427557695	0.349785342689496	0.561294442994291	0
cg00066805	0.0187508612052467	0.152934681659289	0.815494016580618	0.363741597921941	0
cg00066816	-0.00949177836683848	0.75357463794473	0.122873726438644	0.680922483232491	0
cg00066828	-0.0926719073446355	0.0782877261346302	1.10630632082625	0.274271823479052	0
cg00066832	-0.182966315571839	0.00016510557192979	3.78223827005926	0.0172563148678546	1
cg00066854	-0.109184190953876	0.10218909101702	0.990595463927181	0.307518782258513	0
cg00066903	-0.0046248382950729	0.788419499080308	0.103242643349646	0.691554278452428	0
cg00066910	-0.0222251467170364	0.813304239619106	0.0897469637893836	0.698723838096899	0
cg00066919	-0.00146039603208405	0.959473795803941	0.0179668817864084	0.735357325049939	0
cg00066925	0.00536902597728847	0.52140165045149	0.282827598444175	0.595029629192593	0
cg00067018	0.00331208955412297	0.662106891235736	0.179071891940343	0.650020757188377	0
cg00067058	-0.0242032900038036	0.237461919028504	0.624406026804654	0.437413267139174	0
cg00067102	-0.00172766113472706	0.358720415249453	0.445243906351954	0.515391105251429	0
cg00067133	-0.0999000580815424	0.26849023672291	0.571071502197044	0.459536083334276	0
cg00067196	-0.0315820545497213	0.640271152202868	0.193636065130921	0.642180699641625	0
cg00067365	0.000134306187593714	0.945110978475636	0.0245171920095608	0.732285930717008	0
cg00067414	-0.0237062056153901	0.0361360581712218	1.44205922332611	0.197626897934511	0
cg00067427	-0.0840157324458216	0.00154355170981935	2.81147881683752	0.0487442327351865	1
cg00067471	0.0127902551081331	0.550094672172352	0.259562561298831	0.607000226021826	0
cg00067518	-0.0524631583774126	0.438930711807735	0.357604030679311	0.557354058506013	0
cg00067528	-0.0484411725186481	0.00252057127440609	2.59850101747058	0.0616055528621241	0
cg00067576	0.0143023314850273	0.116770747638022	0.932665939163008	0.325208166893435	0
cg00067588	-0.00990976769304171	0.432595180304328	0.363918323498164	0.554107662851234	0
cg00067696	-0.00929266332745447	0.831366069724438	0.0802077041888902	0.703747976716164	0
cg00067702	-0.216796774022871	0.00360787864982266	2.44274807828051	0.0721744773064104	0
cg00067720	-0.0870728658041888	0.0151718408407253	1.81896172188523	0.135945609549534	0
cg00067742	0.00718462674141811	0.804969866150617	0.0942203770351825	0.696413632505249	0
cg00067753	-0.0301644514316282	0.470894780412966	0.327076123425211	0.572791312680429	0
cg00067758	-0.102364658002588	0.132313346232521	0.878396347023369	0.342691671472923	0
cg00067814	-0.00196878227404892	0.760867280456556	0.118691091445115	0.683058122362915	0
cg00067941	-0.0997818651200795	0.0218323419513929	1.66089967510108	0.159435858771223	0
cg00068038	-0.0598407104467147	0.302014785674908	0.519971794857958	0.481786757976844	0
cg00068102	-0.0211102072108122	0.677853564968803	0.168864115564717	0.655817570917493	0
cg00068153	0.0278734551878648	0.21552638929718	0.666499546735334	0.420157804320733	0
cg00068155	0.00962744996725973	0.386412156699641	0.412949218942564	0.530307738381358	0
cg00068160	0.00203692513636196	0.953279764854324	0.0207796255925285	0.734099379715012	0
cg00068265	0.00134087106747886	0.946319173028174	0.0239623607373808	0.732556749805198	0
cg00068305	0.00126862701085873	0.498796751524475	0.302076383580803	0.585408297816093	0
cg00068377	-0.0163954730769676	0.0199547294890637	1.69995415523667	0.153380086313919	0
cg00068391	-0.0353894716776712	0.305520711205351	0.514959343662626	0.48396124787092	0
cg00068412	-0.00401517257570676	0.464719535281923	0.33280907082473	0.569827889832565	0
cg00068428	0.0617862772203377	0.186767345110081	0.728699054648866	0.396006331349424	0
cg00068433	0.000785526589490245	0.933380457347218	0.0299412963961335	0.729707860329026	0
cg00068503	-0.00290272161348525	0.858149859177038	0.066436864446658	0.711149567278413	0
cg00068621	-0.00463902294554844	0.26756882021824	0.572564496270855	0.458881849987576	0
cg00068622	-0.00122659556115892	0.480608433554602	0.318208612612246	0.57733610550976	0
cg00068745	0.0130989617996941	0.647289611406687	0.188901363080873	0.644605269107374	0
cg00068750	-0.0702727778956092	0.119344629975385	0.923197117708975	0.328166407991533	0
cg00068779	0.016126662078213	0.208769623650563	0.680332691688188	0.414805602462862	0
cg00068810	-0.0277194114686787	0.43680810564953	0.359709311223188	0.556287389684227	0
cg00068909	-0.00923846687101781	0.401051661271499	0.39679968034734	0.53822224461352	0
cg00069002	0.00982382249136095	0.735030304880241	0.133694754832887	0.67523237994435	0
cg00069014	0.00491917199264592	0.855578216692657	0.0677402812424075	0.710424583893262	0
cg00069017	0.005117114910302	0.28714492401154	0.541898856531562	0.472035232513863	0
cg00069059	-0.103965081812158	0.078479958044544	1.10524123780227	0.274544820005334	0
cg00069242	-0.000385755326738022	0.961183357233829	0.017193757556117	0.735718636595876	0
cg00069261	-0.0168327785919978	0.108685401122197	0.963828787448838	0.315608960193344	0
cg00069341	-0.0319182212622902	0.448175003426192	0.348552369525197	0.561911491138622	0
cg00069401	-0.0109456824498416	0.669601618574507	0.174183505228166	0.652792220176958	0
cg00069417	0.00187368291704199	0.964018350737028	0.015914698931219	0.736318125753437	0
cg00069463	-0.170472285546618	0.00483152026397269	2.31591619463791	0.0822132441267992	0
cg00069642	-0.103429776227756	0.0192784253750116	1.71492844132897	0.15096362431084	0
cg00069658	-0.0855116320706858	0.251762506708278	0.599008945960132	0.447672436296113	0
cg00069760	-0.121649012592298	0.0603032304684869	1.21965942190532	0.24599653214293	0
cg00069815	0.00663630680192195	0.241347076719608	0.617357957140428	0.440295130153208	0
cg00069860	0.00202804826500241	0.668605962297425	0.1748297549027	0.652398352886459	0
cg00070042	0.0129313928064021	0.608499073503311	0.215740078687336	0.630218278464406	0
cg00070043	-0.00102486842299803	0.850082098554612	0.0705391293122283	0.708914902333708	0
cg00070052	0.0118937740907825	0.70137070340585	0.154052378766613	0.663922255963122	0
cg00070172	-0.108946116247358	0.00252681223870285	2.59742702825217	0.0616763105857648	0
cg00070370	-0.00689693385013275	0.727171423828505	0.138363196229217	0.672611368021822	0
cg00070380	-0.065911065318373	0.0714165208078723	1.14620131111254	0.26407681681744	0
cg00070383	-0.110331491925297	0.00108518495364426	2.96449623646829	0.0415188471116379	1
cg00070424	-0.0415329843689085	0.316990314765726	0.498954006892844	0.491395990838882	0
cg00070460	0.0301967847378107	0.444997124305408	0.351642795541155	0.560334607106188	0
cg00070588	-0.00791111837531027	0.333826044667959	0.476479783251951	0.501243539684543	0
cg00070621	-0.0388087898079706	0.333949399170107	0.476319333565744	0.501311128785617	0
cg00070680	0.00266135458367953	0.658037575419022	0.181749306490592	0.648512474364529	0
cg00070722	0.00755307579568191	0.853569263275325	0.0687612320913861	0.7098650892069	0
cg00070771	-0.0523837038362428	0.552322607502471	0.25780718000169	0.607900626545955	0
cg00070814	0.000143039849305369	0.937161954715927	0.0281853504552647	0.730540400319907	0
cg00070868	-0.09521799087735	0.26270384353711	0.580533573141806	0.455438804410338	0
cg00070899	-0.0639464371566546	0.106921258034885	0.970935939979151	0.31336555437132	0
cg00070908	-0.024177740586075	0.302788666557875	0.518860384599612	0.482291765327557	0
cg00071026	-0.04687115582221	0.228144171962965	0.641790620981407	0.430169276369181	0
cg00071051	-0.0515735827092932	0.28959912428774	0.538202755726194	0.473620799882606	0
cg00071161	0.0212029052631308	0.149866121566993	0.824296531790848	0.360646889989531	0
cg00071210	-0.0204377376145709	0.693995828309847	0.158643140132262	0.661367935500922	0
cg00071215	0.0113850896469203	0.30001283767986	0.522860161232883	0.480409808136556	0
cg00071241	-0.0042992647104617	0.742728101879755	0.129170143796236	0.677629180882514	0
cg00071265	0.00920484795003763	0.597688659420666	0.223524984416864	0.62635324883761	0
cg00071343	0.0053933697771006	0.716678481352103	0.144675635254667	0.669017506354387	0
cg00071360	-0.0225701271099544	0.35999767854164	0.44370029978773	0.516127640150468	0
cg00071382	-0.0296755382554299	0.344518588814206	0.46278734036989	0.507364241388911	0
cg00071408	-0.0055885960415968	0.0558550231201375	1.25293776408353	0.238114359906997	0
cg00071442	0.00524869734769867	0.41232673565964	0.384758504216336	0.543888968323927	0
cg00071605	-0.032201970459816	0.189355574886903	0.722721904131864	0.398375762129536	0
cg00071658	0.0209593320717553	0.242852468819561	0.61465747716413	0.441438491566842	0
cg00071692	-0.151134432388758	0.00138741129099506	2.85779477545787	0.046303987276683	1
cg00071727	-0.0207312603970896	0.56303224705143	0.249466730698505	0.612247798448005	0
cg00071751	-0.00025047869007531	0.901064212649794	0.0452442587370461	0.722039344204921	0
cg00071887	-0.0642918194526191	0.136559148760829	0.864679199052277	0.346931347362479	0
cg00071911	-0.0784155564089875	0.232779220795477	0.633055789901148	0.433776337858471	0
cg00071950	0.012697641003807	0.61918188060214	0.208181761093969	0.634417643676368	0
cg00071998	0.00974107066273605	0.339693227269513	0.468913111913604	0.504598576826258	0
cg00072099	0.00210328197830578	0.398419277067168	0.399659656891507	0.536895066608706	0
cg00072172	-0.00650993388643234	0.174395164553835	0.758465560898293	0.38457368800232	0
cg00072216	0.00221100772654794	0.365090165001902	0.437599866154447	0.518872470498785	0
cg00072271	-0.00557196732198448	0.69307402146237	0.159220379535515	0.661029164805824	0
cg00072317	0.00750573177034487	0.249564244082979	0.602817637378323	0.446172944489379	0
cg00072369	0.00666582305127661	0.211862737477007	0.673945420500924	0.417286350816414	0
cg00072406	-0.10575901823268	0.00959234567952262	2.01807517894965	0.111366202459597	0
cg00072426	0.00649137866202563	0.799461956656141	0.0972021978432185	0.694851630053112	0
cg00072449	0.0061118502872775	0.711353639433973	0.147914442206302	0.667324740552289	0
cg00072675	-0.0997478544644597	0.265996529805797	0.575124029143461	0.457795856972746	0
cg00072689	0.0210011569013336	0.320241246552641	0.494522732389962	0.493323212063638	0
cg00072711	0.0150951341286291	0.379040935756931	0.421313884455918	0.52633948707686	0
cg00072720	-0.015769779258413	0.300788548154457	0.52173870254849	0.481000271437772	0
cg00072891	0.0012970024519969	0.482097355373304	0.316865250906396	0.578001687900383	0
cg00072957	-0.086847773958477	0.0182563481735787	1.73858609025594	0.147333341120744	0
cg00073010	0.00657658757286436	0.441211613569663	0.355353064584433	0.558447812734689	0
cg00073090	-0.128877431485072	0.0982278820250898	1.00776522004498	0.30239811340694	0
cg00073181	-0.047670775112295	0.366345634473424	0.436108979327374	0.519593609088083	0
cg00073243	0.00877413439658417	0.619360954953725	0.208056176413241	0.634481609628656	0
cg00073244	0.0633729399306661	0.0160782330965985	1.7937616793786	0.139414003071803	0
cg00073261	-0.0411428927874846	0.00578512798546851	2.23768702862789	0.089033700252849	0
cg00073322	-0.102667719047729	0.239995676693944	0.61979658164204	0.439259984389133	0
cg00073380	-0.00435003195061831	0.497414460371477	0.303281593476509	0.584811412251908	0
cg00073460	-0.0463436766993866	0.261992481941239	0.581711170887432	0.454976719106246	0
cg00073543	-0.0460481300577095	0.00162160796250206	2.79005413181492	0.0498116342898267	1
cg00073549	-0.0733762691735465	0.0594293840976485	1.22599877057266	0.244447620523899	0
cg00073550	0.000694479519079052	0.933906184638558	0.0296967485452423	0.729821449769504	0
cg00073713	0.00491046744934489	0.785518647772084	0.104843500594235	0.690780251678772	0
cg00073716	-0.0101680665829746	0.361444799876471	0.441958019087435	0.516861687369943	0
cg00073751	-0.0741178796801984	0.0659947281841685	1.18049075554857	0.25548382526038	0
cg00073771	0.00136289101766183	0.483769677213698	0.315361356791577	0.578709912884152	0
cg00073780	-0.00178067601838235	0.343328534891712	0.464290099775501	0.506677201459642	0
cg00073784	-0.0338631438475622	0.00693156620395522	2.15916862442372	0.0963019963306173	0
cg00073794	0.0273716061993262	0.294942212410506	0.530263066359706	0.4771660319333	0
cg00073837	-0.0160846561187493	0.525709763106289	0.279253957499711	0.596826459299322	0
cg00073869	0.00152016630706633	0.654496908002093	0.184092400818039	0.647190094859439	0
cg00073968	-0.000421153412300174	0.935539142764328	0.0289380369924892	0.730216439344591	0
cg00074086	0.00368177588575857	0.858905119256984	0.0660548087636474	0.71134234938104	0
cg00074132	0.000940102340887025	0.574431666224345	0.24076162710937	0.616924027032298	0
cg00074145	-0.0601121724536255	0.107687202187579	0.967835906261591	0.314361706051648	0
cg00074174	-0.0538623103137122	0.261819727703809	0.581997633147685	0.454866520698911	0
cg00074184	0.0109581206589335	0.0919688424190033	1.03635927979985	0.293980561423124	0
cg00074198	-0.00368965783448552	0.657057050092398	0.182396920448352	0.648188368797879	0
cg00074244	0.017640763185676	0.0266501974991141	1.5742995681587	0.173818097445388	0
cg00074348	-0.0337325528215236	0.494152530805658	0.306138976051135	0.583338208923239	0
cg00074369	0.00762869346365348	0.165675840707066	0.780740816943213	0.376212543345558	0
cg00074415	-0.0629974908607336	0.00223370861263854	2.65097348125484	0.0582818823356	0
cg00074482	-0.00489641957176093	0.677705532055962	0.168958969234444	0.655762216795315	0
cg00074522	0.000996531402532982	0.916958847294903	0.0376501548357429	0.72580941150455	0
cg00074782	-0.0110081996369617	0.726497103126326	0.138766113091713	0.67237091290768	0
cg00074818	0.0438508605969431	0.134399830769172	0.871601278127887	0.344794851327958	0
cg00074851	0.00275589357663989	0.793127571797811	0.100656952314365	0.692984650843278	0
cg00075019	0.00282822855129629	0.180177148456871	0.744300290651062	0.390060145930735	0
cg00075079	-0.009501021147565	0.201793170578273	0.69509353597007	0.408810316761114	0
cg00075161	-0.0931558551704688	0.0989417300723242	1.00462049993207	0.303332921947231	0
cg00075192	0.00276456188499021	0.164482233898439	0.783881004319198	0.375196005247659	0
cg00075211	-0.036231427281613	0.350749647810177	0.455002756377075	0.510953492383642	0
cg00075468	-0.114363961689517	0.00994156122172571	2.00254540868731	0.113256865460042	0
cg00075507	-0.0645363993062683	0.088684047471506	1.05215449424014	0.289348160495411	0
cg00075589	0.000933689854071081	0.699988767746671	0.154908928763997	0.663456211456666	0
cg00075597	-0.0176092578131379	0.614850228827761	0.211230660997151	0.6326882132119	0
cg00075615	-0.0126658555719533	0.0371898860041777	1.42957515285459	0.199956275136969	0
cg00075620	-0.0219180093106217	0.000174254508818083	3.75881597575805	0.0176695627019517	1
cg00075634	0.00630527571595699	0.642075485574482	0.19241391111912	0.642821182885767	0
cg00075649	-0.0462747255350222	0.273332051277165	0.563309439377013	0.462768214884284	0
cg00075768	0.000966983590834842	0.576622198647529	0.239108642272903	0.61782502302675	0
cg00075853	-0.0730759421242754	0.00950527385479459	2.02203536623538	0.110944348143676	0
cg00075967	0.00343016433909521	0.909302984332403	0.0412913835558827	0.724092252771717	0
cg00076044	0.000855699726451778	0.980630639437212	0.00849454150935053	0.739947227608618	0
cg00076056	0.0153955708453867	0.110619870130756	0.956166855734228	0.317852138295153	0
cg00076057	-0.0088137578580191	0.246589739177965	0.608024998750432	0.444121706500053	0
cg00076107	-0.10387122769647	0.135094457799254	0.869362467384877	0.34550366550522	0
cg00076152	0.000535143135560044	0.797586116772815	0.0982224142017078	0.694224453839794	0
cg00076307	0.00561823569578557	0.436528435863823	0.359987460694934	0.556136988261444	0
cg00076325	-0.0714581353809653	0.00320754466268756	2.49382728768142	0.0685058280804405	0
cg00076353	0.0031135364092933	0.347429843242295	0.459132879617219	0.509097580579854	0
cg00076497	0.00480531857688244	0.384356337974479	0.41526595308919	0.529154943455829	0
cg00076538	0.000340302311339056	0.986162421292807	0.00605155071597027	0.741035561128314	0
cg00076555	-0.0125948012014296	0.63501359278055	0.197216978319985	0.640323340769959	0
cg00076612	-0.00151136029690936	0.969024730594518	0.0136651391270682	0.737462856872588	0
cg00076797	-0.00461763699633261	0.855721639345675	0.0676674855056327	0.710463506059186	0
cg00076854	-0.000119572497616702	0.985864280738045	0.00618286820636526	0.740994355815574	0
cg00076936	-0.144862378601547	0.0299777865403364	1.5232004371584	0.18232186444177	0
cg00076998	0.0105658914074243	0.0771106838002017	1.11288544563225	0.272626351483219	0
cg00077017	8.44869273855019e-05	0.97391272148096	0.0114799612708634	0.7384747506269	0
cg00077044	-0.127715708418649	0.0204065026603074	1.69023141985412	0.155022294042417	0
cg00077104	-0.0189464934290045	0.662721031917085	0.17866924655	0.650256739482254	0
cg00077183	-0.121602622339726	0.03685989689038	1.43344588398405	0.199355265724991	0
cg00077264	-0.0112369461296492	0.882554522085832	0.0542584554476762	0.717561548731191	0
cg00077281	0.000813871015626875	0.881864072046903	0.0545983505930117	0.717374882273184	0
cg00077297	-0.015892040117802	0.424140008259506	0.372490759497808	0.549879318867846	0
cg00077304	-0.0296427340159973	0.0190445512909064	1.72022925530437	0.150168346247455	0
cg00077312	0.00519803382661304	0.766526372912337	0.11547289832655	0.684901293756678	0
cg00077426	-0.00566155904434669	0.796360131715043	0.0988904902437787	0.693829182178888	0
cg00077450	-0.0129153483320506	0.319404573605889	0.495658869419894	0.49287662536392	0
cg00077516	0.00621977741888913	0.327800938406258	0.484389807495001	0.497786829839631	0
cg00077547	0.00511256300677156	0.346836393871921	0.459875337872673	0.508763606405375	0
cg00077566	-0.0386007115963476	0.0119592005734652	1.92229785029213	0.122900177721974	0
cg00077570	-0.0423115678138161	0.0854168881394331	1.06845625459604	0.284877342080474	0
cg00077606	-0.0104039965781492	0.133636649433846	0.87407442161991	0.344035632992173	0
cg00077717	0.0016676079877672	0.493351476863924	0.306843567384857	0.582978447694322	0
cg00077805	0.000831818558181889	0.643682636538542	0.191328205889215	0.643349315028778	0
cg00077838	-0.0288449741849011	0.668622273576789	0.174819160004341	0.652399961807999	0
cg00077872	-0.037277693772492	0.00971942454794114	2.01235944732187	0.112064539411925	0
cg00077898	0.00893661982522565	0.484637808138887	0.3145827081812	0.579072338382866	0
cg00077904	-0.0953194090496616	0.124139694067572	0.906089329233602	0.333727733727979	0
cg00078025	-0.0259648728745943	0.144382695173127	0.840484855527997	0.355153745587739	0
cg00078086	-0.0129202958358994	0.757423397631048	0.120661283179937	0.682042258678846	0
cg00078121	-0.00937006504851618	0.549124267014711	0.260329363433755	0.606620445838063	0
cg00078130	-0.00929379166822196	0.529141279530931	0.276428356832715	0.598195747718247	0
cg00078142	-0.00937814850157357	0.339984085841011	0.468541411173002	0.504790005640959	0
cg00078146	-0.00386419490947881	0.768033479469386	0.114619848156118	0.685354582487734	0
cg00078221	-0.0504417242805558	0.315280854747141	0.501302400739942	0.490279609262869	0
cg00078245	-0.00747242739942086	0.630509491334841	0.200308371417114	0.638816555859621	0
cg00078318	-0.00592324972330328	0.292834859132978	0.533377226015361	0.475748338437896	0
cg00078334	-0.00277064979549366	0.857958786785178	0.0665335735751467	0.711076278095915	0
cg00078456	-0.0508351735474209	0.275440992718248	0.559971425057666	0.464179777703916	0
cg00078513	-0.0476332228726322	0.0437353512478596	1.35916738121373	0.214895821112704	0
cg00078746	-0.0111992026883864	0.590212301594262	0.22899174288955	0.623347701838805	0
cg00078759	0.0325289812323223	0.747748560068358	0.126244414612216	0.67913638170652	0
cg00078770	-0.00620235487700435	0.648555814558795	0.188052642691972	0.64509339568114	0
cg00078782	-0.185453508469729	0.0431675956344459	1.3648421401733	0.213678408365627	0
cg00078857	-0.164988260235449	0.0699799763096058	1.15502620887525	0.261783587807824	0
cg00078911	-0.0319143378206808	0.353500308832798	0.451610202448916	0.512529147393867	0
cg00078940	-0.000150435299888968	0.956977251205025	0.0190983859363792	0.734893787528283	0
cg00078996	0.0351016833686268	0.317733863499994	0.497936496386422	0.4919281206705	0
cg00079002	-0.0112773580085457	0.187399904503458	0.727230634758976	0.396551422296421	0
cg00079019	-0.0503632342132918	0.183115719043796	0.737274373333672	0.392714388878676	0
cg00079023	-0.0245167596610834	0.163582052324388	0.786264347388799	0.374367747934687	0
cg00079056	0.00866125181363542	0.856558649593587	0.0672428950185883	0.710701220762481	0
cg00079076	4.51259656805247e-05	0.978051624803924	0.009638221106312	0.739366050397136	0
cg00079169	0.0163202917924869	0.191238460029372	0.718424762170552	0.39984875157851	0
cg00079195	-0.106490947217988	0.0111546153140416	1.95254540250876	0.119287988875605	0
cg00079202	0.0186840893676242	0.721531210660547	0.141744878257961	0.670634247058176	0
cg00079216	-0.00655143317434876	0.394461260978385	0.403995641299739	0.534646314855201	0
cg00079219	-0.0278962258181508	0.170922253084413	0.767201390979586	0.38131807174148	0
cg00079293	-0.0926562025124855	0.240233953701816	0.619365611157817	0.439452188109563	0
cg00079302	0.0604025397183398	0.151427846166068	0.819794254794582	0.362222417121099	0
cg00079375	-0.00813980099970378	0.324184773366004	0.489207387385158	0.495763075965196	0
cg00079536	-0.0658362748913206	0.0739729236141975	1.13092721644178	0.267907082558319	0
cg00079563	-0.00616373902274176	0.611271330215734	0.213765972967115	0.631321707503425	0
cg00079598	-0.0246105740180388	0.0119370205027865	1.92310406019784	0.122796719142892	0
cg00079638	0.00193887452137132	0.429764259878792	0.366769704207107	0.55265083824942	0
cg00079643	-0.0762153723934383	0.0246761970359132	1.60772177063473	0.168141680007741	0
cg00079784	0.0230686389858151	0.54060328953971	0.267121315972481	0.603031230378829	0
cg00079785	-0.00476841565440884	0.913481267354387	0.0393003542425189	0.724985028350837	0
cg00079891	0.0039611084681829	0.157732479884552	0.802078868610129	0.368662694023614	0
cg00080012	0.00609784729215129	0.372437517448917	0.428946576884185	0.522877457502457	0
cg00080059	0.0314443666997585	0.00271452215865509	2.56630660884626	0.0639615018171461	0
cg00080060	-0.0136978755641153	0.25542111737394	0.592743199555596	0.450332856524514	0
cg00080068	-0.00979979333680743	0.191970928536416	0.716764534484761	0.400528398390543	0
cg00080105	0.0137584320551947	0.527053903258201	0.278144966019985	0.597401804788216	0
cg00080118	0.00559724659412047	0.21795574621971	0.661631676687063	0.422088338125054	0
cg00080123	0.000530708396085322	0.857963273899078	0.0665313022262889	0.711076278095915	0
cg00080125	-0.0892711249843344	0.357812455647825	0.4463445454764	0.514896588132163	0
cg00080188	-0.11881612563469	0.167661445496044	0.775566793883795	0.378182600872549	0
cg00080312	0.00494362620656294	0.649854734360546	0.187183712766856	0.645569416052618	0
cg00080333	-0.0177529880208319	0.423922550603139	0.372713480478213	0.549768362191953	0
cg00080393	0.00675633047095237	0.162479437572589	0.789201592923929	0.373343907524702	0
cg00080417	-0.096217224530201	0.205944941863465	0.686248870120587	0.412451562370107	0
cg00080418	-0.117413533283822	3.86460439346446e-05	4.41289495673372	0.00812054570861185	1
cg00080423	-0.0845555089730418	0.000382715540951206	3.41712390199731	0.0259063400497686	1
cg00080483	-0.102882197058623	0.0528586325282148	1.27688407641302	0.232542812700569	0
cg00080485	0.016418413809503	0.820257690797655	0.0860496889451767	0.700710154995774	0
cg00080578	-0.202608172678681	0.0405893388197074	1.39158802306782	0.207970477959771	0
cg00080706	-0.0792691799265322	0.126807644284943	0.896854565297333	0.336584889839524	0
cg00080987	0.00381226022344983	0.888814212603264	0.0511890094161757	0.719145123131926	0
cg00081009	-0.0251075627497446	0.117339200538901	0.930556875065713	0.325786997760711	0
cg00081019	0.0375149299459674	0.6760838035229	0.169999468035018	0.655217345257586	0
cg00081084	0.0132176362318931	0.552102375878313	0.257980383943685	0.60781410871837	0
cg00081087	-0.002747574397626	0.935073489722203	0.0291542555161335	0.730096870068783	0
cg00081100	-0.0212002790674385	0.107498373560911	0.968598106528514	0.314138631709254	0
cg00081104	-0.0899596736712274	0.0545405399091225	1.26328056719395	0.235702640783189	0
cg00081128	-0.0712020758353635	0.0144757481594763	1.83935898109721	0.133413530597378	0
cg00081175	-0.200302292455164	0.00997749619420952	2.00097842920008	0.113468414885965	0
cg00081237	-0.112616846370419	0.209168674254556	0.679503356215232	0.415124438801945	0
cg00081251	-0.0120755392675944	0.243447944001632	0.61359388886307	0.44189171521921	0
cg00081270	-0.00273154352826751	0.59392148863625	0.226270961257214	0.624911279660557	0
cg00081324	0.00527250237071829	0.745046345951144	0.127816710923119	0.678332084391879	0
cg00081347	-0.00147721693728402	0.826360590222731	0.0828304028351434	0.702426834999301	0
cg00081381	-0.00947963662057811	0.736056529107778	0.133088830585299	0.67554296473439	0
cg00081425	-0.0286516601025428	0.61313399161696	0.212444606295759	0.632003324723083	0
cg00081439	0.0555947506320625	0.0287259258432248	1.54172596500264	0.179193822256434	0
cg00081445	0.0188762066184161	0.0737183385764912	1.13242446123366	0.267527671324788	0
cg00081574	0.0100577842976177	0.28386980989575	0.546880793077772	0.469857131678929	0
cg00081602	-0.0422127572272745	0.0698312709012605	1.15595005390082	0.261593187378616	0
cg00081647	-0.0226025364134062	0.671015693779067	0.173267322391447	0.653279484002814	0
cg00081666	0.00289691440341309	0.318610575216993	0.496739813336634	0.492447906595488	0
cg00081729	-0.0491339925973419	0.0943943901507437	1.02505381501306	0.297402138592624	0
cg00081799	-0.0645392662019662	0.260765859898851	0.583749268109145	0.454090279085196	0
cg00081827	-0.0021321389670283	0.886527823532275	0.0523076295871341	0.718581192248853	0
cg00081854	-0.0152986973822361	0.585334546003194	0.232595843396817	0.621444409483636	0
cg00081919	-0.159031165775186	0.017171329130927	1.76519608737335	0.143490927315404	0
cg00081935	0.0107910621576538	0.191066779828448	0.718814815777732	0.39969473522396	0
cg00081940	-0.1251965993511	0.0553069763697433	1.25722008374436	0.237086382129062	0
cg00081975	0.006693618686998	0.224279219765316	0.649210963418056	0.427203617479643	0
cg00082012	-0.0522092490351945	0.105685228832975	0.975985707911215	0.311769205587311	0
cg00082140	-0.108853806956044	0.0958376629887571	1.01846378514113	0.299355629152925	0
cg00082178	-0.00988820371378798	0.511610978151803	0.29106014499949	0.590911509701071	0
cg00082182	0.00525397680157867	0.399589701828696	0.398385712879995	0.537482672471065	0
cg00082235	0.00530084871453078	0.420804784693001	0.375919330750814	0.548221779313317	0
cg00082271	-0.113147797465808	0.0338831554339611	1.47001615194979	0.192200839054004	0
cg00082285	0.0231655664622412	0.50791863593555	0.294205852271826	0.589468778557373	0
cg00082332	-0.157963973441219	0.0132777721887792	1.87687478696225	0.12862784006887	0
cg00082411	-0.0162700605924254	0.0582071188967216	1.23502389664747	0.242305090347354	0
cg00082426	0.00658843986992311	0.283057486902452	0.54812535348944	0.469381587971862	0
cg00082491	0.000910361198555996	0.645975077083103	0.189784237568509	0.644152144243133	0
cg00082558	0.0104651000364653	0.474794102989496	0.323494683683381	0.57466750243704	0
cg00082664	0.0083334682035689	0.540989233453077	0.26681137795895	0.603162446663169	0
cg00082713	0.0105087270924309	0.311582488850191	0.50642695796171	0.487949690055902	0
cg00082770	-0.0411307347728022	0.191642160380952	0.717508941987144	0.400202420159799	0
cg00082874	0.0101862512904135	0.53057144398717	0.275256127992079	0.598880250574462	0
cg00082939	-0.00519303954700641	0.898328584810749	0.046564780851012	0.721384803077936	0
cg00082995	-0.0194644925412726	0.299683497486118	0.523337171462238	0.480245857431423	0
cg00082998	-0.00913265948545143	0.346786608163188	0.459937681994923	0.508722116685427	0
cg00083018	-0.0159968076458035	0.560513966161165	0.251413561746686	0.611270356921931	0
cg00083028	-0.0336472430813537	0.478822047593973	0.319825860504657	0.576500864484496	0
cg00083046	0.0437973815057949	0.0902323928263649	1.04463752564788	0.291517141825954	0
cg00083059	0.00316471964748554	0.744630128540302	0.128059395737708	0.678198457766961	0
cg00083067	0.00624291208820722	0.881527362699329	0.0547642026103827	0.717288793676084	0
cg00083072	-0.0456005593061192	0.332327509325983	0.478433707309966	0.500345768679141	0
cg00083084	-0.0198469013264676	0.33014587416059	0.481294125743644	0.499074863219964	0
cg00083139	0.00302901823622351	0.245994325346584	0.609074911185608	0.443677252970105	0
cg00083193	-0.0872404528017351	0.0045364634164537	2.34328258706739	0.0799295699130177	0
cg00083194	0.0074586758582126	0.370830710243242	0.430824307060171	0.522005384545725	0
cg00083206	-0.0674842811425211	0.132372731667075	0.878201468870581	0.342760593022603	0
cg00083223	-0.0658270099974632	0.0640365555623477	1.19357203622332	0.252195810934984	0
cg00083262	-0.0216889984254082	0.419684766797276	0.377076793990673	0.547614610743978	0
cg00083265	-0.00511228995163016	0.751598786123639	0.124013929982144	0.680346356754219	0
cg00083294	0.00658603946556354	0.563371316825522	0.24920526821554	0.612395525801972	0
cg00083359	0.0277003555042259	0.352969390840251	0.45226295457125	0.512231372667832	0
cg00083399	-0.0237080972333895	0.642315222913135	0.19225178505607	0.642886915531897	0
cg00083535	-0.00415854049491932	0.878063070456317	0.0564742880034809	0.716355015887532	0
cg00083596	-0.0413200873086553	0.00832998495066278	2.07935578320906	0.104600986355999	0
cg00083616	0.0435536306735497	0.180849528327995	0.74268261958036	0.390684918253472	0
cg00083685	-0.0246769608249807	0.067364974014846	1.17156585340496	0.257701939010806	0
cg00083700	-0.103950092435476	0.0380418334011161	1.4197385606936	0.20201043624903	0
cg00083704	-0.0195176517854746	0.0733140806904945	1.1348126068199	0.266945001393064	0
cg00083765	0.00112198607857684	0.780216983448393	0.107784600374338	0.689124983583879	0
cg00083790	-0.03518281723062	0.565543013109289	0.247534358650787	0.613304675338463	0
cg00083848	-0.0455660832782274	0.00507403364977896	2.29464665696749	0.0841430763071578	0
cg00083937	0.00310312577528269	0.927854526603764	0.0325201091751953	0.728426440460851	0
cg00084019	-0.00452752477967017	0.823073780616561	0.0845612327361507	0.701509390984696	0
cg00084093	-0.0468397864314186	0.412258380912465	0.38483050670336	0.543839229316327	0
cg00084184	-0.145308733664995	0.0279638003671972	1.55340380694834	0.17730763214727	0
cg00084202	-0.0112262038596179	0.607565392240906	0.216406972114816	0.629907703178539	0
cg00084340	-0.0966063219370798	0.196644868973665	0.706317381089963	0.404580049622171	0
cg00084347	-0.00920868607580887	0.804727219972819	0.0943513083734814	0.696359970797388	0
cg00084398	-0.0291370497201465	0.46827013202876	0.329503542215296	0.571531024371633	0
cg00084435	-0.0120124848124049	0.677215839192408	0.169272892864614	0.655602972662953	0
cg00084577	-0.0804398144177545	9.66579515210437e-05	4.01476241313397	0.0132588960189539	1
cg00084587	-0.0638627607292564	0.0680027960572975	1.16747323012772	0.258863960065936	0
cg00084591	-0.0334979758713372	0.41517654257314	0.381767192054671	0.545365705757466	0
cg00084643	-0.0748522545013405	0.0096127536497743	2.01715218739921	0.111488299206918	0
cg00084669	0.00038870847139386	0.824848238546647	0.0836259486920188	0.702003837437479	0
cg00084687	0.000280690551816611	0.878075569833609	0.056468105791598	0.716356979675568	0
cg00084764	-0.0125066948538174	0.695037483098322	0.157991773447575	0.661745619610011	0
cg00084770	0.000730036011662849	0.984737257780964	0.00667963012909497	0.740785685674647	0
cg00084798	0.0269388133524671	0.377052851260531	0.423597770743596	0.525278148112976	0
cg00084864	-0.0716066798825093	0.00251863357927277	2.59883501077703	0.0615952952135856	0
cg00084888	0.000646912136158592	0.704956446307223	0.151837713806808	0.665085237393247	0
cg00085029	0.0115015769778708	0.181175190202603	0.741901274075381	0.390960082306863	0
cg00085061	-0.0669336102490295	0.0400523510654235	1.39737198582764	0.206638311686736	0
cg00085123	-0.15363029940343	0.00617724872358157	2.20920491167764	0.0916460158897846	0
cg00085199	0.00158347116281232	0.968433770007343	0.0139300747939864	0.737311933724432	0
cg00085256	0.00158303852641365	0.981540591446968	0.00809173551694396	0.740097392436557	0
cg00085281	-0.0548035055546498	0.170822532402616	0.767454844111307	0.381203403237467	0
cg00085370	-0.0234688238801093	0.325739296724121	0.487129845607767	0.49663599604853	0
cg00085420	-0.0300147692177753	0.0314961403338834	1.50174266317543	0.186265251947137	0
cg00085430	-0.0297413154017685	0.089545169932695	1.0479578350316	0.290516226198012	0
cg00085448	-0.0439670329931179	0.186161551058534	0.7301100112568	0.395492026261601	0
cg00085493	-0.0805978139632522	0.026663831730843	1.57407744006898	0.173865243825275	0
cg00085592	-0.00925584948162637	0.618753664440019	0.208482216031923	0.634220582250777	0
cg00085593	-0.0396027118999478	0.089177425288488	1.04974507066262	0.290052728467211	0
cg00085620	-0.0966500843735096	0.223944308508978	0.649859970569391	0.426958900348373	0
cg00085713	-0.106581790550192	0.138656909279949	0.858058484633592	0.349330017200424	0
cg00085732	-0.0465973385121924	0.187506768148563	0.726983051581469	0.396630003769764	0
cg00085747	0.00573595390978026	0.83474147169557	0.0784480093080019	0.704667232557318	0
cg00085790	0.0363559101924457	0.583961757067873	0.233615593364012	0.620824526152833	0
cg00085800	-0.00541450101599871	0.781440015433005	0.107104353494156	0.689494822054975	0
cg00085819	-0.0414940255466766	0.423484565992015	0.373162413023108	0.5495741508114	0
cg00085830	0.00762346718255519	0.289542055081917	0.538288347433842	0.473585792686813	0
cg00086113	-0.0223334715294937	0.0515132909837813	1.28808070384801	0.230066417541534	0
cg00086186	-0.0507580040776671	0.500535647887047	0.300564986857341	0.586137592392699	0
cg00086243	0.00615351838506094	0.859621644985502	0.0656926576531221	0.711526892335614	0
cg00086266	0.00684486654174074	0.0440303022522872	1.35624833325385	0.215427875378106	0
cg00086283	-0.0210264953032042	0.377756655318651	0.422787875519171	0.525674671543274	0
cg00086291	-0.00903051396372519	0.419764278115643	0.376994522583901	0.54767641893766	0
cg00086310	-0.0285522308670759	0.109442397157965	0.960814403004487	0.316489159513904	0
cg00086346	-0.0467008728439572	0.0438450835813821	1.35807909769548	0.215105848928311	0
cg00086429	-0.0829108274819688	0.011905930065801	1.92423667277754	0.122711916252379	0
cg00086493	-0.0268752123125568	0.0691889581691952	1.15996320884984	0.260568299483963	0
cg00086577	-0.124271452635184	0.0223086003215781	1.65152767721433	0.160992604607403	0
cg00086669	-0.0917261472030939	0.0124373780430952	1.90527116477651	0.124994278711016	0
cg00086800	0.0183261933402405	0.393429836869472	0.405132707211792	0.534133642810506	0
cg00086809	0.0149628419758531	0.360548015638326	0.443036890339354	0.516409526356088	0
cg00086911	-0.0617542088224112	0.0443384504080958	1.35321948918664	0.216089233057935	0
cg00086926	-0.102964447963509	0.0832276201249795	1.07973252374223	0.281791499904359	0
cg00086995	-0.0734066623353688	0.0956573518723138	1.01928164607706	0.299087318012431	0
cg00087005	-0.00937235255633453	0.277877959429902	0.556145898985776	0.465705623662019	0
cg00087055	-0.0274268577724473	0.104395979788919	0.981316225367336	0.310285087799084	0
cg00087067	-0.0346490848082085	0.360961577615839	0.442539023904567	0.516618440646457	0
cg00087098	0.0124925970736721	0.177168223226737	0.75161417023017	0.387196141443776	0
cg00087153	-0.060875118504544	0.474368905236252	0.323883786606069	0.574481849821289	0
cg00087161	-0.1013228803595	6.91469174787542e-05	4.16022717566756	0.0111117453272238	1
cg00087195	0.00199093619545913	0.347305974971417	0.459287745123459	0.509037945818317	0
cg00087273	-0.0162549728434176	0.00172308933269193	2.7636922061913	0.051380422296756	0
cg00087274	-0.0392156728446666	0.137176801179597	0.862719328655307	0.347691947981162	0
cg00087298	-0.00200480567663659	0.632243773330674	0.199115439123051	0.639355874804258	0
cg00087355	-0.182159308490302	0.0519673993897026	1.28426901608	0.230984161729179	0
cg00087368	0.00748451095649073	0.795433796782509	0.0993959604403985	0.693589758155689	0
cg00087420	-0.0486697042789262	0.363626654319744	0.43934428991731	0.518028226739638	0
cg00087511	-0.00291913409435019	0.803558367141246	0.094982572408117	0.696052832392652	0
cg00087544	0.00733404990019406	0.793628834262139	0.100382561703867	0.693130866763645	0
cg00087546	-0.0575627496453208	0.126161195537019	0.89907420416972	0.336003174485393	0
cg00087568	-0.0858152306725087	0.00158176553877411	2.80085789047355	0.0492951817961969	1
cg00087645	-0.0131911507717096	0.19360721855826	0.713078454250892	0.401983283358694	0
cg00087646	-0.0004591373486297	0.991171746279984	0.00385108618161065	0.742088645875424	0
cg00087696	-0.0307817052509583	0.199131214721776	0.700860657004967	0.406728266229416	0
cg00087728	0.00396871737044229	0.655676274812239	0.183310530691485	0.647663356222562	0
cg00087735	-0.0317124528058572	0.152036750357879	0.818051421604606	0.362803281093358	0
cg00087741	-0.0642681100131906	0.259478813063997	0.585898097333977	0.453247109571708	0
cg00087750	-0.0041632603290354	0.754189817174503	0.122519335593589	0.681107309690651	0
cg00087799	0.00868684402321164	0.24860730716179	0.604486110555977	0.445544574653653	0
cg00087806	0.00255480487372245	0.911608019814152	0.0401918627964982	0.724608599189073	0
cg00087884	-0.0292539357041093	0.58770981580367	0.230837055731459	0.62235206332084	0
cg00087898	-0.00394001396319572	0.583185521499861	0.234193266601553	0.620428607813485	0
cg00087906	0.00363516212969631	0.134393002695023	0.871623342666493	0.34478979598704	0
cg00087963	-0.0409537221307112	0.0929108651902657	1.03193349573446	0.295194461307693	0
cg00087983	-0.0818233594067202	0.0688208588455592	1.16227991193073	0.259986990011381	0
cg00088007	-0.0267166811816783	0.255004247817037	0.593452585102775	0.45004726170985	0
cg00088026	0.00235960112981027	0.368682650064377	0.433347299493409	0.520853066978231	0
cg00088080	-0.0213581914231857	0.123397940507941	0.908692088548325	0.332874604869232	0
cg00088130	0.000936938157248445	0.952484427279049	0.0211421161269511	0.73396849017659	0
cg00088227	0.00201796149861736	0.362014938546317	0.441273507935417	0.517176606399211	0
cg00088264	-0.0139648235322655	0.686855108326298	0.163134867439664	0.658856425523992	0
cg00088299	0.0072110292310179	0.928345512836587	0.0322903574113253	0.72856016170069	0
cg00088399	-0.0680086412804537	0.332649809723963	0.478012720634756	0.500502730984505	0
cg00088445	-0.0206868203504469	0.386493351439756	0.412857972529257	0.530354468566274	0
cg00088464	-0.0341429229327029	0.636479483454915	0.196215591014135	0.640823072939639	0
cg00088507	-0.0148118646781702	0.0795871079800376	1.09915727631486	0.276136370571645	0
cg00088575	-0.044913751224256	0.365548861725048	0.437054564097989	0.519122538840256	0
cg00088665	-0.0614329594564213	0.451973479380338	0.344887047703408	0.563816588188516	0
cg00088688	-0.0888348547156178	0.168882432117153	0.772415525274456	0.379351644593279	0
cg00088747	0.00116829078708558	0.665349267683371	0.176950316790212	0.651258289969764	0
cg00088844	-0.0485976630429919	0.264669529574659	0.577296054540354	0.456863467919567	0
cg00088901	-0.0174322314020579	0.108354941456056	0.965151278177458	0.315232329969174	0
cg00088916	-0.016229675859867	0.714652950870964	0.145904808705762	0.668336852547421	0
cg00088987	-0.0570590906607617	0.0683786618367085	1.16507940255405	0.259306718338053	0
cg00089091	-0.00876866426925322	0.425845197598523	0.370748246077782	0.550651710651143	0
cg00089101	0.00205602418297117	0.360294294148137	0.443342615589339	0.516296806993897	0
cg00089107	-0.0862315225459406	0.00307222971427973	2.51254631471009	0.0672584606321228	0
cg00089122	-0.0674032890278779	0.341542960462972	0.466554661474229	0.50555656916719	0
cg00089154	-0.0131716973777061	0.717540989618062	0.144153284759166	0.66930806674442	0
cg00089214	-0.0100421196079077	0.83886116496793	0.0763099107775082	0.705800577978956	0
cg00089224	0.00893517516999713	0.383999798712874	0.415669003283279	0.528980882194186	0
cg00089314	-0.0350146662962899	0.139470198407196	0.855518581279159	0.350131279007322	0
cg00089353	0.00200451657504725	0.421833049336028	0.374859397612203	0.54879989291868	0
cg00089372	0.000514098353185443	0.820107895018766	0.0861290072153561	0.700663888150472	0
cg00089424	0.0101389543605371	0.725206148937188	0.139538522229357	0.671941045864138	0
cg00089425	-0.0284564511235035	0.0120727636651723	1.91819330097595	0.123381274903826	0
cg00089453	0.0334578516607399	0.649023763386207	0.187739401630194	0.645271301903721	0
cg00089464	0.00426445726576864	0.783879114475887	0.105750906657373	0.690265476060203	0
cg00089486	0.00487682704939745	0.613279550893832	0.212341516124556	0.63203510063199	0
cg00089528	-0.0903698047660018	0.089167503087901	1.04979339451468	0.290047454766694	0
cg00089550	0.0400650574080818	0.037502731259459	1.42593710219982	0.20073720600583	0
cg00089566	-0.045603895076129	0.330751869117511	0.480497692884597	0.499447645435299	0
cg00089666	0.0191593330633807	0.251033369963574	0.600268543747013	0.447175495841488	0
cg00089695	-0.0125961901946021	0.183505838016013	0.736350114639093	0.393036865375947	0
cg00089719	0.0154140137711854	0.27591297541205	0.559227875391242	0.464496555149857	0
cg00089783	-0.0492750384479832	0.0529643783509533	1.27601612071597	0.232756409017805	0
cg00089798	0.00993638519260569	0.276047658991172	0.559015931521587	0.464597521156976	0
cg00089814	-0.0241970138100735	0.364731902419773	0.438026248095839	0.518676312953732	0
cg00089821	-0.0235313959959694	0.288345749284085	0.540086446458991	0.472802571844969	0
cg00089823	-0.0757010259060661	0.253714680565792	0.595654402686608	0.449147349559757	0
cg00089864	-0.0514961306828557	0.163859761966276	0.785527680361572	0.37458323201516	0
cg00089896	-0.0482740704601842	0.0473518715151465	1.32466285145187	0.222206773179293	0
cg00089915	-0.00358412375100328	0.903297697498026	0.0441690967809471	0.722533140378728	0
cg00089960	0.0388521588632154	0.684442376317964	0.164663109546892	0.658052146593203	0
cg00089966	-0.00252772889137121	0.885572411499374	0.0527759216237059	0.718313704496215	0
cg00090027	-0.118623718842232	0.0185367728138574	1.73196587273354	0.148297159067194	0
cg00090068	-0.158595819957148	0.00653601178661738	2.18468717329659	0.0939095787113542	0
cg00090091	-0.0121833621319755	0.0361193264933017	1.44226035644739	0.197582237601619	0
cg00090103	0.0115047726026589	0.732088077955634	0.135436665568698	0.674239841173066	0
cg00090105	0.00297673909396579	0.85035913743087	0.0703976172696482	0.708963468147706	0
cg00090197	0.00841201952001863	0.689736707053622	0.161316660705813	0.659806986753584	0
cg00090261	0.0135288379758638	0.102948524742362	0.987379872463553	0.308537928768555	0
cg00090309	0.0324702941518368	0.127250975003445	0.895338881392038	0.337118692277596	0
cg00090431	-0.035454065389954	0.351022602071428	0.454664918751062	0.511105987761016	0
cg00090452	-0.0203864065124613	0.474323816577769	0.323925068161498	0.574453807430023	0
cg00090534	-0.0182114229347621	0.129925938652063	0.886304136926201	0.339979935699348	0
cg00090591	-0.00748504800896844	0.818751051471549	0.0868481292621471	0.700230148165537	0
cg00090619	-0.00246452809731574	0.641219470309382	0.192993298982357	0.642483287467114	0
cg00090632	-0.110185397478229	0.000129406789342992	3.8880429377566	0.015309792481628	1
cg00090674	-0.0761962855926543	0.400278222589991	0.39763803733999	0.537831214099927	0
cg00090731	0.00153784057184281	0.754483534194752	0.122350233802759	0.681191243503521	0
cg00090737	-0.0696090599767667	0.00134239316600239	2.87212026746219	0.0455424459925397	1
cg00090764	-0.0900162205777382	0.125076364329421	0.902824751146872	0.334718195520638	0
cg00090767	0.00987662147527897	0.0950235184084472	1.02216889312241	0.298211199613579	0
cg00090782	0.0269306240534579	0.0955412463619947	1.01980909752403	0.298926466162975	0
cg00090787	2.6136484298358e-05	0.999392228295212	0.000264032141408812	0.742232918674556	0
cg00090792	-0.0278787825239371	0.154668380002965	0.81059846324854	0.365578155228178	0
cg00090800	0.0106314875979095	0.0785099473640018	1.10507531380758	0.274582855929893	0
cg00090809	-0.0111766279130279	0.373265030807227	0.427982694881696	0.523280750695356	0
cg00090813	-0.064863668923766	0.0451556256719506	1.34528813580259	0.217766866533824	0
cg00090936	0.00989790930947463	0.0943212685726086	1.02539036683601	0.297266762206338	0
cg00090974	-0.0495430272432026	0.0729559969118338	1.13693900372016	0.266449854795043	0
cg00091004	-0.0498500279327584	0.373666381777692	0.42751597323733	0.523463800023502	0
cg00091044	-0.037755212393332	0.0168864519265479	1.77246159202717	0.142437422053917	0
cg00091129	0.0223706655949491	0.0362246679743129	1.44099558646644	0.197824949382171	0
cg00091147	0.00864195293235611	0.665073894797186	0.177130098576964	0.651182027205082	0
cg00091195	-0.0269728103253382	0.350453906931958	0.455369094049584	0.510761477024671	0
cg00091213	-0.0428578503839161	0.137627614837982	0.861294416620238	0.348212546913073	0
cg00091246	-0.16170135387139	3.60680537143715e-05	4.4428772922232	0.00788694650140506	1
cg00091285	0.00380731121499816	0.121090295485069	0.916890661036676	0.330264394643244	0
cg00091302	-0.0933860071723073	0.0342182350282285	1.46574239506579	0.193049398172963	0
cg00091337	-0.0167757910375522	0.50374330194391	0.29779071543771	0.587595589527372	0
cg00091483	0.00898446252354052	0.655929230415469	0.183143015042041	0.647775401808836	0
cg00091513	-0.011514698997635	0.720932704384372	0.142105272698795	0.670422851732514	0
cg00091524	-0.0534730706350097	0.34412729351396	0.463280881135445	0.507141527989499	0
cg00091589	0.00117142050197631	0.935346681844267	0.0290273900836934	0.730168980498971	0
cg00091596	-0.000878423557071271	0.870550822158601	0.0602058699932224	0.714351122850269	0
cg00091633	-0.0471827260412392	0.215819549458582	0.665909218423069	0.420343345498167	0
cg00091673	-0.107192812753419	0.00782353162994345	2.10659715727716	0.10163061177197	0
cg00091742	-0.000264634202903126	0.968920280788907	0.0137119536383057	0.737436123171002	0
cg00091760	-0.0441220337198882	0.0867009660046264	1.06197606367556	0.286661968211643	0
cg00091783	-0.0047246508311158	0.561659301953158	0.250527044127273	0.611674823095044	0
cg00091953	-0.0906553432192668	0.0578422366286816	1.23775492220187	0.241732282706471	0
cg00091964	0.00682284345586102	0.346441215096597	0.460370446838709	0.508525198362673	0
cg00091986	-0.0900565016967998	0.0293895599989698	1.5318069158481	0.180935848266341	0
cg00092123	-0.0365491278073558	0.481140405833116	0.317728169820565	0.577564950867328	0
cg00092146	-0.0423767848468833	0.0172128628270098	1.76414689221897	0.143647715534593	0
cg00092151	-0.0864222162464273	3.5714331828797e-05	4.4471574705788	0.00784837642005541	1
cg00092235	-0.0598290629266435	0.343547663500025	0.464013000790652	0.506797544815011	0
cg00092273	0.013097931301172	0.225813612891621	0.646249880721453	0.428434455977143	0
cg00092287	-0.00286162684691382	0.484317491038539	0.314869846203616	0.578951062316416	0
cg00092301	-0.0263733853654707	0.632652547665582	0.198834738734842	0.639502116049534	0
cg00092309	-0.0694196300871272	0.031405302388712	1.50299702059722	0.186030566563601	0
cg00092348	-0.0115074482616745	0.351442100028356	0.454146214625498	0.511318911001037	0
cg00092383	0.00147411746824323	0.848707487872739	0.0712419661661458	0.708482198689985	0
cg00092389	0.0007542999792366	0.764029580202391	0.1168898269348	0.684031564524785	0
cg00092400	-0.0294047811108639	0.134493822454766	0.871297663136818	0.344895453256181	0
cg00092427	0.0101804470115688	0.793950124797845	0.100206778688033	0.693171305287516	0
cg00092443	-0.040065166962793	0.239165095966919	0.62130220150237	0.438597402851742	0
cg00092475	-0.0156756019527551	0.733750237697536	0.134451745055114	0.674797040752244	0
cg00092518	-0.118767137816693	0.26212796976624	0.581486636180259	0.455051983544622	0
cg00092551	-0.114701032052825	0.0164641729035921	1.78346008168018	0.140843445446344	0
cg00092590	-0.0695156295736406	0.0958659459334428	1.01833563808154	0.29939390747443	0
cg00092611	0.000735282748517679	0.747626161462642	0.12631550988808	0.6790850719903	0
cg00092682	-0.184378778671513	0.0813213148377157	1.08979560811875	0.278981221238146	0
cg00092711	-0.0309356859965913	0.353016998787777	0.452204381575396	0.512256152714758	0
cg00092736	-0.144935685892862	0.176624879729185	0.752948120871448	0.386734607852773	0
cg00092821	-0.0513180308228088	0.000464885041714619	3.33265442758614	0.0283493181518746	1
cg00092931	0.00377409126032834	0.878833409508423	0.0560934414086145	0.716591435929842	0
cg00092967	0.00848819962534984	0.358345597023382	0.44569792731889	0.515175719844785	0
cg00092992	-0.130577192181153	0.00213635173594956	2.67032724209007	0.0569176741754684	0
cg00093042	-0.0156507159002841	0.620109869955649	0.207531356166092	0.634759374650617	0
cg00093057	0.0363690486475754	0.372505994197188	0.428866734390005	0.522915674585899	0
cg00093058	0.0035014583724148	0.657407443736814	0.182165382768053	0.648289844442393	0
cg00093087	0.0397693463134745	0.498553382027108	0.302288333282943	0.585293037939858	0
cg00093095	-0.0458860638414883	0.218195071699994	0.661155062902897	0.422287506565218	0
cg00093129	-0.0117464989231505	0.35096672574324	0.454734055930477	0.511062227798007	0
cg00093149	-0.0591943202929814	0.570786254797274	0.243526493752155	0.615435963775691	0
cg00093177	-0.011475470898551	0.110417045392322	0.956963878161091	0.317599681431872	0
cg00093449	-0.0407715702384281	0.381469411647582	0.418540280475178	0.52767976153833	0
cg00093478	-0.0175184762589646	0.39410450918213	0.404388596086658	0.534468951799594	0
cg00093522	-0.0447760986097562	0.209820476780363	0.678152130447683	0.415618452832714	0
cg00093544	-0.0828628428411705	0.0314358904945758	1.50257423274014	0.186110307114848	0
cg00093634	-0.00602344486532443	0.775641861309747	0.110338760133263	0.68765778815336	0
cg00093688	-0.0547312856873941	0.19325408716889	0.713871312332663	0.401650947622697	0
cg00093695	-0.0447500704607155	0.381042300722934	0.41902680923041	0.527406470611822	0
cg00093698	-0.012905805457212	0.339234538630141	0.469499937155715	0.504354082627089	0
cg00093815	0.00884866618063704	0.204962968585949	0.688324597439551	0.411657931278848	0
cg00093890	-0.00812198795397167	0.420972383237328	0.375746393953023	0.548323382703238	0
cg00093900	0.0018183062014821	0.557204470721314	0.253985407679144	0.609891197494634	0
cg00093930	-0.107114173469738	0.0236949415417978	1.62534435841872	0.165246902487577	0
cg00093971	-0.0868631432392988	0.0822749598340247	1.08473232105262	0.280302194714371	0
cg00094006	-0.000150322457135578	0.987934009008858	0.0052720639958453	0.741449230328164	0
cg00094036	9.90573293717095e-05	0.951418683481906	0.0216283243756259	0.733749967377529	0
cg00094051	-0.0868829848244811	0.270244718262683	0.568242785262856	0.460643884240365	0
cg00094063	-0.0351800193066983	0.500682650508077	0.300437457371115	0.586207052751389	0
cg00094155	0.00323946434068677	0.734953518693668	0.133740126511964	0.675212920024766	0
cg00094177	-0.099168858972631	0.112265397662952	0.949754080957601	0.319882093881754	0
cg00094204	-0.0423912794964207	0.00692422265556182	2.15962897538256	0.0962564922837255	0
cg00094226	-0.013081745928578	0.575861123306697	0.239682239933863	0.617532682311558	0
cg00094256	0.00118164243173208	0.500046463455459	0.300989639894389	0.585908660771656	0
cg00094308	-0.0212232591073251	0.148523495009306	0.828204839641159	0.359328110134225	0
cg00094359	0.01568676611435	0.248603588185933	0.604492607319053	0.445544574653653	0
cg00094401	-0.00549984238415195	0.680518101871224	0.167160318016525	0.65670009411224	0
cg00094412	0.0104334586671072	0.680181381516472	0.167375260105919	0.656580799708222	0
cg00094518	-0.00249054200288911	0.845252260920015	0.0730136588895836	0.707487759834583	0
cg00094538	-0.0278452017373353	0.540867436377356	0.266909165031112	0.60312317497972	0
cg00094558	-0.051439308731857	0.361503989599256	0.441886905419573	0.516890210885135	0
cg00094579	0.00876660360582882	0.623049448509023	0.205477484059304	0.635945871934835	0
cg00094585	-0.00178191838058482	0.892353150765214	0.0494632385879306	0.71993225847977	0
cg00094597	0.00659505458461806	0.805012574689026	0.0941973356875317	0.696413632505249	0
cg00094620	-0.144160122599728	0.0510497954152729	1.29200599403145	0.229225215968873	0
cg00094649	-0.0430845796475606	0.052015618535215	1.2838662328037	0.231100079955719	0
cg00094735	0.00665879693408777	0.867046922899335	0.0619573987119933	0.713391594065994	0
cg00094739	-0.0107774148287843	0.327397123768026	0.484925140248335	0.497595623175425	0
cg00094744	0.0173274910870141	0.383895836145468	0.415786598351085	0.528929264297977	0
cg00094755	-0.00417517082518624	0.448283380910888	0.348447361318196	0.56196705846083	0
cg00094817	-0.00294274404847057	0.701884456771356	0.15373437493096	0.6640638789532	0
cg00094824	-0.0496940487277507	0.334191445173542	0.476004671622392	0.501465041402004	0
cg00094851	-0.00292756638246821	0.635015102551004	0.197215945768548	0.640323340769959	0
cg00094898	0.0193493073921026	0.271517459948062	0.566202237842032	0.461474779516546	0
cg00094901	0.0015396990433547	0.576094157589481	0.239506529112157	0.61763644851972	0
cg00094913	-0.0495952349461616	0.460465229809108	0.336803158240534	0.567928687319103	0
cg00094943	-0.124533519129065	0.108995698681492	0.962590640369025	0.315953885150531	0
cg00094955	0.0156315550030571	0.680019905054656	0.167478374751296	0.65653556116697	0
cg00094998	-0.0705297609610697	0.004473825061526	2.34932100197817	0.0794650348565743	0
cg00095018	-0.0543774192029101	0.469388104331512	0.328467920891338	0.57209659262312	0
cg00095027	0.00311573728627587	0.205083913159898	0.68806840447751	0.411748805109768	0
cg00095138	-0.0541990995216419	0.433841705490545	0.362668701298775	0.554767284228273	0
cg00095165	-0.00764667327118882	0.743486702878844	0.128726794348461	0.677837198039388	0
cg00095214	-0.0725534548494613	0.302834343931085	0.518794873775792	0.482310524335035	0
cg00095248	0.00296191475495493	0.752235214031458	0.123646340015475	0.680538849884355	0
cg00095276	0.013239319816959	0.120881624190971	0.917639713357669	0.329991969620906	0
cg00095326	-0.0404471326451346	0.36072685952882	0.442821519143075	0.516507573406712	0
cg00095333	-0.042502815514644	0.687732356794988	0.162580542261237	0.659192887807028	0
cg00095396	-0.0471939306172043	0.287354112971082	0.541582582320568	0.472165307469473	0
cg00095431	-0.0262410268296391	0.507437773030779	0.294617207574975	0.589267293233579	0
cg00095463	0.00788246032593256	0.168887094437242	0.772403535916459	0.379351644593279	0
cg00095491	-0.0199721690198431	0.769110880735168	0.114011044567772	0.685680397716723	0
cg00095493	0.00750121355529922	0.395486441547098	0.402868400819181	0.53521210063618	0
cg00095523	0.0157666562252315	0.576516871264449	0.239187978933304	0.617798246661755	0
cg00095526	-0.0158957328874729	0.699828176158354	0.155008576137542	0.663424905590317	0
[truncated: 476,157 more rows]
