# Supplementary material for: Associations in cell type-specific hydroxymethylation and transcriptional alterations of pediatric central nervous system tumors
Source: Nat Commun. 2024 Apr 30;15:3635. doi: 10.1038/s41467-024-47943-9 (PMC11061294; doi:10.1038/s41467-024-47943-9)
Supplement: Supplementary file 4 — Supplementary Data 1–21 [file 41467_2024_47943_MOESM4_ESM.zip › SupplementaryData_03302024/SD9. ATC_TumorVsNT_DE_UnadjCellType_inclpurity_121822.csv]

	baseMean	log2FoldChange	lfcSE	stat	pvalue	padj	gene
ENSG00000000419	282.806975639791	-0.758991314859236	0.427275794943278	-1.77634989821971	0.075675263571534	0.193794275590805	DPM1
ENSG00000000457	399.577520234037	-0.365689700563747	0.384878875698552	-0.950142301003202	0.34203995178713	0.547406869669999	SCYL3
ENSG00000000460	521.497033958353	1.24558922907344	0.873030626538621	1.42674173300418	0.153654351669826	0.320368858457385	C1orf112
ENSG00000000938	90.892387241792	3.6712185117143	1.00475553319413	3.65384254221865	0.000258344734149492	0.0045006830307307	FGR
ENSG00000000971	296.622308264814	3.96114937259828	1.38702957833079	2.85585068587022	0.00429216934029507	0.0245662246852925	CFH
ENSG00000001036	149.186980823608	1.20713779546494	0.850958488566458	1.41856249356947	0.156026607077677	0.324008255448812	FUCA2
ENSG00000001084	613.097834435269	-0.535493051450039	0.6824158187357	-0.784701990704345	0.432628315345157	0.632517034291749	GCLC
ENSG00000001167	343.404053784232	0.0487376581915941	0.517999459418303	0.0940882414169406	0.925039060933643	0.962608833936462	NFYA
ENSG00000001460	263.434896952713	0.679762188522162	0.684060288233014	0.993716782300059	0.32036076999812	0.524316609639187	STPG1
ENSG00000001461	580.719612943183	-1.0254703450624	0.460145824025317	-2.22857688045862	0.025842070753552	0.0880811242974619	NIPAL3
ENSG00000001497	550.909240072706	-0.247740389530642	0.737226262458278	-0.336043901508002	0.736837760889604	0.852757334756891	LAS1L
ENSG00000001561	193.294016032437	-0.362495627824897	0.891125505508298	-0.406784033880984	0.684166614257701	0.820167038622318	ENPP4
ENSG00000001617	91.031815591551	1.52688503053539	1.16760754711294	1.30770397494501	0.190973734602587	0.372666401608653	SEMA3F
ENSG00000001626	453.637448396051	5.64826825883257	1.62914008821948	3.46702429071381	0.000526254330928078	0.00653768153048537	CFTR
ENSG00000001629	2185.67722083105	-0.945548632208832	0.519224368495457	-1.82107907405949	0.0685948377186892	0.18068677549098	ANKIB1
ENSG00000001631	872.836641094653	-0.329008409200025	0.591932248123269	-0.555821059324191	0.578333187513591	0.745921036898494	KRIT1
ENSG00000002016	414.373546849959	0.152682134542403	0.578646427482399	0.26386084367046	0.791887148850545	0.887749883502137	RAD52
ENSG00000002330	125.356519538883	0.0135484088911189	0.652064925569934	0.0207776992134287	0.983422987348563	0.992068150633972	BAD
ENSG00000002549	476.628691357238	0.452024980706429	0.756207997446646	0.597752182247083	0.550005301255122	0.724398957626478	LAP3
ENSG00000002586	967.25650851081	3.31704603506212	1.00467665946436	3.3016055502181	0.000961331572815581	0.00931944957987008	CD99
ENSG00000002587	305.044504700079	2.55702652574566	1.19400904358882	2.14154703389854	0.032229949809565	0.103876016850978	HS3ST1
ENSG00000002726	61.724262164852	9.74995525516682	2.65637679485457	3.67039618553082	0.000242174814159534	0.00436741210296979	AOC1
ENSG00000002745	49.7481499033904	-0.779918811932659	2.10568153090897	-0.37038782953849	0.711093540652831	0.837493070233505	WNT16
ENSG00000002746	2922.77271791502	0.270481587677335	1.17131629264131	0.230921049571846	0.817376137445814	0.902938751284648	HECW1
ENSG00000002822	1761.05621017661	1.56599816169757	0.793561021363491	1.97338089893437	0.0484521821662022	0.140171051345117	MAD1L1
ENSG00000002834	666.855224252277	-1.00391890015798	0.800494653891807	-1.25412317905832	0.209797236588768	0.396681414277745	LASP1
ENSG00000002919	94.2188023345121	-0.350170521931451	0.475444101949133	-0.736512495361474	0.461418866072652	0.65723107394382	SNX11
ENSG00000002933	49.6210600496675	3.37027990054916	1.4922796860355	2.25847736995127	0.0239159138866449	0.0831468028348908	TMEM176A
ENSG00000003056	299.759682634035	-0.545336557609457	0.907258529629848	-0.60108176423753	0.54778552863956	0.723072701821618	M6PR
ENSG00000003096	879.447958584549	0.197395221004129	0.776507347447634	0.254209083343465	0.799334033567551	0.892232406384167	KLHL13
ENSG00000003137	71.2587283539515	-1.86643179014214	1.18469674552174	-1.57545109936144	0.115152357402974	0.261760536301649	CYP26B1
ENSG00000003147	1112.41993691562	-0.543298794162617	0.773423590830752	-0.702459558518311	0.482392613861321	0.672967473658386	ICA1
ENSG00000003249	83.076652627357	-0.872275544515168	0.75597762857302	-1.15383777448768	0.248566684204679	0.443725005409924	DBNDD1
ENSG00000003393	900.272670049041	-1.38415229920328	0.487892416874803	-2.83700310012907	0.00455391698276563	0.025673513982173	ALS2
ENSG00000003400	132.922465252155	2.87844146763252	0.867486606652005	3.31813937593992	0.000906192544636908	0.00899623410011839	CASP10
ENSG00000003402	1182.85530257088	0.845128467179843	0.555340259531409	1.52182099654175	0.128053938963679	0.282960559661488	CFLAR
ENSG00000003436	256.863308204388	4.03145355640415	1.4558772057841	2.76908900035487	0.00562132773178012	0.0297044198680455	TFPI
ENSG00000003509	295.261173521975	-0.935222969104602	0.34421706334988	-2.71695702706636	0.00658851615173247	0.0331978375978742	NDUFAF7
ENSG00000003756	1305.61902910306	-0.686620838742313	0.701768974147512	-0.978414355773421	0.327869430863908	0.532391987501747	RBM5
ENSG00000003987	713.07030087451	-1.22092932632032	1.3002980294989	-0.938961144769887	0.347750693938878	0.553046910080887	MTMR7
ENSG00000003989	337.752276010806	-0.0498951839936941	1.12597028564026	-0.0443130557085016	0.964654864947421	0.982452281253326	SLC7A2
ENSG00000004059	92.7324677234808	-1.50458733471526	1.00530566618467	-1.49664662731433	0.134485230765508	0.292528624216055	ARF5
ENSG00000004139	578.964112273628	-0.691659073341278	0.597331374726522	-1.15791519181115	0.246898647286282	0.442006503959227	SARM1
ENSG00000004142	186.054614686567	-0.706107268320255	0.845720195218504	-0.834918300771831	0.40376370991936	0.605513530666531	POLDIP2
ENSG00000004399	577.130855801697	-0.718525472063135	0.780620478447577	-0.920454294886127	0.3573354067803	0.562514164766454	PLXND1
ENSG00000004455	509.836236380997	0.530294440163856	0.391311113112952	1.35517347295676	0.175362294209776	0.352035421994365	AK2
ENSG00000004468	284.38271576908	2.64258851662905	1.27837448690499	2.06714741548613	0.0387202653787529	0.11853855063118	CD38
ENSG00000004478	359.371032267215	-0.509543321417211	0.961185996420824	-0.530119376805948	0.596029165237657	0.758152617823061	FKBP4
ENSG00000004487	1300.05532621966	-1.37233847285697	0.704087761883884	-1.94910144324209	0.051283311363606	0.14613925328313	KDM1A
ENSG00000004534	2737.93814242409	0.125070251841287	0.649655167259218	0.192517905104852	0.847336543987338	0.920107862350963	RBM6
ENSG00000004660	215.941183358974	-1.78823928844488	0.925789439011603	-1.93158315821149	0.0534109762358066	0.150536401469299	CAMKK1
ENSG00000004700	299.601617149492	0.400500721859913	0.575395021491153	0.696044815997892	0.486400763991068	0.676186984777902	RECQL
ENSG00000004766	1193.99985192695	-0.793853368267987	0.395421623801358	-2.0076124331197	0.0446844923260824	0.132174312231592	VPS50
ENSG00000004776	69.3264046831685	2.38038938923616	1.39277942520637	1.70909287296764	0.0874337475523673	0.214706384709109	HSPB6
ENSG00000004777	327.779861281678	-1.76336376171872	0.867781042421602	-2.03203766332338	0.0421498432178485	0.126229776669354	ARHGAP33
ENSG00000004779	166.873657220656	-0.176763470267814	0.528592603904741	-0.334403979476922	0.738074736901961	0.853472431046002	NDUFAB1
ENSG00000004799	380.807426407374	2.55671243590326	1.26849394048356	2.01554958546244	0.0438470960483946	0.130256299265156	PDK4
ENSG00000004809	114.164673660941	4.63236353961023	1.64318055625257	2.81914456812632	0.00481518257602714	0.0266339663033714	SLC22A16
ENSG00000004838	103.179888165291	1.16573867548417	1.04767460393682	1.11269154669179	0.265840927319467	0.463809892191983	ZMYND10
ENSG00000004846	238.828812093007	7.34156071352608	1.77428893165921	4.13774813252129	3.50731066539814e-05	0.00178895556915646	ABCB5
ENSG00000004848	135.187701943135	1.17550508960771	2.23015163516731	0.527096485759598	0.598126587033234	0.759583742903063	ARX
ENSG00000004864	1488.27241582554	1.0557233761171	0.433824986648186	2.43352367569656	0.0149526575101093	0.0590425825189134	SLC25A13
ENSG00000004866	2832.32062439892	-0.979105118820656	0.551959971170956	-1.77386979121608	0.0760846906050491	0.194447141587915	ST7
ENSG00000004897	1148.48594321967	-0.870622663346937	0.565157419979531	-1.54049585578912	0.12343953220047	0.275838133388106	CDC27
ENSG00000004939	31.2107251111481	4.03444376762346	1.89421984765887	2.12987091894838	0.0331822716427163	0.106044986630934	SLC4A1
ENSG00000004948	223.626566795876	5.10978913398876	1.69622449678796	3.01244861376833	0.00259149306873424	0.0174763754032493	CALCR
ENSG00000004961	90.46498376179	0.0669563206085827	0.802047691206013	0.0834817197814043	0.933468512150468	0.966475655385347	HCCS
ENSG00000004975	202.151801207518	0.205035105386914	0.67167313302262	0.305260245358079	0.760167951388532	0.867898192158834	DVL2
ENSG00000005007	680.7905684321	0.151736351403392	0.654893407196278	0.231696257339045	0.816773938504987	0.902632977466044	UPF1
ENSG00000005020	1559.47375372768	1.69080128884069	0.932560693948186	1.81307372250736	0.0698204514663612	0.182900572063958	SKAP2
ENSG00000005022	202.6320670483	1.1207533668569	1.39989994815208	0.800595334213945	0.423365952727062	0.624182556426844	SLC25A5
ENSG00000005059	480.078702093981	2.95495164555356	0.80479021677745	3.671704232919	0.000240938424610683	0.00435622220377777	MCUB
ENSG00000005075	65.8922076591755	0.78145955706272	1.10434896012038	0.707620132116156	0.479181187353977	0.670877309430688	POLR2J
ENSG00000005100	144.015224678458	-0.0340691534949643	0.309929419064024	-0.109925523036348	0.912468440746719	0.956260636843777	DHX33
ENSG00000005102	40.1248570734178	4.62957513177025	1.69079109442572	2.73811185014711	0.00617930558333151	0.0316792229778078	MEOX1
ENSG00000005108	2472.72328143344	-0.804185545967228	0.823959298858778	-0.97600154167938	0.329063700349195	0.533589782599901	THSD7A
ENSG00000005156	506.87552265162	-0.794038663783357	0.626822354581143	-1.26676826054481	0.205238164162228	0.391019354994182	LIG3
ENSG00000005175	486.670252460266	-0.774638628256619	0.567769791966603	-1.36435336859588	0.172456376683381	0.348128212947642	RPAP3
ENSG00000005187	334.183746710374	6.80528671728417	1.53181822300838	4.44262028944864	8.88699197844723e-06	0.000918870535611552	ACSM3
ENSG00000005189	139.929235524901	0.954882158162728	0.758555991079573	1.25881565684261	0.2080969237884	0.394647495141262	REXO5
ENSG00000005194	182.007226554005	-0.691456539738398	0.463527486864948	-1.49172715606369	0.135770687013302	0.294534121634454	CIAPIN1
ENSG00000005206	269.599451968486	0.388670217710247	0.741439138827751	0.524210548588995	0.600132104821369	0.760941252237777	SPPL2B
ENSG00000005238	122.18843920729	0.197703924959057	0.655116413279648	0.301784417168409	0.762816410665862	0.869804439552632	FAM214B
ENSG00000005243	44.6625603193396	2.36374670602429	0.805198322537496	2.93560808544061	0.00332894614620226	0.0207409693755097	COPZ2
ENSG00000005249	604.500680499033	-2.78519399614715	0.721792714586641	-3.85871724646347	0.000113983719196949	0.00305319861304886	PRKAR2B
ENSG00000005302	192.771827532397	-0.221616559753672	0.699117827439597	-0.316994576672871	0.751247717400612	0.862202136321117	MSL3
ENSG00000005339	2695.55436775592	-0.292193890524726	0.503464917107714	-0.580365941292017	0.56166786786083	0.733530999083877	CREBBP
ENSG00000005379	1114.93811499433	0.0165188017677502	1.07706117778252	0.0153369206025599	0.987763387561147	0.994157456019515	TSPOAP1
ENSG00000005381	17.5218120789034	2.25064869869588	1.71256035770299	1.31420109578772	0.188778539850836	0.369778481157093	MPO
ENSG00000005421	49.4999564216389	4.00425106015796	1.88714799050064	2.12185323054377	0.0338500649621807	0.107541172738198	PON1
ENSG00000005436	618.6804567169	0.245199046315493	0.417740727416563	0.586964665456202	0.557227438032979	0.730317714523434	GCFC2
ENSG00000005448	45.2060944683404	-0.883653268678009	1.02657663624818	-0.860776718928151	0.389361029695188	0.592988417518544	WDR54
ENSG00000005469	382.335531664913	0.693219804832739	0.46124855350028	1.50292027925529	0.132859602892318	0.290269807523534	CROT
ENSG00000005471	186.283531127652	5.05536904377525	1.40300960772227	3.60323194933957	0.000314284835912428	0.00502248541099931	ABCB4
ENSG00000005483	2877.33031434788	-0.762716827191626	0.656130941574506	-1.16244605895486	0.245054323414446	0.440152727689336	KMT2E
ENSG00000005486	337.599257813768	-1.10680458913238	0.535414680708657	-2.06719133600791	0.0387161282760564	0.11853855063118	RHBDD2
ENSG00000005513	329.281384486492	0.320793914206187	1.29379174414278	0.247948648349686	0.804174138928803	0.895359770576036	SOX8
ENSG00000005700	925.540860560556	-0.341083699984276	0.667990562867181	-0.510611554930148	0.60962308317868	0.768702632867207	IBTK
ENSG00000005801	387.22971547207	-0.637770251956258	0.457920659283341	-1.39275273789653	0.16369457477982	0.335418164077675	ZNF195
ENSG00000005810	5412.29114451922	-1.8934253878229	0.584956088553125	-3.23686756130062	0.00120849483306939	0.0107850691448646	MYCBP2
ENSG00000005812	534.70102961225	-0.37126498678319	0.768473998158532	-0.483119777211512	0.629010692230164	0.78188152511005	FBXL3
ENSG00000005844	140.230176161635	3.94461179602725	1.06161914973952	3.71565621908299	0.000202676996421056	0.0040346944784526	ITGAL
ENSG00000005882	231.063490400823	-0.144848243237606	0.73779036272094	-0.196327101242434	0.844354150415557	0.918823316131311	PDK2
ENSG00000005884	742.450634618194	1.57768506373905	1.15613393605507	1.3646213596345	0.172372087857157	0.347992034052342	ITGA3
ENSG00000005889	880.491728267831	0.431534587371895	0.536722685019995	0.804017790594819	0.421386700526851	0.622196042855748	ZFX
ENSG00000005893	833.704506550337	0.38671043956552	1.0351267153971	0.37358753649515	0.708711208054122	0.835544400830142	LAMP2
ENSG00000005961	62.0828695716645	1.06960446196602	1.14110642127978	0.937339797603135	0.348583797658692	0.553795446903657	ITGA2B
ENSG00000005981	113.84600615963	6.90750871971636	1.71672612784075	4.02365211765283	5.73025427595673e-05	0.0021702550947346	ASB4
ENSG00000006007	188.772141379939	-0.20112432250581	0.600993011601415	-0.334653346417275	0.737886598212713	0.853398040516818	GDE1
ENSG00000006015	93.6803177971355	-0.241916759029367	1.00537410807412	-0.240623621681267	0.80984684056247	0.898775779929948	REX1BD
ENSG00000006016	307.637788618958	2.15246808432641	1.34161927308449	1.60438071180784	0.108630159953494	0.251278512834489	CRLF1
ENSG00000006025	148.544742022322	0.322183237547277	0.564511270553343	0.570729504180612	0.568183015783949	0.738448657117484	OSBPL7
ENSG00000006042	122.022394073852	-0.451827258987815	1.2471238601669	-0.362295417014431	0.717131282584691	0.841202438741212	TMEM98
ENSG00000006047	13.1679138713069	-1.03965346111096	1.99518949702097	-0.521080059143891	0.602311001544311	0.762578166958599	YBX2
ENSG00000006062	688.345349622437	1.28566677826186	0.581639497184774	2.21041862611582	0.027076122290559	0.0912644063319429	MAP3K14
ENSG00000006071	657.418061773077	-0.445905067817289	1.0219132797019	-0.436343353858131	0.662587631332544	0.805789792303322	ABCC8
ENSG00000006116	472.888771680641	-2.05411021836383	1.90830694103789	-1.07640452077727	0.28174638141702	0.482623709519761	CACNG3
ENSG00000006118	482.973544657027	-3.43696905047509	1.05523804719905	-3.25705565639708	0.00112574357614237	0.0103369177506494	TMEM132A
ENSG00000006125	1413.79051371129	-0.854098788577083	0.552306379629532	-1.54642209483436	0.122002661459317	0.273543644835436	AP2B1
ENSG00000006128	36.4533419257508	-2.32485461065012	2.12689746579401	-1.09307319607069	0.274361663459342	0.473503992545129	TAC1
ENSG00000006194	279.782227221714	0.0594398687538371	0.375671503494017	0.158222990567566	0.874281088085254	0.935863903944559	ZNF263
ENSG00000006210	334.692782112204	-1.39935001095023	1.16402802075924	-1.20216179163582	0.229300849573778	0.421073818340837	CX3CL1
ENSG00000006282	232.048468412261	0.625248568760262	0.877035505402255	0.712911352971382	0.475900613503451	0.668751769361385	SPATA20
ENSG00000006283	707.717880461381	-1.41246243474128	1.4774685101658	-0.956001718495359	0.339071366268734	0.544510117501837	CACNA1G
ENSG00000006327	68.058026729301	6.35576357181133	2.00160157296001	3.17533901735114	0.00149661537401298	0.0121748659792346	TNFRSF12A
ENSG00000006377	43.0106636458972	1.82596941684495	2.22605176635549	0.820272665911287	0.412060685152423	0.613303172873615	DLX6
ENSG00000006432	422.846178559033	-1.34182377139543	0.805758309681326	-1.66529312235838	0.0958542900072212	0.229152700931714	MAP3K9
ENSG00000006451	885.789166364543	-0.49048751730373	0.517650335013613	-0.947526706982294	0.343370453889693	0.54864453840094	RALA
ENSG00000006453	187.438827112338	2.5480865190855	1.24688192262056	2.04356681483537	0.0409963604414995	0.123582012465673	BAIAP2L1
ENSG00000006459	837.414002740722	0.0794021127843709	0.522370674905774	0.152003388778847	0.879184262853094	0.93777538409961	KDM7A
ENSG00000006468	978.685859528852	1.1092957385581	1.06303134239816	1.04352119670862	0.296706968901734	0.49862685167972	ETV1
ENSG00000006530	844.756012099544	0.439122213098479	0.396319072750739	1.10800171702728	0.267861074362317	0.465956754252885	AGK
ENSG00000006534	74.9821148862753	4.41942476634483	1.03998875202364	4.24949285051919	2.14255047101432e-05	0.00142503215201715	ALDH3B1
ENSG00000006555	34.9000802004916	1.53919673279783	1.46216042837221	1.05268662927185	0.292484638669185	0.494060598189844	TTC22
ENSG00000006576	1052.12842422241	-0.706945559881748	0.428586587526628	-1.64948129609358	0.0990490719065672	0.234970260176196	PHTF2
ENSG00000006606	56.7745524392145	6.63156090601361	2.04339528343806	3.24536371389477	0.00117300697362271	0.010601665737563	CCL26
ENSG00000006607	1027.43207964352	0.784772497852029	0.407727048026793	1.92474966193673	0.0542606842724577	0.152310739355584	FARP2
ENSG00000006611	217.158706355535	3.07922220159272	1.39830873245906	2.20210467839789	0.0276579150951397	0.0927116268848102	USH1C
ENSG00000006625	20.6621017802722	-2.10663803644143	1.44920001511365	-1.4536558200879	0.146041752645572	0.310093172087256	GGCT
ENSG00000006634	178.599415725034	0.0180620409356072	0.648488886214635	0.027852506526425	0.977779788033165	0.989109498529948	DBF4
ENSG00000006638	21.0468045932403	2.37557619302238	1.44540011274933	1.64354227737241	0.100270785613952	0.23686309980705	TBXA2R
ENSG00000006652	577.1180147436	0.0882430142106176	0.521364643185305	0.169253928827034	0.865596912548668	0.931265742615913	IFRD1
ENSG00000006695	637.143134018515	0.572824098034673	0.399345788574334	1.43440625749343	0.151456362992094	0.31746134410197	COX10
ENSG00000006704	960.668182480851	0.587973873067315	0.785577908309583	0.748460295087123	0.454182565588558	0.651172076660524	GTF2IRD1
ENSG00000006712	333.831733858448	-0.275640406847905	0.978421804148799	-0.281719403307559	0.778158675172743	0.878647113896317	PAF1
ENSG00000006715	2216.44527709608	-0.682255125590539	0.356864176084346	-1.91180614730374	0.055901063015652	0.155666318623844	VPS41
ENSG00000006740	897.190042102102	-1.38171498057971	1.13573317494884	-1.21658415115148	0.223762475822866	0.413843505727667	ARHGAP44
ENSG00000006744	391.863474979524	0.226831576922461	0.613423299228698	0.369779852196148	0.711546528466992	0.837575884222267	ELAC2
ENSG00000006747	776.443300169385	3.78678031514296	1.42989291559626	2.64829643803353	0.00808985530674645	0.0383806191913719	SCIN
ENSG00000006756	236.593595293558	0.863448797010354	0.698278704322281	1.23653892301983	0.216258306914349	0.404413594563377	ARSD
ENSG00000006757	81.0820657781393	1.02388217594382	0.722377037250284	1.41737918447852	0.156372095165049	0.324497597181942	PNPLA4
ENSG00000006788	124.928403816153	5.56052240522073	1.79118809666977	3.10437659537768	0.00190680453329697	0.014204182616732	MYH13
ENSG00000006831	904.804802025411	-0.13165609153288	0.618907659542549	-0.212723319065384	0.831542777040173	0.911211546097915	ADIPOR2
ENSG00000006837	612.521460041855	-0.00908871525473353	0.588639331125428	-0.0154402106249963	0.987680983804507	0.994122904068795	CDKL3
ENSG00000007001	1163.8503527393	-0.0477860327869417	0.946236345163617	-0.0505011597062242	0.959723025273741	0.980200150127707	UPP2
ENSG00000007047	587.873612827591	-0.345005648493147	0.607432084118378	-0.567974029547493	0.570052602548124	0.739948387928734	MARK4
ENSG00000007062	486.943392855522	1.09047262054885	1.20224121146935	0.907033139561161	0.364389272782681	0.569628972101842	PROM1
ENSG00000007080	168.445528609055	-0.530600422968978	0.962233528064917	-0.551425831145203	0.581341797210185	0.747982019942099	CCDC124
ENSG00000007129	80.8170102693571	2.66028523634418	1.30609615187736	2.03682189287545	0.0416678935631833	0.125058811520758	CEACAM21
ENSG00000007168	1959.54800335936	-1.38785767532494	0.525346274650398	-2.64179597780248	0.00824677163808424	0.0388728038987791	PAFAH1B1
ENSG00000007171	104.576040176803	-0.0361041305051602	1.47047870495784	-0.024552637439381	0.980411797745772	0.990663843908371	NOS2
ENSG00000007174	3274.19808819297	2.7081962211012	1.29533712342647	2.0907269405955	0.03655254854716	0.113681779426488	DNAH9
ENSG00000007202	1177.59987834279	-0.427080392716771	0.729601906395594	-0.585360850859956	0.558305106738367	0.730975190908149	KIAA0100
ENSG00000007216	46.3170061110291	5.83827146156236	2.27601715395852	2.56512630030414	0.0103138254703719	0.0455239267666637	SLC13A2
ENSG00000007237	2267.74518887278	-0.721404910666004	0.909544175311861	-0.793149942847638	0.427690467901554	0.628184614371492	GAS7
ENSG00000007255	69.6325883201215	0.774473729043109	0.701442171929285	1.10411629074561	0.269542695398406	0.467920869555375	TRAPPC6A
ENSG00000007264	91.8726184512335	-1.42072323586878	1.44965393788781	-0.980043028709889	0.327064879315271	0.531711842717019	MATK
ENSG00000007306	51.9136566594238	8.26209580011047	2.5131772604761	3.28751016891871	0.0010107753856673	0.00963217705078989	CEACAM7
ENSG00000007314	35.4760643612495	7.55508737932088	2.13169029012597	3.54417685079121	0.000393840970801649	0.00562836035605203	SCN4A
ENSG00000007341	760.264129436489	-0.259913727015336	0.348574474833037	-0.745647618460393	0.455880309503296	0.652578493715815	ST7L
ENSG00000007350	101.594608885936	3.04861834635925	1.55897890928074	1.95552250784828	0.0505214293835878	0.144519662224819	TKTL1
ENSG00000007372	650.323042322574	0.889155976300244	1.07875135097514	0.824245527476271	0.409800063019229	0.610996838171856	PAX6
ENSG00000007376	38.3165178876114	-0.497727290540321	0.84670424620482	-0.587840787112245	0.556639164163996	0.729866827959718	RPUSD1
ENSG00000007384	146.808236554563	2.70739352999634	0.829448381652391	3.26408923072801	0.00109816573851377	0.0101879629011782	RHBDF1
ENSG00000007392	926.834998634087	-0.514971140476609	0.730995929352485	-0.704478807334495	0.481134643390422	0.672028591061839	LUC7L
ENSG00000007402	407.262306279811	-0.477265377479963	0.966781124972933	-0.493664351890739	0.621543245074864	0.777020892139956	CACNA2D2
ENSG00000007516	657.242623290981	-0.561372680063863	1.51514748345702	-0.37050695473091	0.711004795572944	0.837436245808105	BAIAP3
ENSG00000007520	137.607660703903	-1.09342621852864	1.05294543698046	-1.03844527942897	0.299062798507243	0.501201038198498	TSR3
ENSG00000007541	304.60563842108	0.0671424981588912	1.09811525148814	0.0611433982616133	0.951245006969717	0.975927540143222	PIGQ
ENSG00000007545	206.969386784837	0.402466113828341	0.618946078505942	0.650244226120381	0.515534477561541	0.699876179297517	CRAMP1
ENSG00000007866	132.40360220082	2.64112771664384	0.989883103357365	2.66812081920177	0.00762768231988984	0.0367418687847664	TEAD3
ENSG00000007908	53.9701527095147	5.91829584756923	2.00060095086431	2.95825903962126	0.00309382016536801	0.0197155954390278	SELE
ENSG00000007923	565.887162241914	-0.157463813849177	0.369827529359507	-0.425776345319353	0.67027082503853	0.810604736591131	DNAJC11
ENSG00000007933	68.3487365062888	5.13642175628723	1.76996649455854	2.90198812919809	0.00370802591047403	0.0220593405646411	FMO3
ENSG00000007944	222.519770112048	-0.637867427008749	0.881473756044269	-0.723637456742063	0.469288339352973	0.663640400019156	MYLIP
ENSG00000007952	42.3978382319187	5.43993595992795	1.64408241694272	3.30879760276488	0.000936975451947203	0.00921336917299868	NOX1
ENSG00000007968	52.1413901886305	3.89698836553923	1.50528782633294	2.58886592807487	0.0096292577304841	0.0434009199234265	E2F2
ENSG00000008018	288.766336395001	-0.540545188553359	0.761958453448545	-0.709415567353978	0.47806663006743	0.670008303832127	PSMB1
ENSG00000008056	349.791635291302	-3.74853163381393	1.02765660757455	-3.64765000894718	0.000264649801773685	0.00456819136133391	SYN1
ENSG00000008083	2440.78110856125	-0.0702630060993075	0.465702215885791	-0.150875395698222	0.880074009671573	0.937950339947351	JARID2
ENSG00000008086	1135.79979139427	-2.62809255483479	0.655969691798326	-4.00642375355777	6.16450123057854e-05	0.00223842440277191	CDKL5
ENSG00000008118	129.457484806975	-2.44927957834355	1.64708625178085	-1.4870378376939	0.137004817777395	0.296786363588808	CAMK1G
ENSG00000008128	221.040494573738	0.649089061836182	1.04877581110998	0.618901632703767	0.53598116286356	0.714379810466434	CDK11A
ENSG00000008130	273.713189305172	0.310726240113174	0.596818255024711	0.520637962222365	0.60261899875429	0.762874703106212	NADK
ENSG00000008196	63.8919834946068	6.79781253130818	2.11499895032874	3.21409735463537	0.0013085529792112	0.0112373617346796	TFAP2B
ENSG00000008197	93.2202916215855	5.89917505578196	1.85096637804369	3.18707845034813	0.00143717787594845	0.0119450969842195	TFAP2D
ENSG00000008226	336.189174309751	3.00359550665718	1.17008331662021	2.56699284913579	0.0102584727919999	0.0453248203608376	DLEC1
ENSG00000008256	736.061198409484	-0.963301091772372	0.51029207499538	-1.88774456624884	0.0590602502934565	0.162321493330461	CYTH3
ENSG00000008277	2371.96864731929	-1.17751122802956	0.57999021203377	-2.03022603416107	0.042333568680094	0.126669927179231	ADAM22
ENSG00000008282	217.665878822631	0.0143476616665821	0.718039446902151	0.019981717896534	0.984057956659846	0.992272669744214	SYPL1
ENSG00000008283	152.999422574005	-1.89235921755958	0.914290630361146	-2.06975676521162	0.0384751279776016	0.118063091178042	CYB561
ENSG00000008294	3529.11783247076	-0.487757103542016	0.709640829962822	-0.687329537630423	0.491875089322873	0.680691639753956	SPAG9
ENSG00000008300	412.729520086573	-2.36263912570271	1.43323063192228	-1.6484709948837	0.0992560579461281	0.235245389371689	CELSR3
ENSG00000008311	870.514205651099	1.78902200123148	0.612175982778248	2.92239821809463	0.0034734712724488	0.021238294631274	AASS
ENSG00000008323	27.5021020601387	7.04205847330772	2.07741455572181	3.38981858671964	0.000699388899791684	0.00769700003128911	PLEKHG6
ENSG00000008324	98.0167322566728	0.00993644255513813	0.825722692688553	0.0120336314396121	0.99039878298713	0.995366724024279	SS18L2
ENSG00000008382	102.950671629744	-0.478947339885983	0.71501924833235	-0.669838386872855	0.502960819979518	0.68979485318719	MPND
ENSG00000008394	921.358997416952	1.09903588423013	0.990525265001203	1.10954856283125	0.267193606871535	0.465209783320407	MGST1
ENSG00000008405	714.337418774414	0.658136587019466	0.578634432475943	1.13739616946634	0.255372707896316	0.451239188805256	CRY1
ENSG00000008441	3341.0167005642	0.0692402417496431	0.911534386183995	0.0759600984878992	0.93945084323603	0.969745119916032	NFIX
ENSG00000008513	964.699105723757	-0.831198476425485	0.762121283260324	-1.09063805811806	0.27543217621931	0.474875935637744	ST3GAL1
ENSG00000008516	25.208712568763	2.73807087746664	1.39714113169342	1.9597668520058	0.0500230473014384	0.143471095027246	MMP25
ENSG00000008517	39.9509028948842	5.99882696229185	1.5555055161186	3.8565128185855	0.000115016069320849	0.00306768798352502	IL32
ENSG00000008710	1095.39904892168	0.395372481855182	0.960856867339615	0.411479061340192	0.680721291694879	0.817439611373212	PKD1
ENSG00000008735	321.826858097896	-2.7907316978342	1.03359042485494	-2.7000363303732	0.00693319045031579	0.034398139472668	MAPK8IP2
ENSG00000008838	534.006029362918	-0.468095149129989	0.502287421348163	-0.931926879382326	0.35137431530249	0.556488432728818	MED24
ENSG00000008853	396.163473357833	-1.92454154559973	0.605743940773071	-3.17715360576873	0.00148728240177245	0.0121419316171546	RHOBTB2
ENSG00000008869	907.206708186237	-0.619548537435091	0.340335530186725	-1.82040510755717	0.0686973351994582	0.180851966211279	HEATR5B
ENSG00000008952	1504.43688234114	-1.35989715134356	0.978350744702692	-1.38998938643095	0.164532100312479	0.336588548461922	SEC62
ENSG00000008988	414.823893456624	-1.15879094722659	1.0189960365994	-1.13718886590934	0.255459340453199	0.451315138934789	RPS20
ENSG00000009307	2105.04510617925	-0.6967383446755	0.950919827981233	-0.732699355059878	0.46374181742439	0.659164809534531	CSDE1
ENSG00000009335	1989.89170421959	-0.517657359823173	0.484931076189873	-1.06748646403615	0.285752222796434	0.486850292884485	UBE3C
ENSG00000009413	3472.45877309221	-0.17242767486454	0.699481305321435	-0.246507910294048	0.805289081810059	0.896153152739912	REV3L
ENSG00000009694	2157.365952199	-0.656547715187043	0.893847895668048	-0.734518387713325	0.462632857638307	0.658395676893291	TENM1
ENSG00000009709	247.162985046821	4.85515300138471	1.63387311428417	2.97156061810335	0.00296290376899936	0.019111006562426	PAX7
ENSG00000009724	21.7471990753354	5.11061585736506	1.72769293372595	2.95805797291969	0.00309583894762768	0.019718352449999	MASP2
ENSG00000009765	65.4787876799664	6.38598416477603	1.8740564312724	3.40757303686966	0.000655433649067765	0.00744898501904906	IYD
ENSG00000009780	254.575613627151	-0.553258482502647	0.440884887465064	-1.25488193910137	0.209521621329696	0.396440443542574	FAM76A
ENSG00000009790	153.848708470263	3.85545323056407	1.28582254382331	2.99843337565084	0.00271371482342336	0.0179977257323835	TRAF3IP3
ENSG00000009830	525.677629935878	0.572641469241731	0.355880461927233	1.60908375284401	0.107598029363017	0.249497605875512	POMT2
ENSG00000009844	591.107011385321	-0.484693104825699	0.454993424098416	-1.06527496696493	0.286751517499371	0.487856610363676	VTA1
ENSG00000009950	182.564439774184	2.60166953257074	1.49990668674932	1.73455425964479	0.0828197871676254	0.206458040840793	MLXIPL
ENSG00000009954	2033.46970317087	-0.175594076927205	0.683553543052078	-0.256884158837323	0.797268199745489	0.890980820500268	BAZ1B
ENSG00000010017	1456.13879659344	-1.04114924508921	0.561447911485072	-1.8544004239597	0.0636818942081016	0.171223233692541	RANBP9
ENSG00000010030	57.9001367944344	5.0866916099461	1.49771587681293	3.39629945084801	0.000683035898813647	0.0075938168556814	ETV7
ENSG00000010072	151.230123863204	-0.193008603737778	0.573339857213576	-0.33663908292683	0.73638899017508	0.852384314212349	SPRTN
ENSG00000010165	208.501603304853	0.0807650354803197	0.487684711332681	0.165609119177871	0.868464570332479	0.932837048093981	METTL13
ENSG00000010219	104.443049865948	3.14639279196455	1.18963574309762	2.64483713625806	0.0081730244005805	0.0386573585497722	DYRK4
ENSG00000010244	1303.55830951155	-0.548197994508995	0.783197415056729	-0.699948677013046	0.48395935663098	0.674152612716203	ZNF207
ENSG00000010256	344.950112492518	-0.518785031785553	0.972034407787842	-0.533710563771302	0.593541799352465	0.756477711482874	UQCRC1
ENSG00000010270	492.921805072714	-0.403303781155427	0.46072093139679	-0.875375425059834	0.381369666729505	0.585598277053854	STARD3NL
ENSG00000010278	556.111482973067	2.91531126494989	0.977278450885109	2.98309173021213	0.00285352457310269	0.0186321549249102	CD9
ENSG00000010292	942.135571934289	-0.106403103537279	0.689933770586803	-0.15422219939572	0.877434538999869	0.936972312521471	NCAPD2
ENSG00000010295	404.890753946046	0.41429372936267	0.70061739493894	0.591326638983574	0.554301583960022	0.727910233994367	IFFO1
ENSG00000010310	32.0580280719799	3.05554248657792	1.53981938813372	1.98435122334787	0.0472166995554074	0.137502845868592	GIPR
ENSG00000010318	91.9492538508432	-1.02291535353543	0.451807298174135	-2.26405230209713	0.023570898136062	0.0823209935071149	PHF7
ENSG00000010319	36.6387375422151	1.12043128226035	1.30140082864713	0.860942499495019	0.389269712962599	0.592893009822021	SEMA3G
ENSG00000010322	1033.02212784768	-0.971993448274104	0.736079891716476	-1.32049993378775	0.186668158121226	0.367035356260229	NISCH
ENSG00000010327	530.557115147608	2.67266215316253	1.07400588914656	2.48849860151727	0.012828374169973	0.0528231679531804	STAB1
ENSG00000010361	89.8057850625267	0.442771335374993	0.48080705723395	0.920891922681472	0.357106856112583	0.562251612422118	FUZ
ENSG00000010379	257.013977304561	1.59941301244456	1.31624663344792	1.21513170237319	0.224315863978349	0.414644475838766	SLC6A13
ENSG00000010404	543.97881761143	-2.8553362756207	1.23306898382706	-2.31563384779871	0.0205782691208856	0.0745381024961979	IDS
ENSG00000010438	105.735237543765	1.44800303909381	1.69326189420791	0.855155982690538	0.392464800710856	0.596438060131138	PRSS3
ENSG00000010539	125.160003404499	0.261968935169169	0.388974415312714	0.673486288188288	0.50063796920061	0.687475434298387	ZNF200
ENSG00000010610	202.699612320088	3.04549594426224	0.887394051582687	3.43195442749535	0.000599248247108699	0.00713487337941876	CD4
ENSG00000010626	302.35180470096	0.528848908447936	0.619055629175658	0.854283336623815	0.3929480177177	0.596893244938215	LRRC23
ENSG00000010671	86.484328093103	3.26582661422149	1.01813118539554	3.20766779474762	0.00133815973575841	0.0113969543557447	BTK
ENSG00000010704	56.1365063860788	3.62176083444008	1.08300887079647	3.34416543770001	0.00082530506166084	0.00849501412149552	HFE
ENSG00000010803	2172.42167391413	-0.188760194067524	0.54604763144676	-0.345684484643587	0.729579845699179	0.848507193665305	SCMH1
ENSG00000010810	6202.9479120309	0.458262705680406	0.665274255897997	0.688832765761898	0.490928513643588	0.680012776049016	FYN
ENSG00000010818	2828.72035744205	-1.4149006994391	0.560734853856355	-2.52329722275754	0.0116260089991726	0.049412718309823	HIVEP2
ENSG00000010932	96.4263620132893	6.64951059179874	1.49453404807898	4.44921987581735	8.61827531023661e-06	0.000903553698817284	FMO1
ENSG00000011007	379.556683742065	-0.36697579505676	0.697543139882733	-0.526097633357062	0.598820372931013	0.759926756173085	ELOA
ENSG00000011009	47.0327352361956	-0.931564263043942	0.887981296409897	-1.0490809511532	0.294140862469092	0.495684043272623	LYPLA2
ENSG00000011021	511.889475228366	-0.693467676811376	0.456873871923622	-1.51785365595892	0.129051295213698	0.284504449224314	CLCN6
ENSG00000011028	936.760844141644	3.91320463533197	1.09971538717274	3.55837945069809	0.000373149981550332	0.00545326393532107	MRC2
ENSG00000011052	18.4992660334429	-0.176168034025991	0.959987361939644	-0.183510784631628	0.854397257551401	0.924256167027905	NME1-NME2
ENSG00000011083	96.7108468502519	-0.87323096445178	1.93698573406753	-0.450819512551628	0.652119636845289	0.79839431858261	SLC6A7
ENSG00000011105	1068.50709901621	0.359081329585091	0.890581253231877	0.403198841522884	0.686801951860554	0.822167110884525	TSPAN9
ENSG00000011114	924.106600747374	-0.343127094918102	0.336058270456469	-1.02103452015043	0.307238084038454	0.510188415629262	BTBD7
ENSG00000011132	82.8638014376203	0.630410340830744	0.645316374849417	0.976901199784134	0.328618067763497	0.533147106800672	APBA3
ENSG00000011143	147.112903641874	-0.136092755913109	0.565842720752822	-0.240513398726849	0.809932277387617	0.898775779929948	MKS1
ENSG00000011198	265.129906846286	-0.52964266180891	0.45487320062773	-1.1643742939307	0.244272360413562	0.439129630617409	ABHD5
ENSG00000011201	1306.91487346902	2.48911571225298	1.15013209700867	2.16419985037094	0.0304490147786111	0.0995502255504978	ANOS1
ENSG00000011243	899.846397655055	-0.402515635654549	0.641285890168785	-0.627669564893448	0.530220427026404	0.711046144694063	AKAP8L
ENSG00000011258	947.258770985935	-0.102765051332706	0.494346214892217	-0.207880728600524	0.835322096817713	0.91361007246488	MBTD1
ENSG00000011260	468.449316113233	-0.343120515599985	0.601135145988689	-0.570787647153209	0.568143597451704	0.738443837316392	UTP18
ENSG00000011275	1818.81432758811	0.337934061658534	0.309278802835188	1.09265186802542	0.274546680165951	0.473680925404493	RNF216
ENSG00000011295	799.522597871365	-0.872667332188452	0.454221875985111	-1.92123580639048	0.054701985927806	0.153162120047013	TTC19
ENSG00000011304	525.065891796338	1.70851906183733	0.937994173636678	1.82146020717087	0.0685369302831167	0.180613633404431	PTBP1
ENSG00000011332	138.59182253455	-1.31233792963248	0.722899928812813	-1.81537980199788	0.0694655628604518	0.182317346667253	DPF1
ENSG00000011347	500.99220026775	-1.86824735062206	1.52949684230497	-1.2214783966514	0.221904940272426	0.411770662230214	SYT7
ENSG00000011376	876.306404786632	0.253896800703576	0.356385351281738	0.712422100937754	0.476203433777172	0.668890830531051	LARS2
ENSG00000011405	1545.00696620124	0.0753940024568432	0.456999718664754	0.164976036915573	0.868962843364008	0.932936121588927	PIK3C2A
ENSG00000011422	138.283075596543	3.89721784741083	1.11372980550591	3.49924894543027	0.000466570747039367	0.00615718196610485	PLAUR
ENSG00000011426	468.383167285945	0.459062210378167	1.14340884884793	0.40148561981194	0.688062623402758	0.823024467222677	ANLN
ENSG00000011451	259.360098016643	-0.193191171923003	0.534490388967873	-0.361449290596347	0.717763606381714	0.841562262083544	WIZ
ENSG00000011454	2462.74496077564	-0.90929980325514	0.484010701637516	-1.87867706267398	0.0602886016031892	0.16477768867993	RABGAP1
ENSG00000011465	217.403576631918	-0.8138024154318	1.55112866804675	-0.524651779182558	0.599825284517949	0.760781836270036	DCN
ENSG00000011478	46.3214864019036	-0.114556782028726	0.706904615587365	-0.162054086934404	0.871263261508945	0.934387147844802	QPCTL
ENSG00000011485	666.67134289077	-1.01240801324884	0.518757959006949	-1.95159996231552	0.0509857177302443	0.145485532902404	PPP5C
ENSG00000011523	538.019978200099	-0.776540187971387	0.671844176370065	-1.15583377110893	0.247749156627477	0.442943696702049	CEP68
ENSG00000011566	2218.6089115266	-1.01250301300258	0.476495061348926	-2.12489718180131	0.0335951931872998	0.10692858241037	MAP4K3
ENSG00000011600	75.5524911960839	4.26130635000188	1.09455311747993	3.89319283089065	9.89334496291001e-05	0.00284936602350997	TYROBP
ENSG00000011638	57.165960149295	0.247103095256439	0.923455354156597	0.267585318709989	0.789018532960533	0.885977739054081	LDAF1
ENSG00000011677	602.889831402625	-0.232744175810843	1.40160708085491	-0.166055222601245	0.868113492023548	0.93274455015086	GABRA3
ENSG00000012048	366.626946439363	2.0453551794577	0.725348589642449	2.81982374911066	0.00480500332985955	0.0266245080005803	BRCA1
ENSG00000012061	535.649767000042	1.23657333247769	0.560030514034431	2.20804635013453	0.0272410423003161	0.0915814524025746	ERCC1
ENSG00000012124	90.7263439140156	2.0126692132213	1.68012139520205	1.19793082748003	0.230943947275908	0.422889390393917	CD22
ENSG00000012171	231.350115536676	2.32157045245165	1.20349479232214	1.9290240948797	0.0537278710588717	0.151202864129887	SEMA3B
ENSG00000012174	314.946545924215	-0.353495113386176	0.690129000961367	-0.512215995696093	0.608499849423203	0.767734495803686	MBTPS2
ENSG00000012211	66.8173490620107	4.01928457697781	0.805177206415759	4.9918012394683	5.98187959207633e-07	0.000233394883178389	PRICKLE3
ENSG00000012223	479.313024651759	10.1613099796002	1.82821086800238	5.55806234250381	2.7278595958902e-08	2.40466785961011e-05	LTF
ENSG00000012232	820.956343712297	-1.33657853032678	0.324483123731326	-4.11910029389841	3.80354581607272e-05	0.00185067115130748	EXTL3
ENSG00000012504	145.406800304252	6.46028820863936	1.7765514544215	3.63642054529912	0.000276452862623668	0.00467700830825473	NR1H4
ENSG00000012660	1440.23896327764	0.561182596009641	0.699374670841845	0.802406234320925	0.422318007978949	0.623259640807642	ELOVL5
ENSG00000012779	311.884319776077	3.34844604665341	0.913775185216598	3.6644090371744	0.000247910324855452	0.00441480355778047	ALOX5
ENSG00000012817	481.181071125564	-2.34586532872253	2.11711761969093	-1.10804676457466	0.267841620058363	0.465956754252885	KDM5D
ENSG00000012822	905.127187173142	-0.335381776114582	0.783504840691816	-0.428053227875973	0.668612368189759	0.809593345930204	CALCOCO1
ENSG00000012963	162.158352503174	-0.528193184240145	0.994017327565045	-0.531372210114297	0.595160875060956	0.757681767266899	UBR7
ENSG00000012983	2172.54885706395	-0.0731714522392828	0.599744563116537	-0.122004361088414	0.90289556442618	0.951532839505095	MAP4K5
ENSG00000013016	559.49456775622	0.380527459745026	0.811781882546516	0.468755792567496	0.639244202107392	0.789378410090694	EHD3
ENSG00000013275	269.007522730074	-0.55738720355904	0.809412586817479	-0.688631746821019	0.49105503760682	0.68014247305234	PSMC4
ENSG00000013288	362.79459861482	-0.207708115112381	0.600246827874349	-0.346037838880276	0.729314278017892	0.848418651841359	MAN2B2
ENSG00000013293	659.008838631343	-3.10212490446584	1.37037963944801	-2.26369745665177	0.0235927290331448	0.0823290636314811	SLC7A14
ENSG00000013297	1719.75676476703	1.80917393740888	1.42566490934595	1.26900362458866	0.20443977131258	0.389713314064606	CLDN11
ENSG00000013306	117.832068375344	0.753597599215997	0.926546360559029	0.81334041262794	0.416022912897949	0.61753914405403	SLC25A39
ENSG00000013364	356.828267660255	3.83874863833856	1.1837313007984	3.24292230487562	0.00118310469405496	0.010664961625267	MVP
ENSG00000013374	512.730753501993	0.426847492453497	0.628093706511591	0.679592054542612	0.49676280200769	0.684563373498402	NUB1
ENSG00000013375	397.889176179027	0.330440066488767	0.733030565568698	0.450786204573073	0.652143645010826	0.79839431858261	PGM3
ENSG00000013392	61.9884805486304	-0.852534873244543	0.831036373475794	-1.02586950518042	0.304953098454835	0.507853238742103	RWDD2A
ENSG00000013441	993.103251077553	0.189135838291767	0.913129427293214	0.207129277228992	0.835908897940858	0.913777480533348	CLK1
ENSG00000013503	551.749426069616	0.0759809862457867	0.49865600683945	0.152371545120582	0.878893898704837	0.937736229684441	POLR3B
ENSG00000013523	504.131562987228	0.0322454522383196	0.448127243778426	0.0719560184880507	0.942636909236367	0.971530534594241	ANGEL1
ENSG00000013561	415.951999094226	-0.82207699813178	0.436390042049469	-1.8838124588521	0.0595903477072744	0.163452553420709	RNF14
ENSG00000013563	74.0784239150767	0.298884702052055	0.901000060119357	0.331725507335107	0.740096538219813	0.854758799991483	DNASE1L1
ENSG00000013573	164.464546471199	0.516919204865606	0.772049706450775	0.669541352773721	0.50315021091653	0.689963077688523	DDX11
ENSG00000013583	144.333962703101	1.51853956329272	0.609847073700651	2.49003336865745	0.0127731102345516	0.0526480260195919	HEBP1
ENSG00000013588	71.3016482506994	5.12693746747445	1.27338681611303	4.02622157116738	5.6680282566579e-05	0.0021702550947346	GPRC5A
ENSG00000013619	1387.05168305787	-0.438427264068805	0.770334967563273	-0.569138469016459	0.569262173724805	0.739154369612912	MAMLD1
ENSG00000013725	75.4072594467535	2.77787933618178	1.49690083497188	1.85575374886739	0.0634886657763069	0.170859203486238	CD6
ENSG00000013810	169.85259095334	1.24436355992943	0.798892919469631	1.557609949473	0.119325738700359	0.268912047796941	TACC3
ENSG00000014123	539.087107224553	0.36139406731308	1.06007157665663	0.340914779031133	0.733167738544709	0.850872324666823	UFL1
ENSG00000014138	176.706916886106	0.917434065741332	0.531214447605178	1.72705028991081	0.0841586320991625	0.208755170042292	POLA2
ENSG00000014164	374.260984963878	1.0102990695327	0.658854856837113	1.53341674429286	0.125173205691737	0.278331885135361	ZC3H3
ENSG00000014216	374.724234103064	-0.0803640063534658	0.772755923275499	-0.103996622908855	0.917172028567963	0.958345257380772	CAPN1
ENSG00000014257	140.481432496744	5.88187610371827	1.52551473662212	3.85566652521643	0.000115414732394336	0.00306768798352502	ACP3
ENSG00000014641	380.242930202375	-1.69584557526066	0.876599292898135	-1.93457328679106	0.0530426807272114	0.149789134542826	MDH1
ENSG00000014824	1310.28454548298	-1.00905997367173	0.427110542598927	-2.36252649614242	0.0181508438959285	0.0678368517845484	SLC30A9
ENSG00000014914	151.559077801865	2.27047237608831	0.983891827916456	2.30764430770443	0.0210189280021218	0.0758023041778648	MTMR11
ENSG00000014919	313.522661020596	-0.659989591202777	0.560199677119592	-1.17813275901243	0.238743683971888	0.432234340820757	COX15
ENSG00000015133	996.378613049148	0.444694599071546	0.906839578605962	0.490378463360799	0.623866113634267	0.778477393425236	CCDC88C
ENSG00000015153	1237.35050230081	-0.583325538502965	0.451851657503272	-1.29096691096843	0.19671515160289	0.379995261506498	YAF2
ENSG00000015171	1710.65821694302	-0.754903138598469	0.505911273269795	-1.49216508602268	0.13565587271455	0.294388476426087	ZMYND11
ENSG00000015285	96.4237259941572	2.99484291390205	0.683187364651352	4.38363334695219	1.1671615052342e-05	0.00105396212955188	WAS
ENSG00000015413	28.6930902371094	6.49188671005091	1.7153351693992	3.78461703920215	0.000153945447874612	0.00358491592311584	DPEP1
ENSG00000015475	148.410380356093	-0.200118664050567	0.611408477558148	-0.327307637031472	0.743435216769743	0.856700855256702	BID
ENSG00000015520	36.0883998461867	6.59911391130381	2.14535643296704	3.07599884564506	0.00209798657341307	0.0151030246172922	NPC1L1
ENSG00000015532	227.130503145682	0.737490368789724	0.554281840701067	1.33053315955098	0.183342668471064	0.362773231395381	XYLT2
ENSG00000015568	330.366355247337	-0.42299495063833	1.42095180462582	-0.297684234793395	0.765944177039484	0.871166991245583	RGPD5
ENSG00000015592	349.784063274825	-3.45786084621816	1.24935728199713	-2.76771176351625	0.00564513577125528	0.0298023391916742	STMN4
ENSG00000015676	1620.85139979521	-0.788105570027008	0.408783940618182	-1.92792693576758	0.0538642148224397	0.151492684750679	NUDCD3
ENSG00000016391	301.683694474157	2.42995565377682	0.900619500455085	2.6980935373362	0.0069737842689107	0.0345205458238452	CHDH
ENSG00000016402	114.971462157201	4.48530809362086	1.56398998858432	2.86786240727847	0.00413255210627486	0.0239107568566474	IL20RA
ENSG00000016490	80.8647669176654	8.32827330287359	2.15802377848985	3.85921294560599	0.000113752786240275	0.00305319861304886	CLCA1
ENSG00000016602	54.7610151536926	3.29299230218915	2.35802060543845	1.39650700871498	0.162561871524203	0.333559926696665	CLCA4
ENSG00000016864	179.521286883542	-0.698057237044409	0.679568573421491	-1.02720647237972	0.304323251051008	0.507179449024776	GLT8D1
ENSG00000017260	2143.37904146119	-1.32030549237617	0.531977311954608	-2.48188308543661	0.0130690147406555	0.0535580966749932	ATP2C1
ENSG00000017427	264.857774272108	0.389218315618787	1.22809375217601	0.316928829683522	0.751297605883246	0.862205626952642	IGF1
ENSG00000017483	53.2328206265818	2.62997142422514	0.980689038177711	2.68175876535959	0.00732362499652621	0.0356999467859858	SLC38A5
ENSG00000017797	699.242463537175	-0.520923722846048	0.686194683582154	-0.759148584665013	0.447763678605982	0.645652681813897	RALBP1
ENSG00000018189	2184.73679142685	-1.56974304531616	0.486805200028088	-3.22458150657715	0.00126156938855041	0.0110212970001988	RUFY3
ENSG00000018236	6167.99954494032	-2.36839373625032	1.11334022456161	-2.12728659577794	0.0333962778006102	0.106513000608757	CNTN1
ENSG00000018280	412.047143159698	3.62021603017591	1.18134506743244	3.06448651624216	0.00218044003079652	0.015505268018171	SLC11A1
ENSG00000018408	2519.76109756416	3.1401784695708	1.01489522822984	3.09409127388238	0.0019741674148073	0.014519945378842	WWTR1
ENSG00000018510	1107.85819315572	-0.54502651119238	0.412127023891537	-1.32247214959585	0.186010977397748	0.366126118561587	AGPS
ENSG00000018610	118.006549309795	-0.705458357578946	0.488304572632298	-1.44470971012219	0.148539441309257	0.313359039401672	STEEP1
ENSG00000018625	3533.98797788038	-0.272477250596359	1.49923308678773	-0.181744421863162	0.855783302873555	0.925319891248221	ATP1A2
ENSG00000018699	695.763710987403	0.601594364232889	0.417358366209755	1.44143358068098	0.149462229012494	0.314533320659854	TTC27
ENSG00000018869	91.7777962314445	0.108462620627986	0.49842861071163	0.217609138594852	0.827733663552534	0.908722893852349	ZNF582
ENSG00000019144	2311.69310804639	2.43633692034614	0.76814948856621	3.17169633855214	0.00151551384578658	0.012275484064638	PHLDB1
ENSG00000019169	86.6600132888327	6.2840151485001	1.85891950957785	3.38046651085349	0.000723628928368387	0.00784272673465927	MARCO
ENSG00000019186	55.916806845312	3.07000466216642	2.07639790041061	1.47852425662698	0.139267509452686	0.300147246271193	CYP24A1
ENSG00000019485	789.322659717374	0.382225295005477	0.566124509881688	0.675161185099292	0.499573364081282	0.686498864013587	PRDM11
ENSG00000019505	288.155582432625	-4.25455482849215	1.79739030986769	-2.3670734203554	0.0179293755950128	0.067276639072631	SYT13
ENSG00000019549	27.0677013675542	-1.05060407578558	1.53817175519638	-0.683021302553726	0.494593381709676	0.682984743931512	SNAI2
ENSG00000019582	2379.986471853	6.50261193392966	1.42091158177014	4.57636633929668	4.73121751711603e-06	0.000758425170825135	CD74
ENSG00000019991	273.33361449365	2.04317350548107	1.23141165155568	1.65921241925871	0.0970729959062343	0.231240680939041	HGF
ENSG00000019995	702.265326580811	-0.679442628763648	0.458029217709651	-1.48340455694325	0.1379669574359	0.298321912028771	ZRANB1
ENSG00000020129	410.576843528215	-2.98588676318634	0.939135517080001	-3.17939925482765	0.00147580660834487	0.0121112486017277	NCDN
ENSG00000020181	154.329393310879	1.2768308068728	1.05328365914608	1.21223831375866	0.225421169192997	0.415943995515481	ADGRA2
ENSG00000020256	532.540846580605	-0.0552609977332956	0.529035813614806	-0.104456061973777	0.916807434936565	0.95833093803029	ZFP64
ENSG00000020426	2360.01178338241	-1.20405453233573	0.43292673435887	-2.78119699426472	0.00541588621129797	0.0289917450073597	MNAT1
ENSG00000020577	5528.02985349013	2.22839595222508	0.860901847530597	2.58844368683491	0.0096410709433923	0.0434257691218491	SAMD4A
ENSG00000020633	91.5527093647951	4.51566292648325	1.29725942895821	3.48092511465471	0.000499685173769879	0.00637445386081883	RUNX3
ENSG00000020922	588.018077307123	-0.0272292893710395	0.444951494842871	-0.0611960847117847	0.951203047838068	0.975927540143222	MRE11
ENSG00000021300	480.119216288586	2.97630938702745	0.932047351212377	3.19330276852991	0.00140655385847526	0.0117900799511187	PLEKHB1
ENSG00000021355	91.8736264388004	2.91575674906468	1.07676684785897	2.70788124175845	0.00677142480686909	0.0338227762273541	SERPINB1
ENSG00000021461	68.8547041584492	2.94791314611551	1.4440541809017	2.04141450168773	0.0412096442345032	0.123970647821544	CYP3A43
ENSG00000021488	60.0872022647956	1.3999450743309	1.17560398208036	1.19083049706377	0.233720133934797	0.426537697435148	SLC7A9
ENSG00000021574	722.0979223535	-0.878276269458513	0.465648639817431	-1.88613515504493	0.0592767440229795	0.162808313142674	SPAST
ENSG00000021645	19075.3725693417	-1.1606854918665	0.994873087685895	-1.16666689071497	0.243344918633849	0.438013130472676	NRXN3
ENSG00000021762	524.651361351122	0.120602329550384	0.634160203466827	0.190176439472352	0.849170872770941	0.921398073146726	OSBPL5
ENSG00000021776	1070.99400315713	-0.260496696801385	0.465423105347029	-0.559698678060156	0.575684984193655	0.743665029244165	AQR
ENSG00000021826	388.070289443125	3.77932476380516	1.11940533022923	3.37618971586568	0.000734972206530605	0.00789828421719403	CPS1
ENSG00000021852	84.7867184867144	9.86834855276211	2.30120820769888	4.28833363263121	1.80018558222716e-05	0.00128809818875002	C8B
ENSG00000022267	763.876377902477	-0.382747641176941	0.933300188673588	-0.410101321977557	0.681731623001839	0.818291631765442	FHL1
ENSG00000022277	495.522540685257	-0.0675892449664638	0.437714670162587	-0.154413935775463	0.877283366280613	0.936972312521471	RTF2
ENSG00000022355	359.930297330116	-4.55863178770603	1.73185038557966	-2.63223187503014	0.00848259479509783	0.0396499949746447	GABRA1
ENSG00000022556	62.4982441014676	1.69850228858695	1.5488951867811	1.09658955821069	0.272820854079389	0.471513785332861	NLRP2
ENSG00000022567	471.574341279479	0.560859899395656	0.698777261896056	0.802630437449873	0.422188370326032	0.623201749587551	SLC45A4
ENSG00000022840	949.802644900194	-0.489675465764104	0.550174267705449	-0.890037020099721	0.373446008281443	0.57859369185974	RNF10
ENSG00000022976	207.084983316405	-0.26651072165895	0.504215148648835	-0.528565479187068	0.597106912763913	0.759009948920885	ZNF839
ENSG00000023041	261.372744728974	-0.536355945585549	0.536192828515755	-1.00030421344919	0.317163308758875	0.521228646731684	ZDHHC6
ENSG00000023171	2357.85316758541	-0.688842148026171	0.794322753872978	-0.867206868577662	0.385828673546949	0.589269134155747	GRAMD1B
ENSG00000023191	262.571585889023	0.746762530390546	0.966118774143182	0.772951059824734	0.439551344872325	0.639204097089649	RNH1
ENSG00000023228	1036.74457889372	-1.05888905484764	0.698355193528723	-1.51626144497783	0.129453256532677	0.285056319011737	NDUFS1
ENSG00000023287	1863.98050488143	-1.02869573070178	0.52423165583522	-1.96229227909337	0.0497284655978735	0.142907302985947	RB1CC1
ENSG00000023318	1030.29753743025	-0.00572402570287273	0.503332374691836	-0.0113722581552145	0.990926446374722	0.995790066312706	ERP44
ENSG00000023330	199.838127155876	-0.406283482039006	0.70577425616806	-0.575656420574032	0.564847437054038	0.735974965443156	ALAS1
ENSG00000023445	77.2470741054766	1.37785254485954	1.12629365946078	1.22335106238563	0.221197128602636	0.411158240213386	BIRC3
ENSG00000023516	1829.82803449469	-1.78401225552209	0.75228028660006	-2.37147282375956	0.0177173495703128	0.0666867622432653	AKAP11
ENSG00000023572	38.3137654506232	-0.20885496629575	0.784734764009313	-0.266147207788632	0.790125839093379	0.886540233561077	GLRX2
ENSG00000023608	367.790045326908	0.756594369258219	0.644980458365409	1.17305006600615	0.240775729051765	0.434733371261804	SNAPC1
ENSG00000023697	759.270202939432	1.35974945649978	0.421539690053428	3.2256736164688	0.00125676585403099	0.0110028201081739	DERA
ENSG00000023734	487.437838418646	-1.28309986391723	0.830171716943746	-1.54558368796389	0.122205143202677	0.273849171682723	STRAP
ENSG00000023839	127.223357612622	4.70740570505835	1.30118203548761	3.61779180519832	0.000297127250588916	0.00489585212344875	ABCC2
ENSG00000023892	151.455718026424	2.18060248958579	0.850950760479639	2.56254837630875	0.0103907110965301	0.045804629026891	DEF6
ENSG00000023902	393.526010586734	-1.28843670567051	0.526198768661078	-2.44857415563506	0.0143422903348804	0.057299888298878	PLEKHO1
ENSG00000023909	145.621018364126	-0.627383769216101	0.540413424707481	-1.16093298303183	0.245669154333777	0.440988927297585	GCLM
ENSG00000024048	1444.11456571966	-0.415350066065495	0.415856450581591	-0.998782309339226	0.317900157632744	0.521832473110032	UBR2
ENSG00000024422	122.288073506871	3.89396926126078	1.19431199192795	3.26042883901285	0.00111243877892198	0.0102468247257584	EHD2
ENSG00000024526	51.9267524059039	1.36841252659606	1.43268109556042	0.955141050465791	0.339506371986605	0.544954767236746	DEPDC1
ENSG00000024862	151.077179978064	-1.26557141577778	0.588178899806145	-2.15167768887135	0.0314227485636121	0.101864088030559	CCDC28A
ENSG00000025039	357.058502817178	-1.06528181705076	0.624093410275092	-1.7069268790728	0.0878356441206884	0.215565307948222	RRAGD
ENSG00000025156	277.119054510221	-1.13888459614455	0.482566007738833	-2.36005971800841	0.0182719934077471	0.0681808344399465	HSF2
ENSG00000025293	1038.80856948622	-0.00540014898922727	0.37901980293439	-0.0142476697719197	0.988632388859645	0.994548023410615	PHF20
ENSG00000025423	91.5681653078217	2.14416182393957	1.46421075944373	1.46438059556	0.143089986982933	0.305772227014578	HSD17B6
ENSG00000025434	87.167230503637	0.942470389335083	0.572468060849831	1.64632833478252	0.0996961788723096	0.235990989343005	NR1H3
ENSG00000025708	128.695591809405	4.09196600676856	1.54392494002329	2.65036589583612	0.00804046402991771	0.038240284193806	TYMP
ENSG00000025770	167.513671581058	-0.965744975980729	0.725432590899834	-1.33126769888131	0.1831009426218	0.362572478452187	NCAPH2
ENSG00000025772	153.449990709859	0.232195454609056	0.459555049892855	0.505261458149993	0.613375209377152	0.771250514089148	TOMM34
ENSG00000025796	1205.17682211616	-0.50310616263924	0.559278700949723	-0.899562528994765	0.368353105686876	0.573289276147815	SEC63
ENSG00000025800	778.729684554648	-0.745564319828558	0.475580273502714	-1.56769395487617	0.116952573148467	0.264891813815678	KPNA6
ENSG00000026025	6507.44471995068	6.13232297294756	1.70375166697794	3.59930563344649	0.000319068011692224	0.00507929747019514	VIM
ENSG00000026103	211.704793804474	2.3875519084151	0.921200045101978	2.59178440243215	0.00954795864879169	0.0431379149876258	FAS
ENSG00000026297	45.5391690528054	0.976306667240338	1.19135589922383	0.819492032461838	0.412505745911702	0.613639761147262	RNASET2
ENSG00000026508	3678.06643170864	6.82175169815199	1.28820888108321	5.29553226835063	1.18670235163782e-07	6.63238322419417e-05	CD44
ENSG00000026559	168.506418294464	-2.52345123565658	1.5544427432765	-1.6233799839662	0.104508200840705	0.244277730890126	KCNG1
ENSG00000026652	2130.75419270676	-1.23894675819399	0.859587927472405	-1.44132638279028	0.149492497195473	0.314545721357874	AGPAT4
ENSG00000026751	58.4714625311585	8.13497053350856	1.89528948603288	4.29220474943711	1.76907701792415e-05	0.00128809818875002	SLAMF7
ENSG00000026950	233.508734137075	2.217058907706	0.722364454260683	3.06916944020326	0.002146548085796	0.0153381022343384	BTN3A1
ENSG00000027001	981.434665534735	-0.0174250332661983	0.621253742192197	-0.0280481743332622	0.977623728681662	0.989109498529948	MIPEP
ENSG00000027075	1333.67692175496	2.56259854958435	1.03839546240606	2.4678445181632	0.0135929347081234	0.0551477921972304	PRKCH
ENSG00000027644	34.1768676350512	2.72669615927449	2.12279440044863	1.28448433757798	0.198972540337046	0.382891602608392	INSRR
ENSG00000027697	548.388375952081	0.172087458200277	0.799735862772765	0.215180369182935	0.829626695564051	0.909808060158911	IFNGR1
ENSG00000027847	134.150420411574	-0.409634029743323	0.498171631429837	-0.822274902662772	0.410920457189388	0.612206349727619	B4GALT7
ENSG00000027869	32.8503884126564	5.94776126692396	1.69952002698771	3.49967118508511	0.000465832390597902	0.00615718196610485	SH2D2A
ENSG00000028116	810.571272588163	3.40489002773182	1.02953151430199	3.30722273231266	0.000942259393555456	0.00924335009456038	VRK2
ENSG00000028137	322.719637648455	3.91890352512974	1.02179094479101	3.8353281021993	0.000125396783708967	0.00321464035184091	TNFRSF1B
ENSG00000028203	1186.00407477115	-1.65703850692074	0.561450187838592	-2.95135444392639	0.00316383625551224	0.0200260085484351	VEZT
ENSG00000028277	358.542324409983	0.928804012069918	0.95994972606156	0.967554848815443	0.33326673600438	0.538197800377553	POU2F2
ENSG00000028310	587.830605896636	-6.72502675904232e-06	0.556767444619437	-1.20786996869744e-05	0.999990362592005	0.999990362592005	BRD9
ENSG00000028528	1226.32063747936	0.466410192753591	0.597702296125016	0.780338633091072	0.435191578652998	0.635366185750166	SNX1
ENSG00000028839	298.837118929107	-0.773721230119091	0.473137080921649	-1.63530034173588	0.101986101978562	0.240010311006564	TBPL1
ENSG00000029153	437.230077313831	-0.404946163373441	0.894252679397298	-0.452831926258653	0.65066977231657	0.797817979349798	ARNTL2
ENSG00000029363	1164.95594694762	-0.737195724008333	0.81161774618137	-0.908304096943186	0.363717578557586	0.568848571093051	BCLAF1
ENSG00000029364	631.043539288486	-0.201590485695431	0.546785319630317	-0.368683061629611	0.71236397557173	0.838130100753744	SLC39A9
ENSG00000029534	635.803985541034	0.550939163473434	1.31446049507574	0.419137102664837	0.6751159362338	0.813419707823735	ANK1
ENSG00000029559	40.9490129115819	5.91090366068429	1.96416640130809	3.00937011077461	0.00261789990576894	0.0176107846946636	IBSP
ENSG00000029639	453.702577019733	0.358325113338549	0.4636195344395	0.772886142021069	0.439589766824832	0.639215019208966	TFB1M
ENSG00000029725	1432.56053836711	-0.949053009301806	0.508250553701483	-1.86729360625394	0.0618605977889829	0.167721948561476	RABEP1
ENSG00000029993	178.098899443801	-1.15821051740113	1.31437588761864	-0.881186674460036	0.3782167905305	0.583156847260072	HMGB3
ENSG00000030066	896.248413614628	0.58715048559081	0.454862780395577	1.29082991815727	0.196762661010231	0.380018218644864	NUP160
ENSG00000030110	32.5666791397614	0.200211940216951	0.607293702213414	0.329678933746942	0.741642573062071	0.855688593045763	BAK1
ENSG00000030304	240.476005677447	7.82118911996478	1.64125093809164	4.7653828786589	1.88495364944404e-06	0.000433304084329859	MUSK
ENSG00000030419	1348.21041662521	1.44438065082858	0.773368311274998	1.86764912625826	0.0618109940840506	0.167675396387785	IKZF2
ENSG00000030582	374.467267726385	1.62471017752763	1.2885346866513	1.26089750967433	0.20734577555858	0.39369234163767	GRN
ENSG00000031003	1564.1924707726	-0.921903227919012	0.384141750322043	-2.39990375205543	0.0163993832021379	0.063132696108002	FAM13B
ENSG00000031081	1679.43849430703	2.04755203270767	0.861000743452413	2.37810715992818	0.0174017679672825	0.0658465068244163	ARHGAP31
ENSG00000031691	109.027860464434	1.80378113016736	0.619693094977073	2.91076525587895	0.00360544783836534	0.0216609691602431	CENPQ
ENSG00000031698	702.951133824303	-1.20190520611883	0.859637849385555	-1.39815296287607	0.162067138267263	0.332941223150083	SARS1
ENSG00000031823	812.231094993784	0.166028086624495	0.37678204496202	0.440647554320777	0.659468170147218	0.803480246120946	RANBP3
ENSG00000032219	1212.44100980852	-1.01658701416902	0.566743359908016	-1.79373431800597	0.0728555849764137	0.188558278063487	ARID4A
ENSG00000032389	986.084483303679	-0.0852501823386189	0.567379801243386	-0.150252409676547	0.880565478230824	0.938184013825298	EIPR1
ENSG00000032444	394.300004274816	-0.529949981841201	0.612197437026867	-0.865652075276402	0.386680988820598	0.59003661214737	PNPLA6
ENSG00000032742	1285.45623309877	0.174509847838931	0.573371325724718	0.304357473088418	0.760855563388121	0.868355438782657	IFT88
ENSG00000033011	144.709663040124	0.779996091515084	0.516349021497761	1.51059856616474	0.13089075951435	0.287273404372452	ALG1
ENSG00000033030	350.706696837094	-0.0609410501867492	0.459129691682614	-0.132731668830681	0.894405596346973	0.946357426175861	ZCCHC8
ENSG00000033050	347.79024341173	0.193971652366716	0.692120631744459	0.28025700068761	0.779280337823042	0.879241494207916	ABCF2
ENSG00000033100	282.0369960275	-0.131692553153361	0.853895360697397	-0.154225633742528	0.877431831182561	0.936972312521471	CHPF2
ENSG00000033122	5086.92509577631	-5.09923880600095	1.47672080385882	-3.45308252763565	0.000554219418526927	0.00676147690602851	LRRC7
ENSG00000033170	2560.78717118052	-0.81086029336517	0.571661968092936	-1.41842616550162	0.156066380933644	0.324058308196287	FUT8
ENSG00000033178	999.226747583328	-1.00897675478734	0.483129355984877	-2.08841947252511	0.0367600124641135	0.114103917403993	UBA6
ENSG00000033327	2122.80950060416	0.581052086233822	0.523073317147338	1.11084252854395	0.266636136940612	0.464668147234299	GAB2
ENSG00000033627	1674.55368665652	-2.26004468826022	0.516258300154442	-4.37774014981282	1.1991619851395e-05	0.00106885649528878	ATP6V0A1
ENSG00000033800	1869.07063271367	-0.649053289690114	0.489626790953251	-1.32560820135368	0.18496950823833	0.364944610329208	PIAS1
ENSG00000033867	1693.21381053097	-0.703199752458812	0.741379323486418	-0.948501974875612	0.342873967910562	0.548147721872633	SLC4A7
ENSG00000034053	2300.49802108601	-0.677619081733079	0.807794284490764	-0.838851047529078	0.401552900774269	0.603667581170987	APBA2
ENSG00000034152	239.669607980336	1.44019581142966	0.73696795681772	1.95421768084534	0.0506754792026962	0.144840115332765	MAP2K3
ENSG00000034239	226.882280922644	0.00256841827700957	1.34075276458091	0.00191565391089266	0.998471530255502	0.999290146034161	CLXN
ENSG00000034510	674.718155306992	-1.98516507985573	1.6696443424874	-1.18897481897149	0.234449576035168	0.427416649779269	TMSB10
ENSG00000034533	80.1333010431662	0.0172419824267167	0.607941122113557	0.0283612701946753	0.977374013673503	0.988995754000508	ASTE1
ENSG00000034677	1578.17451832885	-0.510353199342947	0.643330609530292	-0.79329848725147	0.427603937981683	0.628102133365763	RNF19A
ENSG00000034693	477.427017338829	-1.11386964789548	0.487560631340874	-2.28457667886792	0.0223376616902877	0.0791773236361776	PEX3
ENSG00000034713	317.268041627576	-0.309249564834893	0.915464673789327	-0.337806114958905	0.73550930143841	0.85193507222567	GABARAPL2
ENSG00000034971	35.6506621090676	7.38666788821627	2.28444944048488	3.23345649823112	0.0012230196083226	0.0108497736939095	MYOC
ENSG00000035115	673.382069604344	-0.702974899732667	0.595567063580824	-1.18034549376532	0.237862830983759	0.431319316197226	SH3YL1
ENSG00000035141	96.2347742345484	-0.453999876003268	0.946542856980348	-0.479640063474372	0.631483353423477	0.783475276299878	FAM136A
ENSG00000035403	1442.3000871902	1.00732148816526	0.865324324299563	1.16409704416969	0.24438468638082	0.439255187281094	VCL
ENSG00000035499	239.008482631003	2.14145389275049	1.16185551751528	1.84313269633574	0.0653096385523062	0.17437547006109	DEPDC1B
ENSG00000035664	462.604295468243	1.77068893769222	1.10091479896427	1.60837963061089	0.107752060045558	0.249742753831215	DAPK2
ENSG00000035681	843.974060159641	-0.273119305015158	0.363792554885887	-0.750755619781247	0.452799742924802	0.650374792244356	NSMAF
ENSG00000035687	646.555885582151	-0.938142944053616	0.626014293524638	-1.49859668342652	0.133978293651915	0.291794596271623	ADSS2
ENSG00000035720	69.4078296795308	6.23216889880638	1.80715417292313	3.44860941705137	0.000563481123044588	0.00683014428103109	STAP1
ENSG00000035862	1270.90419367283	-0.905049230679854	0.695794490234225	-1.30074216364546	0.193346724785418	0.375842914254338	TIMP2
ENSG00000035928	777.363323956401	0.1193343633471	0.417210848208753	0.286028908067583	0.774855980639901	0.876451532567979	RFC1
ENSG00000036054	619.900529552462	-0.436618325596073	0.654263407273429	-0.667343337166955	0.504552850541939	0.691290558295684	TBC1D23
ENSG00000036257	1988.27674912159	-0.51860609552665	0.493262337586338	-1.05137987640477	0.293084154441994	0.49469114004554	CUL3
ENSG00000036448	329.782015152882	-0.749575634812346	1.15267471235324	-0.650292425763422	0.515503348687485	0.699876179297517	MYOM2
ENSG00000036530	310.742302904399	-1.29062824024324	0.987753621000864	-1.30662972304316	0.191338496895426	0.373061359353244	CYP46A1
ENSG00000036549	1800.40556560399	-0.380099221912099	0.516958490563239	-0.735260623145917	0.462180784565784	0.658124683925211	ZZZ3
ENSG00000036565	73.4150454451712	3.78676552976041	1.81879413956974	2.08201986545669	0.0373406552252145	0.11543839279447	SLC18A1
ENSG00000036672	252.638470003173	-0.884231656155182	0.723147720621979	-1.22275384536185	0.221422682822641	0.411343369167428	USP2
ENSG00000036828	181.237868291692	6.19342430835848	1.78139280831287	3.47673139773376	0.000507566029380686	0.00640147841146257	CASR
ENSG00000037042	245.653810007059	-0.547918775664835	0.74101484555498	-0.739416732271367	0.459653985055278	0.656254615971054	TUBG2
ENSG00000037241	56.4551647441227	0.431107949408629	0.668330793597517	0.645051752124191	0.518893648856169	0.701779055899066	RPL26L1
ENSG00000037280	89.6628867627057	3.26432344256568	1.25129960542317	2.60874648119283	0.00908745397772717	0.0415843020149192	FLT4
ENSG00000037474	592.294306296396	-0.342845330848615	0.613275691694909	-0.559039491523125	0.576134768569706	0.744047958374874	NSUN2
ENSG00000037637	911.515010877582	-0.308173548461052	0.41701595839732	-0.738997014995368	0.459908809938106	0.656254615971054	FBXO42
ENSG00000037749	800.186467642775	-0.0265224803985606	0.439377389632832	-0.0603637807141698	0.951865904833875	0.976317576318955	MFAP3
ENSG00000037757	173.908193624452	-0.689205917218975	0.681727760865472	-1.01096941738739	0.312031067416582	0.515498157953783	MRI1
ENSG00000037897	34.2969054160374	0.846848907076146	0.950915693622513	0.890561500620603	0.373164460957429	0.578374148413932	METTL1
ENSG00000038002	97.184769990478	0.965582925846806	0.97930851250406	0.985984409936192	0.324140763213328	0.528745510963825	AGA
ENSG00000038210	11.2744591151799	1.38388569901246	1.44382700682347	0.958484425400182	0.337818541351518	0.543338086579492	PI4K2B
ENSG00000038219	1954.88314779415	-0.715918830183581	0.61954479003522	-1.15555621110603	0.247862727870141	0.443042039037656	BOD1L1
ENSG00000038274	202.759797387114	0.149192561202835	0.802380624091106	0.185937392707897	0.852493858343012	0.923320320673749	MAT2B
ENSG00000038295	1130.80286505842	-1.86523011747992	1.52536563795272	-1.22280853263704	0.221402021927654	0.411343369167428	TLL1
ENSG00000038358	271.731473964051	-0.674890047407538	0.791144390027027	-0.853055467390071	0.393628545414696	0.597375949701342	EDC4
ENSG00000038382	10495.8136535134	-0.655806916133448	0.616868694259301	-1.06312238282882	0.287726455213757	0.488858382003555	TRIO
ENSG00000038427	9663.10231372348	3.20722918911177	1.41025875958331	2.27421327278932	0.0229531666038466	0.0808462838018982	VCAN
ENSG00000038532	1976.0015643382	-0.00330402267659408	0.421308914765336	-0.00784228047591725	0.993742829624263	0.997129039992177	CLEC16A
ENSG00000038945	1143.25898032876	5.24129437905864	1.13441736934013	4.62025222877838	3.83273809815983e-06	0.000695238518700413	MSR1
ENSG00000039068	271.710057733993	2.77859545705759	0.86980803842932	3.19449273206893	0.00140076812167364	0.0117606512334913	CDH1
ENSG00000039123	1246.34737427643	-0.268517615542603	0.507442813370142	-0.529158376998708	0.596695587940453	0.758626994344951	MTREX
ENSG00000039139	1257.02616064894	1.61739517670663	1.01663624704256	1.59092810374577	0.111625756958876	0.255881723550892	DNAH5
ENSG00000039319	1358.88132712293	-0.228040814667059	0.711167545613371	-0.320656947963475	0.74847037626732	0.860393513304348	ZFYVE16
ENSG00000039523	510.153487260742	-0.862871034734139	0.592802137716769	-1.45558016719974	0.145508713912031	0.30924714234192	RIPOR1
ENSG00000039537	161.08587824827	6.54018899855378	1.80283692544078	3.62772079174868	0.00028593422864707	0.00476653193778226	C6
ENSG00000039560	792.628995894788	0.716203153167052	0.618198121870515	1.15853336952885	0.246646442123115	0.441666522136679	RAI14
ENSG00000039600	53.7232479401766	2.55140441764575	1.27230025138521	2.00534772736854	0.0449258857956813	0.1326985276916	SOX30
ENSG00000039650	187.07998093761	0.40204917833887	0.734613727491016	0.547293309794278	0.58417723939639	0.749624643715665	PNKP
ENSG00000040199	573.416243787735	-1.14409433133001	0.448886345800871	-2.54873943489814	0.0108113043815533	0.0469777187026983	PHLPP2
ENSG00000040275	183.247872602762	-0.483406890089831	0.490174481225774	-0.986193505792022	0.32403816549253	0.528619850443359	SPDL1
ENSG00000040341	1711.23595985305	-1.06943208839881	0.430479513601348	-2.48428102757329	0.0129813317579418	0.0532938176340039	STAU2
ENSG00000040487	108.141079608002	0.450397922513711	0.637397520315251	0.706620136035278	0.479802572159322	0.671210755627292	SLC66A1
ENSG00000040531	141.389413954404	1.3929586472618	0.482883940255368	2.8846655089112	0.00391829734152198	0.0230127280919528	CTNS
ENSG00000040608	105.333783041837	-0.711586650881944	1.47632199825752	-0.481999625909401	0.629806212016898	0.782348931236706	RTN4R
ENSG00000040633	137.877627685133	0.257880956442276	0.861059174561661	0.2994927225223	0.764564123947904	0.870665869217397	PHF23
ENSG00000040731	1623.19495646069	-1.4416690860328	1.13806902106404	-1.26676770859197	0.205238361579711	0.391019354994182	CDH10
ENSG00000040933	2123.93290557858	-1.12583247506949	0.448575381239947	-2.50979550406328	0.0120801095367159	0.0506908654849327	INPP4A
ENSG00000041353	850.825332895683	-1.37510686754544	1.37463542793631	-1.0003429561028	0.317144565649898	0.521228646731684	RAB27B
ENSG00000041357	244.47754445798	-0.876602656105081	1.0351089761737	-0.846869920252702	0.397067630176368	0.599602857048132	PSMA4
ENSG00000041515	2587.3260380122	-1.01674404936564	1.0887641423543	-0.933851520097886	0.350380489357308	0.555470365507787	MYO16
ENSG00000041802	323.513016676065	0.169491271681523	0.533878878414912	0.317471393857616	0.750885942060299	0.8620094396924	LSG1
ENSG00000041880	64.1154014586213	0.401510963713235	0.804262430561506	0.499228794552688	0.617618211504016	0.774607411189443	PARP3
ENSG00000041982	6126.02221374096	3.17941387891048	1.32523937477649	2.39912421817885	0.0164343385416366	0.0632388698739306	TNC
ENSG00000041988	71.1259465270223	0.000289054423927836	0.601861555014804	0.000480267299878833	0.999616802151099	0.999761842313919	THAP3
ENSG00000042062	268.322080660038	5.8008107167832	1.43047321442777	4.05516905753716	5.00980561074107e-05	0.0020634184588663	RIPOR3
ENSG00000042088	475.331146664712	-0.0981791537982285	0.437313197588171	-0.224505353004888	0.822364102124247	0.905706156356731	TDP1
ENSG00000042286	152.677947724237	1.10547937136143	0.56727309822174	1.94876043800919	0.0513240403721077	0.146188681935925	AIFM2
ENSG00000042304	31.3963801347918	4.57215664785541	2.25372222640904	2.0287134742157	0.0424874826832689	0.127001829200248	C2orf83
ENSG00000042317	693.785006004629	-0.610691808837706	0.344255601667322	-1.77394879235069	0.0760716209416351	0.194447141587915	SPATA7
ENSG00000042429	293.146095315842	-0.266848498596243	0.49213937150623	-0.542221399152709	0.587665995324093	0.752217575859672	MED17
ENSG00000042445	175.400857794762	0.727212978368141	0.760585080294875	0.956123117858431	0.339010036422916	0.544496197529279	RETSAT
ENSG00000042493	105.457068270872	4.47976397674977	1.1472139811394	3.90490706215114	9.42616033769496e-05	0.00277860845845631	CAPG
ENSG00000042753	88.716641234205	-0.59502347602835	0.686272040000915	-0.867037328269349	0.385921557322466	0.589269134155747	AP2S1
ENSG00000042781	2164.64253321796	4.75297344320095	1.66967524659937	2.84664544969528	0.00441825402702507	0.0251195351351192	USH2A
ENSG00000042813	411.484591125406	4.63263818527156	1.43125737846073	3.23676108503545	0.00120894580384912	0.0107850691448646	ZPBP
ENSG00000042832	586.648837776671	4.23452941382596	1.31331177706338	3.22431389695944	0.00126274902518339	0.0110212970001988	TG
ENSG00000042980	573.224199224754	2.76364842881144	0.924554654079916	2.98916718077821	0.00279739023607452	0.018373240520555	ADAM28
ENSG00000043039	182.367503038075	1.49590591556611	1.58620355356362	0.943073108243486	0.34564350965066	0.550702067652824	BARX2
ENSG00000043093	536.704800873377	-0.730208708784004	0.387939038712695	-1.88227694538572	0.0597984230694525	0.163788228209175	DCUN1D1
ENSG00000043143	524.117402000487	0.758730801355266	0.708688551108787	1.07061247168193	0.284343713369749	0.485669787194377	JADE2
ENSG00000043355	195.34614722466	1.93968531516963	1.43987230876405	1.34712314652027	0.177940574547683	0.355760721364356	ZIC2
ENSG00000043462	493.982300748692	2.75441359523616	0.889757254066639	3.09569108051337	0.00196354812746723	0.0144704959828564	LCP2
ENSG00000043514	599.207713500106	-0.917319434285768	0.520789747938299	-1.76140071481293	0.0781706041451723	0.198366661322619	TRIT1
ENSG00000043591	37.6422476423207	-3.03900807107849	1.22538203789752	-2.48004946791349	0.0131364156574216	0.0537597346882686	ADRB1
ENSG00000044090	303.255050604575	-0.416060346761612	0.842219626976109	-0.494004572483578	0.621302950247833	0.776919858993465	CUL7
ENSG00000044115	2928.22518626243	2.4492818121719	0.620696093405454	3.94602421087249	7.94595826963741e-05	0.00253963633783357	CTNNA1
ENSG00000044446	487.216891641043	0.723742198973141	0.343094465566631	2.10945460101741	0.0349053607660186	0.109981404126238	PHKA2
ENSG00000044459	1954.95355518955	0.761308850320789	0.669844989371688	1.13654481618933	0.255728620383979	0.451511126543891	CNTLN
ENSG00000044524	1297.50931564715	-2.58781742775945	1.45664681629392	-1.7765579128807	0.0756410054735333	0.193730536560217	EPHA3
ENSG00000044574	2074.97346565541	1.19294706411951	1.46062846470004	0.81673546213171	0.414079620962955	0.615349099952141	HSPA5
ENSG00000046604	205.798281717443	3.23782224713886	1.12649497263701	2.8742447376924	0.00404994999745733	0.0235801884029808	DSG2
ENSG00000046647	323.723060047126	-0.36192611386858	0.637160827783297	-0.5680294489034	0.570014971683673	0.73994598866583	GEMIN8
ENSG00000046651	661.214123715973	0.571947136641354	0.659384598975517	0.867395352469538	0.38572542743362	0.589230709455553	OFD1
ENSG00000046653	4782.71046652879	-0.336548644789092	0.894934220853265	-0.376059644325829	0.706872555076767	0.834513453876434	GPM6B
ENSG00000046889	4665.66575171395	2.03629596232928	0.97084572129673	2.09744547219043	0.0359541593394754	0.112344524173619	PREX2
ENSG00000047056	923.36232980917	-0.626812635106591	0.460828315843763	-1.36018689294063	0.173770789217387	0.350025361696463	WDR37
ENSG00000047188	1366.3259163661	-1.21530856170701	0.531141217951674	-2.28810817280158	0.0221312224215436	0.0786611981678072	YTHDC2
ENSG00000047230	481.163321685782	0.54199543480743	0.418837185904653	1.29404802879851	0.195648831467017	0.378696291642219	CTPS2
ENSG00000047249	1196.07472223709	-1.47275745911538	0.39053722110506	-3.77110651565574	0.00016252527672382	0.00367725879242675	ATP6V1H
ENSG00000047315	854.506777050782	-0.950838022965363	0.623873993170407	-1.52408664790367	0.127487067642714	0.282108621913717	POLR2B
ENSG00000047346	1267.60839768461	-0.398616802868386	0.443362365049236	-0.899076769459488	0.368611770857494	0.573510105301491	FAM214A
ENSG00000047365	2432.45712020694	0.0682192927097686	0.971764453159209	0.070201469592747	0.944033304647418	0.972194457510158	ARAP2
ENSG00000047410	2390.88936433221	-0.36828529172456	0.848978985265182	-0.433797889130936	0.664435214599652	0.807134806009882	TPR
ENSG00000047457	698.027558247341	8.52991235777591	1.57304785173269	5.42253838519936	5.87585913505004e-08	4.18989279495516e-05	CP
ENSG00000047578	1459.95689349517	0.168677985829867	0.526621441290207	0.320302161295619	0.748739284920697	0.860654790043085	KATNIP
ENSG00000047579	731.730471396768	0.645785091284085	0.478724582112174	1.34896998277136	0.177346607814622	0.354915430494614	DTNBP1
ENSG00000047617	2125.66493800729	2.45052961590202	1.12773671462801	2.17296252229435	0.0297831381145405	0.0979461693814542	ANO2
ENSG00000047621	448.951477720475	-0.52662735469068	0.283701925240635	-1.85626993628611	0.0634150920039252	0.170762173216927	C12orf4
ENSG00000047634	272.096508108359	-0.0158605965956554	0.986926100485613	-0.0160707033564633	0.987177985831282	0.993955281381102	SCML1
ENSG00000047644	683.167589330897	-0.267858307095156	0.461875353074836	-0.579936351467874	0.56195754060634	0.733723953920856	WWC3
ENSG00000047648	1325.66283232184	1.82331958019373	0.985180445992517	1.85074682268671	0.0642059845593073	0.172141786720119	ARHGAP6
ENSG00000047662	565.323320146082	0.0337575695679761	1.20933139403014	0.0279142423115948	0.977730549148245	0.989109498529948	FAM184B
ENSG00000047849	2569.83869375856	0.197848003230643	0.505598126069649	0.391314747878216	0.695564599036925	0.827714425295744	MAP4
ENSG00000047932	421.981764272061	-0.335447638334958	0.597653412629086	-0.56127453009817	0.574610401856796	0.742790303148493	GOPC
ENSG00000047936	51.0930071961784	6.35789764076638	2.19060772841405	2.90234420261511	0.00370381338898681	0.0220406207398153	ROS1
ENSG00000048028	519.83058403191	-0.354037742738543	0.303117964407655	-1.16798667287963	0.24281214067965	0.437573847162073	USP28
ENSG00000048052	5787.55335416504	-0.928507758549888	0.899953932506374	-1.03172809741938	0.302199511010871	0.504617545881282	HDAC9
ENSG00000048140	153.595707828891	-0.55209749533887	0.728403310025008	-0.757955774967463	0.448477458619765	0.646231298641079	TSPAN17
ENSG00000048162	55.3885405219031	0.343726806461873	0.88147939715419	0.389943097446834	0.696578624293305	0.828376571352638	NOP16
ENSG00000048342	1130.19414739639	0.616957191622222	0.488076403052246	1.26405863459902	0.206208982255934	0.392290298442545	CC2D2A
ENSG00000048392	354.256415287635	-0.0102150567996568	0.884714533407697	-0.0115461614045278	0.99078770076708	0.995699026299385	RRM2B
ENSG00000048405	835.839301103937	0.320607047100674	0.536297055018859	0.597816161957854	0.549962605406099	0.724398957626478	ZNF800
ENSG00000048471	2648.40841451989	1.03263445071253	0.527091934946719	1.95911639364567	0.0500991573457577	0.143589809390565	SNX29
ENSG00000048540	1569.08364792911	-2.50619623366108	1.29468864417103	-1.9357520782657	0.0528980727434466	0.149423794725387	LMO3
ENSG00000048544	82.6327628267694	-0.26704005310135	0.472898837906489	-0.564687480061337	0.572286351472005	0.741332961902874	MRPS10
ENSG00000048545	20.5537843375597	1.51394709550847	1.9781231970631	0.765345200822787	0.444066014948333	0.642599836103402	GUCA1A
ENSG00000048649	2590.49769873478	-0.735429062769905	0.476549977893729	-1.54323596030867	0.122773535188818	0.274706117092573	RSF1
ENSG00000048707	2786.31705945735	-0.355032694840766	0.294292155421714	-1.2063953737809	0.227665078973054	0.419011874243015	VPS13D
ENSG00000048740	9192.73075507823	-1.8159071269192	0.598425432527013	-3.03447518807989	0.00240954574568678	0.0165924064186004	CELF2
ENSG00000048828	1566.64079191005	-0.174266437755107	0.517412065169137	-0.336803970155085	0.73626468001566	0.852380322362772	FAM120A
ENSG00000048991	2475.52586757984	-2.52933316277658	0.59592672848918	-4.24436938613083	2.19209003547866e-05	0.00144363789311029	R3HDM1
ENSG00000049089	779.47810737134	4.21273214988935	1.16804180686952	3.60666212896946	0.000310161094505579	0.00498527152049418	COL9A2
ENSG00000049130	574.345261275559	-0.259344500509154	0.76279087929539	-0.339994233739026	0.733860870355284	0.851360950242744	KITLG
ENSG00000049167	643.571347058075	-0.418600742994197	0.481886007699169	-0.868671711371873	0.385026718521944	0.588662007088584	ERCC8
ENSG00000049192	1085.7348514242	2.31049646909126	0.873007684948956	2.64659350533249	0.00813070233604163	0.0384923978038015	ADAMTS6
ENSG00000049239	669.859389988751	0.825250954327914	0.655743592121134	1.25849640658855	0.208212285953026	0.39480437662396	H6PD
ENSG00000049245	226.620394888324	0.553932233341402	0.896362577872767	0.617977866340633	0.536589928858692	0.714846287181909	VAMP3
ENSG00000049246	1107.3701982727	0.494808267346874	0.71543581293449	0.691617973829585	0.489177271157128	0.678404988951663	PER3
ENSG00000049249	27.4086406690786	5.84887344096308	1.89589282139672	3.0850232539275	0.0020353623907667	0.0148106641757107	TNFRSF9
ENSG00000049323	2455.23439635667	1.32943335044644	0.931271627326526	1.4275462834221	0.153422494322675	0.320026266281614	LTBP1
ENSG00000049449	1293.21065433943	2.21321942548662	0.66925873803248	3.3069712798867	0.000943105607704728	0.00924726451480611	RCN1
ENSG00000049540	1443.83231662624	3.06759326755846	1.19956759510522	2.55724919552315	0.010550360752861	0.0462324454351374	ELN
ENSG00000049541	135.164788411327	0.394777977891734	0.554974044169966	0.711344939531677	0.476870509843987	0.66919460464693	RFC2
ENSG00000049618	6051.77295768948	-0.317735914110677	0.469267492815082	-0.677089120758431	0.498349411092021	0.68583571622334	ARID1B
ENSG00000049656	618.464534030294	-0.663554629044008	0.615475057655325	-1.07811782263256	0.280981178883744	0.481725208665207	CLPTM1L
ENSG00000049759	1999.60729028789	-2.02900396340473	0.890664994738512	-2.27807758853307	0.0227219552730696	0.0803193324763013	NEDD4L
ENSG00000049768	14.2355159113931	1.82394140776379	1.33008325091563	1.37129868112255	0.17028186667393	0.344748259345035	FOXP3
ENSG00000049769	275.728217099619	-0.577069057721561	0.524147810523391	-1.10096626588085	0.270911339369692	0.469311852796	PPP1R3F
ENSG00000049860	376.759302198092	1.04043902340586	0.608207860237877	1.71066355998578	0.0871432382838109	0.214298373703285	HEXB
ENSG00000049883	265.247110371532	-0.304451858240772	0.332664118545348	-0.915192956703775	0.360090341544394	0.565141786034951	PTCD2
ENSG00000050030	999.38364117622	-1.63556492307291	0.794812610736147	-2.05779941206275	0.0396093925411569	0.120450100100778	NEXMIF
ENSG00000050130	253.42133921764	-0.224759650349496	0.611230822494347	-0.367716486273195	0.713084646296748	0.83867791242374	JKAMP
ENSG00000050165	1948.73156883043	-0.249862477489386	0.872419989520494	-0.286401596124267	0.774570552351844	0.876318221473016	DKK3
ENSG00000050327	21.9832778469116	4.80230500968294	1.70301346230788	2.81988669847329	0.00480406086105395	0.0266245080005803	ARHGEF5
ENSG00000050344	166.350581522486	-0.793551456873654	1.28004226977416	-0.619941603189135	0.535296234220946	0.714085087924546	NFE2L3
ENSG00000050393	211.566800874127	-0.849425277366638	0.465720910503312	-1.82389336233293	0.0681681953660108	0.179985969353133	MCUR1
ENSG00000050405	1064.27137393868	2.48277124793549	0.948129464922459	2.61859939996543	0.00882915645047874	0.0408269513057804	LIMA1
ENSG00000050426	248.300334956555	-1.00291956720895	0.486764892357892	-2.06037777776207	0.0393624396359519	0.11987862875285	LETMD1
ENSG00000050438	1579.86417752397	-0.648408053013663	0.784995286109447	-0.826002479871273	0.408802685065701	0.609974076374459	SLC4A8
ENSG00000050555	212.860847896302	-0.219792962844875	1.2778655415331	-0.172000070196103	0.863437473812338	0.929790121448348	LAMC3
ENSG00000050628	430.402358690509	1.27227694135608	1.65787363338754	0.76741490770707	0.442834867800367	0.641587769301743	PTGER3
ENSG00000050730	132.085971606945	6.13029765397833	1.57057529854671	3.90321792253504	9.49221635504409e-05	0.00278424882277953	TNIP3
ENSG00000050748	692.769546263659	-1.56765385224519	0.330014165750984	-4.75026230670377	2.03152958128602e-06	0.000456630437080583	MAPK9
ENSG00000050767	865.227210518068	1.59913094021928	1.49573962859034	1.06912386999226	0.285013857094695	0.486096383401684	COL23A1
ENSG00000050820	542.095833931718	0.817547823170464	0.692166217748318	1.18114378050698	0.23754561034057	0.430857440244947	BCAR1
ENSG00000051009	294.014534771451	-0.47441285696175	0.349086590478204	-1.35901197554413	0.174142793924833	0.350437800269719	FHIP1B
ENSG00000051108	428.23421729328	1.6440942665336	1.18944774069834	1.38223329220697	0.166900080901947	0.339906496580945	HERPUD1
ENSG00000051128	29.8451489315411	1.81291144830465	0.761071255767568	2.38205218573952	0.0172164574622245	0.0653485910171329	HOMER3
ENSG00000051180	65.0130386561382	3.41420595996117	1.34646093315664	2.53568883870764	0.0112226402802259	0.0482279672391504	RAD51
ENSG00000051341	261.075934073695	2.31167585070683	1.14662520557833	2.0160692783139	0.0437927320132922	0.130150891822775	POLQ
ENSG00000051382	1039.0384963857	-0.2436706552476	0.345071743924024	-0.706144909104034	0.4800980260979	0.67137348821588	PIK3CB
ENSG00000051523	113.785861427235	3.43070598885481	1.0315333607323	3.32583134918612	0.00088155250760451	0.00883974920066193	CYBA
ENSG00000051596	168.795870480667	0.0687880437972522	0.80912681911896	0.0850151572928381	0.932249340558492	0.965970148131973	THOC3
ENSG00000051620	149.652309724107	2.39633086389968	0.565003325237822	4.24126860296091	2.22259956652883e-05	0.00144987812101734	HEBP2
ENSG00000051825	725.165639074975	-0.813440015604648	0.431894621445695	-1.88342242578014	0.0596431435718078	0.163553980363535	MPHOSPH9
ENSG00000052126	5343.97122988928	-1.8921976210418	0.904674127728186	-2.09157923615377	0.0364761715553891	0.113598004758116	PLEKHA5
ENSG00000052723	217.274918812176	0.205788084920134	0.946123694249433	0.217506533417269	0.827813615942826	0.908762423107803	SIKE1
ENSG00000052749	360.515441133316	0.241388012614056	0.399146782973147	0.604760010380181	0.545338468068669	0.721339420039979	RRP12
ENSG00000052795	1347.98820536658	-0.848485015576304	0.522369520483991	-1.62430038948321	0.10431171417276	0.243873593824591	FNIP2
ENSG00000052802	325.964853151643	-1.04269494962668	0.780361265018666	-1.33616953630026	0.181493865832449	0.360544983499031	MSMO1
ENSG00000052841	2656.15869504625	-0.0112354875806962	0.480798436897141	-0.0233683945671809	0.981356415600093	0.990943943311112	TTC17
ENSG00000052850	91.9593127534861	4.40953833819115	1.61011742935129	2.73864393851555	0.0061693148144024	0.0316485390838569	ALX4
ENSG00000053108	1767.96503456664	-0.180867517693299	1.28144305615987	-0.141143624622157	0.887756481120664	0.942354822170954	FSTL4
ENSG00000053254	4759.30446068235	0.675229514447413	0.494553703709491	1.36533102347173	0.172149032483513	0.347677492208866	FOXN3
ENSG00000053328	366.533887238476	2.46091500722131	0.776842609003112	3.16784246731689	0.00153574712329167	0.0123529585547381	METTL24
ENSG00000053371	107.677226747043	-0.913807440301733	0.551246100792923	-1.65771229762404	0.0973755504550536	0.231744620538618	AKR7A2
ENSG00000053372	108.937761679797	-0.643920024940929	0.732446688563088	-0.879135690003827	0.379327708479818	0.583818322199635	MRTO4
ENSG00000053438	290.589516637149	-6.09033292473457	2.06404530266307	-2.95067793176667	0.00317077354369086	0.0200515064556524	NNAT
ENSG00000053501	84.3671423335549	0.0606778281022137	0.703698841966766	0.0862269830267525	0.931285981231433	0.965468535434242	USE1
ENSG00000053524	1528.85161138083	-0.75514013994159	1.20897248529834	-0.624613172859135	0.532224971922235	0.711847887871412	MCF2L2
ENSG00000053702	38.6650441033667	2.53008366566883	1.57938183406754	1.60194552773401	0.109167655604428	0.252063192300577	NRIP2
ENSG00000053747	633.79155054222	1.55113351173019	1.25117767446226	1.23973880240218	0.215072020142158	0.403095382334735	LAMA3
ENSG00000053770	488.148058824859	-1.42277144138885	0.917932681081453	-1.54997362084616	0.121147847605341	0.272158211909924	AP5M1
ENSG00000053900	644.273280962457	-0.461159969302522	0.406701494352289	-1.13390281497973	0.256835316206464	0.452740389040446	ANAPC4
ENSG00000053918	627.390550982515	3.25229942964512	1.05512192881291	3.08239203530175	0.0020534420418621	0.0148993431521636	KCNQ1
ENSG00000054116	193.229496733072	-0.532836212980298	0.447510635091094	-1.19066715112108	0.233784278384478	0.426617110193489	TRAPPC3
ENSG00000054118	1755.53219339338	-0.287495462505708	0.689476095141669	-0.416976693654094	0.67669545506338	0.814658282310976	THRAP3
ENSG00000054179	73.1719412374035	0.128616946931847	1.24346645928804	0.103434190742457	0.917618377375148	0.958500299325185	ENTPD2
ENSG00000054267	2524.8254208147	-0.486302925562834	0.50230570952959	-0.968141345672256	0.332973783356205	0.537892732288335	ARID4B
ENSG00000054277	325.750869795647	0.729544291892902	0.704192607114262	1.03600106635957	0.300201645031284	0.502074447369505	OPN3
ENSG00000054282	3256.55270214667	-0.601842446655088	0.448480114236996	-1.34196016177665	0.179608913122151	0.358299509401211	SDCCAG8
ENSG00000054356	372.134058517918	-4.81270667133003	1.38454226222403	-3.4760272782134	0.000508900520907622	0.00640508452334067	PTPRN
ENSG00000054392	1071.40329265962	3.01093937355508	0.912176043645148	3.30083145082726	0.000963987748505348	0.00931944957987008	HHAT
ENSG00000054523	5618.45442418138	-2.03978499515774	0.683236220440432	-2.98547549754145	0.00283137820307182	0.0185226415252522	KIF1B
ENSG00000054598	55.5012980673944	2.71385422985779	1.48434408517865	1.82831882240509	0.0675017165565472	0.178682539256636	FOXC1
ENSG00000054611	2769.03190882793	0.975016433911676	0.530328261291413	1.83851494456923	0.0659865617596356	0.175615973053733	TBC1D22A
ENSG00000054654	3563.86824358324	1.56240395927323	0.831281802230559	1.87951180343521	0.060174643372052	0.164531462421085	SYNE2
ENSG00000054690	1054.3182620806	0.0843152175470336	0.938022483026755	0.0898861371371081	0.928377697517349	0.963802793032784	PLEKHH1
ENSG00000054793	2691.53673993252	-2.98040479730174	0.619058108807627	-4.81441847687339	1.47629154397951e-06	0.000390327918331093	ATP9A
ENSG00000054803	53.9430584118948	-3.81207255236433	2.40328379587382	-1.5861932572879	0.112695476873004	0.257733882576516	CBLN4
ENSG00000054938	60.3204426920784	4.90779120040956	1.74762645969984	2.80826098344407	0.00498098420554812	0.0273795248236389	CHRDL2
ENSG00000054965	3367.65465948894	-0.351037424349239	0.468111484076831	-0.749901329683301	0.453314133604163	0.65062666784258	FAM168A
ENSG00000054967	163.353989314276	1.14538181473416	0.681295345636815	1.68118250340249	0.0927274709331437	0.223694747016621	RELT
ENSG00000054983	655.674695246114	0.820741376824638	0.639241052221073	1.28393095839658	0.199166113871108	0.38315713729097	GALC
ENSG00000055044	684.181779201431	-0.631896202027142	0.692956640138142	-0.91188418643506	0.361829686902298	0.566933051509957	NOP58
ENSG00000055070	365.274426033333	0.660038195121281	0.528456029666802	1.24899359278282	0.211667417330497	0.398967325036674	SZRD1
ENSG00000055118	170.051059759618	-0.897921987109126	0.94922062007079	-0.945957102198392	0.344170466632791	0.549559363318663	KCNH2
ENSG00000055130	1396.3000274156	-0.50346409319537	0.464504825738264	-1.0838726861345	0.278421251650261	0.47853842095976	CUL1
ENSG00000055147	356.701639874613	0.505794175179197	0.533235666448536	0.948537779829873	0.342855749185049	0.548147721872633	FAM114A2
ENSG00000055163	2177.06991437511	-1.32072769411421	0.467342727157862	-2.82603669077337	0.00471278655047415	0.0262712558332252	CYFIP2
ENSG00000055208	1920.77332299848	0.692561622138637	0.474015176089434	1.46105368999403	0.144000707756149	0.307052035026748	TAB2
ENSG00000055211	348.122846056304	0.300205028663058	0.765671805923746	0.39208055767559	0.694998692501008	0.827708247623168	GINM1
ENSG00000055332	1324.29085352366	0.0110684513801178	0.694589725289404	0.0159352362655611	0.987286059092128	0.993967303601076	EIF2AK2
ENSG00000055483	729.43037916398	-0.138887054888333	0.564343514994436	-0.24610374922037	0.80560192086468	0.89619682975331	USP36
ENSG00000055609	5833.08586335233	-0.191213456718623	0.542029240820294	-0.352773323500491	0.724258384376394	0.845490571517447	KMT2C
ENSG00000055732	55.4590136319279	5.70422989251123	1.42140525768806	4.01309187626704	5.99285740519572e-05	0.00220902492481359	MCOLN3
ENSG00000055813	1165.93293046634	-2.07857649574012	0.866970551443855	-2.39751683869591	0.0165066222638774	0.0634815774213726	CCDC85A
ENSG00000055917	2599.75460976305	-0.975571587048401	0.687276524783695	-1.41947462465045	0.155760689725118	0.323618537408391	PUM2
ENSG00000055950	106.021180663446	0.421665668661888	0.505564071707045	0.834049910307368	0.40425285945128	0.60587864141157	MRPL43
ENSG00000055957	15.5093379406308	6.12952827366865	2.31006770799432	2.65339766988497	0.00796859282587469	0.0380198784313505	ITIH1
ENSG00000056050	153.190318724843	-0.193252965597799	0.415735507338626	-0.464845946969812	0.64204178140678	0.791085145546731	HPF1
ENSG00000056097	1878.32629137152	-0.690838529227491	0.648142905892545	-1.06587378022159	0.286480703004001	0.487583082915204	ZFR
ENSG00000056277	305.597668735247	-0.409149057915977	0.485244896610046	-0.843180548160982	0.399127475595427	0.601510524865471	ZNF280C
ENSG00000056291	182.304748278603	2.82924860454142	1.75505775257802	1.61205441837199	0.106950098411819	0.248413016405482	NPFFR2
ENSG00000056487	1005.7609641729	0.407362946616416	0.803132554468327	0.50721757491961	0.612002164828148	0.770085966075287	PHF21B
ENSG00000056558	168.340567822937	1.84942114128982	0.542331793582717	3.41012856552683	0.00064932262700088	0.00741871196645229	TRAF1
ENSG00000056586	1063.13476338226	-0.566029839489589	0.673042985947272	-0.841001022680493	0.400347361493184	0.602312338182433	RC3H2
ENSG00000056736	237.812355950259	1.46641447282363	1.03479569255127	1.417105312072	0.15645213970136	0.324565990859192	IL17RB
ENSG00000056972	285.91960505881	2.45024936898625	0.678963404908971	3.60880918068737	0.000307605758909535	0.0049811898891858	TRAF3IP2
ENSG00000056998	660.329278616396	-0.278306678943585	0.964414385266152	-0.288575827150048	0.772905995991529	0.875057382486111	GYG2
ENSG00000057019	1394.79414581253	-0.0755139255555985	0.80589466581382	-0.0937019796245232	0.925345897685601	0.962621565857045	DCBLD2
ENSG00000057252	458.385183885483	0.53868962128656	0.574364818239418	0.937887565846716	0.348302193829524	0.553538362322728	SOAT1
ENSG00000057294	261.217406136161	2.0538375584357	0.976649102864975	2.10294316803325	0.0354707377169058	0.111321806836833	PKP2
ENSG00000057468	224.756473792499	1.70861439980479	0.936150851076962	1.82514858352067	0.0679786103625216	0.179554181081439	MSH4
ENSG00000057593	19.9532141938805	2.87302263566813	1.73081976107531	1.65992017209418	0.0969305127958037	0.23105776070368	F7
ENSG00000057608	1086.60389789122	0.0718011695748203	0.783107974046737	0.0916874453516101	0.9269463725308	0.963232363696704	GDI2
ENSG00000057657	141.485933442717	3.60558783661236	1.0350673215797	3.48343316559312	0.000495026704118131	0.00636608035725052	PRDM1
ENSG00000057663	904.604798016695	0.12954063078234	0.383279183536718	0.337979823446191	0.735378392579085	0.85183115506066	ATG5
ENSG00000057704	810.588265252817	0.184168948942318	0.773393643573935	0.238130931735168	0.811779544623065	0.899854687926045	TMCC3
ENSG00000057757	163.14196598812	-1.94202409403177	0.68461602729416	-2.83666174411272	0.00455878811087474	0.0256869698487135	PITHD1
ENSG00000057935	1412.44852287505	-0.0498786096573851	0.514972323392125	-0.0968568744215893	0.922840056947053	0.961429267852693	MTA3
ENSG00000058056	805.654409922393	-0.495248724198316	0.334604473363578	-1.48010192218854	0.138846048681686	0.299613632546028	USP13
ENSG00000058063	1169.99387368102	-0.77844878257826	0.522796859906311	-1.48900814499491	0.136485223935914	0.295815736900825	ATP11B
ENSG00000058085	148.788249136634	5.15048190971271	1.64268624169659	3.13540211087007	0.00171618693258719	0.0132296681594124	LAMC2
ENSG00000058091	5997.4094003024	-0.180997686097286	0.576791953664441	-0.313800643277671	0.753672455782649	0.863861987180069	CDK14
ENSG00000058262	781.959210892735	0.483873912758358	0.919542383841168	0.526211647512201	0.598741162190456	0.759872866879615	SEC61A1
ENSG00000058272	3109.60879979905	-0.786307788327188	0.499056396254678	-1.57558904009302	0.115120543575706	0.261716987753081	PPP1R12A
ENSG00000058335	612.348945009154	-1.79078422237361	1.75411115554544	-1.02090692298047	0.30729853885378	0.510206863505204	RASGRF1
ENSG00000058404	910.178021118478	-1.30245551457578	1.27887207336026	-1.01844081335951	0.308468514712951	0.511636378556335	CAMK2B
ENSG00000058453	3138.47234374184	2.12634365653094	1.26460757970303	1.68142567754519	0.0926802614515875	0.22363303693785	CROCC
ENSG00000058600	480.144834923872	-0.16197662801981	0.566333529884076	-0.286009249801907	0.774871037038931	0.876451532567979	POLR3E
ENSG00000058668	3059.10194710963	-0.543191143180343	0.938323606030615	-0.578895318938209	0.56265980894439	0.734269985432351	ATP2B4
ENSG00000058673	1125.91855268475	-0.450460865006664	0.594397014132402	-0.757845100659142	0.448543719112901	0.646281742442563	ZC3H11A
ENSG00000058729	247.909168513169	-0.0671278191167079	0.553593458243817	-0.121258331573606	0.903486423004039	0.951912963840655	RIOK2
ENSG00000058799	243.56495980442	0.720424153999259	0.3719588443533	1.93683834901631	0.0527651065402388	0.149142924842209	YIPF1
ENSG00000058804	324.408699414956	0.181932224127433	0.432286313763246	0.420860476806752	0.673856967232162	0.812513008695832	NDC1
ENSG00000058866	4796.715885604	1.45684608611415	1.16698960539175	1.24837965941016	0.211892054365016	0.399281555696571	DGKG
ENSG00000059122	320.478252731481	-0.18773720209187	0.593920480564766	-0.316098212193909	0.751927963689498	0.862785393471043	FLYWCH1
ENSG00000059145	283.211655246527	0.510418964689581	0.610037983305799	0.836700301715016	0.402761049514965	0.604625659468394	UNKL
ENSG00000059377	1565.746031741	2.60004797112575	0.858927955757741	3.02708504676856	0.00246924475047305	0.0168686858919829	TBXAS1
ENSG00000059378	316.330220916195	3.12784779124194	0.706916423945462	4.42463590502638	9.66050725438846e-06	0.000937885584570418	PARP12
ENSG00000059573	418.961937072847	0.494586022150559	0.700649037904076	0.705896954672293	0.480252221532586	0.671476381952153	ALDH18A1
ENSG00000059588	1186.19550476589	-2.27460205799496	0.574222364379763	-3.96118681384316	7.45781543646207e-05	0.00245183092862638	TARBP1
ENSG00000059691	475.124502342532	0.347855779476165	0.522635966691845	0.66557948867929	0.505679920412849	0.69228434784623	GATB
ENSG00000059728	309.273521571679	-0.92900621219676	0.548428806994282	-1.69394131079341	0.0902764359078853	0.219394337541328	MXD1
ENSG00000059758	1347.27425042976	-1.84537005564164	0.581519851104796	-3.17335694067145	0.00150687142620778	0.0122294325834186	CDK17
ENSG00000059804	321.429764988189	-0.8788891705152	0.953615095931634	-0.921639322054323	0.35671674049587	0.561968750257906	SLC2A3
ENSG00000059915	193.893684294125	-2.97439820432917	0.975542147421476	-3.04896944964501	0.00229627831755332	0.0160638495699205	PSD
ENSG00000060069	462.396194796892	0.537580740372755	0.426309759916333	1.26100969510588	0.2073053541405	0.393651737215004	CTDP1
ENSG00000060138	653.478085987064	2.94737692099849	1.15235337702997	2.55770233311152	0.0105366241589712	0.0461820370884626	YBX3
ENSG00000060140	163.497194005653	-1.38352014478712	1.86538922938278	-0.741679067829133	0.458281805122264	0.654973353246479	STYK1
ENSG00000060237	3048.25170062073	-0.594012080291057	0.535154022131938	-1.10998339865716	0.267006180341031	0.464939570876756	WNK1
ENSG00000060339	1542.10739822567	-0.295273721604042	0.764588913184092	-0.386186245330697	0.699358739746712	0.830149783549869	CCAR1
ENSG00000060491	302.230008653831	0.143987763879447	0.930940050323965	0.154669211867445	0.877082103228627	0.936972312521471	OGFR
ENSG00000060558	68.1070723800044	2.53312057322405	1.03774643904919	2.44098218785019	0.0146473772007803	0.0582374760882401	GNA15
ENSG00000060566	25.5578706293277	3.66685339611918	2.03049744485926	1.80588919498657	0.0709356491925	0.184961715933089	CREB3L3
ENSG00000060642	67.7573932048282	-0.411801648949815	0.4510685370687	-0.912946958406669	0.361270438696354	0.566563886076286	PIGV
ENSG00000060656	415.260287718618	-0.74476647001756	0.679118498969402	-1.09666644502805	0.272787229860872	0.471513785332861	PTPRU
ENSG00000060688	347.250693145256	-0.3580308671993	0.488062215469666	-0.733576285668343	0.463207018429295	0.658602964217254	SNRNP40
ENSG00000060709	1343.72297415298	-1.01750191732599	1.37666345121039	-0.739107235273362	0.459841883738363	0.656254615971054	RIMBP2
ENSG00000060718	2027.07489423397	1.18736192826521	1.1557745443149	1.02733005680536	0.304265073873744	0.507165682946571	COL11A1
ENSG00000060749	1256.43543337507	-0.271982264467855	0.636766232764137	-0.427130476575693	0.669284296042901	0.810027505435512	QSER1
ENSG00000060762	371.659954517934	-0.284656648115866	0.68758986091617	-0.413991922069035	0.678880022759422	0.816016872644033	MPC1
ENSG00000060971	266.631334159125	0.126864513136912	0.373646530310736	0.339530820830606	0.734209882883654	0.851383736227841	ACAA1
ENSG00000060982	1082.31460493466	0.150527819293438	0.868014282787314	0.173416293116828	0.862324219074532	0.92928253302633	BCAT1
ENSG00000061273	408.74080155555	1.13682150499767	0.565289801248057	2.011041951381	0.0443210257527894	0.131324615495334	HDAC7
ENSG00000061337	355.586433820676	-1.01569027082676	0.968107250573339	-1.04915056696997	0.294108825884973	0.495670449101496	LZTS1
ENSG00000061455	917.641715914937	0.47827346535568	1.46809439663834	0.325778414828663	0.744592011050491	0.857603776123042	PRDM6
ENSG00000061492	19.7196806875704	1.00426822545132	1.79240987437866	0.560289384591484	0.575282066901299	0.743408411203858	WNT8A
ENSG00000061656	11.7627131768026	0.270215569166626	1.12527107605846	0.240133755248667	0.810226566755526	0.898876524452443	SPAG4
ENSG00000061676	2340.17155503288	-1.18973625809423	0.656084696554256	-1.8133882170133	0.0697719656170432	0.182835593605034	NCKAP1
ENSG00000061794	300.995305087299	-0.832412548617609	0.454995978557484	-1.82949429851377	0.0673255926569606	0.178307624302419	MRPS35
ENSG00000061918	300.648542218234	-2.18168565041918	0.856916551101166	-2.54597212250789	0.010897389068109	0.0472227804986224	GUCY1B1
ENSG00000061936	1422.72949175762	0.121790629193451	0.47476195110724	0.256529885997416	0.797541706616825	0.891099499557879	SFSWAP
ENSG00000061938	1506.42785034592	1.47755267713517	1.1089191665776	1.33242595282689	0.182720258620667	0.362172390966165	TNK2
ENSG00000061987	2196.47948560718	-0.568879494807304	0.490169491915238	-1.16057711503938	0.245813916528779	0.441023058594911	MON2
ENSG00000062038	223.457927416571	1.51250598487247	1.04948728820538	1.44118561689189	0.14953225067749	0.314565352162748	CDH3
ENSG00000062096	101.197283653968	0.789887692350869	1.49836931460836	0.527164888288793	0.598079089153774	0.759583742903063	ARSF
ENSG00000062194	1322.37311295038	-0.437024316581006	0.447164112880571	-0.977324217200155	0.328408667538003	0.532849182896694	GPBP1
ENSG00000062282	79.1986758640984	-0.100928044139862	1.33634900325359	-0.0755252137683602	0.939796837137106	0.969872557726038	DGAT2
ENSG00000062370	90.9889988722731	-0.785119064601159	0.791523083971127	-0.99190924497383	0.32124179888131	0.525425860876898	ZNF112
ENSG00000062485	257.115316197972	-0.537752190075261	0.84229470680937	-0.638437100135981	0.523189186847685	0.705282216090174	CS
ENSG00000062524	15.0808104880316	2.071320613138	1.69513163469365	1.22192316557902	0.221736684187199	0.411495368599757	LTK
ENSG00000062598	901.27463170193	-0.677727217375966	0.388568593592996	-1.74416365231475	0.0811305573863235	0.203579516586796	ELMO2
ENSG00000062650	1133.07968501939	-0.326466965667978	0.577078247268608	-0.565723915627026	0.571581474950181	0.741095574675202	WAPL
ENSG00000062716	1432.27071908415	0.869537409539273	0.79554435828059	1.09300933441173	0.274389701388568	0.473512862806827	VMP1
ENSG00000062725	882.282189274138	-0.292974151501729	0.419120810142753	-0.699020770173502	0.4845390507185	0.674551166676173	APPBP2
ENSG00000062822	137.162844216024	1.07872613833141	0.632615182030704	1.70518534643554	0.0881598620754118	0.21615577280738	POLD1
ENSG00000063015	486.808136106746	-4.17832081052267	1.41887334114969	-2.94481592496273	0.00323146852180824	0.0203296433107614	SEZ6
ENSG00000063046	865.19999702612	-0.517527057362476	0.795763264756211	-0.650353038753335	0.515464204261192	0.699876179297517	EIF4B
ENSG00000063127	141.834442430927	-0.546038186361584	1.00538759195669	-0.543112119872976	0.587052608389692	0.751728335431942	SLC6A16
ENSG00000063176	126.569889092644	0.540143686051894	0.765154095697785	0.705927981159543	0.480232925611936	0.671476381952153	SPHK2
ENSG00000063177	450.778095369604	1.01080332131767	1.38053309168435	0.732183333674691	0.464056675407385	0.65935330429774	RPL18
ENSG00000063180	237.136985539756	-0.71497389162596	1.28861162843436	-0.55484047780528	0.579003777747501	0.746429795533228	CA11
ENSG00000063241	99.223434784632	2.15053311278824	0.806299468260338	2.66716424534944	0.00764942785681118	0.0368380341525381	ISOC2
ENSG00000063244	854.387535207758	0.214145070326128	0.856581513924401	0.249999640250266	0.802587626841669	0.894173908277024	U2AF2
ENSG00000063245	476.292314802099	-0.462200279004403	0.667741610823064	-0.692184329256778	0.488821578554175	0.678367642181455	EPN1
ENSG00000063322	242.258045040691	-0.546674387406304	0.768600722969741	-0.711259267743138	0.476923587544571	0.66919460464693	MED29
ENSG00000063438	141.466542710277	0.796983883812398	1.1293620039231	0.705693905978677	0.480378511535416	0.671607547835904	AHRR
ENSG00000063587	281.670988720056	-0.0925997526798722	0.726360711809225	-0.127484528243858	0.89855691793725	0.948701036762197	ZNF275
ENSG00000063601	895.549458796911	-0.26091954025972	0.542342526094392	-0.481097328175051	0.630447326922942	0.782857880919583	MTMR1
ENSG00000063660	847.380755780062	-0.332350086310329	1.08591859072091	-0.306054329624924	0.759563280079232	0.867502986234311	GPC1
ENSG00000063761	505.22742121309	0.895563228157743	0.703238879938401	1.27348366779179	0.202846464443235	0.387784232062646	ADCK1
ENSG00000063854	245.890074729476	-0.415546913559586	0.545052272810708	-0.762398276805098	0.44582233440299	0.64406595313116	HAGH
ENSG00000063978	1138.84620322978	0.0675125716102051	0.345953711228079	0.195149146891781	0.845276188470494	0.919372383040419	RNF4
ENSG00000064012	168.55590005986	4.15801503130261	1.04330866196833	3.98541216312535	6.73630934209865e-05	0.00233552408630454	CASP8
ENSG00000064042	3677.8419477723	-1.84982580160699	0.842161389167286	-2.19652174203339	0.0280546207092034	0.093646731500503	LIMCH1
ENSG00000064102	340.913875089282	0.5115985395296	0.427582972798721	1.19648950513852	0.231505591646814	0.42358026275566	INTS13
ENSG00000064115	707.39844832472	-0.0376975285840399	0.523257884280928	-0.0720438806877123	0.942566986817546	0.971530534594241	TM7SF3
ENSG00000064199	206.612363643535	1.12170887539093	1.04321651990447	1.07524071368583	0.282266971732572	0.483275269784556	SPA17
ENSG00000064201	17.4269292309228	5.13301956797823	1.78476622176517	2.87601788143523	0.00402726896611071	0.0235121103755515	TSPAN32
ENSG00000064205	20.9020186790235	3.95340008258366	2.03235619252638	1.9452299243221	0.0517473117966217	0.147090400088294	CCN5
ENSG00000064225	1369.64143526428	0.204618791586754	0.737905949458494	0.277296573820704	0.781552390149802	0.881019748761271	ST3GAL6
ENSG00000064270	225.684608483642	0.833128638686753	1.25527275150429	0.663703276987692	0.506880241589039	0.69319334143375	ATP2C2
ENSG00000064300	110.387142611892	5.24868765955255	1.30393319316778	4.0252734473316	5.69091466062457e-05	0.0021702550947346	NGFR
ENSG00000064309	788.964710635052	-0.262292411384651	0.883022696542143	-0.297039263443364	0.766436533281633	0.871166991245583	CDON
ENSG00000064313	936.770360807912	-0.463951686931346	0.307740957791206	-1.50760461090826	0.131655751947643	0.288523664108236	TAF2
ENSG00000064393	4444.39647249784	1.18629370044499	0.615329269316082	1.92790065352087	0.05386748445146	0.151492684750679	HIPK2
ENSG00000064419	869.426194402988	-0.408383424203774	0.441478473530499	-0.925035870804607	0.354947248918979	0.560173560283566	TNPO3
ENSG00000064489	32.6193339212355	2.09496893573474	0.988879036421278	2.11852901980445	0.0341302898933574	0.108226089188226	NA
ENSG00000064490	66.2223201928636	1.36280781439153	0.720567921476324	1.89129681432302	0.0585847337269301	0.161293803243307	RFXANK
ENSG00000064545	89.7730905643254	0.292184771578378	0.606597364216051	0.481678274279989	0.630034511936063	0.782538511161382	TMEM161A
ENSG00000064547	26.4953307854303	-0.142776622250424	1.25332953092219	-0.113917863361419	0.909302904835694	0.954922962683814	LPAR2
ENSG00000064601	276.24623979488	0.49469830117372	1.01116948314918	0.48923381235066	0.624676173905972	0.778924179944621	CTSA
ENSG00000064607	1163.9775330757	-0.921227117060811	0.600610927862555	-1.53381677609374	0.12507473464936	0.27819946625945	SUGP2
ENSG00000064651	959.714554799446	-0.645971558707043	0.675254782458961	-0.956633815098232	0.338752114815955	0.544208746292662	SLC12A2
ENSG00000064652	1026.17685659416	0.245945078042497	0.435221693644411	0.565102984603157	0.57200371857385	0.741225445673882	SNX24
ENSG00000064655	2530.93506427463	1.0144577903193	1.05672987251959	0.959997267703339	0.337056590069465	0.542369716445916	EYA2
ENSG00000064666	83.573177049461	3.58942043709933	1.40852412354602	2.54835567037561	0.0108232061917862	0.0470033217692439	CNN2
ENSG00000064687	109.295017680435	-0.294073884574695	1.00742283432189	-0.291907106485868	0.770357649830326	0.873272781690851	ABCA7
ENSG00000064692	1865.11593903866	-1.72065415115041	1.25312384463106	-1.37309186041145	0.16972379115182	0.343921438238949	SNCAIP
ENSG00000064703	130.484830524353	-0.158868700115879	0.617455587432765	-0.257295752681448	0.796950470984492	0.89074909342105	DDX20
ENSG00000064726	655.730914107399	-0.752100347889893	0.539414329457079	-1.39429063489448	0.163229857801576	0.334766717339675	BTBD1
ENSG00000064763	1120.49805464613	0.552368924646108	0.891987851568345	0.619256107215923	0.535747654997097	0.714295664583171	FAR2
ENSG00000064787	2165.27809517856	2.95942372854592	1.63326419573247	1.81196877778779	0.0699910209440766	0.183184954069429	BCAS1
ENSG00000064886	291.218812203997	7.63131100002129	1.36743865415167	5.58073371470954	2.39506084281093e-08	2.35845062707082e-05	CHI3L2
ENSG00000064932	629.925968615603	3.09098278280415	0.930999291466506	3.32006996260464	0.000899948916115662	0.00896005952641106	SBNO2
ENSG00000064933	903.59127764551	-0.238471216942165	0.49193032314398	-0.484766247825645	0.627842167409351	0.781214309199127	PMS1
ENSG00000064961	156.691942320327	1.5862182792067	0.99036382581179	1.60165207761552	0.109232567871553	0.252184913588907	HMG20B
ENSG00000064989	612.63781592794	3.08892931783942	1.25733735991258	2.45672276695427	0.0140210841981578	0.0563904370712158	CALCRL
ENSG00000064995	218.142901331557	-0.673591373997068	0.678865258733895	-0.992231323272216	0.321084695887525	0.525235128345687	TAF11
ENSG00000064999	2351.57965373052	0.376271327308771	0.392712253088266	0.958134930473382	0.337994723602024	0.543414157158005	ANKS1A
ENSG00000065000	1574.8029819044	-0.661718533353296	0.724478426520325	-0.913372309140431	0.361046764061662	0.56629900136765	AP3D1
ENSG00000065029	355.104902027814	0.505217017659961	0.405596856779978	1.24561373988661	0.212906235555187	0.400455912216061	ZNF76
ENSG00000065054	114.640115592435	0.126792276652374	0.867155824882501	0.146216254350312	0.883750674346301	0.939979436004895	SLC9A3R2
ENSG00000065057	46.0499948970542	0.517304967283891	0.749754569328139	0.689965741385813	0.490215731588902	0.679343996349478	NTHL1
ENSG00000065060	559.109409311356	0.0435053199059442	0.272225708825778	0.15981341399973	0.873028057054701	0.935212763770937	UHRF1BP1
ENSG00000065135	831.849879342065	-0.232910747094954	0.453394978611022	-0.513703852231619	0.607459058262846	0.767088006139338	GNAI3
ENSG00000065150	1050.20450811074	-0.806035946571925	0.904314285560067	-0.891322806067056	0.372756017154908	0.577942648695343	IPO5
ENSG00000065154	236.438968518684	-0.907952157310158	0.768603330834615	-1.18130135648024	0.237483028635666	0.430813708521433	OAT
ENSG00000065183	426.235600702196	-0.618010234505006	0.699002554564945	-0.884131582165178	0.376625186270319	0.58177576954388	WDR3
ENSG00000065243	1831.32377171625	-0.011250888086058	0.55588381993999	-0.020239639439897	0.98385220665398	0.992272669744214	PKN2
ENSG00000065268	91.9265296613058	-0.395334803599709	0.73069673927492	-0.541038138464946	0.588481295536501	0.752765353853724	WDR18
ENSG00000065308	526.996515445049	1.79632088901188	0.772980841403832	2.32388798375589	0.020131498454007	0.0734213856314657	TRAM2
ENSG00000065320	1869.15830040366	4.92086955732791	1.01927231449496	4.82782617299497	1.38031494037213e-06	0.000390327918331093	NTN1
ENSG00000065325	117.299461254059	2.12172179172013	1.76074672414646	1.20501248852169	0.228198480813314	0.419645743418277	GLP2R
ENSG00000065328	115.529320152126	4.3557347642209	1.30717019599434	3.33218641120224	0.000861665184603772	0.00871953430220486	MCM10
ENSG00000065357	313.983558473952	0.0378505238572911	0.568925436874776	0.0665298497905311	0.946955993651314	0.973701108483692	DGKA
ENSG00000065361	379.170258903126	0.787429486543714	1.3803386033712	0.570461106152199	0.568364994585184	0.738527652966439	ERBB3
ENSG00000065413	3025.33889571738	0.360056562058685	0.595651443355098	0.60447526162383	0.545527711585987	0.721381733462503	ANKRD44
ENSG00000065427	348.890635414927	0.0815325634116094	0.881481938899527	0.0924948768813091	0.926304861430222	0.962952856903054	KARS1
ENSG00000065457	220.258185183987	-0.629558088372228	0.448859679239348	-1.40257215671298	0.160744459473308	0.33101321225339	ADAT1
ENSG00000065485	656.914555397585	0.594947149327602	0.865601010472581	0.687322614148505	0.491879451271501	0.680691639753956	PDIA5
ENSG00000065491	512.338672498089	-0.183200854550528	0.337943531564747	-0.54210493008187	0.587746222631624	0.752217575859672	TBC1D22B
ENSG00000065518	149.763758849931	-0.500894401129506	0.5150958665749	-0.972429471158785	0.330836936301822	0.535606348780095	NDUFB4
ENSG00000065526	1966.84554287767	-0.714400910668767	0.586293655728337	-1.21850356675152	0.223032670191062	0.413010888052384	SPEN
ENSG00000065534	952.544896534691	1.53472663598246	0.899707217537382	1.70580674031182	0.0880440677635835	0.215974291492662	MYLK
ENSG00000065548	697.134173663065	-1.18505057004499	0.841268882223927	-1.40864662307758	0.158939685406545	0.328080829958269	ZC3H15
ENSG00000065559	1441.0868155383	-0.898148777953044	0.443017888347988	-2.02734201389077	0.0426274476295734	0.127309790515879	MAP2K4
ENSG00000065600	297.548578386573	0.490310169917658	0.632715197768493	0.774930287192279	0.438380854188255	0.638130204403698	PACC1
ENSG00000065609	1679.41383302302	-1.74231150247981	0.94984913106576	-1.83430341250603	0.0666089678985569	0.176908148879304	SNAP91
ENSG00000065613	999.959704373387	-1.0290573425214	0.769539584302573	-1.33723769837522	0.181145060085571	0.360044088572618	SLK
ENSG00000065615	679.650419533818	0.154172287409776	0.37975133448064	0.405982213652064	0.684755669183907	0.820640342011212	CYB5R4
ENSG00000065618	107.751713597165	7.49455762843155	1.90651964566131	3.93101515921276	8.45879376864149e-05	0.00259524326916524	COL17A1
ENSG00000065621	249.379641995198	0.310926203803809	0.979514671955434	0.317428837674374	0.750918228474244	0.8620094396924	GSTO2
ENSG00000065665	343.682527013179	-1.78147886005006	0.527572201889534	-3.37674891449848	0.00073347972377724	0.00789158543599873	SEC61A2
ENSG00000065675	379.467214358467	1.92241022117779	1.21386231371652	1.58371357233415	0.113258914797897	0.258650590735031	PRKCQ
ENSG00000065717	304.677837045714	0.397814404359903	1.13590330892187	0.350218545218856	0.726174689955208	0.846623804114774	TLE2
ENSG00000065802	272.368717372869	-1.03286825911196	0.529271724967827	-1.95148958538214	0.0509988339068241	0.145502881672077	ASB1
ENSG00000065809	1131.18048531241	0.26252318386171	0.966137629104754	0.271724416846252	0.785833925502993	0.884178266707892	FAM107B
ENSG00000065833	832.983507050265	0.886732053314822	0.909955607846846	0.974478365393037	0.329819076059293	0.534676126828953	ME1
ENSG00000065882	1830.89719235636	0.779008704893745	0.532904234547253	1.46181744184409	0.143791243177143	0.306858526074318	TBC1D1
ENSG00000065883	2249.18060147265	-0.433351037244065	0.435219616735206	-0.995706582563631	0.319392730855888	0.52332253852648	CDK13
ENSG00000065911	236.112259711347	1.34407078059344	1.13995144985213	1.17905967027611	0.238374416226013	0.431816710284927	MTHFD2
ENSG00000065923	1045.39741617085	-0.584486951785647	0.693547966667885	-0.842749139030404	0.399368758634427	0.601529054462189	SLC9A7
ENSG00000065970	269.187852695719	-0.52937952411643	0.50035498525239	-1.05800789383441	0.29005184358881	0.491194994150601	FOXJ2
ENSG00000065978	848.138910895767	-0.408663173714463	1.03782390162425	-0.393769283088281	0.693751384535834	0.826863681891442	YBX1
ENSG00000065989	227.45945018701	-0.190144240314118	0.772319417279101	-0.2461989638743	0.805528217587873	0.896191855140669	PDE4A
ENSG00000066027	459.661361884209	-0.00783068923078281	0.645235664653514	-0.0121361692475381	0.990316975627312	0.995366724024279	PPP2R5A
ENSG00000066032	14854.3675929357	-1.41786868969418	1.01337412142816	-1.39915620471535	0.161766146401632	0.332584556330018	CTNNA2
ENSG00000066044	984.810242387568	0.844265122952568	0.4556095369434	1.85304532608467	0.0638758622762363	0.171597932743974	ELAVL1
ENSG00000066056	67.786796010177	2.19205018013879	1.01971287566151	2.14967392533586	0.0315810163579562	0.102264929105258	TIE1
ENSG00000066084	2663.98848392742	-0.228382236166503	0.473630994134472	-0.482194448832167	0.629667819921546	0.782348931236706	DIP2B
ENSG00000066117	410.979993666863	-0.742197311080925	0.726066995033043	-1.02221601609525	0.306678672045187	0.509635001425167	SMARCD1
ENSG00000066135	962.740692389524	-0.305643200137562	0.496629032230705	-0.615435627604585	0.538267068855025	0.716315381739692	KDM4A
ENSG00000066136	736.439291172812	-0.219346324843056	0.315799338027992	-0.694574998835537	0.487321684718128	0.677103078565221	NFYC
ENSG00000066185	62.2909968655402	2.52756030314216	0.991996962675623	2.54795165534056	0.0108357486209879	0.0470246475830868	ZMYND12
ENSG00000066230	420.945952938094	7.67767901589198	2.08577392448999	3.68097372670401	0.000232344948222298	0.00427286718564524	SLC9A3
ENSG00000066248	562.334916300524	-0.984267262353649	1.10231979099926	-0.892905371372682	0.371907850390201	0.577031995664689	NGEF
ENSG00000066279	361.358997041909	2.61899057347926	1.32003385277671	1.9840328851947	0.0472521740436887	0.137522890579488	ASPM
ENSG00000066294	267.416834383319	2.14391821179225	1.01553060161229	2.11113107609804	0.0347610470055466	0.109660364763951	CD84
ENSG00000066322	84.4073286561255	1.73918355655411	0.869091523756536	2.00115121251755	0.0453760967684362	0.133589451178031	ELOVL1
ENSG00000066336	274.681097046071	2.81340992159484	0.893777036728193	3.14777601793593	0.00164517701350596	0.0128315714070422	SPI1
ENSG00000066379	28.6874070707019	0.855314589336563	0.727359569653393	1.17591714610168	0.239627986481955	0.433266340164409	POLR1H
ENSG00000066382	2541.38812215181	-0.296548762097619	1.09242698008711	-0.271458658110011	0.7860382923306	0.884309115233365	MPPED2
ENSG00000066405	54.9295991770313	6.82554304492928	1.93154862967759	3.53371535153561	0.00040976212223724	0.00574715573344911	CLDN18
ENSG00000066422	394.041585570053	-1.01414360480554	0.590940383687838	-1.71615214123065	0.0861342000407282	0.212170234978227	ZBTB11
ENSG00000066427	492.699225907156	0.173593261400094	0.356285775837959	0.487230400910097	0.626095063617895	0.779890934693709	ATXN3
ENSG00000066455	466.622537126188	-0.00466304098388869	0.60767149604897	-0.00767362137965562	0.993877396063495	0.997129039992177	GOLGA5
ENSG00000066468	1327.44063594984	0.425636746647826	1.42071265397741	0.299593830924375	0.764486990362907	0.870665869217397	FGFR2
ENSG00000066557	438.07096400248	-1.43019198398326	0.470498340695205	-3.03973863514592	0.00236783535098791	0.0163801805411675	LRRC40
ENSG00000066583	127.144679286409	0.476456376018142	0.692035716598371	0.688485239403702	0.491147262335819	0.680184948729128	ISOC1
ENSG00000066629	978.557524015415	0.29669024158247	0.618663637801976	0.479566315933111	0.631535802707979	0.783475276299878	EML1
ENSG00000066651	613.893520553946	-0.225058720233419	0.533016458091048	-0.422235968171503	0.672852790379272	0.812050922879732	TRMT11
ENSG00000066654	332.733903930604	-0.791467767801162	0.904156051723106	-0.875366333381072	0.381374611997371	0.585598277053854	THUMPD1
ENSG00000066697	119.518989308267	-0.496718445424383	0.563955086593448	-0.880776603017794	0.378438745765141	0.58319894776155	MSANTD3
ENSG00000066735	213.635063528798	3.58787609430514	1.79274806124059	2.00132755509568	0.0453571021122664	0.133589451178031	KIF26A
ENSG00000066739	1224.80531170353	-0.630112048963129	0.618873362337631	-1.01815991333517	0.308601966418101	0.51179565831742	ATG2B
ENSG00000066777	2123.62802406778	-0.631830065658509	0.526823069983284	-1.1993211794589	0.230403082794654	0.422235497085311	ARFGEF1
ENSG00000066827	807.263938722996	1.21233939438892	0.573329479327914	2.1145596696163	0.0344674940759465	0.108929039744095	ZFAT
ENSG00000066855	406.743417039153	0.977465226635964	0.574169422840049	1.70239860876093	0.0886806706786525	0.216958725331188	MTFR1
ENSG00000066923	92.6102817339588	2.08332645395471	1.12754926513123	1.84765891689197	0.0646517007410351	0.172996585958825	STAG3
ENSG00000066926	256.723745621101	-0.588111050858572	0.478320061485218	-1.22953456945219	0.218871444909888	0.408066615888022	FECH
ENSG00000066933	3047.31535193138	-0.873998531696072	0.400135898162993	-2.18425423889374	0.028943571348922	0.0958312490204842	MYO9A
ENSG00000067048	349.343096831052	-1.09325693863169	2.20498413179903	-0.495811703524465	0.620027266842062	0.775934631507322	DDX3Y
ENSG00000067057	1240.44635870766	-0.16584934635883	0.961741166635577	-0.172446966099013	0.863086151575046	0.929716024817439	PFKP
ENSG00000067064	255.489017232178	-0.582079334478674	0.933786102032313	-0.623354034946359	0.533051896430993	0.712400967252408	IDI1
ENSG00000067066	1082.51521455561	4.50703062674483	1.08514464464557	4.15339157685924	3.27583462505661e-05	0.00173172912414219	SP100
ENSG00000067082	490.255383482484	1.84181874389855	1.28206608395429	1.43660203397457	0.150831105346881	0.316589162349588	KLF6
ENSG00000067113	1418.25836698784	0.046070299538639	0.661864207001883	0.0696068756268428	0.944506564258412	0.972391279612651	PLPP1
ENSG00000067141	2556.5991268069	-0.722697317707621	0.545819889097806	-1.32405823265652	0.185483705624146	0.365470943173103	NEO1
ENSG00000067167	446.528828699243	0.346651517002125	0.904796791083118	0.383126377567226	0.70162606260171	0.831656006073472	TRAM1
ENSG00000067177	472.622535309514	2.61851455679344	0.678776799821178	3.85769601654517	0.000114460877499105	0.00306088579745664	PHKA1
ENSG00000067182	380.906519107182	2.90763554918791	0.973664941359555	2.98627939209549	0.00282394508885621	0.0185032827922869	TNFRSF1A
ENSG00000067191	322.768262043319	-1.64341386975732	1.0559374408522	-1.55635533524694	0.119623619880066	0.269495243000315	CACNB1
ENSG00000067208	2610.31012261945	-0.285473254820269	0.361235710714173	-0.790268642753731	0.429370895577262	0.629616993967329	EVI5
ENSG00000067221	108.065954773171	-2.1404531188465	0.487578543546696	-4.38996577510697	1.13368502339837e-05	0.00103732179640951	STOML1
ENSG00000067225	3591.40792280155	-1.47223055393251	1.25603612804119	-1.17212436892916	0.241147127443971	0.435222316485599	PKM
ENSG00000067248	604.981237468775	-0.961017711977403	0.570871943193221	-1.68342081518645	0.0922936565362112	0.222882228601228	DHX29
ENSG00000067334	301.545929915661	-0.86270280446006	0.936595972457979	-0.921104542224332	0.356995849012963	0.562248070200995	DNTTIP2
ENSG00000067365	249.020711477482	-0.0641205649863975	0.477524994063072	-0.134276877197193	0.893183636965885	0.945683499504251	METTL22
ENSG00000067369	2422.3072033433	-1.22784608703807	0.515662536588766	-2.38110391955283	0.0172608418181114	0.0654329877097572	TP53BP1
ENSG00000067445	359.753685275872	-1.56676026005984	0.888972764453919	-1.76243898880555	0.0779951561016573	0.198042955921681	TRO
ENSG00000067533	365.53701051525	-0.678787099439768	0.642066730322898	-1.05719089213422	0.290424475682355	0.491544257049878	RRP15
ENSG00000067560	1083.55580410689	0.454076814512441	0.928890780054931	0.488837680664231	0.624956618830772	0.77913293065663	RHOA
ENSG00000067596	587.027367244691	-0.133762366233419	0.468642092484901	-0.285425420333384	0.775318234556497	0.876876272828364	DHX8
ENSG00000067606	552.897398919177	0.241569140992783	1.03175275708416	0.234134718162017	0.814880393699573	0.901747881763082	PRKCZ
ENSG00000067646	255.944581380444	-1.02595937281096	1.62023355375494	-0.633216964574811	0.526591968855219	0.708345496907374	ZFY
ENSG00000067704	542.660505523178	-0.192538775347734	0.73765673988474	-0.261014052929034	0.794081670136901	0.88913621023156	IARS2
ENSG00000067715	5594.59094271296	-3.34344057528759	1.49355023881478	-2.23858594669089	0.0251828694759851	0.0862465316154183	SYT1
ENSG00000067798	2695.75786481811	-1.29243969135598	0.855917998594024	-1.51000410492479	0.131042376744247	0.287458554611397	NAV3
ENSG00000067829	185.867276992372	0.060136112560238	0.893750616719139	0.0672851144774491	0.946354726958458	0.973528735868557	IDH3G
ENSG00000067836	151.876801058285	-2.05688347134347	0.799381544526656	-2.57309351889207	0.0100793968100571	0.0447374643990491	ROGDI
ENSG00000067840	584.556856487949	-2.38870756946007	1.06663603967443	-2.23947764805432	0.02512485408323	0.0860620933554934	PDZD4
ENSG00000067842	348.865403763093	-2.23414075095148	1.53847698831548	-1.45217690476976	0.146452422646857	0.310709925917139	ATP2B3
ENSG00000067900	2101.90037999042	0.102499774793421	0.497249000060375	0.206133697163746	0.83668647742521	0.913990473675432	ROCK1
ENSG00000067955	880.132622565367	0.865943766270274	0.549934052646519	1.57463201651722	0.115341408241494	0.262017464684813	CBFB
ENSG00000067992	363.587216045757	0.012480086493711	0.577040053260606	0.0216277646988131	0.98274488568193	0.991743169094303	PDK3
ENSG00000068001	41.5493852521187	1.27267684527872	1.29230477832176	0.984811684230926	0.324716580253157	0.529225580316443	HYAL2
ENSG00000068024	3407.4809829744	0.0725181929117325	0.668020624599305	0.108556817321667	0.913554013046413	0.95696182745488	HDAC4
ENSG00000068028	103.353754740689	0.783823636697934	0.515889781417085	1.5193625943605	0.128671251953215	0.283878461446766	RASSF1
ENSG00000068078	788.058081214493	1.47535435061302	1.87842292535472	0.785421818856059	0.432206292247108	0.632168193335546	FGFR3
ENSG00000068079	63.3986652106927	4.28658419000424	1.16695008510816	3.67332265938944	0.000239416855448715	0.00435052825467836	IFI35
ENSG00000068097	352.436104429543	0.221215384855626	0.627375364079637	0.352604513216981	0.724384953603879	0.845490571517447	HEATR6
ENSG00000068120	132.92485555688	-0.0858005759654588	0.852409969887325	-0.100656466954276	0.919823170129955	0.959619729638631	COASY
ENSG00000068137	124.633827899845	1.15545812955529	0.848696692086683	1.36145002134317	0.17337151755264	0.349439077587081	PLEKHH3
ENSG00000068305	3426.62041434393	-0.354842809454199	0.594383776672005	-0.596992756836312	0.550512216493585	0.724775076390835	MEF2A
ENSG00000068308	507.47994612596	-0.080137958265195	0.647496644110531	-0.123765827968546	0.901500689066562	0.950838148995584	OTUD5
ENSG00000068323	288.623491787042	-0.0832058367081455	0.767320957351622	-0.108436809800331	0.913649203274093	0.957013062227989	TFE3
ENSG00000068354	142.585154677694	-0.36026781098191	0.397935300569671	-0.905342678737378	0.365283872889373	0.570547154337279	TBC1D25
ENSG00000068366	996.618874052669	-1.13989902529764	0.56539047711143	-2.01612703334051	0.0437866938906235	0.130150891822775	ACSL4
ENSG00000068383	1098.99664771336	1.50581968542492	1.05841506960743	1.42271187236916	0.154819697515895	0.322213820947182	INPP5A
ENSG00000068394	177.910957670423	0.191179673272805	0.698477580907792	0.273709104627717	0.784308180385332	0.882987198507638	GPKOW
ENSG00000068400	829.663127711258	-0.872212796260608	0.866491295684368	-1.00660306757233	0.314125559742204	0.517882679574985	GRIPAP1
ENSG00000068438	103.472812464665	0.340416176554572	0.805696112196734	0.422511876874304	0.672651433509842	0.812050922879732	FTSJ1
ENSG00000068489	96.7671833411367	2.61458387452273	1.05549838753287	2.47710835507204	0.0132451684226573	0.0541222939177227	PRR11
ENSG00000068615	691.206315271109	-1.92925209934918	0.93860817403334	-2.05543926925215	0.0398365958499112	0.120988147738371	REEP1
ENSG00000068650	1532.53846402042	0.854971516224298	0.583440977330277	1.46539504327669	0.142813169008919	0.305447733654858	ATP11A
ENSG00000068654	810.928623853266	-0.227457938511819	0.410187420310682	-0.554521975197434	0.57922167065145	0.746579393210255	POLR1A
ENSG00000068697	309.189731417614	0.69239951680603	0.898537472999195	0.770585020227254	0.440952942993468	0.63998216649087	LAPTM4A
ENSG00000068724	1278.3230987663	1.21441275787366	0.593059499951801	2.04770812704688	0.0405886070464615	0.122637610332229	TTC7A
ENSG00000068745	696.196305843293	-0.0336212309277277	0.548886153778891	-0.0612535599527465	0.951157275100197	0.975927540143222	IP6K2
ENSG00000068781	252.514282606306	3.37752794299734	0.9399801413137	3.59319074366503	0.000326653285764665	0.00513107463819954	STON1-GTF2A1L
ENSG00000068784	1180.7333282895	1.14483280277301	0.320199232469395	3.57537647402835	0.00034972427331173	0.0052757507998142	SRBD1
ENSG00000068796	1517.97226056041	-0.852837856115283	0.648670937355584	-1.31474651784466	0.188595107145222	0.369489172965991	KIF2A
ENSG00000068831	107.346376170674	-1.29929562169848	1.08142139171085	-1.20147024245835	0.229568842893145	0.421300999902114	RASGRP2
ENSG00000068878	1674.30685631049	-0.156431122929231	0.709504590442736	-0.22047936692223	0.825497839840488	0.907328044544566	PSME4
ENSG00000068903	531.211360007296	0.617716075561979	0.817399127794627	0.755709242348471	0.449823541498976	0.647584309012623	SIRT2
ENSG00000068912	391.904808541196	-0.943363554111327	0.892836222585026	-1.05659193729843	0.290697861791114	0.491805701053624	ERLEC1
ENSG00000068971	191.844650532594	-1.14726841903161	0.732608248116672	-1.56600532683179	0.117347370102323	0.265524265931276	PPP2R5B
ENSG00000068976	110.566112126242	-0.922122382956181	1.33418294072409	-0.691151381725602	0.489470413321294	0.678674981699815	PYGM
ENSG00000069018	350.837203998497	3.32023215178636	1.75699101242024	1.88972631522615	0.0587945727473943	0.161667186536976	TRPC7
ENSG00000069020	3228.67600698161	-0.132272331570254	0.732842547972081	-0.180492156106762	0.85676621179431	0.925946926606802	MAST4
ENSG00000069122	358.360110532476	1.38594105243736	1.06121646120705	1.30599279515601	0.191555007720959	0.373377887139383	ADGRF5
ENSG00000069188	1298.76982066059	0.931029791458446	1.0328356769328	0.901430704081909	0.367359362424657	0.572427673759821	SDK2
ENSG00000069206	97.6816016528902	8.0180327364308	1.9075044217941	4.2034150195518	2.62917887379281e-05	0.00156539425268762	ADAM7
ENSG00000069248	656.862065434608	-0.882604743482109	0.596838293019	-1.4788004620441	0.139193652339886	0.300050613649173	NUP133
ENSG00000069275	3097.39396648655	-0.951664137694649	1.01766392820321	-0.935145789607484	0.34971317148653	0.554920094626301	NUCKS1
ENSG00000069329	638.245706927776	-1.12695238611318	0.883699916904261	-1.27526591839124	0.20221513653014	0.387221669442241	VPS35
ENSG00000069345	491.643088227412	-0.689694634571071	1.07290089353703	-0.642831634054621	0.520333354176597	0.702727023084152	DNAJA2
ENSG00000069399	107.726923847339	3.72794894398831	1.02373993445286	3.64149997331181	0.000271054153565478	0.0046296771866572	BCL3
ENSG00000069424	411.79640460575	-0.448147575239305	0.722696631665325	-0.620104696221746	0.535188860541275	0.714085087924546	KCNAB2
ENSG00000069431	573.234167892533	0.851444066678809	1.23289943364621	0.690603015495537	0.489815051929582	0.679061776538739	ABCC9
ENSG00000069493	494.953652303395	1.51375148891733	0.725773391265217	2.08570816612394	0.0370050662809174	0.114640863763759	CLEC2D
ENSG00000069509	78.2843585906138	-0.365080973669991	0.584242697768351	-0.624878967361511	0.532050497477527	0.711752635356306	FUNDC1
ENSG00000069535	1514.47774276977	0.965467559191921	0.994051829412122	0.971244688280383	0.331426445192241	0.536021625057171	MAOB
ENSG00000069667	17788.0831705108	0.483264067554257	0.82198789108163	0.587921151634416	0.556585218385383	0.729843102789558	RORA
ENSG00000069696	26.8764892510308	1.18155373001233	1.34684246732365	0.87727685952777	0.380336277987165	0.584635148578552	DRD4
ENSG00000069702	1199.08380903006	1.41039472493639	0.796683974082569	1.77033148753939	0.0766719356170776	0.195595726205964	TGFBR3
ENSG00000069712	351.745685703254	-2.76409294546703	0.854765802316908	-3.23374301823346	0.00122179339192198	0.0108449145409647	NA
ENSG00000069812	18.7463348377408	4.37276291386349	1.82242387837816	2.39942143303948	0.0164210033179385	0.0631993165106366	HES2
ENSG00000069849	798.473919135217	-0.273095454601002	0.801951506877104	-0.340538613942467	0.733450948754849	0.851008922932897	ATP1B3
ENSG00000069869	631.122820735213	2.53977613208134	0.855995423117121	2.96704405595149	0.00300677871734986	0.0193094433994861	NEDD4
ENSG00000069943	200.779652197244	-0.223012710266323	0.359388488480522	-0.62053381623104	0.534906397624318	0.713956586618038	PIGB
ENSG00000069956	735.536767775143	-0.577716103652256	0.365082894311483	-1.58242446483772	0.113552703376281	0.259149801690556	MAPK6
ENSG00000069966	556.1758954236	-1.65922431362929	0.412600689983866	-4.02138036583064	5.78580909039383e-05	0.00217932142404834	GNB5
ENSG00000069974	639.971387253194	0.856119835743716	0.652439239951017	1.31218323994122	0.189458315421062	0.370575852282458	RAB27A
ENSG00000069998	169.850328346628	-0.275637821460534	0.440138636936516	-0.62625227219098	0.531149486153856	0.711375662187538	HDHD5
ENSG00000070010	270.501284491034	0.262083582994886	0.392938482606789	0.666983750881819	0.504782512667551	0.691467778183114	UFD1
ENSG00000070018	1911.4320104654	-0.165690049012283	0.543676633785626	-0.304758451468811	0.760550127964578	0.868102671313104	LRP6
ENSG00000070019	136.942016755644	5.29740823183659	1.62473313583458	3.2604789765154	0.00111224212344162	0.0102468247257584	GUCY2C
ENSG00000070047	756.600359570835	0.273239190091427	0.670836281392899	0.407311288417621	0.683779372899929	0.819845402226337	PHRF1
ENSG00000070061	959.721414344299	-0.581116636042498	0.487714501774163	-1.19150985654223	0.233453489551951	0.42608867700307	ELP1
ENSG00000070081	799.461963889875	-0.176745544573326	0.634633387070661	-0.278500230486058	0.780628388133091	0.880234169704138	NUCB2
ENSG00000070087	275.342792047441	-0.396125227047109	0.640814760220526	-0.618158712372338	0.536470723172427	0.714752791990376	PFN2
ENSG00000070159	717.640109245548	-0.419032529177245	1.27845390351086	-0.327765066872187	0.743089302099111	0.85644541735077	PTPN3
ENSG00000070182	522.185618438902	-0.903285573673795	1.22861801342111	-0.735204566274084	0.462214918495877	0.658124683925211	SPTB
ENSG00000070190	120.952368786623	5.01157697653901	1.40071415192374	3.57787273702925	0.000346402030775829	0.00527009187632855	DAPP1
ENSG00000070193	181.170930615463	3.37551418472716	1.44173308709814	2.34128925453272	0.0192172719477578	0.0709860499452601	FGF10
ENSG00000070214	3250.72103986758	0.717511255705218	0.855398710864916	0.838803293238218	0.401579702386947	0.603667581170987	SLC44A1
ENSG00000070269	861.307575709201	-0.0884149614398783	0.361257944952679	-0.244741915507103	0.806656270905025	0.896877156645382	TMEM260
ENSG00000070366	1751.13996392932	0.444994230012438	0.337089962826394	1.32010525107689	0.186799879821129	0.367259432859967	SMG6
ENSG00000070367	955.321940699147	-1.23623711875221	0.713912903084407	-1.73163576874874	0.0833384334632805	0.207300347001136	EXOC5
ENSG00000070371	377.955245848786	0.403467250004169	0.625242529106757	0.645297194643135	0.518734610345806	0.701655743546633	CLTCL1
ENSG00000070404	99.9989836703685	1.35640417883111	1.43806196086057	0.9432167846366	0.345570029820211	0.550669850246756	FSTL3
ENSG00000070413	917.230425535278	-0.256128137254336	0.46249955220954	-0.553791103214506	0.579721817731578	0.746920091518461	DGCR2
ENSG00000070423	115.235350703991	-0.469286364624194	0.570706944933441	-0.822289563479774	0.410912115105625	0.612206349727619	RNF126
ENSG00000070444	338.839327436548	-0.36280449492301	0.682143804907132	-0.531859253595953	0.594823480044052	0.757481752029894	MNT
ENSG00000070476	1014.80020311452	-0.341757216525843	0.530114576626398	-0.644685567223516	0.519130971183702	0.701870503635683	ZXDC
ENSG00000070495	199.392909785217	-0.242220495657915	0.581375379901919	-0.41663356246489	0.676946456392839	0.814865578424094	JMJD6
ENSG00000070501	237.989606900926	-0.871278015745011	0.490377216846369	-1.77675060303214	0.0756092824744673	0.19367327539818	POLB
ENSG00000070526	39.556578352583	4.26935422657477	1.97233398604893	2.16462032129119	0.0304167734706433	0.0994762705360481	ST6GALNAC1
ENSG00000070540	225.324069645072	2.40543890347303	0.610413518764094	3.94067108530514	8.12539752789839e-05	0.00255567549171849	WIPI1
ENSG00000070601	304.729028492867	1.53287563760728	1.23360390041618	1.24259953870941	0.214015439992609	0.401635836610142	FRMPD1
ENSG00000070610	468.667721483908	-0.252519858306483	0.681039381930082	-0.370785985372587	0.710796940547368	0.837381779134495	GBA2
ENSG00000070614	1050.75806200729	-0.13590981928273	0.700951663670005	-0.193893282984936	0.846259443296314	0.919826308152934	NDST1
ENSG00000070669	270.469838682164	-1.36276329083309	0.622465097562384	-2.18930072733358	0.0285749895363365	0.094836743813454	ASNS
ENSG00000070718	304.812058272519	-2.07243770143086	0.46549065059347	-4.45215752193656	8.50117632062065e-06	0.000903553698817284	AP3M2
ENSG00000070729	159.210974944501	-0.0356481479626675	1.70120783026961	-0.0209546107938016	0.98328186305599	0.992012765094151	CNGB1
ENSG00000070731	100.880166587536	2.43155414787596	1.24222065582445	1.95742530642607	0.050297485608466	0.144038457955611	ST6GALNAC2
ENSG00000070748	83.9193431244745	6.40296316846055	1.83021529459358	3.49847539105086	0.000467926269096404	0.00616378603789874	CHAT
ENSG00000070756	1447.61812887336	0.466705646931926	1.10846293298454	0.421038568854369	0.673726918410142	0.812513008695832	PABPC1
ENSG00000070759	422.410594553527	-0.0132888383188985	0.945091522644814	-0.0140609009820657	0.988781393866431	0.994618649164488	TESK2
ENSG00000070761	193.335834866107	0.0447992755418359	0.573088245501249	0.0781716880314871	0.937691482761448	0.968751107715027	CFAP20
ENSG00000070770	532.150177627878	-0.77126875933891	0.577336780768919	-1.33590788778727	0.181579382472644	0.360664686403976	CSNK2A2
ENSG00000070778	607.414749354015	0.281763180623575	0.471897975083524	0.597084953741758	0.550450662944286	0.724775076390835	PTPN21
ENSG00000070785	644.950918916919	0.517076988436516	0.595566387130667	0.868210496108923	0.385279109289577	0.58888971240887	EIF2B3
ENSG00000070808	984.051085915989	-3.11773260969394	1.56266013402924	-1.99514439627702	0.0460271334361413	0.134997562693927	CAMK2A
ENSG00000070814	428.975575054688	0.0442621315140076	0.507748334244756	0.0871733662698171	0.930533709384875	0.965056018992233	TCOF1
ENSG00000070831	561.79849037399	-1.21789397364367	0.491647257114444	-2.4771702801551	0.0132428704566995	0.0541222939177227	CDC42
ENSG00000070882	1563.38840356827	0.640405703013722	0.805927156854826	0.794619833277414	0.426834677793033	0.627417849167055	OSBPL3
ENSG00000070886	270.726530141314	-0.702412512743236	1.69687077566903	-0.413945789399487	0.678913808705062	0.816016872644033	EPHA8
ENSG00000070915	61.5565837016853	5.09798660688785	1.61549305094127	3.15568464000355	0.00160121883297515	0.0126573410730479	SLC12A3
ENSG00000070950	808.466147374017	0.199261295608794	0.682227287628177	0.292074649053608	0.77022954911863	0.873272781690851	RAD18
ENSG00000070961	3333.78654764356	-1.96669321615438	0.894530886627682	-2.19857496879585	0.0279081584472187	0.0932632205122875	ATP2B1
ENSG00000070985	14.5322624120745	5.96267075802863	2.10137077615082	2.83751483826701	0.00454662334419176	0.0256557035983987	TRPM5
ENSG00000071051	1531.30721277817	-0.363893930333294	0.52040608838731	-0.699249948172143	0.484395840657666	0.674533440333999	NCK2
ENSG00000071054	5264.41865933396	-0.499583948259105	0.692511195713252	-0.721409200821018	0.470657787367363	0.664880920137187	MAP4K4
ENSG00000071073	1090.66353569319	0.264771493026284	0.56723097012575	0.466778978883305	0.64065801700877	0.790463432799783	MGAT4A
ENSG00000071082	603.411707743716	0.316240109751023	0.99287876286215	0.318508282762947	0.750099412811694	0.861547753695458	RPL31
ENSG00000071127	1085.02820229641	-0.0292147847745613	0.807143948615092	-0.0361952596246164	0.971126665786097	0.985664490124213	WDR1
ENSG00000071189	2022.31692755841	-0.213085293121126	0.634538282735626	-0.335811563965016	0.737012969297128	0.852805812662468	SNX13
ENSG00000071205	1929.47365205221	1.06223884401064	0.782196025032427	1.35802127601787	0.174456933142642	0.350865096329187	ARHGAP10
ENSG00000071242	4205.04875290821	1.23638744885226	0.700064798325878	1.76610429750065	0.0773783526284948	0.196960481782945	RPS6KA2
ENSG00000071243	253.180855145848	0.0200422546149627	0.570443423090751	0.0351345178218914	0.971972477153381	0.986232524781883	ING3
ENSG00000071246	432.965832983116	0.295517832406085	0.643035357918546	0.459567003224601	0.645827048122527	0.793951461157228	VASH1
ENSG00000071282	483.874511106191	5.39910654852609	1.05202983732395	5.13208500080169	2.86550029271066e-07	0.000126075916070135	LMCD1
ENSG00000071462	234.783525612993	0.36736419369775	0.508982174294549	0.72176239611322	0.470440572561597	0.664843965201511	BUD23
ENSG00000071537	1146.05067813074	-0.217314204155227	0.847151796206431	-0.256523335166574	0.797546764244752	0.891099499557879	SEL1L
ENSG00000071539	69.3406892524848	0.828263371023656	1.05967092480297	0.781623192292136	0.434436052852144	0.634576756158048	TRIP13
ENSG00000071553	346.513489623744	-1.51687235318984	1.02512824681577	-1.47969032938222	0.138955907592181	0.299702413578675	ATP6AP1
ENSG00000071564	339.372268923705	0.961176670729854	0.726223703243355	1.32352698822303	0.185660187372193	0.365714137423279	TCF3
ENSG00000071575	871.183658488654	1.03406179705376	0.973338187645773	1.06238695879678	0.288060051704909	0.489103687429658	TRIB2
ENSG00000071626	661.286100643172	0.514319232640048	0.723800527197075	0.710581456235953	0.477343637646146	0.669355738989941	DAZAP1
ENSG00000071655	68.5587009072359	-0.0843969849484758	0.938145250369207	-0.0899615330517971	0.928317783014664	0.963802793032784	MBD3
ENSG00000071794	939.211252196386	-0.727046237131155	0.727581772853536	-0.99926395115661	0.317666843498707	0.521832473110032	HLTF
ENSG00000071859	434.484177882346	-0.194692182340129	1.06229907812726	-0.183274358745896	0.854582752380592	0.924404200059007	FAM50A
ENSG00000071889	120.969929602467	0.13338898938092	0.691693285817022	0.192844129205854	0.847081041989873	0.920096064046043	FAM3A
ENSG00000071894	474.471540696593	0.498599344143841	0.819643249274032	0.608312634289926	0.542980143072281	0.719623558199814	CPSF1
ENSG00000071909	785.21924464282	5.4401924843533	1.65489652607723	3.28733089871711	0.0010114191232934	0.00963387197171079	MYO3B
ENSG00000071967	346.232976350669	2.39626847501566	0.809912373621805	2.95867621369941	0.00308963541546068	0.0197010702301299	CYBRD1
ENSG00000071991	1005.95710599641	4.89369894618376	1.85414997516338	2.63932206765126	0.00830720186523311	0.0390841812961122	CDH19
ENSG00000071994	158.507196789106	-0.0449642203821381	0.81879590796191	-0.0549150526338852	0.956206139707242	0.978638295620196	PDCD2
ENSG00000072041	332.734225500751	-4.51088707818691	1.63561771555982	-2.75791038167068	0.00581721437071992	0.0304619336470289	SLC6A15
ENSG00000072042	147.876796269645	-0.360574821569436	0.745626590618268	-0.483586323377295	0.628679482920103	0.781794637519082	RDH11
ENSG00000072062	616.43490264008	-0.656453955162011	0.825880692417275	-0.794853253247309	0.426698869424534	0.627352002902946	PRKACA
ENSG00000072071	1128.37842155555	-1.91444533318171	0.640473242750599	-2.98911055981022	0.00279790869857927	0.018373240520555	ADGRL1
ENSG00000072110	2154.41761792408	0.410343457696918	0.98534119539767	0.416448088858508	0.677082145745946	0.81498147216999	ACTN1
ENSG00000072121	875.836975817855	0.496943624611174	0.31671820728175	1.56904027992649	0.11663855366767	0.264441251101167	ZFYVE26
ENSG00000072133	422.526026755637	-0.748049347206484	0.56675078559365	-1.31989115184539	0.186871362175626	0.367330123424884	RPS6KA6
ENSG00000072134	3697.37326185617	1.03310867913766	0.793159358675802	1.3025234687547	0.192737500595996	0.375046464178469	EPN2
ENSG00000072135	249.362141257289	-0.357037434265542	0.499006921044362	-0.715495956485544	0.474302638511641	0.667718349662056	PTPN18
ENSG00000072163	163.46352605975	0.18098838211937	1.17207982884801	0.154416429380288	0.87728140025115	0.936972312521471	LIMS2
ENSG00000072182	290.051713047519	0.224253086337223	1.42669444982474	0.15718368173702	0.875100088522342	0.936117049578277	ASIC4
ENSG00000072195	588.298132241851	0.55717982826251	0.938791746052259	0.593507378612481	0.552841646409538	0.726765599566001	SPEG
ENSG00000072201	1030.13079614278	-0.674070943238299	1.23843155187946	-0.544294064710575	0.586239130612915	0.750965680601156	LNX1
ENSG00000072210	415.117896853215	-0.191776079325029	0.642426183535991	-0.298518466774611	0.765307483823577	0.870888920206237	ALDH3A2
ENSG00000072274	624.982847397619	-1.4848864420339	0.676420690261682	-2.19521144668039	0.028148433548087	0.0938689658669394	TFRC
ENSG00000072310	599.485333385765	1.20929023056221	0.931735637060698	1.29788985465566	0.194325186786215	0.376965341233784	SREBF1
ENSG00000072315	467.937003191551	-0.70064124657148	1.58941358201648	-0.440817452737869	0.6593451575473	0.803453064992376	TRPC5
ENSG00000072364	2230.36483442717	-0.857213162432657	0.664000825119362	-1.29098207412402	0.196709893503713	0.379995261506498	AFF4
ENSG00000072401	248.801291789932	-1.03649688356115	0.504273614835763	-2.05542557267988	0.0398379175951723	0.120988147738371	UBE2D1
ENSG00000072415	891.81916744055	0.357466483576937	0.716400316606162	0.49897588721119	0.617796371188953	0.774685453716413	PALS1
ENSG00000072422	599.562884197445	0.483970350583727	0.595478245898071	0.812742285578925	0.416365831707589	0.617693452462962	RHOBTB1
ENSG00000072501	1825.20421586179	0.226350538546841	0.915353042438381	0.247282226695694	0.804689812789039	0.89578922473431	SMC1A
ENSG00000072506	61.4102637276129	0.589596831446157	1.17031035779232	0.503795277483809	0.614405246637823	0.772203994786057	HSD17B10
ENSG00000072518	862.701318760444	-0.446855865362012	0.357205811635632	-1.2509759102627	0.210943266511975	0.398183095226027	MARK2
ENSG00000072571	84.9238062115432	3.72800998845111	1.20419813808097	3.09584433870006	0.00196253357885794	0.0144681753572918	HMMR
ENSG00000072609	768.644324216691	0.079286496753185	0.478324454673003	0.165758819099867	0.868346755305333	0.932769176424614	CHFR
ENSG00000072657	1332.02511798629	-0.354730265609211	1.41875156113605	-0.250029868037758	0.802564250684567	0.894173908277024	TRHDE
ENSG00000072682	478.473154263305	0.178680725729666	0.663780521081648	0.269186455544826	0.787786202629828	0.885234297857454	P4HA2
ENSG00000072694	25.7697616972372	7.0496171660225	1.84628508703987	3.81827119522754	0.000134390145877997	0.00334020892621526	FCGR2B
ENSG00000072736	872.621230579613	1.0350801174639	0.317091055179754	3.26429932524311	0.00109735167425629	0.0101849799245717	NFATC3
ENSG00000072756	330.247922359873	-0.223730214690188	0.631160368983766	-0.354474434208246	0.722983360362027	0.844760589271463	TRNT1
ENSG00000072778	851.106569696828	0.322728038346051	0.909456755543066	0.354858036271707	0.722695947336379	0.844760589271463	ACADVL
ENSG00000072786	813.904896017481	1.8356495576171	0.618434153534353	2.96822151093428	0.00299528388557317	0.0192597871485595	STK10
ENSG00000072803	1513.50383528679	-0.436819785465607	0.401996526393139	-1.08662577108542	0.277202230936637	0.477092378987825	FBXW11
ENSG00000072818	33.8947936989792	3.64306776297276	1.33563017568113	2.72760216810385	0.00637964978807479	0.032382125176141	ACAP1
ENSG00000072832	1512.67616808537	-2.26655063460658	0.834988071791573	-2.71447067470486	0.00663817772348615	0.0333586578721677	CRMP1
ENSG00000072840	514.494547502549	3.95193439405044	0.873341899128581	4.52507133574339	6.03751375480104e-06	0.000807360479296718	EVC
ENSG00000072849	153.432344488876	-0.149500290898742	0.598545328196457	-0.249772713704438	0.802763122354222	0.894173908277024	DERL2
ENSG00000072858	388.359770102289	-1.47700667000518	1.23409538666109	-1.19683347492393	0.231371467866264	0.423386775270913	SIDT1
ENSG00000072864	387.511820718073	1.67861114493655	0.733720907045057	2.28780607015395	0.0221488171901751	0.0786778724523584	NDE1
ENSG00000072952	490.076056568112	0.286921643617039	1.23662217303231	0.232020458531388	0.81652212373406	0.90259587302596	IRAG1
ENSG00000072954	170.877839907878	-1.43007753307814	0.946338991960644	-1.51116835005951	0.130745563970866	0.287096417979331	TMEM38A
ENSG00000072958	533.092815689549	-1.14843878668265	0.488727684918612	-2.34985416648517	0.0187807676534581	0.0697624383520494	AP1M1
ENSG00000073008	154.925391605201	-0.270346726503587	0.564068288692329	-0.47928013668403	0.631739351082506	0.783512239843351	PVR
ENSG00000073050	159.860854953983	-0.114931080863247	0.611600979346885	-0.187918405536203	0.850940614240346	0.922447104313069	XRCC1
ENSG00000073060	486.264671219994	0.56898307119728	0.690148012510388	0.824436296103535	0.409691698470356	0.610903852946964	SCARB1
ENSG00000073111	183.970110170116	0.666643327808801	1.06162013515986	0.627949024071984	0.530037334319359	0.711037433434318	MCM2
ENSG00000073146	117.66126849278	0.99120352126812	1.38857691992594	0.713826873430234	0.475334240093583	0.66835090439214	MOV10L1
ENSG00000073150	41.8422168625614	-2.09920555155754	1.14171125131072	-1.83864838780171	0.065966919299824	0.17558629478711	PANX2
ENSG00000073169	280.135806898449	-0.256803528403862	0.635290926284657	-0.404229806815775	0.686043737000185	0.821464877673817	SELENOO
ENSG00000073282	412.507127567578	4.89627252503968	1.54025181242051	3.17887795070675	0.00147846329896237	0.0121269020760008	TP63
ENSG00000073331	835.575793386175	2.15991305857914	0.95047760966918	2.27245022566172	0.0230593310721785	0.0811234956178256	ALPK1
ENSG00000073350	122.109860845081	2.82768685126873	1.0365940888241	2.72786318362709	0.00637460414167852	0.0323803583998453	LLGL2
ENSG00000073417	2134.32366686989	0.324783693283832	0.651070641013604	0.498845551963763	0.617888194174281	0.774685453716413	PDE8A
ENSG00000073464	612.934328793674	-2.75789802015426	0.58574962234406	-4.7083223188735	2.49763943843433e-06	0.000521703898458419	CLCN4
ENSG00000073536	89.8615291203234	-0.923443029425621	0.599243348582666	-1.54101506776797	0.123313118836573	0.275615216647374	NLE1
ENSG00000073578	594.612468443921	-0.317001441180878	0.624051533247234	-0.507973178963876	0.611472152861775	0.769887521251136	SDHA
ENSG00000073584	81.3294114720852	-0.75361890685198	1.07865735422446	-0.698663856414182	0.484762126722227	0.674770868234311	SMARCE1
ENSG00000073605	145.883984053646	-0.615093736146782	0.702567411852013	-0.875494259725704	0.381305032203248	0.585598277053854	GSDMB
ENSG00000073614	1750.87141704037	-0.488446757039401	0.536487772278483	-0.910452730292341	0.362583799838747	0.567688248608289	KDM5A
ENSG00000073670	129.784155479627	-1.19844516495223	1.46492421219178	-0.818093628993368	0.413303726487372	0.61447320152652	ADAM11
ENSG00000073711	977.409620856934	-0.0533203909877279	0.483467448759682	-0.110287447737215	0.912181411790208	0.95610519612802	PPP2R3A
ENSG00000073712	1036.40957877067	0.000123592466646638	0.575240692873078	0.000214853483381621	0.999828571724094	0.999876924010182	FERMT2
ENSG00000073734	298.327684950747	5.2106195733848	1.69335168772252	3.07710418997062	0.00209022227088764	0.0150762840389555	ABCB11
ENSG00000073737	58.692880417281	1.61883987395429	1.62728871459277	0.994808026035757	0.319829641943699	0.523726336555424	DHRS9
ENSG00000073754	94.0914573618084	5.87451352979241	1.89650073237595	3.09755405284383	0.0019512480845996	0.014410663979084	CD5L
ENSG00000073756	52.0050868948525	0.357151047330819	1.32566446478245	0.269412854322403	0.787611995422014	0.885205430051844	PTGS2
ENSG00000073792	1270.49661009336	4.77117219671732	1.06466104026263	4.48140019807652	7.41549086665403e-06	0.000855634460117257	IGF2BP2
ENSG00000073803	1252.31703681696	-0.774346441895822	0.625772361234677	-1.23742512431837	0.215929296131343	0.404083835279178	MAP3K13
ENSG00000073849	2897.5373440809	0.401355915267283	0.544414671154034	0.737224649762836	0.460985745678961	0.656976170564799	ST6GAL1
ENSG00000073861	18.855356796743	4.69663837099376	1.85465243302649	2.53235500482946	0.0113299217397229	0.0485092069068691	TBX21
ENSG00000073910	2475.18246811379	-1.1287874543914	0.725253183776205	-1.55640468686273	0.119611891403433	0.269495243000315	FRY
ENSG00000073921	3408.13172371026	0.272778193188101	0.766400746426209	0.355921095406141	0.721899657097563	0.844162124469605	PICALM
ENSG00000073969	618.913952439773	-2.26847439150009	0.52777751155203	-4.29816417306075	1.72218586957237e-05	0.00128809818875002	NSF
ENSG00000074047	1176.19505288572	3.59543011093506	1.33985122379931	2.68345473517557	0.00728658382934344	0.035616348114565	GLI2
ENSG00000074054	4593.15186273332	-0.620151925696639	0.486972146477249	-1.27348541427433	0.202845845083488	0.387784232062646	CLASP1
ENSG00000074071	94.1412905620469	-0.28541792918232	1.26947190528841	-0.224832017150844	0.822109957573999	0.905706156356731	MRPS34
ENSG00000074181	255.713524831339	2.57092450355929	0.93549936890119	2.74818411323893	0.00599263480901712	0.0310892361303725	NOTCH3
ENSG00000074201	952.621495020876	0.230239113970438	0.358613965228052	0.642024952441612	0.520856981718811	0.703146724439436	CLNS1A
ENSG00000074211	1340.14167010057	-1.28703616586217	1.65983566473762	-0.775399753845885	0.438103480539426	0.637906060700943	PPP2R2C
ENSG00000074219	106.080279692459	1.78900537946128	1.28460574011514	1.39264937372997	0.16372584477079	0.335431729742537	TEAD2
ENSG00000074266	333.202488148043	-0.0941339925790449	0.47494512863026	-0.19819972225113	0.84288880478699	0.918126571948913	EED
ENSG00000074276	90.0900012310385	1.51757209244108	1.26998061136785	1.19495689844159	0.232103870520947	0.424261994033648	CDHR2
ENSG00000074317	136.063230160999	-1.97513321990578	1.96719392839099	-1.0040358458819	0.315361335979782	0.519174991380138	SNCB
ENSG00000074319	500.076035375847	-0.0350386264483044	0.33687592021258	-0.104010480850617	0.917161031169311	0.958345257380772	TSG101
ENSG00000074356	669.662006831339	-0.127538290496854	0.49954454870046	-0.255309142755412	0.798484338989008	0.891889394847072	NCBP3
ENSG00000074370	87.0328746967043	2.35283528409242	1.31894285587134	1.78387962269832	0.0744432277483308	0.191517529177504	ATP2A3
ENSG00000074410	302.629248969629	3.30467377761503	1.24706541379897	2.64996025152194	0.00805012412250022	0.0382686245354442	CA12
ENSG00000074416	1769.46746160232	1.08932898169389	0.9214650071184	1.18217075339674	0.237137954810571	0.430382286074056	MGLL
ENSG00000074527	392.787559378935	-0.168466127730035	0.86306458147554	-0.195195274311937	0.845240078460146	0.919372383040419	NTN4
ENSG00000074582	81.6338056118248	0.183276031537647	0.637175190061909	0.287638367589045	0.77362357236511	0.875534252021569	BCS1L
ENSG00000074590	956.25849979773	-1.42122159573421	0.683676664179778	-2.07879202289181	0.0376364704155496	0.116092567381138	NUAK1
ENSG00000074603	781.114092142187	-0.608357617438979	0.450118304989482	-1.3515504939378	0.176519156472104	0.353773951995216	DPP8
ENSG00000074621	194.045749368469	1.98330507435524	0.75726947175799	2.61902156144104	0.0088182373629365	0.0407947047937727	SLC24A1
ENSG00000074657	2345.22456510836	-0.145121620272898	0.511417470732131	-0.283763517239929	0.77659161473581	0.877646237234828	ZNF532
ENSG00000074660	69.7079539493298	1.86204933900791	0.821683701933457	2.26613882522731	0.0234428847514161	0.0820538186014087	SCARF1
ENSG00000074695	792.660426949764	1.02557156116682	1.01287555811322	1.01253461291656	0.311282505730332	0.514590369813537	LMAN1
ENSG00000074696	1037.39078536621	-1.20507017710685	0.682943972236136	-1.76452275164116	0.0776440082961439	0.197456603335996	HACD3
ENSG00000074706	69.5151107962085	-4.43366496103676	1.1633184470572	-3.81122208820157	0.000138281460153247	0.00338005001715012	IPCEF1
ENSG00000074755	1507.99757138825	0.0128570685816659	0.362624633190118	0.0354555852109616	0.971716461955707	0.986069521875654	ZZEF1
ENSG00000074771	105.708810278149	7.76004458983769	2.02706324244268	3.82822026829639	0.000129073218837178	0.00325518725565863	NOX3
ENSG00000074800	1609.61913615065	0.786673054463074	1.29869208700968	0.605742548470008	0.544685725268509	0.720683096348295	ENO1
ENSG00000074803	183.519408004255	3.73241824488986	1.56545250561168	2.3842424037205	0.017114325020325	0.0651045747416061	SLC12A1
ENSG00000074842	141.027600616145	0.747935695474063	0.629720213484648	1.18772699281043	0.234940985628099	0.427934875522194	MYDGF
ENSG00000074855	412.757362765017	-0.364135297552053	0.93893808392676	-0.387816091162468	0.69815213667866	0.829384042878038	ANO8
ENSG00000074935	263.377118820895	-0.604567763758919	0.789510457725898	-0.765750165615681	0.44382497151246	0.642527064261143	TUBE1
ENSG00000074964	1185.41758346574	1.28314601104397	0.67450743829638	1.90234523474618	0.0571260356193987	0.158335166548815	ARHGEF10L
ENSG00000074966	163.242019973117	2.60055605277524	1.20621308783281	2.15596736514246	0.0310862135330801	0.10106354430731	TXK
ENSG00000075035	469.855891512432	-1.46718130620075	1.35249772047387	-1.08479392163906	0.278012938254888	0.478010272734084	WSCD2
ENSG00000075043	1055.28772216643	-0.0859118037446869	1.47399426038474	-0.0582850327532906	0.953521589379277	0.977390351282546	KCNQ2
ENSG00000075089	176.569300541043	-0.809104686791338	0.332335870013859	-2.43459933096477	0.0149082873803236	0.0589523669205944	ACTR6
ENSG00000075131	209.39526789012	0.776934316666615	0.614507928445313	1.26431943462835	0.20611539673937	0.392156564089229	TIPIN
ENSG00000075142	385.660443263854	1.06059836547398	0.911995502860536	1.16294253880347	0.244852816734805	0.439905421134581	SRI
ENSG00000075151	5038.54635782005	-0.655820924174326	0.444845594535333	-1.47426642464419	0.140409871447369	0.301941372918898	EIF4G3
ENSG00000075188	157.03759004062	0.780858670290365	0.418131504915581	1.86749541976756	0.0618324358442497	0.167684134468736	NUP37
ENSG00000075213	2267.9989985799	0.385155364048838	1.15078299562588	0.334689829023206	0.737859074670782	0.853398040516818	SEMA3A
ENSG00000075218	78.1126601197563	2.75282267611773	1.21006329390477	2.27494106298739	0.0229094656071161	0.0807392665787266	GTSE1
ENSG00000075223	825.50764719613	0.854224593860296	0.981887896217707	0.869981794409343	0.384310353438699	0.588329419511316	SEMA3C
ENSG00000075234	165.283514734983	2.02441934463237	0.47181658663177	4.2906913448813	1.78117736806319e-05	0.00128809818875002	TTC38
ENSG00000075239	347.374229458918	-0.237508625534547	0.559001458612074	-0.424880153486985	0.67092404312436	0.811110101594192	ACAT1
ENSG00000075240	760.124368738436	-0.934569404417794	0.71364367689914	-1.30957428009255	0.190339894039385	0.371710139658178	GRAMD4
ENSG00000075275	847.974034109537	1.65163636533614	1.27232061265019	1.29812906347233	0.194242988763149	0.376841238824764	CELSR1
ENSG00000075292	4810.25831264223	-0.67408655402563	0.646031993934636	-1.04342596087251	0.296751055083438	0.498633654008936	ZNF638
ENSG00000075303	332.285843136042	-0.489883961369126	0.499255799190875	-0.981228384653843	0.326480129649662	0.531150653567222	SLC25A40
ENSG00000075336	192.106455276863	-0.369515665566953	0.815500567386458	-0.453115154476457	0.650465823487078	0.79771450714583	TIMM21
ENSG00000075340	1771.95486086388	-3.00664535781081	0.891470353683145	-3.37268126235352	0.000744400707915355	0.00794296297161075	ADD2
ENSG00000075391	3736.30551757708	-1.5787194580568	0.476304912006107	-3.31451433370176	0.00091802473053526	0.00907449015427277	RASAL2
ENSG00000075399	230.076901003172	-0.45369950369673	0.933160195125904	-0.486196803149663	0.626827637731276	0.780430412465835	VPS9D1
ENSG00000075407	806.772188591895	-0.244566898298794	0.710452832205016	-0.344240866124409	0.730665151476087	0.849150375787467	ZNF37A
ENSG00000075413	1981.03340724825	-0.362404095825865	0.418358987047514	-0.866251489859129	0.386352262391551	0.589639080154725	MARK3
ENSG00000075415	496.987784620102	-0.745238242829265	1.09101266489021	-0.683070203318176	0.494562482644622	0.682984743931512	SLC25A3
ENSG00000075420	3520.46262455701	1.14863265669718	0.613066928966599	1.87358443658564	0.0609877248062849	0.166117645056529	FNDC3B
ENSG00000075426	542.545661118828	-0.48654583205231	1.07834797154648	-0.451195574054398	0.651848599276412	0.798269405687369	FOSL2
ENSG00000075429	274.084407468889	1.39892723454698	1.45988713416623	0.958243416088418	0.337940029111357	0.543368467614784	CACNG5
ENSG00000075461	1083.28219307506	1.06369040439388	1.18931264338286	0.894374082636791	0.371121774568863	0.576114944546919	CACNG4
ENSG00000075539	3185.7589919083	-0.458084661011386	0.555147632154284	-0.825158272284726	0.409281740145142	0.610512667132755	FRYL
ENSG00000075568	2491.95920417501	-0.559077227174787	0.341817737030749	-1.63560039929845	0.101923246755958	0.239901837423279	TMEM131
ENSG00000075618	371.050428708128	-1.86095326768571	1.06541278583445	-1.74669695392117	0.0806899190513739	0.202818382893322	FSCN1
ENSG00000075624	8502.3842788083	0.10811618512916	1.37400771852815	0.0786867378335946	0.937281794445841	0.968500653879911	ACTB
ENSG00000075643	167.714761120654	3.00423373903039	1.19153016356211	2.52132411826585	0.0116914106449739	0.049612593521693	MOCOS
ENSG00000075651	769.068573929747	1.85098294483512	1.17411378526144	1.57649366532475	0.114912077509793	0.261357990631875	PLD1
ENSG00000075673	60.3762855067968	3.45128183012576	1.82482436447623	1.8912953472738	0.0585849294530916	0.161293803243307	ATP12A
ENSG00000075702	132.852930797415	0.781232623070877	0.969255156054278	0.806013378614545	0.420235135054625	0.620850350631892	WDR62
ENSG00000075711	2904.52044605436	-0.592329479004188	0.538252828607317	-1.10046700643783	0.271128697416593	0.469571205163073	DLG1
ENSG00000075785	1778.78442552729	-0.137679130273303	0.509442777860638	-0.270254356831742	0.786964577173644	0.884935643582608	RAB7A
ENSG00000075790	587.077248946312	-1.17967049526571	0.663798459812602	-1.77715160050047	0.0755433001980611	0.193621034212815	BCAP29
ENSG00000075826	302.708032271448	0.555532213357459	0.75207888546302	0.738662159110403	0.460112169227073	0.656254615971054	SEC31B
ENSG00000075856	793.384383744707	-0.592931308817092	0.656828823365101	-0.902718162974875	0.366675494232921	0.571917524908929	SART3
ENSG00000075884	1986.67903562786	3.19878600634056	1.02587035534941	3.11811915575928	0.0018200920227631	0.0137880975260581	ARHGAP15
ENSG00000075891	148.713344575846	5.95358359466492	1.74559723564044	3.4106284503141	0.000648133468849672	0.00741712894429572	PAX2
ENSG00000075914	225.59071482601	-0.378222147704315	0.446474152305474	-0.847131117784258	0.396922042185232	0.599426780862368	EXOSC7
ENSG00000075945	1475.15171564603	-2.0079331155777	0.492139208576862	-4.08001045351399	4.50336755520825e-05	0.00197166034848264	KIFAP3
ENSG00000075975	256.160955803703	-0.399159796928445	0.372254005882432	-1.07227804300516	0.283595165859831	0.4847888199808	MKRN2
ENSG00000076003	257.555886508504	-1.02107710685961	0.844271051726463	-1.20941859225374	0.226502069329165	0.417417012000517	MCM6
ENSG00000076043	124.316345380382	0.0567649246323043	0.693922250398355	0.0818030040104891	0.934803367227953	0.967308595646843	REXO2
ENSG00000076067	439.42217874068	1.93775283813803	0.530283082352347	3.65418566540368	0.000257999527240235	0.00449845887335651	RBMS2
ENSG00000076108	1260.74366618516	0.230204862368115	0.705478366771547	0.326310306893735	0.744189590874065	0.857188021483028	BAZ2A
ENSG00000076201	593.743833622645	-0.23534030411316	0.629641812668907	-0.37376854487412	0.708576523645207	0.83552796558472	PTPN23
ENSG00000076242	609.899679341864	-0.0747054511002188	0.235428373087971	-0.317317110594415	0.751002995358947	0.862058892091461	MLH1
ENSG00000076248	134.637252176958	-0.716556976335605	0.84267304276387	-0.850338078913003	0.395137151597105	0.598157775626502	UNG
ENSG00000076258	152.381905536817	2.34065033529417	0.578353482349788	4.04709300925164	5.1857639659883e-05	0.00210267476573867	FMO4
ENSG00000076321	528.321142755601	0.552650724350275	0.303776078859068	1.81927005716164	0.0688702392273763	0.181166124561016	KLHL20
ENSG00000076344	157.899786029611	0.601779098506586	1.40083875567689	0.429584844128476	0.667497663813024	0.80904895316743	RGS11
ENSG00000076351	186.028844877528	0.119540558852907	0.592202009905769	0.201857739172361	0.840027941175425	0.916237027035531	SLC46A1
ENSG00000076356	2562.86566616327	-2.22966462660558	0.767498943064522	-2.9051044913532	0.00367130513475362	0.021927846818779	PLXNA2
ENSG00000076513	352.419574675852	-0.672245545233433	0.464640977664651	-1.44680641085991	0.147951150750545	0.312691824689263	ANKRD13A
ENSG00000076554	599.065694121793	-0.269125631300999	0.79691070689931	-0.337711150033529	0.735580871425901	0.851946147434148	TPD52
ENSG00000076555	895.540566478935	0.213390311781985	0.87757884473461	0.243157994364046	0.807883006026512	0.89794209522291	ACACB
ENSG00000076604	290.333530863398	1.93395224176774	0.901278513632009	2.14578758121529	0.0318899298901311	0.103039353155941	TRAF4
ENSG00000076641	1691.49340026047	0.328810895374254	0.446554351899218	0.736328946243172	0.46153053441108	0.657344853026154	PAG1
ENSG00000076650	248.465004565316	0.288445215782871	0.52080116393147	0.553849022927349	0.579682174980588	0.746920091518461	GPATCH1
ENSG00000076685	1326.14909573979	-0.0531007165122572	0.499276321115595	-0.106355367291619	0.915300403901294	0.957917761641523	NT5C2
ENSG00000076706	271.505629821722	2.63605010719842	0.950402586075902	2.77361419867591	0.00554373791541404	0.0294375904887742	MCAM
ENSG00000076716	572.31735644952	0.944039688474462	0.862256018911601	1.09484847628677	0.273583024808577	0.472396740983347	GPC4
ENSG00000076770	315.903320448516	3.74429237273684	0.67355516010421	5.55899886827017	2.71326456684499e-08	2.40466785961011e-05	MBNL3
ENSG00000076826	123.896995087432	-2.63990665657408	1.03181669558448	-2.55850352865117	0.0105123753250662	0.0461380893997803	CAMSAP3
ENSG00000076864	807.984110573944	-1.22307587439627	1.24953095091282	-0.978827994218771	0.32766497518625	0.532185361441757	RAP1GAP
ENSG00000076924	226.623037326298	-0.170419011850492	0.792708235247591	-0.214983274139021	0.829780358983051	0.909858849536588	XAB2
ENSG00000076928	709.052978875994	1.7167569423419	0.721130432465826	2.38064691913173	0.0172822679034142	0.0655022027079734	ARHGEF1
ENSG00000076944	21.0026552914068	2.83084349502318	1.15073335300313	2.46003427956213	0.0138923745838193	0.0559673512602374	STXBP2
ENSG00000076984	175.96210164871	0.115337827963323	0.67552102523938	0.17073906459455	0.864428944711127	0.930290197641498	MAP2K7
ENSG00000077044	965.783645977961	-0.0133492083082694	0.423803306694121	-0.0314985940350489	0.974871913387505	0.987822564019807	DGKD
ENSG00000077063	3259.50547769041	0.299428991917876	1.12326573287352	0.266570040512036	0.789800225354116	0.886371369808845	CTTNBP2
ENSG00000077080	94.3505920315583	-2.98133435560832	1.53164268276968	-1.94649469432202	0.0515953446531621	0.14677949265136	ACTL6B
ENSG00000077092	1217.19466896471	0.626281927415204	0.915328391290878	0.684215559545756	0.493839058419396	0.682353193174843	RARB
ENSG00000077097	2470.56621701624	-1.57249049012757	0.852622032290623	-1.84429961996522	0.0651394868618536	0.174056008375277	TOP2B
ENSG00000077147	1686.43006310651	-0.519071746593773	0.790486113277247	-0.656648785949917	0.511406771952712	0.696711287779836	TM9SF3
ENSG00000077150	100.12225496377	4.23247284098935	1.13604109594465	3.72563356739302	0.000194825255029647	0.00398473037895992	NFKB2
ENSG00000077152	46.4662670644971	-0.262615747280276	1.10451813044595	-0.237764994563055	0.812063370426925	0.900024570535876	UBE2T
ENSG00000077157	3660.10554474986	-1.34798070767409	0.697173267789708	-1.93349454138951	0.0531753048747672	0.150035766067037	PPP1R12B
ENSG00000077232	1172.00926349786	-0.756332350099023	0.671113624493068	-1.12698106921958	0.259750485005515	0.456457237239241	DNAJC10
ENSG00000077235	1634.79230539946	-0.949751688445717	0.557574436778048	-1.70336304141537	0.0885001496678488	0.216758805517168	GTF3C1
ENSG00000077238	348.893933576314	3.6104267530538	1.06713036642669	3.38330429593472	0.000716192305468321	0.00780790969563868	IL4R
ENSG00000077254	1303.37913792867	-1.13963315104409	0.57261374573136	-1.99023016743776	0.0465655865667504	0.136180139246759	USP33
ENSG00000077264	2270.11005625877	-2.10248961452035	0.79153262326149	-2.6562261020362	0.00790206133281518	0.0378337146615378	PAK3
ENSG00000077274	29.6114155594653	6.98603533477811	2.323805297059	3.00629116545161	0.00264455636894394	0.0177266713625257	CAPN6
ENSG00000077279	792.148189366186	-3.10952234470427	1.07814369614618	-2.88414462359633	0.00392478461498892	0.0230373605033653	DCX
ENSG00000077312	151.771978691265	0.806223966930897	0.698572216815482	1.15410253589265	0.248458133851427	0.443607818158665	SNRPA
ENSG00000077327	827.190922378865	-0.0812200930720243	1.20985446155147	-0.0671321184928894	0.946476524701328	0.973528735868557	SPAG6
ENSG00000077348	46.86488016152	-0.583812917486317	0.611628930924568	-0.954521422987295	0.33981977055344	0.545332027444935	EXOSC5
ENSG00000077380	949.534804337018	-1.51459775889642	0.823608863714684	-1.83897700185645	0.0659185687994427	0.17550277896275	DYNC1I2
ENSG00000077420	960.221331971593	2.09283086807506	0.881691369095311	2.37365470666054	0.0176130128197203	0.0664391630972265	APBB1IP
ENSG00000077454	253.387581092049	1.06676478428252	0.701295012560212	1.52113556374526	0.128225821454952	0.283228130940713	LRCH4
ENSG00000077458	248.432575877392	-0.315250997058754	0.568919500119211	-0.554122326608063	0.579495131306327	0.746814148091956	FAM76B
ENSG00000077463	51.0663050453208	0.409196441452594	0.75732074209525	0.540321185869657	0.588975550303399	0.753118068558248	SIRT6
ENSG00000077498	181.18529517048	8.63939441480321	2.00249874818544	4.3143070239778	1.60104314888007e-05	0.00122930487796821	TYR
ENSG00000077514	638.102002361288	0.871628340599586	0.543944549909635	1.60242131434976	0.109062474646851	0.251961000248267	POLD3
ENSG00000077522	549.940964983922	-0.958291387169236	1.04793030001505	-0.914460997220398	0.360474663107728	0.565530351142153	ACTN2
ENSG00000077549	1645.38882562399	0.135961915396915	0.359411499040367	0.378290387925638	0.705214885153165	0.833784270863679	CAPZB
ENSG00000077585	631.483155472038	-0.555375622244246	0.489238692432864	-1.13518335903176	0.256298500434809	0.452140990487238	GPR137B
ENSG00000077616	391.19972315838	-0.199924295051985	0.920949771042131	-0.217084906623902	0.828142176272213	0.90878539923228	NAALAD2
ENSG00000077684	946.434167610597	-1.16907853111779	0.620786942230427	-1.88322023481584	0.0596705279210264	0.163565399247736	JADE1
ENSG00000077713	283.67827558658	1.8508213792971	0.656151920243369	2.82072081509816	0.00479158837080142	0.0265715355108079	SLC25A43
ENSG00000077721	198.790300439555	-0.0782610807756754	0.965984954541717	-0.0810168734075201	0.935428533577051	0.967609163630213	UBE2A
ENSG00000077782	1710.57132592527	1.09336840906114	0.772227267471332	1.41586350950982	0.156815470587531	0.324993697763033	FGFR1
ENSG00000077800	43.457834456514	7.88973384920684	2.2327727694317	3.53360357902205	0.000409935427575678	0.00574715573344911	FKBP6
ENSG00000077935	90.0219135137909	3.67918517546849	1.45600255338461	2.52690846380448	0.0115071490197736	0.049042937877143	SMC1B
ENSG00000077942	631.119211851676	1.02731911972654	1.29446370944863	0.793625276806037	0.427413612785818	0.628079014871823	FBLN1
ENSG00000077943	503.493810344028	1.2733768437726	1.53314158475967	0.830567024227059	0.406218269860589	0.607712032807582	ITGA8
ENSG00000077984	12.6383567415692	5.84042562644048	1.91355154823762	3.05213916595008	0.00227216730469433	0.0159671926290735	CST7
ENSG00000078018	7484.6297341934	-2.5139153845387	0.886531899921017	-2.83567391626028	0.00457291095161495	0.0257314899505974	MAP2
ENSG00000078043	1387.16652197232	-0.786637215879524	0.496624235862507	-1.58396864082426	0.113200855525663	0.258555485608931	PIAS2
ENSG00000078053	1354.8540542103	-1.45576946733768	0.854887628702549	-1.70287815434537	0.0885908730208318	0.21685107138102	AMPH
ENSG00000078061	213.157368589167	1.6159958748131	0.81958243958058	1.97173072136597	0.0486403546372773	0.140500185360655	ARAF
ENSG00000078070	817.123237593261	-0.174224258351621	0.377868747729633	-0.461070833188565	0.644747786652552	0.793096156099466	MCCC1
ENSG00000078081	82.2331875191423	5.83043589560873	1.53021852064624	3.81019822786254	0.000138855411121381	0.00339007207388317	LAMP3
ENSG00000078098	217.889713184355	2.40539448855535	1.21968007642771	1.97215198890551	0.0485922585690386	0.14046557723759	FAP
ENSG00000078114	4607.85152186619	0.00982363272193288	0.968367029936026	0.0101445344773684	0.991905971392425	0.996290245891974	NEBL
ENSG00000078124	1210.56975312329	-0.017169970454209	0.524400668071674	-0.0327420834861755	0.973880264099052	0.987318333501541	ACER3
ENSG00000078140	1392.21745832546	-1.04976219202307	0.530849929748271	-1.97751216152721	0.0479837672078362	0.139029889602192	UBE2K
ENSG00000078142	1608.69650534611	-0.624917344291716	0.582888433911265	-1.0721045536938	0.283673073774563	0.484879772903306	PIK3C3
ENSG00000078177	837.352499524122	-0.665287230089682	0.496223118377946	-1.34070180418916	0.180017288561099	0.358768071526114	N4BP2
ENSG00000078237	563.001406099968	-0.739125574849059	0.796364627007961	-0.928124567292805	0.353342957311026	0.558503630152	TIGAR
ENSG00000078246	417.758634869368	0.462967823077594	0.718025175248839	0.644779374089701	0.519070170154203	0.701834186518815	TULP3
ENSG00000078269	768.566298004846	0.335373521151984	0.9915542878639	0.338230115341921	0.735189783033916	0.85183115506066	SYNJ2
ENSG00000078295	4111.6289928244	-1.4916009217116	1.00148524952672	-1.48938880768988	0.13638501410751	0.295629529007253	ADCY2
ENSG00000078304	1683.65523531706	-0.39576262440747	0.321914734910341	-1.22940201702074	0.218921114395945	0.40808139731547	PPP2R5C
ENSG00000078328	13774.4067959589	-2.25944647689565	1.49803466464937	-1.50827382717776	0.131484458936145	0.288239915863515	RBFOX1
ENSG00000078369	2587.91753867618	-1.04194324583271	0.625940239314142	-1.66460499004568	0.0959915891592707	0.229374863903924	GNB1
ENSG00000078401	39.3207473408744	1.87827229606139	1.27324629611427	1.47518378949426	0.140163138421648	0.301700170648617	EDN1
ENSG00000078403	2512.71964445002	-0.603662843860723	0.557481288819106	-1.08283965034852	0.27887960274495	0.479102044127508	MLLT10
ENSG00000078487	200.906505079781	1.79591741016169	0.718197424427737	2.50059015679803	0.0123986570159729	0.051587477637342	ZCWPW1
ENSG00000078549	1473.96342546918	-1.21070454637342	0.949465638527311	-1.27514308811777	0.202258600786054	0.38726903756063	ADCYAP1R1
ENSG00000078579	19.2228590952885	2.69283368470913	1.27471637416674	2.11249634764391	0.0346438989037336	0.109390927688243	FGF20
ENSG00000078589	33.565035852617	7.53316343815691	2.00727445748393	3.75293144894572	0.000174778661808558	0.00376484161201997	P2RY10
ENSG00000078596	76.6668057959095	4.2518743444445	1.54985775636463	2.7433965000877	0.00608072136806835	0.031385332175741	ITM2A
ENSG00000078618	1512.91651207229	-0.874303977958648	0.569421469027942	-1.53542503315017	0.124679458579872	0.277738503067239	NRDC
ENSG00000078668	278.226593739805	-1.37730100948891	0.802800428403869	-1.7156206707902	0.0862314926639918	0.212384592281883	VDAC3
ENSG00000078674	4393.68757139239	-1.08607631057762	0.709276855240523	-1.53124453808565	0.125708967101446	0.279219734768077	PCM1
ENSG00000078687	2010.9893530458	-0.694815914264329	0.517514335733344	-1.34260225522012	0.179400799730473	0.358022499288406	TNRC6C
ENSG00000078699	1778.03304140087	-1.26116487003303	0.659353354063616	-1.91272989249305	0.0557826403050811	0.155462158877193	CBFA2T2
ENSG00000078725	2175.49161746093	-1.51176049544618	1.08939682255634	-1.3877041534771	0.165227150754636	0.337531294121273	BRINP1
ENSG00000078747	1630.56815524711	-0.118502084390706	0.422191094219504	-0.28068352462474	0.778953146414724	0.878968248101609	ITCH
ENSG00000078795	56.03744261214	3.58794808028631	1.58830665394085	2.2589769245026	0.0238848203077585	0.0830806054069197	PKD2L2
ENSG00000078804	255.101145261284	-1.10746478914727	0.945574401122178	-1.17120851392864	0.241514973892322	0.435649698632181	TP53INP2
ENSG00000078808	613.454192013439	0.168214482577502	1.04245098120221	0.161364405243792	0.8718063997424	0.934725385806952	SDF4
ENSG00000078814	79.3313098329919	1.72474494037003	1.12831681095652	1.52859987870596	0.126363666117953	0.280162351415584	MYH7B
ENSG00000078900	309.289000819489	6.64619484590392	1.81532825448066	3.66115319887715	0.000251082560008151	0.00443011414044226	TP73
ENSG00000078902	401.35005086764	-1.08852749192709	0.625044512539234	-1.74151995592276	0.081592478362372	0.204540048497453	TOLLIP
ENSG00000078967	259.227365078202	0.133348075456306	0.364787081596983	0.365550432522248	0.714700567818105	0.839732559199466	UBE2D4
ENSG00000079101	127.680837977022	0.761813951488539	1.26091351948278	0.604176210118702	0.545726495756125	0.721471525054084	CLUL1
ENSG00000079102	2848.59575069756	-2.61035198126274	0.959626567809192	-2.72017477300792	0.00652474202932491	0.0329648522903518	RUNX1T1
ENSG00000079112	135.715053132076	6.29266234220345	1.8626374279993	3.37836137490405	0.00072919186756413	0.00786181367536947	CDH17
ENSG00000079134	876.253845090342	-0.43605741259918	0.466706276081461	-0.934329437907684	0.350133983709224	0.555374752559871	THOC1
ENSG00000079150	59.2964713702489	1.47424691074574	0.858989956645719	1.71625628372018	0.08611514578924	0.212170234978227	FKBP7
ENSG00000079156	1641.73586609968	-1.10153994613991	0.678784490222265	-1.62281248615332	0.104629495752836	0.244478343804848	OSBPL6
ENSG00000079215	8189.12775973024	-0.601621785557602	1.08015943812834	-0.556974983804306	0.577544521259346	0.745322213874315	SLC1A3
ENSG00000079246	2592.60906862866	-0.621118221847063	0.675801529871521	-0.919083775920345	0.358051754614026	0.56322472490974	XRCC5
ENSG00000079257	45.6512797847158	2.29045376849527	1.10466974180443	2.07342853869964	0.0381324152723771	0.117289932383978	LXN
ENSG00000079263	435.920504052566	2.28547170657429	1.10200156147347	2.07392782957442	0.0380860139983063	0.117182068661059	SP140
ENSG00000079277	639.207464450224	-0.468085552307113	0.54991244922202	-0.851200137347917	0.394658186533129	0.597797878649178	MKNK1
ENSG00000079308	1691.11279553129	2.94578774132166	0.911691902722641	3.23112197500545	0.00123305308230764	0.0108967114055725	TNS1
ENSG00000079313	346.5014278655	-0.19242131354274	0.750060116441249	-0.256541188265957	0.797532980618631	0.891099499557879	REXO1
ENSG00000079332	459.205046775648	-1.2178189896245	0.762085094188267	-1.59800919728217	0.11004093023166	0.253527193645364	SAR1A
ENSG00000079335	793.135951753076	1.73713282576987	0.624018907625103	2.78378235746264	0.00537290739259085	0.0288408873218733	CDC14A
ENSG00000079337	310.246901006468	0.296908287793672	1.06349132486822	0.279182613765525	0.780104685592004	0.879876627280148	RAPGEF3
ENSG00000079385	87.4070944198448	5.373935730323	1.73473357293115	3.09784500293192	0.00194933352192343	0.014401667702699	CEACAM1
ENSG00000079387	419.152624645436	0.0649892776335212	0.314169707042682	0.206860420265446	0.836118867951682	0.913785890128873	SENP1
ENSG00000079432	886.638757019746	-0.188147757532745	0.728983161199444	-0.258096164009019	0.796332691993367	0.890476910705868	CIC
ENSG00000079435	111.895429316799	1.11150349520834	1.08357644551546	1.02577303134307	0.304998580874315	0.507856160230289	LIPE
ENSG00000079459	581.389318730128	-0.673085132186572	0.669690817197857	-1.00506848071012	0.314863876043177	0.518686377176521	FDFT1
ENSG00000079462	80.6591654253057	-2.14804433380334	1.02262390814461	-2.10052231000606	0.0356829201719818	0.111748240383432	PAFAH1B3
ENSG00000079482	4327.63607824818	0.891434874421163	0.947920277484265	0.940411230348388	0.347006663888069	0.552320720638961	OPHN1
ENSG00000079616	184.448568317116	-0.138998087327072	0.630027056055364	-0.220622409769744	0.825386450513186	0.907253835654185	KIF22
ENSG00000079689	83.9504967689603	5.04110390812046	1.81464678293714	2.77800834604355	0.00546932133867521	0.029164542538026	SCGN
ENSG00000079691	2492.2937981148	-0.805408534577303	0.878957674984182	-0.916322318468632	0.359497865431942	0.564693704341468	CARMIL1
ENSG00000079739	476.45884997791	0.871394738143127	0.648426001089408	1.34386149950667	0.178993177919867	0.357312474776033	PGM1
ENSG00000079785	781.495341162349	-0.751924694065746	0.827303083742332	-0.908886608598616	0.36340998321945	0.568539494855122	DDX1
ENSG00000079805	1150.42524753362	0.681199544186629	0.417477544487668	1.63170343694199	0.102741975687545	0.241284509518763	DNM2
ENSG00000079819	4399.45698811555	0.686102373545522	0.783376169238337	0.875827476616512	0.381123830413644	0.585504992489045	EPB41L2
ENSG00000079841	3463.11149727991	-0.9234126386089	1.1878375438294	-0.777389672018585	0.436928903959279	0.636746329652794	RIMS1
ENSG00000079931	500.41603115519	0.0622493365262545	1.32725018666951	0.0469009815568065	0.962592145787557	0.981627526518438	MOXD1
ENSG00000079950	978.40448244977	-0.472274390140084	0.513656820210993	-0.919435645663362	0.35786775190187	0.563063778557313	STX7
ENSG00000079974	134.37249328058	-1.04815536900777	0.737914917637404	-1.42042848566291	0.155482974714011	0.323171417641073	RABL2B
ENSG00000079999	174.787584322598	0.493218242699263	0.671905959456179	0.734058443384636	0.462913119493219	0.658602964217254	KEAP1
ENSG00000080007	38.2684275797556	3.211459063603	1.56707179732493	2.0493375409379	0.0404291201518595	0.12229867987424	DDX43
ENSG00000080031	45.3000111131094	3.96513814226392	1.41807780440082	2.79613581847106	0.00517176612739222	0.0280112498031283	PTPRH
ENSG00000080166	129.828636775439	1.21306564447442	1.10148668946015	1.10129850508585	0.270766761595912	0.469139996903382	DCT
ENSG00000080189	412.228428920067	0.164868089483903	0.526655926873393	0.313047059894832	0.754244909015812	0.864124993356944	SLC35C2
ENSG00000080200	1015.51762660901	1.08805536935937	0.779438538517422	1.39594761561183	0.162730270455876	0.333872334830544	CRYBG3
ENSG00000080224	4960.07427092054	-2.70660324452401	1.58483807012367	-1.70781059311176	0.0876714928747518	0.215213532900878	EPHA6
ENSG00000080293	90.1685659761948	5.51863563872632	2.00767456387096	2.74877001384424	0.00598193425180109	0.0310570972616105	SCTR
ENSG00000080298	6646.25406835852	-1.22858439562114	0.810510059593986	-1.51581634438514	0.12956579802796	0.285182664972878	RFX3
ENSG00000080345	1564.37928406523	-0.914914149911458	0.663725929580736	-1.37845172101291	0.168063864072188	0.341528365285846	RIF1
ENSG00000080371	720.252295265312	-0.428438670865393	0.767826041442083	-0.557989242017276	0.576851730330054	0.744753507616607	RAB21
ENSG00000080493	4688.07129755056	0.410588700907987	0.937746657799405	0.43784608294047	0.661497862582221	0.805127386717937	SLC4A4
ENSG00000080503	3331.27155520456	-0.582948048801507	0.617885589772423	-0.943456294257025	0.345447560528507	0.550601981206181	SMARCA2
ENSG00000080546	932.815187502981	-0.322498234014447	0.424469624798646	-0.759767519683958	0.447393561053793	0.645234149097485	SESN1
ENSG00000080561	298.590847070121	1.1011919184613	0.696207102098658	1.58170164472877	0.113717697078477	0.259411832088893	MID2
ENSG00000080572	58.0387065391505	7.08426824545331	1.87568804878853	3.77689043230238	0.000158798546555449	0.00365271984896567	DNAAF6
ENSG00000080573	833.211485601354	1.27696899371645	1.14295484158729	1.1172523596322	0.263886438835877	0.461238075284177	COL5A3
ENSG00000080603	64.5686356388576	0.283492426322582	0.655874962520093	0.432235475544467	0.665570278146253	0.807876557681631	SRCAP
ENSG00000080608	1984.03125492077	-1.41029475248223	0.575665010433098	-2.44985317315222	0.0142914478308324	0.0571409222145751	PUM3
ENSG00000080618	80.9056779673689	6.78953588470262	1.99046004456196	3.41103852009086	0.000647159481026788	0.0074141888687828	CPB2
ENSG00000080644	35.1583051804509	0.613707937084807	1.51168335494388	0.405976512923629	0.68475985789465	0.820640342011212	CHRNA3
ENSG00000080709	503.356180179545	-1.68653608245532	1.23660666232285	-1.36384198293685	0.172617303779312	0.348317059411826	KCNN2
ENSG00000080802	1888.68899424707	-0.380261432564743	0.439863800419085	-0.864498129199186	0.387314307593625	0.590654319080278	CNOT4
ENSG00000080815	1042.08125604516	-0.384355540591002	0.523726047003332	-0.733886624104751	0.463017839902794	0.658602964217254	PSEN1
ENSG00000080819	351.336172287528	-1.39837327806159	0.739208372732295	-1.89171731496068	0.0585286550766658	0.161203257635905	CPOX
ENSG00000080822	300.695225901738	-0.540210234676465	0.823277831914904	-0.656170023939504	0.511714733711558	0.696919703365887	CLDND1
ENSG00000080823	1198.75993971803	-0.266868779859753	0.813576173997793	-0.328019414025363	0.742896983750827	0.856319215550911	MOK
ENSG00000080824	7862.78171447257	-1.56469794591043	1.23644209125835	-1.26548421229983	0.205697804322475	0.391642104372016	HSP90AA1
ENSG00000080839	332.349207670827	0.860216326793555	0.49977829693368	1.7211958423791	0.0852152920304729	0.210674035745221	RBL1
ENSG00000080845	1586.54887111606	-0.596418128658512	0.513900766200579	-1.1605706157397	0.24581656091035	0.441023058594911	DLGAP4
ENSG00000080854	2659.7153684501	1.90542601506687	1.07833773026862	1.76700300989395	0.0772277242283067	0.196698128995831	IGSF9B
ENSG00000080986	122.811956953593	3.5162994694563	1.17365849579455	2.99601586156101	0.00273532205253544	0.0180946016392771	NDC80
ENSG00000081014	517.63704997913	0.111453049610669	0.292410867176822	0.381152214644858	0.703090304685428	0.832333662158803	AP4E1
ENSG00000081019	559.592535785113	-0.812425228091755	0.493434483079465	-1.64647031358957	0.0996669671206682	0.235990989343005	RSBN1
ENSG00000081026	2008.25005314012	-1.07225580060744	0.446530821994392	-2.40130299587899	0.0163368030605965	0.0629690122069103	MAGI3
ENSG00000081041	30.6372413699026	-0.23666342329431	1.60983217772257	-0.147011239164766	0.883123149140143	0.939505278375811	CXCL2
ENSG00000081051	38.6642826323114	5.30633716483393	1.79978951292954	2.94830985885496	0.00319516627310608	0.0201466713897047	AFP
ENSG00000081052	355.332838646194	3.13904708848507	1.39038982902858	2.25767408747389	0.023965985897625	0.083292877710418	COL4A4
ENSG00000081059	202.274899885759	2.22045520277675	1.0871307122051	2.04249146661753	0.041102805032454	0.12375726634626	TCF7
ENSG00000081087	437.443447843331	0.303740944341235	0.568694535268422	0.534102097882602	0.593270898390758	0.756402082938796	OSTM1
ENSG00000081138	352.533127295036	0.384620755320221	1.30783620147909	0.294089393522857	0.768689595450662	0.872343064607681	CDH7
ENSG00000081148	779.163008982119	0.473064139010222	1.08450418201319	0.436203148734811	0.662689343607012	0.805818707306209	IMPG2
ENSG00000081154	444.209705787576	-0.906170099939377	0.725256588081109	-1.24944759528063	0.211501409442428	0.398942528245182	PCNP
ENSG00000081177	398.62510277985	-0.566728046595464	0.536852212012433	-1.05565001673559	0.291128140791074	0.492327191619803	EXD2
ENSG00000081181	121.322671683818	0.278550949326373	0.910696964867921	0.305865683176809	0.759706915386909	0.867523292467055	ARG2
ENSG00000081189	3163.24382322478	-2.19809734635379	0.76617376344959	-2.8689279785008	0.00411865570658661	0.0238495054394108	MEF2C
ENSG00000081237	956.527883029739	2.89912842035631	1.00256682117067	2.89170592836005	0.00383156399187334	0.0226108515931612	PTPRC
ENSG00000081248	148.491149819674	2.7723342570873	1.79292937203162	1.54625960193061	0.122041884249922	0.273601921552919	CACNA1S
ENSG00000081277	88.3527056511862	4.88085339764926	1.76865289637653	2.75964459032564	0.00578642746844169	0.0303468256707851	PKP1
ENSG00000081307	632.030582701022	-1.11951067916633	0.581445671275336	-1.92539171666858	0.0541803710985123	0.152145015473403	UBA5
ENSG00000081320	309.082997617481	1.77887684464457	0.844086589778552	2.10745777291789	0.0350779183022053	0.110440967200259	STK17B
ENSG00000081377	1330.01494425391	1.00383674106677	0.552485649334975	1.81694627231509	0.0692253405098393	0.181848426880458	CDC14B
ENSG00000081386	331.253826919699	-0.873776809588002	0.704627388568016	-1.2400551323498	0.214955002792482	0.402923722148816	ZNF510
ENSG00000081479	896.429378273602	5.66426494992687	1.39703514687189	4.05448994079337	5.0243812420252e-05	0.0020634184588663	LRP2
ENSG00000081692	74.6374272074474	0.00566291834642167	0.740192275294541	0.00765060449214801	0.993895760343601	0.997129039992177	JMJD4
ENSG00000081721	85.8495889915309	-1.03772168342604	0.642258326329463	-1.6157387781279	0.106150803094406	0.247167262379148	DUSP12
ENSG00000081760	526.694750605883	-1.46712131057032	0.640077648648847	-2.29209895653644	0.0218999336065427	0.0781616719105448	AACS
ENSG00000081791	440.832251045461	0.0227652859284776	0.410578123835592	0.0554469042719714	0.955782429079674	0.97859211026086	DELE1
ENSG00000081800	185.987282069245	8.61322315679206	2.05289931699148	4.19563837617459	2.72104097857035e-05	0.00159163741365087	SLC13A1
ENSG00000081803	2007.70908819432	0.0336947692289345	1.1849862897666	0.0284347333972708	0.977315422148607	0.988984860025009	CADPS2
ENSG00000081818	59.4909366685086	-1.08927059218851	1.01363318224434	-1.07462010051475	0.282544848833994	0.483615774246862	PCDHB4
ENSG00000081870	244.097088063668	-0.44095598628738	0.532815734846742	-0.827595653522161	0.407899530617083	0.609065037719395	HSPB11
ENSG00000081913	3393.52021653657	0.562613591080117	0.623692147139249	0.902069384167675	0.367020011158626	0.5721527938748	PHLPP1
ENSG00000081923	325.829301827569	1.34774994656711	1.13362023696919	1.1888901614622	0.234482892183983	0.427429375528895	ATP8B1
ENSG00000081985	230.028968368028	-0.227346219459923	1.50282624174862	-0.151279112078448	0.879755545787531	0.937846903926924	IL12RB2
ENSG00000082014	548.718896131911	-0.212680916093984	0.691916095188053	-0.307379633994755	0.758554428056032	0.866829521318009	SMARCD3
ENSG00000082068	2613.48066116433	-0.276019621837237	0.272195106968223	-1.014050637837	0.310558590223757	0.513927743856999	WDR70
ENSG00000082074	1034.61432448637	3.26130218111638	1.01350737404662	3.21783764443175	0.00129160906057092	0.0111495827015225	FYB1
ENSG00000082126	125.580955405032	1.4144340853815	1.22377553078308	1.15579536426621	0.247764869662586	0.442943696702049	MPP4
ENSG00000082146	246.214392230713	-0.00204888818194053	0.542795102602218	-0.00377469909385317	0.99698823302346	0.998493344801959	STRADB
ENSG00000082153	224.537467357529	-0.617688248242862	0.855938648156341	-0.721650143469206	0.470509601841307	0.664843965201511	BZW1
ENSG00000082175	156.182200528848	6.16127753409062	1.56410754705943	3.93916489033891	8.17657222386066e-05	0.00255567549171849	PGR
ENSG00000082212	690.286052085024	-0.319164947350011	0.420497072176301	-0.759018239290368	0.447841646138441	0.645675061040007	ME2
ENSG00000082213	192.702598491906	-1.173037083305	0.517651448284	-2.26607514997511	0.0234467824418842	0.0820538186014087	C5orf22
ENSG00000082258	813.089972486174	-0.781969633985578	0.593197816591168	-1.31822743124578	0.187427525346385	0.368094779561119	CCNT2
ENSG00000082269	2035.56707872613	-0.692889252886368	0.54190841481523	-1.27860951028527	0.201034599288429	0.385794803599458	FAM135A
ENSG00000082293	1000.44237252171	2.71498692960621	1.44233385043	1.88235679887621	0.0597875873955353	0.163788228209175	COL19A1
ENSG00000082397	2050.85020069805	-0.603906050068585	0.465788384436594	-1.29652449534364	0.194794846480708	0.377486892547517	EPB41L3
ENSG00000082438	1001.97245526302	1.07504762389528	0.935274321412765	1.14944631674628	0.250371990807517	0.445869996375185	COBLL1
ENSG00000082458	677.368388177754	-1.74224615410971	0.704326469572353	-2.47363435761196	0.0133746502789569	0.0545249423427748	DLG3
ENSG00000082482	588.414193449048	0.244465470428002	1.26601550352939	0.19309832284556	0.846881966114499	0.920024805741094	KCNK2
ENSG00000082497	73.4816895062215	0.278542028438102	1.18719653649947	0.234621665305225	0.814502392393314	0.901519829379722	SERTAD4
ENSG00000082512	402.777941578578	-0.671688047755834	0.590440256180472	-1.1376054405588	0.255285273818611	0.451232749604305	TRAF5
ENSG00000082515	252.824461754932	-0.537174223324642	0.355040182842383	-1.51299556862586	0.13028078447953	0.286208046558185	MRPL22
ENSG00000082516	380.086135478325	-0.0664343498086077	0.423990319551086	-0.156688364675277	0.875490457452208	0.936153222485868	GEMIN5
ENSG00000082556	65.4602531353026	-1.51947909732061	1.89702508032461	-0.800979972842852	0.423143240053926	0.624071296966834	OPRK1
ENSG00000082641	1337.16519926605	-1.23392872639171	0.889653798686995	-1.3869762914662	0.165448992375135	0.337733067589917	NFE2L1
ENSG00000082684	719.94451997702	0.545535492312594	0.881696831591628	0.61873364263746	0.536091843163049	0.714432121206979	SEMA5B
ENSG00000082701	3455.85651359656	-0.735796655458672	0.421089844692067	-1.74736262280736	0.0805744566989778	0.202626680053285	GSK3B
ENSG00000082781	830.401019597017	2.33857463588099	0.723685469048391	3.2314793316993	0.00123151229863272	0.010887748107493	ITGB5
ENSG00000082805	5028.64849682712	-0.684360024553526	0.430803668568753	-1.58856591641189	0.112158428255461	0.256789652114113	ERC1
ENSG00000082898	1864.19539938436	-0.69614629951188	0.736632144422397	-0.945039263875373	0.344638830970754	0.549779093238002	XPO1
ENSG00000082996	1604.35008059153	0.0991163554351351	0.553151035347835	0.179184976798983	0.857792459595327	0.926813849833939	RNF13
ENSG00000083067	5486.74394422228	-0.223270669201187	1.41142499249296	-0.158188122208911	0.87430856301484	0.935863903944559	TRPM3
ENSG00000083093	182.144836868197	-0.022660284547159	0.381876505769518	-0.0593393000218652	0.952681859356937	0.976771687720864	PALB2
ENSG00000083097	1722.30944395108	-1.14389748231523	0.590875870419464	-1.93593534544434	0.0528756201013913	0.14941445040676	DOP1A
ENSG00000083099	283.402423424397	0.546626691741802	0.447023605102235	1.22281393085895	0.221399982550149	0.411343369167428	LYRM2
ENSG00000083123	1871.70208096416	0.0601798079276737	0.529068116167045	0.113746805163124	0.909438508118608	0.954972777605479	BCKDHB
ENSG00000083168	2260.44536841593	-0.181098443786185	0.517375515992923	-0.350032883637002	0.726314019256069	0.846738505141293	KAT6A
ENSG00000083223	1221.60753222313	0.449420604101827	0.756070108521703	0.594416574648814	0.552233525368577	0.726450392788511	TUT7
ENSG00000083290	888.036054464259	-1.25147422035513	0.492589254780916	-2.54060397828152	0.0110661183765577	0.0477139828834107	ULK2
ENSG00000083307	269.702860557334	6.53319357433634	1.78013763026845	3.67004969910733	0.000242503315001701	0.00436822826735207	GRHL2
ENSG00000083312	1823.60401748226	-1.23799272558954	0.701651118238809	-1.76439927680439	0.0776647798551977	0.197464545872506	TNPO1
ENSG00000083444	362.753563689504	0.484166733209779	0.863055003718531	0.560991745744725	0.574803164200632	0.742943598506461	PLOD1
ENSG00000083457	178.834363814726	2.09036921501556	0.979126706107205	2.13493228402115	0.0327665417963002	0.105067346535229	ITGAE
ENSG00000083520	488.238966176779	-0.221332692605224	0.833431619794268	-0.265567909050367	0.790572003189888	0.886900583408219	DIS3
ENSG00000083535	1961.89795023033	-0.0529372571023663	0.399772953967923	-0.132418305382945	0.89465343656875	0.94651276040137	PIBF1
ENSG00000083544	1420.23131371349	-0.0858047526601056	0.371438638951507	-0.231006534221411	0.817309725740017	0.902938751284648	TDRD3
ENSG00000083635	214.309386824492	-0.296372110518052	0.393378365251656	-0.753402161118987	0.451208284532296	0.648964995446519	NUFIP1
ENSG00000083642	2472.31968308344	-1.71345603333777	0.561401347553687	-3.05210530898113	0.00227242361368361	0.0159671926290735	PDS5B
ENSG00000083720	1142.55978288713	-1.12861823158189	0.425600999632007	-2.65182232315654	0.00800586585729	0.0381140997403655	OXCT1
ENSG00000083750	441.031250036663	-0.67106508532843	0.504580143124005	-1.32994747112652	0.183535579088468	0.363033653921079	RRAGB
ENSG00000083799	883.122208031652	-0.386216414863009	0.703321901123494	-0.549131790501708	0.582915009927883	0.749027495824191	CYLD
ENSG00000083807	90.7667509472462	0.946616901934456	0.693170446871272	1.36563367092055	0.172053972678191	0.347610408297557	SLC27A5
ENSG00000083812	84.5619508181382	-1.27994421294849	0.567874849147059	-2.25391952975369	0.024201230821582	0.0838286854538517	ZNF324
ENSG00000083814	132.724001031608	-0.277459766052616	0.563459948216126	-0.492421452369479	0.622421437031826	0.777613152270489	ZNF671
ENSG00000083817	82.4404545817531	-0.0572338293514823	0.539002845610371	-0.106184651560921	0.915435848375017	0.957971918679179	ZNF416
ENSG00000083828	801.949458938738	-0.0420386147413389	0.629018798822173	-0.0668320482949882	0.946715409586562	0.973528735868557	ZNF586
ENSG00000083838	85.0091595841335	-0.31322127018537	0.653574943087911	-0.479243082217183	0.631765708552059	0.783512239843351	ZNF446
ENSG00000083844	478.448263011582	-0.669125132924151	0.556312516139954	-1.20278640783954	0.229058985942211	0.420704393844834	ZNF264
ENSG00000083845	286.010903486148	1.18944410358359	1.3053703769493	0.911192811317943	0.362193791056357	0.567237610213148	RPS5
ENSG00000083857	2707.03286139659	1.319567579522	0.912622681105677	1.44590706196705	0.148203270917993	0.312983986416215	FAT1
ENSG00000083896	1579.91745396515	-0.307592798262704	0.731440035375732	-0.420530437747638	0.674097998656912	0.812714115801439	YTHDC1
ENSG00000083937	208.654090415471	-0.725113129084258	0.597666406139139	-1.21324056636948	0.225037858622817	0.415496239148325	CHMP2B
ENSG00000084070	1725.95735983316	-0.555837937472429	0.563177091591841	-0.98696830139403	0.323658178522687	0.528124948604959	SMAP2
ENSG00000084072	330.072318547997	-0.17996537931415	0.426853382342215	-0.421609355246643	0.673310176653528	0.812285230909416	PPIE
ENSG00000084073	377.786468693488	-0.0257997231402915	0.531529768003234	-0.0485386232218221	0.961286983822971	0.980871411126929	ZMPSTE24
ENSG00000084090	744.354265859356	-0.645806416961214	0.92415076073267	-0.698810675056109	0.484670356317197	0.674688542462694	STARD7
ENSG00000084092	115.451208618404	-0.555378731112091	0.846148042909869	-0.656361183797301	0.511591759286808	0.696917390664816	NOA1
ENSG00000084093	445.146655090122	2.99596177045993	0.941282030623542	3.18285240022619	0.0014583193378239	0.0120421524876066	REST
ENSG00000084110	33.3727823025682	5.18363781499832	1.6689394915282	3.10594712469283	0.00189670628036404	0.0141619314782191	HAL
ENSG00000084112	1004.7830695111	-0.226761576819725	0.41262297123734	-0.549561203875128	0.582620374756327	0.748817803292336	SSH1
ENSG00000084207	133.239536942743	1.67779328131221	1.22437595217464	1.37032524881941	0.17058539478924	0.345167884769249	GSTP1
ENSG00000084234	4847.32717749047	-0.521653301874994	1.17185067577879	-0.445153390834813	0.656208907093884	0.801094751153813	APLP2
ENSG00000084444	476.376950520619	-1.74553726646289	0.591028832402727	-2.95338767038946	0.00314306974229429	0.0199275940012033	FAM234B
ENSG00000084453	506.80899540887	0.694087693337269	1.82010890918258	0.381344044763227	0.702947975332606	0.832333662158803	SLCO1A2
ENSG00000084463	532.197834183427	-1.2694038465745	0.904364585457645	-1.40364170267916	0.160425570284421	0.330589100104139	WBP11
ENSG00000084623	191.622152808679	0.0468085241261689	1.02077504992827	0.0458558662160268	0.963425130804465	0.981976099271832	EIF3I
ENSG00000084628	196.328586582391	-1.51859880463301	1.60647982024085	-0.945295910660948	0.344507825572888	0.549770531353194	NKAIN1
ENSG00000084636	1352.30538254183	2.01703180700159	0.977488474274921	2.06348397969376	0.039066668343439	0.119268977917266	COL16A1
ENSG00000084652	683.359477234306	0.538763801757928	0.740599104475878	0.72747023119777	0.466937945034569	0.661900861349729	TXLNA
ENSG00000084674	79.2099880145619	2.95680095444275	1.74571617809568	1.6937466648606	0.0903134329180005	0.219450507592852	APOB
ENSG00000084676	4686.38354662826	-0.534041273179299	0.535484967941503	-0.997303949039403	0.31861699747971	0.52259099823615	NCOA1
ENSG00000084693	188.834289078803	0.353746830033069	0.555058360933303	0.637314659017588	0.523919904370823	0.705945116471249	AGBL5
ENSG00000084710	894.086012348251	-1.46103156376771	0.643663984843139	-2.26986688423116	0.0232156609194836	0.0815209122353543	EFR3B
ENSG00000084731	901.531150799211	-2.58310271361484	0.695817045591326	-3.71233031725983	0.000205359733810782	0.00404064128419437	KIF3C
ENSG00000084733	1584.14579053061	0.147857270739591	0.47591077478434	0.310682755200474	0.756041808296019	0.865333761153559	RAB10
ENSG00000084734	43.3590871351907	2.41312742596437	1.2867375698091	1.87538429170323	0.0607398745839909	0.16568261001482	GCKR
ENSG00000084754	742.668168053521	0.62521369524367	0.694815458635135	0.899826979197918	0.368212334429174	0.573233671885936	HADHA
ENSG00000084764	743.800003730219	-1.12235405639937	0.516093554988423	-2.17471046780375	0.0296518199716527	0.0975763821123181	MAPRE3
ENSG00000084774	399.82681040248	0.413309885068552	0.663890478347458	0.622557332193338	0.533575457349482	0.712916384475669	CAD
ENSG00000085063	1116.52772540946	1.71749385640201	1.11966966363596	1.53392907942572	0.125047101141189	0.278167922170681	CD59
ENSG00000085117	428.741647311533	3.3127716769896	1.15404850507703	2.87056537261273	0.00409738464015799	0.0237800552347365	CD82
ENSG00000085185	312.626203646952	-0.471680099855931	0.542384180446953	-0.869642067117889	0.384496040995765	0.588357646282368	BCORL1
ENSG00000085224	3915.7134886231	-1.02313989753522	0.679177450250572	-1.50643973406029	0.13195432703662	0.288794113832065	ATRX
ENSG00000085231	108.787121638857	-0.25283514046808	0.508563518500814	-0.497155480623951	0.619079413042211	0.775217584007501	AK6
ENSG00000085265	33.8694307043431	1.84930201681861	1.04821237745415	1.76424363668564	0.0776909688678712	0.197464545872506	FCN1
ENSG00000085274	230.197331018009	-0.285278657200783	0.512614098120613	-0.556517384610947	0.577857213409848	0.745560584732246	MYNN
ENSG00000085276	2456.41777616485	4.68809620916023	1.06216166255902	4.41373133150503	1.016040390167e-05	0.000968234987477576	MECOM
ENSG00000085365	909.399541420008	-1.26198112800643	0.365994979760942	-3.44808316450329	0.000564580170581746	0.00683545277954328	SCAMP1
ENSG00000085377	810.485682836095	-0.398175646537325	0.40188844447391	-0.990761620574969	0.321801993928099	0.526050864224439	PREP
ENSG00000085382	877.527261398993	-0.967215688363074	0.448713616667351	-2.15553005845175	0.0311203790610125	0.101137563822517	HACE1
ENSG00000085415	296.056277991558	-0.811228421552761	0.513662481393566	-1.57930246209904	0.114266697398038	0.260176286665275	SEH1L
ENSG00000085433	604.63286053962	-2.72148629897715	0.51235848824713	-5.31168383349681	1.08616926109213e-07	6.42702093837237e-05	WDR47
ENSG00000085449	596.147374955895	-0.227179346772143	0.413386496535157	-0.549556767519671	0.582623418335871	0.748817803292336	WDFY1
ENSG00000085465	62.6826688590218	-0.540311258161458	0.877621882126288	-0.615653813066284	0.538123026636961	0.716263389325749	OVGP1
ENSG00000085491	446.054317489814	0.130883202369879	0.65089278946699	0.201082581475603	0.840634001786248	0.916593619020345	SLC25A24
ENSG00000085511	1494.79226032062	-0.285425336669413	0.533960671144907	-0.534543744687056	0.592965392632478	0.756115887910651	MAP3K4
ENSG00000085514	206.508416431528	2.03445230314531	0.866731576655055	2.34726916376671	0.0189115874524199	0.0700847162954464	PILRA
ENSG00000085552	79.0753334386645	2.89067189940464	1.39366782671809	2.0741469695916	0.0380656635292743	0.117136883351468	IGSF9
ENSG00000085563	648.678055295169	3.4445184311176	1.12950567574244	3.04958045372677	0.00229161245110656	0.0160420902900465	ABCB1
ENSG00000085644	82.4275126565585	-0.511746061691571	0.57443332430241	-0.890871124708918	0.372998312814938	0.578159966321872	ZNF213
ENSG00000085662	183.12152716051	0.526292183930502	0.745007956438766	0.706424917186451	0.479923929914444	0.67133511105329	AKR1B1
ENSG00000085719	657.745364214705	0.051697883606434	0.609868930193679	0.0847688430201158	0.932445164024742	0.965973816648657	CPNE3
ENSG00000085721	308.947729676622	-0.40274613270203	0.649679143998944	-0.619915440448068	0.535313459693714	0.714085087924546	RRN3
ENSG00000085733	1404.42188631434	-0.333396360961659	0.754359204032488	-0.441959691324057	0.658518374804077	0.802682079137843	CTTN
ENSG00000085741	47.9425329526976	2.02008801108221	1.50607316118371	1.34129474128236	0.179824776503933	0.35855718381302	WNT11
ENSG00000085760	252.864398610921	0.177724960528967	0.683524042165482	0.260012742150099	0.794853944741999	0.889436402777045	MTIF2
ENSG00000085788	591.885496356575	-1.45118809450285	0.511672913331982	-2.83616360509062	0.00456590499131353	0.0257060575320916	DDHD2
ENSG00000085831	143.321288360301	2.05059664130208	1.4779359326586	1.3874732970416	0.165297488138959	0.337632038445824	TTC39A
ENSG00000085832	1703.22214687792	-0.360786927894476	0.516808899409607	-0.698105099015578	0.485111469491989	0.675166245633654	EPS15
ENSG00000085840	71.8055661274304	3.95059261750192	1.27946727451018	3.0876855517968	0.00201721794846309	0.0147419060874756	ORC1
ENSG00000085871	283.192461237216	1.41265683041758	0.737665339188393	1.91503755886354	0.0554877139019829	0.154807128410564	MGST2
ENSG00000085978	997.284703279634	-0.841365703070871	0.481821186127109	-1.74621981618075	0.0807727627293952	0.203001939776515	ATG16L1
ENSG00000085982	828.517182258683	0.644021844544695	0.41993560839666	1.53362046863235	0.125123049759637	0.2782769999978	USP40
ENSG00000085998	410.228436952232	0.0453729249632194	0.668884648934395	0.067833706507547	0.945918011635217	0.973456968438816	POMGNT1
ENSG00000085999	96.741058839931	2.08413937850156	1.11252281732663	1.87334528878222	0.061020719776847	0.166151174489707	RAD54L
ENSG00000086015	1381.55805062217	-0.190131947022664	0.576935978269824	-0.329554671894188	0.741736477353122	0.855723354002617	MAST2
ENSG00000086061	1113.7952021121	-0.78621363000595	1.23434936545601	-0.636945788614308	0.524160155934091	0.706130805508864	DNAJA1
ENSG00000086062	453.350188355799	1.54712618393965	0.717618346054671	2.15591782518584	0.0310900823314469	0.10106354430731	B4GALT1
ENSG00000086065	367.058039031061	-0.410015711872795	0.821747080758115	-0.498956091811764	0.617810316937198	0.774685453716413	CHMP5
ENSG00000086102	992.248733692206	-0.396673758397505	0.459780142632013	-0.862746607817261	0.388276800664953	0.59164217529663	NFX1
ENSG00000086159	46.2515724732016	3.93819423202226	0.965608663853572	4.07845784679026	4.53354199896678e-05	0.00197589905558597	AQP6
ENSG00000086189	89.6048181836441	0.798618643917744	0.533974080655119	1.49561312589918	0.134754500645236	0.292924242493728	DIMT1
ENSG00000086200	496.504888920034	-0.53807667917704	0.408238298418736	-1.31804556618332	0.187488394816103	0.368094779561119	IPO11
ENSG00000086205	149.407894541726	1.3163274402368	1.82087860083492	0.722907853183196	0.469736498445512	0.664183319750752	FOLH1
ENSG00000086232	577.555080348623	-0.253887913795766	0.715835998910647	-0.354673296931323	0.722834358010819	0.844760589271463	EIF2AK1
ENSG00000086289	511.797639792925	-0.484585570182693	0.527752389713162	-0.918206302099494	0.3585108699291	0.563601515307203	EPDR1
ENSG00000086300	599.638598381735	-0.248676918729245	0.701086109046069	-0.354702390363441	0.722812559985971	0.844760589271463	SNX10
ENSG00000086475	235.531289768083	0.0796955450398315	0.513385369955264	0.155235325554322	0.876635800069642	0.93677137033612	SEPHS1
ENSG00000086504	83.3623690617562	-0.958295308874954	1.03604506323959	-0.924955238798666	0.354989191263506	0.560196999857909	MRPL28
ENSG00000086544	330.815546302325	0.862000874715566	0.838841305315589	1.02760899976339	0.304133789056418	0.507028589479012	ITPKC
ENSG00000086570	283.271077222376	5.59194588323402	1.88356078487696	2.9688162591468	0.00298949294503155	0.0192285302053834	FAT2
ENSG00000086589	230.102446952991	-0.000620506534711414	0.682829038353335	-0.000908728978790631	0.99927493927766	0.999661674293587	RBM22
ENSG00000086598	577.231173944549	0.0120364918292084	1.21051321031259	0.00994329655113818	0.992066527927846	0.996354722244776	TMED2
ENSG00000086619	399.377161633923	-0.854634352631065	0.498973978073138	-1.71278341193535	0.0867523929591364	0.213489555397118	ERO1B
ENSG00000086666	1202.37143741703	0.624985855872347	0.454552427374058	1.37494779091354	0.169147631381198	0.342989200758167	ZFAND6
ENSG00000086696	122.010572440629	7.2425256446875	2.08595145196403	3.47204899609159	0.000516502060729697	0.00646143140582542	HSD17B2
ENSG00000086712	395.869169964722	-0.34675772765684	0.388624727395425	-0.892268821855009	0.372248861478305	0.577387804268667	TXLNG
ENSG00000086717	195.843597529091	0.39230961077775	1.37615212870565	0.285077211010632	0.775584988930457	0.87703406715661	PPEF1
ENSG00000086730	125.733359406079	3.10659534643623	0.930710239167345	3.33787597439084	0.000844214226935376	0.00859591496072798	LAT2
ENSG00000086758	4403.15729261677	-0.542511585876681	0.815550983664457	-0.665208670878002	0.505917035315222	0.69233430198855	HUWE1
ENSG00000086827	245.898697049034	-0.0240846197159731	0.359375495486644	-0.0670179798524082	0.946567389526979	0.973528735868557	ZW10
ENSG00000086848	61.1507727395559	-2.07851922313417	0.667932331730838	-3.11187095517299	0.00185905743947591	0.0139706011239895	ALG9
ENSG00000086967	51.4288083256852	3.93574897115648	1.80548521005268	2.1798843597515	0.0292660345608262	0.0966452137788766	MYBPC2
ENSG00000086991	460.954626234414	2.63456699265975	0.975452167246508	2.70086743473703	0.00691588980125663	0.0343370192557469	NOX4
ENSG00000087008	569.377782886051	-0.168603059612485	0.444506999632047	-0.379303497474845	0.704462502764278	0.833365448842245	ACOX3
ENSG00000087053	854.286673472412	0.258981893584982	0.44320210038639	0.584342658482885	0.558989797289644	0.731419262095201	MTMR2
ENSG00000087074	354.227625931538	-0.24313634667911	0.947716317748555	-0.256549710209398	0.797526401207274	0.891099499557879	PPP1R15A
ENSG00000087076	226.396706768091	2.07425988110768	0.980567676365868	2.11536636491547	0.0343987341925972	0.108749644453251	HSD17B14
ENSG00000087077	221.439943058259	4.04362154111839	1.18923442332046	3.40018877844807	0.000673393447784063	0.00755157435288864	TRIP6
ENSG00000087085	122.899593976557	-0.560402503373004	1.15054736928847	-0.487074690127336	0.626205401815763	0.779890934693709	ACHE
ENSG00000087086	452.530157318941	1.2732068964867	1.34985557050554	0.943217129525842	0.345569853446896	0.550669850246756	FTL
ENSG00000087087	932.945369414124	0.0886352216402908	0.837117767357363	0.105881424450107	0.915676432352273	0.957971918679179	SRRT
ENSG00000087088	103.379019326505	1.03818634121587	0.822805980145354	1.26176324220743	0.207033992533079	0.393280659711488	BAX
ENSG00000087095	1852.13580910616	-1.61938457596374	0.619722158188099	-2.61308161176354	0.00897298725699535	0.0412430325599926	NLK
ENSG00000087116	618.379806876438	3.22557872297605	1.47879084661956	2.18122713590605	0.0291666206798368	0.0963476915396718	ADAMTS2
ENSG00000087128	65.3586113098778	6.71689729001255	2.2536553269901	2.98044568287351	0.0028782927805969	0.0187347234529315	TMPRSS11E
ENSG00000087152	224.252767196804	-1.6080777483598	0.967852586423812	-1.6614903663187	0.0966150021471963	0.230518244998485	ATXN7L3
ENSG00000087157	417.644138298295	0.145851004582984	0.464845819814857	0.313762108565535	0.753701725069046	0.863861987180069	PGS1
ENSG00000087191	364.016766961184	-0.739730469592781	0.853743584012873	-0.866455084928202	0.386240647139993	0.589582220580787	PSMC5
ENSG00000087206	1033.38467727321	-0.36226933897439	0.301581230037248	-1.20123304401155	0.229660814773507	0.421300999902114	UIMC1
ENSG00000087237	29.6840004994861	5.96533767501875	1.82568040873075	3.26745998176426	0.00108517207012785	0.0101219094443725	CETP
ENSG00000087245	407.267439272887	3.11566431291713	1.22843220864246	2.53629324516022	0.0112032876110089	0.0481967898682164	MMP2
ENSG00000087250	190.359914072681	1.14581988187576	1.53527576044053	0.746328386990872	0.455469067465648	0.65221555613338	MT3
ENSG00000087253	660.349387793086	1.6086948494985	1.07382632965616	1.4980959258222	0.134108329477818	0.29204150645238	LPCAT2
ENSG00000087258	2555.53972907863	-2.02372593100865	0.967767447069551	-2.09112833577591	0.0365165612541124	0.113655323626398	GNAO1
ENSG00000087263	252.162637139321	0.236173828178335	0.718295690154444	0.328797501384915	0.742308751783405	0.855906928511756	OGFOD1
ENSG00000087266	764.264680193055	1.43094572270109	0.895721951744921	1.59753338624058	0.11014686175886	0.253696643144055	SH3BP2
ENSG00000087269	455.590693485901	0.355680799762274	0.719147858837549	0.494586468403322	0.620892055864912	0.776593892410966	NOP14
ENSG00000087274	2553.23237764889	-0.666316841975723	0.564023351840144	-1.18136392722366	0.237458181734245	0.43081222495898	ADD1
ENSG00000087299	348.599119525023	-1.05546822015352	0.438150289810817	-2.40891822896945	0.0159998823732349	0.0620636967916196	L2HGDH
ENSG00000087301	742.236006107943	-1.02430108228672	0.532448889454675	-1.92375475388031	0.0543853312804345	0.152554837974512	TXNDC16
ENSG00000087302	282.99426345061	0.404584675105566	0.858441149082642	0.471301586064366	0.637425383196123	0.787791029112636	RTRAF
ENSG00000087303	658.512703591712	0.261155075015894	1.12165712788581	0.23282968433334	0.815893661520143	0.902431805015781	NID2
ENSG00000087338	367.335515565065	-0.939819854022146	0.373875922822399	-2.51372125524271	0.0119464815162977	0.0502627245728422	GMCL1
ENSG00000087365	1579.63179898357	-0.450188298096092	1.01828230083995	-0.44210559068418	0.658412798992439	0.802648014523648	SF3B2
ENSG00000087448	653.462980480025	-1.39455464080943	0.661020656209139	-2.10969903543862	0.0348842876409129	0.109953331115157	KLHL42
ENSG00000087460	3653.21782231038	-1.10019881905187	0.971962751654369	-1.13193516642405	0.257661692685611	0.453732959469109	GNAS
ENSG00000087470	910.932596641812	-1.46996827537071	0.554025351141823	-2.65325092496429	0.00797205826579311	0.0380198784313505	DNM1L
ENSG00000087494	43.6422324763524	-1.98196395461309	1.15487648517449	-1.71616963377139	0.0861309993101216	0.212170234978227	PTHLH
ENSG00000087495	2545.13206233429	0.157021757529471	1.24918346399183	0.125699516568767	0.899969784554691	0.94975632430755	PHACTR3
ENSG00000087502	530.383516801914	-0.726775107306705	0.603885795126148	-1.20349760364025	0.228783818142193	0.420273658644614	ERGIC2
ENSG00000087510	33.2802097060718	5.85842566171963	2.0786764862495	2.81834412448174	0.00482720429727536	0.026690309535657	TFAP2C
ENSG00000087586	74.007613356248	2.76076594352783	1.01765751152407	2.71286352457935	0.00667045722980368	0.0334396084982086	AURKA
ENSG00000087589	171.657711607169	2.53915891185661	0.866670028438964	2.92978737989834	0.00339194006168909	0.020962919466727	CASS4
ENSG00000087842	287.108559813659	0.482933473776693	0.851922296307768	0.566875025891126	0.570799092828994	0.740444000178954	PIR
ENSG00000087884	1521.30984162315	-0.410695505362042	0.845430203428463	-0.485782863797098	0.627121125232909	0.780654812707159	AAMDC
ENSG00000087903	1796.70574897681	1.75866271444366	0.976467183004696	1.80104641001049	0.0716955652934141	0.186265615733462	RFX2
ENSG00000087995	142.750504205149	-0.331002492606558	0.481849921434205	-0.686941053391362	0.492119875182781	0.680887655486734	METTL2A
ENSG00000088002	72.2368966565034	6.09830364707478	1.84393286322908	3.30722650953543	0.000942246687412137	0.00924335009456038	SULT2B1
ENSG00000088035	382.590915786704	-0.259028549039588	0.472534916060153	-0.548168061736657	0.583576510031739	0.749375024947604	ALG6
ENSG00000088038	503.910333460893	0.00391059819154253	0.717747554533255	0.00544843123023326	0.995652802348864	0.997920914102954	CNOT3
ENSG00000088053	40.4422582019788	0.378247745475933	1.17349013630734	0.322327162174689	0.747204857841777	0.85960774716607	GP6
ENSG00000088179	2082.36135449359	-1.20180823147445	0.491699376277259	-2.44419311770039	0.0145176531630877	0.0578551839968183	PTPN4
ENSG00000088205	410.892436745665	0.0542656476843044	0.838872194644523	0.0646888143757105	0.948421769003795	0.97462673364953	DDX18
ENSG00000088247	889.5147285016	-0.356309091895906	0.996580412042767	-0.35753170300182	0.720693796877889	0.843529463323618	KHSRP
ENSG00000088256	346.016599751395	-0.575219384762994	0.712564300221177	-0.807252601041685	0.419520966059717	0.620238368281181	GNA11
ENSG00000088280	534.868064762472	1.63701434798238	0.706016520306124	2.31866295036918	0.0204133189160763	0.0741354095303025	ASAP3
ENSG00000088298	201.325134354594	1.50282014045424	0.498406568690884	3.0152494667186	0.00256767969020825	0.0173519765731426	EDEM2
ENSG00000088305	127.063107270639	-0.359958569579362	0.744541810795472	-0.483463204295781	0.628766880061733	0.781809290649785	DNMT3B
ENSG00000088325	257.904451639962	1.02147483594156	1.03791694946071	0.984158546088204	0.325037564431608	0.529456861293956	TPX2
ENSG00000088356	73.7494288034089	-0.278729303280928	0.512015636914203	-0.544376544749226	0.586182382948859	0.750939505451584	PDRG1
ENSG00000088367	1259.42979213686	-1.24631701472145	0.69278644442875	-1.79899162973536	0.0720200047695772	0.186886896552903	EPB41L1
ENSG00000088386	87.6620006602936	4.71986875583962	1.72242262598744	2.74025008997648	0.00613924503760897	0.0315458125419131	SLC15A1
ENSG00000088387	3128.07439452009	-0.683374220298371	0.9492754086824	-0.719890364848805	0.47159250086165	0.66539719741526	DOCK9
ENSG00000088448	2577.57205914145	0.128851311287595	0.852117558598867	0.151213069120961	0.879807641172185	0.937846903926924	ANKRD10
ENSG00000088451	116.885605408463	1.05420485373871	0.482507874690784	2.18484486789837	0.0289002230091132	0.0957276488235547	TGDS
ENSG00000088538	5477.17592127372	-1.25309901909897	0.715517153468419	-1.75131932620296	0.0798909205448155	0.201446695030635	DOCK3
ENSG00000088543	79.8438172018284	-0.203986547456274	0.570098260097607	-0.357809454498861	0.720485914726039	0.843367385408115	C3orf18
ENSG00000088682	301.742179994425	0.10123029076971	0.67569648407073	0.149816216535342	0.880909614813669	0.938405621508956	COQ9
ENSG00000088726	51.966155874839	5.35595784759418	1.84159119277883	2.90833159313302	0.003633628251777	0.0217789146462383	TMEM40
ENSG00000088727	250.626374038686	0.348585896830234	1.01154399529804	0.344607746623545	0.730389281191848	0.848993999839546	KIF9
ENSG00000088756	577.77004196226	0.478049220082852	1.19172234051574	0.401141443631884	0.688315989646437	0.823210937900676	ARHGAP28
ENSG00000088766	626.409666085784	-0.851684318908097	0.52295399738726	-1.62860275122327	0.103397141479978	0.242310685478746	CRLS1
ENSG00000088808	642.560251052974	-0.836425527557899	0.671399707694855	-1.24579370227853	0.212840142236488	0.40041132653824	PPP1R13B
ENSG00000088812	1756.31894725624	-0.825296412014761	0.199364966618879	-4.13962606375302	3.4787239590584e-05	0.00178895556915646	ATRN
ENSG00000088826	445.227724717063	1.56861737733562	0.890810167409539	1.76088849759892	0.0782572771341595	0.19848917378355	SMOX
ENSG00000088827	46.7249719166145	2.74595451314552	1.14360172076345	2.40114583887855	0.016343821315581	0.0629843237019939	SIGLEC1
ENSG00000088833	479.188177579612	-0.68760541214669	0.473625081542303	-1.45179264980559	0.146559268274336	0.310809056368065	NSFL1C
ENSG00000088836	67.6669866009725	3.58133457528382	1.73189307685518	2.06787279373326	0.0386519863316699	0.118394967464465	SLC4A11
ENSG00000088854	2221.44089821241	-0.532770684100435	0.414952685839403	-1.28393116198947	0.199166042628466	0.38315713729097	DNAAF9
ENSG00000088876	48.8972502209978	1.95395068275002	1.11155515021432	1.75785311450654	0.0787725051518822	0.199394843273946	ZNF343
ENSG00000088881	473.988426947348	1.37530933806684	0.816750309789031	1.68387978747396	0.092204903350121	0.222719915474495	EBF4
ENSG00000088882	81.5047170106122	-0.344277634576201	1.32101976367732	-0.260615052130512	0.794389380802471	0.889274390623239	CPXM1
ENSG00000088888	541.248189162387	0.545551934219319	0.621721436970723	0.877486124457068	0.380222652191024	0.584625193297508	MAVS
ENSG00000088899	415.847770783644	-1.37753609333111	1.0544070965448	-1.30645563544212	0.191397656584888	0.373141523571123	LZTS3
ENSG00000088926	46.9294529448689	4.83256622480751	1.43709686302576	3.36272825384414	0.000771762943801755	0.00812590932529353	F11
ENSG00000088930	1441.61199602762	-0.10153690748315	0.609817680131115	-0.166503712160852	0.867760562067896	0.932529450373296	XRN2
ENSG00000088970	1133.65076029573	0.523108869987867	0.433625788036634	1.20636014835832	0.227678654966572	0.419011874243015	KIZ
ENSG00000088986	399.089917085073	-0.613863521120001	0.718605738662641	-0.854242442124704	0.392970671383022	0.596893244938215	DYNLL1
ENSG00000088992	294.500059131604	0.0905030632579261	1.42332707202133	0.0635855700611376	0.949300221912452	0.975093348347287	TESC
ENSG00000089006	335.496118674329	0.655953924658387	0.77318285346762	0.848381365050353	0.396225617307764	0.598873979614354	SNX5
ENSG00000089009	145.256980605298	0.13894220934455	0.886685038469658	0.156698493057188	0.875482474775317	0.936153222485868	RPL6
ENSG00000089012	47.3905892760779	6.30631720352994	1.81421362349014	3.47606098966339	0.00050883655437247	0.00640508452334067	SIRPG
ENSG00000089022	775.893841808899	-0.778951067010422	0.529502615200033	-1.47109956523284	0.141264192606615	0.303155068380261	MAPKAPK5
ENSG00000089041	722.795299505615	1.70022430739701	0.982834618745382	1.72991902703569	0.0836447432951832	0.207920380646844	P2RX7
ENSG00000089048	751.950934401159	-0.30733818928338	0.431331385113359	-0.712533796265738	0.476134291172085	0.668886834095072	ESF1
ENSG00000089050	76.4133183452248	0.284211987730522	0.836681689260165	0.339689503641267	0.73409036710238	0.851383736227841	RBBP9
ENSG00000089053	824.187018821149	-0.522944452165845	0.409928984543111	-1.27569523474583	0.202063273746788	0.387039485919759	ANAPC5
ENSG00000089057	1657.42802887655	-1.0450656856461	0.332014623422014	-3.14764956698231	0.0016458887946875	0.0128315714070422	SLC23A2
ENSG00000089060	274.820663782986	1.22731363824159	0.679918540347705	1.80508923556336	0.0710607192524347	0.185187726959181	SLC8B1
ENSG00000089063	337.85187535207	0.254853307675944	0.366602283117939	0.695176542569309	0.486944670948186	0.676761129816355	TMEM230
ENSG00000089091	475.141387434213	-0.559836545389341	0.648002414850632	-0.863942066509716	0.387619716481286	0.590945747354506	DZANK1
ENSG00000089094	769.670817842054	0.131582103340832	0.540478743898983	0.243454723846504	0.807653155194516	0.897734874019963	KDM2B
ENSG00000089101	1279.79297333193	2.30851781059807	1.20159716335736	1.92120777328392	0.0547055185776507	0.153162120047013	CFAP61
ENSG00000089123	1440.41857084797	-0.795048298394793	0.392288812179616	-2.0266912379616	0.0426939991166235	0.127471730830589	TASP1
ENSG00000089127	158.221981127787	3.79266006576449	1.10344736323094	3.43710102732896	0.000587976247316138	0.00704447324348228	OAS1
ENSG00000089154	973.917361520543	0.215701451550134	0.557232969773784	0.387093842702274	0.69868673580024	0.82973313097187	GCN1
ENSG00000089157	406.502899227435	1.5581402150081	1.48887290295141	1.04652332104331	0.295319483464641	0.497062640286937	RPLP0
ENSG00000089159	572.47645428803	2.18292617647285	0.742004329678796	2.94193185829226	0.00326171691259301	0.0204825520909538	PXN
ENSG00000089163	35.8371125631688	1.86499966608441	1.26584820852398	1.47332014496355	0.140664731234303	0.302339255502978	SIRT4
ENSG00000089169	1855.1622599074	-2.4901973446074	1.35368336377091	-1.83957150634587	0.0658311708291455	0.175337813185974	RPH3A
ENSG00000089177	1892.28296669866	0.341336488337935	0.428075149701826	0.797375153815144	0.425233184807595	0.625968172964333	KIF16B
ENSG00000089195	164.542213573904	-0.0863106386591856	0.442704463006109	-0.194962205876823	0.845422535164988	0.919453697521657	TRMT6
ENSG00000089199	1312.7388152279	-4.67282133581495	1.00657856539865	-4.6422817815163	3.44582486196768e-06	0.000653726718537887	CHGB
ENSG00000089220	461.424606759944	-1.37064569829678	0.936463498781932	-1.46364028077933	0.143292260508205	0.306109571802599	PEBP1
ENSG00000089225	108.964576785714	5.6845118818923	1.81898037942852	3.12510896004181	0.00177739209961024	0.0135626166892399	TBX5
ENSG00000089234	334.382641311278	-0.309041113990095	0.32174867153575	-0.960504708582012	0.336801262354875	0.542127602104496	BRAP
ENSG00000089248	285.430607147438	-0.670533721957858	0.867495667926927	-0.772953395329624	0.439549962627076	0.639204097089649	ERP29
ENSG00000089250	769.571307657457	3.46365155752093	1.59597281786038	2.17024470514756	0.0299883130545167	0.0984486943410623	NOS1
ENSG00000089280	1208.63014674706	-0.218453831926036	0.695437967282609	-0.314124109127423	0.753426779191702	0.863834129901597	FUS
ENSG00000089289	393.089924459962	0.194599229584439	0.542678240869513	0.358590440760329	0.719901499003819	0.843065075201041	IGBP1
ENSG00000089327	68.346177597728	1.97833168145162	1.12649478810314	1.75618360807764	0.0790570626794415	0.199978103871336	FXYD5
ENSG00000089335	326.824264738643	-0.717930453484635	0.832707513921001	-0.862164014954169	0.388597268738222	0.592043241747417	ZNF302
ENSG00000089351	418.986181822137	0.00184507486369578	0.509830066622188	0.00361899971086461	0.997112462308242	0.998512765524075	GRAMD1A
ENSG00000089356	15.3650618453388	3.08968086349771	1.4822974503268	2.08438654658451	0.0371250205811906	0.114960811709859	FXYD3
ENSG00000089472	484.264071219935	1.84871122812818	1.19240523701855	1.55040515651427	0.121044301678104	0.271955140634671	HEPH
ENSG00000089486	307.571193971158	-0.796845628111258	0.542803814245356	-1.46801773900408	0.142099404470536	0.304568157654043	CDIP1
ENSG00000089558	63.0762908208409	-0.915428984735801	1.60285073040722	-0.571125537375043	0.567914548902973	0.738238933666368	KCNH4
ENSG00000089597	833.093487013747	0.120928369603659	1.00574784999084	0.120237263847753	0.904295199606071	0.95237690005877	GANAB
ENSG00000089639	173.470613432011	0.192083974116544	0.736947280110306	0.260648189227041	0.794363824150795	0.889274390623239	GMIP
ENSG00000089682	567.816775490129	-0.394807415476216	0.526405767170476	-0.750005870183329	0.453251169297651	0.650619211762024	RBM41
ENSG00000089685	75.8519578375647	4.11951058926845	1.74100671378352	2.36616582615929	0.0179733919796534	0.0673694757052512	BIRC5
ENSG00000089693	306.787458208553	-0.938520159536606	0.743518313367725	-1.26226905600432	0.206851987401057	0.39304348501943	MLF2
ENSG00000089723	56.441858338785	-0.397639201154159	1.04030891716003	-0.382231849208491	0.702289399877796	0.831814107341368	OTUB2
ENSG00000089737	1353.81868501018	-1.01697813892457	0.894869936547305	-1.13645357541946	0.255766784483541	0.451511126543891	DDX24
ENSG00000089775	407.386531245085	-0.124972281794411	0.440671178131708	-0.283595315500891	0.776720527473988	0.877646237234828	ZBTB25
ENSG00000089818	212.953942784475	-2.07339287880763	0.618391078643285	-3.35288290923688	0.000799745322413233	0.00831051935788103	NECAP1
ENSG00000089820	163.887820271433	1.91471030344843	0.803745511201079	2.38223452170473	0.0172079345667879	0.0653292423408204	ARHGAP4
ENSG00000089847	257.422556479199	-0.291778209679478	1.15531853393806	-0.252552175965629	0.800614290143682	0.892804631564143	ANKRD24
ENSG00000089876	521.994878880819	0.349048371678768	0.40024021737165	0.872097196955729	0.383155355193697	0.587305105898123	DHX32
ENSG00000089902	957.161260310214	-0.123605133438273	0.384355796842196	-0.321590397370854	0.747763019490785	0.860010649613456	RCOR1
ENSG00000089916	1455.87390022822	-0.475942496192082	0.401829915963595	-1.18443768690234	0.236239849249259	0.429317500889835	GPATCH2L
ENSG00000090006	571.109299397694	0.290341850561748	1.09082370291064	0.266167529901515	0.790110188663693	0.886540233561077	LTBP4
ENSG00000090013	84.2109886620076	1.34358926792095	0.816882762578404	1.64477612880464	0.1000159866609	0.236558456840986	BLVRB
ENSG00000090020	332.736584340194	-0.143264843273184	0.462844857566102	-0.309531025204754	0.756917615421931	0.865765872055351	SLC9A1
ENSG00000090054	863.541529209141	-0.013342588801412	0.398704443528847	-0.0334648610467434	0.973303886950185	0.986953909588726	SPTLC1
ENSG00000090060	1328.75871104652	-0.249959057796121	0.747300865510837	-0.33448249471149	0.738015498193664	0.853451654577048	PAPOLA
ENSG00000090061	441.37150648789	0.435123729325282	0.350253070846584	1.24231238936338	0.214121325954924	0.401761627749012	CCNK
ENSG00000090097	587.546699114569	-0.0174476309048288	0.960076887312271	-0.0181731600202077	0.985500714301335	0.993079159763433	PCBP4
ENSG00000090104	317.671593719845	4.40837482282913	1.40682973469112	3.13355249332786	0.00172704024244387	0.0132763811053891	RGS1
ENSG00000090238	187.62736986004	-0.496972053028451	0.894438852654198	-0.555624402443738	0.578467645967172	0.746010746111035	YPEL3
ENSG00000090263	120.657187189158	0.48188333898301	0.701728774538393	0.686708820370091	0.492266237572666	0.680999031761115	MRPS33
ENSG00000090266	187.365590981092	0.779460474833658	0.487929253977679	1.59748666118985	0.110157268668237	0.253696643144055	NDUFB2
ENSG00000090273	564.336673476103	-0.545480789849097	0.695085122202184	-0.784768328979468	0.432589412357765	0.632504875779271	NUDC
ENSG00000090316	724.470929686272	0.468365733326555	0.683368736099409	0.685377759597158	0.493105574650637	0.681704116740241	MAEA
ENSG00000090339	194.748874098827	5.1286703895511	1.23731193527778	4.14501003613101	3.39798827353786e-05	0.00176825973713795	ICAM1
ENSG00000090372	577.060035517698	-1.13319480682349	0.722986936290793	-1.5673793673745	0.11702604374827	0.265010793960269	STRN4
ENSG00000090376	583.562572877024	2.54001621073662	0.98100370893406	2.58920143482083	0.00961988032582779	0.0433681066618253	IRAK3
ENSG00000090382	42.3299936756017	5.45168487050725	1.39670099775851	3.9032583776029	9.49062921016437e-05	0.00278424882277953	LYZ
ENSG00000090402	99.5710845224531	4.33303555460773	1.8143177215939	2.38824518056358	0.0169290436346101	0.0646456763078346	SI
ENSG00000090432	140.938789838685	-0.553943904446972	0.817741812108309	-0.67740684925819	0.498147853839581	0.685786530161022	MUL1
ENSG00000090447	94.6824542095481	0.143828695898113	0.825342319321478	0.174265504786372	0.861656807598913	0.928961599852414	TFAP4
ENSG00000090470	338.009912516357	-0.415399351825208	0.562067317482544	-0.739056228506133	0.459872854576571	0.656254615971054	PDCD7
ENSG00000090487	208.756587295773	0.142982578466283	0.345247550479628	0.414145091739673	0.678767851304562	0.815965608483144	SPG21
ENSG00000090512	29.3135167637432	3.6706653282291	1.78208816491366	2.05975517962487	0.039421951341045	0.119956164860119	FETUB
ENSG00000090520	490.235461593581	-0.25613519272489	0.890184673878975	-0.287732647214405	0.773551397469745	0.875500484279835	DNAJB11
ENSG00000090530	1007.64530138552	1.43464845734868	0.942626994076099	1.52196835690541	0.128017009563547	0.282960559661488	P3H2
ENSG00000090534	12.6843406510627	-1.09145742288098	1.57350857684415	-0.693645677527873	0.487904440728079	0.677764771797094	THPO
ENSG00000090565	1228.89289345111	0.41537150870988	0.753495836130666	0.551259195860837	0.581456005839914	0.748035880599949	RAB11FIP3
ENSG00000090581	401.097261515638	0.190469172757836	0.883944079245963	0.215476495889099	0.829395835232801	0.909672027483664	GNPTG
ENSG00000090612	195.906218955561	-0.521234718028548	0.715294517587546	-0.728699445071243	0.466185532340447	0.661196887741296	ZNF268
ENSG00000090615	1032.38247475913	-0.911203352679091	0.653427956058745	-1.39449704321676	0.163167561758251	0.334703105802883	GOLGA3
ENSG00000090621	600.281567803576	0.295851633744615	0.923978026228126	0.320193365368594	0.748821752334428	0.860688014640757	PABPC4
ENSG00000090661	754.232849918251	1.02690199973619	0.912365459211414	1.12553800603519	0.260361121436182	0.457105918215257	CERS4
ENSG00000090674	104.301540087527	-0.394317586935004	0.484325105165494	-0.814158883628932	0.415553936539035	0.617020166129871	MCOLN1
ENSG00000090686	1321.95267405283	-0.857943291258969	0.41407137378779	-2.07196958198482	0.0382682780139132	0.117620350928911	USP48
ENSG00000090776	136.419125204188	-0.803913323681115	1.14939111895218	-0.699425383079339	0.48428622939439	0.674471641813482	EFNB1
ENSG00000090857	590.139203183307	0.517266752720027	0.450192677544191	1.14898970712213	0.250560224915317	0.446116451543766	PDPR
ENSG00000090861	911.724628069384	-1.13968836472102	0.890656241219953	-1.27960520790823	0.200684017342747	0.385404572938346	AARS1
ENSG00000090863	2652.86018083844	-0.491199739879572	0.772439212376198	-0.635907307668302	0.524836839353337	0.706720127693407	GLG1
ENSG00000090889	248.901261605612	3.53796462877021	0.957924458372225	3.69336495988648	0.000221306054364568	0.00418253705450827	KIF4A
ENSG00000090905	3732.19771519485	-0.521129137855283	0.642678570305185	-0.810870568794316	0.417440003389709	0.61830660075949	TNRC6A
ENSG00000090924	241.872823162051	0.779254962121179	0.744261903248139	1.0470171302875	0.295091677554999	0.496804743422156	PLEKHG2
ENSG00000090932	71.3018264519103	-0.26174150071014	1.6714602651731	-0.156594509701391	0.875564429784618	0.936183911246955	DLL3
ENSG00000090971	89.9924586317372	-2.06568578144454	0.982511954894897	-2.10245358456276	0.0355135614910941	0.111422384778385	NAT14
ENSG00000090975	950.282185873309	-0.694667264361897	0.535641159869475	-1.29688925423725	0.194669294374486	0.377417595981975	PITPNM2
ENSG00000090989	907.68294833853	-0.688738202372558	0.608347326971991	-1.13214634442582	0.257572913528963	0.453692528012387	EXOC1
ENSG00000091039	1919.68376928372	-0.910061399854848	0.39063582809765	-2.32969260471252	0.0198224036918894	0.072588540099979	OSBPL8
ENSG00000091073	107.73691480135	1.85990923223131	0.558690132734859	3.32905330388927	0.000871417249049707	0.00878597625212037	DTX2
ENSG00000091106	68.6817570588743	4.10742934192244	1.41444286124841	2.90392030279482	0.00368521955886047	0.0219615721203676	NLRC4
ENSG00000091127	474.201063640221	-0.457195136659818	0.546212991460158	-0.837027210644745	0.402577273114721	0.604479772780956	PUS7
ENSG00000091128	256.97400232443	4.60328981930662	1.38584437635065	3.32164988931042	0.000894869033761804	0.00892556577887439	LAMB4
ENSG00000091129	11402.113553398	-0.357737313918675	0.97402666266043	-0.367276715959254	0.71341262029818	0.838791197131343	NRCAM
ENSG00000091136	1449.28236545529	0.806778787332271	1.3320451164821	0.605669265514788	0.544734396925644	0.720701381575521	LAMB1
ENSG00000091137	185.344937406676	0.215987051226644	1.61837848618675	0.1334589238983	0.893830447591623	0.946109210879996	SLC26A4
ENSG00000091138	1276.8989107566	0.921183859580322	1.11136964185836	0.82887261347177	0.407176493738384	0.608566089738607	SLC26A3
ENSG00000091140	645.449501018476	-0.506668098041636	0.715728132839273	-0.7079058022097	0.479003756307526	0.670728512776498	DLD
ENSG00000091157	2807.93798240782	-0.89363705590121	0.36178323909452	-2.47008970934592	0.0135079172717591	0.05491971700849	WDR7
ENSG00000091164	559.865396472454	-1.26468839206066	0.552535974664282	-2.28887972919606	0.0220863413455019	0.0785287917268972	TXNL1
ENSG00000091181	158.497561932304	5.1944236907204	1.51428598103842	3.43027919148952	0.000602960496360243	0.00714542983270548	IL5RA
ENSG00000091262	119.103468947671	4.6464911310291	1.3035542653854	3.56447848349095	0.000364580355546956	0.00538339021245066	ABCC6
ENSG00000091317	283.008832445616	1.16680431030628	0.809879045087534	1.44071428614401	0.149665417193912	0.314781444482597	CMTM6
ENSG00000091409	849.785644304548	1.19928380936231	0.910865896653278	1.31664146584996	0.187958832631258	0.368871661761582	ITGA6
ENSG00000091428	2354.88593788591	-0.658918188894978	0.82042889429217	-0.803138691822237	0.421894576312739	0.622901466769323	RAPGEF4
ENSG00000091436	870.987535140758	2.1812461661597	0.535893535399478	4.07029759098271	4.69531207058573e-05	0.00200608178321575	MAP3K20
ENSG00000091482	53.2171728767423	6.43798580450519	2.02059022001154	3.18619071830825	0.00144159530958172	0.0119632641413424	SMPX
ENSG00000091483	259.469027343514	-0.657044842076993	0.888691614744532	-0.739339531481762	0.459700850392385	0.656254615971054	FH
ENSG00000091490	1280.82847935056	0.685056174706926	0.824285986040383	0.831090405889012	0.405922559217217	0.607473773487686	SEL1L3
ENSG00000091513	930.796848551115	0.652905025680124	1.30610040568009	0.499888846861014	0.617153345959136	0.77430615465896	TF
ENSG00000091527	669.615942069525	-0.0951446037396996	1.08285826475346	-0.0878643187539986	0.929984516394061	0.964692742137587	CDV3
ENSG00000091536	94.5161639349194	2.33504588063982	1.27976631857801	1.82458769756838	0.0680632713080845	0.179754838745834	MYO15A
ENSG00000091542	543.176694222425	-0.499733791973619	0.613423159263411	-0.814664044594749	0.415264639854964	0.616723462191956	ALKBH5
ENSG00000091583	53.8898936216866	6.18297986158504	1.86002598282657	3.32413628555293	0.000886928411460394	0.00887314592191074	APOH
ENSG00000091592	687.739062430374	0.966218527639304	0.695917159267286	1.38841026517669	0.165012152330581	0.337282425426913	NLRP1
ENSG00000091622	506.587185706614	-0.925173806199645	1.19829328533969	-0.772076266735798	0.440069257907875	0.63948753898331	PITPNM3
ENSG00000091640	199.854684105221	-0.0434468514241967	0.84226056762017	-0.0515836228056562	0.95886046907321	0.979754701055683	SPAG7
ENSG00000091651	53.9505944794354	-1.47786539862272	0.897097292924694	-1.647385863583	0.0994787591434668	0.235692170065049	ORC6
ENSG00000091656	1759.98332145932	-0.393638335184262	1.4712413838557	-0.267555235669519	0.789041691724781	0.885977739054081	ZFHX4
ENSG00000091664	91.4765155981161	-2.8456489244037	1.8869957982845	-1.50803140472847	0.131546489569937	0.28831477030384	SLC17A6
ENSG00000091732	168.051285000279	0.440740695219498	0.442524762172969	0.995968435879812	0.319265481707877	0.523186535877421	ZC3HC1
ENSG00000091831	963.621839839532	2.99085720577904	1.23245344864224	2.42675064853281	0.0152347226735654	0.0599388946283596	ESR1
ENSG00000091844	860.827258345826	-0.265684502521069	0.910775150993386	-0.291712506902813	0.770506445823053	0.873296946734718	RGS17
ENSG00000091879	260.474096015594	4.58474331233759	0.989247576522097	4.63457623869668	3.57669402046709e-06	0.000666328429272422	ANGPT2
ENSG00000091947	123.646139680029	0.218765037290427	0.550108993811782	0.39767580561549	0.690869174008242	0.824759476348945	TMEM101
ENSG00000091972	413.618170594276	-2.2951836942054	0.676361765285045	-3.39342613969038	0.000690241696424944	0.00762939930325776	CD200
ENSG00000091986	677.609246897165	2.68824614189262	0.950622973169995	2.8278783679383	0.00468576061070004	0.0261812601104205	CCDC80
ENSG00000092010	271.413037415402	2.18921979982958	1.35542639752638	1.61515210551075	0.106277759482275	0.247360727469932	PSME1
ENSG00000092020	319.470540729637	0.458601621526852	0.420330752403206	1.09104941502575	0.275251139506103	0.474642954790419	PPP2R3C
ENSG00000092051	361.91473496168	0.449034791133165	1.51555618094609	0.296283830832886	0.76701333304058	0.87158307033444	JPH4
ENSG00000092054	87.3729105093252	1.63243067507461	0.998597993951546	1.63472256599968	0.102107219731507	0.240186008056857	MYH7
ENSG00000092068	289.021210318908	0.143653146052327	0.873146598270506	0.164523513390386	0.869319037940957	0.9331624047519	SLC7A8
ENSG00000092094	314.728569519425	-0.56618159519633	0.6244352526846	-0.906709851441246	0.364560252447397	0.569735600087646	OSGEP
ENSG00000092096	895.916002114709	-2.16038397932729	1.07619019464601	-2.00743696613767	0.0447031560516371	0.132191700842529	SLC22A17
ENSG00000092098	103.702344004123	0.308697963673092	0.718005217790834	0.429938329171057	0.667240502824181	0.808879491024811	RNF31
ENSG00000092108	1388.73378664571	-0.218997137154439	0.500764745770729	-0.437325388825804	0.661875385304169	0.805396257802869	SCFD1
ENSG00000092140	539.155564547256	-0.719060548533247	0.569533509357121	-1.26254300531835	0.206753461717589	0.392989063513249	G2E3
ENSG00000092148	2239.58641674885	-0.900692743026724	0.69157418553892	-1.30238051370417	0.1927863405302	0.375062668485115	HECTD1
ENSG00000092199	3056.79634364124	-0.739600658216938	0.693177585494431	-1.06697139909594	0.285984751306842	0.487059683106093	HNRNPC
ENSG00000092200	231.779213825903	3.38798961086556	1.65162296184661	2.05130934185947	0.0402368313079891	0.121859612568528	RPGRIP1
ENSG00000092201	819.302171639609	-0.75877353779913	0.85749818823094	-0.884868969069796	0.376227306052224	0.581391547230507	SUPT16H
ENSG00000092203	357.923354760495	-0.0827885699843779	0.742967417891357	-0.111429610492669	0.91127568048911	0.955943061884057	TOX4
ENSG00000092208	73.2644572626758	-0.379213771574849	0.498773081377386	-0.7602931788693	0.447079358252096	0.645012945313796	GEMIN2
ENSG00000092295	32.6586255500694	3.18638271700222	1.0070536605598	3.1640644801698	0.00155582322144129	0.0124536510317003	TGM1
ENSG00000092330	113.572996276364	0.429932421993914	1.01283154182872	0.424485617043135	0.671211692525497	0.811140796664449	TINF2
ENSG00000092345	125.873255586974	7.59104816471695	1.9412479126402	3.91039604745419	9.21449104824578e-05	0.0027416756890169	DAZL
ENSG00000092377	153.403334784062	-0.629617074820541	1.50496420247572	-0.418360166829748	0.675683805475361	0.813875033908778	TBL1Y
ENSG00000092421	1775.01224450964	0.317931973492108	0.670170617310652	0.474404525175913	0.635211466754639	0.786134348457032	SEMA6A
ENSG00000092439	1308.63530910478	-0.346858408257781	0.408560011219668	-0.848977870404669	0.395893606236961	0.598566803421958	TRPM7
ENSG00000092445	557.784108489876	-1.29289875477664	0.779842077453774	-1.65789817215048	0.0973380211757987	0.23170209324988	TYRO3
ENSG00000092470	142.846708841945	1.18359966921244	0.747065491660632	1.58433187240579	0.113118216400853	0.258529133173435	WDR76
ENSG00000092529	353.807415365481	1.63180723568756	0.683977820190428	2.38576045526336	0.0170438487473227	0.0649510945152019	CAPN3
ENSG00000092531	468.240663533432	1.38346348473224	0.476926365015419	2.90079053333006	0.00372222603093537	0.0221247232232574	SNAP23
ENSG00000092607	293.012654163925	3.45804702223314	1.40250965474081	2.46561370222596	0.0136778756436539	0.0554162990664417	TBX15
ENSG00000092621	503.107387221244	2.92477821348472	0.659418078672739	4.43539282297452	9.19045472876107e-06	0.000922569967650729	PHGDH
ENSG00000092758	1729.06006666591	5.40185729081699	1.98176437110438	2.72578181825253	0.00641493870373178	0.032511173524487	COL9A3
ENSG00000092820	1963.44826748585	0.149084547820392	1.25766949558487	0.118540322671229	0.905639547434511	0.953113145778322	EZR
ENSG00000092841	908.058136670991	-0.0592598545090196	1.27131029062025	-0.0466132107529057	0.962821502818013	0.98163975603713	MYL6
ENSG00000092847	918.991928077596	-1.18641742888503	0.451665123142214	-2.6267634317903	0.00862012400319417	0.0401115086098228	AGO1
ENSG00000092850	93.0705312916732	-0.511272803363382	1.19880411209712	-0.426485693704361	0.669753970443029	0.81030131535095	TEKT2
ENSG00000092853	226.565549032794	0.472399136745173	1.14192266870262	0.413687502396183	0.679102980944415	0.816144988085813	CLSPN
ENSG00000092871	100.198513324632	0.559287573298959	0.729676049052487	0.766487503632901	0.443386284575934	0.64211674338159	RFFL
ENSG00000092929	88.7200213438327	2.98130815268047	0.888289653484045	3.35623424294902	0.000790116167234094	0.00825192536476456	UNC13D
ENSG00000092931	400.344117379105	-0.256896816041529	0.52541973085575	-0.488936370210388	0.624886745614012	0.779092789856032	MFSD11
ENSG00000092964	5577.17290886516	-1.81711478744297	0.729693459805484	-2.49024403744466	0.0127655409356481	0.0526378107693452	DPYSL2
ENSG00000092969	1769.52529700306	0.429617953551811	0.982628166152056	0.437213147709965	0.66195677558109	0.805396257802869	TGFB2
ENSG00000092978	1631.75867230713	-0.592580279700644	0.456466805170656	-1.29818920672468	0.194222326079871	0.376838000068754	GPATCH2
ENSG00000093000	341.034961608506	-0.924051002298408	0.590947877358922	-1.56367598176035	0.117893681020039	0.266468841383034	NUP50
ENSG00000093009	84.247485270666	2.71165447109654	1.26905903606493	2.13674414982678	0.0326188069459567	0.104760235830093	CDC45
ENSG00000093010	600.578582958609	1.118416401759	0.784237786218132	1.42611899275141	0.153833997333585	0.320645450133612	COMT
ENSG00000093072	210.010325182111	3.12479320258424	0.729719913020734	4.28218162452071	1.8506982207425e-05	0.00131967546574946	ADA2
ENSG00000093144	598.646979354719	0.205339625949422	0.556796454501361	0.368787596058444	0.712286050927877	0.838086102255338	ECHDC1
ENSG00000093167	1584.34255125619	-0.760383541545427	0.380296529610527	-1.99944906761089	0.0455597874251082	0.133958601473598	LRRFIP2
ENSG00000093183	410.848543438692	-0.60998456482334	0.35349369222915	-1.72558825866664	0.0844215131669725	0.209222491704197	SEC22C
ENSG00000093217	452.068679216598	-0.811835190403989	0.656788738484578	-1.23606746406334	0.21643348759612	0.404704592639494	XYLB
ENSG00000094631	444.447565821581	0.225636663311884	0.740258145202489	0.30480807914672	0.760512327895567	0.868102671313104	HDAC6
ENSG00000094755	83.5330632461848	7.20672119930622	2.00477809774645	3.59477251243278	0.000324675145997756	0.00511734553665214	GABRP
ENSG00000094804	67.2135314033491	-0.441980327310132	0.961069602155781	-0.459883786063698	0.645599638837037	0.793813469586817	CDC6
ENSG00000094841	204.805200440743	0.418862086756483	0.4840703221225	0.865291813222305	0.386878643111191	0.590259915896126	UPRT
ENSG00000094880	155.651365328516	-0.479928263157745	0.551874129262027	-0.869633559013739	0.38450069204494	0.588357646282368	CDC23
ENSG00000094914	158.77533755433	1.15720816830628	0.711202181219782	1.62711560631262	0.103712547083206	0.242994761062046	AAAS
ENSG00000094916	2392.52272090977	-0.660710074230576	1.04408423113111	-0.632812999689491	0.526855766580179	0.708547160646505	CBX5
ENSG00000094963	88.0676058388793	5.03944647633992	1.3086400053586	3.85090357600599	0.000117682829574896	0.00310008055131117	FMO2
ENSG00000094975	1296.22101963995	-0.136873815004369	0.58137898348414	-0.235429588775465	0.813875322856832	0.901171749173589	SUCO
ENSG00000095002	793.757102568544	-0.810342717376108	0.500006624449708	-1.62066396273839	0.10508972633432	0.24527657459	MSH2
ENSG00000095015	1126.70278412325	1.24237571764039	0.658908424542317	1.88550589333162	0.0593615695406432	0.162954718774852	MAP3K1
ENSG00000095059	166.737245872089	-0.472506861521124	0.761263050024196	-0.620688028278932	0.534804907826633	0.713950135541332	DHPS
ENSG00000095066	453.224596985029	0.725872155656659	0.699361126559312	1.03790749598534	0.299313123363734	0.501457998706851	HOOK2
ENSG00000095110	74.8387691158641	5.4459614349028	1.80155990980282	3.02291442281199	0.00250353029387882	0.0170353744478842	NXPE1
ENSG00000095139	736.348803913082	0.451534991820224	0.983603092826872	0.459062191968627	0.646189506011089	0.794349827297783	ARCN1
ENSG00000095203	974.311148308661	-0.610665390283276	0.873505462472786	-0.699097391508643	0.484491168586266	0.674551166676173	EPB41L4B
ENSG00000095209	362.21124069385	0.795075225489043	0.526993010509471	1.50870165188795	0.131375043215001	0.288030589338741	TMEM38B
ENSG00000095261	263.429024417085	0.309220524192476	0.608921206113704	0.507816973834764	0.611581704937761	0.769931698308045	PSMD5
ENSG00000095303	140.823476003736	2.93945902716624	0.864929525934352	3.39849541382097	0.000677575990210144	0.00755950770178358	PTGS1
ENSG00000095319	534.380272319563	0.598648716566973	0.556017853826626	1.07667175153991	0.281626936653663	0.482499040850133	NUP188
ENSG00000095321	204.119952488791	0.307727644697843	0.843018855372424	0.36503055979916	0.715088594491308	0.839997559957155	CRAT
ENSG00000095370	126.916463777786	-0.433933700402684	0.882392301039369	-0.491769590341568	0.622882236317305	0.777776026008616	SH2D3C
ENSG00000095380	131.620087941043	0.0595759890851022	0.661240703305963	0.0900972804415153	0.928209910325302	0.963802793032784	NANS
ENSG00000095383	210.889944377967	1.98813896608065	0.733754078923667	2.70954400552979	0.00673757667673603	0.0336781116988698	TBC1D2
ENSG00000095397	1132.37722287007	0.706100689911986	0.634896429121503	1.1121509864042	0.266073237690636	0.464001389964975	WHRN
ENSG00000095464	74.4922574385458	6.26711272596887	1.8907297187961	3.31465288965754	0.000917569863142597	0.00907433151598554	PDE6C
ENSG00000095485	334.950909587914	-0.70678762813125	0.439086964489248	-1.60967572552147	0.107468666987461	0.249281499117633	CWF19L1
ENSG00000095539	127.165891052643	-0.923176039439964	0.839121210255881	-1.10017006858693	0.271258029199983	0.469676361536168	SEMA4G
ENSG00000095564	1287.32306224167	-0.61302452236641	0.5062556688215	-1.21089907752234	0.22593408621815	0.416667347623752	BTAF1
ENSG00000095574	290.179476077923	-0.407610280990388	0.59109214064555	-0.689588395719869	0.490453066933053	0.679581812591035	IKZF5
ENSG00000095585	285.787291515585	3.65612968643463	1.2448231304689	2.93706760177043	0.00331331868442665	0.0206809891564318	BLNK
ENSG00000095587	271.980535049866	3.09904997431699	1.47350822222954	2.10317793111997	0.0354502186677534	0.111274297484893	TLL2
ENSG00000095627	49.6472256248929	2.6797959021767	1.74440679614754	1.53622188820574	0.12448396947822	0.277602071049296	TDRD1
ENSG00000095637	8421.41507999211	0.356958807777056	0.82859873103441	0.430798158876533	0.666615138397639	0.808425186432189	SORBS1
ENSG00000095713	478.341429994522	-0.27412631872195	1.29339470741219	-0.211943281622375	0.832151283683746	0.911606004072611	CRTAC1
ENSG00000095739	174.059588991738	2.87730823526681	1.15929380271708	2.4819491215455	0.0130665930726221	0.0535580966749932	BAMBI
ENSG00000095777	1242.59247502332	4.85650255460742	1.65846791227486	2.92830661278573	0.00340813772089324	0.021019051574814	MYO3A
ENSG00000095787	2121.76839190469	-0.378612157867084	0.571386597875139	-0.662619948166546	0.507573990974553	0.693667428321357	WAC
ENSG00000095794	753.830529079523	0.677050025387486	0.605813545252459	1.117588127062	0.263742941941141	0.461065203855005	CREM
ENSG00000095906	72.7540132468308	0.100234805631082	0.779755127421118	0.12854651685663	0.897716488418134	0.948055730759337	NUBP2
ENSG00000095951	1082.18019216212	-0.84696110029072	0.477108351172617	-1.77519655275179	0.0758654387412257	0.1941370384519	HIVEP1
ENSG00000095970	55.2719792872542	3.36334260628258	1.05833570337023	3.17795440102053	0.00148318075121851	0.0121400742639416	TREM2
ENSG00000096060	2504.28247351538	1.22585951450319	1.21705781579052	1.00723194789802	0.313823323735521	0.517632010172039	FKBP5
ENSG00000096063	742.520016436103	-1.62709957148007	0.589063529938751	-2.76218011943338	0.00574167934449101	0.0301963853419963	SRPK1
ENSG00000096070	476.901929016739	-1.325117677648	0.503368155436683	-2.63250200342616	0.00847585231246149	0.0396274361224036	BRPF3
ENSG00000096080	196.615075015906	0.507885569310904	0.541333606156348	0.93821178573609	0.348135582787498	0.553393475014426	MRPS18A
ENSG00000096088	33.4089113971068	4.9595372401242	1.87577086271638	2.64399950905629	0.00819327749970101	0.0387088840338856	PGC
ENSG00000096092	141.994029101846	-1.58905820516764	0.517394697348977	-3.07126882689297	0.00213151147481671	0.015267587733888	TMEM14A
ENSG00000096093	781.852818656693	1.21061193151877	0.542850593452375	2.2301015161826	0.0257407041997818	0.087779027398959	EFHC1
ENSG00000096384	5571.62091804294	-1.6606876736384	1.36782992193863	-1.21410392257299	0.224708042313918	0.415103764102629	HSP90AB1
ENSG00000096401	709.771739605621	-0.401542083039732	0.683491884289031	-0.587486248585697	0.556877183391311	0.729994502399297	CDC5L
ENSG00000096433	301.349942172596	4.25454705626757	1.17856392293855	3.60994170401855	0.000306265829133247	0.00497287958709701	ITPR3
ENSG00000096654	157.081501742628	-1.76740684635725	0.621999275343969	-2.84149341714243	0.00449027789779215	0.0254535243005603	ZNF184
ENSG00000096696	850.018930985182	1.06857733285944	1.65189270652731	0.646880592569392	0.517709227263755	0.701201256771321	DSP
ENSG00000096717	368.185988724911	-0.257458619118004	0.596527828435533	-0.431595320193562	0.666035560326462	0.808176819152148	SIRT1
ENSG00000096746	999.80603563315	-0.535324487652125	0.869808850259184	-0.61545072517095	0.538257101083324	0.716315381739692	HNRNPH3
ENSG00000096872	730.671480963702	0.565983245452429	0.694850802953727	0.814539240721177	0.415336101739397	0.616785296076768	IFT74
ENSG00000096968	1484.7896212088	0.223488153913611	0.547179502278172	0.40843663365152	0.68295314291948	0.819187241440367	JAK2
ENSG00000096996	53.2584638556194	3.1287672714822	1.49603234305351	2.09137675800255	0.0364943039579138	0.113620251663008	IL12RB1
ENSG00000097007	1638.13973683362	0.497824643644562	0.373201878686597	1.33392855737101	0.182227271441564	0.361603567434487	ABL1
ENSG00000097021	522.546846743775	-0.553404392102132	0.82032569159604	-0.674615457947463	0.499920109430375	0.686672065287992	ACOT7
ENSG00000097033	966.846069422352	-0.571238643443238	0.796258906499305	-0.717403144606128	0.473125379854865	0.666699465111527	SH3GLB1
ENSG00000097046	248.064266480204	-1.02237043619946	0.621321938436375	-1.64547615809666	0.0998716554335417	0.236325204566908	CDC7
ENSG00000097096	125.326474268537	-1.07137283283225	0.944390696587863	-1.13445932568287	0.256601926012665	0.452521851272036	SYDE2
ENSG00000099139	2475.88727110568	0.47167244791877	0.667251283644642	0.706888783101943	0.47963559513716	0.671158781421121	PCSK5
ENSG00000099194	1586.65612320455	0.340746153330189	1.14405778668563	0.29783998439217	0.765825295552276	0.871166991245583	SCD
ENSG00000099203	52.7064465031685	0.310745560222038	1.04448882591357	0.297509702844586	0.766077401380382	0.871166991245583	TMED1
ENSG00000099204	3297.05016825646	0.525177055671427	0.650884491449061	0.806866752197809	0.419743255803032	0.620389592363012	ABLIM1
ENSG00000099219	403.441538437413	0.242688825485493	0.407427850739146	0.595660863746091	0.551401807979421	0.725805410045544	ERMP1
ENSG00000099246	649.280306459265	-0.860648378162166	0.592743492041766	-1.45197440329134	0.146508722615834	0.310768838229379	RAB18
ENSG00000099250	1346.9954162107	1.36620520138158	0.915959572096103	1.4915562247525	0.135815521290793	0.294571111640652	NRP1
ENSG00000099256	855.142850142358	1.12802473157417	0.702242371687032	1.60631824147019	0.108204004372291	0.250537521712531	PRTFDC1
ENSG00000099260	476.234280229583	-1.92756389597622	0.876649482643484	-2.19878518625684	0.0278932003296118	0.0932433704519953	PALMD
ENSG00000099282	242.460684483053	2.49993358799856	1.08732829536647	2.29915251782902	0.021496280180896	0.0770001000971331	TSPAN15
ENSG00000099284	419.472060649319	-0.0328657593323647	0.611262734234727	-0.0537669932938266	0.95712080700002	0.978944562664626	MACROH2A2
ENSG00000099290	309.306747795966	-0.243080868870393	0.545837794201993	-0.445335356863248	0.656077420173393	0.801086497571959	WASHC2A
ENSG00000099308	497.230082998727	-2.5192707663433	0.746790560850776	-3.37346358994313	0.000742288626991455	0.00793817954616448	MAST3
ENSG00000099326	321.430606247537	0.0823134824736979	0.770622948149683	0.106814211374496	0.914936372932305	0.957730663420255	MZF1
ENSG00000099330	25.2460044261756	0.0822249500814137	0.895320842577337	0.0918385300231756	0.926826330871669	0.963232363696704	OCEL1
ENSG00000099331	1840.27218838944	1.74566951888981	0.655301849945928	2.66391666532585	0.00772366939152198	0.0371005248193456	MYO9B
ENSG00000099337	64.1893382539515	2.6171867246551	1.48113698853935	1.76701192726007	0.077226230834018	0.196698128995831	KCNK6
ENSG00000099338	168.442552096735	0.628773308786898	0.658732499558287	0.954519944299883	0.339820518673796	0.545332027444935	CATSPERG
ENSG00000099341	200.886590061214	-0.553748003397445	0.962309993218561	-0.575436197586776	0.564996329243073	0.735974965443156	PSMD8
ENSG00000099364	333.118380217337	-0.389755573469926	0.833653463823693	-0.467527084554109	0.640122818945166	0.790038780839576	FBXL19
ENSG00000099365	355.681177144195	-2.50754363747888	1.06426231848079	-2.35613306412873	0.0184663015370795	0.0688023525833879	STX1B
ENSG00000099377	29.0729700983849	2.70899835710552	1.28874008253102	2.10205175878846	0.0355487420673708	0.111482019595262	HSD3B7
ENSG00000099381	436.676149030837	0.13873059400725	0.606629232689091	0.228690914534863	0.819109156827764	0.904102388793239	SETD1A
ENSG00000099385	500.904648896361	0.641627389701396	0.684488620354925	0.937382113626221	0.348562038131847	0.553795446903657	BCL7C
ENSG00000099622	1200.53102413971	-0.350409970739677	0.752180593669862	-0.465858829234134	0.641316552408957	0.790799154711751	CIRBP
ENSG00000099624	142.283570749734	-0.64037900955837	1.15971675127968	-0.552185702975961	0.580821128688937	0.747657128485884	ATP5F1D
ENSG00000099625	194.104650325584	-0.949430792965045	1.22250485607321	-0.776627420536141	0.437378618949912	0.637074907463917	CBARP
ENSG00000099715	377.694725390828	-3.50364065122364	1.51863779540481	-2.30709433271395	0.0210495618310015	0.075859862165089	PCDH11Y
ENSG00000099783	1740.31798762711	-0.232330033721331	0.702884862133472	-0.330537825236608	0.740993616722422	0.855388988014211	HNRNPM
ENSG00000099785	127.568150463138	0.345304275776997	0.672941158399794	0.513126997014279	0.607862487964011	0.767317210581935	MARCHF2
ENSG00000099795	181.445778704107	-0.447256973999968	0.889779093297155	-0.502660691141458	0.61520285109958	0.772831849287555	NDUFB7
ENSG00000099797	257.125567161288	0.532467473396186	0.518389963814818	1.02715621552117	0.304346911501932	0.507179449024776	TECR
ENSG00000099800	76.8036945455688	-0.0374543622059795	1.07992265738557	-0.0346824487381848	0.972332956385299	0.986307917447836	TIMM13
ENSG00000099804	223.82379713513	-0.755691633055364	0.829326032629852	-0.911211759094324	0.362183809386184	0.567237610213148	CDC34
ENSG00000099812	26.2528529692141	4.49319229967979	1.76494448760135	2.54579808670712	0.0109028232240123	0.0472364302219466	MISP
ENSG00000099814	378.107847267222	-1.6457951650146	0.862483967358814	-1.90820377804184	0.0563648835216128	0.1567046822188	CEP170B
ENSG00000099817	180.160374781237	-0.880574461194152	0.894542189672956	-0.984385612394749	0.324925949486419	0.529441628668321	POLR2E
ENSG00000099821	205.270587306252	0.441126584800007	0.808139659980291	0.545854394537158	0.585166029337629	0.750102177081133	POLRMT
[truncated: 18,680 more rows]
