# Supplementary material for: Associations in cell type-specific hydroxymethylation and transcriptional alterations of pediatric central nervous system tumors
Source: Nat Commun. 2024 Apr 30;15:3635. doi: 10.1038/s41467-024-47943-9 (PMC11061294; doi:10.1038/s41467-024-47943-9)
Supplement: Supplementary file 4 — Supplementary Data 1–21 [file 41467_2024_47943_MOESM4_ESM.zip › SupplementaryData_03302024/SD21. GC_CellType_dhmCpGs_dmCpGs.csv]

Genomic Context	OR	Lower CI	Upper CI	P-value	Tumor Type	Cell Type	Direction of change
Body	0.56352029	0.52415834	0.60549861	1.22E-59	atc	neu	dec
Body	0.86818459	0.84016941	0.89703971	1.41E-17	atc	neu	inc
Body	0.70448378	0.68321182	0.72634605	6.60E-116	atc	prog	dec
Body	0.50281505	0.4569047	0.55275105	5.96E-51	atc	prog	inc
Body	1.08228656	1.02152391	1.14656262	0.00710967	emb	neu	dec
Body	0.80642465	0.76626966	0.84850984	4.66E-17	emb	neu	inc
Body	1.33536967	1.29380571	1.37826043	5.05E-72	emb	prog	dec
Body	0.97130572	0.89764451	1.05070012	0.47531111	emb	prog	inc
Body	0.57757656	0.50285167	0.66208663	2.01E-16	epn	neu	dec
Body	0.46382558	0.41955295	0.51207958	5.84E-59	epn	neu	inc
Body	1.30004506	1.27360371	1.32706408	4.87E-138	epn	prog	dec
Body	0.83977583	0.78744874	0.89528637	6.57E-08	epn	prog	inc
Body	0.62762973	0.57959136	0.67924527	8.48E-33	gnn	neu	dec
Body	0.45484238	0.40986768	0.50404811	7.05E-58	gnn	neu	inc
Body	0.63982197	0.60279424	0.67887024	3.17E-52	gnn	prog	dec
Body	0.47990679	0.42477583	0.54118845	6.74E-37	gnn	prog	inc
DHS	1.41758476	1.31886542	1.52456575	1.93E-22	atc	neu	dec
DHS	1.42376196	1.37440048	1.47514064	5.26E-90	atc	neu	inc
DHS	1.66645984	1.61214819	1.72286973	5.30E-216	atc	prog	dec
DHS	1.73332351	1.5727944	1.91266458	2.50E-31	atc	prog	inc
DHS	0.5238379	0.49474757	0.55467034	5.05E-109	emb	neu	dec
DHS	1.19908157	1.13761179	1.26428494	7.52E-12	emb	neu	inc
DHS	0.6593459	0.63872746	0.68067781	6.85E-144	emb	prog	dec
DHS	0.59356418	0.54943903	0.64132549	6.42E-40	emb	prog	inc
DHS	1.24783699	1.09099682	1.4297655	0.0009757	epn	neu	dec
DHS	2.75767763	2.45997234	3.09841022	1.34E-83	epn	neu	inc
DHS	0.75695842	0.74130554	0.77290212	2.73E-149	epn	prog	dec
DHS	0.94996903	0.89088816	1.01321799	0.11548663	epn	prog	inc
DHS	1.14590232	1.06015852	1.23931831	0.00051497	gnn	neu	dec
DHS	3.477888	3.06035301	3.96423423	8.32E-108	gnn	neu	inc
DHS	1.82623941	1.71152315	1.94966176	7.42E-82	gnn	prog	dec
DHS	1.63938721	1.45356807	1.85236575	4.65E-17	gnn	prog	inc
Exon1	2.38079848	2.17755657	2.59996041	1.91E-69	atc	neu	dec
Exon1	1.46634543	1.39165927	1.54430396	1.03E-43	atc	neu	inc
Exon1	1.85256936	1.77284583	1.93511704	2.03E-148	atc	prog	dec
Exon1	2.64305024	2.36587817	2.9470034	1.66E-56	atc	prog	inc
Exon1	0.5685695	0.49348914	0.65208152	1.67E-18	emb	neu	dec
Exon1	1.49201419	1.37753554	1.61409987	1.69E-21	emb	neu	inc
Exon1	0.51418296	0.47462918	0.55625753	4.78E-75	emb	prog	dec
Exon1	0.80042796	0.67864556	0.93859581	0.00508963	emb	prog	inc
Exon1	2.08115832	1.73793051	2.4779153	3.20E-14	epn	neu	dec
Exon1	2.86868343	2.5680412	3.19797794	1.71E-65	epn	neu	inc
Exon1	0.82209231	0.78842112	0.8569133	2.41E-21	epn	prog	dec
Exon1	1.20121911	1.07572188	1.33810232	0.00112215	epn	prog	inc
Exon1	1.9360831	1.73792511	2.15233631	6.43E-30	gnn	neu	dec
Exon1	2.91728321	2.60380414	3.26195013	7.49E-64	gnn	neu	inc
Exon1	2.11182209	1.95199052	2.28243874	1.42E-67	gnn	prog	dec
Exon1	2.96221764	2.5899125	3.37886038	1.04E-47	gnn	prog	inc
ExonBnd	0.17363979	0.06362717	0.37860516	6.71E-09	atc	neu	dec
ExonBnd	0.9874372	0.82930757	1.16764433	0.93230087	atc	neu	inc
ExonBnd	0.6799616	0.56291131	0.81466784	1.05E-05	atc	prog	dec
ExonBnd	0.2393005	0.0775774	0.55968169	8.46E-05	atc	prog	inc
ExonBnd	1.42095597	1.0857328	1.82873173	0.0093607	emb	neu	dec
ExonBnd	0.813025	0.59988853	1.07813584	0.16970193	emb	neu	inc
ExonBnd	1.29836592	1.11488492	1.50436221	0.00072635	emb	prog	dec
ExonBnd	1.72040676	1.22980078	2.34449055	0.00133549	emb	prog	inc
ExonBnd	0.31703314	0.06525107	0.92970227	0.0311894	epn	neu	dec
ExonBnd	0.45388957	0.20709976	0.86398624	0.01193847	epn	neu	inc
ExonBnd	1.40787651	1.27902368	1.54711139	7.68E-12	epn	prog	dec
ExonBnd	0.96080735	0.67104158	1.33454989	0.93416056	epn	prog	inc
ExonBnd	0.36698825	0.17567777	0.67645347	0.0002976	gnn	neu	dec
ExonBnd	0.26819728	0.08696239	0.6273772	0.00038832	gnn	neu	inc
ExonBnd	0.45655444	0.28555194	0.69291409	5.11E-05	gnn	prog	dec
ExonBnd	0.15050724	0.0182192	0.54498822	0.00040594	gnn	prog	inc
OpenChromatin	0.64980477	0.58258584	0.72305129	6.56E-17	atc	neu	dec
OpenChromatin	0.92958302	0.88768589	0.97313431	0.00168817	atc	neu	inc
OpenChromatin	0.71918595	0.6869276	0.75265128	1.52E-49	atc	prog	dec
OpenChromatin	0.63173729	0.54776508	0.72568871	6.25E-12	atc	prog	inc
OpenChromatin	0.94857901	0.87314154	1.02933657	0.21340981	emb	neu	dec
OpenChromatin	0.73078168	0.67584927	0.78929014	1.01E-16	emb	neu	inc
OpenChromatin	0.94470303	0.90260152	0.9884704	0.01328794	emb	prog	dec
OpenChromatin	0.90187423	0.80420945	1.0090597	0.07378338	emb	prog	inc
OpenChromatin	0.61352607	0.49352296	0.75555382	9.96E-07	epn	neu	dec
OpenChromatin	0.58192575	0.50013625	0.67400197	8.96E-15	epn	neu	inc
OpenChromatin	1.03113201	1.00191828	1.06103653	0.03560761	epn	prog	dec
OpenChromatin	0.71584589	0.64771149	0.78964972	3.21E-12	epn	prog	inc
OpenChromatin	0.70840592	0.62906778	0.79554586	1.31E-09	gnn	neu	dec
OpenChromatin	0.56914807	0.48594114	0.66321866	6.99E-15	gnn	neu	inc
OpenChromatin	0.67365331	0.61527976	0.73643444	5.52E-20	gnn	prog	dec
OpenChromatin	0.63961292	0.53456593	0.76045192	9.82E-08	gnn	prog	inc
Phantom5_Enhancer	0.85417735	0.69269497	1.04272913	0.13012479	atc	neu	dec
Phantom5_Enhancer	0.83437498	0.75417673	0.92102737	0.00024073	atc	neu	inc
Phantom5_Enhancer	0.81985595	0.74759686	0.89739871	1.01E-05	atc	prog	dec
Phantom5_Enhancer	0.85922981	0.65463553	1.10869479	0.27495418	atc	prog	inc
Phantom5_Enhancer	1.17281988	1.0018293	1.36540163	0.04122648	emb	neu	dec
Phantom5_Enhancer	1.03562966	0.89800116	1.18885726	0.61688569	emb	neu	inc
Phantom5_Enhancer	1.46741033	1.35695417	1.58492561	1.61E-20	emb	prog	dec
Phantom5_Enhancer	1.05977029	0.84526612	1.31324952	0.57436382	emb	prog	inc
Phantom5_Enhancer	1.09436286	0.75757209	1.53314688	0.58937237	epn	neu	dec
Phantom5_Enhancer	0.58608568	0.41733007	0.80122976	0.00038336	epn	neu	inc
Phantom5_Enhancer	0.8560466	0.80341796	0.91140512	7.30E-07	epn	prog	dec
Phantom5_Enhancer	1.12328324	0.9431978	1.32858568	0.17576923	epn	prog	inc
Phantom5_Enhancer	0.99773576	0.8011974	1.22892677	1	gnn	neu	dec
Phantom5_Enhancer	0.64180501	0.45892755	0.87431952	0.00381064	gnn	neu	inc
Phantom5_Enhancer	0.72230176	0.59667972	0.86701132	0.00030824	gnn	prog	dec
Phantom5_Enhancer	0.8867695	0.6304721	1.21433458	0.49487589	gnn	prog	inc
TFBS	0.81821358	0.73931564	0.90378214	5.23E-05	atc	neu	dec
TFBS	0.86842701	0.82770478	0.91078589	3.76E-09	atc	neu	inc
TFBS	0.80329995	0.7681161	0.83979405	3.43E-23	atc	prog	dec
TFBS	0.7598848	0.66409327	0.86645834	2.41E-05	atc	prog	inc
TFBS	1.25823897	1.16573231	1.35682143	5.00E-09	emb	neu	dec
TFBS	0.93355123	0.86827832	1.0028042	0.05965999	emb	neu	inc
TFBS	1.27836712	1.22578002	1.33286532	1.71E-29	emb	prog	dec
TFBS	1.1184925	1.00431541	1.24332336	0.03872336	emb	prog	inc
TFBS	0.76511483	0.62507348	0.92919478	0.00561261	epn	neu	dec
TFBS	0.64200462	0.5536634	0.74120497	1.48E-10	epn	neu	inc
TFBS	1.28114505	1.2464406	1.31664511	7.49E-68	epn	prog	dec
TFBS	0.87926302	0.80034824	0.96434956	0.00578468	epn	prog	inc
TFBS	0.83688823	0.74732253	0.93493963	0.00139784	gnn	neu	dec
TFBS	0.57662008	0.49127892	0.67325956	6.92E-14	gnn	neu	inc
TFBS	0.76527118	0.70099056	0.83422509	3.45E-10	gnn	prog	dec
TFBS	0.74127806	0.62422036	0.87525335	0.00028487	gnn	prog	inc
TSS1500	1.29296829	1.18910187	1.40443877	2.45E-09	atc	neu	dec
TSS1500	1.17211485	1.12371319	1.22236261	2.51E-13	atc	neu	inc
TSS1500	1.26378021	1.21725176	1.31179471	2.09E-33	atc	prog	dec
TSS1500	1.39139007	1.25225889	1.54339104	1.28E-09	atc	prog	inc
TSS1500	0.66955124	0.60998688	0.73369204	1.41E-19	emb	neu	dec
TSS1500	1.21294912	1.13736211	1.29278376	5.37E-09	emb	neu	inc
TSS1500	0.71767005	0.68298645	0.75378773	2.84E-43	emb	prog	dec
TSS1500	0.79412908	0.7054013	0.89173897	6.61E-05	emb	prog	inc
TSS1500	1.28849665	1.09622663	1.50838124	0.00204988	epn	neu	dec
TSS1500	1.73908011	1.57159144	1.92191721	2.89E-25	epn	neu	inc
TSS1500	0.99069532	0.96273899	1.01937597	0.52370375	epn	prog	dec
TSS1500	0.93596527	0.85621741	1.02175561	0.14438271	epn	prog	inc
TSS1500	1.09071114	0.98726843	1.20295947	0.08141344	gnn	neu	dec
TSS1500	1.80055589	1.62319414	1.99444373	5.10E-27	gnn	neu	inc
TSS1500	1.39360352	1.30046836	1.49232614	2.92E-20	gnn	prog	dec
TSS1500	1.36162538	1.19138664	1.55207869	6.28E-06	gnn	prog	inc
TSS200	2.14026024	1.98052725	2.31113535	8.03E-74	atc	neu	dec
TSS200	1.82552957	1.75387659	1.89975255	3.11E-173	atc	neu	inc
TSS200	2.21677532	2.1409627	2.29489897	0	atc	prog	dec
TSS200	2.53684815	2.30601594	2.78803228	4.94E-72	atc	prog	inc
TSS200	0.52454472	0.46794686	0.58637157	1.38E-35	emb	neu	dec
TSS200	1.28111279	1.19625238	1.37099341	2.85E-12	emb	neu	inc
TSS200	0.49733798	0.46685092	0.52936884	3.47E-129	emb	prog	dec
TSS200	0.74818888	0.65462548	0.85210938	5.95E-06	emb	prog	inc
TSS200	2.09725031	1.80551404	2.42868944	1.43E-20	epn	neu	dec
TSS200	3.77485894	3.44847824	4.12885696	1.86E-157	epn	neu	inc
TSS200	0.90114975	0.87253879	0.93049965	1.21E-10	epn	prog	dec
TSS200	1.17609071	1.07537989	1.28440457	0.00036629	epn	prog	inc
TSS200	1.59088701	1.44637596	1.74743462	1.58E-20	gnn	neu	dec
TSS200	3.54052441	3.222504	3.88821738	1.12E-131	gnn	neu	inc
TSS200	2.29156832	2.14841047	2.44314881	8.25E-124	gnn	prog	dec
TSS200	2.10283559	1.85380228	2.38026893	3.00E-28	gnn	prog	inc
UTR3	0.47936666	0.35377582	0.63551171	1.10E-08	atc	neu	dec
UTR3	1.05147857	0.9533312	1.1572666	0.30599592	atc	neu	inc
UTR3	0.71468298	0.64290411	0.79251747	2.39E-11	atc	prog	dec
UTR3	0.3538342	0.22121505	0.53729625	1.12E-08	atc	prog	inc
UTR3	1.1241486	0.94536541	1.32768088	0.16528665	emb	neu	dec
UTR3	0.78500009	0.65856117	0.92903994	0.00396699	emb	neu	inc
UTR3	1.23970085	1.13250302	1.35471973	3.87E-06	emb	prog	dec
UTR3	0.92815131	0.71517476	1.18577907	0.58729062	emb	prog	inc
UTR3	0.60753242	0.35239433	0.9780067	0.04184081	epn	neu	dec
UTR3	0.40621131	0.25958082	0.60631856	4.80E-07	epn	neu	inc
UTR3	1.43487749	1.35697305	1.51646029	1.09E-34	epn	prog	dec
UTR3	0.85688724	0.69107738	1.05112778	0.14576583	epn	prog	inc
UTR3	0.43198946	0.30015976	0.60254181	1.91E-08	gnn	neu	dec
UTR3	0.28767224	0.16405969	0.46849712	1.33E-09	gnn	neu	inc
UTR3	0.46760268	0.36158431	0.59530789	4.44E-12	gnn	prog	dec
UTR3	0.37998159	0.21202268	0.62910092	1.91E-05	gnn	prog	inc
UTR5	1.55951369	1.43736338	1.69040316	2.61E-25	atc	neu	dec
UTR5	1.27176965	1.2187832	1.3266733	1.17E-27	atc	neu	inc
UTR5	1.48702644	1.43301487	1.54267332	1.34E-92	atc	prog	dec
UTR5	1.71106772	1.5451044	1.89219777	1.51E-23	atc	prog	inc
UTR5	0.72046042	0.65573015	0.79025865	4.51E-13	emb	neu	dec
UTR5	1.21372137	1.13563059	1.29629537	1.45E-08	emb	neu	inc
UTR5	0.81740678	0.77826939	0.85816198	8.91E-17	emb	prog	dec
UTR5	0.78986563	0.69811173	0.89108767	8.32E-05	emb	prog	inc
UTR5	1.48660477	1.26764655	1.7367039	1.43E-06	epn	neu	dec
UTR5	1.8282571	1.64981244	2.02315234	1.09E-28	epn	neu	inc
UTR5	0.97640528	0.94775873	1.0058415	0.11507533	epn	prog	dec
UTR5	1.03816262	0.94977416	1.13316652	0.40387989	epn	prog	inc
UTR5	1.30468071	1.1840617	1.43538312	9.26E-08	gnn	neu	dec
UTR5	1.99424059	1.79798928	2.20895757	6.03E-36	gnn	neu	inc
UTR5	1.5742822	1.46966988	1.68518362	4.24E-36	gnn	prog	dec
UTR5	1.77076225	1.55935987	2.00634422	1.10E-17	gnn	prog	inc
