# Supplementary material for: Associations in cell type-specific hydroxymethylation and transcriptional alterations of pediatric central nervous system tumors
Source: Nat Commun. 2024 Apr 30;15:3635. doi: 10.1038/s41467-024-47943-9 (PMC11061294; doi:10.1038/s41467-024-47943-9)
Supplement: Supplementary file 4 — Supplementary Data 1–21 [file 41467_2024_47943_MOESM4_ESM.zip › SupplementaryData_03302024/SD5. EPN_5hmC_Unadj_Results.csv]

	beta	pVal	log10.pVal	qVal	sig
cg00000155	-0.0157131583193927	0.179272718611847	0.74648579553432	0.644545979391349	0
cg00000158	-0.00690124555311178	0.581269185669268	0.235622699318705	0.865250537319185	0
cg00000292	-0.0945428670555411	0.038828149408673	1.41085330790242	0.375418866978427	0
cg00000622	-0.000914852288124488	0.686747158786884	0.163203128668566	0.888693432465154	0
cg00000658	-0.00523200442014484	0.862559514499546	0.0642109299624659	0.914520544124884	0
cg00000714	-0.016401725002356	0.127363533007861	0.894954902303195	0.575638337141291	0
cg00000734	0.00375841641881656	0.63104631507356	0.199938764935391	0.87686144891922	0
cg00000765	-0.0360611642479184	0.585785040961745	0.232261722976577	0.866505419752181	0
cg00000769	-0.00291181747200851	0.21805005999722	0.661443789492926	0.684568972544634	0
cg00000924	0.00595828268799447	0.682068439273134	0.166172045713882	0.887789006661485	0
cg00000948	0.00181048783513158	0.949027114776373	0.0227213791116626	0.923924343192239	0
cg00000957	0.0063664343768513	0.727762484325328	0.138010335766039	0.895748869070636	0
cg00000974	-0.00264873173382427	0.532202488983069	0.273923098689018	0.851661683607928	0
cg00001099	-0.0824046475158104	0.329064916430093	0.482718417957889	0.76619513721382	0
cg00001136	-0.0413938495034103	0.689640451862839	0.161377272262281	0.889234346300067	0
cg00001245	0.000775702223948358	0.706912805669264	0.150634151057437	0.892376654681986	0
cg00001249	-0.0490310906384999	0.0794935843851596	1.09966792013038	0.489389047423032	0
cg00001269	0.0141012106800582	0.499372939888064	0.301574994975658	0.841824574314791	0
cg00001503	-0.00472448507727637	0.488191174612452	0.311410075905633	0.838003398626442	0
cg00001506	-0.0969625383244603	0.0638830400068605	1.19461442523878	0.45182985641184	0
cg00001534	-0.128546739146519	9.09907966537101e-05	4.04100253256506	0.0238387111665832	1
cg00001582	0.00739028914203108	0.197063817946241	0.705393107373336	0.664041833283588	0
cg00001583	0.0107069737657377	0.344705016284215	0.462552396520388	0.775018164609263	0
cg00001594	-0.00321229518064991	0.530693496646663	0.275156234375087	0.851244238405336	0
cg00001687	0.0107991511996207	0.576696768833134	0.23905248188522	0.864055480254541	0
cg00001747	-0.00156362662449671	0.444396408346492	0.352229459725776	0.821572945118413	0
cg00001791	-0.00165748518928476	0.815691504337765	0.0884740609715464	0.908463438737146	0
cg00001809	-0.0159519267612167	0.694108878557876	0.158572400369242	0.889961397771887	0
cg00001814	-0.0876892903338495	0.252413718295599	0.597887045552393	0.713514351228392	0
cg00001930	-0.00625946828731182	0.734888698124363	0.133778431597039	0.896820681490752	0
cg00001997	-0.0362721869690063	0.561266648872911	0.250830763304621	0.85983169347277	0
cg00002028	-0.00468177055991551	0.0798377921822174	1.09779148144435	0.489963160298754	0
cg00002033	-0.00299548735524647	0.943560412841126	0.025230288266841	0.923466307119859	0
cg00002116	0.0010988101142189	0.549460585311718	0.260063455552708	0.856628569406803	0
cg00002145	-0.0113261487445974	0.754149639475446	0.122542472232922	0.900189829630678	0
cg00002186	-0.00628973016176717	0.706329593555635	0.150992597446033	0.892337853474679	0
cg00002190	-0.100213896661482	0.0280201590397298	1.55252940402951	0.328947634769451	0
cg00002224	0.0653314822027646	0.00365757139959161	2.43680718724066	0.138211970780468	0
cg00002236	0.0104234720044364	0.26378902270193	0.578743281114033	0.722018225314792	0
cg00002398	-0.00501623137651827	0.796862921677239	0.0986163805854706	0.906275035718428	0
cg00002406	0.000232706554052013	0.966847382988641	0.0146420739592053	0.925580645538435	0
cg00002426	-0.0282508475367136	0.611897228615305	0.213321513791104	0.872714120459018	0
cg00002449	-0.017260336257972	0.128766250847185	0.890197949021628	0.577854256281371	0
cg00002464	-0.0124497900378149	0.230538050878859	0.637257382973355	0.695545010095475	0
cg00002490	0.00242989058900555	0.505246112806849	0.296497019115043	0.843756080561255	0
cg00002531	0.125740848628181	0.0657940443005748	1.18181341709211	0.456551676120158	0
cg00002559	0.00119278411362065	0.880085886804549	0.0554749433666726	0.916567586378613	0
cg00002591	-0.0636989255572084	0.335552383304507	0.474239672203612	0.769931739620929	0
cg00002646	0.0204128919531903	0.593106865616726	0.226867048682563	0.868452004035588	0
cg00002684	-0.0785688659242302	0.0364331714092849	1.43850302294957	0.366114557926659	0
cg00002719	7.71604449908586e-05	0.96301994451016	0.0163647183780493	0.925123994363676	0
cg00002769	-0.0143531477814751	0.738493404643344	0.13165337894349	0.897377095218259	0
cg00002776	0.00724532486700782	0.205839375412271	0.686471544595105	0.672635518211987	0
cg00002780	-0.102432247495172	0.147928198772187	0.829949030845343	0.605760842187214	0
cg00002808	-0.0443976652983778	0.0381307545824456	1.41872460024037	0.373036351706241	0
cg00002809	0.0076858729430353	0.666127016185284	0.176442952257778	0.884928245389029	0
cg00002810	0.0195783408355415	0.0976748955193339	1.01021704465809	0.526497140521982	0
cg00002907	-0.0173725700563962	0.764186638626538	0.116800559975919	0.901709811165472	0
cg00002934	-0.00134846698707467	0.487862159992215	0.311702865724345	0.837904303039747	0
cg00003009	0.000522652854690793	0.969189154288671	0.0135914544797827	0.925874323512524	0
cg00003014	0.00144156049019544	0.939128843491582	0.0272748207489971	0.922957967830446	0
cg00003036	0.00523328446951086	0.545488892938123	0.263214087944186	0.855445406488492	0
cg00003091	0.00926103514119541	0.378709561566042	0.421693729780286	0.792864867251897	0
cg00003167	-0.0932811329174524	0.137048690028187	0.863125111282811	0.590396918635263	0
cg00003173	-0.044555856541916	0.108746559065699	0.96358447600479	0.546026706500778	0
cg00003202	0.000491249473925354	0.782160751782292	0.106703980396197	0.90396849029999	0
cg00003287	-0.0279302733253245	0.410148311509524	0.387059072004284	0.807929795805475	0
cg00003298	0.0137381970190932	0.530678382834649	0.275168602980824	0.85124374173016	0
cg00003345	-0.0739256515077968	0.11295682580994	0.947087520192737	0.553171596941979	0
cg00003407	0.00287665648869942	0.706728793774039	0.15074721415799	0.892361109467304	0
cg00003555	-0.000700733801995221	0.698952105036605	0.155552582810776	0.890942999589907	0
cg00003578	-0.0267624286666899	0.332990244041129	0.477568490280977	0.768580716904393	0
cg00003625	-0.0211986676218659	0.627443201102434	0.202425582299928	0.876011335299496	0
cg00003784	0.00379751336522596	0.352648405562132	0.452658075401212	0.77925013175512	0
cg00003858	-0.019173307040666	0.396557096659599	0.401694273720948	0.801804016834935	0
cg00003911	-0.0184514611960975	0.0728483792937852	1.13758010582392	0.474338542662303	0
cg00003929	-0.0242558922495837	0.350482655649294	0.455333469115818	0.778069190612797	0
cg00003937	-0.0353436732353581	0.111318847589641	0.95343129827808	0.550513605364239	0
cg00003965	-0.0117970551910601	0.377643340268547	0.422918169672292	0.792325628048685	0
cg00004055	0.028442986715656	0.0358799991154267	1.44514757633489	0.363918958980993	0
cg00004067	-0.00462991563022465	0.528500430110858	0.276954654913421	0.850801393507183	0
cg00004072	-0.118665011545666	0.00546918008512885	2.26207777626147	0.164663597851179	0
cg00004089	-0.00496895914932904	0.945152299298675	0.0244982048074629	0.923566095894428	0
cg00004105	-0.0351536565178818	0.436593573094215	0.35992266164168	0.818733066637802	0
cg00004175	-0.00143974394817864	0.953587956378075	0.0206392426201707	0.924316328044782	0
cg00004207	0.00668424524901444	0.676875972167557	0.169490902271857	0.886948355721921	0
cg00004429	0.0214394453685029	0.600869602505074	0.221219766028749	0.870276238200857	0
cg00004438	-0.0053224485252723	0.505549602548906	0.296236226707145	0.843808890422076	0
cg00004454	-0.0240826482125577	0.641303649355101	0.192936288711681	0.879325693382419	0
cg00004533	-0.00864494561890224	0.148060048708134	0.829562112081535	0.605912292685146	0
cg00004562	-0.0546445201746281	0.254554186510803	0.594219755968663	0.714987262770194	0
cg00004608	-0.101831864797059	0.11792191258711	0.928405485562943	0.561107315544705	0
cg00004633	-0.0569389646244636	0.0346983713304763	1.4596909096122	0.359193099798163	0
cg00004778	-0.0349730221045968	0.751575738859366	0.124027247530481	0.899725348027844	0
cg00004806	-0.0798775022655695	0.0500120206640309	1.30092559805162	0.413760766341179	0
cg00004836	-0.0324248478924008	0.114344221896287	0.941785776505071	0.55526190873445	0
cg00004883	0.0354686565462092	0.275401470081453	0.560033745827247	0.73080688803975	0
cg00004905	-0.0641175491618872	0.0319396966803435	1.49566921251433	0.347520350830154	0
cg00004915	-0.00294020303035439	0.898916990200931	0.0462804110055535	0.91876628110946	0
cg00004939	0.0158161592409906	0.244578703526481	0.611581361459968	0.707778652596273	0
cg00004979	-0.0044376409823595	0.646221573367987	0.189618547651892	0.880517021684348	0
cg00005010	0.0017658752380814	0.488490517744994	0.311143862100774	0.83811656234184	0
cg00005072	-0.0117117321460616	0.657445445438267	0.182140278926575	0.883033969893319	0
cg00005077	-0.00118325969686327	0.863035254706098	0.0639714631357847	0.914627158459767	0
cg00005083	0.00816719986686837	0.463566463684049	0.333887990231697	0.829373444688877	0
cg00005112	0.00364194744853909	0.944856119430989	0.0246343198447982	0.923566095894428	0
cg00005297	-0.013730361484431	0.656080814829043	0.183042661733178	0.882713330520506	0
cg00005306	0.000284057577063978	0.88714779661573	0.0520040217605621	0.917376627412085	0
cg00005325	-0.092701677033023	0.221713675177741	0.654207519014201	0.687739165348252	0
cg00005423	-0.0689213666549429	0.25692936076945	0.59018626361395	0.717096210987728	0
cg00005437	-0.116177580279613	0.0300981164722357	1.52146068152607	0.339080024056325	0
cg00005440	0.00891150843895469	0.597192428843688	0.223885706861699	0.86936042547165	0
cg00005461	-0.00441145705758005	0.927243156670428	0.0328063632096385	0.921924392381074	0
cg00005541	-0.00960474518299263	0.806589497758791	0.0933474370458543	0.907424676595927	0
cg00005543	0.00276463056872151	0.257754537599344	0.588793680508034	0.717687193034126	0
cg00005597	-0.0477292598073828	0.554558277679389	0.256052807775141	0.858042978753083	0
cg00005619	-0.122234792630803	0.127938063485019	0.893000227200878	0.576475294200784	0
cg00005622	-0.00052419954428321	0.962843686026067	0.0164442131938094	0.925101731957543	0
cg00005644	-0.0025340688581989	0.939254753388406	0.0272165983778262	0.922968337325888	0
cg00005734	-0.00547352732379856	0.943224743403156	0.0253848150137885	0.923389665860739	0
cg00005849	-0.0581045638156786	0.12905233061619	0.889234147922817	0.57833757279232	0
cg00005888	0.00232459284083694	0.793743719532784	0.100319698025066	0.905750805305672	0
cg00005893	-0.0113598358495747	0.84165035719194	0.0748682879285519	0.912099838439738	0
cg00006032	0.00398976604484547	0.461423641673463	0.335900157571124	0.828488245527316	0
cg00006040	-0.101155999732659	0.077402251407501	1.1112464067637	0.484480105324379	0
cg00006081	0.0020229511461347	0.91275814066869	0.0396442849937102	0.920143479754081	0
cg00006122	0.00543038175347585	0.44451447547216	0.352114091802159	0.821631202172454	0
cg00006166	0.0515140992458863	0.164301161636682	0.784359366019488	0.627256875965468	0
cg00006387	-0.0571866836871056	0.0253468852119492	1.59607540194705	0.315679340080818	0
cg00006397	-0.0255205044208399	0.386757206129342	0.412561585700855	0.796990005419262	0
cg00006414	-0.00575029610215306	0.641408298432886	0.192865425542133	0.879342539478444	0
cg00006600	-0.0982523528490433	0.0640614580618547	1.1934031808609	0.452335409419678	0
cg00006609	-0.0211379479233967	0.770911135765942	0.112995680925384	0.902584419088685	0
cg00006626	-0.0206098999527874	0.626990834799685	0.202738807534538	0.875889847617392	0
cg00006735	-0.0167467661146404	0.0795763430992084	1.09921602256995	0.489411656693626	0
cg00006787	-0.0968758857666111	0.00124895492795996	2.903453234077	0.0855473592400932	0
cg00006884	-0.00841539725698627	0.218188700670717	0.661167743955834	0.684681146932695	0
cg00006899	-0.105759014373744	0.079094003353725	1.10185644202836	0.488532262825433	0
cg00006948	-0.00078576288725077	0.787139071995888	0.103948529566602	0.904753392950913	0
cg00007032	0.0122875447359206	0.193436516363594	0.713461537707928	0.660358323341647	0
cg00007064	0.0047329249120959	0.6510123948128	0.186410742695158	0.881593574788184	0
cg00007127	-0.0148224081415285	0.59743003734649	0.223712945900138	0.86936042547165	0
cg00007221	-0.0313321294677285	0.678849280639614	0.168226637873239	0.887292789094302	0
cg00007226	0.0077247093376096	0.494542335957077	0.305796524116283	0.840165029414392	0
cg00007239	-0.00510935366959962	0.503063824736577	0.298376911619095	0.843053840065895	0
cg00007266	-0.0196990735043182	0.43821993661281	0.358307868299791	0.819381056681856	0
cg00007269	-0.00374517997225462	0.486947963688084	0.312517445952869	0.837615907818127	0
cg00007300	-0.000796937006465062	0.776698665412183	0.109747441085484	0.903263681180704	0
cg00007324	0.00219089807161282	0.872297903364574	0.0593351713832683	0.915620657803115	0
cg00007326	-0.00290246869834169	0.818599301818706	0.0869286300992669	0.908951114967781	0
cg00007426	-0.0257742029845542	0.104120319992292	0.982464505846386	0.538448453121129	0
cg00007466	-0.0330962416681546	0.368434557861212	0.433639641275008	0.787625619218727	0
cg00007540	-0.0354090985296413	7.69971774110787e-06	5.11352519505169	0.00634244415383503	1
cg00007644	0.00410663639351066	0.85540905538423	0.0678261566013184	0.913912698766352	0
cg00007898	-0.000761805488797165	0.703985995636286	0.152435980173765	0.891737303509432	0
cg00007981	0.00673995973797693	0.169500166081631	0.770829871925202	0.633422529106128	0
cg00007987	-0.0309975210423215	0.508875401181442	0.29338854222823	0.844861993293026	0
cg00008033	0.0128881921505428	0.286985275680362	0.54214038499009	0.739094491611963	0
cg00008036	0.0127603043106587	0.440486046497283	0.356067844403384	0.820144026096306	0
cg00008282	-0.00509069105772883	0.942319846587004	0.0258016619302748	0.923317859856223	0
cg00008345	-0.0454773107788601	0.0913968271178548	1.03906888073362	0.513706370184445	0
cg00008369	-0.107002656855732	0.0812803113836631	1.09001464128127	0.493354003858007	0
cg00008387	0.000779793727059982	0.756666067188101	0.121095741601874	0.900537620386882	0
cg00008404	-0.0062421003511476	0.776848214790754	0.109663827940733	0.90328078082772	0
cg00008446	-0.0297281230844103	0.156994508297581	0.804115539041533	0.618267714845264	0
cg00008488	-0.0249895531392162	0.708516523616686	0.149650016931173	0.892569734569883	0
cg00008493	-0.0393754040688448	0.00270949871788319	2.56711105015681	0.120617912525642	0
cg00008500	0.00679346149296976	0.369068589706086	0.432892914700822	0.787898385221472	0
cg00008647	0.00121122056219042	0.607091047841285	0.216746171182061	0.871570262937857	0
cg00008665	0.0233957877997929	0.613309110409381	0.212320584030695	0.873034529050399	0
cg00008695	-0.0243513563244812	0.172721807738499	0.76265282524338	0.63719782004544	0
cg00008713	0.00562377576069108	0.344985757142393	0.462198834556149	0.775173503093275	0
cg00008737	0.000569297124450286	0.979073412524062	0.0091847428661512	0.926818113276134	0
cg00008795	-0.0138626331606337	0.659417852363636	0.180839299416001	0.883427906802377	0
cg00008810	-0.00236573596008586	0.878664536701256	0.0561769015670518	0.916470071644921	0
cg00008916	-0.033143617429779	0.0626370520998385	1.20316868975757	0.448919107908365	0
cg00008971	-0.103979356443811	0.0826628355620949	1.08268970130632	0.496202788232898	0
cg00009038	-0.0930395753100694	0.0194321963883419	1.71147810905399	0.283056594170442	0
cg00009053	-0.0239875095338608	0.540625680529842	0.267103328508717	0.854217886994768	0
cg00009167	0.00435284479039342	0.387785186059642	0.411408785601403	0.797484458492133	0
cg00009214	0.000901141134625684	0.800532050214219	0.0966212759213972	0.906668443976339	0
cg00009292	-0.0309553682775637	0.197878139551279	0.703602181521985	0.664752091768011	0
cg00009293	-0.044023330785476	0.589496763040249	0.229518575297675	0.867447992694836	0
cg00009364	0.00346857763348743	0.180003880389116	0.744718132599937	0.645322674375142	0
cg00009407	-0.00336119971373182	0.515093131732265	0.288114240976855	0.846901702950487	0
cg00009412	-0.00364990664967383	0.523342111547748	0.281214317664362	0.849469974756457	0
cg00009421	-0.0362371928905506	0.142427946741678	0.846404786507675	0.597990986204697	0
cg00009556	-0.0507600568710763	0.405815472383838	0.39167139879399	0.805999473978888	0
cg00009629	-0.0479830900968993	0.395571644946391	0.40277484671253	0.80130442084019	0
cg00009644	-0.0175375538074853	0.309617403865146	0.509174635230228	0.754142619343367	0
cg00009737	-0.138097808201335	0.128940842491267	0.889609496463111	0.578153522859938	0
cg00009834	-0.0242310885558927	0.294818008718232	0.530445991477583	0.744352904885494	0
cg00009919	-0.0350546222948541	0.461368320121284	0.335952229643411	0.828488245527316	0
cg00009944	-0.0942031426928551	0.0299548276282694	1.52353317516581	0.338412378833174	0
cg00009945	-0.0187590443319988	0.72340040772624	0.140621250795292	0.895082688450202	0
cg00010046	0.00207783485575167	0.700348423247162	0.154685844775814	0.891169564177394	0
cg00010108	-0.0386826120119074	0.0802112214822181	1.09576487003384	0.490798041824825	0
cg00010266	-0.00244069764672582	0.857106537104632	0.066965192544727	0.91405070398378	0
cg00010288	-0.0184958647634585	0.493432305369702	0.306772420341806	0.839922324495479	0
cg00010445	-0.0430151299841118	0.306766266685053	0.513192398953848	0.752334828898818	0
cg00010506	-0.0134047769649606	0.475753881221346	0.32261766003277	0.833820114645527	0
cg00010533	0.0026293926184478	0.497856351162752	0.302895948197575	0.841241790108921	0
cg00010654	-0.0143505160334614	0.506323238934056	0.295572139156293	0.844086707744969	0
cg00010664	0.00219441957861668	0.710886114873119	0.148199968389397	0.893046310382208	0
cg00010738	-0.0256089122016403	0.0332729990651381	1.47790805218982	0.353402920102861	0
cg00010848	-0.100950778247878	0.206441745845182	0.685202476826836	0.673330935071541	0
cg00010890	-0.00453542361006721	0.899315599972937	0.046087873034441	0.91879312810753	0
cg00010940	-0.00965798508705577	0.497477071544567	0.30322693086025	0.841095514272715	0
cg00010946	0.00657897224398259	0.803388933069802	0.0950741551035016	0.907013042218851	0
cg00010954	-0.00705021985927353	0.88464517668156	0.0532308860352244	0.917106998547193	0
cg00010992	0.00686383271205189	0.376846481062557	0.423835535751748	0.791964201070397	0
cg00011113	0.00616093164852774	0.927666389876986	0.0326081779669154	0.92194433434578	0
cg00011203	-0.01925436495368	0.21955171836366	0.65846315945718	0.685823112677254	0
cg00011225	-0.0395878908725056	0.0386230803629995	1.41315309225252	0.374801390749705	0
cg00011239	-0.0722278971926246	0.0640365129877191	1.19357232496359	0.452262309032926	0
cg00011247	0.000760594720180684	0.696143135780105	0.157301454802844	0.890362499483458	0
cg00011274	-0.00206482384435696	0.88632860456791	0.0524052344421099	0.917250346096228	0
cg00011345	-0.0175213464179572	0.686058132944202	0.163639082912472	0.888608764846999	0
cg00011350	-0.00284289910531482	0.786734500518806	0.10417180437974	0.90468336541533	0
cg00011460	0.000669581764513755	0.899532442479757	0.0459831687988548	0.918805229471617	0
cg00011461	-0.02866291870618	0.0360991980198356	1.44250244627797	0.364981111049159	0
cg00011482	-0.000347541617681744	0.983109015497358	0.00739832122803877	0.926818113276134	0
cg00011564	0.0355233295487324	0.387758509198856	0.411438662998405	0.797480129913294	0
cg00011574	-0.0670349755174672	0.104873514444585	0.979334177992458	0.53966945943748	0
cg00011578	-0.00224046767531315	0.533482798376331	0.272879579408543	0.852040288482247	0
cg00011717	-0.00870358941633732	0.731668140823668	0.135685855128849	0.896280540633027	0
cg00011740	-0.0396901994482009	0.203022757595504	0.692455277632657	0.669996891842715	0
cg00011754	-0.0507495191919121	0.0505961289742013	1.29588270903873	0.415621508753745	0
cg00011762	-0.0052472664653159	0.502382260613211	0.298965704170963	0.842826032825962	0
cg00011777	-0.0196854039018264	0.0561412839775163	1.25071765906935	0.431846408789107	0
cg00011855	-0.0115922659005384	0.887639677956535	0.0517632928162881	0.917478967091298	0
cg00011861	-0.00126560844366242	0.974104889615257	0.0113942766650176	0.926465793896599	0
cg00011924	-0.0604183528563531	0.296215229930267	0.528392615954462	0.745125955272218	0
cg00012036	-0.0017037904729347	0.875187271363069	0.0578990073006129	0.915979531635728	0
cg00012100	-0.154509112508565	0.0504368092554634	1.29725239566312	0.415089883913867	0
cg00012126	0.00169389919427276	0.755424748826913	0.121808791148823	0.9003248245874	0
cg00012168	-0.113549132533231	0.00831531378353343	2.08012135776306	0.197143204572611	0
cg00012199	0.00301853853283438	0.501673551075732	0.299578794975142	0.842590789235245	0
cg00012203	-0.000600961729823129	0.760294426752104	0.11901819304564	0.901152047395819	0
cg00012362	-0.00973849795466357	0.757946165148934	0.120361640026321	0.900704389083426	0
cg00012386	0.01038030319693	0.0849372521260216	1.07090179333133	0.500899309142461	0
cg00012397	-0.000114700568497984	0.962212535697545	0.0167289894114146	0.925033611114094	0
cg00012469	-0.0191288592092042	0.0559227569917844	1.25241142601768	0.431104575137485	0
cg00012521	-0.0395249290527104	0.581730294163228	0.235278319310886	0.86534390651335	0
cg00012522	0.00358159652117368	0.099023532622293	1.00426158445775	0.528991004840422	0
cg00012529	0.0337431549707567	0.369439387694897	0.432456804221582	0.788196413946635	0
cg00012576	-0.0842987301836957	0.198831397162863	0.701515035743873	0.665799806402912	0
cg00012587	-0.020268339490193	0.614918283982572	0.211182593449605	0.873348669987136	0
cg00012667	-0.0371816496605178	0.0949898325242685	1.02232287802608	0.520770128918393	0
cg00012692	-0.155240773807495	0.00713438718676906	2.14664332497884	0.184466897926002	0
cg00012698	-0.142045479310119	0.00637619272451537	2.19543856458425	0.176140509849751	0
cg00012701	-0.000254255990041738	0.930733083937741	0.031174848334664	0.922251749981064	0
cg00012761	0.00684843592595464	0.818523698745389	0.0869687419266232	0.908951114967781	0
cg00012762	0.00299292256509771	0.335591415093708	0.474189157572535	0.769965486918383	0
cg00012840	0.00472376817823557	0.938712461468891	0.0274674168084241	0.922900406580146	0
cg00012868	-0.0801565502050178	0.0112135528743859	1.9502567648113	0.224313393924887	0
cg00012920	-0.00502204994094447	0.650759456097498	0.186579512498594	0.881558317123111	0
cg00012992	-0.00205860913619189	0.312045026124791	0.505782735511468	0.755747766697115	0
cg00013006	-0.000966992456480692	0.879901536613806	0.0555659238700616	0.916567586378613	0
cg00013015	0.0247798983282436	0.476539591517939	0.32190101178644	0.834130162659352	0
cg00013301	-0.0338129610019208	0.00309530984085786	2.50929587154216	0.1277214880341	0
cg00013302	-0.00230937537980415	0.848308557220552	0.0714461520777635	0.91294430523455	0
cg00013369	-0.0114930772293065	0.074301553448109	1.12900210620054	0.477739931161219	0
cg00013374	0.00193781649487707	0.880079817833515	0.0554779382217865	0.916567586378613	0
cg00013386	0.00444305749513687	0.603549152061407	0.219287355890064	0.870824573163079	0
cg00013409	-0.00773726825621584	0.365378639386201	0.437256845784427	0.786089297429641	0
cg00013410	-0.00292068786916114	0.434875567823804	0.361634991178914	0.817933836982478	0
cg00013441	-0.0471607309668048	0.0918764076038242	1.03679599419465	0.514747346292458	0
cg00013475	-0.0466901817582858	0.00034991901332278	3.45603245889799	0.0464007732702784	1
cg00013530	0.00797612416240793	0.912212254611794	0.0399040977665	0.920072531752952	0
cg00013569	-0.0157482194758527	0.0707298927416128	1.15039700050317	0.469381797750519	0
cg00013618	-0.0770764918731599	0.000359942378435027	3.44376701792896	0.0470519587528028	1
cg00013660	-0.0603973412759894	0.254574757062732	0.594184662001564	0.715000154399419	0
cg00013677	-0.0161176568816968	0.254364998075559	0.594542650053773	0.714831035569681	0
cg00013809	-0.00887368290903373	0.567187291999112	0.246273508213722	0.861533772819435	0
cg00013831	0.00017043664717365	0.99760667370378	0.00104065421372515	0.926818113276134	0
cg00013899	-0.01215415166146	0.863178297976364	0.0638994872171672	0.914634073981597	0
cg00013993	-0.000158886840163138	0.978019385130563	0.00965253706127395	0.926752953152467	0
cg00014020	-0.02715088180413	0.415203904394553	0.381738571226465	0.810024935056268	0
cg00014085	-0.0111485996240049	0.263855135290049	0.578634448932648	0.722072661483365	0
cg00014104	0.00123739433657578	0.975192847893197	0.0109094925126327	0.926593310512003	0
cg00014112	0.104066057164817	0.20591143478017	0.686319535246766	0.672715125321484	0
cg00014118	-0.0182914976759316	0.483162402731175	0.315906867685065	0.836303120928923	0
cg00014168	0.0359105919740114	0.545605443481803	0.263121305392787	0.855474360066992	0
cg00014176	-0.0422441585831716	0.0752792383676232	1.12332478350232	0.479718746072764	0
cg00014194	-0.00305247193697574	0.930396294659201	0.0313320278714684	0.922194706343616	0
cg00014260	-0.0305394083832761	0.284915686123422	0.545283639881927	0.73750385277985	0
cg00014272	-0.00406475272031542	0.517310185115174	0.286248970854841	0.84757126289921	0
cg00014278	-0.0121133367560148	0.739687366008296	0.130951799061698	0.897566356284392	0
cg00014285	0.00920833805564735	0.0804098283938314	1.09469086472997	0.491176209602401	0
cg00014289	0.000738705950719013	0.972579568648328	0.012074858062608	0.926293653641547	0
cg00014301	-0.0107122046484552	0.588301413994963	0.230400107775274	0.86721377719545	0
cg00014327	0.00432940450468808	0.533590542325622	0.272791876715561	0.852040288482247	0
cg00014333	0.0271117518354217	0.551043150489809	0.258814391555003	0.856964399970502	0
cg00014380	-0.0799570984262011	0.198885401679592	0.701397093208754	0.665846589536591	0
cg00014434	-0.059057868031368	0.457796611223357	0.339327426454931	0.826990021166608	0
cg00014484	0.0669399789206489	0.357422897225383	0.446817629166393	0.78210967441356	0
cg00014665	-0.00468159972458977	0.521911152792396	0.282403422545875	0.849052344069737	0
cg00014667	-0.0117291984986693	0.855219831429531	0.0679222369613989	0.913854117862418	0
cg00014733	-0.113627910473279	0.16854028215621	0.773296283354243	0.632314834753349	0
cg00014806	-0.00629734644081619	0.119440343664264	0.922848955690946	0.563419988639489	0
cg00014830	-0.0904159449735948	0.0474428967658756	1.32382880170477	0.405464706810709	0
cg00014837	-0.0107172557014566	0.510091030613512	0.292352312989702	0.845111938780266	0
cg00014848	0.0609237199765982	0.176847971418469	0.752399917510625	0.641887933804597	0
cg00014893	-0.0306620911351964	0.000814541598312656	3.08908673154414	0.0695788783891188	0
cg00014900	-0.0833127239371637	0.0736053312611062	1.13309072841484	0.476206701735546	0
cg00014986	-0.00348220181005315	0.252158791007203	0.598325886440535	0.713262876521448	0
cg00014991	-0.0808989337001515	0.182936287003586	0.737700139890848	0.648687845211124	0
cg00014996	0.00140154516885096	0.645683889822886	0.189980049351178	0.880398577446045	0
cg00015002	-0.00471619979639076	0.449363107036154	0.347402586274535	0.823806729539102	0
cg00015024	-0.0313371149431586	0.00424470292878058	2.37215269903744	0.147098892760529	0
cg00015058	0.0044751652917031	0.590330512153615	0.228904769010748	0.867692928151631	0
cg00015081	-0.0304434052574001	0.00577745406136921	2.23826349906792	0.168786093868336	0
cg00015121	0.00475193919024976	0.90426211017093	0.0437056663150936	0.919180085769112	0
cg00015189	0.00878056360774289	0.605945807861348	0.217566214776251	0.87135962760255	0
cg00015193	-0.0813249386330956	0.000753184575214937	3.12309858266444	0.0672365514178666	0
cg00015219	0.000813441658030034	0.736519591274295	0.132815696521068	0.8970156735449	0
cg00015289	0.00447443287373279	0.585149806268939	0.232732934418471	0.866294492243657	0
cg00015343	-0.0334188186326332	0.523389784280027	0.281174758337541	0.849492255001639	0
cg00015530	-0.0784060400258917	0.00475603023322164	2.32275539331331	0.154960770699925	0
cg00015603	0.010852493401068	0.634150639351932	0.197807565354279	0.877514563030583	0
cg00015629	0.00562700515248413	0.788500464653373	0.103198046410745	0.905046198580174	0
cg00015639	-0.136588599337554	0.0252358070275928	1.59798280220329	0.314977529020305	0
cg00015699	-0.00412424886835701	0.865649812579971	0.0626577606638353	0.914931857774629	0
cg00015770	0.0178437515476308	0.481973357615147	0.316976967903308	0.835800780253349	0
cg00015791	0.0173498408426167	0.122451356963339	0.912036397812236	0.568036069050497	0
cg00015801	-0.106395499225748	0.000711350699185346	3.14791623728588	0.0655220708060938	0
cg00015930	0.00643712674216849	0.485025091839898	0.31423579342716	0.837037425714063	0
cg00015991	0.00399571012604302	0.456442919409675	0.340613525545639	0.826356131516975	0
cg00016012	0.00252177657054799	0.875197150754621	0.0578941048744011	0.915979531635728	0
cg00016048	0.00184727872372413	0.976516053076644	0.0103206128929737	0.92672742857874	0
cg00016066	-0.000878064949643867	0.696684956173827	0.156963567276875	0.890470386901507	0
cg00016127	-0.01044509946687	0.180726568649014	0.742977997026951	0.646185359049527	0
cg00016156	-0.000667966592460357	0.926291520625078	0.0332523115100966	0.921811157107847	0
cg00016223	0.000101962282333418	0.956083288660276	0.0195042727553078	0.924476240152474	0
cg00016226	-0.103910624773456	0.219682367195213	0.658204800326367	0.68595773768901	0
cg00016360	-0.00558759294431237	0.660570626257617	0.180080742085501	0.883747261482053	0
cg00016406	0.00351878335089254	0.610789467408044	0.214108460623485	0.872428554700516	0
cg00016481	-0.0245873164810577	0.481022969284	0.31783418517477	0.835434492610372	0
cg00016498	0.00179345913712662	0.737216287112731	0.132405078600754	0.897130394150515	0
cg00016576	0.0178348674462172	0.770683586578345	0.113123890182746	0.902536332246684	0
cg00016593	0.0187218838966017	0.253382728349715	0.596222991812703	0.714160517828331	0
cg00016783	-0.00986909724513063	0.882194301510615	0.0544357518517488	0.916831048947104	0
cg00016841	0.0048466792066364	0.31937421121255	0.495700155136351	0.760376387543389	0
cg00016892	-0.0324556813241833	0.265429518631051	0.576050780545799	0.72327702317633	0
cg00016968	-0.061505406405878	0.249314146748779	0.603253077771321	0.711283540321261	0
cg00017002	-0.00812408439926453	0.017634105196128	1.7536465727554	0.271811985255247	0
cg00017033	0.000788032161054003	0.741772272017199	0.129729404945119	0.897956754466035	0
cg00017188	-0.00358389215080115	0.222533538308204	0.652604526685128	0.688445537751376	0
cg00017203	-0.0501683913032592	0.228321594434395	0.641453011417403	0.693676588681799	0
cg00017271	0.0134505233198249	0.454029471334619	0.342915955903717	0.825499930286093	0
cg00017362	0.0470958039086895	0.334266433200598	0.475907232763342	0.769279300069076	0
cg00017363	-0.000890256002332841	0.817017139640999	0.0877688326065935	0.908796049329218	0
cg00017441	0.00170666139981946	0.550026029871883	0.259616757119893	0.856762337497153	0
cg00017461	-0.165713117058393	0.0908900688117087	1.04148356777804	0.512634000117688	0
cg00017475	-0.0180765656896301	0.529577221228348	0.276070703529814	0.851011083511487	0
cg00017546	-0.0988003839935893	0.00407841818353323	2.38950824557858	0.144648360870899	0
cg00017557	0.00614738489267315	0.545032217672045	0.263577825166224	0.855306170206902	0
cg00017562	-0.0110532204455098	0.464196721566613	0.333297931115252	0.829679358925678	0
cg00017601	-0.0389572803500248	0.0301003727951704	1.52142812560606	0.339082181995676	0
cg00017630	-0.0545666159375771	0.490916956663171	0.308991966763315	0.839051828145504	0
cg00017826	-0.0627247579730881	0.33562337058746	0.474147805400593	0.769980757635842	0
cg00017842	-0.0219282353551972	0.100375635764763	0.998371690946099	0.531246131043418	0
cg00017851	-0.00793305667735122	0.889445606038758	0.0508806060056126	0.917690440381485	0
cg00017853	-0.00570261565065851	0.46122107253387	0.336090858627745	0.828457288234677	0
cg00017931	0.0266785326386214	0.539170665324843	0.268273744503361	0.853869399183828	0
cg00017970	-0.00583908892810832	0.743631299761239	0.128642338873898	0.898329430547763	0
cg00018024	-0.00635541278259954	0.124751684090663	0.903953582888177	0.571521517749057	0
cg00018103	-0.0673279866059124	0.0623393220432976	1.20523792510146	0.448191450069505	0
cg00018128	-0.129844162568553	0.00785529764387519	2.1048373545268	0.192234927994925	0
cg00018216	0.028575222616415	0.646842961974101	0.189201142864813	0.880652849633387	0
cg00018229	-0.146706674577626	0.0144967555051592	1.83872918561844	0.250612090433414	0
cg00018446	-0.0107128529288627	0.199263871297792	0.70057143646434	0.666152463585714	0
cg00018539	0.014838921346949	0.285124767785614	0.544965055417943	0.737675227506886	0
cg00018557	0.000959706754645731	0.727805274510526	0.137984801343194	0.895748869070636	0
cg00018572	-0.0874429192594764	0.15544704611023	0.808417526243601	0.616038265654881	0
cg00018606	-0.0209891452055279	0.323374074560352	0.49029480114794	0.763061857375607	0
cg00018635	-0.00392342732156916	0.651331529758614	0.18619789792181	0.881655836237474	0
cg00018667	0.0127543958589887	0.228225611460428	0.6416356206899	0.693617980896384	0
cg00018682	-0.0256278632220062	0.108915055043803	0.962912084702077	0.546190018596026	0
cg00018845	0.0216880432988473	0.319864107685079	0.49503448985914	0.760717689625602	0
cg00019082	-0.0296521612418272	0.0320346179360485	1.49438045129614	0.347928136779555	0
cg00019137	-0.000125081059434918	0.962881087751559	0.0164273433241187	0.925113256734238	0
cg00019141	0.0089136037468282	0.68048351135827	0.167182393624312	0.887620658677811	0
cg00019275	-0.0141307102486335	0.327300758319837	0.48505298847831	0.765165305710187	0
cg00019301	0.00937429984885788	0.374709948605187	0.426304776169671	0.790696495464622	0
cg00019308	-0.0311357732633796	0.292595483339249	0.533732382161428	0.742628932040871	0
cg00019351	0.000613885381488258	0.982275156685482	0.00776683981848952	0.926818113276134	0
cg00019366	-0.00638363716205161	0.529981052945356	0.275739656339525	0.851052067871897	0
cg00019377	-0.0121115176368445	0.140810513496038	0.851364917758862	0.595792357698661	0
cg00019458	-0.0163351317432005	0.314090449790771	0.502945268524209	0.757027153459147	0
cg00019511	-0.0116507688613074	0.140397870073421	0.852639480684678	0.595170606473177	0
cg00019553	-0.111465334745989	0.033442220367553	1.47570489566593	0.353978603396753	0
cg00019576	-0.000236336961911253	0.930610938998881	0.0312318467963793	0.922226132418983	0
cg00019607	-0.0163260251498157	0.697911328990946	0.156199751841275	0.89073042315196	0
cg00019678	0.0368988622053502	0.144915659993036	0.838884680911995	0.601553446859279	0
cg00019746	-0.0792579569721429	0.0521043901759228	1.28312568267261	0.420023125105113	0
cg00019759	0.00608859878676822	0.876070401772471	0.0574609921507016	0.916096351112556	0
cg00019809	0.000465220319451513	0.796261847705543	0.0989440926724666	0.906119347381519	0
cg00019826	0.00707791797494748	0.535621911671027	0.271141664813189	0.852538949407678	0
cg00019841	-0.0160779003453373	0.348913291908352	0.457282485718138	0.777261045732613	0
cg00019877	-0.131482811310809	0.144796509867836	0.839241906118204	0.601324580448843	0
cg00020052	0.00301893097724858	0.781958189101417	0.106816467819928	0.90395580585206	0
cg00020063	0.0213778068710306	0.593701945981968	0.226431527580855	0.868536609844803	0
cg00020133	0.0283931744478846	0.240787432720156	0.618366183704565	0.704963668283798	0
cg00020175	-0.00510996839798508	0.446803750656565	0.349883189892568	0.822464941259916	0
cg00020229	-0.0297574636292029	0.437243548109004	0.359276590177085	0.818999818766114	0
cg00020297	-0.000632076328989685	0.776166768300628	0.110044955582887	0.903209200654217	0
cg00020340	-0.0384545928212028	0.69013603243779	0.16106529721307	0.889296765882575	0
cg00020348	-0.0575369511947776	0.0490083770244882	1.30972967947023	0.410616354517439	0
cg00020419	-0.00730894337376636	0.672679664899746	0.172191700837065	0.886129400761466	0
cg00020450	-0.115684094904143	0.190698575960501	0.719652550031108	0.657118339475972	0
cg00020622	0.000464935019805259	0.827004699068415	0.0824920227646422	0.910085714280484	0
cg00020649	-0.00914071140734684	0.68860977791821	0.162026814820753	0.889075972012411	0
cg00020720	0.00145566639081342	0.811992032791202	0.0904482320048741	0.908049603208362	0
cg00020794	-0.00245981109294209	0.961282862710334	0.0171488000125665	0.924897208103401	0
cg00020799	-0.0798793446578857	0.0712173769150236	1.14741402634149	0.470210756861937	0
cg00020807	0.0072929508257183	0.385491092201372	0.413985653028035	0.796373919683245	0
cg00020864	0.00583173258549063	0.871520343734466	0.0597224707817558	0.915506309134767	0
cg00020967	0.0329096959014034	0.212475913716082	0.672690294475205	0.679445289442322	0
cg00021028	0.000921488260948102	0.913220959738327	0.0394241293825945	0.920204008737635	0
cg00021030	-0.0381627828449004	0.38785143053069	0.411334602388059	0.797525438364973	0
cg00021108	-0.000758091489995156	0.800393333252672	0.0966965374066844	0.90665665356795	0
cg00021123	0.000426966153787935	0.988610672640732	0.00497470538246659	0.926818113276134	0
cg00021152	-0.00720074832654881	0.581169419874646	0.235697245594072	0.86521800603248	0
cg00021166	0.0088811114983442	0.159936162792691	0.79605332783827	0.621873798423558	0
cg00021237	-0.0236338001804651	0.411041780394604	0.386114031961834	0.8083064398801	0
cg00021242	-0.0624770762749008	0.234112208230363	0.630575938593689	0.698761550829918	0
cg00021264	-0.0363152566035784	0.164276390146136	0.784424849018034	0.627256875965468	0
cg00021325	0.00849088988481493	0.524644961957026	0.280134493209848	0.849740958997546	0
cg00021413	-0.045599693041805	0.165704035340075	0.780666915210188	0.628903499841761	0
cg00021513	0.0251685127304676	0.612788431672331	0.212689441985592	0.872910417296147	0
cg00021527	0.00028188446748753	0.967219697800526	0.0144748674833433	0.92564096279486	0
cg00021539	0.000126058214258253	0.96408393377282	0.0158851544918075	0.925237098425798	0
cg00021540	-0.00110382923010715	0.863177022588184	0.0639001289089931	0.914634073981597	0
cg00021550	-0.00247106632893881	0.802553536453986	0.0955259871959456	0.906913190565681	0
cg00021558	-0.00353407663203672	0.763851249447228	0.116991206652079	0.901666747908573	0
cg00021576	0.0110939165353208	0.4041887000352	0.393415832287705	0.805229455266525	0
cg00021581	-0.041001250596897	0.275139276847478	0.5604474085178	0.730691773931977	0
cg00021762	-0.0955689976649609	0.232481219827082	0.633612124300439	0.697124481921942	0
cg00021764	-0.0415457247273894	0.305766561822071	0.514610010127699	0.751709306837102	0
cg00021855	0.0570446845394854	0.2165776544405	0.664386354053293	0.683256191914531	0
cg00021892	-0.0626034858065828	0.238591597505717	0.62234485497061	0.702833564721936	0
cg00021895	-0.0210820926860581	0.468005027666074	0.329749481379072	0.831111625194752	0
cg00021933	-0.114477145553606	0.0343008473275662	1.46469515152746	0.35734005071906	0
cg00021944	0.0175130356724742	0.0107771493185793	1.96749609990379	0.220567660327505	0
cg00021945	0.000956218796940147	0.660953859394833	0.179828857170394	0.883788210951195	0
cg00022021	0.0208619702429822	0.463963945095142	0.333515767407669	0.829573076208244	0
cg00022024	-0.0156643204319911	0.705666569378514	0.151400456575136	0.892171413428511	0
cg00022054	-0.0336388076698325	0.229856107471228	0.638543952188574	0.695021849072885	0
cg00022059	-0.0155941988025473	0.202812728047582	0.692904793187945	0.669734536477576	0
cg00022076	0.0103420322241434	0.861023402288886	0.0649850444269422	0.914427573115161	0
cg00022101	-0.0816414059524479	0.0846708822727265	1.07226591484533	0.500260729531927	0
cg00022138	-0.00673737907973439	0.187490885131137	0.727019840648108	0.653965123304465	0
cg00022145	-0.123344285312326	0.00367003817971359	2.43532941772266	0.138327422879973	0
cg00022218	0	1	0	0.926818113276134	0
cg00022235	-0.0416168874421776	0.482325411536522	0.316659856470482	0.835949189450076	0
cg00022259	-0.00717255421459556	0.649868516631769	0.187174502245561	0.88130404856459	0
cg00022308	0.0101057331008937	0.253833412011192	0.595451212434254	0.71441410740957	0
cg00022318	0.0302895509467616	0.558853725153101	0.252701849844964	0.859287933456771	0
cg00022401	-0.0174678614037471	0.485178999612975	0.314098005310785	0.837088411850932	0
cg00022510	-0.0241628079428036	0.0686509385750548	1.16335352084266	0.463830492149281	0
cg00022594	-0.00431522264541777	0.952377708725331	0.0211907782092812	0.924281787695743	0
cg00022688	0.0763385183411925	0.0824870008099028	1.08361448686029	0.495778547973616	0
cg00022826	-0.023188662609842	0.759971042146447	0.119202955713425	0.901057116491113	0
cg00022866	0.0290709236239793	0.594444431818823	0.225888736642235	0.868721894035276	0
cg00022871	-0.014570553373765	0.507742434304382	0.29435653914785	0.844494972379956	0
cg00022911	0.00720334556330228	0.77173556745934	0.112531483687627	0.902700259350864	0
cg00023001	-0.0857553447541874	0.0325275972428186	1.48774801611333	0.35035209136178	0
cg00023056	0.0156914300761874	0.224922090096384	0.64796788944723	0.690600843329125	0
cg00023132	0.0043837184729709	0.509153934225752	0.293150896095682	0.844935487435087	0
cg00023154	-0.0184011649663992	0.118892137575181	0.924846864646372	0.562564417856293	0
cg00023185	-0.0149457888355457	0.321807981642974	0.492403188513831	0.762053857870843	0
cg00023196	-0.0362114931092698	0.657094105759015	0.18237242848414	0.882943346275402	0
cg00023197	0.00740094738508964	0.45104916083742	0.345776120834084	0.824380468574679	0
cg00023231	-0.044608000371453	0.0511789997826008	1.29090820600534	0.417438075329105	0
cg00023233	0.00710937406298403	0.516459533219414	0.286963701613884	0.84728753616511	0
cg00023288	0.00791179599628469	0.512385842503532	0.290402878551739	0.846050903827339	0
cg00023345	-0.00871513411085679	0.832759044122973	0.0794806419854834	0.910794263492557	0
cg00023351	0.00117788607228623	0.954851716959583	0.0200640666427614	0.924438920719248	0
cg00023363	-0.0648493781497961	0.0465798329897745	1.33180207294495	0.402583879490285	0
cg00023411	0.0341063725745361	0.517077909971364	0.286444015278524	0.847494859718913	0
cg00023464	-0.0735918923597352	0.277745887100653	0.556352363431977	0.732449817359359	0
cg00023648	-0.027647924180372	0.667119043058307	0.175796662139949	0.885123206125214	0
cg00023673	-0.0146753076523509	0.193913092082202	0.712392868450366	0.660714447500651	0
cg00023695	-0.000746280139542614	0.686471444517182	0.163377523607922	0.888650178414028	0
cg00023726	-0.0136608151442036	0.213565141365052	0.670469632487315	0.680356034849921	0
cg00023728	-0.00913315315415513	0.901874817492618	0.0448537394481764	0.919048739027478	0
cg00023808	-0.0524363603608247	0.0618305050690159	1.20879720590626	0.446816662029619	0
cg00023826	-0.0395139977795147	0.325475227300647	0.487482061031437	0.764212293266499	0
cg00023916	-0.0584769105150323	0.0152477266366024	1.81679490272879	0.255789668895009	0
cg00023919	-0.0688740417606986	0.0583648207183864	1.2338488441787	0.437814591063721	0
cg00024086	-0.0014729502315487	0.839931942701561	0.0757559021602483	0.911817318635772	0
cg00024102	-0.045746997383311	0.0761908230508071	1.11809733493869	0.481720428059796	0
cg00024269	-0.145370615010308	0.140896038321794	0.851101218098397	0.595897429892782	0
cg00024280	0.00372886722360545	0.707573308936464	0.150228557899454	0.892433153751265	0
cg00024304	-0.0159244207793021	0.757962652095749	0.120352193297146	0.900704389083426	0
cg00024361	-0.0217224446094836	0.0241890289923592	1.61638156494628	0.309844731600261	0
cg00024367	-0.0428695168701485	0.402591713045818	0.395135168879837	0.804521967950059	0
cg00024377	0.00954654445771627	0.647599022968775	0.188693815137302	0.88075074725009	0
cg00024396	0.000141909002776694	0.972966502885126	0.0119021112861886	0.926315902098066	0
cg00024404	0.0379818435882822	0.00646536504728799	2.18940694896657	0.177083728043224	0
cg00024416	-0.0711278137743416	0.00229600384333119	2.6390273892984	0.112158887205951	0
cg00024443	-0.00163866643117527	0.945099056413802	0.024522670433198	0.923566095894428	0
cg00024456	0.00138970312715023	0.988646426504638	0.00495899907314559	0.926818113276134	0
cg00024472	-0.00197421289302801	0.585074303923166	0.232788975397117	0.866268232386641	0
cg00024674	-0.0673072672298527	0.246477860115721	0.608222085155123	0.709155107585048	0
cg00024701	-0.00481485008418645	0.640151944438105	0.193716931017708	0.87901389972827	0
cg00024705	-0.00752503137634678	0.64680372423665	0.189227488130556	0.880652849633387	0
cg00024722	-0.00436287674468166	0.178800816098271	0.747630503290846	0.644047412215651	0
cg00024740	-0.105560390392774	0.00803343286654323	2.09509883125815	0.194171587429581	0
cg00024790	0.00987187794400225	0.13133922652696	0.881605545655111	0.581896406285977	0
cg00024792	-0.00212712261934937	0.95533227648603	0.0198455491013298	0.924438920719248	0
cg00024812	0.000526681519994769	0.874343519851543	0.0583179043623882	0.91583748803139	0
cg00024989	0.0171264211818049	0.575329801295112	0.240083129532971	0.863844052243959	0
cg00025138	0.000561027850825942	0.858745698070995	0.0661354255466093	0.914186841394917	0
cg00025197	-0.0513902752010621	0.351669105702894	0.453865782982724	0.778650819794547	0
cg00025211	-0.00433415680132646	0.951176798637703	0.0217387516888897	0.924160863926701	0
cg00025216	-0.0554450710399555	0.000956588010022237	3.01927506692403	0.0747786129004755	0
cg00025278	0.00981091929991928	0.857640262591992	0.0666948388790572	0.914102940979469	0
cg00025357	-0.0270529435119549	0.481164058817181	0.31770682031874	0.835528592624306	0
cg00025405	-0.0371114859978253	0.0833127837333316	1.07928835418898	0.497558664554613	0
cg00025436	0.000808781821442654	0.843400246853395	0.0739662762082177	0.91224976530756	0
cg00025496	0.028374130854362	0.410008556580665	0.387207079775409	0.807867294971704	0
cg00025526	-0.0370832263374769	0.618816947048058	0.208437801131892	0.874024845634148	0
cg00025590	-0.0109002166793467	0.500621138958459	0.300490816055835	0.842237510531468	0
cg00025591	-0.0471731688303963	0.314490382300673	0.502392631546581	0.75724781510646	0
cg00025626	0.0024763755280099	0.761403410371091	0.11838518228652	0.901269000275852	0
cg00025643	-0.0540163287354252	0.295776169023536	0.529036820462543	0.744930446125071	0
cg00025647	-0.0309503677730972	0.512236654237891	0.290529347843984	0.845981873564553	0
cg00025663	-0.0642185278836107	0.112615623286736	0.948401355163674	0.552687734483614	0
cg00025715	-0.00852617226186056	0.718962789953994	0.143293586023	0.894454664442338	0
cg00025795	0.0251765660857826	0.505599471183547	0.296193388962593	0.84382697620156	0
cg00025823	-0.0137240016995388	0.515444853828126	0.287817791989108	0.846960752934319	0
cg00025877	0.00151669798697029	0.459971925824636	0.337268674473899	0.827902466781894	0
cg00025981	0.0321448989425686	0.137703457758254	0.86105515439467	0.591231733384018	0
cg00025991	-0.089756281601516	0.196767460836967	0.706046718645259	0.663711079150731	0
cg00026030	0.0170268998254282	0.111007587933351	0.954647333961519	0.550145710374172	0
cg00026104	0.00913941485700245	0.514595471463283	0.288534039981795	0.84674252028468	0
cg00026119	0.00530633408780517	0.22664945404502	0.644645322735983	0.692279257427461	0
cg00026141	-0.0346348683188012	0.127248429596498	0.89534756869088	0.575439064773863	0
cg00026183	-0.108624850694676	0.0229879768590333	1.63849924872292	0.303388264820126	0
cg00026222	0.025925721186406	0.171761919352092	0.765073115524737	0.636000946964507	0
cg00026230	0.0010483691153853	0.762984378887699	0.117484353568477	0.901534867249272	0
cg00026290	-0.185693814433863	0.119411169651066	0.922955047654391	0.563351157262251	0
cg00026302	-0.0620836414959411	0.000925749751606212	3.03350639580681	0.0735911550747123	0
cg00026327	-0.0265568587836496	0.230657949383113	0.637031573296215	0.69559656150716	0
cg00026362	0.000237264950357551	0.996333518246367	0.00159525907813745	0.926818113276134	0
cg00026374	0.00778357475346823	0.214040174387225	0.669504703860282	0.680758084020344	0
cg00026401	-0.0223578984187371	0.453076029168389	0.343828914371866	0.825169413654439	0
cg00026455	0.00340172957477893	0.953450477574017	0.0207018593823937	0.924314852626521	0
cg00026472	0.00114677675805904	0.970694874844187	0.0129172633940757	0.926030328733679	0
cg00026474	-0.0696036379779631	0.295604991829744	0.529288236360407	0.7448159765155	0
cg00026553	-0.0337936249346427	0.444033220548256	0.352584536729795	0.821407552450437	0
cg00026554	0.0255390649686764	0.643666977068385	0.191338771506211	0.879892862940524	0
cg00026570	-0.00262609464833991	0.87134771002746	0.0598085058277557	0.915482719405883	0
cg00026703	-0.0207679794396976	0.397847399883291	0.400283475908869	0.802514990704621	0
cg00026731	0.00221433656580982	0.92867409860972	0.0321366670693242	0.921987227697432	0
cg00026776	-0.0163839524574444	0.340220960075142	0.468238934213843	0.772551967708796	0
cg00026803	-0.0024260787447073	0.946175652534553	0.02402823162664	0.923679016454467	0
cg00026853	0.00130771795191599	0.62796824181326	0.202062319246899	0.876168023915883	0
cg00026891	-0.020969113524814	0.444580203604516	0.352049879596391	0.821657129074203	0
cg00026919	-0.0131963670317347	0.450831727707843	0.34598552766682	0.824371609968842	0
cg00026920	-0.0139210664431551	0.264762006897649	0.5771443356165	0.722710174499339	0
cg00026974	-0.00760695508118726	0.711863289357478	0.147603402962088	0.893206639591906	0
cg00027029	-0.021561411729033	0.0322059335951682	1.49206410686817	0.348664144578361	0
cg00027038	-0.0080042523813169	0.830228935705027	0.0808021343662798	0.910437361358825	0
cg00027083	0.0001520791491528	0.940401872057456	0.0266865149964671	0.923113606709696	0
cg00027114	-0.174109062944755	0.0380132948880348	1.42006448531206	0.372631178226744	0
cg00027162	0.00324686739994443	0.567308875652101	0.246180421764793	0.86155504656857	0
cg00027232	-0.132165938181553	0.00388212371973536	2.41093062815884	0.141667991225797	0
cg00027400	0.00561576810396682	0.380357925160218	0.419807530329184	0.793817536289175	0
cg00027466	0.00245904407254596	0.716600222042452	0.144723061601395	0.894039753181322	0
cg00027499	7.90750887844408e-05	0.972527933698271	0.0120979156816459	0.926293653641547	0
cg00027586	-0.0558056771963092	0.000224461752302968	3.6488576510032	0.0377938022754682	1
cg00027669	-0.0828823440316375	0.21663708824082	0.664267190187724	0.683283820286468	0
cg00027674	-0.129124695450094	0.000990748886439837	3.00403640712227	0.0761585343838363	0
cg00027712	-0.0133532249436491	0.503985705045753	0.297581781625491	0.843341562613765	0
cg00027729	-0.0119612661490928	0.556932146618945	0.254197713522903	0.858764507249824	0
cg00027745	0.000104725027880284	0.970660791330118	0.0129325128224455	0.926030328733679	0
cg00027808	0.0028820153789335	0.302311278138257	0.519545650566655	0.749426826749562	0
cg00027940	-0.0238115217151428	0.676844628119753	0.169511013581386	0.886930886334204	0
cg00027948	-0.0674507230150968	0.00162611101526355	2.78884980826805	0.0962384187298629	0
cg00027990	0.0160938566903263	0.470401422600909	0.327531373524625	0.831952115055138	0
cg00027995	-0.0192609052290747	0.145053793295461	0.838470909496641	0.601739212738066	0
cg00028013	-0.0270178218711397	0.73278022818756	0.135026257278092	0.896456347527254	0
cg00028034	-0.040756999561462	0.45174868708587	0.345103100952289	0.824643237450858	0
cg00028135	-0.00534109341905366	0.913905564869047	0.0390986781995876	0.920274584184228	0
cg00028184	-0.0193266274735663	0.336872516351372	0.472534419365647	0.77054427525132	0
cg00028318	-0.0823253649489097	0.170006361551231	0.769534827239935	0.63392958041385	0
cg00028336	0.00762758832464573	0.919309409963549	0.036538294463594	0.92097159302563	0
cg00028338	-0.0189732992952401	0.732901084302704	0.134954635782228	0.896456347527254	0
cg00028429	-0.031305039881728	0.394027729749845	0.40447321357145	0.800591006842702	0
cg00028455	-0.00193697539345367	0.764042752042371	0.116882339779514	0.901709811165472	0
cg00028480	0.00190799499645797	0.786321738834822	0.104399717560876	0.904608451186238	0
cg00028487	0.0123355839969808	0.114493825622519	0.941217933152662	0.555458862614485	0
cg00028507	-0.0267020699385918	0.310132631610301	0.508452535656576	0.754578609275145	0
cg00028515	-0.0136130120070657	0.075542420840505	1.12180910183803	0.480358927994404	0
cg00028595	-0.0611904415683693	0.329850017493439	0.481683488550926	0.76660374335721	0
cg00028677	-0.017531121647703	0.26714782692667	0.573248354169058	0.724737407087643	0
cg00028678	-0.140004034445485	0.00160020884256851	2.7958233340589	0.095521872072721	0
cg00028749	0.00340994605378723	0.484040617971899	0.315118193271064	0.836606304994591	0
cg00028757	0.00527976274196533	0.549701272056903	0.259873258037627	0.85665372767223	0
cg00028829	0.00527122703645015	0.596878819806012	0.224113831737536	0.869321950525235	0
cg00028844	-0.0283160896173788	0.191464285214411	0.717912225250768	0.658001415098145	0
cg00028870	-0.00303187494881322	0.559470442104403	0.252222853139288	0.859428916391206	0
cg00028881	0.000697014576753378	0.731344653418721	0.135877909221302	0.89622991332904	0
cg00028899	-0.0330307058055296	0.593123568572745	0.226854818341101	0.868452004035588	0
cg00028918	0.00085574251775898	0.890309080997115	0.0504591968734093	0.917771098189074	0
cg00028929	-0.0581453695814612	0.00718997607548056	2.14327255472199	0.184909576191472	0
cg00028935	-0.0269033867724903	0.583271459563553	0.234129273796811	0.865814625424362	0
cg00029161	-0.00347358330935031	0.718682743631332	0.143462782909585	0.894404985634972	0
cg00029229	-0.0481867435734968	0.57371696312026	0.241302309119453	0.863370026893208	0
cg00029233	0.000861486201299483	0.934108559263486	0.0296026484493899	0.922551725880198	0
cg00029256	-0.0278760044591817	0.435792063868797	0.360720682876757	0.818314763391752	0
cg00029284	-0.103660306205986	0.000994722692537276	3.00229797441647	0.0762946706882881	0
cg00029353	-0.00249470400124126	0.66933208499538	0.174358356226945	0.885471592783675	0
cg00029397	0.00023920846282001	0.931651032653002	0.0307467303213711	0.922320186421075	0
cg00029451	-0.0598139564953051	0.00684170181222502	2.16483585796845	0.181429812227788	0
cg00029465	-0.17755971965491	0.00183566174319795	2.7362073430676	0.101350395609992	0
cg00029521	0.000760984874468984	0.963814500809627	0.0160065439258362	0.925228429752753	0
cg00029587	0.027159801003794	0.579785364784557	0.236732751508665	0.864983512012083	0
cg00029640	-0.0192120209939392	0.384905307023036	0.414646100869736	0.796041786848165	0
cg00029647	-0.0303468628105051	0.315211504146124	0.501397940624082	0.757672320268979	0
cg00029648	-0.0875835347894845	0.0948211408530818	1.0230948237142	0.520393513602681	0
cg00029678	-0.0185933380273371	0.106069587852939	0.974409118652257	0.541826809222846	0
cg00029694	-0.103810923186086	0.000108841404533519	3.96320586254442	0.0260305198103709	1
cg00029751	-0.00503850507384031	0.628418048338828	0.201751350396227	0.876260040626022	0
cg00029822	0.000810877961403436	0.729681258605734	0.136866808178795	0.896086111524051	0
cg00029825	0.0697813346379772	0.042472906180707	1.37188802167796	0.388716859685026	0
cg00029831	-0.00187882257140312	0.670248697083578	0.173764021582252	0.885707339528086	0
cg00029973	-0.0300547052360824	0.0197807127740727	1.70375806318023	0.285176684721755	0
cg00029979	-3.3149439649274e-05	0.999444790429999	0.000241191414639689	0.926818113276134	0
cg00030047	0.00878178510190463	0.764702718821041	0.116507365719431	0.90171511912856	0
cg00030074	-0.0400073658991605	0.0354308194157842	1.45061880353365	0.362006062693159	0
cg00030291	0.00103309589524333	0.871294186048714	0.0598351839062278	0.915464516279618	0
cg00030296	-0.0111874382680363	0.86436415324016	0.0633032524005569	0.914725670761542	0
cg00030420	-0.0408129222710031	0.0581933057518828	1.23512697140218	0.437361220976961	0
cg00030422	-0.0147301826887166	0.726319029590071	0.138872577155285	0.895583574139419	0
cg00030423	0.000470425272385084	0.844678419393112	0.073308601423148	0.912432150813599	0
cg00030427	-0.0406483481944113	0.323840338173782	0.489669055659358	0.763320786115237	0
cg00030466	0.00169247689918817	0.887026029960883	0.052063635520579	0.917342172481033	0
cg00030508	0.0152723843442102	0.483761225943528	0.315368943815389	0.836499781125971	0
cg00030588	-0.00180199761222302	0.928496095045182	0.0322199184227423	0.92197049090815	0
cg00030591	-0.108406885467358	0.0158686460691987	1.79946012616007	0.26026672768363	0
cg00030604	-0.0743574620914323	0.256804643116147	0.590397128338807	0.717020445692428	0
cg00030627	-0.0126496184924769	0.521836022151138	0.282465945010624	0.849052344069737	0
cg00030774	-0.078689573311163	0.113478516500207	0.945086350352262	0.553996129319178	0
cg00030795	0.000894481572845428	0.663614714684119	0.178083992697006	0.884355936732786	0
cg00031059	-0.039084179793298	0.427229648399604	0.369338616256763	0.815137579878242	0
cg00031063	0.0558237965577708	0.361444458088981	0.441958429762844	0.784249924116594	0
cg00031105	-0.125835278168775	0.00313309075771927	2.50402702452277	0.128314787789902	0
cg00031165	0.000392010710293131	0.861313664980076	0.064838662526819	0.914432396293239	0
cg00031187	0.0411740559352515	0.163056291955285	0.787662438141444	0.625725173027092	0
cg00031256	-0.134798631807063	0.0324438694268871	1.48886735512271	0.349839381629928	0
cg00031340	0.000450202664631609	0.821664251260703	0.085305607778653	0.909352383682183	0
cg00031346	0.000811657337251826	0.922058786755475	0.0352413891962347	0.921344490629716	0
cg00031402	-0.0205366494763983	0.0369315945566776	1.4326019408674	0.368322950772386	0
cg00031443	0.00125493138471749	0.639252734981843	0.194327405210142	0.878842383402988	0
cg00031456	0.00206963151364439	0.371273690775311	0.430305824692315	0.788965920471226	0
cg00031491	-0.0284502316911985	0.305628583796706	0.514806030971132	0.751624442843627	0
cg00031568	-0.0288007068734587	0.585142832502781	0.232738110334409	0.866294492243657	0
cg00031663	-5.26140405712446e-05	0.979253224430762	0.00910498975693423	0.926818113276134	0
cg00031708	-0.20310012957212	0.00138314190250715	2.85913326145656	0.0897318405214544	0
cg00031779	-0.0535040126110709	0.209252861698855	0.679328593972583	0.675982824431661	0
cg00031823	0.0072506617914207	0.877271412398235	0.0568660227444645	0.916275500704598	0
cg00031896	-0.0066126783707868	0.599153370970931	0.222461992902058	0.869795254441708	0
cg00031999	0.00359772488919553	0.834026744560063	0.0788200227092324	0.91111769318667	0
cg00032173	-0.00885084378041402	0.480805365302566	0.318030694690223	0.835396004016401	0
cg00032227	0.00520736452693434	0.358570450723234	0.445425502884843	0.782789012626738	0
cg00032336	-0.000947929748452884	0.715360747702048	0.145474893546967	0.893832539509566	0
cg00032366	0.033045281985632	0.433556678803649	0.362954119219792	0.81741483171661	0
cg00032391	-0.0964823558128867	0.00565551251563931	2.24752803218357	0.167277415905756	0
cg00032544	-0.0186371555257798	0.526652215107122	0.278476084826016	0.850271204996344	0
cg00032609	0.0215072558559071	0.588958128840406	0.229915579678	0.86731240888436	0
cg00032610	-0.00819185664321181	0.236928682067851	0.625382361354945	0.701304777498838	0
cg00032661	-0.10818410064993	0.0124043778249093	1.90642501405884	0.233921802226471	0
cg00032664	-0.0863551778279595	0.259529726201088	0.585812891435064	0.719069094902231	0
cg00032703	0.0431344711967657	0.534837237593276	0.271778362968987	0.852363098996905	0
cg00032756	-0.0206803147448045	0.117744815997906	0.929058204649718	0.560830402267456	0
cg00032789	0.00595373240236669	0.340973402771082	0.467279496316164	0.772918290467245	0
cg00032805	0.0092201879582219	0.408897605372857	0.388385432797094	0.80743146473536	0
cg00032879	-0.0168142889180031	0.739600439655683	0.131002839346314	0.897544289653559	0
cg00032912	-0.243016096377816	0.000212951677150461	3.67171893518957	0.0369222229951365	1
cg00032923	0.0493522646144256	0.423177728945314	0.373477196480117	0.813362892732266	0
cg00032956	-0.0173375668492927	0.491798794878818	0.308212539806575	0.839360003396401	0
cg00032959	-0.0230146433027542	0.0232154475574836	1.63422293939941	0.304615947614554	0
cg00033066	0.00137892553263201	0.776168175484198	0.110044168211499	0.903209200654217	0
cg00033127	0.00316018509644127	0.628801154302887	0.201486669724828	0.876358005137859	0
cg00033155	-0.015730706337013	0.597300762564771	0.223806930795435	0.86936042547165	0
cg00033220	-0.00181076359321156	0.459331717760123	0.337873564656977	0.82770116535092	0
cg00033304	-0.0750088632741683	0.0128444448580659	1.89128466136951	0.237557819910675	0
cg00033334	-0.102038463598729	0.190056739914519	0.721116724557158	0.656595351161568	0
cg00033440	-0.0369159740452659	0.20146302658071	0.695804645926565	0.668393447520633	0
cg00033457	6.5635658402175e-05	0.978972427384592	0.00922953986525213	0.926818113276134	0
cg00033551	0.0215937543695602	0.747577367472605	0.126343855140376	0.899111867278857	0
cg00033580	-0.0669851174721634	0.0929887803775748	1.03156944837135	0.516646146158387	0
cg00033643	0.00134157180800783	0.498845119445237	0.302034272435078	0.841725592830667	0
cg00033666	-0.21129011223679	0.000229960203779403	3.63834731517552	0.0380926260867841	1
cg00033668	0.000139846896889642	0.943561178566791	0.0252299358248653	0.923466307119859	0
cg00033748	-0.00780581285576441	0.474560801855645	0.323708136832621	0.833420580773111	0
cg00033750	-0.0152132578199243	0.828080692732616	0.0819273411124758	0.910220695818646	0
cg00033773	-0.158357934763912	0.0179883858806503	1.74500780466872	0.273963798077632	0
cg00033806	-0.0190623851106102	0.432489266440722	0.364024666426705	0.816968230108654	0
cg00033818	-0.173118968808686	0.0334201311504649	1.47599185013947	0.353880326771137	0
cg00033834	-0.027951710069345	0.545540753471585	0.263172800810327	0.855454243674806	0
cg00033877	0.00138188928184763	0.964808446386707	0.0155589031692203	0.92529978538804	0
cg00033950	-0.0136778766616084	0.642758318188227	0.191952294273012	0.879726669958624	0
cg00033992	-0.0260030067390944	0.00793224644152924	2.10060380145947	0.193093634149702	0
cg00034003	-0.0637712603660275	0.00538536863296488	2.26878456352978	0.163656283046534	0
cg00034019	0.00187586121046712	0.510856002398209	0.291701499428694	0.845471652548339	0
cg00034039	0.000380813960342429	0.970765632379936	0.0128856072185028	0.926055025309424	0
cg00034076	0.00874215516809928	0.6467462005269	0.189266113976009	0.880649427967625	0
cg00034101	-0.063270278045176	0.0856413481090491	1.06731650494938	0.502323311284083	0
cg00034130	0.013441635604378	0.469057352499469	0.328774052058445	0.831409782300033	0
cg00034241	0.00756582766273086	0.877099641738832	0.0569510663840001	0.916252601602253	0
cg00034257	-0.00119994355907054	0.83883232774028	0.0763248406188617	0.911653965729145	0
cg00034300	-0.0611186948423716	0.522259046934253	0.282114028131582	0.849134087784353	0
cg00034316	-0.0137203882946059	0.0721953379641351	1.14149084622291	0.472733064689984	0
cg00034336	-0.0518101660909255	0.166761555433129	0.777904062736946	0.630347220932885	0
cg00034360	-0.00261517308575108	0.879002320529381	0.0560099784054373	0.916508722934827	0
cg00034376	0.00232671849719227	0.77720156077999	0.109466335919069	0.903300500896794	0
cg00034416	0.000206231254747849	0.902008353964228	0.0447894402144159	0.919048739027478	0
cg00034425	-0.0153678394946194	0.00428375579117027	2.36817529544294	0.147612433080398	0
cg00034433	0.00143147769987998	0.817182014629717	0.0876812003276763	0.908831959100849	0
cg00034555	-0.00526690551085779	0.436343481046738	0.360171507990094	0.818538042885115	0
cg00034559	-0.105047905495129	0.199040994966972	0.701057466030746	0.66595470613539	0
cg00034611	-0.00575972914747576	0.86291344852606	0.0640327624685412	0.914594100165062	0
cg00034635	-0.116924252003496	0.0841128019076172	1.07513789986539	0.499223756032389	0
cg00034650	-0.00293295682423092	0.775695060773203	0.110308973910684	0.903148697434853	0
cg00034668	-0.0162845750302756	0.302749249687405	0.518916924508687	0.749718982968584	0
cg00034755	0.015236962605026	0.546131915523827	0.262702442891536	0.855591773010936	0
cg00034769	0.015602661207107	0.35660189667863	0.447816351247954	0.781684271418383	0
cg00034781	-0.00269942191334053	0.842321873235763	0.0745219214950313	0.912154262801207	0
cg00034798	-0.114488656814868	0.071223967297949	1.14737383903554	0.470234969247573	0
cg00034823	-0.0346528107322983	0.545504746910027	0.26320146588616	0.855445406488492	0
cg00035074	0.0540026527011138	0.122499485053495	0.911865736923086	0.568129068039395	0
cg00035083	-0.0804687290650496	0.258006014882443	0.588370169231325	0.717911450995803	0
cg00035197	-0.0793395322010075	0.00634332086225985	2.19768332026192	0.175835830903113	0
cg00035237	0.00271756239204108	0.233137508808619	0.632387848495205	0.697732499482887	0
cg00035249	0.00278425057344698	0.435571957560961	0.36094008821048	0.818208445191541	0
cg00035316	0.0494570797957366	0.0549724134196626	1.2598551960553	0.428270418195933	0
cg00035389	-0.0105758060643512	0.430643168670554	0.365882437643711	0.816299699045379	0
cg00035505	-0.0348251157603097	0.104866374271566	0.979363747358228	0.53966945943748	0
cg00035623	0.0137017889886869	0.358964322025803	0.444948714422562	0.78302089735679	0
cg00035636	0.0426336732397906	0.242810448239934	0.614732629312926	0.706628394938919	0
cg00035673	-0.124551614730835	0.0437496914922805	1.35902500512561	0.392992249074811	0
cg00035812	0.00592500960122136	0.507469854058163	0.294589751651305	0.844438277915503	0
cg00035869	-0.0904167140542401	0.0178909616420229	1.74736631540804	0.273268894880954	0
cg00035889	-0.0317160866183578	0.051118214046849	1.29142432783768	0.417276642620832	0
cg00035923	-0.0748239456994936	0.0980154067355796	1.00870565354888	0.527305834620232	0
cg00035945	0.00459438772858516	0.666689597864622	0.176076320973488	0.884981215572239	0
cg00035969	-0.0767820729167523	0.010477794565431	1.9797301208694	0.218050565040127	0
cg00036011	-0.00962099274483555	0.465208830447489	0.332352050224287	0.830143466542561	0
cg00036115	-0.000569582753843731	0.919284984127019	0.0365498337199474	0.92097159302563	0
cg00036119	-0.00402751972913204	0.937316623281837	0.0281136807059923	0.922772584274941	0
cg00036137	-0.0384638579104246	0.0482156079632868	1.31681235273463	0.40787231061637	0
cg00036258	-0.00757126373106955	0.838872645107928	0.0763039673299567	0.911671674985529	0
cg00036263	0.0170568110137337	0.581200335608765	0.235674143594607	0.865232905007956	0
cg00036279	-0.0297455757430557	0.374909398846488	0.426073671832384	0.790795880662706	0
cg00036324	-0.0492973774807323	0.357630941214552	0.446564914324009	0.78219840735545	0
cg00036328	0.00630145313998542	0.43219630144032	0.364318953951928	0.816907415534669	0
cg00036352	-0.0642959866495062	0.0884529054107247	1.05328789725825	0.507830655103528	0
cg00036386	-0.000401208870381849	0.874186505442456	0.0583959018696002	0.91583748803139	0
cg00036408	-0.10031190220656	0.00364736545469109	2.43802071954772	0.138107828953975	0
cg00036440	-0.00281138448652733	0.767554395182224	0.11489083710109	0.902026420872982	0
cg00036585	-0.0162202519455705	0.15931109520097	0.797753976761592	0.62099150113888	0
cg00036664	-0.0122685046422553	0.174570030623843	0.758030311901072	0.639190059863449	0
cg00036723	0.0115839846134892	0.471691912517614	0.32634156996817	0.832424783890508	0
cg00036871	-0.016009517525277	0.737968314080157	0.131962284946015	0.897339787959744	0
cg00036976	-0.0583539700466555	0.0866738292408547	1.06211201592678	0.503997557179111	0
cg00037013	-0.0205949630168477	0.40866894111432	0.388628367463898	0.807331936668316	0
cg00037026	-0.012900731809277	0.275731079109086	0.559514279505894	0.730937668605026	0
cg00037058	0.00234739396223707	0.323453831204701	0.490187700417118	0.763095213102802	0
cg00037131	-0.0263392847933261	0.145049409841323	0.838484033860134	0.601737652254727	0
cg00037153	0.000623531330174	0.841661099009008	0.0748627451493337	0.912103051744696	0
cg00037186	0.0072255641797689	0.597111493971985	0.223944568877567	0.869356156080291	0
cg00037187	-0.165245860428025	0.0962071848279199	1.01679249329897	0.523282968112971	0
cg00037223	-0.124212332681305	0.184420507470363	0.734190787262808	0.65031775560326	0
cg00037388	0.00402170690471696	0.706388783138514	0.150956205607901	0.892337853474679	0
cg00037400	-0.00272843818937212	0.883117914737141	0.053981305141867	0.916927020096026	0
cg00037406	-0.00590741314507668	0.808767339236831	0.0921763953443825	0.907761778539966	0
cg00037441	0.00722579532304215	0.261669784843152	0.582246422692478	0.72054498849932	0
cg00037458	-0.0419771139807638	0.259549414804416	0.585779945970259	0.719069094902231	0
cg00037635	-0.00557620799311966	0.0795997942704949	1.0990880547159	0.489466996566373	0
cg00037755	-0.0706832084525406	0.0455030505266014	1.34195948724485	0.399164148464859	0
cg00037763	-0.070409513469364	0.298904631922574	0.52446735494122	0.747189507117778	0
cg00037930	-0.0060208154197109	0.454043114553724	0.342902905901184	0.825505850989451	0
cg00037940	-0.0117483259939303	0.363796276608314	0.439141750178358	0.785313852843666	0
cg00037952	-0.145036824099819	0.0283955791842174	1.54674926859192	0.330700649334083	0
cg00038167	-0.0710146924200508	0.107268835528388	0.96952643389554	0.543841032621202	0
cg00038193	-0.0828004291490654	0.00174615602947916	2.75791695208851	0.0988923789297803	0
cg00038239	-0.000630865398723538	0.796702424002997	0.098703861471907	0.906241804114329	0
cg00038342	-0.0310263289719894	0.612162318764305	0.213133406617782	0.872770582663396	0
cg00038358	-0.0056511422198498	0.446440853067382	0.350236070679067	0.822297213992357	0
cg00038376	0.0142201545327937	0.695258375273006	0.157853770801893	0.890243410152721	0
cg00038436	0.0062043360928725	0.266025806387577	0.575076231684353	0.723762922050712	0
cg00038446	-0.0387715043134903	8.14080959826631e-05	4.08933240265679	0.0224844034522702	1
cg00038450	-0.00413282301616402	0.924954471585205	0.0338796437214401	0.921648495934724	0
cg00038665	-0.0113184087031787	0.355468213785061	0.449199228112662	0.781041425111708	0
cg00038675	-0.0151707294262376	0.694251986683941	0.158482868791045	0.889996206847272	0
cg00038688	-0.0253373061479278	0.00406606374304732	2.39082581727773	0.144536104599709	0
cg00038736	-0.00233249236727189	0.96897412244671	0.0136878211212327	0.925839331681946	0
cg00038760	0.00219675890206746	0.908894060138371	0.0414867347962988	0.919695855722398	0
cg00038791	-0.0904446167074078	0.0339029292969946	1.4697627760577	0.355626304708397	0
cg00038877	0.0418886110911028	0.401555165515318	0.396254783054934	0.804041167399162	0
cg00038997	-0.0317983252934035	0.361719483646428	0.441628097784584	0.784338364049498	0
cg00039044	0.0015828067404349	0.488966894903866	0.310720543427027	0.83837206095679	0
cg00039048	-0.112440559665982	0.0755844262184416	1.12156767942139	0.480454706712877	0
cg00039057	-0.0059839967349305	0.740661378854105	0.130380300667489	0.89767947705052	0
cg00039129	-0.00765908422999678	0.791622680561338	0.101481771436929	0.905476677334765	0
cg00039142	-0.00306926125217163	0.924681873621966	0.0340076556870102	0.921599417235928	0
cg00039147	-0.0228267767262591	0.782337228652107	0.106606002729203	0.903988394432712	0
cg00039170	-0.00899138986870835	0.282610470250049	0.54881175229784	0.735789532880643	0
cg00039177	0.00293821795222815	0.566133414457329	0.247081211329558	0.861190426217563	0
cg00039441	0.000859681287684491	0.854282821025261	0.0683983268793979	0.913759687169095	0
cg00039463	-0.00981833879031886	0.908873485215246	0.0414965661695148	0.919695855722398	0
cg00039478	-0.000742609543672059	0.980613336171504	0.00850220471995509	0.926818113276134	0
cg00039480	-0.0602386906847609	0.121115932556115	0.916798722537664	0.56616535206046	0
cg00039505	-0.00313039355607981	0.236162945129082	0.626788243845308	0.700593300676942	0
cg00039593	-0.0461879660453949	0.00451677322825083	2.34517171333314	0.151144669236708	0
cg00039627	0.035710342392484	0.320775206194105	0.493799207187173	0.761362344018784	0
cg00039649	0.00163102309895923	0.569848937448211	0.244240257183069	0.862276381889353	0
cg00039672	-0.102347274702048	0.220622892384649	0.656349426073037	0.686822872428152	0
cg00039793	-0.00222332718370951	0.256889861205807	0.590253035902054	0.717078912674349	0
cg00039794	0.000975120664402106	0.640419363367188	0.193535545465436	0.879084204736882	0
cg00039795	0.033201083078502	0.486948922285537	0.312516591009003	0.837615907818127	0
cg00039840	-0.0240820054439312	0.499506037443716	0.301459258163435	0.84189801224093	0
cg00039845	-0.0359812732287906	0.272343830405354	0.564882458655067	0.728614968556513	0
cg00039864	-0.0598434753011018	0.0781460886151553	1.10709275450168	0.486271966897711	0
cg00039913	-0.0517503087411691	0.0775428275473945	1.11045836678197	0.484828536649436	0
cg00039945	-0.0290289752979732	0.407102142406275	0.390296612106538	0.806552404292712	0
cg00039998	0.0316262589507457	0.533584958256146	0.272796421667274	0.852040288482247	0
cg00040007	-0.00159432362677951	0.524483491218263	0.280268177223803	0.849714933538008	0
cg00040008	0.00437036795150551	0.498495045748768	0.302339153530186	0.841519584788743	0
cg00040278	-0.0599388374603785	0.00596424404443846	2.22444459443022	0.171243026313463	0
cg00040288	-0.0376285699879183	0.320551115155343	0.494102707924004	0.761252747205185	0
cg00040312	0.0325224853115048	0.119994239754469	0.920839601476478	0.564232264374812	0
cg00040322	-0.0844099861680002	0.0636901305855422	1.19592786066808	0.45134243020343	0
cg00040367	-7.83268686812536e-05	0.964838801045412	0.0155452396762742	0.92529978538804	0
cg00040380	0.00243135878366032	0.565006470393091	0.24794657865857	0.860832159955827	0
cg00040393	-0.00489974335274392	0.638042176263044	0.195150612324455	0.878639366763256	0
cg00040423	0.00161778157340334	0.584799341513942	0.232993125066992	0.866155492437427	0
cg00040426	-0.00674175831890873	0.778626279265357	0.10867094258121	0.903488848508085	0
cg00040427	-0.0036311724529096	0.937170034668933	0.028181606103651	0.922734537953056	0
cg00040466	-0.0871709355181502	0.000173435900228616	3.76086100110765	0.0331438055882968	1
cg00040504	-0.0184606260896916	0.657794571636564	0.181909714796833	0.883164850122217	0
cg00040569	0.00635160679051505	0.24663982807246	0.607936791019174	0.709320765395319	0
cg00040575	-4.52795889573512e-05	0.99828157447283	0.000746944692393024	0.926818113276134	0
cg00040588	-0.034827889599093	0.608637327117717	0.215641416315449	0.872000971208144	0
cg00040590	-0.0793182670333736	0.0643653962512801	1.1913475527658	0.453214328494605	0
cg00040592	-0.0383918852547949	0.274090284211679	0.562106358798479	0.72988097902006	0
cg00040708	-0.0386949571049335	0.171740633337128	0.765126939863333	0.635971092383086	0
cg00040738	0.00526149899321702	0.812076034476693	0.0904033059709879	0.908049603208362	0
cg00040744	-0.0402641605740843	0.37115438516309	0.430445403922069	0.788919230084299	0
cg00040781	-0.0851240825324182	0.347706113938546	0.458787672772512	0.776671183140573	0
cg00040825	-0.0876527353972359	0.0197960742820021	1.70342092522848	0.285247286283601	0
cg00040861	0.00279353229109493	0.566104809723723	0.247103155259199	0.861186167961656	0
cg00040873	-0.0027991176281419	0.89265165552589	0.0493179852293567	0.918050601867144	0
cg00040945	-0.000982058954172638	0.595341412039032	0.225233906807391	0.868934798620284	0
cg00041030	-0.030007227187614	0.303682698713804	0.517579949824109	0.750358998797952	0
cg00041084	0.0163516377488432	0.0480945934121662	1.31790374240447	0.407577140912964	0
cg00041270	-0.0406598047762063	0.383493882059156	0.416241560030888	0.795309794846241	0
cg00041328	0.00495623696542676	0.173750983887077	0.760072727483064	0.638151546916452	0
cg00041368	0.00113972232497119	0.934755544392994	0.0293019501992663	0.922610372933867	0
cg00041401	-0.128293295280839	0.206642417557846	0.684780525892567	0.673575392933366	0
cg00041515	-0.117658839757428	0.0662817613179785	1.17860595950865	0.457861812649492	0
cg00041599	0.0302395982454631	0.620450243583589	0.207293040601218	0.874310355798196	0
cg00041636	-0.0440125219104639	0.0188015777905964	1.72580570408752	0.279473034232322	0
cg00041666	0.0252199803652399	0.0735134542461056	1.13363317016595	0.475994478659888	0
cg00041759	0.000360760029509741	0.881109539558174	0.0549700967316072	0.916656992498095	0
cg00041829	-0.0144946487595234	0.383893087045833	0.415789708369388	0.795523429345903	0
cg00041872	-0.00437113765376688	0.852712990398026	0.069197120838434	0.913660369702426	0
cg00041873	-0.00206139889517422	0.8429882235998	0.0741784923519446	0.912191890725355	0
cg00041898	-0.0173574948919333	0.00531539527835089	2.27446443371388	0.162858816994599	0
cg00041901	0.0019700524245312	0.788243315594085	0.103339703438177	0.905026698340924	0
cg00041903	-0.0915713213387436	0.213773852471278	0.670045416161353	0.68050712191021	0
cg00041989	-0.0940085277104306	0.0179477905043938	1.74598900841224	0.27370296633455	0
cg00041996	-0.0158755996653334	0.0694759267250205	1.15816565154766	0.466030010488161	0
cg00042080	-0.00792549561312318	0.323257045911566	0.490452000191841	0.763009356512185	0
cg00042081	0.000752083177399531	0.966761048662	0.0146808558770643	0.925570163910084	0
cg00042144	0.000822065346928262	0.72542549088792	0.139407187716909	0.895461771432119	0
cg00042186	-0.0249999774881631	0.384608704918259	0.414980890520881	0.795897318418796	0
cg00042205	-0.0602800067546228	0.0102405016177902	1.98967876948297	0.215874623342921	0
cg00042263	0.0185933925947456	0.445177148969624	0.351467136186153	0.821906499347615	0
cg00042325	-0.0481645532295573	0.379270210997981	0.421051266728392	0.793188892324788	0
cg00042335	0.00111938320172266	0.662942265448953	0.178524291940206	0.884211275013419	0
cg00042356	-0.00095578642987808	0.645579379728857	0.19005034974353	0.880375606545353	0
cg00042419	-0.116527542846775	0.175854627800816	0.754846198277308	0.640576828685563	0
cg00042433	-0.054223682457327	0.18662735288058	0.72902470392004	0.652975394792905	0
cg00042489	-0.0700695902177469	0.0403854721449505	1.39377483543344	0.38131998615818	0
cg00042654	-0.109594115951202	0.00146729124964057	2.83348367241622	0.0920642975690796	0
cg00042683	0.00487346432036113	0.591275679815523	0.228209983911656	0.86791279231163	0
cg00042810	-0.0336895118229399	0.0479486560510047	1.31922356112757	0.407094297251186	0
cg00042874	0.00282299225603779	0.199486882035611	0.700085657605598	0.666395298793745	0
cg00042969	-0.050584967642341	0.144132830098774	0.841237085759207	0.600351801169501	0
cg00043005	0.00872458671230446	0.815136924213459	0.0887694336702643	0.908291623318709	0
cg00043095	-0.00604721322214858	0.242861267433865	0.614641742836043	0.706673457669451	0
cg00043265	-0.00397234887433425	0.497867760984925	0.302885995194029	0.841242907084182	0
cg00043324	0.00608080358347425	0.70428781925231	0.152249822721189	0.891829641147799	0
cg00043347	-0.0939607048742833	0.24370240737792	0.613140180680756	0.707014421812021	0
cg00043361	0.0502305714785538	0.369264528993244	0.432662408033728	0.788081950475024	0
cg00043371	-0.000264944464366982	0.892752858446126	0.0492687505942765	0.918081565540457	0
cg00043379	0.000477009757589459	0.965186439265998	0.0153887884969024	0.9253537932973	0
cg00043564	-0.0155294997855538	0.700568537039633	0.154549371010477	0.891192794763591	0
cg00043591	-0.020029381673436	0.255164251538587	0.593180170260543	0.715540785549914	0
cg00043599	0.0219811589332093	0.682108875063651	0.166146299734216	0.887789006661485	0
cg00043664	-0.0225500497203439	0.451045906089926	0.345779254691985	0.824380468574679	0
cg00043771	-0.0349097621540304	0.518944017707818	0.284879490151411	0.848233242242586	0
cg00043784	-0.051375279991548	0.254427623649727	0.594435738356303	0.714869148125245	0
cg00043788	0.00333290673102218	0.917922463386937	0.0371940019636411	0.920819425703156	0
cg00043790	0.0331082901179097	0.446094181813962	0.350573441009827	0.822140480933814	0
cg00043800	-0.0507500225999827	0.565573500529759	0.247510947236806	0.861003697073916	0
cg00043819	1.95392686471132e-05	0.995928677980912	0.00177176184578762	0.926818113276134	0
cg00043905	-0.0457140713694777	0.273001047803075	0.563835686093968	0.729041980419996	0
cg00043949	-0.0452291323710313	0.344895741259367	0.462312168227494	0.775121793692296	0
cg00044050	0.00274929075596112	0.727033494018675	0.138445580980834	0.895647202319834	0
cg00044095	0.00211033367555233	0.944070006557955	0.0249957998390922	0.923538700185486	0
cg00044097	-0.126883894713578	0.00732022986926374	2.13547528104744	0.186500482447199	0
cg00044170	0.000822935083255522	0.709487444244044	0.149055285821415	0.892782242730163	0
cg00044179	-0.0577855093873038	0.306691470759186	0.513298301792955	0.752303325815567	0
cg00044210	-0.0662711930498609	0.351198827541547	0.454446942632354	0.77835621180073	0
cg00044245	0.00597852712321123	0.455112330415165	0.341881397939613	0.825909996349687	0
cg00044249	0.00201492376698985	0.898926853627046	0.0462756457067775	0.91876628110946	0
cg00044289	0.007007805333821	0.46245729249907	0.334928367764714	0.828915778858107	0
cg00044318	-0.0584604977532661	0.0821058787519433	1.08562574643566	0.494809892278256	0
cg00044323	-0.0177465745340513	0.217793908812051	0.661954270614709	0.684297494877342	0
cg00044372	0.0263581588775413	0.362938730907233	0.440166683709737	0.784958287738124	0
cg00044430	-0.00132153685170699	0.734767480141778	0.13385007325288	0.896806679407295	0
cg00044448	-0.0635400561518696	0.476077222571605	0.322322596404294	0.83393721792983	0
cg00044488	-0.0166173474247846	0.510504130174826	0.292000739953407	0.845253576888654	0
cg00044545	-0.0223267135218747	0.203238042041957	0.69199499765502	0.670101383120018	0
cg00044551	-0.0168444280855233	0.299112448717098	0.52416551175425	0.747406686682853	0
cg00044638	-0.0111517616215974	0.600081779044254	0.221789560003898	0.870047689591436	0
cg00044665	-0.07544711725849	0.0553955601145775	1.25652504204069	0.429453819857904	0
cg00044729	-0.0268083351293433	0.568442511571038	0.245313450360452	0.861840113349263	0
cg00044757	-0.0173608908394833	0.61845699350833	0.208690495115546	0.873944968389734	0
cg00044796	0.00479072561616826	0.840374457147211	0.0755271562763206	0.911895305638099	0
cg00044807	-0.0399060354105018	0.540972332236957	0.266824946102462	0.854312896388013	0
cg00044871	-0.0424997682616404	0.302350252219637	0.519489664770786	0.749447931274084	0
cg00044968	0.0105847737119618	0.130872444566336	0.88315178532513	0.581227490892911	0
cg00044995	-0.0043630591309374	0.784926727752	0.105170882386216	0.904412014335251	0
cg00045008	-0.110462494228428	0.0967855789995964	1.01418934752079	0.524536200614401	0
cg00045025	-0.0957988711440181	0.234209878668443	0.630394790900234	0.69886369835226	0
cg00045061	0.00374299828124737	0.750162672467454	0.124844549815699	0.899561655008666	0
cg00045118	-0.078848689915572	0.245428458845144	0.61007507973941	0.708308171717294	0
cg00045190	0.000163632141732327	0.924503321049	0.0340915244067399	0.921568584097925	0
cg00045227	-0.00520410378175438	0.747394200050794	0.126450276697391	0.899095690497558	0
cg00045248	-0.0145397111785462	0.263619690905526	0.579022153515716	0.721865189473634	0
cg00045273	-0.0130699276900723	0.759731146747964	0.119340068431196	0.901039528505119	0
cg00045275	0.0203334242009722	0.0718768205651406	1.14341114193527	0.471863729875838	0
cg00045303	0.000577275771740988	0.74350398685701	0.128716698338587	0.898312761694104	0
cg00045592	-0.0354637721390861	0.0345778240366785	1.46120234011349	0.358595634255057	0
cg00045607	0.0129735061634241	0.69726790835227	0.156600322671532	0.890591294250283	0
cg00045762	-0.171259318658917	0.00174684331629865	2.75774604746043	0.098894823525359	0
cg00045763	0.00253721246481249	0.622183933511344	0.206081207752318	0.874591828795719	0
cg00045787	-0.0758835758103454	0.031500482674905	1.50168279156145	0.345658354900422	0
cg00045902	-0.00418696172906098	0.945305187720399	0.0244279587442719	0.923566095894428	0
cg00046018	0.000606335958709305	0.772627258889972	0.112029973674163	0.902845153199822	0
cg00046026	-0.117862936179351	0.00420436111252487	2.37629998949402	0.146485852934736	0
cg00046041	0.000656111677748265	0.716826749149184	0.144585796885087	0.894071224405504	0
cg00046073	0.00804880931982024	0.788580551527794	0.10315393797585	0.905046198580174	0
cg00046105	-0.0840350350348592	0.0537224729365603	1.26984400423148	0.424809920375421	0
cg00046336	-0.0778174301252106	0.00589219736767425	2.22972271426385	0.170223578437262	0
cg00046347	-0.0498517776482686	0.202443903760353	0.693695296707878	0.669429917434972	0
cg00046423	-0.0655882583776638	0.23091538828299	0.636547124580861	0.695883109116879	0
cg00046432	0.0336592933188052	0.546628921219632	0.262307394242668	0.855746299796438	0
cg00046501	-0.0991961229156795	0.0133812285569868	1.87350401130467	0.242227074750226	0
cg00046537	0.0113434844808015	0.467278408912908	0.330424285542375	0.830831200556946	0
cg00046560	0.0080666908457069	0.341769157467527	0.466267132212236	0.7733177700975	0
cg00046571	-0.00261203373890712	0.639868380403815	0.19390935030197	0.878939922663879	0
cg00046625	0.00306321617952289	0.43456379905417	0.361946455019276	0.817859430085007	0
cg00046710	0.00139411768306685	0.589602321215096	0.229440815364535	0.86747675801531	0
cg00046744	-0.0185735779711934	0.31612466455325	0.500141618486605	0.758286554934527	0
cg00046815	-0.00856896587197888	0.358731721185777	0.445230218732922	0.782846957428601	0
cg00046819	-0.0160750691837647	0.279255454169622	0.553998335875243	0.733502996173837	0
cg00046877	-0.0229650756840756	0.346430083098035	0.460384402000544	0.775972039813531	0
cg00046899	0.00420409017966472	0.884987928270546	0.0530626532809828	0.917156423068015	0
cg00046913	0.00126813009278741	0.731862875581889	0.135570282270493	0.896336876895775	0
cg00046914	0.00250686426521878	0.775799421603482	0.110250548523678	0.903154598971089	0
cg00046981	-0.0307982422918485	0.305656875768885	0.514765830285132	0.751648611828846	0
cg00046991	-0.0424196308889044	0.000136591327351639	3.8645768746142	0.0294406337098757	1
cg00047003	0.0442159921242747	0.0455332838074361	1.34167102774975	0.399260814271714	0
cg00047050	0.0219149620970654	0.205360914771112	0.687482209786742	0.672130535272677	0
cg00047079	0.00149338413760733	0.972864121031976	0.0119478129761145	0.9263014495943	0
cg00047081	-0.0833954973365006	0.326800636192749	0.485717106684508	0.764896111265087	0
cg00047222	0.0114688160279698	0.389268765835074	0.409750441824266	0.798211663066377	0
cg00047338	0.0261149235845322	0.381794391400571	0.418170455726726	0.794510621348213	0
cg00047443	0.00891197383422542	0.906340705539786	0.0427085145515513	0.919475408324092	0
cg00047466	-0.0150724261265335	0.0120038201430905	1.92068052036552	0.230895388559251	0
cg00047469	0.00017839947480836	0.916243754662286	0.0379889725963279	0.920530748608817	0
cg00047512	-0.000709918130705257	0.899375915925702	0.0460587464329809	0.918805229471617	0
cg00047694	0.00260779304337044	0.896798799551213	0.0473049817563405	0.918568167562066	0
cg00047815	-0.0366831724265111	0.0143668893059	1.84263725437972	0.24980903934292	0
cg00047844	0.000205968240391352	0.93227971453429	0.030453765485975	0.922384041503963	0
cg00047873	-0.0452149467379141	0.197290239243246	0.704894400544348	0.66424237424774	0
cg00047941	-0.0235723980675632	0.639564140484616	0.194115894560328	0.878878066729354	0
cg00048066	-0.0275815646593467	0.0219111902795852	1.65933402965906	0.297212906854791	0
cg00048078	0.0343195298041066	0.598400518887717	0.223008038556071	0.869628114733318	0
cg00048079	-0.13444557552751	0.128426858173822	0.891344141867598	0.577205069819728	0
cg00048149	0.0418363082544352	0.557998169064983	0.253367226091595	0.859084694754851	0
cg00048178	0.00245316654281883	0.500912074811409	0.300238499233306	0.842332441393448	0
cg00048420	-0.0612872982604399	0.0389963104868955	1.40897648043452	0.375951683149824	0
cg00048436	-0.0517982506822722	0.24296632170111	0.614453921105469	0.706753133921427	0
cg00048458	-0.0498932848056707	0.0181076677173588	1.74213748357382	0.274779823829581	0
cg00048525	0.0446821594292377	0.225675760453204	0.646515085435966	0.69129146194483	0
cg00048746	-0.00346005423513871	0.756477983703753	0.121203707026266	0.900486119605035	0
cg00048759	0.0419763444528876	0.125363458769549	0.901829034218091	0.572578816516578	0
cg00048823	-0.000876616551867741	0.647188922651537	0.188968924758706	0.880709464843933	0
cg00048832	-0.00311603773478438	0.693954527693604	0.1586689863445	0.889924340645928	0
cg00048983	0.00869404707919726	0.87269056615921	0.0591397187590065	0.915648468473534	0
cg00049033	-0.0356906252642997	0.0911582539333008	1.04020400199095	0.513146815994713	0
cg00049047	0.0317031732718115	0.064263125357684	1.19203815689546	0.452969217857555	0
cg00049102	0.00615882073222635	0.451156563619784	0.345672719947395	0.824413004239916	0
cg00049253	0.0129263676884749	0.102171922095685	0.990668436435	0.534561190421022	0
cg00049286	0.00165011925529537	0.444063437857167	0.352554983166229	0.821411592008755	0
cg00049323	-0.03538863268343	0.203431160752865	0.691582522866037	0.670151725892668	0
cg00049400	0.0325868495448058	0.420377268558899	0.376360776008076	0.812384097560554	0
cg00049411	0.00683526230856735	0.467566342545335	0.330156758786779	0.830958648145366	0
cg00049440	-0.105421405535856	0.323130872483876	0.49062154675218	0.762928381883297	0
cg00049502	-0.00138151372489806	0.889983740606761	0.0506179275452731	0.917718925154054	0
cg00049528	-0.0743018055647224	0.0433732692337571	1.36277784193538	0.391715018324325	0
cg00049582	0.00845542715112024	0.789473144479296	0.102662638806823	0.905104109475145	0
cg00049616	0.0431265886940033	0.50416946413954	0.297423461629215	0.843423735256781	0
cg00049664	-0.19530142642836	0.0328828041872732	1.48303115368887	0.351783019446981	0
cg00049674	-0.0489223402512464	0.132358266074462	0.878248930838459	0.583502846601253	0
cg00049691	-0.00973227437945015	0.202326669561121	0.69394686720532	0.66932781712766	0
cg00049709	-0.0330399236036578	0.213120795016024	0.671374172434585	0.679985090304169	0
cg00049718	-0.000227876079943165	0.899632901256397	0.0459346699851681	0.918805229471617	0
cg00049729	-0.0270673294596182	0.481590667457046	0.317321937678758	0.835669279534957	0
cg00049868	-0.0049873267106768	0.483372270617999	0.315718267174143	0.836375543561129	0
cg00049883	-0.0904336533680451	0.000152986171355254	3.81534782392442	0.0310630647127993	1
cg00049914	0.00243106102714529	0.784400346915327	0.105462222929574	0.904345408901344	0
cg00049973	0.00150475947925221	0.481950075385707	0.316997947461285	0.835790575925392	0
cg00049981	-0.0564308176069422	0.251970521149306	0.598650265770294	0.713138123051245	0
cg00050034	0.00309958144355554	0.687662800792416	0.162624468238378	0.88884996473406	0
cg00050152	0.00335360503695502	0.301452616027847	0.520780942943002	0.748805205711042	0
cg00050224	0.0045227209345537	0.799442248171127	0.0972129042836204	0.906587062782786	0
cg00050247	-0.000799755182018719	0.874858354335987	0.0580622565890314	0.91592466309917	0
cg00050250	-0.0136753751699794	0.67238142242856	0.172384294411957	0.88608667672683	0
cg00050294	-0.0183850385174876	0.675939445569117	0.170092208841106	0.886751416766078	0
cg00050336	-0.0958001053148786	0.00890197950634026	2.05051340986181	0.203005168823967	0
cg00050342	-0.0150709138808478	0.0366012445203976	1.43650414741564	0.366813881214342	0
cg00050375	-0.0660711876571452	0.33568239685145	0.47407143251048	0.76998939956358	0
cg00050402	0.0321336784975026	0.626723588963796	0.202923958780142	0.875830886325655	0
cg00050416	-0.00250877809933758	0.947369214061135	0.0234807323171683	0.923798048637314	0
cg00050440	-0.0181993860079299	0.11841395831425	0.926597101147267	0.561807584047675	0
cg00050590	-0.00188823174637109	0.450048082674691	0.346741084169666	0.824115191089562	0
cg00050618	-0.00212098922642069	0.883005122220672	0.0540367771181046	0.916927020096026	0
cg00050625	0.0018808065785126	0.781100339709162	0.107293173314828	0.903872106875152	0
cg00050692	-0.147125482598898	0.127806321389772	0.893447665138484	0.576291842133157	0
cg00050792	-0.0340181228216419	0.314774092362749	0.502001019664042	0.757366625281289	0
cg00050984	0.0020419861277736	0.406099627573206	0.391367408793577	0.806097320752636	0
cg00051022	0.00222862276626681	0.966870025444719	0.0146319033999612	0.925580645538435	0
cg00051068	-0.0292190682485302	0.0407860317401957	1.38948854712643	0.382753433947067	0
cg00051179	0	1	0	0.926818113276134	0
cg00051200	-0.00272279443056941	0.969780998428487	0.0133263295610815	0.925964654570723	0
cg00051275	-0.102725324110955	0.0626258502651306	1.20324636471036	0.44890869507398	0
cg00051307	-0.0363114219184877	0.0419663930208114	1.37709835646102	0.386998347027981	0
cg00051371	-0.0544327999145158	0.215581445181142	0.666388621046592	0.682196937562543	0
cg00051483	-0.00821774945722042	0.421123935967983	0.375590073318789	0.812671751743066	0
cg00051546	-0.00114674545434218	0.803359900748387	0.0950898496249148	0.907013042218851	0
cg00051590	-0.177864101105205	0.0709834768907249	1.14884273198935	0.469807197847617	0
cg00051704	-0.0149736993132316	0.527413171847897	0.277849028146254	0.850462854864621	0
cg00051762	-0.0350220280216495	0.35496401784581	0.44981566847454	0.78072712442652	0
cg00051782	0.00656073325871343	0.180439781123739	0.743667708379969	0.645890828219515	0
cg00051979	0.00656759438014183	0.601084344542279	0.221064583239903	0.870325849674223	0
cg00052046	0.000145928602753473	0.995501507327984	0.00195807805371832	0.926818113276134	0
cg00052290	0.00761815787962003	0.180560181546972	0.743378017262105	0.646038702179968	0
cg00052385	-0.0450212193006251	0.616114061004714	0.210338879589849	0.873563789829657	0
cg00052422	0.00127331098609438	0.51906104980855	0.284781559231111	0.848233261064287	0
cg00052459	-0.00768543201101143	0.567681390041565	0.245895342756677	0.861585808128505	0
cg00052550	-0.000149466061992176	0.960708902819971	0.0174081847041127	0.924853874385472	0
cg00052588	-0.0165760897530442	0.536535648981446	0.270401416956974	0.85289055057819	0
cg00052692	-0.0358173441041377	0.134833500218254	0.870202191239936	0.587232983367157	0
cg00052772	-0.166091563505029	0.0197923187702904	1.70350332301693	0.285247286283601	0
cg00052836	-0.0602924248556162	0.183967517445075	0.735258852206236	0.64977512478102	0
cg00052853	-0.116113639632762	0.00366184275422278	2.43630030898014	0.138263233411992	0
cg00052865	-0.0239211763637595	0.00612919160998857	2.21259680157823	0.173251363375358	0
cg00052925	0.0143786628519984	0.842284157792017	0.0745413677142692	0.912147744991659	0
cg00052932	-0.102694603755908	0.0466662898370108	1.3309967259493	0.40283532677756	0
cg00052970	-0.00036625976362743	0.991822598434672	0.00356600063891211	0.926818113276134	0
cg00053010	-0.00144642263548239	0.500870321587484	0.300274701096761	0.842332230573159	0
cg00053073	-0.0639193687656366	0.00215129562151708	2.66729990668738	0.108941176542378	0
cg00053135	0.0022465143442405	0.837933945824048	0.0767902153730489	0.911577242487057	0
cg00053261	-0.0319552787929804	0.123515850531134	0.908277306724183	0.569644731296494	0
cg00053292	-0.00260308921621795	0.86667686790743	0.0621427948451926	0.915039695958021	0
cg00053373	-0.000483266274296673	0.91964274779616	0.0363808496031748	0.921010706891054	0
cg00053507	0.0258713194626699	0.102071461427978	0.991095667088932	0.534411102102922	0
cg00053617	0.0215723168878477	0.445148791819868	0.351494801006645	0.821906499347615	0
cg00053618	-0.0524100899122763	0.242379166219954	0.6155047128249	0.706295942519976	0
cg00053661	0.00468570059593713	0.535848832475915	0.270957711204743	0.852624526647112	0
cg00053851	-0.172375709855259	0.023019816641196	1.63789813996053	0.303541616288712	0
cg00053870	-0.00436804490053337	0.774608874395032	0.110917531777105	0.90310217162653	0
cg00053916	0.00558675450232795	0.890616730583785	0.0503091507363824	0.917808716864905	0
cg00053927	0.00577114896236258	0.758377135573614	0.120114769082304	0.900806178173298	0
cg00054047	-0.0172598940897587	0.499832076486632	0.301175876672679	0.842008299830051	0
cg00054173	0.00749961308982249	0.360356184672432	0.443268019889927	0.783730551564363	0
cg00054197	-0.0491382229216966	0.196296879729825	0.707086603746348	0.663216413818217	0
cg00054210	-0.113605966562001	0.208352316264157	0.681201667104229	0.675159742665457	0
cg00054248	0.00154666329788867	0.77572554108725	0.1102919089933	0.903154598971089	0
cg00054301	-0.0308320973891773	0.2636588402807	0.578957662524204	0.721896562052234	0
cg00054372	-0.00533434320705727	0.545949261993382	0.262847716746163	0.855548717438705	0
cg00054384	-0.00892847135855972	0.337381544173295	0.471878678364922	0.77079606651761	0
cg00054408	-0.065399830939917	0.0722859938582364	1.1409458434986	0.472947976634966	0
cg00054472	-0.00409819060221599	0.432533573916489	0.363980176289909	0.816968230108654	0
cg00054496	-0.0349020123958962	0.298672970617722	0.524804078509775	0.747025698470013	0
cg00054511	6.78362161918413e-05	0.967496737540822	0.0143504907745882	0.925662106137675	0
cg00054525	-0.0956342241844837	0.0139700326752412	1.85480257809052	0.246730863151058	0
cg00054564	-0.00394358114963475	0.905210155149872	0.0432505825334676	0.919310325190235	0
cg00054692	0.0103837040103981	0.238631301975361	0.622272589234276	0.702867338106158	0
cg00054702	0.00367547389877233	0.576941224399874	0.238868428124998	0.864131990188365	0
cg00054706	0.00620424205893298	0.206431548480338	0.68522392970036	0.673325968233093	0
cg00054771	0.018409374396698	0.319563715594359	0.495442537905392	0.760464894626755	0
cg00054774	-0.0990210274005085	0.107593590591451	0.968213599056924	0.544215331158746	0
cg00054791	-0.00206467120782651	0.811809991422008	0.0905456078687685	0.908049603208362	0
cg00054890	-0.175825040671971	0.00672516793688626	2.17229686624714	0.180118399336126	0
cg00054988	-0.0307372415369055	0.0662191258895598	1.17901655635119	0.45775736232847	0
cg00055030	-0.0430055170273827	0.132469491006376	0.877884132393212	0.583636510627963	0
cg00055049	-0.00139173427224755	0.718969784506467	0.143289360935403	0.894456125515265	0
cg00055052	-0.123706300500183	0.0856630864967448	1.06720628174478	0.502326357739827	0
cg00055067	-0.00245322101245985	0.936314001364795	0.0285784822542178	0.922713650316873	0
cg00055073	-0.0565912355115475	0.167899107429008	0.774951612615298	0.631647643941876	0
cg00055292	-0.0133912315813734	0.581282858368947	0.23561248389987	0.865252414814599	0
cg00055341	-0.0574675000092991	0.113787251216084	0.943906393799145	0.554497752418244	0
cg00055353	-0.0106482067643666	0.38732138741179	0.411928521143352	0.797278279261466	0
cg00055555	0.0172336101535945	0.377642191909344	0.422919490301494	0.792325628048685	0
cg00055557	-0.00475625356283156	0.587589353481132	0.230926081782877	0.867079077094166	0
cg00055595	0.00385742129859181	0.556614402813816	0.254445560162169	0.858670945484895	0
cg00055679	-0.0233518797058146	0.273453708389126	0.563116182649505	0.729438767472214	0
cg00055726	-0.0236411102747731	0.474892203277506	0.323404960553488	0.833570816216436	0
cg00055747	-0.0830111170769941	0.0218229714739202	1.66108611502797	0.296647523326468	0
cg00055771	-0.00962037627964558	0.719422334614233	0.14301608354677	0.894577645743955	0
cg00055848	-0.000189991002240798	0.991746075263874	0.00359950952748468	0.926818113276134	0
cg00055860	0.00507158170090545	0.493997384962326	0.306275350063069	0.840009823364398	0
cg00055876	-0.0260626072317197	0.714735905242197	0.145854400273427	0.893701993042412	0
cg00055981	-0.0746684731496871	0.214048665563477	0.66948747532897	0.680758084020344	0
cg00055986	-0.087325030552818	0.117247957067601	0.930894715708804	0.55983153460399	0
cg00056002	0.0162328022990688	0.140965933669341	0.850885827819544	0.595965707142066	0
cg00056034	-0.0202191391808169	0.156492960678502	0.805505192988074	0.617661608247084	0
cg00056066	-0.0104187825800873	0.728716161110368	0.137441598797939	0.895915135343365	0
cg00056074	0.0196154358826898	0.013704517761168	1.86313624194487	0.244924144649362	0
cg00056202	-0.0192599934562788	0.119293847348414	0.92338195474993	0.563028593372268	0
cg00056257	-0.0878534236067144	1.48161936878535e-05	4.82926335321774	0.00924788500268099	1
cg00056280	0.0162050330677291	0.758381668018044	0.120112173527097	0.900806178173298	0
cg00056497	-0.0273207775734133	0.378453546978913	0.421987420070949	0.79273612101483	0
cg00056508	-0.0489401145097629	0.132371700146461	0.878204853143538	0.583523502984346	0
cg00056541	-0.121271254771184	0.00128226671582553	2.89202163069585	0.0868226107727777	0
cg00056578	-0.00872903799066791	0.428331754214609	0.368219728150744	0.815357471449999	0
cg00056605	-0.0729599493006741	0.0491215834559908	1.30872764196634	0.411065106515198	0
cg00056624	-0.00119316226626853	0.700937948493798	0.154320426854361	0.891268644482087	0
cg00056628	-0.00290892129858193	0.758188231316699	0.120222961025232	0.900785674630532	0
cg00056676	0.00656915681054531	0.686422572081662	0.163408443735501	0.888622263532372	0
cg00056692	-0.0522453545388535	0.306879192916092	0.513032556690572	0.752453541939725	0
cg00056754	0.0367622648023442	0.628070208122918	0.201991806428245	0.87622067833352	0
cg00056767	-0.0266872558486944	0.0934874094939253	1.02924687421304	0.517556857680735	0
cg00056834	-0.0422525737517416	0.0760653980211837	1.1188128578933	0.481404949800477	0
cg00056963	-0.109727806346542	0.0532535128218774	1.27365173908474	0.423437639026935	0
cg00056985	0.00111614517044004	0.779801374711653	0.108016003529722	0.90364826628374	0
cg00057092	-0.000284673279382957	0.954526564043096	0.0202119808828835	0.924438920719248	0
cg00057100	-0.0371210264904025	0.0767363931822779	1.11499861767154	0.482814980348755	0
cg00057231	-0.0164337529995917	0.702128841156655	0.15358318720186	0.891418913457616	0
cg00057317	0.00535982825264512	0.231327952240726	0.635771886596249	0.696209373346879	0
cg00057376	-0.00451601281531923	0.75215874321083	0.12369049182198	0.899847549352497	0
cg00057393	0.00196539477611819	0.490924022676265	0.308985715790784	0.839052796547553	0
cg00057449	-0.0527059676708473	0.183786618671951	0.735686112364977	0.649631483466095	0
cg00057476	-0.035295755157959	0.442371838654785	0.354212527964913	0.820768904035039	0
cg00057521	0.00352459717773446	0.91532577144114	0.0384243096939639	0.920436444225051	0
cg00057593	-0.0548329752166137	0.551006839107906	0.258843010642967	0.856961314008387	0
cg00057603	-0.0247502912416527	0.492415403274052	0.30766837033801	0.839581262328565	0
cg00057661	0.00281547958168425	0.747468928456669	0.12640685581996	0.899103375606418	0
cg00057663	-0.0397353014562841	0.0232164990013561	1.63420327034369	0.304615947614554	0
cg00057676	0.00598956269711336	0.223751802256989	0.650233457879702	0.689496684415346	0
cg00057689	-0.0349542848048136	0.263083688548334	0.579906077771586	0.721422718320658	0
cg00057700	0.0111133613815764	0.33684839279512	0.472565520455806	0.77053409645158	0
cg00057791	-0.0073231456472667	0.437584486015208	0.358938083743691	0.819134993384671	0
cg00057840	-0.0792112619549327	0.121298619643887	0.916144141297105	0.566386526006914	0
cg00057966	-0.106448765888923	0.00498826456805781	2.30205052042996	0.158512655392302	0
cg00058009	0.0215309345718399	0.280755924445108	0.551671070590381	0.734648578634184	0
cg00058026	-0.00121883605247263	0.972095213947294	0.0122911950873642	0.92625401685945	0
cg00058061	0.0128332721573475	0.793705850730516	0.100340418320277	0.905747996613658	0
cg00058113	0.00107963733586421	0.624903889291949	0.204186772351674	0.875366273709179	0
cg00058226	-0.156712157829418	0.0139246844968629	1.85621463621339	0.246333210745262	0
cg00058235	-0.0304558457268273	0.419652757632391	0.377109918695054	0.812120469860666	0
cg00058290	-6.02831739455044e-05	0.994198175847868	0.00252703803863271	0.926818113276134	0
cg00058291	0.0284930939566078	0.51622437312627	0.287161494436943	0.847222880127899	0
cg00058296	7.89230360223965e-05	0.994185763795158	0.00253246001564019	0.926818113276134	0
cg00058299	-0.00474660225732845	0.285011803824187	0.545137153221125	0.737586837514023	0
cg00058329	0.00162516247194542	0.665129401102778	0.177093854369304	0.88481262087362	0
cg00058413	0.000180206470487469	0.987557019630436	0.00543781965496866	0.926818113276134	0
cg00058527	0.0009450828198222	0.642243147606328	0.192300520728623	0.879609268665	0
cg00058576	0.00938210533508449	0.681295618232088	0.166664404226234	0.887710544603207	0
cg00058626	-0.166145117386821	0.0284622212046076	1.5457312103915	0.331048145740065	0
cg00058644	-0.0465910852518385	0.360493661587732	0.44310236689926	0.783768704543052	0
cg00058696	-0.00393038659816946	0.899888160614674	0.0458114619451555	0.918842779666101	0
cg00058708	-0.0468795965059657	0.0750361755966572	1.12472930895194	0.479267225952751	0
cg00058743	0.0210503107035573	0.445119759844829	0.3515231260026	0.821906499347615	0
cg00058767	-0.0108361664278947	0.646780940490075	0.18924278648046	0.880652849633387	0
cg00058771	0.0114019795118903	0.245686317623997	0.609619028891737	0.708518806743232	0
cg00058786	0.00420204456098898	0.30477993442802	0.516013628717087	0.751106562867373	0
cg00058799	-0.0359145302807122	0.133242937169886	0.875355802409753	0.584863712488582	0
cg00058857	-0.0362883572687161	0.266109465251318	0.574939677747335	0.72384799829785	0
cg00058879	-0.081860755965981	0.0218087391898981	1.66136944119331	0.29656756211739	0
cg00058887	0.0385196552314392	0.158820707121538	0.79909287469016	0.620440853378005	0
cg00058903	-0.0378667983537132	0.217660590831393	0.662220196286368	0.684200424901313	0
cg00058938	-0.0626067882714113	0.0836660758067808	1.07745060026764	0.498291467613019	0
cg00059024	0.000596617780112044	0.765776799106777	0.115897795696007	0.90182762084961	0
cg00059041	-0.0665240135927523	0.331034159812108	0.480127188543215	0.76734807468027	0
cg00059086	-0.0197420763542818	0.47777602412002	0.320775647917312	0.834570197436428	0
cg00059161	-0.122354532932012	0.0348138122413836	1.45824841725739	0.359858554727835	0
cg00059165	-0.0838620055872484	0.0528195242954276	1.27720551446573	0.422310697645321	0
cg00059225	0.022956204996015	0.224107404156776	0.649543794820087	0.68984478086443	0
cg00059232	-0.0057582918737242	0.918096968938386	0.0371114464122677	0.92087236719778	0
cg00059240	0.00517865564549929	0.799295309936425	0.0972927353532887	0.906554965664386	0
cg00059246	-0.00318449453539484	0.86956159072589	0.0606996516542828	0.915374740864903	0
cg00059309	-0.11915911057672	0.0236968067823374	1.62531017256558	0.307226702726502	0
cg00059387	-0.0907808226719287	0.0114243088696917	1.9421700637446	0.225948670339139	0
cg00059399	-0.108846260298835	0.099475692802358	1.00228302751011	0.529788261547717	0
cg00059625	-0.0167398056415771	0.532802313884527	0.27343389775461	0.851895000733781	0
cg00059659	-0.0074161188443191	0.448184706507474	0.348542967061852	0.823165744376911	0
cg00059662	-0.0620595759393329	0.00551626349504939	2.25835499708052	0.165254337824523	0
cg00059664	-0.000377944616588079	0.932377328178923	0.0304082953900911	0.922384041503963	0
cg00059699	-0.00087666373760061	0.938963159189804	0.0273514472168	0.922939744524289	0
cg00059707	-0.0152260274180657	0.0718113736646264	1.14380676566579	0.471728056473053	0
cg00059740	-0.00221025570525588	0.7953999287012	0.0994144522797301	0.906019516645792	0
cg00059870	0.0155631927532407	0.447095131848363	0.349600058879235	0.822586070694992	0
cg00059880	-0.0337668969869854	0.650472313467083	0.186771183905409	0.881448855601123	0
cg00059911	0.00177689826358504	0.752072007541284	0.123740575657444	0.899841300882908	0
cg00059930	0.00532300496096049	0.84609877689044	0.0725789327596709	0.912591731930756	0
cg00059937	-0.00814742718089589	0.884049797684657	0.0535232709026099	0.917043019840893	0
cg00059963	-0.113082039093047	0.00884510608731297	2.05329695383868	0.202395651340578	0
cg00060004	-0.0481566178695973	0.190772027788388	0.719485303991085	0.657157905902191	0
cg00060026	0.036286660466283	0.300143136125855	0.522671583931464	0.74798414905584	0
cg00060287	0.00797699639859296	0.218485636244143	0.66057710928833	0.684858273384533	0
cg00060320	0.0268613369623385	0.318963778075488	0.496258633165768	0.7601843769625	0
cg00060374	-0.0435448165420663	0.0533237040748431	1.27307969040237	0.423587991872123	0
cg00060437	-0.00760294131816144	0.519813225990958	0.284152674619892	0.848458686832295	0
cg00060475	-0.0137770339903259	0.352683728903529	0.452614576086452	0.779273427133104	0
cg00060484	-0.0815769774004148	0.0841246198569195	1.0750768852573	0.499229654357423	0
cg00060627	-0.0085240748596258	0.427550965224919	0.369012108779814	0.815209391382446	0
cg00060628	-0.0420594362420006	0.284568478677181	0.54581320788744	0.737211823317597	0
cg00060649	-0.072735445903779	0.170666998576445	0.767850449135755	0.634638569090683	0
cg00060734	0.00592728405030111	0.699400512499615	0.155274053788751	0.890971373268363	0
cg00060762	0.00285845334514785	0.602911428056637	0.219746484097994	0.870637015420119	0
cg00060827	-0.122573328651713	0.00120823397432908	2.91784895650905	0.0843301443801212	0
cg00060866	-0.00776114619415948	0.79732253633705	0.0983659603911512	0.906314387575475	0
cg00060880	0.00582601396560742	0.22511895488438	0.647587936118464	0.69080179862888	0
cg00060956	0.00291020451804189	0.887973182432435	0.0516001500969398	0.917556267155872	0
cg00061031	-0.0863845475606662	0.353470978532821	0.451646237823104	0.779760380343294	0
cg00061086	-0.00218429995538624	0.744119137624594	0.128357525918193	0.89842649603106	0
cg00061145	-0.00334059669193294	0.579730549079858	0.236773813744734	0.864961991616515	0
cg00061150	0.0214559018294295	0.396311790270822	0.401963007218193	0.801627510935837	0
cg00061185	0.00441599116082873	0.79511723677983	0.0995688316796979	0.905962708660314	0
cg00061209	0.0364395859114764	0.608205270696734	0.215949820586841	0.871870975940544	0
cg00061217	-0.0389659644456809	0.16882431466058	0.772565004615229	0.632661393158585	0
cg00061233	-0.17809143685549	0.210619692174414	0.676501026299287	0.677439649684575	0
cg00061264	-0.022196215950355	0.522059304043787	0.282280159917173	0.849096990185612	0
cg00061306	0.012423286061825	0.642620144305371	0.192045664680016	0.879686947563404	0
cg00061412	0.0121583358027249	0.411958133365994	0.385146918364971	0.808720971561251	0
cg00061421	-0.00472855188031351	0.870319156257329	0.0603214572851042	0.915374970139762	0
cg00061479	-0.0110860778744298	0.644550450957904	0.1907430834074	0.880119448046818	0
cg00061575	-0.0854963173317286	0.00140520147457084	2.85226140314585	0.0903298814757362	0
cg00061629	-0.0361552049571887	0.504141560932508	0.297447498277716	0.843401395645792	0
cg00061632	-0.0732544683965103	0.0523939416776493	1.28071892767424	0.421022288758664	0
cg00061635	0.00219405560127389	0.954085164898618	0.0204128569576499	0.924392473902678	0
cg00061678	-0.0156607888675652	0.14351705469394	0.843096486948357	0.599608849223129	0
cg00061695	-0.0797200904996639	0.274037308812799	0.562190306126709	0.729852927430454	0
cg00061769	-0.000600820933357079	0.838437941869078	0.0765290767683524	0.911615396680836	0
cg00061805	0.0161511200885733	0.682220532856863	0.166075213729209	0.887808915726438	0
cg00061860	-0.0667655516883616	0.0840741357204163	1.07533758852458	0.499154009811135	0
cg00061989	0.00402727429564862	0.579822890427901	0.236704643430327	0.865013379266828	0
cg00062012	0.00362675994611888	0.651549169444889	0.186052804490417	0.88169562507786	0
cg00062151	-0.0137554829950051	0.724652365848775	0.139870285568624	0.895349777564633	0
cg00062245	-0.000669748815461834	0.984837290533867	0.00663551535042872	0.926818113276134	0
cg00062282	-0.0806033932977689	0.14169756640908	0.848637608497661	0.59689196861079	0
cg00062312	0.00190193219803383	0.701146905347673	0.154190978470381	0.891280935075817	0
cg00062496	-0.0794775383599443	0.0864126559943056	1.06342264610945	0.503529740123314	0
cg00062678	-0.0413874961552123	0.468057534221864	0.32970075961966	0.831143866875133	0
cg00062703	0.0193796434805577	0.256238152966592	0.591356204844189	0.716505579792037	0
cg00062776	-0.0202122346764829	0.230356070741411	0.6376003379815	0.695364718594791	0
cg00062873	-0.00387401834462447	0.553133872711295	0.257169745470146	0.857639441619919	0
cg00063006	0.00750783347670103	0.489309849900753	0.310416041721182	0.838454864769915	0
cg00063066	-0.000119537268205416	0.944453798271994	0.0248192824708963	0.923565589653472	0
cg00063077	0.000120017285567605	0.956934538276987	0.0191177703082794	0.92450280795869	0
cg00063144	0.0066158964371911	0.885592645002463	0.0527659990038923	0.917196040703417	0
cg00063174	0.00131801752747038	0.501740658232759	0.299520704771184	0.84264282211092	0
cg00063223	-0.071274623807307	0.185436949911387	0.731803724648102	0.651586521311561	0
cg00063246	-0.000464638996416651	0.945309419846085	0.02442601441482	0.923566095894428	0
cg00063268	-0.0725242063790828	0.0812281016594405	1.09029369632202	0.493195338214454	0
cg00063279	-0.0203000052265192	0.268756080164148	0.570641701767059	0.725763529887572	0
cg00063284	-0.125647939389054	0.0589574639317415	1.22946120601974	0.439336894042677	0
cg00063291	-0.0297521464064672	0.155969088198057	0.806961466743404	0.616816637634914	0
cg00063346	-2.67786769320884e-05	0.987726324614474	0.00536337137824831	0.926818113276134	0
cg00063348	0.0185808186259038	0.805306803066177	0.0940386320616512	0.907262170529787	0
cg00063357	-0.00162550060983609	0.936154683117206	0.0286523857982771	0.922713650316873	0
cg00063392	0.0422950337867372	0.5972532603773	0.223841470778577	0.86936042547165	0
cg00063402	-0.0733999818834916	0.293402646033017	0.532535973818038	0.743231299730206	0
cg00063503	-0.0503319736345951	0.112452821415169	0.949029643743979	0.552490573908665	0
cg00063535	0.0466800909799807	0.157221484142745	0.803488108378571	0.618617113357405	0
cg00063567	0.000539375596940499	0.752746756287418	0.123351107259255	0.899974241970988	0
cg00063649	-0.00809390519271385	0.054601296264134	1.26279704678834	0.427142517265536	0
cg00063703	0.00569016207251423	0.348285226290137	0.458064947237859	0.776923210123295	0
cg00063744	-0.00279173764771161	0.741681597323126	0.129782496612001	0.897947005274642	0
cg00063748	-0.092830785255637	0.0298309764132922	1.52533253128544	0.337867445284587	0
cg00063945	0.00461372918770862	0.364430437092605	0.438385358072971	0.785735100386763	0
cg00063979	-0.164985972632083	0.163115340506759	0.787505192950279	0.625748734087863	0
cg00063987	-0.0514664069820263	0.089642147237803	1.04748774916553	0.510112497149118	0
cg00064020	0.00872994785557975	0.804455202664538	0.0944981352533077	0.907134620389282	0
cg00064051	-0.00105973802989839	0.940341556594447	0.0267143706543608	0.923113606709696	0
cg00064080	0.00411738595310956	0.80288004605574	0.095349335452977	0.906917321604641	0
cg00064154	-0.0145689394803079	0.428842406025793	0.367702276038223	0.815498582856685	0
cg00064172	-0.0862071239154941	0.264158107339665	0.578136055736658	0.722331096936226	0
cg00064218	-0.0215463562514663	0.226684355592734	0.644578451263837	0.692328600275245	0
cg00064235	0.00936313179360351	0.151432583486449	0.819780668390424	0.610471924395368	0
cg00064261	-0.0301842853147208	0.146575445263058	0.833938777852732	0.603806580439303	0
cg00064267	-0.0529687645865133	0.357807686307848	0.446350334296231	0.782330093435554	0
cg00064284	-0.0170051422678715	0.301214823593626	0.521123659142984	0.74870016794911	0
cg00064341	-0.137578377462856	0.00311707284883398	2.50625304774661	0.128060570636766	0
cg00064347	8.76544958796893e-05	0.983633976535393	0.0071664783402078	0.926818113276134	0
cg00064408	-0.00634543471867471	0.715055471498874	0.14566026584732	0.893776298937281	0
cg00064415	0	1	0	0.926818113276134	0
cg00064525	-0.0567666566682141	0.476685031809821	0.321768484960852	0.834188595823918	0
cg00064589	0.00424434198461023	0.681006501252724	0.166848742059746	0.887671857999167	0
cg00064733	3.34745146238947e-05	0.985736557003174	0.00623913691175256	0.926818113276134	0
cg00064778	-0.0832842749299237	0.21085846967073	0.67600894974807	0.677706021822264	0
cg00064840	-0.124588037750431	0.0525678933916102	1.27927942657166	0.421581626082458	0
cg00064950	-0.00370407366572116	0.560663736785489	0.251297532760539	0.859571423240162	0
cg00065061	-0.0980048930800094	0.00065325103581041	3.18491989297241	0.0628112623173904	0
cg00065071	0.00841782969573837	0.210866153581325	0.675993123875986	0.677706021822264	0
cg00065088	0.052172696890956	0.187162740643232	0.727780604014598	0.653648459947906	0
cg00065128	0.00488618492260238	0.772511477886254	0.112095059157973	0.90281765145867	0
cg00065142	-0.0659920980020983	0.268693470580896	0.570742887065682	0.725727414219526	0
cg00065215	-0.00491398962135102	0.0623288897575393	1.20531060897305	0.44818045032505	0
cg00065261	0.00467355008599177	0.839050330795637	0.0762119870482851	0.911675543999113	0
cg00065302	-0.0328043810334129	0.525375656801845	0.279530054050054	0.849967049546289	0
cg00065385	0.00134663339023324	0.96766932142123	0.0142730274201871	0.925688629741872	0
cg00065408	0.000556115141642201	0.887810597911158	0.0516796750497099	0.917490569280306	0
cg00065430	-0.0080171090569049	0.886183429564077	0.0524763749500464	0.917224895129272	0
cg00065446	-0.00531080587883309	0.87882609401094	0.0560970565345054	0.916491651006922	0
cg00065569	-0.027016809474314	0.10575038023021	0.975718062424926	0.541159104393566	0
cg00065570	0.00241412312231297	0.906231594964144	0.0427608005993552	0.919475408324092	0
cg00065591	-0.0147232434058574	0.197454750230202	0.704532413844636	0.66439066998567	0
cg00065613	-0.0876178712128584	0.057187433565858	1.24269939310529	0.434743825758996	0
cg00065726	0.0130327788079317	0.0728110374355392	1.13780278093412	0.474288712589381	0
cg00065919	0.000469285843085965	0.852458729964817	0.0693266373001592	0.913603423448892	0
cg00065921	0.00121342496118298	0.857613726079388	0.0667082767268274	0.914102708795508	0
cg00065935	0.00499048881219918	0.341429364395989	0.466699130418916	0.773211987048381	0
cg00065942	-0.109637129364725	0.0232780313415444	1.63305375141289	0.304926757784096	0
cg00065957	0.0224284843023906	0.610475029289334	0.214332095623508	0.872384877902226	0
cg00066110	-0.0274338833213183	0.204857439208409	0.688548260422095	0.671588185619473	0
cg00066151	-0.00694737736212049	0.33564339263545	0.474121897772098	0.769982610173752	0
cg00066153	-0.00657515135740957	0.190388784686968	0.720358638367623	0.656888382548574	0
cg00066182	-0.0579569833863894	0.0943569243596763	1.02522622373589	0.519522728861927	0
cg00066198	-0.00819096866681785	0.14901110752683	0.826781357374215	0.607202474148487	0
cg00066239	-0.0160717887152567	0.447188137922228	0.349509725030501	0.822649904611826	0
cg00066249	-0.0134681660204844	0.255867253684494	0.591985292284508	0.716268742490397	0
cg00066351	-0.0407684865471528	0.000380845370078994	3.4192513197381	0.0484851540235805	1
cg00066449	0.000286398696114852	0.969623876444235	0.0133966987880333	0.925936095806798	0
cg00066468	0.0014080297735179	0.564101474239561	0.248642765275014	0.860530466333804	0
cg00066499	0.00202893186137787	0.437906682783915	0.358618427098278	0.819241230053098	0
cg00066511	-0.0105870780359441	0.752490596171208	0.12349892305169	0.899912859982414	0
cg00066535	-0.0234090168566781	0.175953593307434	0.754601859617904	0.640721100214663	0
cg00066554	-0.0630296979463912	0.386054246916297	0.413351665584439	0.79659278760902	0
cg00066663	-0.015132424238823	0.186149435483784	0.730138276483727	0.652415372238782	0
cg00066671	0.00158220291230997	0.844431861802189	0.0734353884105477	0.912391483779096	0
cg00066676	0.00570468360463661	0.722734345728119	0.141021306281343	0.895074874637879	0
cg00066722	-0.0208011125792846	0.245004305474048	0.610826283687746	0.708051744920084	0
cg00066768	-0.0175542431228128	0.392666645212345	0.405975987997341	0.799791309639626	0
cg00066805	-0.00615839635815049	0.639745860091433	0.193992515828059	0.878930982039715	0
cg00066816	-0.0152654365951738	0.621228464367275	0.206748653338801	0.874485524385893	0
cg00066828	-0.0670873568029976	0.205116656676826	0.687999070937793	0.671880494601595	0
cg00066832	-0.154464460113378	0.00121016596137449	2.91715506673587	0.0843527419860037	0
cg00066854	-0.0122205481809373	0.85415765648198	0.0684619618392223	0.913756390871052	0
cg00066903	-0.0276044196303247	0.124532005814444	0.904719016742988	0.571060350520007	0
cg00066910	0.0107781017366945	0.910598311522794	0.0406731593177625	0.919894850029447	0
cg00066919	-0.0266936446656891	0.366392041282298	0.436053968586941	0.786654206043073	0
cg00066925	0.0135796294299802	0.118981541351158	0.924520409289296	0.562607160725387	0
cg00067018	0.00693670769536601	0.372482054627141	0.428894645772451	0.789627969403111	0
cg00067058	-0.0172795864172421	0.405365931671482	0.392152753691371	0.805893005775876	0
cg00067102	-0.00103245218788697	0.58897731738153	0.229901430383905	0.86731240888436	0
cg00067133	-0.0227232309648329	0.803060035557915	0.095251986306745	0.906964358833208	0
cg00067196	-0.0448594271825031	0.516168237257003	0.287208723558961	0.847201682165286	0
cg00067365	-0.000147657565344343	0.940869231510466	0.0264707336183357	0.923138663606306	0
cg00067414	-0.0335699392589763	0.00495592812143738	2.30487500106302	0.157994903579224	0
cg00067427	-0.0745636333919979	0.00491556449001327	2.3084266017747	0.157400079113746	0
cg00067471	0.00750772279339788	0.730429913357993	0.136421449410925	0.896113423817633	0
cg00067518	-0.140532942626498	0.0489328527485389	1.3103994644601	0.4103603001952	0
cg00067528	-0.02879694885301	0.0628441039836336	1.20173546145435	0.449465358121204	0
cg00067576	0.00060310193639519	0.947102139313731	0.0236031824029029	0.923766310461265	0
cg00067588	-0.0143216361697225	0.269118453201897	0.570056522046761	0.726007948947499	0
cg00067696	0.0322074553578221	0.471476555453557	0.326539898028024	0.832330541652373	0
cg00067702	-0.129052626895662	0.0738267021243404	1.13178653129567	0.476713784123391	0
cg00067720	-0.0683275468049197	0.0563052576001827	1.24945105026165	0.432221867403357	0
cg00067742	0.029446161328599	0.325457754822195	0.487505375877013	0.76420276086891	0
cg00067753	0.0233538908751514	0.583553492642732	0.233919327288287	0.865873015911126	0
cg00067758	-0.0125006041915513	0.854034390179235	0.0685246408281384	0.913749790078443	0
cg00067814	-0.000256534483859006	0.96897296181643	0.0136883413163709	0.925839331681946	0
cg00067941	-0.0593162097043096	0.167622667119569	0.775667253370908	0.631418690178746	0
cg00068038	-0.0297262163842697	0.612631695542474	0.212800537984705	0.872890004218967	0
cg00068102	-0.00833174952615319	0.87217941852015	0.0593941659182572	0.915620657803115	0
cg00068153	0.000819781081510181	0.971107686658936	0.0127326082705683	0.926070660825169	0
cg00068155	-0.00774151753133621	0.493743777433207	0.306498364668674	0.839952243868762	0
cg00068160	0.0628271524333121	0.0851079014466176	1.07003011799571	0.501215177915629	0
cg00068265	0.0052272524354586	0.797117056464044	0.0984778978717377	0.906292169976958	0
cg00068305	1.48594938704946e-05	0.993778417011104	0.00271043954335956	0.926818113276134	0
cg00068377	-0.0175108518529843	0.0153163165058318	1.81484566770199	0.256233846781875	0
cg00068391	0.00379353417902389	0.913437892098951	0.0393209765387962	0.920220881851361	0
cg00068412	-0.000785187896716449	0.888033293345687	0.0515707517379883	0.917562213691911	0
cg00068428	0.0398009132848619	0.399979860058474	0.397961875886224	0.803345338540414	0
cg00068433	-0.00266623649959398	0.781111006981715	0.10728724231501	0.903872106875152	0
cg00068503	0.00532869206173875	0.747962809001041	0.126119996048877	0.899163449927229	0
cg00068621	-0.00721875972090704	0.0957244333981777	1.01897719560209	0.522192298219913	0
cg00068622	-0.00166095560942362	0.350975875080496	0.454722734472913	0.778259081411963	0
cg00068745	0.00209202089933229	0.942802113462633	0.025579452596451	0.923374572701685	0
cg00068750	-0.05110359015126	0.26168416262568	0.58222256047974	0.72054498849932	0
cg00068779	-0.00508030404875769	0.69407564114174	0.158593197066249	0.8899554971555	0
cg00068810	-0.0349372237278649	0.338247597923993	0.470765278875377	0.771265509687893	0
cg00068909	-0.0110954901027235	0.324193581486768	0.489195587736957	0.763537938533326	0
cg00069002	-0.00444416114630477	0.880626841886174	0.055208081191519	0.916581668740663	0
cg00069014	0.0188766099482835	0.495447340237895	0.305002498715425	0.840404017082716	0
cg00069017	0.00249964592925274	0.607420229917418	0.216510748151703	0.871685031397926	0
cg00069059	-0.131139552650634	0.0320450222755923	1.49423942218684	0.34796002774706	0
cg00069242	-0.00235074633304098	0.771491057786457	0.112669103400579	0.902662258446531	0
cg00069261	-0.0161273812326769	0.130945480346542	0.882909486886945	0.58127930867771	0
cg00069341	-0.00826312710963719	0.846640471980204	0.0723009747734704	0.91272268569073	0
cg00069401	-0.0184968570989117	0.481092405573409	0.317771498727438	0.835479930890357	0
cg00069417	-0.00037048137087849	0.993025264783234	0.00303970194131261	0.926818113276134	0
cg00069463	-0.146494721046841	0.0154292276168994	1.81165581406092	0.256997395340489	0
cg00069642	-0.105953146171167	0.0188559623028669	1.72455129873115	0.279848523886393	0
cg00069658	0.00439487228875714	0.953394235414485	0.020727478311272	0.924309816502908	0
cg00069760	-0.0831143893948394	0.200269064197074	0.698386131515861	0.667177603053375	0
cg00069815	0.0068973146938244	0.232952928697503	0.632731825206448	0.697528213907556	0
cg00069860	0.00495241409455484	0.309531258470959	0.509295486559978	0.754115068091972	0
cg00070042	-0.024006369558324	0.354111869771086	0.450859515518969	0.780223660854591	0
cg00070043	-0.011546246896425	0.0445685807422783	1.35097119552143	0.395736191878306	0
cg00070052	0.00315155431778949	0.92057696032392	0.0359398985810819	0.921109997806053	0
cg00070172	-0.103073858558274	0.00463896508094293	2.33357889655019	0.15300838488555	0
cg00070370	-0.0106056757282578	0.599576383407458	0.222155481824119	0.869942395625383	0
cg00070380	-0.0682465465945211	0.0675832680946647	1.1701608110642	0.46120754720083	0
cg00070383	-0.0919012767414614	0.00594047306273232	2.22617896910068	0.170936327537712	0
cg00070424	-0.0380077427745595	0.368622069039122	0.43341866755699	0.787741063693764	0
cg00070460	0.0182144761368365	0.65046974940297	0.186772895832369	0.881448855601123	0
cg00070588	-0.00928149568087722	0.267829620577095	0.572141393934137	0.725228519932962	0
cg00070621	-0.0420197285404213	0.305793533507721	0.514571702676503	0.75172679388358	0
cg00070680	-0.00229979887619375	0.70763216735494	0.150192433270486	0.892441437585638	0
cg00070722	0.0397619555572997	0.344915792320457	0.462286920562687	0.775142060545613	0
cg00070771	0.0156106307472388	0.861796687624399	0.0645951794855368	0.914462835350773	0
cg00070814	-0.000366862678633085	0.842971920912945	0.0741868913250339	0.912191890725355	0
cg00070868	-0.0828675522617426	0.337908461363711	0.471200933180533	0.7711340141439	0
cg00070899	-0.0675527121485507	0.0956703873106159	1.0192224678423	0.522119820371166	0
cg00070908	-0.0235796490063226	0.324267939265091	0.489095988387048	0.763542831224071	0
cg00071026	-0.0559579655957748	0.160586393793777	0.794291254515675	0.622651015982347	0
cg00071051	-0.0636832843461376	0.20217832167376	0.69426541294971	0.669136760145379	0
cg00071161	0.0132748053305341	0.371160520781554	0.430438224582894	0.788919230084299	0
cg00071210	0.00339743740837959	0.948822290947055	0.0228151208584128	0.923924343192239	0
cg00071215	0.0133475260688676	0.235239248410475	0.628490216838885	0.699698520814643	0
cg00071241	-0.00199257642313959	0.881389362315581	0.0548321953912493	0.916719297101388	0
cg00071265	0.0262331280183002	0.147434578691966	0.831400646911683	0.605125383519219	0
cg00071343	-0.00993240372594796	0.513671767787611	0.289314303131008	0.846392935808155	0
cg00071360	-0.0252629666692401	0.316100981260037	0.500174155994783	0.758270788574306	0
cg00071382	-0.0147925444443434	0.642116139947058	0.192386413712456	0.87956262119453	0
cg00071408	-0.00116380838893514	0.686609683276226	0.163290075999437	0.888693432465154	0
cg00071442	0.0042149016911276	0.517813304272205	0.285826795350014	0.847826196609408	0
cg00071605	-0.0258754324799834	0.298404741365646	0.525194280621025	0.746861606213384	0
cg00071658	-0.00491902265795947	0.785687545745036	0.104750130980186	0.904531043344598	0
cg00071692	-0.136279611347954	0.0039750827648097	2.40065382451042	0.143113656930811	0
cg00071727	0.021712892044584	0.552836737999401	0.257403104236848	0.85755388517388	0
cg00071751	-0.00105900954561417	0.607330729719501	0.216574743889836	0.871654617870942	0
cg00071887	-0.0472249936549689	0.279083931777721	0.554265167241769	0.733404402131009	0
cg00071911	-0.00207459847818295	0.974984945838151	0.0110020899321245	0.926566895445221	0
cg00071950	0.00223219150219213	0.931610520050667	0.0307656159143452	0.922317308528302	0
cg00071998	-0.00542291269166053	0.600246935011933	0.221670048864942	0.870096419891821	0
cg00072099	0.00202002234268243	0.426377635449404	0.370205583192646	0.814681750672233	0
cg00072172	-0.00483978044075041	0.318477483689173	0.496921266798689	0.759858521465093	0
cg00072216	0.00209193437724134	0.40051737799982	0.397378635620457	0.803514471960987	0
cg00072271	-0.00403004661417632	0.779507288351757	0.10817981982581	0.903586597996696	0
cg00072317	0.00509410318554978	0.440615709256489	0.355940023023231	0.820172847067365	0
cg00072369	0.00695529622553938	0.202031143400056	0.694581678255071	0.669013163153926	0
cg00072406	-0.1103580103112	0.00824767952264516	2.08366822263371	0.196445861196442	0
cg00072426	0.00503777068696603	0.846753437496468	0.072243031609559	0.912745722103927	0
cg00072449	-0.00459048475249741	0.785213586303984	0.105012194546048	0.904430368741111	0
cg00072675	-0.0593070928437099	0.513673328995825	0.289312983177052	0.846392935808155	0
cg00072689	0.0183554277195033	0.393401268351742	0.405164244220255	0.800242348435031	0
cg00072711	-0.000356469676234676	0.983638902347521	0.00716430349903623	0.926818113276134	0
cg00072720	-0.0147911750178285	0.340794644546797	0.467507238617923	0.772807275651262	0
cg00072891	0.000540646036442003	0.773140613343169	0.111741512491232	0.902937841040511	0
cg00072957	-0.0686744120022339	0.0619707214115444	1.20781344812611	0.447227337569264	0
cg00073010	-0.00371887769279682	0.668328582643614	0.17500996485423	0.885369692475747	0
cg00073090	-0.118235196195563	0.135228687079435	0.868931168462915	0.587641971449488	0
cg00073181	-0.00860331073873687	0.872120286813307	0.059423611057666	0.915620657803115	0
cg00073243	0.00599838195390501	0.738953809885728	0.131382707395008	0.89746805800017	0
cg00073244	0.0349588145952541	0.176353499429915	0.753615918088792	0.641231439115838	0
cg00073261	-0.042461556622632	0.00531925308583056	2.27414934580185	0.16293195804685	0
cg00073322	-0.0462853366215175	0.599867183406895	0.221944896114109	0.869998458289909	0
cg00073380	-0.00566860665724354	0.387467222584013	0.411765030326644	0.797378425113047	0
cg00073460	-0.0055533299403925	0.893972728991701	0.0486757293350286	0.918240156543219	0
cg00073543	-0.0604713966804697	0.0001143888779328	3.9416162000817	0.0267509191149729	1
cg00073549	-0.0568143469542335	0.1469549816389	0.832815687157789	0.604358845568194	0
cg00073550	-0.00460574804785619	0.59087832109599	0.22850194368271	0.867827817166276	0
cg00073713	0.0190853412816453	0.304433070883206	0.51650817147455	0.750859412442926	0
cg00073716	-0.00727668802318735	0.520488740631244	0.283588660840495	0.848629117845836	0
cg00073751	-0.046320160025094	0.250809442582613	0.600656117026618	0.712433593407163	0
cg00073771	0.000537467666461987	0.785857111255534	0.10465641252874	0.904551258589739	0
cg00073780	-0.0018731939442689	0.328868677558961	0.482977488059107	0.766093615445078	0
cg00073784	-0.0344985906045614	0.00701114282877682	2.15421118548862	0.183122621145167	0
cg00073794	0.0360358436041803	0.179509877295027	0.745911649945227	0.64480563940578	0
cg00073837	-0.00797120250734103	0.757257638346804	0.12075633730823	0.900609175946258	0
cg00073869	0.0011872555793541	0.731752375738583	0.135635858892828	0.896280540633027	0
cg00073968	0.000204015786974701	0.969370956271884	0.0135099964967054	0.925900680401398	0
cg00074086	-0.00218558954274373	0.917615902735104	0.0373390685045043	0.920770252462853	0
cg00074132	0.000314283869116193	0.85365184519755	0.0687192165926589	0.913749790078443	0
cg00074145	0.000909785395761933	0.980490591571434	0.00855656930697097	0.926818113276134	0
cg00074174	-0.0689525921730589	0.161980451828209	0.790537393947465	0.624467492921535	0
cg00074184	-0.00748421782493731	0.252427426600832	0.597863460147833	0.713535430069742	0
cg00074198	-0.00267266102861193	0.752410548503676	0.123545124439009	0.899899663211218	0
cg00074244	0.00962565706974084	0.220638450740741	0.65631880064751	0.686828335726029	0
cg00074348	0.0148194422652038	0.767669898591534	0.114825488352242	0.902026420872982	0
cg00074369	0.00280982744779278	0.61122124990096	0.21380155535792	0.872489647293875	0
cg00074415	-0.0262576037850937	0.178925716203447	0.747327235717584	0.644205534231665	0
cg00074482	-0.0176638887482125	0.149048909897065	0.826671195930718	0.60726159041003	0
cg00074522	-0.00321678841895831	0.741753612719036	0.129740329769973	0.89795165719295	0
cg00074782	-0.00374807800842829	0.906991406956755	0.0423968275252879	0.919531338124294	0
cg00074818	0.0389729028951802	0.190068253221077	0.721090416550063	0.65660050577337	0
cg00074851	-0.00378380077649316	0.724327274843226	0.140065160952971	0.895271441414807	0
cg00075019	0.00124695776610381	0.557131621473417	0.254042191313165	0.858811289016275	0
cg00075079	-0.0117368360398604	0.124872042380408	0.903534784996832	0.571715543190408	0
cg00075161	-0.0823765953792824	0.150193229328724	0.823349644771601	0.608778565928945	0
cg00075192	0.00136992906916058	0.493634826766477	0.306594207688467	0.839952243868762	0
cg00075211	-0.00642640036635101	0.870124562716827	0.0604185714868273	0.915374970139762	0
cg00075468	-0.109166499616595	0.0151348515678661	1.82002183394578	0.255153623978656	0
cg00075507	-0.0603681831310898	0.117066770216048	0.931566363337774	0.559532070160279	0
cg00075589	0.00141705110660389	0.567215498901593	0.246251910766678	0.861547307698366	0
cg00075597	-0.0100063629182214	0.778969241509899	0.10847969060247	0.903518942361841	0
cg00075615	-0.0149360756249422	0.0174290648374152	1.75872591448758	0.270545415007731	0
cg00075620	-0.0187763410326358	0.00110128718391424	2.95809941479225	0.0804403233547015	0
cg00075634	0.0197697109713761	0.160144962099673	0.79548671898409	0.622132829126863	0
cg00075649	0.00473502235383083	0.911546870263826	0.0402209957159574	0.920003216419156	0
cg00075768	0.000705319437757409	0.689398057156614	0.161529944843578	0.88923290169791	0
cg00075853	-0.080864584211485	0.00536807978054098	2.27018103829524	0.163467174112923	0
cg00075967	-0.0131043083471327	0.670237827465116	0.173771064719549	0.885707339528086	0
cg00076044	0.0132802319623834	0.712287363914985	0.14734476003655	0.893233942772804	0
cg00076056	0.00218169602108263	0.820520060246134	0.08591079675872	0.909248828726676	0
cg00076057	-0.00547954910991364	0.476735277382156	0.32172271002903	0.834197013889425	0
cg00076107	-0.0792138933773541	0.2597063371762	0.585517452884846	0.719257170855527	0
cg00076152	-0.000975342739285603	0.647330273860728	0.188874081745838	0.880734963047184	0
cg00076307	0.00424802307277566	0.563248488123735	0.249299965339418	0.860300202907126	0
cg00076325	-0.0699805059241303	0.00444008232664393	2.35260897725572	0.149952983816607	0
cg00076353	-0.00168051511029517	0.617090237363243	0.209651324259427	0.873735107810041	0
cg00076497	0.00376159931342981	0.503311058355618	0.298163527520476	0.843167539651344	0
cg00076538	-0.0189975931204581	0.346727628372102	0.460011550984268	0.776115141873865	0
cg00076555	-0.0626452155186656	0.0269244566030477	1.56985305299486	0.323729487542925	0
cg00076612	-0.00736581491002219	0.852908852470931	0.069097377957905	0.913667701226728	0
cg00076797	0.00546295029665685	0.833056323780066	0.079325634511647	0.910876374855731	0
cg00076854	-0.00113403705318467	0.869233880183144	0.0608633544985127	0.91533978135884	0
cg00076936	-0.118889711742691	0.0763476135137682	1.11720453364358	0.482065570471492	0
cg00076998	0.00642463640009732	0.283093645650798	0.548069878744279	0.736132249989875	0
cg00077017	-0.00175090801927308	0.508342609782318	0.293843485776832	0.844763208809414	0
cg00077044	-0.0879637194058975	0.107859881717725	0.967140060307522	0.544626970180751	0
cg00077104	0.0571961408744552	0.203024323811358	0.692451927287664	0.669996891842715	0
cg00077183	-0.0743159415839677	0.199462724703541	0.70013825269957	0.66635519850962	0
cg00077264	-0.00679288260635809	0.930249097190782	0.0314007427901715	0.922167539279297	0
cg00077281	0.0033421303953306	0.551065026651352	0.258797150604538	0.856973315638817	0
cg00077297	-0.014642416327875	0.469997770115066	0.327904202551558	0.831797075531403	0
cg00077304	-0.0219703788669176	0.08116056826593	1.09065492080708	0.492995639688741	0
cg00077312	0.0035516559014207	0.842332230499007	0.0745165814050218	0.912154497837675	0
cg00077426	0.00666975909469454	0.765799753503903	0.115884777779285	0.901834117153221	0
cg00077450	-0.0218001525591264	0.104907348382337	0.97919408997493	0.539752476745765	0
cg00077516	0.00515707129686734	0.42512773489663	0.371480561182845	0.814161999658847	0
cg00077547	0.00705243098727046	0.206523017712191	0.68503153767199	0.67343188824995	0
cg00077566	-0.0339063350685599	0.0281380764779583	1.55070559430572	0.329520184109123	0
cg00077570	-0.0152297280024961	0.534076540792864	0.272396497911715	0.852141632568892	0
cg00077606	-0.0047592575024654	0.494042860056096	0.306235372779954	0.840032355799288	0
cg00077717	-0.00115100026434563	0.642331525079115	0.192240762662965	0.879624832133918	0
cg00077805	0.000379852241300373	0.835746444523862	0.0779254623297125	0.911364443503349	0
cg00077838	0.0424117210330618	0.538135270562789	0.269108542410298	0.853519867822859	0
cg00077872	-0.0391317604054096	0.0080244182282776	2.09558644420751	0.194083450886391	0
cg00077898	-0.031912589487747	0.0196891920198972	1.70577210552262	0.284571588255143	0
cg00077904	-0.102962652667177	0.104486000916881	0.980941892632491	0.53921180048027	0
cg00078025	-0.0489555561307609	0.00984322827008871	2.00686244324028	0.212484454839779	0
cg00078086	-0.00192074362191595	0.96407726858584	0.0158881569938002	0.925237098425798	0
cg00078121	-0.00485652440085058	0.760323845323733	0.119001388929104	0.901156729778984	0
cg00078130	-0.00267317239716557	0.858721747802602	0.0661475381132012	0.914176378515303	0
cg00078142	-0.00773867236994895	0.438979115311856	0.357556141080365	0.819585895957067	0
cg00078146	0.000736496371366324	0.956030885290621	0.0195280772901939	0.924476240152474	0
cg00078221	-0.0786283582222488	0.129684940194621	0.887110453909096	0.579217020041609	0
cg00078245	-0.00811907032088039	0.608627143174052	0.215648683151285	0.871998418693561	0
cg00078318	-0.00715475429037525	0.214929612563634	0.667703744178222	0.681566475216356	0
cg00078334	-0.0422158952416784	0.0118853448563903	1.92498821258498	0.229886204184271	0
cg00078456	-0.0237682771567451	0.614140945240735	0.211731946911402	0.873207717477956	0
cg00078513	-0.0440921521738829	0.0655719377010717	1.18328198240869	0.456043608123534	0
cg00078746	-0.010011869992658	0.636851883865621	0.195961562169499	0.878203573026718	0
cg00078759	0.0384236489946151	0.709767207707235	0.148884069571099	0.892810645799533	0
cg00078770	-0.00725746558386366	0.601450341955844	0.220800223860012	0.870416065518242	0
cg00078782	-0.122838318335082	0.179684768876226	0.745488734651485	0.644902933584193	0
cg00078857	-0.182540434235318	0.0506321999245678	1.29557320248983	0.415763485414335	0
cg00078911	-0.0191785157106614	0.582793177238164	0.234485541159359	0.865645355574632	0
cg00078940	-0.00186357464185429	0.514195286007913	0.288871909159777	0.846591193785814	0
cg00078996	0.00498940108850836	0.888288223509905	0.0514460955163531	0.917595059757817	0
cg00079002	-0.0163401379475218	0.0654050237270704	1.18438889245322	0.455655041581	0
cg00079019	-0.0220707549265789	0.562211243038545	0.250100473668498	0.860039204074861	0
cg00079023	-0.0235087933200717	0.189561016622433	0.722250970829732	0.656212190614896	0
cg00079056	0.0071876243675814	0.883117762488733	0.0539813800136915	0.916927020096026	0
cg00079076	0.000179696419321838	0.914509260918425	0.0388118922155527	0.920291197377071	0
cg00079169	-0.0025045242811122	0.84172895764527	0.0748277317177435	0.912124993051697	0
cg00079195	-0.0538180451602181	0.188362355508997	0.725005887255843	0.655031858931883	0
cg00079202	0.00802210754497539	0.880673700516925	0.0551849727619472	0.916590913974361	0
cg00079216	-0.00408718237874111	0.601074649011432	0.221071588495562	0.870325849674223	0
cg00079219	-0.0233665775046029	0.258314653490728	0.587850956778072	0.718152497531015	0
cg00079293	0.00469841686881942	0.952852015359546	0.0209745431215948	0.924281787695743	0
cg00079302	0.0490291578297167	0.250492975664677	0.601204448131436	0.712165019379406	0
cg00079375	-0.00705365362395427	0.401256886989722	0.396577500491208	0.803912767309737	0
cg00079536	-0.0705181553488561	0.0614723513490068	1.21132017457447	0.445711148248443	0
cg00079563	0.00269811246148518	0.827063305943138	0.0824612469534572	0.910085714280484	0
cg00079598	-0.0288095682735619	0.00457343270680512	2.33975770671302	0.15197803642362	0
cg00079638	0.00129964616413118	0.602770921378296	0.219847706904115	0.870620182165778	0
cg00079643	-0.0836508392136055	0.0164132560928463	1.78480525423757	0.263931286357582	0
cg00079784	0.00284885323208974	0.940760940604093	0.0265207223396341	0.923134266197688	0
cg00079785	-0.0017486184101743	0.968851065984885	0.0137429785654889	0.925837024988008	0
cg00079891	0.00219103606838208	0.437738187278615	0.358785564876577	0.819177666155049	0
cg00080012	0.00580890448036306	0.404586774555682	0.392988317885938	0.805450908115592	0
cg00080059	0.0168566805493338	0.0942490039276498	1.02572323094722	0.519266644461797	0
cg00080060	-0.00234776303458955	0.846714966032868	0.0722627638281469	0.912734306205157	0
cg00080068	-0.0100724307686776	0.188863119456817	0.723852841337913	0.65553905846208	0
cg00080105	0.0315758134824944	0.161030474946972	0.793091926149152	0.623295877465121	0
cg00080118	0.00649401600149138	0.162993483466979	0.787829758485034	0.625620327848184	0
cg00080123	-0.00204568182364299	0.500710517392243	0.300413286177597	0.842276728300921	0
cg00080125	-0.0606927434733931	0.53830509746157	0.26897150762821	0.853644260435042	0
cg00080188	-0.0828026084052318	0.341447409625248	0.466676177687788	0.773227058877085	0
cg00080312	0.00616336308116954	0.579494653997832	0.236950566171397	0.864904755242296	0
cg00080333	-0.0234643771599737	0.302263442439315	0.519614375835591	0.749378565299475	0
cg00080393	0.00441562855772153	0.365833449582584	0.436716587801676	0.786383146241613	0
cg00080417	-0.0540466684278211	0.48169385103577	0.31722889754747	0.835728256654772	0
cg00080418	-0.10802023460542	0.000141374217228464	3.8496297866946	0.0298974419443529	1
cg00080423	-0.0635078988932199	0.00596063133191728	2.22470773867469	0.171185153064671	0
cg00080483	-0.0525433205329583	0.319780362409616	0.495148209629816	0.760653276433562	0
cg00080485	0.0134413711962313	0.855326933482496	0.0678678522095548	0.91387736497061	0
cg00080578	-0.176764331400662	0.0769221196331962	1.11394875703473	0.483317402762971	0
cg00080706	-0.0884114244567578	0.0965179885414678	1.01539173747237	0.523899657111106	0
cg00080987	-0.0107609432288641	0.699300310367634	0.155336279008551	0.890966146822241	0
cg00081009	-0.0213444515739628	0.188920691907697	0.723720472521844	0.655604041900543	0
cg00081019	0.00524713343210147	0.954256433519824	0.0203349033906631	0.924418870614038	0
cg00081084	0.0273097212393497	0.233308284946171	0.632069838820828	0.697889517165492	0
cg00081087	-0.00409890391408861	0.905203870934682	0.0432535975343907	0.919310325190235	0
cg00081100	-0.0186907884010564	0.161788745586979	0.79105169223839	0.624243105449627	0
cg00081104	-0.0957375425641722	0.0455797905828302	1.34122767452489	0.399449745733093	0
cg00081128	-0.0828739425877568	0.00602119636144757	2.22031720948068	0.171898170930967	0
cg00081175	-0.121920967312104	0.109816925659007	0.959330718594385	0.547748074859747	0
cg00081237	-0.137416714515211	0.13557316029104	0.867826280168337	0.588184763722217	0
cg00081251	-0.0154684950990234	0.14600192027641	0.835641432161013	0.60290840774233	0
cg00081270	0.000847626837543295	0.870886955177783	0.0600382146005016	0.915439108747041	0
cg00081324	-0.0165370086308207	0.321559783815523	0.492738271985577	0.761938789164593	0
cg00081347	0.00200343163390478	0.770695686656813	0.113117071617841	0.902538333499846	0
cg00081381	0.043015262590051	0.141531950979537	0.849145506657637	0.596690495757464	0
cg00081425	-0.0452574455282358	0.435353538078498	0.361157921718485	0.81811035691093	0
cg00081439	0.0153691198785191	0.536524027686604	0.270410823822841	0.852889984868999	0
cg00081445	0.0109042405296984	0.301494498792809	0.520720607788252	0.748825399201002	0
cg00081574	0.00355332839685869	0.70796131293897	0.149990473999758	0.892453314103896	0
cg00081602	-0.0359544205571148	0.126699798331611	0.897224076383632	0.574454942721537	0
cg00081647	0.0366648353311067	0.500630181159448	0.300482971915378	0.842239731104694	0
cg00081666	0.00146573142207913	0.618470075039326	0.208681309065906	0.873946006521419	0
cg00081729	-0.0494617008832732	0.0986841880134675	1.00575242796479	0.528437015540614	0
cg00081799	-0.0692297565825134	0.237707858755532	0.62395646001459	0.702097962315939	0
cg00081827	-0.013917383631955	0.364961334796527	0.437753143691424	0.785950425365555	0
cg00081854	-0.0373693774376871	0.197297836112363	0.70487767789841	0.66424237424774	0
cg00081919	-0.106307130811698	0.107731895522359	0.967655698757636	0.544496539335582	0
cg00081935	0.00650473912035353	0.435124149501315	0.361386812583833	0.818055946456218	0
cg00081940	-0.0378853066824305	0.557420770071657	0.2538168530618	0.85890737856415	0
cg00081975	0.00492784460737896	0.377460272765761	0.423128750595124	0.792273347441409	0
cg00082012	-0.0360464874379118	0.267312766923806	0.572980298736347	0.72489946379304	0
cg00082140	-0.0947106824902064	0.152730420928945	0.816074451314655	0.612110539371018	0
cg00082178	-0.0301672542739312	0.0569845960748981	1.24424252579733	0.434097850057114	0
cg00082182	0.00375626450973018	0.553721411787899	0.256708682481315	0.857779696048829	0
cg00082235	-0.000800619378891158	0.90458484006348	0.0435506948699432	0.919252672170453	0
cg00082271	-0.122800795905011	0.0247902951250325	1.6057183029857	0.312675943330577	0
cg00082285	0.028806453560975	0.420684147119898	0.376043853440743	0.812479490815463	0
cg00082332	-0.0772149594364018	0.214983737897117	0.667594390357218	0.681615740362797	0
cg00082411	-0.00804465296257299	0.346288942894923	0.460561375376284	0.77591043278816	0
cg00082426	0.010495777747064	0.0987490298168407	1.00546716250922	0.528517548006976	0
cg00082491	0.00085708530066676	0.671599138664021	0.172889869522825	0.88603436490414	0
cg00082558	0.0138005921463934	0.357204809698813	0.447082702046674	0.781986340864815	0
cg00082664	0.0302375275548153	0.0364280548911028	1.43856401768516	0.36610099483398	0
cg00082713	0.0149072137541228	0.163174407473252	0.78734795566011	0.625787058578796	0
cg00082770	-0.0100241689331909	0.751514744048758	0.124062494523244	0.899708221115756	0
cg00082874	-0.00425766452855004	0.796652380933832	0.0987311415588475	0.906237719365777	0
cg00082939	-0.0474158938130158	0.258573631993208	0.587415764311425	0.718235033086665	0
cg00082995	-0.0172722964795852	0.365935759813753	0.436595148504811	0.786398200545427	0
cg00082998	-0.0192896233418387	0.0577523642242781	1.2384302322403	0.436266544824781	0
cg00083018	-0.0378852030538731	0.182640032014034	0.738404025392563	0.648236639969064	0
cg00083028	-0.00995091053138091	0.83667604386045	0.0774426657796274	0.911419810485512	0
cg00083046	0.0308173811687553	0.236128769389105	0.626851096251382	0.700565871048308	0
cg00083059	0.00272860904565825	0.783082967634225	0.106192222007398	0.904144871528685	0
cg00083067	0.017608382613644	0.680796128552947	0.166982922595726	0.887664528787313	0
cg00083072	-0.0361087607224317	0.45028805624529	0.346509572414274	0.824214764964696	0
cg00083084	-0.0083598272845172	0.685493613296773	0.163996587151478	0.888495088899181	0
cg00083139	0.00208747793303111	0.43015724473433	0.366372758287746	0.81613365661401	0
cg00083193	-0.0786866039096794	0.0108432125498479	1.96484202905478	0.221147662667163	0
cg00083194	0.00172513633873925	0.838112110253144	0.0766978839858076	0.911589340616987	0
cg00083206	-0.0766412347677371	0.0955911819848867	1.019582168309	0.521915751136902	0
cg00083223	-0.0759134490004823	0.0379559692243958	1.42071991417282	0.372398795643067	0
cg00083262	-0.0275921483452799	0.31600485686627	0.50030624240055	0.758200263051436	0
cg00083265	-0.0171394500376091	0.302746315477082	0.518921133660415	0.749718982968584	0
cg00083294	0.000206322105120625	0.985801560659471	0.00621049863284691	0.926818113276134	0
cg00083359	-0.0140463147855681	0.642351760551937	0.192227081229908	0.879628787176199	0
cg00083399	0.015062424377253	0.77216367535052	0.112290632608219	0.90278640263012	0
cg00083535	0.000298746585857384	0.991379896596736	0.00375989205344882	0.926818113276134	0
cg00083596	-0.0224519945029928	0.14108055698911	0.850532834397095	0.596075467895524	0
cg00083616	0.0261852680745802	0.425378427692787	0.37122453834382	0.814212023272052	0
cg00083685	-0.0244337869092437	0.0753821106214574	1.12273170691799	0.479894864967549	0
cg00083700	-0.0300918589174156	0.541178911199589	0.266659135444881	0.854384405278717	0
cg00083704	-0.0179492503879436	0.104605089588766	0.980447184239852	0.539375566634966	0
cg00083765	-9.84040769059377e-05	0.980851810793212	0.00839660181087218	0.926818113276134	0
cg00083790	0.00376040184992474	0.951857205091164	0.0214281983512176	0.924264004649716	0
cg00083848	-0.0561763073366365	0.00101095726503629	2.99526720242205	0.0768315296051946	0
cg00083937	0.0199224519494325	0.570039014423567	0.244095419469566	0.862318082272543	0
cg00084019	-0.00382531252549437	0.853100658639797	0.0689997227449158	0.913685718346626	0
cg00084093	-0.00147407157322054	0.979697336191631	0.00890807280121809	0.926818113276134	0
cg00084184	-0.105132838022771	0.111126083998848	0.954183989599487	0.550211239276512	0
cg00084202	-0.0354196026120162	0.119783482194932	0.921603065804642	0.563979718603086	0
cg00084340	0.0247875132983382	0.74177963722907	0.129725092765877	0.897956754466035	0
cg00084347	-0.0239433700692528	0.530007238146492	0.275718199332012	0.851052067871897	0
cg00084398	-0.00164753717896842	0.967781595281084	0.014222641313848	0.925691035031006	0
cg00084435	0.0187160973217881	0.525936779123257	0.279066457610641	0.850070134172008	0
cg00084577	-0.0763522405157579	0.000226914361134985	3.64413801727368	0.0379051283653796	1
cg00084587	-0.0381380519038156	0.275644061925864	0.559651358891616	0.730875368268764	0
cg00084591	-0.043619545355106	0.300305465124627	0.522436764198384	0.748039935224774	0
cg00084643	-0.0724820483768292	0.0134469524053431	1.8713761322798	0.242708778828384	0
cg00084669	0.000532123475246681	0.766619660367909	0.115420047226451	0.901889219083143	0
cg00084687	-0.000337830660686874	0.856422159682836	0.0673121039844788	0.913964518345203	0
cg00084764	-0.0100866148999006	0.756549653734316	0.121162563166042	0.900499001647146	0
cg00084770	0.0120741015076919	0.756722122393152	0.12106356946466	0.900561275933175	0
cg00084798	0.000108980522347231	0.997185083190483	0.0012242266950539	0.926818113276134	0
cg00084864	-0.0698783474122125	0.00363218123129004	2.4398324900558	0.137823386533623	0
cg00084888	0.000132204492877736	0.939474478449676	0.0271150133484743	0.922989421607001	0
cg00085029	0.0186358924087453	0.0381997046197194	1.41793999526949	0.373273950738152	0
cg00085061	-0.0752811205074159	0.0247639107541168	1.60618076979661	0.312506823592752	0
cg00085123	-0.129861472509041	0.0205468855363395	1.68725399845403	0.289656210120553	0
cg00085199	0.00993945561817573	0.807774306352061	0.092709964965219	0.907647570575	0
cg00085256	0.0738998780288268	0.294829059729497	0.530429712610208	0.744355274028496	0
cg00085281	-0.0451955639785307	0.26545660051032	0.576006471567611	0.723293003298446	0
cg00085370	-0.0292493214496941	0.232074406076491	0.634372752317212	0.696762573475371	0
cg00085420	-0.0343048644131384	0.0171112459103373	1.76671836729789	0.268568866732628	0
cg00085430	-0.0287058011174601	0.107315943579735	0.969335751525923	0.543935704498917	0
cg00085448	-0.0569300108698794	0.0966317252522209	1.01488026654539	0.524183157969216	0
cg00085493	-0.0639553950438418	0.0793644252748835	1.10037412438612	0.489104439298453	0
cg00085592	-0.0238938182427733	0.213683422592148	0.670229168785918	0.680419645495348	0
cg00085593	-0.00180112839153658	0.937935807544854	0.0278268837776839	0.922848408641357	0
cg00085620	-0.0686093221988747	0.394167899423377	0.404318747055438	0.800649398085704	0
cg00085713	-0.0948975572822335	0.194159930670946	0.711840391750446	0.660956368486198	0
cg00085732	-0.0733854103631864	0.0464624946336388	1.3328974760567	0.402095915236944	0
cg00085747	0.0131177834335197	0.640642005766414	0.193384588815388	0.879114735125873	0
cg00085790	0.0505773446278578	0.456401882271876	0.340652573152588	0.826333174568401	0
cg00085800	0.0041828798869436	0.833579953884546	0.0790527379289143	0.911007865334973	0
cg00085819	-0.0779408381833537	0.146249291332228	0.834906229664576	0.603337912302906	0
cg00085830	-0.00166779001888958	0.818573514337117	0.0869423114416968	0.908951114967781	0
cg00086113	-0.0117762991197346	0.301707745806254	0.52041353994854	0.748960983597918	0
cg00086186	-0.0277273669813261	0.717551918220663	0.144146670230199	0.894145246271955	0
cg00086243	0.00806395867113898	0.820357961263809	0.0859966028855036	0.909233077251185	0
cg00086266	0.00360965766999398	0.28454706889186	0.545845883682954	0.737211491604673	0
cg00086283	-0.00877531306583248	0.716632695740565	0.144703381411629	0.894040008861475	0
cg00086291	-0.0124401810848899	0.27843372332991	0.555278165005739	0.732916972997419	0
cg00086310	-0.0127310416454272	0.475685219839692	0.32268034246655	0.833820114645527	0
cg00086346	-0.0643309324476502	0.00818536981250226	2.08696169451705	0.195845928914606	0
cg00086429	-0.0297967170819656	0.350546214531631	0.455254718373517	0.77808058749032	0
cg00086493	-0.0246890690137348	0.0998970098364992	1.00044751108276	0.530556951884526	0
cg00086577	-0.105716985929939	0.0532792987367196	1.27344149999349	0.423437639026935	0
cg00086669	-0.113335632581531	0.00314133775570483	2.50288536587696	0.128489336723647	0
cg00086800	-0.00354221103335662	0.870730892119257	0.0601160472035995	0.915414132368843	0
cg00086809	0.0106041514814658	0.523730607835071	0.280892044342856	0.84958531302256	0
cg00086911	-0.0298744092334142	0.32617218998466	0.486553070429629	0.764575869362733	0
cg00086926	-0.0728223374524436	0.22315550748433	0.651392390290906	0.689005114743692	0
cg00086995	-0.053537207853012	0.227785587985142	0.642473757239041	0.693245777978731	0
cg00087005	-0.00414682913050572	0.634955505477955	0.197256706837849	0.877721735746402	0
cg00087055	-0.0310777437099554	0.0729278476948546	1.13710660349502	0.474481540589922	0
cg00087067	-0.0258149720447519	0.503207354255399	0.298253020406191	0.843127646185673	0
cg00087098	0.00591639716894956	0.525539112655557	0.279394956556066	0.849978554580597	0
cg00087153	0.0155234533701527	0.857474048988761	0.066779014785513	0.914080867121978	0
cg00087161	-0.0990173295445011	0.000117800660456116	3.92885227464533	0.0270492070936993	1
cg00087195	0.00108756525354037	0.612776138578587	0.212698154415616	0.872910417296147	0
cg00087273	-0.020600464430984	0.000188591597226515	3.72447766133068	0.0345644909158136	1
cg00087274	-0.0168587800114452	0.524098156069559	0.280587368269596	0.849624145619351	0
cg00087298	-0.00318464572979169	0.457637809305877	0.339478102015347	0.826928574890144	0
cg00087355	-0.0845177806981307	0.363380008985051	0.439638968679859	0.785166544418813	0
cg00087368	0.0292201543183226	0.325347658202226	0.48765231489758	0.764114287043334	0
cg00087420	-0.0291400137648178	0.59211426697976	0.227594474476292	0.868160463565048	0
cg00087511	-0.0186535102311622	0.127358153470667	0.89497324627187	0.575638337141291	0
cg00087544	0.00691321319924799	0.809026852601026	0.0920370633779487	0.907816160045233	0
cg00087546	-0.0611555482876419	0.111941596302296	0.95100850428711	0.551541072155799	0
cg00087568	-0.0828657176644415	0.00256013591642663	2.59173697758378	0.117496311187319	0
cg00087645	-0.0068459071137661	0.503490239572332	0.298008944059646	0.84324665698696	0
cg00087646	0.0932656867701458	0.0347845014853846	1.45861421635975	0.359705846910878	0
cg00087696	-0.0198236501055988	0.413380111412016	0.383650422028506	0.809222540503415	0
cg00087728	0.00548900065953262	0.546228833753217	0.262625378510821	0.855627267147181	0
cg00087735	-0.019493468539325	0.382389896617283	0.417493591033305	0.794781237797585	0
cg00087741	-0.0212638701185126	0.711698462561641	0.147703972351685	0.893190231612279	0
cg00087750	-0.00629383440940084	0.643089556707098	0.191728542977186	0.879803215685649	0
cg00087799	0.0108555001900454	0.160218881495578	0.795286304443194	0.62221319140594	0
cg00087806	-0.000149477070774675	0.994920804545753	0.00221148761368956	0.926818113276134	0
cg00087884	-0.0195236571360532	0.7224740797735	0.141177729489436	0.894990234449078	0
cg00087898	0.00608880154760076	0.407652945367192	0.389709415471442	0.80680480392495	0
cg00087906	0.00255544100800004	0.297083936457927	0.527120830176429	0.745897065246654	0
cg00087963	-0.045352360121517	0.0694859501312259	1.15810299968787	0.466061973485262	0
cg00087983	-0.0543161687239737	0.228216397948489	0.641653153595777	0.693615044884492	0
cg00088007	-0.0231543579126793	0.332029072686647	0.478823887517067	0.768013291383782	0
cg00088026	0.001966056156538	0.461798408343889	0.335547568276048	0.828675219166644	0
cg00088080	-0.0283430622447171	0.0483265163364797	1.31581451026921	0.408282565305708	0
cg00088130	0.000939956232977067	0.95328370934612	0.0207778285676254	0.924306739059382	0
cg00088227	0.00107532970921962	0.63212450672436	0.199197372259098	0.877114122036744	0
cg00088264	-0.0171238718128484	0.628310930748152	0.201825384781416	0.876252005124339	0
cg00088299	0.100648091866283	0.225082872220795	0.647657551569923	0.690765048882595	0
cg00088399	-0.0295259034744597	0.678005841700202	0.168766564234363	0.887231557276248	0
cg00088445	-0.0189820563380963	0.43551801474888	0.360993876146055	0.818207049619288	0
cg00088464	0.0124225326853533	0.865929423359188	0.062517503242136	0.914959184333453	0
cg00088507	-0.0122648974966924	0.150880162313399	0.821367857402507	0.609641810886394	0
cg00088575	-0.0796144973147269	0.121524270176279	0.915336978435823	0.566664258813934	0
cg00088665	-0.0670707661997618	0.421330343011974	0.375377263094516	0.812790463371816	0
cg00088688	-0.0465999865327503	0.47362408552918	0.324566220249575	0.833064002309499	0
cg00088747	0.00172146495614518	0.533015617530413	0.27326006581787	0.851917206282697	0
cg00088844	-0.0196223283792945	0.655771647435929	0.183247364166054	0.882621717139619	0
cg00088901	-0.00436284210856647	0.686978098647155	0.163057108338272	0.88872841270521	0
cg00088916	0.00854515709498488	0.85022934322373	0.0704639106835979	0.913165029132243	0
cg00088987	-0.0905461539489793	0.0064606190378627	2.18972586716784	0.177030153764346	0
cg00089091	0.00258153022930058	0.817302742320922	0.0876170438771792	0.908841686699321	0
cg00089101	0.0011744675166422	0.606628542511252	0.217077159532258	0.871497409424486	0
cg00089107	-0.0369306485066684	0.183502112262549	0.736358932290967	0.649304881538281	0
cg00089122	0.0439781372581005	0.541051226582823	0.266761614063442	0.85432428790245	0
cg00089154	-0.00761489562240203	0.83747484366068	0.0770282295728345	0.911498237826347	0
cg00089214	0.00233280826765219	0.963062231745585	0.0163456484616882	0.925133559534747	0
cg00089224	0.0103971297044562	0.32186674229395	0.492323895586537	0.76207167071341	0
cg00089314	-0.019668629969676	0.409254024583989	0.388007041064404	0.807529902064011	0
cg00089353	0.000840165291961781	0.740184768836812	0.130659855850179	0.897624848398482	0
cg00089372	0.00124007479901059	0.591703586535044	0.22789579829497	0.868019068451988	0
cg00089424	0.0261540020323224	0.377177121014796	0.423454658772401	0.792103211264372	0
cg00089425	-0.0196016346388748	0.0803726744450909	1.09489158004316	0.491116290736115	0
cg00089453	0.0120378668819685	0.872291897723332	0.0593381614464339	0.915620657803115	0
cg00089464	0.00260748496683034	0.869400053921911	0.0607803372093781	0.915367678173939	0
cg00089486	-0.000916451336184731	0.925671883459325	0.0335429274167791	0.921746117199283	0
cg00089528	-0.0800861291934105	0.137302342830276	0.862322052205487	0.590653172604139	0
cg00089550	0.0376423850153466	0.0540065054437161	1.26755392335963	0.425722969668589	0
cg00089566	-0.0302925985595738	0.524526044523477	0.280232942719212	0.849714933538008	0
cg00089666	-0.00365555455594145	0.828035237329616	0.0819511812680372	0.910220695818646	0
cg00089695	-0.00919104809765132	0.337664384857316	0.471514744148793	0.770989362821915	0
cg00089719	0.0184957277403773	0.201999678561167	0.694649321638637	0.668980175376806	0
cg00089783	-0.0678457348546122	0.0109888299062095	1.95904854891685	0.222306668494711	0
cg00089798	0.00987791072069671	0.288339674579395	0.540095596025173	0.739930282444337	0
cg00089814	-0.0699248592369452	0.0145708033653578	1.83651650262099	0.251147379834731	0
cg00089821	-0.0126623436242437	0.572607716452406	0.242142803729511	0.863060140443299	0
cg00089823	-0.0660737882822189	0.327341270410087	0.484999236423001	0.765199687681209	0
cg00089864	-0.0561198456368133	0.138031907685466	0.860020509758453	0.591676745041302	0
cg00089896	-0.0322254136882715	0.185251552126995	0.732238144604423	0.651410890362785	0
cg00089915	0.0534851256132189	0.0841086770104697	1.07515919821661	0.499223753776347	0
cg00089960	0.0437531993177371	0.653885695811241	0.184498163016795	0.882178675823877	0
cg00089966	0.00269604043281948	0.880434156096969	0.0553031175081744	0.916581321151037	0
cg00090027	-0.0788023625318325	0.114373480684776	0.941674661971182	0.555300675402908	0
cg00090068	-0.0808670692563903	0.15233341702587	0.817204816046768	0.611661941529448	0
cg00090091	-0.00898221730665353	0.12267858328892	0.911231247959827	0.568437971210612	0
cg00090103	0.0128658989351074	0.707576639153392	0.150226513883076	0.892433153751265	0
cg00090105	0.0025812174966435	0.87261634744312	0.0591766552755814	0.915639460072959	0
cg00090197	0.00207800301883007	0.922900175277053	0.0348452715319284	0.921386351659136	0
cg00090261	0.00502704743981859	0.543909721628121	0.264473178706954	0.855049478124496	0
cg00090309	0.00553677230133801	0.794580035109873	0.099862351375476	0.905913201189469	0
cg00090431	0.00723722607581075	0.850843082171676	0.0701505278481484	0.913316504472391	0
cg00090452	-0.0340245546146168	0.245651886298782	0.609679896678733	0.708518806743232	0
cg00090534	-0.0286777155700493	0.0230164524327903	1.63796161413767	0.303527894086582	0
cg00090591	0.000723041497557684	0.982684411692558	0.00758593309990353	0.926818113276134	0
cg00090619	-0.0019980039034311	0.711004240893551	0.148127808846641	0.893048087590328	0
cg00090632	-0.0928848827839686	0.00100921603661308	2.99601585708705	0.0768071190313957	0
cg00090674	-0.0674315401938164	0.464972333713632	0.332572887266946	0.830032276344398	0
cg00090731	0.00470733734168525	0.351681661007392	0.453850278060512	0.778659167327039	0
cg00090737	-0.0656090761028341	0.00269792665463762	2.56896986115749	0.120429391770956	0
cg00090764	-0.101213053697514	0.0924933914874151	1.03388929583477	0.515704090325919	0
cg00090767	0.000745282770575931	0.899135357391306	0.0461749239029096	0.91876979872443	0
cg00090782	0.0156879548735057	0.332829919195101	0.477777640442334	0.768477210593735	0
cg00090787	0.00098818590279323	0.977483664900531	0.00989049153090664	0.926742395362287	0
cg00090792	-0.0419099842308637	0.0400628445667558	1.39725821790348	0.380155366848716	0
cg00090800	0.00657008712747215	0.277819671524077	0.556237006503765	0.732531964422916	0
cg00090809	0.00119950144617948	0.92483736848444	0.0339346306982908	0.921635111492997	0
cg00090813	-0.0472906652643336	0.144983609260036	0.838681093008349	0.601662681556406	0
cg00090936	0.00371671820236653	0.528754478848032	0.276745940882628	0.850846741683939	0
cg00090974	-0.0365157036767429	0.188923856900577	0.723713196836922	0.655604041900543	0
cg00091004	-0.0531442423235645	0.352981914492251	0.452247545709714	0.779509013065439	0
cg00091044	-0.0263083007745035	0.0933826128988536	1.02973397842751	0.517409389964637	0
cg00091129	0.0097089221405608	0.356792709657023	0.447584028141411	0.781738502992059	0
cg00091147	-0.00134487170902733	0.947267897531473	0.0235271804834482	0.923791232508709	0
cg00091195	-0.0383549088364437	0.196576352329706	0.706468727960776	0.663551242098394	0
cg00091213	-0.0570333661271765	0.0561816316127532	1.25040565228065	0.43190774841588	0
cg00091246	-0.102604103530283	0.00482684344861058	2.31633678663959	0.156148735013356	0
cg00091285	0.00218506411114627	0.375921398400094	0.424902952438406	0.791440941982664	0
cg00091302	-0.122167160344966	0.00808595836735616	2.09226849907383	0.194770900640829	0
cg00091337	-0.0432087834445555	0.0986479875979396	1.00591176985451	0.528368971604068	0
cg00091483	0.0218357998166357	0.292753433057054	0.533498003346999	0.742670674591307	0
cg00091513	-0.019776175565788	0.548561990011405	0.260774288055215	0.856342418477508	0
cg00091524	-0.0569038515592815	0.324189237180163	0.489201407472867	0.763537938533326	0
cg00091589	0.00492106759129817	0.738655288157121	0.13155818863886	0.897425960496192	0
cg00091596	-0.000461674725951771	0.933096816683942	0.0300732921911705	0.92246954175552	0
cg00091633	-0.055019667970831	0.159022469145641	0.798541507525233	0.620641346811042	0
cg00091673	-0.0926429128096347	0.0218480616529305	1.66058708733328	0.296738072504965	0
cg00091742	-0.00469958726212261	0.499556304467942	0.301415555803041	0.841916042950504	0
cg00091760	-0.0459332995696148	0.0808421103542571	1.09236235790728	0.492291987085766	0
cg00091783	0.00475199475663946	0.567244064999755	0.246230039385451	0.861548081320634	0
cg00091953	-0.117398532166483	0.0181959910163155	1.74002428626094	0.27541194303105	0
cg00091964	-0.00103579062360038	0.887690768186117	0.0517382966756079	0.917480061899172	0
cg00091986	-0.0868591785799404	0.038620136863924	1.41318619147994	0.374795587393773	0
cg00092123	-0.0454417907712352	0.391759166077365	0.406980833454777	0.799335955036386	0
cg00092146	-0.0560126441400819	0.00280545210815158	2.55199714073455	0.12233340284015	0
cg00092151	-0.0855618520791544	5.30093816329912e-05	4.27564726189216	0.0181124368639478	1
cg00092235	-0.0316514425316507	0.621229526098532	0.206747911093945	0.874485524385893	0
cg00092273	0.00837034761244335	0.44431384883697	0.352310150005262	0.82155640775565	0
cg00092287	-0.0022873440065471	0.583131906669236	0.234233195054207	0.865767717754862	0
cg00092301	0.00314996492618585	0.955287703385462	0.0198658125255852	0.924438920719248	0
cg00092309	-0.0477463054759217	0.137614938998678	0.861334418044366	0.591103656274796	0
cg00092348	-0.0350005576562828	0.00876432109566803	2.05728171970989	0.201610612738773	0
cg00092383	0.00452595229274943	0.567036392807101	0.246389066877641	0.861491393465898	0
cg00092389	-0.000296032735644597	0.908015962187994	0.0419065168652229	0.91960249689207	0
cg00092400	-0.0200509856573677	0.311647012181152	0.50633703241536	0.75556297481189	0
cg00092427	0.0177998380519716	0.654892222169754	0.183830167440821	0.882392095401352	0
cg00092443	-0.0444939743229935	0.201238516885205	0.69628889205661	0.668185429804504	0
cg00092475	-0.0485675837217533	0.305971039916602	0.514319677438718	0.75182829505364	0
cg00092518	-0.138839572461075	0.200533552146293	0.697812953253718	0.66744425441884	0
cg00092551	-0.106589394179465	0.0275641057387889	1.55965609275516	0.326807847301948	0
cg00092590	-0.0229033352304857	0.582004191236108	0.23507388781719	0.865449855764223	0
cg00092611	0.000312876096766412	0.893173744896758	0.0490640516261789	0.918165649171033	0
cg00092682	-0.154668471063156	0.148173816470621	0.829228532975944	0.606040527681577	0
cg00092711	-0.028054028117543	0.408352439361207	0.388964845737417	0.807096922004064	0
cg00092736	-0.0563598006475258	0.601273810156985	0.220927712422607	0.870352244487574	0
cg00092821	-0.0401640060382444	0.00503043629190252	2.29839434676341	0.159097574678647	0
cg00092931	0.00348487382410607	0.890275108501419	0.0504757690383269	0.917764203996472	0
cg00092967	0.00244147573671593	0.794233081116544	0.100052027814616	0.905866253480786	0
cg00092992	-0.128917066228705	0.00282555027047879	2.54889696159301	0.12273124587493	0
cg00093042	-0.0257306612383217	0.426187468023414	0.37039932479614	0.814599480582061	0
cg00093057	0.0269732624600249	0.515396110591587	0.287858863152179	0.846960752934319	0
cg00093058	-0.00557172282354651	0.490331763243105	0.309509972643282	0.838875243694402	0
cg00093087	0.0409178534344794	0.495025288174601	0.305372614734789	0.840325731509472	0
cg00093095	-0.0533021179553571	0.162720487801798	0.788557762495866	0.625393155494332	0
cg00093129	-0.0182612911955891	0.159684490127305	0.796737264069635	0.621470577490382	0
cg00093149	-0.00672344446679257	0.949534940377171	0.0224890497433845	0.923995059796243	0
cg00093177	-0.00887200046745623	0.221811860534082	0.65401523534291	0.68785314740433	0
cg00093449	0.00684887800664031	0.884636876052076	0.053234961041327	0.917106998547193	0
cg00093478	-0.0103318030376147	0.620746516549143	0.207085708902242	0.874408913282058	0
cg00093522	-0.0767506489153149	0.0399954093123184	1.39798985429062	0.380006059872914	0
cg00093544	-0.0661099684431207	0.0872497598103123	1.05923575993554	0.50518593772036	0
cg00093634	-0.00530108588202702	0.80579361689691	0.0937761772025791	0.90729076512015	0
cg00093688	-0.033312540513828	0.43303134959683	0.363480661466336	0.817188950018437	0
cg00093695	-0.0298397813559217	0.565427149680101	0.247623342162081	0.860976074632196	0
cg00093698	-0.0207781804383496	0.136420250672542	0.865121156786973	0.589599956697118	0
cg00093815	0.00380732633514583	0.588385530750152	0.230338015741637	0.86722845954654	0
cg00093890	-0.00211522851301961	0.836349801381684	0.0776120418959489	0.911402731444702	0
cg00093900	-0.000233106704909059	0.941022661280548	0.0263999179642495	0.923160700121737	0
cg00093930	-0.0937755186989083	0.0494681194722252	1.30567459900228	0.412056993142363	0
cg00093971	-0.105612707439716	0.0406373385186821	1.39107474325613	0.382275924715689	0
cg00094006	-0.00052732934886798	0.958537211513863	0.0183910226487872	0.924592505321744	0
cg00094036	0.000104066993514631	0.949984425402719	0.0222835147291553	0.92402515355537	0
cg00094051	-0.104384719618146	0.196186886505262	0.70733002503321	0.663079184799485	0
cg00094063	-0.0213766947731937	0.687598732857179	0.162664932324778	0.888830819064112	0
cg00094155	-0.00261880538348683	0.788456412457745	0.103222310391276	0.905046198580174	0
cg00094177	-0.0138017109558303	0.824508693066894	0.0838047610854655	0.90972376836158	0
cg00094204	-0.0377675779973125	0.0166584119942933	1.77836640118773	0.265520491727002	0
cg00094226	-0.0105343754469381	0.658501301914706	0.181443362063149	0.883241379620227	0
cg00094256	0.000550426381421538	0.757384689522661	0.120683478358354	0.900630263699342	0
cg00094308	-0.0137538017085593	0.353241753504132	0.451927968048277	0.779716854100372	0
cg00094359	0.0178297710312095	0.200072341862821	0.698812944380162	0.667016073311851	0
cg00094401	-0.000584234554992833	0.965754991441129	0.0151330385548874	0.925432310155748	0
cg00094412	-0.0205928926204456	0.427269181462882	0.36929843131877	0.81518163196452	0
cg00094518	-0.0164085490786463	0.214105941417748	0.669371280911351	0.680814148992985	0
cg00094538	-0.0320041172501777	0.491370317636785	0.308591081628624	0.839237417704596	0
cg00094558	0.0090862137798788	0.873534645092906	0.0587198658678865	0.915737099022967	0
cg00094579	0.0151847435476968	0.406068179764816	0.391401041275769	0.806097320752636	0
cg00094585	-0.00677457382596788	0.614902263270599	0.211193908444824	0.873348669987136	0
cg00094597	-0.029858470539041	0.27844238520767	0.555264654619293	0.732917947907614	0
cg00094620	-0.0478074297741761	0.51255073188891	0.290263142001008	0.846057700194234	0
cg00094649	-0.0137985489716904	0.528808308805996	0.276701729694416	0.850846741683939	0
cg00094735	0.00236189196452459	0.953583779514947	0.0206411449015161	0.924316328044782	0
cg00094739	-0.0109896007425178	0.327731948233424	0.484481220304604	0.765381607503716	0
cg00094744	0.0116548525694807	0.564423281561333	0.248395080592598	0.860672222266588	0
cg00094755	-0.0006458733024273	0.907996006760457	0.0419160614411527	0.91960249689207	0
cg00094817	-0.0031513938471744	0.687931295943883	0.162454932814437	0.888910674525146	0
cg00094824	-0.0331931914235036	0.525221887695888	0.279657183748826	0.849915473910261	0
cg00094851	0.000391716831348991	0.950265406600572	0.0221550804753217	0.924061853820273	0
cg00094898	0.030761645401773	0.0916772527677891	1.03773840940009	0.514219262059594	0
cg00094901	-0.000370221104560527	0.894893842061584	0.0482284803727116	0.918423802451231	0
cg00094913	-0.0074791088332378	0.912703694284926	0.0396701916038428	0.920124845742778	0
cg00094943	-0.0672083029533308	0.388402509776215	0.410717972434374	0.79783657956947	0
cg00094955	0.00618513097132206	0.872764486107163	0.0591029340529485	0.915651567539126	0
cg00094998	-0.0786940496758865	0.00215842729552365	2.66586257553895	0.10911892548296	0
cg00095018	-0.0475976575387369	0.534327687510507	0.272192321191444	0.852209400343446	0
cg00095027	0.00212933671081878	0.392125643503042	0.406574755588834	0.799472901123306	0
cg00095138	0.0243442929028082	0.729261179465846	0.137116904485129	0.896028955982507	0
cg00095165	-0.0206329909229422	0.38969464309806	0.409275564155842	0.798417470165394	0
cg00095214	-0.0560549289563749	0.433353581568546	0.363157609740416	0.817355013737218	0
cg00095248	0.00604474007923912	0.528941257891275	0.27659255630171	0.8508940116734	0
cg00095276	-0.00381010316512023	0.655075958546532	0.183708338992989	0.882403573690465	0
cg00095326	-0.0385091403062879	0.393300406697518	0.405275604502034	0.800166022741222	0
cg00095333	-0.147607014469888	0.178080494710714	0.749383646530062	0.643276407163096	0
cg00095396	-0.0475365108130246	0.293480011822071	0.532421472102852	0.743290765816399	0
cg00095431	0.018010873161572	0.654979172794413	0.18377250960252	0.882395116631693	0
cg00095463	0.00322417420829907	0.575605783080419	0.239874851380155	0.863875992407175	0
cg00095491	-0.0544960102172739	0.434770283848027	0.361740147202709	0.817904900080309	0
cg00095493	0.00712962225757259	0.428259266690474	0.368293230980088	0.815357471449999	0
cg00095523	-0.0272979849848583	0.345963589492296	0.460969605584835	0.775723764804694	0
cg00095526	0.0106826896757057	0.799395795632123	0.0972381402122294	0.90657250777765	0
[truncated: 476,157 more rows]
