# Supplementary material for: Associations in cell type-specific hydroxymethylation and transcriptional alterations of pediatric central nervous system tumors
Source: Nat Commun. 2024 Apr 30;15:3635. doi: 10.1038/s41467-024-47943-9 (PMC11061294; doi:10.1038/s41467-024-47943-9)
Supplement: Supplementary file 4 — Supplementary Data 1–21 [file 41467_2024_47943_MOESM4_ESM.zip › SupplementaryData_03302024/SD2. ATC_5hmC_AllAdjusted_Results.csv]

	beta	pVal	log10.pVal	qVal	sig
cg00000155	0.0174852400911443	0.206779023855111	0.684493519185553	0.661250203970466	0
cg00000158	0.00750889083340072	0.647150283608067	0.188994854164674	0.859578446920547	0
cg00000292	-0.0857855557568494	0.136057237435492	0.866278351387372	0.590563929413849	0
cg00000622	0.000549697317072655	0.849307032252834	0.07093527994684	0.895133658459825	0
cg00000658	0.0528772412283794	0.162988871713975	0.787842046627933	0.620981076087123	0
cg00000714	-0.0262977811586826	0.050036252650084	1.30071522324582	0.464184997058179	0
cg00000734	0.00651748430339473	0.45331471366686	0.343600184403433	0.802187108322049	0
cg00000765	0.0276116276001235	0.730613447597948	0.136312338469796	0.876604318612696	0
cg00000769	-0.00205457246913979	0.49861217602928	0.302237120301236	0.818722533966438	0
cg00000924	0.018196250369576	0.331828454702855	0.479086375422646	0.74648512616562	0
cg00000948	0.04054989828596	0.243665020392783	0.613206811975532	0.68994097101736	0
cg00000957	0.0338688820178714	0.118764972647124	0.925311626939962	0.569326190422101	0
cg00000974	-0.00293986274312529	0.587016890007678	0.231349402787128	0.844904271011301	0
cg00001099	0.150218709792636	0.0988306566694516	1.00510831900348	0.542396637369774	0
cg00001136	0.0681079022642114	0.581734663429032	0.235275057419728	0.843502580637344	0
cg00001245	0.00138337418029129	0.606861410166738	0.216910478071386	0.849912609999165	0
cg00001249	-0.0771903247080162	0.0332539280479267	1.47815704723965	0.433679676631049	0
cg00001269	0.00671144367198395	0.79647383412448	0.098828487134678	0.88735542756645	0
cg00001503	0.00311694705003366	0.70330542995542	0.152856029550091	0.87152033043683	0
cg00001506	0.0306788362183302	0.594902153161721	0.225554459206549	0.846796170820166	0
cg00001534	-0.0960755722209577	0.0155736720366981	1.80760897527696	0.41729014937643	0
cg00001582	0.00986570996391773	0.147314608908068	0.831754182868428	0.603797005070735	0
cg00001583	0.000842458161846642	0.950377502000314	0.0221038531633514	0.908181830543559	0
cg00001594	0.000934271243165558	0.880349381382937	0.0553449366071764	0.899585078867288	0
cg00001687	0.0524484095129439	0.0284579710119272	1.54579606734858	0.425694794713047	0
cg00001747	-0.0022509043722309	0.402205693726182	0.395551785712525	0.781180342995473	0
cg00001791	0.00739230663086758	0.41044971033331	0.386740046492586	0.785045109927344	0
cg00001809	0.00690022938022226	0.895577629549481	0.0478967631106001	0.90176120180156	0
cg00001814	0.0147447983854888	0.877672882318305	0.0566673199428965	0.89930673087513	0
cg00001930	0.0310243068677214	0.16846515470714	0.773489914871972	0.626904619040476	0
cg00001997	0.0478593862907948	0.551290124392063	0.258619787242203	0.835121907690223	0
cg00002028	-0.00477721033711249	0.172297641055546	0.763720668481004	0.630350258354529	0
cg00002033	0.10541619490724	0.0530137868258558	1.2756111725924	0.469432937607521	0
cg00002116	0.000894919875292242	0.711953267391809	0.147548512514763	0.873020683862038	0
cg00002145	0.0448178135934367	0.258378565596537	0.587743517105958	0.700606399894869	0
cg00002186	0.0298898040901379	0.11189729680123	0.95118040496843	0.560772876393927	0
cg00002190	0.000527867401950739	0.99114208346425	0.00386408351533138	0.911429691929828	0
cg00002224	0.0467375500561828	0.0781432096843174	1.10710875436591	0.510634488656129	0
cg00002236	0.0152555169254635	0.183514190043867	0.73633034874441	0.640866357904604	0
cg00002398	0.047486922532183	0.0347984075084855	1.4584406303667	0.436389071544638	0
cg00002406	-0.00169891209481215	0.797570268933735	0.0982310436114937	0.887521260134785	0
cg00002426	0.0378564749638788	0.593926200530648	0.226267515782251	0.846579033516323	0
cg00002449	-0.0115529380860265	0.408189894379352	0.389137751382835	0.784129028035548	0
cg00002464	-0.0120418121493494	0.294030414531357	0.531607743805694	0.723605262210272	0
cg00002490	-0.00229624515108296	0.596355465827467	0.224494795915779	0.847109713699417	0
cg00002531	0.16756595397359	0.0391094310711839	1.4077185017273	0.444077748682545	0
cg00002559	0.0144255075601476	0.121632986679274	0.914948629092693	0.572982540755578	0
cg00002591	0.0510218568702266	0.489245167130206	0.310473455703788	0.815406570788352	0
cg00002646	0.0772078700330533	0.0803641361168602	1.09493771942873	0.514183038384593	0
cg00002684	-0.0145544504794237	0.746196784374439	0.127146626819508	0.879380481361987	0
cg00002719	0.000128998314405041	0.953672117414028	0.0206009146815411	0.908547094744822	0
cg00002769	0.0727916214226174	0.146341556113331	0.834632331236206	0.602793899861008	0
cg00002776	0.0136397605773947	0.0530098433220213	1.27564347938954	0.469432937607521	0
cg00002780	0.0981264149160621	0.192184152433205	0.716282427253164	0.648524148585721	0
cg00002808	-0.0145079569425075	0.534407576636254	0.272127393219654	0.830170546167504	0
cg00002809	0.0256460761146254	0.207198528877684	0.683613332433427	0.661554897483755	0
cg00002810	0.0286777489683432	0.0506614316117186	1.29532254189871	0.465193178303701	0
cg00002907	0.0707336390574478	0.282351211864938	0.549210343910364	0.71640760874864	0
cg00002934	-0.00120177554162203	0.640625720712708	0.193395628676638	0.858102979479282	0
cg00003009	0.0169906629769211	0.302340653588579	0.519503452418204	0.729013808296268	0
cg00003014	0.0503239405481186	0.0297245861302277	1.52688418355905	0.428030235200394	0
cg00003036	0.00791532893354456	0.436075969905446	0.360437844592343	0.795716573662583	0
cg00003091	0.0212605923327769	0.108280088085314	0.965451399604982	0.555675397811203	0
cg00003167	-0.0856065062351545	0.29659448260172	0.527836932194739	0.725145026621468	0
cg00003173	-0.0183992390133267	0.563426390260279	0.249162815007332	0.838758631147537	0
cg00003202	0.0012446701315567	0.594524171910237	0.225830483326494	0.846703698098389	0
cg00003287	-0.0129332844388493	0.759993869632869	0.119189910870991	0.881704275397823	0
cg00003298	0.0353196760971021	0.170547617748239	0.768154342548111	0.628982488911749	0
cg00003345	-0.0740936460668066	0.211679684426284	0.674320820605676	0.665367348382148	0
cg00003407	0.00340910886583856	0.702961927900738	0.153068195535463	0.871472710395698	0
cg00003555	-0.000766610948095759	0.749043261842924	0.125493098405906	0.879947199929312	0
cg00003578	0.000906180656370818	0.979033828378492	0.00920230183905652	0.910960521293123	0
cg00003625	-0.00394436646490993	0.942796545670602	0.0255820173642437	0.907397685415635	0
cg00003784	-0.000800544900001295	0.859809102684064	0.0655979613770331	0.896707772995551	0
cg00003858	0.0376139335986091	0.144386799633892	0.840472509731829	0.600653689666122	0
cg00003911	-0.00855251945295305	0.515204165898309	0.288020633964757	0.824047731643756	0
cg00003929	0.0234662963390027	0.46532707864432	0.33224167395798	0.806866382770593	0
cg00003937	0.0092636422814666	0.730465221292552	0.136400456745831	0.876587985836987	0
cg00003965	-0.0113791445777927	0.487848588467838	0.311714947251904	0.814929056175299	0
cg00004055	0.0196662894606616	0.180724120214187	0.742983880771358	0.63852981640146	0
cg00004067	0.00510475205214922	0.579239130391882	0.237142107136809	0.842990796015396	0
cg00004072	-0.047325887515732	0.323387350417273	0.490276971910817	0.741543202373574	0
cg00004089	0.113103724583415	0.211059459150658	0.675595179094143	0.664769406586101	0
cg00004105	-0.000223393326215823	0.996530397381026	0.00150944938346438	0.911429691929828	0
cg00004175	0.0544755879479587	0.0916795328788606	1.03772760816737	0.53208751648688	0
cg00004207	0.0273659890212098	0.146164872559604	0.835156987751327	0.602605816852817	0
cg00004429	0.0257729825452839	0.556854212751877	0.254258490436162	0.836785196892986	0
cg00004438	0.0173640151955102	0.0630615531768491	1.20023533698443	0.486966872592038	0
cg00004454	0.113713046587815	0.077874653686462	1.10860387166366	0.510181655982077	0
cg00004533	-0.00601319797325145	0.439640223971167	0.356902579557131	0.797275062774921	0
cg00004562	-0.0349124803229158	0.561668536041949	0.250519904067761	0.838239676633847	0
cg00004608	0.0644521425329868	0.397427043534816	0.400742583984296	0.779229193032078	0
cg00004633	-0.0350556097223854	0.280641997525603	0.551847337125131	0.715286144747717	0
cg00004778	0.0767226466701364	0.572061712433703	0.242557118193442	0.840935702297516	0
cg00004806	-0.00744485320610802	0.872311144366696	0.0593285790820715	0.898469565992286	0
cg00004836	0.0161469995268892	0.509223763603782	0.29309133761622	0.822074797116271	0
cg00004883	0.0716478514578097	0.0927171500462494	1.03283992624862	0.533484901473791	0
cg00004905	-0.00955926271746011	0.77411620345245	0.111193841991274	0.884069950312534	0
cg00004915	0.0233384928893908	0.418527306850434	0.378276201165164	0.788032889180344	0
cg00004939	0.0299598694111891	0.0339238841111165	1.46949442907294	0.434804359965564	0
cg00004979	0.00501424380755561	0.671671953738981	0.172842785675843	0.865009596750381	0
cg00005010	0.00283032846065207	0.383542150839208	0.416186900630407	0.773021941605415	0
cg00005072	0.021863953310014	0.52865898061866	0.276824385797034	0.82855340615833	0
cg00005077	0.00432040915120231	0.610398713622508	0.21438639030094	0.851071516680587	0
cg00005083	0.00808484887638032	0.581455480861941	0.235483531419022	0.843485045011658	0
cg00005112	0.0557467073635253	0.390685206656844	0.408173033077584	0.776141711066236	0
cg00005297	0.026149678245389	0.496079760265384	0.304448491537428	0.817735289201651	0
cg00005306	0.000596888683105305	0.821168830485071	0.0855675437208861	0.891283902490667	0
cg00005325	0.00302600095160673	0.974818952196992	0.011076035955756	0.910565320363184	0
cg00005423	0.0628429130856811	0.430078834627367	0.366451929756348	0.793297247842121	0
cg00005437	-0.12860204138257	0.0625052788862875	1.20408330274597	0.486040065128182	0
cg00005440	-0.00118914270406564	0.950584786117314	0.0220091407651952	0.908217944734244	0
cg00005461	0.0266587235532747	0.65621447834572	0.182954191816038	0.861601384256942	0
cg00005541	0.063437036183769	0.209836220680148	0.67811954434173	0.66375791868714	0
cg00005543	0.00231395716120399	0.432245507462007	0.364269511864564	0.794198515356527	0
cg00005597	0.0267039275468985	0.780242072726421	0.10777063508001	0.885038597612531	0
cg00005619	0.000468455401525958	0.995816044155384	0.00182088084021576	0.911429691929828	0
cg00005622	0.0246770399142385	0.0645680208883786	1.18998252520062	0.489671959877521	0
cg00005644	0.0538057597767187	0.153876473425147	0.812827775507598	0.611366318905743	0
cg00005734	0.0849216404155544	0.393801570566515	0.404722556133374	0.77748697642274	0
cg00005849	-0.0104040726195071	0.801980566138458	0.0958361555575942	0.888293405316241	0
cg00005888	0.0255906734398825	0.0272156159672904	1.56518183190844	0.424407999947733	0
cg00005893	0.0559717439093782	0.41712849941266	0.379730136898773	0.787561330419826	0
cg00006032	0.00183040548988574	0.746048080216729	0.127233182849119	0.87937898610668	0
cg00006040	-0.029340991328335	0.675217689054868	0.170556188778298	0.865716492415999	0
cg00006081	0.0209791320225367	0.388322448462337	0.410807502676928	0.775158997824375	0
cg00006122	0.00360603160462617	0.667273120318672	0.17569636942826	0.863966891696721	0
cg00006166	0.0608727386142344	0.180705631554717	0.743028312768191	0.63852981640146	0
cg00006387	-0.0255175525498078	0.382340252243647	0.417549977662209	0.772583669510888	0
cg00006397	-0.0548422946862088	0.166539754250404	0.778482080531403	0.624793713770631	0
cg00006414	-0.00167106229036205	0.91593233841803	0.0381366072677647	0.90428360219903	0
cg00006600	-0.0853244093532007	0.190980150022475	0.719011769839696	0.647302957240829	0
cg00006609	0.108912035015868	0.222036884336334	0.653574875399945	0.673728379411457	0
cg00006626	0.0589808037500358	0.272533461020433	0.564580168453769	0.710066717182034	0
cg00006735	-0.00347664675099415	0.768908271384494	0.114125467230673	0.883338877703458	0
cg00006787	-0.119854402057059	0.0015976671561691	2.79651369266622	0.375453638691086	0
cg00006884	0.00337351853534718	0.64705759832509	0.189057058556381	0.859555745234831	0
cg00006899	0.0241276965517125	0.730847020234749	0.136173519377001	0.876676813472741	0
cg00006948	0.00124749596878224	0.723595655896158	0.140504049089712	0.875267860543194	0
cg00007032	0.00692134883123502	0.48677497457903	0.312671757232453	0.81456675563837	0
cg00007064	0.00478390104908529	0.704594066796523	0.152061018220316	0.871725056756359	0
cg00007127	0.0295229154075078	0.399744211463469	0.398217816381416	0.780188434202357	0
cg00007221	0.14860535146426	0.109092286430911	0.962205955909558	0.556942819774361	0
cg00007226	0.00810668257853997	0.524828746683527	0.279982385171816	0.827382275636363	0
cg00007239	0.00837960973924817	0.368860525973478	0.433137818801854	0.766092434947408	0
cg00007266	0.0225651483545859	0.493391047499771	0.306808734977459	0.816749078154529	0
cg00007269	0.0024837766241466	0.66037052977005	0.180212316153985	0.862356194907103	0
cg00007300	0.00113441785503718	0.735375554246912	0.133490811279956	0.877456128614123	0
cg00007324	0.0364844355555113	0.0274930344056631	1.56077732443778	0.424518770115437	0
cg00007326	0.0278842045025184	0.0510027691483045	1.29240624364363	0.465672609765806	0
cg00007426	-0.0229539506856351	0.241811980241077	0.616522186421058	0.68847729692255	0
cg00007466	0.06317166221601	0.150625850929867	0.82210048661648	0.60762893312868	0
cg00007540	-0.0244522393865295	0.00596885188130407	2.22410919811125	0.41729014937643	0
cg00007644	0.0337817580598257	0.171358612303701	0.766094063501514	0.629807463213018	0
cg00007898	-0.000357401672171587	0.89230310010475	0.0494875981537012	0.901358749900692	0
cg00007981	-0.00179028964750974	0.72716934276972	0.138364439118597	0.875915580435476	0
cg00007987	0.0706322573890533	0.225278924915543	0.647279435089302	0.676259331417834	0
cg00008033	0.0278264890814042	0.0635828780935449	1.19665981753708	0.48783952389836	0
cg00008036	0.00341162752707061	0.862717308649664	0.0641314886485337	0.897277011661989	0
cg00008282	-0.00747378601119908	0.934699670185668	0.0293279105536417	0.906524982995858	0
cg00008345	-0.0127794978873136	0.708767815458628	0.149496011614897	0.872486797933996	0
cg00008369	-0.082960807949987	0.28054591125135	0.551996056434474	0.715197921635404	0
cg00008387	0.00134117730368345	0.677181811484802	0.16929471517897	0.86618173247491	0
cg00008404	-0.00360183213381132	0.880390120051873	0.0553248398477096	0.899589758007225	0
cg00008446	-0.0594773406998848	0.0329747751543627	1.48181815710237	0.433158651961724	0
cg00008488	0.0430091285567707	0.621733694053372	0.206395595966357	0.853620043322577	0
cg00008493	-0.0254119510733469	0.111695079180471	0.951965959667226	0.560548067877448	0
cg00008500	0.00762083278478565	0.401051649838546	0.39679969272796	0.780774019538537	0
cg00008647	0.00205615269730521	0.485257687906051	0.314027575385809	0.813994864650671	0
cg00008665	0.0048848576128269	0.929478341394689	0.0317607256579381	0.906056514205491	0
cg00008695	0.00223032133098579	0.914687260575616	0.0387273695650509	0.904081627785421	0
cg00008713	0.0127639377250285	0.0856777643234889	1.06713187451327	0.52367710882865	0
cg00008737	0.0103213056138406	0.70610137450629	0.151132943101006	0.871998152623191	0
cg00008795	-0.00459431888785863	0.906313686321413	0.0427214616389808	0.903178255132695	0
cg00008810	-0.00256326601920808	0.898780683602893	0.0463462699142579	0.902242151862281	0
cg00008916	0.00532075900708998	0.7624584950884	0.117783792433218	0.882233819270128	0
cg00008971	-0.0148407988824031	0.840329991606543	0.0755501360916784	0.893725613936443	0
cg00009038	-0.0272638388345929	0.561008952510301	0.251030208271824	0.838030218124044	0
cg00009053	-0.00914574554755769	0.859790457441701	0.0656073792974142	0.896707772995551	0
cg00009167	0.00234307160269837	0.723325881799226	0.140665994848295	0.875182132157864	0
cg00009214	0.00283335320276049	0.440296959400454	0.356254313677799	0.797551151673176	0
cg00009292	-0.0391927825524679	0.216716624528631	0.664107772279087	0.66976998389325	0
cg00009293	0.0629898175762475	0.505613605196573	0.296181248447388	0.821102348473363	0
cg00009364	0.00437436528556435	0.175241336066259	0.7563634443549	0.633339684360174	0
cg00009407	-0.00919498840845583	0.155827820742326	0.807355002913491	0.613616217564465	0
cg00009412	-0.00673448550126435	0.250180946861106	0.601745768136465	0.694958998764164	0
cg00009421	0.0129556248962987	0.640136167586852	0.193727634545105	0.858015161439344	0
cg00009556	0.0717309056257633	0.325095706080309	0.487988766701791	0.742586084997226	0
cg00009629	0.0774621238673799	0.243804270569901	0.612958691380891	0.690048882887491	0
cg00009644	0.0104799647590464	0.635488006179066	0.196892641647192	0.856983305324229	0
cg00009737	-0.0874631735077554	0.422305775983735	0.37437297857815	0.789687934433696	0
cg00009834	0.0136285356258089	0.583983181315889	0.233599660365139	0.844125746703135	0
cg00009919	0.0287834470584288	0.630218113846325	0.200509118409797	0.855829344818374	0
cg00009944	-0.0371369293392111	0.341691050429475	0.466366396091477	0.752078873981063	0
cg00009945	0.0121547049242366	0.844664873052755	0.0733155663791676	0.894471532464535	0
cg00010046	0.00491588852136757	0.467016600923802	0.330667681400784	0.807458816539561	0
cg00010108	0.0140636296564021	0.572107892044782	0.242522061239997	0.840949751432111	0
cg00010266	0.0100661483422219	0.541097937093135	0.266724121788682	0.832007882189112	0
cg00010288	0.0370926210733499	0.242660456076633	0.61500099048697	0.689191077384776	0
cg00010445	0.0430585879047596	0.414121930679512	0.382871769930125	0.786484014472287	0
cg00010506	0.00187465636078342	0.936562238902065	0.028463356448304	0.906755186671018	0
cg00010533	0.007766382435787	0.119629559838402	0.922161495192825	0.570235058833037	0
cg00010654	-0.0296710199963158	0.255322701451317	0.592910569149042	0.698425650066466	0
cg00010664	0.000985226259084538	0.885827847235162	0.0526506711832643	0.900505797980656	0
cg00010738	-0.0109672829200772	0.472388594225457	0.32570059692801	0.809410384089852	0
cg00010848	-0.00904423709519308	0.925276642269976	0.0337284010458705	0.905412210233514	0
cg00010890	0.0173941987949052	0.686486887494995	0.163367753755637	0.86813113368295	0
cg00010940	-0.00848650429671413	0.616960383681354	0.209742722029901	0.852445290910099	0
cg00010946	0.063682266035918	0.00432428821451181	2.36408536795631	0.41729014937643	0
cg00010954	0.000693206699554358	0.990526235177422	0.00413401720580159	0.911429691929828	0
cg00010992	0.00485473337873793	0.627413215708406	0.202446337648495	0.855006093460906	0
cg00011113	0.103717129125811	0.215467467893965	0.666618292002882	0.668757991807201	0
cg00011203	-0.0118698367110716	0.55244606476366	0.257710115686137	0.835565735074488	0
cg00011225	-0.041354930251159	0.0444905538524317	1.35173218778853	0.453173728980581	0
cg00011239	-0.0412230466816726	0.3830777356121	0.416713088376597	0.772819667361592	0
cg00011247	0.000990266841700318	0.697517607285887	0.156444825114453	0.870527365829233	0
cg00011274	0.023085822053179	0.146716949348622	0.833519711764251	0.60319003203051	0
cg00011345	0.0745040737851357	0.110452854769127	0.95682305485405	0.558591307508003	0
cg00011350	0.00305153018681091	0.815397780117728	0.0886304752286421	0.89041328204128	0
cg00011460	-0.00176971667214086	0.798172534235374	0.0979032207204318	0.887616328724449	0
cg00011461	-0.0248628408668794	0.142055560625013	0.847541761578545	0.597764878007115	0
cg00011482	0.010847727888233	0.588754345288645	0.230065874550238	0.845335521076485	0
cg00011564	0.0867711664612976	0.0846754280109023	1.07224259943912	0.522165042259654	0
cg00011574	-0.0743311153382278	0.113253621481659	0.945947901771165	0.562637575913174	0
cg00011578	0.00227519626944804	0.631723669240022	0.199472850780546	0.856211632191428	0
cg00011717	0.0379237717361562	0.210317310839439	0.677124979845108	0.664140413080911	0
cg00011740	-0.0227428809035879	0.522333883922527	0.282051800463473	0.826501678371701	0
cg00011754	0.00386242139285042	0.890377203649271	0.0504259677839357	0.901141198977179	0
cg00011762	0.00313933725059078	0.755796145122262	0.121595327497596	0.88112529886021	0
cg00011777	-0.00890390889927238	0.496142183928554	0.304393845996378	0.817748554152462	0
cg00011855	0.151514326258441	0.123788882778467	0.907318356646776	0.575501377518861	0
cg00011861	0.0537874924726437	0.272871965097988	0.564041081511029	0.710284199063412	0
cg00011924	0.113930661858924	0.0651917290980086	1.18580749989608	0.490753617743028	0
cg00012036	0.0113049637974334	0.327531140111137	0.484747403044673	0.743915465470656	0
cg00012100	-0.0060921715000328	0.950504426285073	0.022045856382224	0.908202112104576	0
cg00012126	0.00219342446345114	0.73223534668518	0.135349310554446	0.877006150106258	0
cg00012168	0.0116413478051419	0.766058454811357	0.115738089853801	0.882869295604052	0
cg00012199	0.00137148961696915	0.801944076139804	0.0958559163426646	0.888293405316241	0
cg00012203	-0.000732375496712226	0.775066867655177	0.110660827815077	0.884260795917347	0
cg00012362	-0.0288834571984489	0.482519810991252	0.316484850967744	0.813065761590201	0
cg00012386	0.00449444459426875	0.544517989674594	0.263987767538423	0.833075221288365	0
cg00012397	0.00178342170857735	0.562897541871713	0.249570647864725	0.838591296162488	0
cg00012469	-0.0119377653936046	0.330606238374479	0.480688955767443	0.745834060877143	0
cg00012521	0.128848085736029	0.116960187466644	0.931961944287857	0.567229834742421	0
cg00012522	0.00296424204247194	0.255824254802964	0.592058282266601	0.698856534386756	0
cg00012529	0.0548807867890627	0.204469503790505	0.689371456962929	0.659444413628306	0
cg00012576	0.0213171559047691	0.795096653080134	0.0995800746794636	0.887191541153348	0
cg00012587	0.038049224403396	0.429748446245102	0.366785684829155	0.793176473939886	0
cg00012667	-0.000300366419404201	0.990356447614035	0.00420846664462557	0.911429691929828	0
cg00012692	-0.139365265936428	0.0628945053393606	1.20138729422134	0.486861217705666	0
cg00012698	-0.10696395006866	0.0929467508070334	1.03176578750844	0.533903336696395	0
cg00012701	-0.000533198180037261	0.883885615235853	0.0536039339531091	0.900203524565901	0
cg00012761	0.0161583519391186	0.65936328682729	0.180875237921105	0.862155756598805	0
cg00012762	0.000890224659635572	0.82053644223165	0.0859021259958286	0.891232732183559	0
cg00012840	0.0322431987533959	0.661816198839849	0.179262607105657	0.862665539448713	0
cg00012868	0.00242784320144571	0.939959241889347	0.0268909776836163	0.907094291950829	0
cg00012920	0.00525675138263366	0.672538426925418	0.172282896269961	0.865190653244659	0
cg00012992	-0.000439160188290725	0.868376719080753	0.0612918283662759	0.898079261229618	0
cg00013006	0.00321117288783135	0.684934767931725	0.16435078803502	0.867775993618841	0
cg00013015	0.101013460052237	0.0115212792800523	1.93849929578942	0.41729014937643	0
cg00013301	-0.0291816566112212	0.0233761517188014	1.63122698268868	0.421141807944096	0
cg00013302	0.0129109162613058	0.400093694289412	0.397838293302066	0.780311128196221	0
cg00013369	-0.00963872552274015	0.249994279871282	0.602069928322996	0.694824391828443	0
cg00013374	0.0260671983278186	0.107597309381956	0.968198588662006	0.554723359056535	0
cg00013386	0.00652335116097147	0.50322171784495	0.298240624047908	0.820157874751617	0
cg00013409	-0.00704016284302106	0.502491925042032	0.298870912888298	0.819910728295612	0
cg00013410	-0.00275600691939895	0.555088730606328	0.255637589611333	0.836295690622237	0
cg00013441	0.000497301534098622	0.988454934220411	0.00504312631546014	0.911429691929828	0
cg00013475	-0.0466252604200949	0.00287307827224778	2.54165254221472	0.409353209074182	0
cg00013530	0.126457239098143	0.137132361934118	0.862860043745108	0.591941917671195	0
cg00013569	0.00538096766539208	0.609542346012746	0.214996117771874	0.850769405245273	0
cg00013618	-0.00285215996790118	0.878771369509782	0.0561241008940689	0.899401336888264	0
cg00013660	-0.131964635046741	0.0545245738231233	1.26340772028368	0.471838815408996	0
cg00013677	0.0091603845707027	0.609175449388341	0.215257607650536	0.850700601881431	0
cg00013809	0.0146569972383578	0.421866843419403	0.374824606606385	0.789421977292704	0
cg00013831	0.134057030427475	0.0428066343320006	1.36848891719025	0.450194972014994	0
cg00013899	-0.0626404948758419	0.491001147093139	0.308917493262697	0.815992730213534	0
cg00013993	0.0129288564998853	0.0513032890340998	1.2898547915437	0.4662050005552	0
cg00014020	0.0552304323234806	0.140694275669796	0.851723572043532	0.596172305562844	0
cg00014085	-0.0089412971442635	0.459059096739363	0.338131402184476	0.80431291871825	0
cg00014104	-0.00276302978775611	0.954759406357939	0.0201060542332785	0.908706578874156	0
cg00014112	0.124404782831512	0.189869559614195	0.721544656912616	0.64632383227794	0
cg00014118	-0.00695465299276767	0.833668836820925	0.0790064324596207	0.892759845543343	0
cg00014168	0.114941501117304	0.112338129214281	0.949472812778548	0.561214355443566	0
cg00014176	0.0211703516947312	0.398961879883066	0.399068598416827	0.779926088349622	0
cg00014194	0.0855676539258286	0.044397951714506	1.35263706546211	0.453153782259616	0
cg00014260	-0.0185600277349863	0.582207359068061	0.234922309404848	0.843589431155689	0
cg00014272	-0.00126310266152926	0.873814182329498	0.0585809108081196	0.898736533604993	0
cg00014278	0.0727695474014246	0.0844629245118103	1.0733338852915	0.521841635615661	0
cg00014285	0.00932900599011044	0.107610628606703	0.968144831668908	0.554723359056535	0
cg00014289	0.0321783466622707	0.20411432067119	0.690126524091898	0.659110648704315	0
cg00014301	0.0384713867777692	0.0957214537816217	1.01899071410643	0.537865071796649	0
cg00014327	0.0039136076921288	0.645721857499975	0.189954512601494	0.859253829267791	0
cg00014333	0.0325757470695614	0.584704588840251	0.233063497747838	0.844257113208068	0
cg00014380	0.109465597709321	0.122392210155369	0.912246222665921	0.573894932720671	0
cg00014434	0.101819773709251	0.266913750698453	0.573629051920133	0.706256114370981	0
cg00014484	0.0798716601437417	0.322541531691982	0.491414355995081	0.740975202664487	0
cg00014665	-0.00404688758863073	0.665538100924316	0.176827076857177	0.863497354854288	0
cg00014667	0.177913369188766	0.0121394554520939	1.91580079427023	0.41729014937643	0
cg00014733	-0.0810243889350215	0.429559177747374	0.366976997609807	0.793092457838378	0
cg00014806	-0.00303083049752456	0.541297777397019	0.266563756145945	0.832053337168494	0
cg00014830	-0.0349871636525839	0.522794419509853	0.281669056877668	0.826663714329521	0
cg00014837	0.0327657418370352	0.113666454637545	0.94436768584297	0.563125657457343	0
cg00014848	0.0114542117270407	0.817459940562665	0.0875335206479312	0.89080548022849	0
cg00014893	-0.016119973534221	0.0952109696356862	1.02131301193282	0.537266643903242	0
cg00014900	-0.0312324973296302	0.587557449943193	0.230949662718371	0.844998738653903	0
cg00014986	-0.000759745456289726	0.844313729950727	0.0734961483160791	0.894371410134813	0
cg00014991	-0.110859161407795	0.153545041739376	0.813764203187023	0.61099712174061	0
cg00014996	0.00448972488496572	0.221392800114847	0.654836506859445	0.673364413711971	0
cg00015002	-0.00190216199174619	0.807063210864949	0.0930924491010253	0.889159076982005	0
cg00015024	-0.0254137789238109	0.058421213390494	1.23342942710702	0.47875394821206	0
cg00015058	0.00591490013178777	0.543296591779997	0.264963019383329	0.832704018708961	0
cg00015081	-0.025281735618419	0.0701456397829136	1.15399931931948	0.498396428064599	0
cg00015121	0.0538796710531648	0.297149515227606	0.52702497391712	0.725568218146854	0
cg00015189	0.0199566111726398	0.360691251556547	0.442864391218629	0.761962106086292	0
cg00015193	-0.030546345738351	0.211766274483426	0.674143203680835	0.665485929238378	0
cg00015219	-0.00161963980508848	0.582517922120895	0.23469070831315	0.843689686561924	0
cg00015289	0.00915714543783869	0.338714072693069	0.47016675916883	0.750279979582155	0
cg00015343	0.106082545921641	0.086989688511146	1.06053222425628	0.525647605266736	0
cg00015530	-0.0287556748155415	0.368131391844704	0.433997147172634	0.765720280562773	0
cg00015603	0.0477549567191693	0.098789046079734	1.00529120815389	0.542322680235346	0
cg00015629	0.0290360144290804	0.214021996892823	0.669541588154424	0.667506223229206	0
cg00015639	-0.0684719948037659	0.309337903582374	0.509566862059172	0.733261065084584	0
cg00015699	-0.0113667526884228	0.715548967707372	0.145360640482239	0.873702173661653	0
cg00015770	0.0600963098682148	0.0464897644374116	1.33264265437169	0.457038090644312	0
cg00015791	0.0132886481318329	0.29631485258513	0.528246579251976	0.725086132508514	0
cg00015801	-0.0381920093320676	0.263180371016195	0.579746505169209	0.703873995978762	0
cg00015930	0.000158025325590083	0.9887956143725	0.0048934684871026	0.911429691929828	0
cg00015991	-0.000379932641470756	0.947783034807938	0.0232910693813305	0.907865669467585	0
cg00016012	0.0284861012638419	0.148433894646653	0.828466917269892	0.605215903582756	0
cg00016048	0.0518912636030526	0.46990958019026	0.327985700792428	0.808526356096927	0
cg00016066	0.00118210405478101	0.677459648987046	0.169116567234584	0.866238534631312	0
cg00016127	-0.0171106303617713	0.0444214388640414	1.35240737823705	0.453156609235445	0
cg00016156	-0.0015007877239304	0.870439583369622	0.0602613675906127	0.898194346176278	0
cg00016223	0.000688524994096585	0.778550046085353	0.108713465253693	0.884788659172517	0
cg00016226	0.122290153982981	0.175193413883201	0.756482224469005	0.633286330761358	0
cg00016360	-0.00225208841986735	0.891340497425729	0.0499563611654716	0.901283291485075	0
cg00016406	0.0053616727069406	0.461893621614891	0.335458034974893	0.805433441316023	0
cg00016481	-0.0128516416789723	0.766315208387834	0.115592555294973	0.882894753031444	0
cg00016498	0.00484470842756635	0.473787920908754	0.324416015689119	0.809886721838679	0
cg00016576	0.104042236077351	0.138333645407784	0.859072178257745	0.593505517112526	0
cg00016593	0.0468137539619977	0.00792249763367901	2.10113788185433	0.41729014937643	0
cg00016783	0.0698843977317549	0.402341825013247	0.39540481846454	0.781247030191812	0
cg00016841	0.00279109067542528	0.620472580618505	0.207277405703032	0.853239417176212	0
cg00016892	-0.0179679126696541	0.624153716484221	0.204708439164375	0.854156231454254	0
cg00016968	0.0366692330067517	0.595801136590282	0.224898672630849	0.846950861957123	0
cg00017002	-0.00596166500701926	0.132454355562577	0.877933756010078	0.586651610191088	0
cg00017033	0.00300016240601817	0.343924559336711	0.463536810500814	0.753353709386456	0
cg00017188	-0.00212836650198506	0.549762154839951	0.259825159927038	0.834725660379859	0
cg00017203	0.0295327566085114	0.521618182816492	0.282647278167177	0.826272776448612	0
cg00017271	0.0373089373766596	0.0943910500170555	1.02506918274087	0.53609495863404	0
cg00017362	0.0746985549661596	0.22342317718658	0.650871776600323	0.67466853206705	0
cg00017363	0.00162136966453515	0.713364048589711	0.146688781586584	0.873325026367925	0
cg00017441	0.000864715511805806	0.806036697839617	0.0936451848618734	0.888989581796985	0
cg00017461	-0.0354578244257749	0.763508665832365	0.117186029332093	0.882413031079016	0
cg00017475	0.0583275466021906	0.0587095767612618	1.23129105045032	0.479091247074082	0
cg00017546	-0.0453612611305069	0.262337622500111	0.581139421676091	0.70318798229012	0
cg00017557	-0.00693525532497216	0.575043191891396	0.240299533926691	0.841811328309225	0
cg00017562	-0.00578277218728815	0.765853247095904	0.115854441963243	0.882812391710812	0
cg00017601	-0.0218410302633336	0.264056111308285	0.578303776758134	0.704516447854538	0
cg00017630	0.0668411940667126	0.462804816672214	0.334602129747777	0.80576433715557	0
cg00017826	0.0395593450895799	0.612117386338301	0.213165284798233	0.851396296472362	0
cg00017842	0.00783324865778903	0.617898347952148	0.209082965938076	0.85266012341193	0
cg00017851	0.0628382678176602	0.39456037177016	0.403886535874983	0.777888188408216	0
cg00017853	0.00142064880993995	0.884400406104103	0.0533510666714215	0.90030540807531	0
cg00017931	0.0742472965406779	0.186526390541277	0.729259713691118	0.643473132303292	0
cg00017970	0.0164269296339036	0.382150324100865	0.417765767754638	0.772520114455456	0
cg00018024	-0.00442685686216413	0.391890464594811	0.406835303565115	0.776611908660814	0
cg00018103	-0.0637792088314708	0.171541317335244	0.765631259122362	0.629974739058544	0
cg00018128	-0.115966599123024	0.0550191463436537	1.25948615224362	0.472529898662286	0
cg00018216	-0.0606054178616219	0.443799528767802	0.35281316324338	0.798767821768306	0
cg00018229	-0.103242630371961	0.166637809203156	0.778226452717265	0.624905720367376	0
cg00018446	0.00336806057175626	0.741910486315224	0.129648490468235	0.878582157369216	0
cg00018539	0.0474335376179328	0.00459871715555838	2.33736330091905	0.41729014937643	0
cg00018557	0.00300238705662635	0.401230960870813	0.396605562150742	0.780862531382876	0
cg00018572	-0.0794932080314265	0.319934352327663	0.494939125888493	0.739434074604356	0
cg00018606	-0.00288937162688038	0.91453737900385	0.038798539325499	0.904081627785421	0
cg00018635	0.0112794655481502	0.298156276958512	0.525556043203201	0.726179306060645	0
cg00018667	0.0230083781674154	0.0877908410840509	1.05655079017747	0.526596395146878	0
cg00018682	-0.00625561345244489	0.755800929427376	0.121592578355849	0.88112529886021	0
cg00018845	-0.0101272072703259	0.688706862473685	0.161965589557724	0.868548031938335	0
cg00019082	-0.0170719495914805	0.337625715607829	0.471564482303339	0.749609498510765	0
cg00019137	0.00182215856943916	0.591483989758803	0.228057006325161	0.845986647809455	0
cg00019141	0.0386833709400683	0.15272162896181	0.81609945231114	0.610051762673615	0
cg00019275	-0.00664858503738525	0.695910966576691	0.157446319581698	0.870230389609748	0
cg00019301	0.0088081648215156	0.482919198734547	0.316125528625886	0.813204223526174	0
cg00019308	0.0584290854309143	0.0945824434199829	1.02418947071699	0.536320260011309	0
cg00019351	-0.00257420084226692	0.937142096126409	0.0281945533120183	0.906844992682515	0
cg00019366	0.00517286580173064	0.57506814781914	0.24028068667019	0.841811328309225	0
cg00019377	-0.00549925843981696	0.586056050307295	0.232060846140473	0.844691566519691	0
cg00019458	0.0229605189433381	0.213528201532193	0.670544757824106	0.66690968000855	0
cg00019511	0.0114923923669229	0.223069719455271	0.651559378913885	0.67442057029011	0
cg00019553	-0.073748160512851	0.256602656326103	0.590738852162971	0.699435252293592	0
cg00019576	-0.000829484222285013	0.812556328413477	0.0901465229383729	0.890036365549847	0
cg00019607	0.0440733332666012	0.395142904900905	0.403245811750947	0.778159837638711	0
cg00019678	0.0296644828738412	0.324004151426638	0.48944942519422	0.741872391633081	0
cg00019746	-0.0790813323568743	0.130120229824257	0.885655178318877	0.583938229859068	0
cg00019759	-0.0303322162924808	0.444887535368879	0.351749761921877	0.799180839995579	0
cg00019809	0.00096299651188594	0.68756033921167	0.162689182826016	0.868325557268321	0
cg00019826	0.0192768494205431	0.172189624514997	0.763993021010347	0.630267565306236	0
cg00019841	0.0179209291983696	0.356386563247117	0.448078678422025	0.759661954449184	0
cg00019877	0.065512944586173	0.499330944413674	0.301611519120783	0.818932487655787	0
cg00020052	0.0112928752628076	0.39082490042829	0.40801777408812	0.776246585558432	0
cg00020063	0.0615056122407284	0.23187762203878	0.634741162073612	0.681316117285784	0
cg00020133	0.0132246624743841	0.672152835184399	0.172531965145026	0.865116695492466	0
cg00020175	0.00932928259406851	0.261847978578099	0.581950774429158	0.702958574833831	0
cg00020229	0.0535492287957328	0.22409557318308	0.649566722497289	0.675293557343322	0
cg00020297	-0.00135660589031539	0.643291657842201	0.191592080461268	0.858664036821765	0
cg00020340	0.210935245859982	0.0558598802578791	1.25289999959452	0.4740728133445	0
cg00020348	-0.0420133160260027	0.211067505494421	0.675578622546048	0.66477267778345	0
cg00020419	0.0403340138766499	0.0401072942589357	1.39677663565111	0.445562784350066	0
cg00020450	0.0127088470671951	0.910066921901891	0.0409266705975021	0.903619812885813	0
cg00020622	0.000754421609373607	0.785098992032633	0.105075580219041	0.885660197350188	0
cg00020649	0.0185768475169562	0.507740240351213	0.294358415736744	0.821615002180832	0
cg00020720	0.000468548827208312	0.950622350993328	0.0219919788073528	0.908217944734244	0
cg00020794	0.107601445012701	0.0882172347381726	1.05444655976068	0.526971396196236	0
cg00020799	-0.0596982125702208	0.293494191703669	0.532400489087598	0.723301148525813	0
cg00020807	0.0179940679745592	0.0800225876585897	1.09678740912203	0.513539361407728	0
cg00020864	0.0222656974507844	0.620779343948175	0.207062742391899	0.853338613506302	0
cg00020967	0.0534300374374657	0.113292136648721	0.945800232489481	0.562657229918118	0
cg00021028	0.0198493887705702	0.071752676167292	1.14416189636382	0.50093406556827	0
cg00021030	0.057876718001524	0.269025312414943	0.570206855592561	0.707651156275698	0
cg00021108	0.00136496994832353	0.720923996724945	0.142110518280325	0.874609219663616	0
cg00021123	0.0190777956776363	0.626003639934781	0.203423141551561	0.854682605849307	0
cg00021152	0.0121689674820454	0.471054756048365	0.326928606952892	0.808866840651665	0
cg00021166	0.00769757754527096	0.299658246627912	0.523373765971117	0.727242837675136	0
cg00021237	0.0100403283389962	0.7585817468695	0.119997611579479	0.881563333476248	0
cg00021242	0.0413105322192884	0.383236741859175	0.416532860705806	0.772883065235724	0
cg00021264	0.0297654952366356	0.284967599171622	0.545204516485906	0.71826484772239	0
cg00021325	0.0224149875994422	0.176300900915255	0.753745468406724	0.634389182202814	0
cg00021413	-0.0703734470580534	0.0885503902258338	1.05280952061108	0.527282233615093	0
cg00021513	0.116692738404274	0.0431932406650203	1.36458421086017	0.450977068521155	0
cg00021527	7.64751683303564e-05	0.99246597147512	0.00328437489626488	0.911429691929828	0
cg00021539	0.00229666934389174	0.507589369736326	0.294487481756996	0.821587528598783	0
cg00021540	0.000448568670567409	0.95560500676227	0.0197215834894163	0.908786798565053	0
cg00021550	0.00406775246661259	0.736405992751105	0.132882685936428	0.877650970682578	0
cg00021558	0.00550462035806701	0.650243750375989	0.186923813204009	0.860057767583732	0
cg00021576	0.0196117409470972	0.240012621050951	0.619765920335621	0.687143285845404	0
cg00021581	0.04897450983897	0.261968590176442	0.581750777118405	0.703011601617742	0
cg00021762	-0.0513920067216178	0.575700329045161	0.23980352232104	0.842037231081479	0
cg00021764	0.0379973009727145	0.158154041479458	0.800919705614833	0.615896961888709	0
cg00021855	0.143011207354224	0.0120307480359173	1.91970736868914	0.41729014937643	0
cg00021892	-0.132269351403447	0.0484397367565562	1.31479822567526	0.460937369616373	0
cg00021895	0.0217991345794791	0.542896102137534	0.265283276462274	0.832611154968028	0
cg00021933	-0.0910727502890707	0.187044592258818	0.728054843392559	0.643825947431732	0
cg00021944	0.00305680295618218	0.683280609036605	0.165400904036417	0.867473123886969	0
cg00021945	0.000944838465922019	0.72682040837092	0.138572886649586	0.875829291830767	0
cg00022021	-0.0188550518728057	0.584613412842786	0.233131224803445	0.844222091485427	0
cg00022024	0.118511697215313	0.0173271183468293	1.76127365829772	0.41729014937643	0
cg00022054	0.00330007750855158	0.918523529929507	0.036909713840858	0.904545749137394	0
cg00022059	0.0177232701008461	0.123753576590235	0.907442240709894	0.575499764091447	0
cg00022076	0.166082694101841	0.0151544559299331	1.81945965090766	0.41729014937643	0
cg00022101	-0.0670590869416015	0.270258542468282	0.568220569758729	0.708486301345866	0
cg00022138	-0.0040522554270198	0.516601293470224	0.286844510771534	0.824486521742133	0
cg00022145	-0.041962219290255	0.365957613295183	0.436569213452665	0.764532232912723	0
cg00022218	0	1	0	0.911429691929828	0
cg00022235	-0.038516525395261	0.60116177884876	0.221008639134271	0.848400956564444	0
cg00022259	0.00426740942679732	0.832618772478318	0.0795538016022116	0.892754455301128	0
cg00022308	0.0152845970563575	0.16584010668924	0.780310431521208	0.624112501087087	0
cg00022318	0.154608435185008	0.00523781418997477	2.28084991211544	0.41729014937643	0
cg00022401	-0.00847831567441006	0.794214621633413	0.100062121759351	0.887037219176477	0
cg00022510	-0.0261348382378916	0.125901363315079	0.899969567135901	0.578344875326108	0
cg00022594	0.141611287181843	0.102942405010202	0.987405689685438	0.548318119900399	0
cg00022688	0.0910406554568556	0.110176824318381	0.957909749668993	0.558224430146682	0
cg00022826	0.0722579881165464	0.43298081102694	0.363531350412865	0.794454920301496	0
cg00022866	0.121032712704525	0.0532287403845643	1.27385381093612	0.469747827708922	0
cg00022871	0.0372474159717305	0.130020077830457	0.885989578326318	0.583781584840937	0
cg00022911	0.0352407614356566	0.218239954793381	0.66106573698415	0.670837465688134	0
cg00023001	-0.0577724267285337	0.194759070349696	0.710502307154283	0.650783134807788	0
cg00023056	0.0305433824876504	0.0644015881643507	1.19110342266334	0.48935466516336	0
cg00023132	-0.00142433821158498	0.864417935234566	0.0632762308070784	0.897573014162362	0
cg00023154	0.00177664391890613	0.901769175589562	0.0449046138954433	0.902629683457902	0
cg00023185	-0.0165617630398471	0.236725843672015	0.625754326982327	0.684926987745398	0
cg00023196	0.166639853794037	0.0886855234991817	1.05214726604794	0.527438598643725	0
cg00023197	0.0115810256656541	0.360110779095402	0.443563878818689	0.761714498488802	0
cg00023231	-0.0197325481464337	0.462535021488967	0.334855378463149	0.805662630048628	0
cg00023233	0.00178471402656281	0.889748439682646	0.0507327649288494	0.901024423228664	0
cg00023288	-5.09471108371189e-05	0.99689923060302	0.00134873918568873	0.911429691929828	0
cg00023345	0.0152731976807826	0.771675964410407	0.112565026621231	0.883632439348835	0
cg00023351	0.0476407385258843	0.0523313170924384	1.28123833465113	0.467903851830113	0
cg00023363	-0.00633069053203081	0.849822213597598	0.0706719210262479	0.895189967491777	0
cg00023411	0.13114940163202	0.0381951073214919	1.41799226534395	0.442699175861682	0
cg00023464	-0.00862399606020676	0.92072540752342	0.035869872277024	0.904843256600698	0
cg00023648	0.114101703158505	0.139938172136609	0.854063803113379	0.595358726660199	0
cg00023673	-0.00011643569114454	0.993331532426248	0.00290577801728509	0.911429691929828	0
cg00023695	0.000518010087879168	0.832092314311509	0.0798284893678363	0.892692687098947	0
cg00023726	-0.0189513071052289	0.150325190194039	0.822968238005202	0.607339809209959	0
cg00023728	0.126751628189743	0.105896445779826	0.975118615946455	0.552100486565257	0
cg00023808	-0.0165860658852287	0.603396601284809	0.21939714037815	0.84897046259335	0
cg00023826	0.0695004221848499	0.124483839229382	0.904887025990446	0.576301852957087	0
cg00023916	-0.0104001735381342	0.68083131304136	0.166960478234364	0.866980143367491	0
cg00023919	0.011012692003441	0.797186836325165	0.0984398812692708	0.887454719429179	0
cg00024086	-0.00448719355978664	0.636597048647614	0.196135379159921	0.857161689881101	0
cg00024102	-0.0120348350291457	0.653816864742004	0.184543881293233	0.860897729678989	0
cg00024269	-0.008189210770203	0.945386965502626	0.024390389815322	0.907672213746715	0
cg00024280	0.0128142068435018	0.245670590975333	0.609646829444111	0.691539061530661	0
cg00024304	-0.010722377829877	0.867012476152126	0.0619746530600769	0.897816538818914	0
cg00024361	-0.00332151659646018	0.74037780424619	0.130546609419256	0.878427472140836	0
cg00024367	0.0824860872180659	0.170895671357894	0.767268937450058	0.629366017842935	0
cg00024377	0.0361060284110744	0.186859321648038	0.728485232096784	0.643661164864686	0
cg00024396	0.000414755224959207	0.93336959321531	0.0299463514194739	0.906460759598269	0
cg00024404	0.00749729723229113	0.624424831488982	0.204519834686794	0.854246225078833	0
cg00024416	-0.0634816065721005	0.0268609611980976	1.57087845050719	0.423987407561265	0
cg00024443	0.0180478918593696	0.515558356011286	0.287722169838645	0.8241496940046	0
cg00024456	-0.00297348105460615	0.981176453561623	0.00825288261298019	0.91121295399145	0
cg00024472	0.000240256422493173	0.956483469989755	0.0193225310776347	0.908827120332754	0
cg00024674	-0.0740776132245685	0.270877307797904	0.567227375590445	0.708901612905477	0
cg00024701	-0.00620953256904648	0.584004470130973	0.233583828665366	0.844125746703135	0
cg00024705	0.0228753636152471	0.280865487051828	0.551501623930581	0.715417870168271	0
cg00024722	-0.00626901363208424	0.136386536750703	0.86522849847323	0.590945870010382	0
cg00024740	-0.0579349083669569	0.186228401797835	0.729954083808819	0.643247945206979	0
cg00024790	0.00668917447363945	0.41120247340053	0.385944281704972	0.785339250475041	0
cg00024792	0.0814172315015121	0.0604998649533635	1.21824559477025	0.482631859422917	0
cg00024812	-0.00232978168773295	0.598846664968467	0.222684364727352	0.84773912114079	0
cg00024989	0.0356871385387974	0.353804208157033	0.451237005885002	0.758534264085602	0
cg00025138	-0.000130705076908108	0.974802719054104	0.0110832680915947	0.910557963802312	0
cg00025197	0.0122350397159686	0.854007635920769	0.068538246145388	0.895795156553083	0
cg00025211	0.0192143610654398	0.836206860985421	0.077686273432477	0.893121144745319	0
cg00025216	-0.0483083016944423	0.00819744916381563	2.08632126791176	0.41729014937643	0
cg00025278	0.147606571599865	0.0204801571630917	1.68866671494222	0.419540550819248	0
cg00025357	0.0371533807445013	0.427184063788147	0.369384957145145	0.792042862112939	0
cg00025405	-0.0161270216491585	0.540440120915786	0.267252417522785	0.831874951182698	0
cg00025436	0.00300741550915269	0.581055256003156	0.23578256599831	0.843380057948437	0
cg00025496	0.0353704682411005	0.425255351221925	0.371350212714732	0.79084693819467	0
cg00025526	0.0596588153879685	0.31787657715762	0.497741472041081	0.738260600871079	0
cg00025590	-0.0130522839942675	0.467830744782856	0.329911240733812	0.80784447606557	0
cg00025591	-0.0614844795514056	0.22476269601365	0.648275767212352	0.675777613444011	0
cg00025626	0.0085738040754195	0.419003722317646	0.377782118859879	0.78820464562357	0
cg00025643	0.0452748087591745	0.364459684061657	0.43835050563936	0.763698204193	0
cg00025647	0.00343279503581555	0.951591946882486	0.0215492419598	0.908332835408361	0
cg00025663	0.0212556715675014	0.660734177367227	0.179973228142344	0.862404351684512	0
cg00025715	0.0474298588724213	0.0853936616631342	1.06857436358362	0.523272108241053	0
cg00025795	0.117971581839322	0.0011784264913285	2.92869750300481	0.355103409375163	0
cg00025823	0.0207852549935707	0.422246413486776	0.37443403058944	0.789631660165462	0
cg00025877	0.00138850207647979	0.604636803282995	0.218505421537516	0.849318610719929	0
cg00025981	0.00117762580694206	0.96165437641935	0.0169809876133875	0.909359413726029	0
cg00025991	0.0553309557544324	0.508824573474672	0.293431922778778	0.821939478964117	0
cg00026030	0.029782256390984	0.034661595085489	1.46015145544535	0.43610244250507	0
cg00026104	0.0168437287448983	0.345575816014939	0.461456657798358	0.754271646484092	0
cg00026119	0.000318257630958762	0.950909414558694	0.0218608528113539	0.908258270731201	0
cg00026141	-0.00169332105620423	0.953564748882879	0.0206498121850253	0.908521933016784	0
cg00026183	-0.0183203853605747	0.742044761929719	0.129569896240198	0.8786006445519	0
cg00026222	-0.00828329204869993	0.703634597927442	0.152652814297637	0.871593567896377	0
cg00026230	0.00513018608497175	0.236069104389482	0.62696084761485	0.684621428940559	0
cg00026290	0.0229454710315246	0.870970846279545	0.0599963817452898	0.898291451553949	0
cg00026302	-0.0298101027682559	0.12380975041845	0.907245151873393	0.575501377518861	0
cg00026327	-0.0383785132848864	0.132778373925399	0.876872654257788	0.586818651556429	0
cg00026362	0.106523240987322	0.0938788275358876	1.02743234299626	0.535229153418407	0
cg00026374	0.0133205184028735	0.0803406491048823	1.09506466374787	0.514183038384593	0
cg00026401	-0.0180038882570698	0.627252880578189	0.202557335567215	0.854992997543763	0
cg00026455	0.0658360887747107	0.393845676978049	0.404673917174181	0.77749476559372	0
cg00026472	0.0310996535902587	0.438879439745157	0.357654764141073	0.796945431998836	0
cg00026474	0.0166902962111588	0.841974328814941	0.0747011496214592	0.894020253710055	0
cg00026553	0.0144899591819868	0.781989031778605	0.106799338335848	0.885282738023274	0
cg00026554	0.127715961700533	0.0542000661603736	1.26600018333121	0.471245513235245	0
cg00026570	0.00631374969266037	0.751207963714069	0.124239816670137	0.880352966432793	0
cg00026703	-0.0483978610627152	0.122474727670271	0.911953517549771	0.573996332450013	0
cg00026731	0.00173425810701862	0.953351481846257	0.0207469540479666	0.908508374118495	0
cg00026776	-0.000445048359096934	0.983355407048442	0.00728948987532599	0.911417146896069	0
cg00026803	0.078789316633743	0.0668167490040454	1.17511465895756	0.49344059121098	0
cg00026853	0.00600880666866473	0.0679783170882881	1.16762959127277	0.49519617772844	0
cg00026891	-0.0173252097580021	0.627145830842973	0.202631460498918	0.854972481871321	0
cg00026919	-0.00167707748857912	0.918160322892209	0.0370814786373968	0.904513682751319	0
cg00026920	-0.0022300351383725	0.878615199561528	0.0562012879491403	0.899381163807682	0
cg00026974	0.0245251495385996	0.309250537223699	0.509689537250708	0.733191752848302	0
cg00027029	-0.0199247164972942	0.118184756687113	0.927438534567957	0.56870063071773	0
cg00027038	0.0730654849151214	0.0965194433942768	1.01538519123374	0.539060540299447	0
cg00027083	-0.00058746348150052	0.821989336668174	0.0851338163482814	0.891330389232107	0
cg00027114	-0.224358363301733	0.0423614835348048	1.37302883893997	0.449094354445444	0
cg00027162	0.0106062852947049	0.134371774939527	0.871691946128413	0.588483255404972	0
cg00027232	-0.0745935839356715	0.112521607184774	0.94876407328524	0.561481448729291	0
cg00027400	0.00559973335493893	0.504032090339036	0.297541812337209	0.820462121364957	0
cg00027466	-0.00191609592650513	0.81880943532494	0.0868171615078867	0.891007543968034	0
cg00027499	0.000915451993305035	0.753548109184173	0.122889015564025	0.880724785631575	0
cg00027586	-0.047275481499397	0.00414500696408936	2.38247473544832	0.41729014937643	0
cg00027669	-0.0163494883466652	0.849726400843083	0.070720888087587	0.895169455269889	0
cg00027674	-0.103531638203253	0.0190588576098273	1.71990313458001	0.41872669151706	0
cg00027712	-0.00664566481918496	0.794014552535728	0.100171537839847	0.887014625980183	0
cg00027729	0.0397698288534616	0.0365864873789548	1.43667928456001	0.439745291488384	0
cg00027745	0.00149013129714142	0.682851489328314	0.165673739039327	0.867373373272022	0
cg00027808	0.00140538001388243	0.695351074539931	0.157795869886339	0.870108406566119	0
cg00027940	0.0493832547342661	0.472099581497666	0.325966384557805	0.809246462755586	0
cg00027948	-0.0204698157467148	0.351258173307419	0.454373561518143	0.75716225024072	0
cg00027990	0.0520114016893223	0.0588267095679625	1.23042544290002	0.479343528906827	0
cg00027995	-0.0192009213360422	0.261196544795699	0.583032572366667	0.702495159129176	0
cg00028013	0.210394315259738	0.00750553074869544	2.12461859148472	0.41729014937643	0
cg00028034	0.0225109409826368	0.736321218999741	0.132932684024566	0.877634171879775	0
cg00028135	0.132037259167349	0.0418800454923109	1.3779928552394	0.448160428875753	0
cg00028184	-0.0237486458756054	0.313675904768477	0.50351884065194	0.735849517608394	0
cg00028318	-0.00776459310558606	0.917949518960776	0.0371812014126907	0.904495272119205	0
cg00028336	0.0599750507896513	0.453947093295986	0.342994760421587	0.802392476692899	0
cg00028338	-0.0145771235909715	0.838159427713225	0.0766733656290248	0.893462334721432	0
cg00028429	-0.0538559584631966	0.214966833672689	0.667628540382262	0.668264061235727	0
cg00028455	0.00197384493263531	0.805479236185193	0.0939456504358519	0.888886734873739	0
cg00028480	0.000951260827585541	0.91676289970943	0.0377429703957658	0.90436626589976	0
cg00028487	-5.26616167540463e-05	0.994943931939359	0.00220139235521282	0.911429691929828	0
cg00028507	-0.00653690964257082	0.836845757986817	0.077354580988914	0.893233913292402	0
cg00028515	0.00728362657458815	0.386783669972247	0.412531870138812	0.774533407429963	0
cg00028595	0.0251125747335819	0.6872666270929	0.162874744438519	0.868294491484729	0
cg00028677	-0.01316595970357	0.511539143517015	0.291121128006556	0.822792377872734	0
cg00028678	-0.0737207441845153	0.155370153190204	0.808632406061198	0.613170383138456	0
cg00028749	0.00367229330645556	0.563152778273759	0.249373768984795	0.838678260109355	0
cg00028757	0.0171058213571161	0.109061516873081	0.962328466258334	0.556932083645028	0
cg00028829	0.0214811109195825	0.080212445969099	1.09575824024032	0.513990842655395	0
cg00028844	0.0167925432649768	0.491078240251215	0.308849309094196	0.81600187778519	0
cg00028870	0.00500675671352599	0.374882781382491	0.426104506557113	0.768810067268473	0
cg00028881	0.002261873579255	0.397925778017889	0.400197925924493	0.779506062805934	0
cg00028899	0.0562650899673666	0.458145998849325	0.338996101929367	0.8039046440224	0
cg00028918	0.0135826787447681	0.103339395274372	0.985734084204829	0.548871022716903	0
cg00028929	-0.0459578761823305	0.0577656167508724	1.23833058542951	0.477503554087551	0
cg00028935	-0.00346259712806529	0.951557001584507	0.0215651908429339	0.908331679983352	0
cg00029161	-0.00439672861937225	0.715239201005194	0.145548690641553	0.873609162086076	0
cg00029229	0.171085179141954	0.0883964094251813	1.05356537524145	0.527146812913315	0
cg00029233	-0.00716230967216992	0.582903552290612	0.234403298025022	0.84376337097836	0
cg00029256	0.00867497042814679	0.849934207124604	0.0706146914488038	0.895195088427523	0
cg00029284	-0.0724179927990693	0.0260921669645945	1.58348985107665	0.423429137508089	0
cg00029353	3.18285382550191e-05	0.996595794228763	0.00148094994350339	0.911429691929828	0
cg00029397	-0.00209187298804922	0.551174997788136	0.258710490971475	0.835085047404387	0
cg00029451	-0.0122965429341164	0.635031689341976	0.197204602010447	0.856928473214397	0
cg00029465	-0.105602148666085	0.108723342456641	0.963677204655237	0.556502881781141	0
cg00029521	0.00899662400726127	0.619529516972333	0.207937997192962	0.85305144025842	0
cg00029587	0.0299360770030479	0.567180432665159	0.24627876042748	0.839807664352635	0
cg00029640	0.0099661385905833	0.71731668115092	0.144289069558317	0.873915354429574	0
cg00029647	0.0368510696125413	0.24711092782142	0.607108048658613	0.692604108196463	0
cg00029648	-0.0128729906293412	0.832350587195412	0.0796937097498597	0.892742559790691	0
cg00029678	0.0100587715406195	0.308723985841154	0.510429627356962	0.733006082822866	0
cg00029694	-0.0822928628351848	0.00477527878348394	2.32100126898192	0.41729014937643	0
cg00029751	0.00580450354140208	0.637625651278641	0.195434219866833	0.857338318119307	0
cg00029822	0.00317605494107514	0.294469485915655	0.530959701844773	0.723869524099062	0
cg00029825	0.0475806416442231	0.246466934177464	0.608241337106864	0.692179123196828	0
cg00029831	-0.00364738267933326	0.510592742144113	0.291925362796877	0.822474774208032	0
cg00029973	-0.0453741993855204	0.00129343236642142	2.88825627561223	0.360322246383225	0
cg00029979	0.0760357938403301	0.182235917479774	0.739366022390668	0.639715283013935	0
cg00030047	0.0118310498317765	0.750744875586037	0.124507623514333	0.880252255837953	0
cg00030074	-0.010511520806818	0.645414491119318	0.190161287859128	0.859208273634976	0
cg00030291	-0.00736330137013592	0.359654701916779	0.44411425761215	0.761444409379931	0
cg00030296	0.128335657373229	0.0409337978829581	1.38791795916385	0.446783644435369	0
cg00030420	0.00580089864716172	0.811671460046519	0.0906197244064556	0.88987796381379	0
cg00030422	-0.0277824351833411	0.577206358740943	0.238668893186839	0.84246626504581	0
cg00030423	0.00125955698938049	0.68197231870102	0.166233253025895	0.867228910827462	0
cg00030427	0.0145595758234218	0.772643993351939	0.112020567319804	0.883852361088522	0
cg00030466	-0.00919559131395876	0.550747329551385	0.259047599967316	0.834997245195925	0
cg00030508	0.00993298272919749	0.7015886127777	0.153917468456073	0.871215472720977	0
cg00030588	0.000261463015018045	0.992027722371753	0.00347619124818961	0.911429691929828	0
cg00030591	0.00286436961768754	0.947030895830964	0.0236358523905734	0.907764259312608	0
cg00030604	0.0520489707918498	0.495218853381353	0.30520282973183	0.817401501015154	0
cg00030627	0.020060046481662	0.386457632737781	0.412898110741116	0.774319530992706	0
cg00030774	-0.0428861844858738	0.382789722171246	0.417039731460075	0.772741516414393	0
cg00030795	0.00148457484330938	0.57783498509383	0.238196167280272	0.842605837395087	0
cg00031059	0.0294489261534755	0.564569758125285	0.248282389085081	0.839040960641549	0
cg00031063	0.191510467551594	0.00607090017394479	2.21674690833301	0.41729014937643	0
cg00031105	-0.0267837914054135	0.574674224276588	0.240578281734386	0.841775203230648	0
cg00031165	-0.000129260952629948	0.964686297718793	0.0156138900953882	0.909592143166571	0
cg00031187	0.0953041734598914	0.00354233265486066	2.45071065732249	0.417051788044342	0
cg00031256	0.000619948554293114	0.993669304118602	0.00275812595710734	0.911429691929828	0
cg00031340	0.000518369280339536	0.84398794559804	0.0736637562151505	0.894340814838964	0
cg00031346	-0.00446393125789864	0.60793320209025	0.216144137104425	0.850274015741206	0
cg00031402	-0.000492757547773979	0.966820741547768	0.0146540410911189	0.909830008217205	0
cg00031443	0.00186742890277279	0.59333097269455	0.226702980300269	0.846439549302452	0
cg00031456	0.00251366163594496	0.39384352403057	0.404676291240522	0.77749476559372	0
cg00031491	0.0466032451083987	0.0747572459666628	1.1263467062701	0.505507154312757	0
cg00031568	0.024286111940221	0.693038722707473	0.159242499026931	0.869634472047739	0
cg00031663	0.000592112052134724	0.824134791789389	0.0840017512363049	0.89153530772838	0
cg00031708	-0.107467354954954	0.115433825359022	0.937666912027382	0.565411723161935	0
cg00031779	-0.0217440530662723	0.653653400795373	0.184652474952688	0.860830913583445	0
cg00031823	0.0630242240975329	0.238389797520889	0.622712335237144	0.686092912155108	0
cg00031896	-0.00643100692728744	0.625413370378433	0.203832838444053	0.854511828410266	0
cg00031999	0.0490813852627692	0.0122574447453653	1.91160005580865	0.41729014937643	0
cg00032173	0.0300943265799255	0.0192127978001733	1.7164093878347	0.41872669151706	0
cg00032227	0.00611734752372925	0.404931289989054	0.392618662983274	0.782500916347458	0
cg00032336	2.97364726986524e-05	0.992899959342407	0.00309450708796641	0.911429691929828	0
cg00032366	0.0799729821794995	0.151818872204012	0.818674239082006	0.60883209475062	0
cg00032391	7.54153867326308e-05	0.997797970809899	0.000957383606859084	0.911429691929828	0
cg00032544	0.0332187766005002	0.271385511313226	0.566413342102519	0.709224890881446	0
cg00032609	0.107496993293742	0.0199213908865139	1.70068034295799	0.41920637258744	0
cg00032610	-0.00695381699581229	0.446414080683496	0.350262115444355	0.799780804898331	0
cg00032661	-0.0362250837817421	0.443963558905511	0.352652675866797	0.798851339437108	0
cg00032664	0.107331302670568	0.188713137029929	0.72419786591341	0.645178841938004	0
cg00032703	0.024348898426983	0.757612429645116	0.120552908764546	0.881337006801287	0
cg00032756	-0.00942284198776297	0.548846641003473	0.260548989375394	0.834471484610694	0
cg00032789	0.0112425697099562	0.158168318201058	0.800880503192212	0.615914101594503	0
cg00032805	0.0243989351057064	0.0592436704142012	1.22735804280353	0.479905884372087	0
cg00032879	0.124700061714548	0.0472201678506595	1.32587247349436	0.458647059874844	0
cg00032912	-0.234211825574114	0.00470800903904801	2.32716271201278	0.41729014937643	0
cg00032923	0.115725915567086	0.108201203657127	0.96576790800264	0.555544125500573	0
cg00032956	-0.00957232981502361	0.769071833345002	0.11403309404984	0.883366860232184	0
cg00032959	-0.0140375709164863	0.251681777637402	0.599148227272488	0.695957678298451	0
cg00033066	-0.00590477556959543	0.336079612733409	0.473557831909961	0.748622116148301	0
cg00033127	0.0131541793885375	0.082129836345599	1.08549904256017	0.517582255685881	0
cg00033155	-0.0297818630463451	0.446260623105296	0.35041143250194	0.799728471234836	0
cg00033220	-0.00338437838960076	0.292351162029836	0.534095175600795	0.722669294881003	0
cg00033304	-0.0309094869527465	0.350310110930417	0.455547327546948	0.756686263084232	0
cg00033334	0.0311157866072642	0.753622387815706	0.122846208463052	0.880730233554969	0
cg00033440	-0.0262166490577176	0.45211421354596	0.344751839421033	0.801778421994142	0
cg00033457	0.00174188388951389	0.571321131629519	0.243119712259478	0.840743288206828	0
cg00033551	0.111786510120428	0.17753813965369	0.750708335218199	0.635530160527889	0
cg00033580	0.0240448335716365	0.592252224108155	0.227493299678924	0.846126931571274	0
cg00033643	0.0026725098674532	0.30007943648299	0.522763764415044	0.727464491263986	0
cg00033666	-0.124131063402392	0.0467949810890908	1.32980072389592	0.457581979825959	0
cg00033668	3.40327581549094e-05	0.98934628378868	0.00465167319911103	0.911429691929828	0
cg00033748	-0.00331382221424683	0.815701845824657	0.0884685549411442	0.890474993374067	0
cg00033750	0.0807359829926568	0.339909052507126	0.468637269069367	0.75095563917246	0
cg00033773	-0.0251771476713873	0.748002627286555	0.126096876715687	0.87977753023346	0
cg00033806	0.00219172749263081	0.941136573714343	0.0263473490417501	0.907186024801036	0
cg00033818	-0.0485266779618583	0.579403906096606	0.237018581292278	0.84299617182226	0
cg00033834	0.0388534471336852	0.479085625497993	0.319586859533328	0.811798916239194	0
cg00033877	0.0120991612605856	0.751014236318912	0.124351830377795	0.880314057331064	0
cg00033950	-0.0190053930152635	0.611523617641853	0.213586765424978	0.851304574869868	0
cg00033992	-0.0216463108292234	0.0765535622481564	1.11603459557679	0.508107306046426	0
cg00034003	-0.0267589858602664	0.30994655799175	0.508713182198325	0.733676453431868	0
cg00034019	0.00253500469411493	0.448985159177968	0.347768013993639	0.80071926456133	0
cg00034039	0.0142031598886142	0.263448733231418	0.579303885350551	0.704113558089739	0
cg00034076	0.00362480781251189	0.882277967709656	0.0543945658617775	0.899843524726619	0
cg00034101	-0.00666913205366113	0.885169036371213	0.0529737863041064	0.900400348812378	0
cg00034130	0.0338566028674026	0.120329230606396	0.919628860199421	0.571274446218345	0
cg00034241	0.0417738250226642	0.474831828078115	0.323460177890544	0.810174222111724	0
cg00034257	-0.0016480180698925	0.784137444475626	0.105607807027754	0.885491329814408	0
cg00034300	-0.0640208705898757	0.597925903874697	0.22335263128273	0.847550635253018	0
cg00034316	-0.00472964907341815	0.61653750318702	0.210040500687398	0.852317330737263	0
cg00034336	-0.0165855176272016	0.706684493736798	0.150774437988271	0.872099786031466	0
cg00034360	0.0128599481799244	0.542054177959626	0.265957303843525	0.832344653439459	0
cg00034376	0.00118910407026916	0.912060372283833	0.0399764133361267	0.903852747239237	0
cg00034416	0.000252826108969287	0.90978151049028	0.04106289359272	0.903569661716509	0
cg00034425	-0.0109498841464673	0.101188078009151	0.994870653107317	0.545859694980844	0
cg00034433	0.00330235067474993	0.62585017939724	0.203529618943647	0.854634956794664	0
cg00034555	0.00223781957776961	0.790093288423557	0.102321627373298	0.886387410862329	0
cg00034559	-0.169074321965524	0.100971746802953	0.995800130416317	0.545599998886253	0
cg00034611	0.0642792945106832	0.0878938792918473	1.05604136704601	0.526748754408463	0
cg00034635	0.0122929251388308	0.880703690979489	0.0551701835492943	0.899638342512825	0
cg00034650	0.00601270106624948	0.562714366296047	0.249711997013319	0.838530921661474	0
cg00034668	-0.00979713377203368	0.602009577190632	0.220396599625965	0.848598754929935	0
cg00034755	0.0800119286487035	0.00303958747655751	2.51718535350028	0.412378526228666	0
cg00034769	0.00895991764020135	0.654659450430663	0.183984558420589	0.861144194153663	0
cg00034781	0.0107804447938681	0.525409811962625	0.279501821079003	0.827540771795966	0
cg00034798	-0.0453539079215527	0.539550841423149	0.267967625848177	0.831563680242543	0
cg00034823	0.0685021905691437	0.293677226462108	0.532129730035974	0.723411297904506	0
cg00035074	0.0591881934508716	0.0518027176754822	1.28564745568903	0.466830297833791	0
cg00035083	-0.0833379114903282	0.341792416456398	0.466237577448157	0.75210353566441	0
cg00035197	-0.0691804791304828	0.0385909192841393	1.41351487586567	0.443150436173101	0
cg00035237	0.00156735273783925	0.598519297610284	0.222921842399508	0.847679017778861	0
cg00035249	0.00466994785732724	0.304278729256733	0.516728406134453	0.730243440237638	0
cg00035316	-0.00249382252449916	0.931825685233138	0.0306653226479641	0.906299775440777	0
cg00035389	-0.0257509564217483	0.113288706587356	0.945813381498039	0.562657229918118	0
cg00035505	-0.0322315607450318	0.256228520069001	0.591372531815245	0.699208153688756	0
cg00035623	-0.00169412434510836	0.924428422183797	0.0341267103069172	0.905281868019698	0
cg00035636	0.0316408459916373	0.500493020218347	0.300601974731703	0.81930884101249	0
cg00035673	0.00412345291276231	0.956527341869555	0.019302611362395	0.908828186793649	0
cg00035812	0.00108618142733259	0.922958308720528	0.0348179162022081	0.90507016384924	0
cg00035869	0.0125811935540468	0.75166986393156	0.123972861208724	0.880390964254005	0
cg00035889	0.0130133088121808	0.509024977159951	0.29326090690371	0.822016405260137	0
cg00035923	-0.0350756725453253	0.483852563964203	0.315286953254901	0.813526626622089	0
cg00035945	0.00785103932561708	0.546660981056164	0.26228192357826	0.833737555152101	0
cg00035969	-0.0620338239772439	0.0947806549915181	1.02328029438932	0.536606425616395	0
cg00036011	-0.0296517874309575	0.0580656854937205	1.23608044253705	0.478068443151791	0
cg00036115	0.00357893423027216	0.587417155133603	0.231053374341874	0.844983015779652	0
cg00036119	0.103604499686054	0.102591254740323	0.988889658521422	0.547856398288551	0
cg00036137	-0.0101080125196024	0.626265831373804	0.203241282455826	0.854760453075399	0
cg00036258	0.022885409766818	0.637820988413503	0.19530119377573	0.857432640403422	0
cg00036263	0.0803527174940189	0.0344989567110107	1.4621940383036	0.435729247733896	0
cg00036279	-0.0476320180069712	0.22409291339178	0.64957187717091	0.675293466655147	0
cg00036324	0.00562387407024179	0.925831028533601	0.0334682682549676	0.905498933253156	0
cg00036328	0.0158953714596134	0.101264924049788	0.99454095868275	0.545922370777333	0
cg00036352	-0.020438741281009	0.637152119849606	0.195756867626708	0.857273069552879	0
cg00036386	0.00131750496264325	0.68824059176416	0.162259716691388	0.868437153973597	0
cg00036408	-0.058628869267809	0.117299296245571	0.930704593490455	0.567706364949391	0
cg00036440	0.00306875672950878	0.800168423320056	0.0968185909830643	0.887976021344688	0
cg00036585	-0.00259552359130688	0.84266798029958	0.074343508088254	0.894179626487092	0
cg00036664	-0.0114146702613932	0.221274984150359	0.655067681687542	0.673244658271092	0
cg00036723	0.0445683814524576	0.0358804383307045	1.44514226006932	0.438745653360002	0
cg00036871	0.0152392458897889	0.799595037289691	0.0971299100071358	0.887873636133067	0
cg00036976	-0.0581557227204667	0.160558379262578	0.794367024432328	0.618248048996469	0
cg00037013	-0.00748814952933932	0.798836951089146	0.0975418545637789	0.887728241540454	0
cg00037026	0.0104931689708751	0.42503422978133	0.371576092993148	0.790773000322467	0
cg00037058	0.00146126204853515	0.62165101147973	0.206453355379635	0.853616120174244	0
cg00037131	0.00642322270476802	0.745615462695684	0.127485094090531	0.879292373789782	0
cg00037153	0.000854849087283652	0.826653256749435	0.0826766189341237	0.891967852392517	0
cg00037186	0.0272149536999113	0.102895148580814	0.987605101372179	0.548213731884465	0
cg00037187	0.0543329333520199	0.646970149998921	0.18911575640983	0.859544849257845	0
cg00037223	-0.0437581745623937	0.714444349392995	0.146031594294715	0.873489513502388	0
cg00037388	0.0168138548238035	0.193782172982062	0.712686178428853	0.649865730971911	0
cg00037400	0.00304515443938788	0.85986552773379	0.065569461697719	0.896707772995551	0
cg00037406	0.003778402880219	0.83676212360103	0.0773979865592083	0.893227837252958	0
cg00037441	0.00964918522461729	0.243778712329338	0.613004221283463	0.690042297487523	0
cg00037458	-0.0282817259740925	0.538902942846118	0.268489444798221	0.831439529965263	0
cg00037635	-0.00333215127163745	0.40130799546547	0.396522187507769	0.780889771265227	0
cg00037755	-0.00240026955189013	0.95516619569289	0.0199210560679592	0.908750954602441	0
cg00037763	0.0673077181342401	0.377430726742547	0.423162746694849	0.77013238560827	0
cg00037930	-9.57089872119841e-05	0.992113273934738	0.00343873970435814	0.911429691929828	0
cg00037940	0.0261709615848418	0.07784110275965	1.1087910201313	0.5101371255608	0
cg00037952	-0.0740462574662114	0.372383297620394	0.42900980651446	0.767713893913011	0
cg00038167	-0.0651539739488421	0.221654793057573	0.654322873090345	0.673500375527477	0
cg00038193	-0.0762975562382381	0.00724509424719941	2.1399559606728	0.41729014937643	0
cg00038239	-8.22052811565508e-05	0.979285390015788	0.00909072469625881	0.910969181479133	0
cg00038342	0.0697226908890616	0.33913220430468	0.469630967261943	0.750553384562183	0
cg00038358	-0.00638469427026268	0.45365245431794	0.343276735191518	0.802317798275542	0
cg00038376	0.0369313973484211	0.423510270163804	0.373136053523624	0.790228138001692	0
cg00038436	0.0103680460747673	0.143892879345985	0.84196069694082	0.600023474191973	0
cg00038446	-0.025625781681761	0.0225450408487677	1.64694897346993	0.420250408256277	0
cg00038450	0.111090596997485	0.0213607170084324	1.67038417357328	0.420115309945547	0
cg00038665	-0.00389571316054335	0.803583635598078	0.0949689159280417	0.888545540901163	0
cg00038675	-0.0216283592439727	0.663638240777256	0.178068596607829	0.863085979154297	0
cg00038688	-0.0154801951849405	0.143131037311618	0.844266181253522	0.599067497664097	0
cg00038736	0.157380484029868	0.0418952173990427	1.37783555163406	0.448195774323475	0
cg00038760	-0.00348374995015691	0.871290770527076	0.0598368863680728	0.89832333715499	0
cg00038791	-0.0158119227998876	0.752284494466933	0.123617889446062	0.880461868265566	0
cg00038877	0.162331548618812	0.00632471461337944	2.1989590661412	0.41729014937643	0
cg00038997	0.053236447341657	0.129884753599363	0.886441825187754	0.58361171076076	0
cg00039044	-0.00034890128389255	0.908206986100363	0.0418151617466923	0.903394834145808	0
cg00039048	0.0176323361139707	0.819041398179462	0.0866941464123261	0.891035879171596	0
cg00039057	0.008203382726532	0.716019948904481	0.145074877722248	0.873766156292504	0
cg00039129	0.0637768289547325	0.0600583328437845	1.22142672752821	0.481675340455952	0
cg00039142	0.0430897137024866	0.279851583700473	0.553072231046226	0.714864457882515	0
cg00039147	0.166585729550908	0.0394982564931418	1.40342207430061	0.444829325608666	0
cg00039170	-0.00800172628882248	0.467027049832956	0.330657964716593	0.807458816539561	0
cg00039177	0.00267867589573967	0.682862524452196	0.165666720742142	0.867373373272022	0
cg00039441	0.00468628197488995	0.408169213713613	0.389159755177307	0.784123864123976	0
cg00039463	0.196542772434959	0.0552696568047588	1.25751323214814	0.472963331105748	0
cg00039478	0.0657636011282674	0.0808625364701295	1.09225263997855	0.514893548770392	0
cg00039480	0.0292043011350539	0.501976588702453	0.299316537106833	0.819737612047548	0
cg00039505	-0.00311499796113314	0.345875829889937	0.461079785809249	0.754403511794462	0
cg00039593	-0.030578112609379	0.124503212154994	0.90481944372332	0.576305123798864	0
cg00039627	0.00940746337820054	0.83330892204974	0.0791939682568779	0.892754455301128	0
cg00039649	0.00255905888999882	0.462277326937422	0.335097406642897	0.805575758892005	0
cg00039672	0.139369186685542	0.0762697646336534	1.11764759382976	0.507740695866576	0
cg00039793	-0.00206677696470036	0.414790225141314	0.382171486654281	0.786839303729358	0
cg00039794	0.00263529689749172	0.335577520635139	0.474207138996778	0.748456210313911	0
cg00039795	0.0298483109137386	0.620275662954632	0.207415258415651	0.853178050870764	0
cg00039840	0.0467837799432995	0.197031329234818	0.705464712762179	0.652859546723246	0
cg00039845	0.0529918037548321	0.149987947278709	0.823943638548698	0.606939689341561	0
cg00039864	-0.0441005693586076	0.317661040176575	0.498036046343371	0.738116090947226	0
cg00039913	-0.0355479769516838	0.346759457651762	0.459971684977221	0.75486068439037	0
cg00039945	-0.0198586133877779	0.664532792811101	0.177483582989862	0.863290188935524	0
cg00039998	0.010272738094354	0.873599684378328	0.0586875315449874	0.898718473760591	0
cg00040007	0.0020144978730863	0.534138396243519	0.27234620188983	0.83008412551482	0
cg00040008	0.0127350008299637	0.126166095248834	0.89905733783871	0.578576638670223	0
cg00040278	-0.0310748974398018	0.228602914638763	0.64091823674274	0.679065815363892	0
cg00040288	0.0226433128300152	0.596308157504626	0.224529249458533	0.847099446522071	0
cg00040312	0.0250555190106928	0.296692787363105	0.527693011305261	0.725196596033869	0
cg00040322	0.00201887442139882	0.969201588935043	0.0135858825399425	0.910001798183383	0
cg00040367	0.000351331004407235	0.880619021514418	0.0552119379435728	0.899638342512825	0
cg00040380	0.00297597331696099	0.566433101547654	0.246851375022685	0.839550656204226	0
cg00040393	0.0221605143019236	0.0783681110025561	1.10586062140936	0.511092717254594	0
cg00040423	0.000565741672369317	0.880494758654987	0.0552732249255423	0.899624234118903	0
cg00040426	0.032119729419116	0.239780610273033	0.620185938801357	0.686980792136806	0
cg00040427	0.0307642041644343	0.61068242121728	0.214184581196556	0.85110617031173	0
cg00040466	-0.0851604415167573	0.00198797427966302	2.70158923878814	0.393268395630158	0
cg00040504	0.109802759765958	0.0374630193055156	1.42639722389397	0.440962130901725	0
cg00040569	0.0060108695704792	0.37262704612632	0.42872562620539	0.767833166963653	0
cg00040575	0.0207114178085803	0.439565216119451	0.356976681683194	0.797241224908034	0
cg00040588	0.094503466559401	0.239995363936157	0.619797147606691	0.687124334914749	0
cg00040590	-0.0257737492427155	0.618170840287982	0.208891484877215	0.852728381066933	0
cg00040592	-0.0211060842435926	0.601332651752856	0.220885213764529	0.848452910789014	0
cg00040708	-0.022845479885825	0.524946860601811	0.27988465719489	0.827425110620766	0
cg00040738	0.0497383484669871	0.059282755770811	1.22707161629325	0.480013011118079	0
cg00040744	0.075038502200686	0.0997079893332513	1.0012700414443	0.543760920310999	0
cg00040781	0.055568877583684	0.605888446256936	0.217607329026328	0.84965285198495	0
cg00040825	-0.0612389051307568	0.182485142986461	0.738772487819276	0.639906329532099	0
cg00040861	0.00287021779446635	0.64816212913808	0.188316347550698	0.859715288890346	0
cg00040873	0.0201533184719113	0.418097769591873	0.378722149255435	0.787891679976603	0
cg00040945	-8.50796817706443e-05	0.972143058805647	0.012269820384206	0.910377756067962	0
cg00041030	0.0345652458121042	0.292136386222266	0.534414347335253	0.722484833062945	0
cg00041084	0.0116869861616901	0.242756762484837	0.614828663092701	0.68929744626623	0
cg00041270	0.00549611400584972	0.924372740041113	0.0341528704455081	0.905281868019698	0
cg00041328	0.00408788262176538	0.369595646268215	0.432273153287501	0.766348259003575	0
cg00041368	0.0328886315806021	0.0425254537816891	1.37135104341011	0.449624385148642	0
cg00041401	-0.00437624627412828	0.969828200655636	0.0133051916258744	0.910088926313659	0
cg00041515	0.00656075754659024	0.931171037337069	0.030970540555339	0.906200902947545	0
cg00041599	0.107541698329729	0.152750252094624	0.816018064337692	0.610095908859019	0
cg00041636	-0.0307343134954848	0.186004532434134	0.730476473055464	0.643102161894703	0
cg00041666	0.0152257422238587	0.382368992262451	0.417517333538519	0.772583669510888	0
cg00041759	-0.00102848954918604	0.735629799482506	0.133340686328081	0.877494673549862	0
cg00041829	0.00471527848022483	0.797847058008814	0.0980803520436716	0.887569921622718	0
cg00041872	-0.0455673021306013	0.0894333374887967	1.0485005618685	0.528667208800345	0
cg00041873	0.0203212333482584	0.142004079599562	0.847699178700551	0.597656832311591	0
cg00041898	-0.0042672036939683	0.543364230962901	0.264908954079199	0.832736664251932	0
cg00041901	0.0112430291890504	0.228820596608691	0.640504886387274	0.679191787202952	0
cg00041903	0.0017300179009827	0.985225537122823	0.0064643397401721	0.911429691929828	0
cg00041989	-0.0903564438558625	0.0665247948446417	1.17701645609228	0.493036134233949	0
cg00041996	-0.00182018272664196	0.855154560804588	0.0679553837067968	0.89599586534547	0
cg00042080	0.00493742776567493	0.599897216632536	0.221923153071605	0.84804948916955	0
cg00042081	0.0135028442112566	0.548548255841947	0.260785161482078	0.83437885358515	0
cg00042144	0.00372372428784447	0.216096405947771	0.665352456115512	0.669286572969638	0
cg00042186	0.0146158765765674	0.643190537229469	0.191660353655214	0.858632069669418	0
cg00042205	-0.0352418255548739	0.167760472800067	0.77531035856697	0.626167771554966	0
cg00042263	0.0262775078096577	0.389512811235569	0.409478253633485	0.775668072398042	0
cg00042325	0.0635930192126746	0.322213136573216	0.491856757445794	0.740805431880774	0
cg00042335	0.00330969164202035	0.306678798308461	0.513316247153859	0.731672826802174	0
cg00042356	-0.000593987861389711	0.82826528061199	0.0818305431016006	0.89220667814497	0
cg00042419	0.0378202024586249	0.724783769743528	0.13979154048266	0.875496432950865	0
cg00042433	0.0535838765833355	0.226838302053012	0.64428361218734	0.677697860878227	0
cg00042489	-0.0448265879961743	0.300292464742035	0.522455565443417	0.727565297443765	0
cg00042654	-0.0871975752583055	0.0392687583257122	1.40595283086141	0.444493368073251	0
cg00042683	0.0141266098995113	0.23617389981305	0.626768099074261	0.684689189362459	0
cg00042810	0.00701031160244163	0.716796959848946	0.144603845315277	0.873856499640501	0
cg00042874	0.00169105790543053	0.538495083826182	0.268818257225623	0.8312545868308	0
cg00042969	-0.00974911045233745	0.819068467578498	0.0866797931740278	0.891036592341858	0
cg00043005	0.0807451247795232	0.0820897675222385	1.08571097425185	0.517440981769864	0
cg00043095	0.0014296748250473	0.789962854412296	0.102393329599486	0.886364138265399	0
cg00043265	-0.00237495212792249	0.731825260608902	0.135592603931515	0.876933034177029	0
cg00043324	0.0385746694484434	0.0483879636136104	1.31526265460105	0.460924597408554	0
cg00043347	-0.0121824099229139	0.900196732490274	0.0456625677850303	0.90246124781085	0
cg00043361	0.144513793445039	0.0275164949250018	1.56040688772134	0.424518770115437	0
cg00043371	-0.00158439599126693	0.5361767064986	0.270692057303647	0.830584646481897	0
cg00043379	0.0274848694803888	0.0247532687605772	1.60636744275283	0.422487583013629	0
cg00043564	0.083702300258618	0.0635058783108607	1.19718607313617	0.487801109192703	0
cg00043591	0.0128020578810591	0.504086753055152	0.297494715278853	0.820462121364957	0
cg00043599	0.0291018665173304	0.679476497237183	0.167825560707394	0.866633699041253	0
cg00043664	-0.0465828581471036	0.225042143975836	0.64773614330091	0.676021186497998	0
cg00043771	0.0970188987541038	0.0844519707293503	1.07339021149385	0.521799979144628	0
cg00043784	0.00983771235125248	0.853629540725738	0.0687305641175718	0.895772593201196	0
cg00043788	0.0173088932495606	0.676387375817573	0.169804506727652	0.865997915073524	0
cg00043790	0.12198322731146	0.0307872570360504	1.51162900246324	0.428970770484021	0
cg00043800	0.132214843318491	0.201688781519643	0.695318257759531	0.657277744972333	0
cg00043819	-0.00352902549522165	0.413513731554223	0.383510064251192	0.786277203226097	0
cg00043905	0.0583310935457536	0.172821913304884	0.76240119111631	0.630768263860984	0
cg00043949	0.0664974594840334	0.277138699497956	0.557302825336853	0.712887121745473	0
cg00044050	-0.00417167392045903	0.67539112435426	0.170444650939719	0.865778626042304	0
cg00044095	0.0471809745287367	0.219559683040734	0.658447404843235	0.67181547226958	0
cg00044097	-0.105216750007021	0.0694737517722602	1.1581792474047	0.497593112211605	0
cg00044170	0.00107896997651045	0.70721310226109	0.150449701916108	0.872162300926547	0
cg00044179	0.0212697580772452	0.746678098754177	0.126866587026775	0.879488636872084	0
cg00044210	0.0537667101960575	0.552017227465378	0.258047368509201	0.835418258888559	0
cg00044245	-0.000295569089364967	0.975329847902638	0.0108484849187735	0.910616133792036	0
cg00044249	0.016029751276341	0.422639923341348	0.374029481093672	0.789831241596489	0
cg00044289	0.0110312506924582	0.343981199787294	0.46346529304404	0.753401040952438	0
cg00044318	0.0250542638500628	0.491200641900942	0.308741074330539	0.816019534007582	0
cg00044323	-0.0351824074057923	0.0474308088908173	1.32393946877375	0.459020496049656	0
cg00044372	0.0404606852130899	0.28914721224664	0.538880990501101	0.720550231870573	0
cg00044430	-0.00172199140616498	0.730179169473968	0.136570560747494	0.876512619188303	0
cg00044448	0.0968007930502619	0.355193063275199	0.449535524342537	0.759138230542648	0
cg00044488	-0.00164214288614249	0.958463716015427	0.0184243232997913	0.909052739906788	0
cg00044545	0.0179805837141276	0.332246307486599	0.478539837013088	0.746664764658649	0
cg00044551	-0.000272163429298712	0.98909154898716	0.00476350882763301	0.911429691929828	0
cg00044638	0.0569634288302082	0.0230795848827085	1.63677200681485	0.420951563626001	0
cg00044665	-0.0720464195850125	0.15761891310805	0.802391671582245	0.615412003917653	0
cg00044729	0.0863738312551088	0.123630253407839	0.90787524057122	0.575375676995527	0
cg00044757	0.0651964122547794	0.129760500495832	0.886857488023803	0.583405173986785	0
cg00044796	0.00855340368571942	0.718598543888604	0.143513667150552	0.874189586892059	0
cg00044807	0.127062582801635	0.0851515191956222	1.06980759934683	0.523038110627562	0
cg00044871	-0.027266299820253	0.536469702193276	0.270454800337041	0.830661594476951	0
cg00044968	0.00196360179693412	0.8171660051748	0.0876897086965728	0.89074223351698	0
cg00044995	0.0351965612263491	0.0456792975766098	1.3402805829791	0.455208995633975	0
cg00045008	-0.152253405381796	0.0753631052873436	1.1228412150271	0.506387435371289	0
cg00045025	0.0743685102371001	0.400388933205624	0.397517934974317	0.780433172928797	0
cg00045061	0.0195345759236485	0.143770903213465	0.842328998879847	0.599847285022183	0
cg00045118	0.0677485111906596	0.359507046061787	0.444292593359637	0.7613643247689	0
cg00045190	0.000324418678278239	0.887978136724799	0.0515977270329602	0.900829107311555	0
cg00045227	-0.00734788045133392	0.728649556389136	0.137481295165944	0.876112451007029	0
cg00045248	0.013649796408305	0.389504964605615	0.409487002466172	0.775658844226812	0
cg00045273	0.0703713924199544	0.20242517921724	0.693735467548763	0.657819038257112	0
cg00045275	0.0105377555236186	0.401826250385608	0.395961695200442	0.781005406919295	0
cg00045303	0.000380832783076346	0.870303353100343	0.0603293432268736	0.89819018413445	0
cg00045592	-0.0455083383498089	0.0304198553319424	1.5168428556574	0.428470729604636	0
cg00045607	-0.00441177180273765	0.915462617112765	0.0383593854017393	0.904205837692276	0
cg00045762	-0.143729333449925	0.0242380611817225	1.61550212261446	0.421585154181551	0
cg00045763	0.00580074731866322	0.389419952276828	0.409581800782756	0.775621376464381	0
cg00045787	-0.00746317520841305	0.84361719108605	0.0738545788641084	0.894272199729585	0
cg00045902	-0.028329624939523	0.706348267566479	0.150981115677842	0.872048005627119	0
cg00046018	0.00205892316715717	0.45100403551124	0.345819572107799	0.80141413667006	0
cg00046026	-0.0281781460693393	0.524423082471923	0.280318201097961	0.827257767423396	0
cg00046041	0.000156120684419943	0.947667055627323	0.0233442167772697	0.907833824761333	0
cg00046073	-0.0468813160808793	0.199078906279429	0.700974753894025	0.654696287895656	0
cg00046105	0.00424785162024772	0.9322515985929	0.0304668632528123	0.906361109783115	0
cg00046336	-0.0472668192636882	0.177365970111639	0.751129701361182	0.635402811133613	0
cg00046347	-0.01117033833876	0.80275523103694	0.0954168557358284	0.88835914520941	0
cg00046423	0.01371342939935	0.84354411079624	0.0738922022574194	0.894272199729585	0
cg00046432	0.093418894421153	0.173826206385514	0.759884747849128	0.631797619396666	0
cg00046501	-0.0383232514803761	0.349670301383122	0.456341252143562	0.756339967855515	0
cg00046537	0.0111042972705978	0.582263973849114	0.234880079963332	0.843607771948705	0
cg00046560	0.00231952675273587	0.791445051009643	0.101579232250398	0.886543791727559	0
cg00046571	0.00961956775608176	0.165837323768594	0.780317719367584	0.624112501087087	0
cg00046625	0.00504045570874027	0.268422348569252	0.571181328084852	0.707335947017003	0
cg00046710	-0.000739130029774997	0.819141078420958	0.0866412944504619	0.89105959805252	0
cg00046744	-0.00036680414967392	0.985813071303696	0.00620542765275878	0.911429691929828	0
cg00046815	-0.00328684552960989	0.711492399476221	0.147829734909517	0.87293178873461	0
cg00046819	0.0123831122703324	0.492609680728361	0.307497057690589	0.816492650350152	0
cg00046877	-0.016628020212876	0.588011239206759	0.230614372769393	0.845108619334103	0
cg00046899	0.0606094376197937	0.0826900347718779	1.0825468254457	0.518633614002092	0
cg00046913	-0.00142976652405509	0.766456724319627	0.115512361252869	0.882899644124968	0
cg00046914	-0.0127072623060775	0.220801326909741	0.655998321034112	0.672800047887747	0
cg00046981	0.0220943952223698	0.475397494178785	0.322943111768954	0.810427483135182	0
cg00046991	-0.0289639373154509	0.0241936924291138	1.61629784477527	0.421585154181551	0
cg00047003	0.00595756245482954	0.813993269432071	0.0893791860943326	0.890301105400132	0
cg00047050	0.0169142803100996	0.437400098385675	0.359121123611252	0.796334989549164	0
cg00047079	0.0400538913186156	0.490996198097341	0.308921870711529	0.81599072887692	0
cg00047081	0.0311038061654853	0.763289074675463	0.117310953840224	0.882413031079016	0
cg00047222	0.0253921315417545	0.132888268452194	0.876513357442249	0.586934847589173	0
cg00047338	0.0331792198568328	0.338568569574994	0.470353361329607	0.750151353441265	0
cg00047443	0.130463502921134	0.0977754346095367	1.00977024494265	0.541210889533917	0
cg00047466	-0.0029559488602958	0.658141924649438	0.181680443094599	0.861829487174378	0
cg00047469	0.000539255354292161	0.810843760752004	0.0910628207335131	0.88977222156621	0
cg00047512	-0.000724436741755784	0.918070281953481	0.0371240705458024	0.904509672448883	0
cg00047694	0.0158556296830293	0.522651448681065	0.281787841492524	0.826596172637512	0
cg00047815	-0.0356285772828822	0.0317368188566782	1.49843660695195	0.43103179510162	0
cg00047844	-0.000934889048024013	0.752741205741654	0.123354309638095	0.880529874004009	0
cg00047873	0.0085586428105426	0.828011889824376	0.0819634269252128	0.892189276963831	0
cg00047941	0.0579869938166397	0.330299779976368	0.481091715606439	0.745628092610143	0
cg00048066	-0.0178077148583642	0.24208057724399	0.616040053739342	0.68872814088964	0
cg00048078	0.0350341221942359	0.651057136895	0.186380895995051	0.860197199556994	0
cg00048079	-0.0876541493754864	0.422421654473517	0.374253826796913	0.789718773073167	0
cg00048149	-0.0542163846539571	0.521719718523191	0.28256274870224	0.826322289906695	0
cg00048178	0.00600201841528744	0.20217407773565	0.694274529348701	0.657615130049134	0
cg00048420	-0.0303881702578437	0.423541923595146	0.373103595286285	0.790246952272201	0
cg00048436	-0.0049394246723908	0.926291596415644	0.0332522759754698	0.90556203931146	0
cg00048458	-0.0313536863702124	0.220891392618787	0.655821206767744	0.672866752480215	0
cg00048525	0.0353664683053615	0.360881364826224	0.442635543438119	0.762061681264886	0
cg00048746	0.00219286098380062	0.87726687356881	0.0568682697043503	0.899217207808112	0
cg00048759	-0.0118362164633749	0.729565261581811	0.136935853219254	0.876358733552923	0
cg00048823	-0.000392014029582478	0.877697712087058	0.0566550337264227	0.899311400630865	0
cg00048832	-0.00892893238982809	0.305610289626229	0.514832027541825	0.731138207196124	0
cg00048983	0.0544667577733045	0.403935654286406	0.393687811161685	0.781987329770286	0
cg00049033	-0.0248901482224325	0.325655220256187	0.487241955689546	0.742850844797918	0
cg00049047	0.023328204340348	0.271489699152555	0.566246643740224	0.709298138126582	0
cg00049102	0.0171868261392499	0.0436474029485009	1.36004159202003	0.451849587964078	0
cg00049253	0.0202022782597475	0.0520323319241165	1.28372670996632	0.467369150608682	0
cg00049286	0.000156070749239219	0.954711151974919	0.0201280044143761	0.908698652639641	0
cg00049323	-0.0519940761245064	0.115493598567804	0.937442086626588	0.565437732481099	0
cg00049400	0.0635151708811292	0.147900689053311	0.830029802667383	0.604547008590133	0
cg00049411	0.00129868977742618	0.910827458084963	0.0405638854843919	0.903630889637687	0
cg00049440	-0.0781841829768272	0.538404503419378	0.268891316165198	0.831190536072288	0
cg00049502	-0.00569966230723817	0.61525804246119	0.210942700626075	0.852003666633254	0
cg00049528	-0.0694300551581299	0.137104679140735	0.862947723253342	0.591916227988433	0
cg00049582	0.0663074514944486	0.0798277691118897	1.0978460074687	0.513411436234488	0
cg00049616	0.178561396025081	0.0227607756158191	1.6428129426315	0.420367009783487	0
cg00049664	-0.166363240954619	0.163257819578748	0.787126008101462	0.621212133387954	0
cg00049674	0.0209312320356686	0.524110070781354	0.280577495243505	0.827135852736159	0
cg00049691	-0.00398659358799357	0.677676524876115	0.168977558322415	0.866256565960074	0
cg00049709	-0.000125107995649488	0.996895098951927	0.00135053912387113	0.911429691929828	0
cg00049718	4.8489047103493e-05	0.983729849708425	0.00712415043980814	0.911429691929828	0
cg00049729	0.0374668622964276	0.425158418506541	0.371449217093748	0.790798279887906	0
cg00049868	-0.000249286298898963	0.978388804211901	0.0094885256128292	0.910889331661597	0
cg00049883	-0.0891301363561356	0.00125741112577455	2.90052270126187	0.358543412208288	0
cg00049914	0.00295756964540855	0.740038348444919	0.130745774746732	0.87839710193812	0
cg00049973	0.0010465443181912	0.705368516923634	0.151583928325277	0.871902267918475	0
cg00049981	0.0917588466563367	0.0457369628998243	1.33973267750014	0.455349238995899	0
cg00050034	-0.00150692291527869	0.864946508867656	0.0630107499015797	0.897577148560029	0
cg00050152	0.00285181656572545	0.472789830257512	0.325331873731171	0.809577179558105	0
cg00050224	0.0167530003368935	0.440577820940969	0.35597736938542	0.79763654272662	0
cg00050247	-0.00357831137989854	0.576263250615478	0.239379075306379	0.842211719282294	0
cg00050250	0.0622729089503775	0.0799222521255522	1.09733228664495	0.513467628398192	0
cg00050294	0.00538026265882065	0.925734673429404	0.0335134694487999	0.905492960607527	0
cg00050336	-0.0866335152649348	0.0590023861942295	1.22913042412004	0.479551825577017	0
cg00050342	-0.0135907412234424	0.142741362431096	0.8454501623256	0.598635170681025	0
cg00050375	-0.0454792148491358	0.598473845720601	0.222954824217325	0.84767238003148	0
cg00050402	0.134913796473665	0.103774447910871	0.983909568427884	0.549354153071594	0
cg00050416	0.0720764385063607	0.100788990944593	0.996586902742929	0.545353466227096	0
cg00050440	0.00188600807302479	0.88963119170608	0.0507899985269108	0.901005070167314	0
cg00050590	-0.000250811982564977	0.934499428778633	0.0294209597515626	0.906515474291794	0
cg00050618	0.00365921120094736	0.807871479897725	0.0926577233970744	0.88927834020418	0
cg00050625	0.00472203454038035	0.57046170302075	0.243773505890877	0.840554402512608	0
cg00050692	0.0664742524794086	0.563808283382639	0.248868547831311	0.838858891292478	0
cg00050792	0.0172329186049839	0.564229624936484	0.248544114904028	0.838940899431997	0
cg00050984	0.00175573260734301	0.57663687175033	0.239097591074187	0.842332404710693	0
cg00051022	0.143349909387767	0.00997267063837965	2.00118852391532	0.41729014937643	0
cg00051068	-0.0038851761816177	0.823721786901583	0.0842194470598957	0.891514689187714	0
cg00051179	0	1	0	0.911429691929828	0
cg00051200	0.0489741813874735	0.596887542900351	0.224107484780786	0.847268449754168	0
cg00051275	-0.106640188073939	0.120346985983424	0.919564781892138	0.571284188778845	0
cg00051307	-0.00377025487556058	0.846877438176073	0.0721794371017185	0.894718366473876	0
cg00051371	0.0209505016834937	0.697392681515838	0.156522614450671	0.870480077961075	0
cg00051483	-0.0118382681118009	0.321679781264658	0.492576235215964	0.740440611457206	0
cg00051546	-0.00470446264827911	0.426396303822978	0.370186568606818	0.79153793180699	0
cg00051590	-0.0473699271747369	0.702099480155983	0.153601348522755	0.871330102313866	0
cg00051704	0.043433370426819	0.0930882188530612	1.0311052793931	0.534129122890685	0
cg00051762	0.0288946428833689	0.49914458733105	0.301773633966894	0.818906945071437	0
cg00051782	0.0050829341239998	0.398074780457501	0.40003533574191	0.779587694796923	0
cg00051979	0.00377670346871209	0.781912729330463	0.106841716614374	0.885282738023274	0
cg00052046	0.0635516601969826	0.0291703188603453	1.53505882358545	0.427601332205032	0
cg00052290	0.00651236036131115	0.367311412601976	0.434965577636025	0.765173720674263	0
cg00052385	0.112727849654861	0.286635281131999	0.54267035456007	0.71918106192283	0
cg00052422	0.000448790896725669	0.86301148176695	0.0639834262606213	0.897321708899044	0
cg00052459	-0.00085722361460539	0.959653894023566	0.017885370104171	0.909113690566032	0
cg00052550	-0.00141702288645941	0.712421575510665	0.147262936508993	0.873141337098441	0
cg00052588	-0.0516593398066841	0.0782787300806693	1.10635622853564	0.51092930605278	0
cg00052692	-0.0134084925884881	0.598489138155603	0.222943727098658	0.84767238003148	0
cg00052772	-0.0984570667997009	0.280066231464195	0.552739252379075	0.714997757553863	0
cg00052836	-0.0189485027267052	0.730733416530413	0.136241031859756	0.876644297555339	0
cg00052853	-0.0349361255530571	0.449809302766233	0.346971566912252	0.801006019640988	0
cg00052865	-0.0227445275377019	0.0398957575219355	1.39907328433264	0.445295688192165	0
cg00052925	0.156574208903424	0.0590260926897828	1.22895596452453	0.479592451300107	0
cg00052932	0.0443913264209585	0.403736279816602	0.393902223053869	0.781944542850027	0
cg00052970	0.0778406188350593	0.0767159482116997	1.11511434269569	0.508423784752523	0
cg00053010	-0.000262963480276441	0.926008863192239	0.0333848564961865	0.905530306038555	0
cg00053073	-0.0269837435888743	0.211221491271341	0.675261895486219	0.664899543811546	0
cg00053135	0.0191607571014538	0.160377866939973	0.794855567031161	0.618053394641067	0
cg00053261	-0.0112047708430489	0.653117011138999	0.185009004422393	0.86071478999801	0
cg00053292	-0.0174414708667882	0.378450159841998	0.421991306998331	0.770657342366376	0
cg00053373	0.00117880164411469	0.829671570534745	0.0810937911566065	0.892326659257945	0
cg00053507	0.0143335975745889	0.437655090522199	0.358868015733349	0.796426770851398	0
cg00053617	0.0423920883086583	0.234897146483029	0.629122258974637	0.683737511285176	0
cg00053618	0.0327969908742271	0.546695478041123	0.262254518334362	0.833743128330021	0
cg00053661	0.00657048070703439	0.48091340499594	0.317933117218918	0.812581480148189	0
cg00053851	-0.193150593724998	0.0517931419890204	1.28572774205986	0.466822695422689	0
cg00053870	0.0471020923031766	0.00467183043352016	2.33051292855039	0.41729014937643	0
cg00053916	0.000197087849411321	0.99647496442771	0.00153360809995178	0.911429691929828	0
cg00053927	0.0317610854773799	0.179173761902419	0.746725587839615	0.637021223618229	0
cg00054047	0.0360815770558812	0.232907279437172	0.632816937528049	0.682157390098966	0
cg00054173	0.021667541112072	0.0359213033952038	1.44464791345587	0.438929334240027	0
cg00054197	-0.021346531637211	0.636472067595868	0.196220651170054	0.857159711139598	0
cg00054210	0.0504541252741328	0.650063999017838	0.187043884815507	0.860035887120336	0
cg00054248	0.00757095207359691	0.29107945950074	0.535988440182028	0.721734385012436	0
cg00054301	0.0220910323619319	0.470230310949643	0.327689379775325	0.808618485544326	0
cg00054372	0.0103023882354539	0.321114192695234	0.493340498939861	0.740034025253196	0
cg00054384	0.000133729863019304	0.99055413006394	0.0041217869141871	0.911429691929828	0
cg00054408	0.0126088313013475	0.759727574765675	0.119342110332269	0.881693840686851	0
cg00054472	-0.0103228095997292	0.10477383803833	0.979747146875314	0.550623722504256	0
cg00054496	0.00742522611300495	0.862866128730709	0.0640565786340373	0.897283913107804	0
cg00054511	9.46974866603901e-05	0.966013690832936	0.0150167185005909	0.909740304949618	0
cg00054525	-0.0189807912942931	0.67139749699586	0.173020282156985	0.864903408571793	0
cg00054564	0.0839684997718549	0.0213843713702304	1.66990351204046	0.420115309945547	0
cg00054692	0.00496216007318661	0.622804217402311	0.205648455210613	0.853826119000185	0
cg00054702	-0.000585731968692107	0.944371307880197	0.0248572162339255	0.907542335759717	0
cg00054706	0.00595908864447853	0.263137127534707	0.579817870478104	0.703812964926334	0
cg00054771	0.0313863040672263	0.165588408325124	0.780970068376229	0.623769725875788	0
cg00054774	-0.044843782862294	0.53487200105558	0.271750135523041	0.830301969124547	0
cg00054791	0.00733154191535154	0.452186929505308	0.344681995121483	0.801782840201487	0
cg00054890	-0.0314025862889877	0.643964854372203	0.191137834454981	0.85889577836756	0
cg00054988	0.00240623925536323	0.875769557665308	0.0576101552477464	0.899038589683601	0
cg00055030	0.0327151565568398	0.3230329873441	0.490753126306634	0.74133701692855	0
cg00055049	-0.00267995856199762	0.482821505830574	0.316213393803487	0.813187394812683	0
cg00055052	-0.0294513904330442	0.747685189036918	0.126281222246522	0.879706334456815	0
cg00055067	0.0371334437376929	0.348256368574543	0.458100932875307	0.75564899028753	0
cg00055073	-0.05849188120639	0.24555676128216	0.609848103287189	0.691456937648121	0
cg00055292	-0.00320923845810621	0.920416793685992	0.0360154659066756	0.904779367364641	0
cg00055341	-0.0360086622786452	0.403353092256906	0.394314609242988	0.781799283911397	0
cg00055353	-0.0166664903738292	0.259500730226542	0.585861415723378	0.70142027321849	0
cg00055555	0.00450707762783767	0.841671357262014	0.0748574519552795	0.893992443594419	0
cg00055557	0.000604343180006196	0.955723459077792	0.0196677537181495	0.908797439349324	0
cg00055595	0.0111896609488842	0.193219423540714	0.713949217917719	0.649497887564468	0
cg00055679	-0.0231049772118559	0.372061140156089	0.429385687401429	0.767534147604149	0
cg00055726	0.0312047513120619	0.473096837109648	0.325049955418817	0.809687217740441	0
cg00055747	-0.0507657935808171	0.248072684034199	0.60542105445546	0.693282099399822	0
cg00055771	0.026286367340916	0.430269556781611	0.366259380827684	0.793377293352748	0
cg00055848	0.012155147335804	0.573688374973725	0.241323950424192	0.841421842673584	0
cg00055860	0.0205279694948055	0.00526132025531305	2.27890526199639	0.41729014937643	0
cg00055876	0.101886456125721	0.255146960485232	0.593209600964334	0.698313583925352	0
cg00055981	-0.0559463644310232	0.421449467814057	0.375254490232892	0.789260512813216	0
cg00055986	-0.0636577255027421	0.36556362770398	0.437037021563116	0.764271405322596	0
cg00056002	0.047231749895504	0.000111313026569832	3.95345400874389	0.159051926673628	0
cg00056034	0.00093054243802253	0.958383530364712	0.0184606581571665	0.909052739906788	0
cg00056066	-0.00161258703053733	0.962581987502479	0.0165622694002666	0.90944459153679	0
cg00056074	0.0157894699668367	0.115947996556543	0.935736751053206	0.565780236720676	0
cg00056202	-0.017732857438091	0.19670190141822	0.70619144195433	0.65260080354512	0
cg00056257	-0.0846726234805514	0.000362108399363239	3.44116140129511	0.245936509758583	0
cg00056280	0.101432567343513	0.11909911724203	0.924091457478902	0.569824100172857	0
cg00056497	0.0193598220296352	0.58715216349859	0.231249334520578	0.844922520926938	0
cg00056508	0.0103381489990078	0.780758266817822	0.107483408680401	0.885120235395992	0
cg00056541	-0.0739406320708514	0.0818942138647399	1.08674678169972	0.517140081869012	0
cg00056578	0.0048253417740545	0.667984131169915	0.175233854631042	0.864039066598036	0
cg00056605	-0.0402363910453355	0.38870518732618	0.410379663608241	0.775315484064506	0
cg00056624	-0.000665768674625068	0.869428616468008	0.0607660694941379	0.898109277214769	0
cg00056628	0.0213829060803284	0.0264202540892796	1.57806300999774	0.423839470965652	0
cg00056676	-0.0141442876454405	0.422153988043327	0.374529103638115	0.78957401387369	0
cg00056692	0.0106143477771761	0.864829698140605	0.063069405182022	0.897577148560029	0
cg00056754	0.188067079463069	0.0355674808229449	1.44894689397751	0.438088669122952	0
cg00056767	-0.00868348126119852	0.648636483990819	0.18799862712424	0.859746763265145	0
cg00056834	-0.0117904490986525	0.6952534247751	0.157856863150945	0.87007450099977	0
cg00056963	-0.0338621915015634	0.632089551359404	0.199221388638318	0.856260621739063	0
cg00056985	-0.00458447935251199	0.356054775194079	0.448483185356808	0.759483740725761	0
cg00057092	0.00563393553702459	0.269570155160628	0.569328191389405	0.707986429728998	0
cg00057100	-0.038368470790538	0.158857476133264	0.798992341636203	0.61649862185998	0
cg00057231	0.0676269465432266	0.143425335460652	0.843374125663477	0.599464470754163	0
cg00057317	0.00190600701359964	0.701436678124755	0.154011528601773	0.871193374081915	0
cg00057376	0.0143752102187295	0.438040103425388	0.358486127169278	0.796570109119809	0
cg00057393	0.000694768717442728	0.851563400010267	0.0697830127047805	0.895406224379831	0
cg00057449	0.0413396262009314	0.368564239655986	0.433486804964705	0.765973544668333	0
cg00057476	-0.0399439054458525	0.399721073082885	0.398242955361694	0.780177659876681	0
cg00057521	0.0813009387562248	0.0348683716340961	1.45756833386404	0.436563684809795	0
cg00057593	0.0833547697292206	0.426111965930087	0.370476269919611	0.79138296928053	0
cg00057603	-0.00111080363163203	0.978728866344528	0.0093376025371122	0.910904675803722	0
cg00057661	0.00795733495283846	0.461785995064446	0.335559242398618	0.805427354916694	0
cg00057663	-0.0321487150830904	0.150742545208841	0.821764156167698	0.607804103915493	0
cg00057676	0.00373460378363119	0.51604703489108	0.287310712979921	0.824281628240018	0
cg00057689	0.0349950611777297	0.323088554086962	0.49067842726531	0.741366798069157	0
cg00057700	0.0158547420007887	0.267529311320706	0.572628628418604	0.706647447382895	0
cg00057791	-0.00572967390042147	0.635931734345559	0.19658950225765	0.857048921253933	0
cg00057840	0.047221291200272	0.451607382316969	0.345238967381883	0.801626833476361	0
cg00057966	-0.097517097169093	0.0335393858091967	1.47444489468518	0.434083345170049	0
cg00058009	0.0367776229651015	0.1619761126643	0.790549028068507	0.619792382541799	0
cg00058026	0.0789492406091272	0.0502010422469836	1.29928726617341	0.464588132583324	0
cg00058061	0.117344087527884	0.0422720773594968	1.37394640928955	0.448897911556623	0
cg00058113	0.00170291934930389	0.554618798167123	0.256005414596065	0.836153532882375	0
cg00058226	-0.0287226817755873	0.715405595742844	0.14544766721929	0.873640261956492	0
cg00058235	0.0211318805939477	0.660850222304642	0.179896959572415	0.862436999557148	0
cg00058290	-0.000919791040723145	0.91683232781442	0.0377100817380642	0.90436626589976	0
cg00058291	-9.98786741573631e-05	0.998601264856554	0.000607888190909311	0.911429691929828	0
cg00058296	0.0112265064320934	0.329293411945475	0.482416957974237	0.745053186881402	0
cg00058299	-0.00369726340096339	0.494965046817096	0.305425468764276	0.81728444507989	0
cg00058329	0.00213398664663147	0.656439895073409	0.18280503261022	0.86161408258207	0
cg00058413	0.0111477673737656	0.43208374382551	0.364432072729926	0.794100807294944	0
cg00058527	0.00170488851988445	0.514628997229728	0.288505746726404	0.823867115084613	0
cg00058576	-0.00602156879613749	0.834292290092058	0.0786817698237611	0.892873831714646	0
cg00058626	-0.120144617014434	0.205983652911225	0.686167244350036	0.660731094729498	0
cg00058644	0.0791383583890045	0.208639772663892	0.680602899159788	0.662695282508116	0
cg00058696	0.00974545670100276	0.783341345534204	0.106048950358355	0.885390556845056	0
cg00058708	-0.0508414348510696	0.129366273788463	0.888178930905917	0.582848430192707	0
cg00058743	0.00354560975158353	0.919940083453309	0.0362404577337751	0.904685876026064	0
cg00058767	0.0562890838613667	0.0461951646397506	1.33540348072472	0.456191817528088	0
cg00058771	0.00843754418499374	0.478623654192336	0.32000584180417	0.811573509186193	0
cg00058786	0.00390750586583754	0.437740441305455	0.358783328588021	0.79646264398883	0
cg00058799	-0.052399582139607	0.0600288603081868	1.2216399019642	0.481634424565167	0
cg00058857	0.00559378653402741	0.884531056580364	0.0532869140660794	0.90030540807531	0
cg00058879	-0.0751671048902259	0.0521864145769617	1.28244253995102	0.467720044365084	0
cg00058887	0.0464762730421211	0.192800669222281	0.71489146296929	0.649096592892117	0
cg00058903	-0.0168537516564713	0.672867943379871	0.17207016176255	0.865211741066893	0
cg00058938	-0.0754083580697364	0.0983893850874153	1.00705175366857	0.54186908566946	0
cg00059024	-0.000480375266719932	0.855419626021743	0.0678207898809771	0.896025156822945	0
cg00059041	-0.014836887466392	0.838424592483265	0.0765359915445811	0.893462334721432	0
cg00059086	-0.0027074022195907	0.936613706856765	0.0284394908325009	0.906775559790623	0
cg00059161	0.00517483817891717	0.940970914513467	0.0264238004425898	0.907161762622932	0
cg00059165	-0.0278740835842701	0.591068969444065	0.228361840097832	0.845906279279335	0
cg00059225	0.0103606189523637	0.635556502961839	0.196845833255195	0.856990156283182	0
cg00059232	0.0137673330644388	0.844212195954833	0.0735483780787605	0.894355555087765	0
cg00059240	0.0542002181624191	0.0268907684358011	1.57039678711624	0.423987407561265	0
cg00059246	-5.79084858784739e-05	0.998075767819221	0.000836488475386554	0.911429691929828	0
cg00059309	-0.0376147921789444	0.540340063060828	0.267332830866863	0.831851556920231	0
cg00059387	-0.0263503536622906	0.520562317516664	0.2835272728132	0.825866808319701	0
cg00059399	-0.136627256375837	0.0862326589439316	1.06432822242455	0.524422957837841	0
cg00059625	0.0227922915675037	0.49058924926389	0.309281973122145	0.815873574209614	0
cg00059659	-0.00303288250291489	0.780667655443066	0.107533813915177	0.885080585943685	0
cg00059662	-0.0324052660411822	0.208718344995265	0.680439377575301	0.662773803091212	0
cg00059664	-0.00413456500191806	0.465254750866282	0.332309183453561	0.806846415271813	0
cg00059699	0.000319399024346537	0.981785952358787	0.00798318618675888	0.911329662196325	0
cg00059707	-0.00407704942526293	0.656698056395914	0.182634269075248	0.861678342408637	0
cg00059740	0.0178942071157402	0.0975951948313298	1.01057156460392	0.540907959297717	0
cg00059870	0.0426037011210376	0.0973014954292453	1.01188048499703	0.540395110538533	0
cg00059880	-0.0391973469073759	0.674226732714937	0.171194031939019	0.865518268742764	0
cg00059911	-0.00225452259719648	0.749515998257999	0.125219092794331	0.880015095604718	0
cg00059930	0.0331803416747988	0.352483106971323	0.452861692076665	0.757766063223298	0
cg00059937	0.060242875692661	0.335049233872298	0.474891370790039	0.748178049892842	0
cg00059963	-0.0533174613698714	0.325505409338545	0.487441789810504	0.742798970933407	0
cg00060004	-0.00817251807924496	0.857367364137432	0.0668330520182741	0.896327630078269	0
cg00060026	0.14396530431529	0.000364912995898158	3.43781066953107	0.245936509758583	0
cg00060287	0.00841784888650454	0.287031273838842	0.542070781608567	0.719434086814188	0
cg00060320	0.0132405112993093	0.674607467544035	0.170948855712459	0.865607993730881	0
cg00060374	-0.00785433957265122	0.771395761732444	0.112722751600738	0.883632439348835	0
cg00060437	-0.00992345558413447	0.512947600922786	0.289926997056564	0.823227075455672	0
cg00060475	-0.0049925220401623	0.788233998397325	0.103344836917871	0.886173019325239	0
cg00060484	0.0352125479922379	0.439341653884683	0.357197619419215	0.797142955859842	0
cg00060627	0.0115621004478957	0.402086025890185	0.395681020118277	0.781107583786501	0
cg00060628	-0.0122147281999846	0.802217428147122	0.0957079072186117	0.888293405316241	0
cg00060649	0.054552445605894	0.305097346157929	0.515561569984534	0.730819594747619	0
cg00060734	0.0239937893680318	0.206057397426995	0.686011789758385	0.660743311541148	0
cg00060762	0.00131794057315246	0.849006598871986	0.0710889342053371	0.895105754189849	0
cg00060827	-0.0847737886543499	0.0704059242435137	1.15239079599967	0.498918519809737	0
cg00060866	-0.029077015398398	0.425099407856544	0.371509499984217	0.79079023711862	0
cg00060880	0.010983990437833	0.0519514934277624	1.28440196344629	0.467139224630095	0
cg00060956	0.0478159755321671	0.052097364440065	1.28318424672137	0.467531269611225	0
cg00061031	0.0174949922046419	0.87858944407751	0.0562140189245891	0.899381163807682	0
cg00061086	0.00335936679052608	0.694530369596029	0.158308759199793	0.869930908686458	0
cg00061145	0.00631454538854427	0.306519453679898	0.513541957172565	0.731586169975964	0
cg00061150	0.0588945353893387	0.0462421666573627	1.33496182542464	0.456346597893452	0
cg00061185	0.030826007666226	0.148591286460902	0.82800665728407	0.605459409575541	0
cg00061209	0.0616866085960584	0.441646184774914	0.354925516927197	0.798027869484013	0
cg00061217	-0.0086603001340247	0.807124947657887	0.0930592287501325	0.889159076982005	0
cg00061233	0.0370227638383051	0.82712819224673	0.0824271762141912	0.892060494871262	0
cg00061264	0.0202056353421715	0.541053262650347	0.266759979742729	0.832001043633499	0
cg00061306	0.0713693585503291	0.0135162066991507	1.86914517531575	0.41729014937643	0
cg00061412	0.0107082827169841	0.507991495009306	0.294143558781922	0.821691983639499	0
cg00061421	-0.0271137393919659	0.480997714381593	0.317856987313945	0.812610959832914	0
cg00061479	0.0443081865217967	0.0782559951493889	1.10648238144205	0.510872350837933	0
cg00061575	-0.0358800001396019	0.185154765354385	0.732465105972188	0.642291403640418	0
cg00061629	0.0411090638902499	0.509703224851944	0.292682618655801	0.822175528729539	0
cg00061632	-0.0548974937945771	0.238670038927776	0.622202096054077	0.686200098922397	0
cg00061635	0.00646549401474602	0.891116162931161	0.0500656790925468	0.901229205928407	0
cg00061678	-0.000727949145369848	0.953075407738248	0.0208727364351095	0.90849366577719	0
cg00061695	0.118604607186373	0.166029903329897	0.779813684962499	0.624272285989924	0
cg00061769	0.0045915509800248	0.185251282863578	0.732238775852581	0.642409602629902	0
cg00061805	0.123205537115445	0.00893640350598282	2.04883722972399	0.41729014937643	0
cg00061860	-0.00519819495284521	0.914026731504468	0.0390411027616618	0.904081627785421	0
cg00061989	-0.00540123171816747	0.525889269418665	0.279105690718785	0.827690688715256	0
cg00062012	0.00542607423576048	0.532222509696633	0.273906761445085	0.829502216717752	0
cg00062151	0.0372745315523791	0.358295808827085	0.445758271973201	0.760799058167935	0
cg00062245	0.0495648575279712	0.10006380083573	0.999723004844237	0.544258880104846	0
cg00062282	-0.00967130186310895	0.878572630896274	0.0562223299073247	0.899381163807682	0
cg00062312	-0.00203522203043464	0.751320257276191	0.124174901450851	0.880371576064928	0
cg00062496	-0.0299233950961537	0.604656769539442	0.218491080545064	0.849318610719929	0
cg00062678	0.00187681372696484	0.978704970564936	0.00934820601705864	0.910902640053587	0
cg00062703	-0.00633759744759801	0.774537643118345	0.11095747034983	0.884112358714209	0
cg00062776	-0.0211074965126207	0.200156108736116	0.698631150750473	0.655720210876705	0
cg00062873	-0.00967355248226731	0.224905940490352	0.647999073296661	0.675889619402004	0
cg00063006	0.0103190591506035	0.415408509240435	0.381524611608535	0.787067774707221	0
cg00063066	-0.000566481617468256	0.804461484769786	0.0944947437990886	0.888652744495838	0
cg00063077	0.000275040426773112	0.926088477229214	0.033347519433812	0.905530306038555	0
cg00063144	0.130308366906719	0.0192687130005991	1.71514729185227	0.41872669151706	0
cg00063174	0.0014862054853768	0.562619450415195	0.249785257840968	0.838504408668271	0
cg00063223	-0.0240535215182263	0.721598561137751	0.141704341445269	0.874749103391095	0
cg00063246	0.00321679556808622	0.663268155271895	0.178310853480592	0.862977263312629	0
cg00063268	-0.0175517070097658	0.708603052726982	0.149596981018326	0.872427802091929	0
cg00063279	0.00494390361604544	0.82670415914256	0.0826498774343797	0.891979758692069	0
cg00063284	-0.103226522303403	0.21578168779787	0.6659854142675	0.669013629965143	0
cg00063291	-0.0017353159361598	0.936801582295856	0.0283523843940849	0.906821463860573	0
cg00063346	-0.000243170804789016	0.916228150152588	0.0379963691107707	0.904309216794736	0
cg00063348	0.140754902277162	0.106519817496644	0.972569586321235	0.553169060028508	0
cg00063357	0.0372963206478054	0.0980006266731775	1.00877114716635	0.5414436292892	0
cg00063392	0.146278598758574	0.128464027763422	0.891218465569575	0.581720344237426	0
cg00063402	0.107039148663257	0.187510309660099	0.726974848974126	0.644351301716038	0
cg00063503	-0.0357874798069947	0.371615643701829	0.429906012034752	0.767399346909584	0
cg00063535	0.0788122251724299	0.0417993637648232	1.37883032864433	0.448041620753366	0
cg00063567	-0.000116360401693614	0.959053690708003	0.0181570790383989	0.909061330295457	0
cg00063649	-0.00746400682238011	0.144915502937855	0.83888515158739	0.601291763559634	0
cg00063703	0.00866900195318042	0.23043626958588	0.637449163958359	0.68026299788491	0
cg00063744	0.00150828456714061	0.879985710299654	0.055524380109372	0.899539127546134	0
cg00063748	-0.10365076641598	0.0570942677093739	1.24340749293028	0.476431332739264	0
cg00063945	0.0201833932898682	0.000932329711566001	3.03043047542353	0.332771897428829	0
cg00063979	0.019004473335495	0.887833444226549	0.051668499354051	0.900824317093683	0
cg00063987	-0.0339581554482674	0.388552451315515	0.410550346800469	0.775216144543023	0
cg00064020	0.0450656515420501	0.258511128291099	0.587520756819972	0.70073446738762	0
cg00064051	0.00211718120539015	0.908043821362329	0.041893192319638	0.903362431967008	0
cg00064080	-0.00272522506249515	0.886455922840908	0.0523428539072521	0.900605417190553	0
cg00064154	-0.012994269495996	0.586897922775856	0.231437427594247	0.844879000954521	0
cg00064172	0.115489188601359	0.206542741344301	0.684990063091214	0.66107871851921	0
cg00064218	0.025134759011869	0.195839304676908	0.708100141484686	0.651881845910711	0
cg00064235	0.00766198926855661	0.320137357722616	0.49466364386235	0.739489848462608	0
cg00064261	0.0266600448077651	0.159988990007116	0.795909903242068	0.617557495439588	0
cg00064267	0.103898027062713	0.104640445781659	0.980300418865926	0.550442194512726	0
cg00064284	-0.010555021463781	0.559763289202277	0.251995587148292	0.837641339372629	0
cg00064341	-0.114228240461848	0.0454684581959738	1.34228977217126	0.454567589343131	0
cg00064347	0.00124700192095948	0.802595911268053	0.0955030570595006	0.888328954895229	0
cg00064408	-0.00930393940415853	0.682051537238311	0.166182807905747	0.867228910827462	0
cg00064415	0	1	0	0.911429691929828	0
cg00064525	-0.0277886711760222	0.781430952293489	0.107109390469776	0.885270274514608	0
cg00064589	0.00682464119597667	0.58682319113939	0.231492731255397	0.844856461160712	0
cg00064733	0.000434598960452193	0.860208243368629	0.0653963999214828	0.89678408727379	0
cg00064778	-0.0189458661413234	0.807705544929217	0.0927469356603387	0.889262937424255	0
cg00064840	0.00472873990912153	0.937401145363373	0.0280745201728718	0.906855311474155	0
cg00064950	-0.00753149262502566	0.344247511724512	0.463129190208931	0.753538454478814	0
cg00065061	-0.0664013708688586	0.0307770380714953	1.51177317823753	0.428970770484021	0
cg00065071	0.0110963335357168	0.180841622860957	0.742701604289834	0.638669267219578	0
cg00065088	0.0873262355402563	0.0487455245941581	1.31206525141741	0.461468079596909	0
cg00065128	-0.00359997611733864	0.830863463842981	0.0804703381550581	0.892458737437745	0
cg00065142	0.041158250266545	0.513491648321563	0.289466615586384	0.823439974424063	0
cg00065215	-0.00526192518141083	0.105541207759517	0.97657794028688	0.551611108013695	0
cg00065261	0.0588353536871578	0.0325276364494545	1.48774749264351	0.432482060330474	0
cg00065302	0.0367621748187032	0.566137219397004	0.247078292479143	0.839430136885298	0
cg00065385	0.0666633454367299	0.09386221511519	1.0275092008059	0.535195298173668	0
cg00065408	-0.000869210759594271	0.844610913299656	0.0733433113136692	0.894458544162868	0
cg00065430	-0.0390831811988809	0.596961124827454	0.224053949980585	0.847297564085747	0
cg00065446	0.0259023514686928	0.570143834914468	0.244015567433652	0.840451298193158	0
cg00065569	0.00426980860720058	0.842185625176948	0.0745921755963615	0.894078163136255	0
cg00065570	0.00152128636855008	0.947404386378231	0.0234646088676661	0.907815582365081	0
cg00065591	-0.00324341800005662	0.819535106689094	0.0864324376825194	0.891067291399523	0
cg00065613	-0.0888904994708688	0.115665558650931	0.936795940223527	0.565508680074901	0
cg00065726	0.0164451213759916	0.0648944284785953	1.18779258802043	0.490227792996982	0
cg00065919	0.00219436195952759	0.506836291985582	0.295132295042021	0.821403907850037	0
cg00065921	0.0106333654869748	0.200173655766584	0.698593079244498	0.655746848238978	0
cg00065935	0.0035523776764875	0.531324832698649	0.274639885855808	0.829301775820408	0
cg00065942	-0.0458774523350725	0.445649546518366	0.351006531067439	0.799504117033229	0
cg00065957	0.0451417110770277	0.360243111513002	0.443404314915068	0.761789979248741	0
cg00066110	-0.00357082214758824	0.879089547819519	0.055966883580313	0.899414982548195	0
cg00066151	-0.00568226947716026	0.548194372374351	0.261065427131636	0.834265118537186	0
cg00066153	-0.00680157229247838	0.275720773725654	0.559530511462086	0.711804530613686	0
cg00066182	-0.0230965211986115	0.593238949783297	0.226770342605496	0.846413998128314	0
cg00066198	-0.00743196741288246	0.31694462412708	0.499016610138242	0.737811963965246	0
cg00066239	0.009492648895372	0.695290051931648	0.157833984366863	0.870082012692628	0
cg00066249	-0.00650993151563622	0.638931672307228	0.194545583041241	0.857766013727661	0
cg00066351	-0.0287501464027965	0.0187942688254422	1.72597456546773	0.41872669151706	0
cg00066449	-0.000653632939556494	0.942869649267775	0.0255483438657628	0.907407119937414	0
cg00066468	0.00367530365630945	0.24382976501197	0.612913279884925	0.690078131336472	0
cg00066499	0.00389204178647719	0.241277588351255	0.61748301670462	0.688193460355369	0
cg00066511	0.0284534523631835	0.468661504626183	0.329140717516747	0.808160175304974	0
cg00066535	0.00238552047012187	0.910717729835607	0.040616208505065	0.90362303080496	0
cg00066554	0.102031611597141	0.244690764468131	0.611382422214296	0.690844192750736	0
cg00066663	-0.0291006459245637	0.0206150741158772	1.68581509947244	0.419540550819248	0
cg00066671	5.30898732814614e-05	0.995902565934796	0.00178314867142813	0.911429691929828	0
cg00066676	0.00960337623205765	0.622932154485176	0.205559251153369	0.85386873048963	0
cg00066722	0.0217343677312068	0.288840084355856	0.539342536841459	0.720329059284317	0
cg00066768	0.0151593989668405	0.559319241730433	0.252340239792785	0.837460458710007	0
cg00066805	0.00900070191588876	0.580312973661385	0.236337720101389	0.843212493618365	0
cg00066816	0.0309755782083508	0.412167266621807	0.384926501858132	0.785691509690652	0
cg00066828	0.0237868703831851	0.713169155902569	0.146807448041525	0.873268463068848	0
cg00066832	-0.15459689365995	0.0105369380094879	1.9772855749662	0.41729014937643	0
cg00066854	-0.0115858224990346	0.879490736191582	0.0557687306716319	0.8994686235391	0
cg00066903	0.0119717599215369	0.492458742667872	0.307630148074436	0.816425672828737	0
cg00066910	0.238313927351015	0.0463632103711912	1.33382649940774	0.456737362232597	0
cg00066919	0.0372314038172758	0.230730997895086	0.636894055628689	0.680472911956016	0
cg00066925	0.0106830176744494	0.2521320560512	0.598371934644442	0.696282635956864	0
cg00067018	-0.0008497649731605	0.931537418784465	0.0307996953085643	0.906276330661389	0
cg00067058	0.0387817126906455	0.11142020021875	0.95303606546175	0.560074404246274	0
cg00067102	-0.00188439471881437	0.443996029657458	0.352620913456477	0.798857922632047	0
cg00067133	-0.0323817057486192	0.773042780137332	0.111796471588165	0.883914846836016	0
cg00067196	0.0628976105525044	0.428218155708633	0.368334923316876	0.792473372513833	0
cg00067365	0.00027383763990496	0.917622728968284	0.0373358377579942	0.904423058370857	0
cg00067414	-0.0232188933345447	0.0653925762712835	1.18447155240078	0.49107234393418	0
cg00067427	-0.0418507704894004	0.208843414010727	0.680179215892749	0.662892308533016	0
cg00067471	0.0336771086065941	0.195133473545535	0.709668224561605	0.651089345002991	0
cg00067518	-0.0530848659379644	0.533361152502956	0.272978619444789	0.829862318648574	0
cg00067528	0.00384279497987812	0.828356169574871	0.0817828887927901	0.892207623645843	0
cg00067576	0.00709410545986253	0.524976445919896	0.279860181615935	0.827433042691978	0
cg00067588	0.0146985532344519	0.334933223274929	0.475041771034838	0.748118942079171	0
cg00067696	0.0535255612385707	0.327961735938622	0.484176823483738	0.74422440711851	0
cg00067702	-0.127351502724699	0.137357022004867	0.86214913354948	0.592190218644769	0
cg00067720	-0.00782459824586108	0.851132898594828	0.0700026225005072	0.895339625894673	0
cg00067742	0.0849731035492881	0.0243712696204845	1.61312184566928	0.421774886399348	0
cg00067753	0.0997711910953191	0.053571632808095	1.27106511657769	0.470188161833297	0
cg00067758	0.0390815071505108	0.61864801628761	0.208556375313328	0.852826958344395	0
cg00067814	-0.0024433842600308	0.759000220213804	0.119758098099742	0.881581902490956	0
cg00067941	-0.0494926651245338	0.346751433596189	0.459981734720065	0.75486068439037	0
cg00068038	0.0634224138871622	0.403146667108719	0.394536926246063	0.781721167126474	0
cg00068102	0.00368211546797681	0.945572883083014	0.0243049908793561	0.907693825833549	0
cg00068153	0.0246312060409628	0.386668718849515	0.412660960537601	0.774449118305814	0
cg00068155	0.00147332701242342	0.914512893177901	0.0388101672826492	0.904081627785421	0
cg00068160	0.022723817017537	0.617632262137084	0.209270026626072	0.85260587017425	0
cg00068265	0.0598249262960329	0.0101569110237176	1.99323835202548	0.41729014937643	0
cg00068305	0.000751682822699353	0.762691996238919	0.11765081111425	0.882298528288497	0
cg00068377	-0.00316785717069943	0.69490762883784	0.158072920520879	0.870010864274292	0
cg00068391	0.0651817321731442	0.133838868618983	0.873417743254639	0.587954309466697	0
cg00068412	0.0043484034114346	0.558137772021268	0.253258585572719	0.837133873088147	0
cg00068428	0.0548424885471648	0.369695770221413	0.432155518266516	0.766380147881653	0
cg00068433	0.0195637301319791	0.0856274712922497	1.06738688115675	0.523637770714994	0
cg00068503	-0.00917013211106252	0.651983857281432	0.185763156998734	0.860419844235231	0
cg00068621	-0.00395340128423133	0.461101285407141	0.336203667100804	0.805169320884653	0
cg00068622	-0.0014403885919641	0.538709761009481	0.268645155298392	0.831329370703628	0
cg00068745	-0.00213208167158416	0.950026696054115	0.0222641907257919	0.908125777715275	0
cg00068750	-0.0685322862332861	0.243422987811273	0.613638411281903	0.689854241215097	0
cg00068779	-0.00852433886166338	0.542870420403987	0.265303821275428	0.832611154968028	0
cg00068810	0.0239820826338399	0.612136599704515	0.213151653216843	0.851396296472362	0
cg00068909	-0.00928214791059506	0.514801989981756	0.288359782986716	0.823951203581102	0
cg00069002	0.00445841151689265	0.893745046718996	0.0487863521151355	0.901485305645638	0
cg00069014	0.0997076074472086	0.00364085438697871	2.43879668997466	0.41729014937643	0
cg00069017	0.00804395458059666	0.151393553118181	0.819892618262712	0.608442431366261	0
cg00069059	-0.0081774482712455	0.901276316231537	0.0451420411881508	0.902591119791874	0
cg00069242	-0.00543110673221836	0.602601892623469	0.219969508648991	0.848756918772639	0
cg00069261	-0.0231245414675729	0.0704452889358124	1.15214804524579	0.498975241849361	0
cg00069341	0.0978843222684349	0.0554071746562039	1.25643399498545	0.473255784814162	0
cg00069401	-0.0257324120705214	0.418844220326816	0.37794747305312	0.78812918711042	0
cg00069417	0.0653889113556787	0.167440924077067	0.776138387867748	0.625856068661638	0
cg00069463	-0.145067848044933	0.0647777386034155	1.18857421731999	0.489889924072626	0
cg00069642	-0.0470322537000671	0.343883786362733	0.463588300069793	0.753345438530296	0
cg00069658	0.0615765352224885	0.519755807061605	0.284200649739211	0.825585089838282	0
cg00069760	0.0204026627029735	0.798256549404223	0.0978575095458678	0.887632984457944	0
cg00069815	0.00537471204281968	0.442461493402349	0.354124519159489	0.798263350057949	0
cg00069860	0.00614448525686533	0.328835470035438	0.48302134317022	0.744863041233238	0
cg00070042	-0.0243920000227382	0.462292624996238	0.335083034853041	0.805575758892005	0
cg00070043	-0.00579332945293255	0.394666898436495	0.40376929729139	0.777938097871462	0
cg00070052	0.0637554973607853	0.121580976211352	0.915134373852537	0.572954295518954	0
cg00070172	-0.0251910442968248	0.515759633140972	0.287552651709833	0.824182032422243	0
cg00070370	0.031088488022746	0.196530484354797	0.706570075516355	0.652455061943627	0
cg00070380	-0.0425803709650157	0.338689207550549	0.470198642079668	0.750254894744688	0
cg00070383	-0.0409763820321951	0.29550759542372	0.529431351979963	0.724643263211069	0
cg00070424	-0.00507395606001738	0.912384645909418	0.0398220318707528	0.90389477069764	0
cg00070460	0.0420589073190626	0.363351501663885	0.439673040609041	0.763168518403273	0
cg00070588	-0.00241859071481428	0.786064096894843	0.104542039465969	0.885789498250354	0
cg00070621	-0.00729851613124012	0.885739246017195	0.0526941118412349	0.900489429082495	0
cg00070680	0.00302062212794399	0.675826438484995	0.170164822529236	0.865934122813303	0
cg00070722	0.106471979308438	0.0488129331871984	1.31146509464341	0.461507332713795	0
cg00070771	0.141997390831218	0.157807620898046	0.801872027526787	0.615554285258965	0
cg00070814	-0.000403634148268879	0.867932935037394	0.0615138313539655	0.897993113634908	0
cg00070868	0.156302527026859	0.116761813610702	0.932699167923462	0.566875120891829	0
cg00070899	-0.048116338287268	0.32505184670479	0.488047362276641	0.74256258660757	0
cg00070908	0.0200331236074855	0.458020140146065	0.339115424699207	0.803852998720778	0
cg00071026	0.008115617650458	0.866506092966521	0.0622283791330591	0.897738065127922	0
cg00071051	-0.0446874039266652	0.475830987618097	0.322547278748245	0.810590650507569	0
cg00071161	0.0298884626022121	0.113498861781328	0.94500849375339	0.562892842404379	0
cg00071210	0.00259783940978806	0.964149887087109	0.0158554452727696	0.909531873246271	0
cg00071215	0.00911899879161451	0.485596790984554	0.313724191912835	0.814092505526861	0
cg00071241	-0.0047850085263742	0.732521490365225	0.135179629663103	0.877101695412063	0
cg00071265	0.0333155416113431	0.101214807266175	0.994755947539927	0.545866180778313	0
cg00071343	0.000446436561911762	0.978687059408737	0.00935615405831223	0.910902640053587	0
cg00071360	0.00809491808240578	0.758625911946435	0.119972327434491	0.881563333476248	0
cg00071382	0.0550866350946392	0.14052646586859	0.852241875771232	0.595996509881684	0
cg00071408	-0.00592739652417371	0.096561555750465	1.01519574572347	0.539126534558888	0
cg00071442	0.000514619866158472	0.951501220515435	0.0215906502957432	0.908322039416592	0
cg00071605	0.0370079302822874	0.212191416118173	0.673272188803734	0.66581311992476	0
cg00071658	0.0218369990808126	0.304928223784631	0.515802376006415	0.730692078831618	0
cg00071692	-0.10146978772755	0.07346861656092	1.13389813799168	0.503808478255859	0
cg00071727	-0.0103047980285851	0.82791576356306	0.082013848336821	0.892162182850107	0
cg00071751	-0.00133298093268131	0.619563782188953	0.207913977703044	0.85305144025842	0
cg00071887	-0.069222224185875	0.205145458186375	0.687938093644325	0.660028751623549	0
cg00071911	0.0243923152953585	0.752242372165689	0.123642207367404	0.880461868265566	0
cg00071950	0.0262511583373722	0.419066161118579	0.377717406292854	0.788204676494191	0
cg00071998	-0.00800262767709192	0.431324423921558	0.365195949055449	0.793827499483499	0
cg00072099	0.00567550645273941	0.0754983846903648	1.12206234012665	0.506607187553259	0
cg00072172	0.00136954476977801	0.828362777511389	0.081779424366465	0.892207623645843	0
cg00072216	0.0031971087349658	0.32705218501589	0.485382945027127	0.743682252572971	0
cg00072271	0.0175666873362698	0.348651066892895	0.457609001490216	0.755824121412204	0
cg00072317	0.0064441569795164	0.432802190831464	0.363710549510527	0.794368547821468	0
cg00072369	0.000144989506849456	0.981317483614968	0.00819046349117217	0.911252012500387	0
cg00072406	-0.0832321853577292	0.106826629444991	0.971320474091658	0.55354741633959	0
cg00072426	0.0448092200146598	0.151718231506104	0.818962228265691	0.608741318979262	0
cg00072449	0.0153715756512119	0.427281414631728	0.369285997186138	0.792068662390032	0
cg00072675	0.0208847647808448	0.834974420792389	0.0783268288024749	0.892951584292648	0
cg00072689	0.0408795515091315	0.131803624626603	0.880072646390813	0.585999909585738	0
cg00072711	0.0114138339978865	0.618278113166048	0.208816127105285	0.852758444351932	0
cg00072720	-0.0254308712808373	0.201798660322312	0.69508172123369	0.657396814883588	0
cg00072891	0.00137945403762386	0.57284839775494	0.24196029728194	0.841210549959451	0
cg00072957	-0.0568741409020569	0.238521731314865	0.622472046979479	0.686129061363386	0
cg00073010	0.00392185546826209	0.714304204889988	0.146116793309388	0.87344930473508	0
cg00073090	-0.0042391282160997	0.965527934629756	0.0152351567058644	0.909662938327741	0
cg00073181	0.0405035240607672	0.535856231266073	0.270951714678558	0.830476031542773	0
cg00073243	0.0239722098245087	0.310771660751032	0.507558591353088	0.734163922901801	0
cg00073244	0.0520290161883746	0.0999024011163016	1.0004240735455	0.544080030539295	0
cg00073261	-0.0301509645089068	0.0964558723080452	1.01567132703154	0.538996317109586	0
cg00073322	0.117294519160145	0.240161986898041	0.619495732099115	0.687330459029818	0
cg00073380	0.00287927026514144	0.696986421982107	0.156775682326215	0.870459981628092	0
cg00073460	0.0260189223566546	0.607338925031932	0.216568883565668	0.85010652711253	0
cg00073543	-0.0474948089656297	0.00710464936083745	2.14845735115117	0.41729014937643	0
cg00073549	0.0258961057345537	0.573406488346586	0.241537397128676	0.841339246482157	0
cg00073550	0.00064787263807281	0.95132251314133	0.0216722255097837	0.908300085227371	0
cg00073713	0.0198564164037211	0.376178088245098	0.424606504988158	0.769566196658182	0
cg00073716	0.00510248440869288	0.721110981609904	0.141997890632019	0.874644529998503	0
cg00073751	-0.010143493289708	0.840581968083757	0.0754199305876812	0.893819924914405	0
cg00073771	0.00098844328757521	0.698476044261372	0.155848484357967	0.870657858063009	0
cg00073780	-0.000702736243532086	0.779768394260214	0.10803437170838	0.885013476831836	0
cg00073784	-0.035444869028106	0.0219428357124468	1.65870724847107	0.420115309945547	0
cg00073794	0.0292323362765715	0.375931528632534	0.424891249340923	0.769409570729937	0
cg00073837	0.0399230643394014	0.219147728354781	0.659263026803755	0.671398758060212	0
cg00073869	-0.000968660716951245	0.8245294233807	0.0837938419189467	0.891582503941874	0
cg00073968	0.00866869320304542	0.186627903949068	0.729023421548264	0.643507790197852	0
cg00074086	0.00901806976441696	0.684657179153624	0.164526833573948	0.867719864935047	0
cg00074132	0.000291815374102646	0.897742407935464	0.0468482589456109	0.902118774986249	0
cg00074145	-0.00893415593239957	0.848814607234347	0.0711871552769715	0.895059090619633	0
cg00074174	-0.0227141842537347	0.672533634313882	0.172285991129788	0.865190653244659	0
cg00074184	-0.0054576629769153	0.458401729762624	0.338753752242793	0.804037418125331	0
cg00074198	-0.00510166305390513	0.612671201742836	0.21277253295042	0.85158274733025	0
cg00074244	0.0220464531423116	0.0256895542276204	1.59024343166843	0.423262564916803	0
cg00074348	0.0056340354969095	0.913587999663237	0.0392496136891484	0.904061199673519	0
cg00074369	0.00239778436283853	0.735775268089161	0.133254814375131	0.877526527537499	0
cg00074415	-0.0390811404322419	0.131137914546152	0.882271727092411	0.585253959044348	0
cg00074482	-0.0152854939285107	0.29464174212387	0.530705726298993	0.724025997828062	0
cg00074522	-0.000741234821595698	0.94945557911454	0.0225253491962821	0.908087019112045	0
cg00074782	0.0601786740315835	0.113415029840674	0.945329388614688	0.562769303424714	0
cg00074818	0.0233199102811374	0.485229347768822	0.314052939898195	0.813987586880818	0
cg00074851	0.0219799722066486	0.0969453502254092	1.01347301608371	0.539858473979494	0
cg00075019	0.00274747004914451	0.323541166491013	0.490070453040289	0.741615048621903	0
cg00075079	-0.0159432156579975	0.0683259106271843	1.16541457145051	0.495668888723743	0
cg00075161	-0.0778473773022446	0.297063205436067	0.527151137040728	0.72546345894093	0
cg00075192	0.000405256378937198	0.87854354256981	0.05623670903588	0.899381163807682	0
cg00075211	0.00553351622515937	0.913348340529178	0.0393635559626329	0.904008783458194	0
cg00075468	-0.0739930302725086	0.196902703517799	0.705748320861367	0.652771449002689	0
cg00075507	-0.0788951478529687	0.0938816274684317	1.02741939037262	0.535231112654268	0
cg00075589	0.00209182173991729	0.522100891062662	0.282245565584023	0.826436763309986	0
cg00075597	0.00815584352502787	0.852197364813717	0.0694598130698895	0.895517509772969	0
cg00075615	-0.0152254577233619	0.0293503007460706	1.53238744427362	0.427894426021027	0
cg00075620	-0.0191827886247017	0.00561176073019882	2.25090085435244	0.41729014937643	0
cg00075634	0.0194856709605556	0.28174751703961	0.550139902578209	0.716111674384836	0
cg00075649	0.0387619209176404	0.44839485050258	0.348339383613094	0.800469865279315	0
cg00075768	0.00117623510418632	0.615154695952205	0.211015656338057	0.851995298695171	0
cg00075853	-0.023950204631237	0.317367209647671	0.498437946531149	0.738045152013157	0
cg00075967	0.00189022155829808	0.96024191699596	0.0176193398970495	0.909182246762113	0
cg00076044	0.107452531237014	0.0114918994947825	1.93960818089209	0.41729014937643	0
cg00076056	0.0177981928266622	0.101591039594041	0.99314459546227	0.546363439960318	0
cg00076057	0.000789298704526657	0.931129530625523	0.0309898995525918	0.906200902947545	0
cg00076107	0.0886840615168626	0.268134408412638	0.571647451496822	0.707154607332083	0
cg00076152	-0.00244011454207613	0.381253318329164	0.418786367643129	0.771990010084013	0
cg00076307	0.00339005948487494	0.712747922580107	0.147064039838651	0.873211080543545	0
cg00076325	-0.0400243309349512	0.164136892771361	0.784793792339754	0.622134434935761	0
cg00076353	0.00227178794287676	0.588593958877866	0.230184199659907	0.845267101349687	0
cg00076497	0.00843387889646384	0.230187857445603	0.637917589409342	0.680035450901441	0
cg00076538	-0.00763095032511568	0.689656752141047	0.161367007439212	0.868758343431904	0
cg00076555	-0.0152543405048316	0.645641896589879	0.190008295405847	0.859231655180552	0
cg00076612	0.0827370296225774	0.0881306543081137	1.05487300553488	0.526971396196236	0
cg00076797	0.0643050228039868	0.0301864650753587	1.52018774117201	0.428470729604636	0
cg00076854	-0.000178918467054966	0.982902998440993	0.00748934007273591	0.911405420159893	0
cg00076936	0.0585023162758068	0.452142477401791	0.344724690411793	0.801782205575991	0
cg00076998	0.0157445435534659	0.0405910407836891	1.39156981291484	0.446098774929956	0
cg00077017	-0.0021224564456218	0.528281234530689	0.277134815935277	0.82850066605055	0
cg00077044	-0.0881845472569582	0.210463193566781	0.676823843906706	0.66424685899502	0
cg00077104	0.0717957387205518	0.165035296582541	0.782423162018399	0.623150655089871	0
cg00077183	-0.0682967101916504	0.352142117444977	0.453282028664422	0.757503258083014	0
cg00077264	0.136750836345884	0.161652372675593	0.791417916586881	0.619365516067009	0
cg00077281	0.0157078523889862	0.0248034693394091	1.60548756878742	0.422516657503748	0
cg00077297	0.0144552708030565	0.520356579288263	0.283698949931848	0.825776127580103	0
cg00077304	-0.00862624761778372	0.567644215630221	0.245923783305608	0.839934014242452	0
cg00077312	0.0303074143886515	0.125439842297782	0.901564500651714	0.577702212827301	0
cg00077426	0.0437417012016719	0.121722311934879	0.91462980745563	0.573023659229938	0
cg00077450	0.00465028746265261	0.783658991065385	0.105872879300729	0.885434910174419	0
cg00077516	0.00463788855623379	0.572611327624447	0.242140064843708	0.841115554257077	0
cg00077547	0.00876536487477317	0.194327931978967	0.71146477102924	0.650403194111072	0
cg00077566	-0.0102144521989658	0.559689221113975	0.252053056959267	0.837613909411307	0
cg00077570	-0.00243717067436276	0.936168793648661	0.0286458397863045	0.90666786650899	0
cg00077606	-0.0096731028092898	0.287171615914327	0.541858488040341	0.719547090729024	0
cg00077717	-0.000430661402153893	0.894151471149203	0.048588904568674	0.901561773333647	0
cg00077805	0.000496362740129812	0.837499290917799	0.0770155519933469	0.893364533577121	0
cg00077838	0.111723403914027	0.154654743134935	0.810636755998721	0.612214967537266	0
cg00077872	-0.0476781083789942	0.00886831010513826	2.05215912897707	0.41729014937643	0
cg00077898	-0.00605351945711804	0.43785986803007	0.358664858168903	0.796496273959242	0
cg00077904	-0.107950905821524	0.14778424128765	0.830371873699631	0.604353029173419	0
cg00078025	-0.0294638142876593	0.203606637833762	0.691208067555402	0.658888986545639	0
cg00078086	0.0974387130419871	0.0586593429388942	1.23166280599254	0.47896108075154	0
cg00078121	0.0249616416662673	0.175693628075256	0.755243988885672	0.633764538701569	0
cg00078130	-0.0114798405329686	0.554387420289215	0.256186632943439	0.836100686165011	0
cg00078142	0.00815884876637579	0.473351832390086	0.324815937347993	0.809761828439136	0
cg00078146	0.0263729720823009	0.117989792202322	0.928155563727482	0.568431334978268	0
cg00078221	-0.0609406204870643	0.218671144877474	0.660208521247992	0.671060789675288	0
cg00078245	0.0368514276888676	0.0398887992233539	1.39914903710507	0.445295688192165	0
cg00078318	-0.0119308619063392	0.112899158437729	0.947309295339979	0.562091104569651	0
cg00078334	-0.01186565687451	0.454688961208883	0.342285589327469	0.802727199440333	0
cg00078456	0.0985662951204978	0.0734687803341311	1.13389716988141	0.503808478255859	0
cg00078513	-0.0166879962895902	0.556110419954717	0.254838967382299	0.836517654788617	0
cg00078746	0.044375177005266	0.0482000248415326	1.31695273793257	0.460371692346902	0
cg00078759	0.289967470819518	0.0169882565134445	1.7698511900211	0.41729014937643	0
cg00078770	0.00633694013562479	0.73053385752705	0.13635965132938	0.876604318612696	0
cg00078782	0.00696281884065071	0.949049396578053	0.0227111826169915	0.908050704829275	0
cg00078857	-0.0513636980787954	0.642146350569452	0.19236598127485	0.858446465855318	0
cg00078911	0.0247190804226496	0.577394492684095	0.238527362832012	0.84249155015804	0
cg00078940	-0.000933629430952542	0.795181831231439	0.0995335515057039	0.887202378375001	0
cg00078996	0.0142071978027793	0.753455402245892	0.122942448899084	0.880701787361442	0
cg00079002	-0.00929809965702036	0.387698413721723	0.411505975916473	0.774900620570387	0
cg00079019	-0.00772233387556335	0.868640359472403	0.0611599959627914	0.898104585552156	0
cg00079023	-0.0132113135152007	0.521517043595944	0.282731493912967	0.826244192594497	0
cg00079056	0.100621858270663	0.057459587379079	1.24063749702894	0.477203942513392	0
cg00079076	3.95532936043224e-05	0.985868877293937	0.00618084332906237	0.911429691929828	0
cg00079169	0.0124910125786454	0.405794923680893	0.391693390104954	0.78290682185297	0
cg00079195	-0.0616753723133283	0.233871192274352	0.631023270310531	0.683006779020876	0
cg00079202	0.144130664235032	0.0205724406538382	1.68671418182904	0.419540550819248	0
cg00079216	0.00131255566697381	0.889693213271416	0.0507597222900198	0.901011684430157	0
cg00079219	-0.0287921889995896	0.274345234713713	0.56170257895437	0.71110819350431	0
cg00079293	-0.00486141979458242	0.96161312014564	0.0169996198338674	0.909351962704244	0
cg00079302	0.0568146023700924	0.287795300161472	0.540916302583585	0.719877624102859	0
cg00079375	0.00363809244374699	0.732386424594025	0.13525971431374	0.877058899103534	0
cg00079536	-0.00500258637552113	0.908005574265785	0.0419114853275491	0.903355037980546	0
cg00079563	-0.0143767107791242	0.279584778239665	0.553486477083985	0.714666630820911	0
cg00079598	-0.0158822296508286	0.163386305344996	0.786784347817962	0.621386982925031	0
cg00079638	0.00368493857719114	0.231941160106879	0.634622174945012	0.681348464607603	0
cg00079643	-0.0303998379304574	0.433454795335641	0.363056188060809	0.7945726597206	0
cg00079784	0.0883003107849475	0.0493812012437425	1.30643834965756	0.462868388189028	0
cg00079785	0.104962566720303	0.0351863388323282	1.45362591951423	0.437031766221248	0
cg00079891	0.00458821602106247	0.194435940004699	0.711223455957734	0.650532986308497	0
cg00080012	0.0153443549674847	0.0811728675746681	1.09058911154359	0.515739675167874	0
cg00080059	0.0197781149273529	0.0958786553825939	1.01827806521008	0.538083621317298	0
cg00080060	-0.0116108651031187	0.465591829570173	0.331994649500185	0.806935098519111	0
cg00080068	-0.0107593489220476	0.267903574467029	0.572021491838039	0.70704600974806	0
cg00080105	-0.0200956462463195	0.47294071932333	0.325193292421199	0.809628604872238	0
cg00080118	0.00029284495278438	0.957156028336893	0.0190172610503366	0.908935133881642	0
cg00080123	0.000453216929641585	0.907681102197305	0.0420667064151953	0.903310867854721	0
cg00080125	0.106477573460329	0.390837246718595	0.408004054795784	0.776251800570938	0
cg00080188	-0.0433100173135653	0.699008461630228	0.155517567005287	0.87070101162125	0
cg00080312	-0.000888081197057091	0.938709165869063	0.0274689415174175	0.90702337441444	0
cg00080333	0.0164299203277725	0.533220168397855	0.273093432292227	0.829862048656988	0
cg00080393	0.00145128950790686	0.809154539325292	0.091968525153306	0.889500992520576	0
cg00080417	0.0762712023552522	0.401249659921247	0.396585322672774	0.780862626263366	0
cg00080418	-0.0992866191730719	0.00449453339221622	2.34731538862582	0.41729014937643	0
cg00080423	-0.0518152887084401	0.036844864101211	1.43362304099227	0.439898885072722	0
cg00080483	0.0485045850437576	0.445348252826999	0.351300247152208	0.799396031439795	0
cg00080485	0.198732706971964	0.0167807912460259	1.7751875652188	0.41729014937643	0
cg00080578	0.0148038582051386	0.902404534401694	0.0445987311126315	0.902712943524931	0
cg00080706	0.0409082700058601	0.490699696490455	0.309184210640566	0.81587754668401	0
cg00080987	0.0251195239559848	0.425215548778462	0.371390863092246	0.790823537465272	0
cg00081009	0.00322637370841496	0.877040855325167	0.0569801753580168	0.899203624684397	0
cg00081019	0.171436047932079	0.128148906353772	0.892285095812541	0.581217330887677	0
cg00081084	0.00885776275962202	0.727117869772499	0.138395181929888	0.875909088455042	0
cg00081087	0.0900559391073109	0.0268492181436259	1.57106835655112	0.423987407561265	0
cg00081100	0.0108113449088181	0.507061420134437	0.294939431574223	0.821490926302546	0
cg00081104	-0.0230670499300486	0.684539190048165	0.164601683345252	0.867719864935047	0
cg00081128	0.0220686925046281	0.518033834646572	0.285641873999116	0.825088509003041	0
cg00081175	-0.000777292116085101	0.993318943604905	0.00291128201077466	0.911429691929828	0
cg00081237	0.125554242149811	0.210354232364764	0.677048745476456	0.664154550699492	0
cg00081251	-0.00634935570908075	0.639829486450459	0.193935749391574	0.857954734219308	0
cg00081270	0.00291493811485227	0.669051226596822	0.17454062875444	0.864290725990995	0
cg00081324	0.0412910413416423	0.0436709880396685	1.3598069822183	0.451849587964078	0
cg00081347	0.0049352772307221	0.554922841323856	0.255767398709441	0.836246130844933	0
cg00081381	0.0129534134729129	0.69803183495436	0.15612477017092	0.870605506027013	0
cg00081425	-0.0182629486930379	0.799235260938697	0.0973253640046819	0.88780053307132	0
cg00081439	0.0100112188385267	0.709501206896525	0.149046861449559	0.872624986673334	0
cg00081445	0.00541567127089851	0.678676403492573	0.168337250279752	0.86644006902337	0
cg00081574	0.00146098138653099	0.902374098456724	0.0446133790730102	0.902712943524931	0
cg00081602	-0.0192800112266293	0.51646567644619	0.286958535761671	0.824423558235953	0
cg00081647	0.128586377036533	0.0514704682833891	1.28844188047789	0.466420965350169	0
cg00081666	0.00334488637426825	0.365265185020628	0.437391720270918	0.764112997265138	0
cg00081729	0.0161617627756093	0.635753499871181	0.196711240321648	0.856998849170693	0
cg00081799	-0.120562905617142	0.0830413262385706	1.08070572339863	0.519371195855192	0
cg00081827	0.00308353763071926	0.87046324701861	0.0602495610819455	0.898194346176278	0
cg00081854	0.0552313374277571	0.0735676330411779	1.13331321668676	0.503861084626522	0
cg00081919	-0.0920522896107523	0.258443663838954	0.587634110791745	0.700679286168617	0
cg00081935	0.0129313080813758	0.209286430304106	0.679258929497418	0.663262450276835	0
cg00081940	-0.00987743456183046	0.907312005861649	0.0422433423521186	0.90330453953248	0
cg00081975	0.00613433300846473	0.2986501813141	0.52483721725145	0.726574189137234	0
cg00082012	-0.067515147994612	0.118408395014004	0.926617505560657	0.568958555478072	0
cg00082140	-0.0148648956170529	0.853908804396559	0.0685885085407102	0.895795156553083	0
cg00082178	-0.024114662250875	0.222588198181822	0.652497866058755	0.674139111359767	0
cg00082182	0.0100380561893262	0.195541364781029	0.708761357982134	0.6516035621577	0
cg00082235	-0.00095663309259845	0.883775255694564	0.0536581621601793	0.900175248904307	0
cg00082271	-0.0690115075365757	0.281868968084573	0.54995273445642	0.71612770720375	0
cg00082285	0.037973235242737	0.415699677452907	0.381220312468712	0.7871676346336	0
cg00082332	0.010265613293254	0.886354656800329	0.0523924692278968	0.900603279122825	0
cg00082411	0.00942368410646955	0.378820582547369	0.421566432403975	0.770788576714861	0
cg00082426	0.011033694149039	0.137192799110888	0.862668683005918	0.591982779836251	0
cg00082491	0.0023739699588911	0.372970037772118	0.428326055464481	0.767994523176161	0
cg00082558	0.0463243967741784	0.00890411501681036	2.05040923874035	0.41729014937643	0
cg00082664	0.0342019186242887	0.0459957341881665	1.33728244450205	0.455810933466133	0
cg00082713	0.0125572331407873	0.330185857687988	0.481241532101693	0.745571744449681	0
cg00082770	-0.0447493795035706	0.26912093085783	0.570052523705755	0.707718353181323	0
cg00082874	-0.00555396228725884	0.800402312368498	0.096691665353882	0.888012216928965	0
cg00082939	0.0240563810565872	0.577236192741937	0.238646446436256	0.84246626504581	0
cg00082995	0.0394014003962623	0.0758101005802461	1.12027292716445	0.507085489942096	0
cg00082998	-0.0117226701287376	0.353104462725466	0.45209679355331	0.758085453869931	0
cg00083018	0.0064560074956158	0.845592599781	0.0728388264200478	0.894592086664129	0
cg00083028	0.0779440597885346	0.176702745175394	0.752756703434579	0.634641560577872	0
cg00083046	0.0438582595676157	0.172637300773146	0.762865362909614	0.630638058764923	0
cg00083059	0.0182221503334347	0.111144300187797	0.954112804314152	0.559679423688236	0
cg00083067	0.117182310313379	0.0248150640467615	1.60528459956723	0.422516657503748	0
cg00083072	0.0175744293466429	0.779180646748839	0.108361842980785	0.884918747853488	0
cg00083084	0.0392232179457591	0.125134203531388	0.902623966288629	0.577194524822878	0
cg00083139	0.00277583719171951	0.418903166184692	0.37788635710991	0.788146203538598	0
cg00083193	-0.0455337566677372	0.187651012610512	0.726649087685905	0.644449178769074	0
cg00083194	0.0114558512706249	0.262597940168207	0.580708684861505	0.703413895374206	0
cg00083206	-0.0396945029912154	0.50682057316173	0.295145764291223	0.821391051709328	0
cg00083223	-0.0575428221233875	0.221029298020916	0.655550155611364	0.673018396163275	0
cg00083262	-0.00455877315344594	0.895740936618494	0.0478175774643796	0.901796794549336	0
cg00083265	0.0194240769045222	0.256876498494409	0.590275627306551	0.699569276037635	0
cg00083294	-0.00201084682567464	0.894573573516418	0.0483839354116434	0.901636103315014	0
cg00083359	0.0374805534786894	0.312194982762124	0.505574080697793	0.735011868752401	0
cg00083399	0.0992979025564992	0.0924230076491039	1.03421990268427	0.533182860204235	0
cg00083535	0.0707550902837006	0.0302683374921316	1.51901143229158	0.428470729604636	0
cg00083596	-0.0109806050565947	0.548365858951858	0.260929592048781	0.834316174829335	0
cg00083616	-0.00270376327884595	0.941801589960816	0.0260405807114891	0.907289105893326	0
cg00083685	0.00109442384328408	0.944059774432128	0.025000506883946	0.907502587915947	0
cg00083700	-0.033615572722251	0.585257153875655	0.232653269011547	0.844462368818951	0
cg00083704	-0.0152014471081893	0.263757062455006	0.578795902711603	0.704305417116994	0
cg00083765	0.000685970746160792	0.887175204291992	0.0519906048093564	0.900723240563319	0
cg00083790	0.132875383508762	0.0731691232421734	1.13567214892133	0.503370459737692	0
cg00083848	-0.049467883090694	0.0119641720587059	1.92211734993617	0.41729014937643	0
cg00083937	-0.0103307057747505	0.815429730132373	0.0886134584503848	0.89041328204128	0
cg00084019	0.037404604967465	0.135425214448105	0.868300468027597	0.589670426928848	0
cg00084093	0.0871773455754909	0.215716179062696	0.666117280886579	0.668967063622271	0
cg00084184	-0.0208328548445192	0.795541202974234	0.0993373222889927	0.887243955578675	0
cg00084202	-0.0369770504220387	0.152761129807208	0.815987138284962	0.610117141523118	0
cg00084340	0.110170269633707	0.22079361349311	0.656013492830585	0.672800047887747	0
cg00084347	0.0502418509694753	0.18136980957317	0.741435002981419	0.639087410422905	0
cg00084398	0.105721628399592	0.0229362970274482	1.63947669586614	0.420882547575412	0
cg00084435	0.0605556018447701	0.103520749673961	0.984972591601133	0.548986171680254	0
cg00084577	-0.0416078042628573	0.0449391491050343	1.34737515493618	0.453765371904228	0
cg00084587	0.0209371436203615	0.626517467574152	0.203066816185691	0.854780940892472	0
cg00084591	0.0311225737239806	0.562295059844201	0.250035732054937	0.838421383112224	0
cg00084643	-0.00692732355875537	0.82335748252243	0.084411563355834	0.891485441623369	0
cg00084669	0.00168020088055742	0.474768163766915	0.323518410955682	0.810168931738085	0
cg00084687	-0.00034233391147598	0.888305501816688	0.0514376480326251	0.900829107311555	0
cg00084764	0.0345638696639533	0.396506107641919	0.401750118573985	0.778802601008724	0
cg00084770	0.0931192318586836	0.0666151530368205	1.17642697005286	0.493111899938196	0
cg00084798	0.0343409959990518	0.328069224014565	0.484034508618984	0.744316283345422	0
cg00084864	-0.0159839515647505	0.51543604078001	0.287825217596054	0.824113351635274	0
cg00084888	0.000173754078363739	0.939943055231462	0.0268984565576094	0.907094291950829	0
cg00085029	0.0258815639885588	0.0149752134292233	1.82462697925762	0.41729014937643	0
cg00085061	-0.0244024933113393	0.477712229261626	0.320833640791463	0.811254658699689	0
cg00085123	-0.0743022156407897	0.29222736352125	0.534279120126981	0.722557172371921	0
cg00085199	0.116923921622866	0.0176796863602981	1.75252544368946	0.417520613142718	0
cg00085256	0.198941781041466	0.01975775907508	1.70426231463282	0.418995525161336	0
cg00085281	0.0408938123568979	0.420932977072802	0.375787049068492	0.789077488110878	0
cg00085370	-0.000214621344505914	0.994556720966068	0.0023704434092149	0.911429691929828	0
cg00085420	-0.00871378267596417	0.608946618718526	0.215420776680902	0.850617112794404	0
cg00085430	0.00539324436438864	0.798450947283176	0.0977517595237563	0.887678453477151	0
cg00085448	0.00179007106071436	0.964229554193407	0.0158195612720034	0.909545849298701	0
cg00085493	-0.0731888305722473	0.0835732252649612	1.07793283718012	0.52030224648105	0
cg00085592	0.00397447845198578	0.858340486082625	0.0663404022512628	0.896522395622065	0
cg00085593	0.0133918908411688	0.599854080469299	0.221954382540108	0.848038941856737	0
cg00085620	-0.0469447229075928	0.641691732074085	0.192673556373036	0.85835738111178	0
cg00085713	-0.0364755820203581	0.683752581934387	0.165101020705694	0.867575567339498	0
cg00085732	-0.00980269432602761	0.802822154959862	0.0953806510773641	0.888373544097498	0
cg00085747	0.0762501963929348	0.0325203019724419	1.48784543034869	0.432472740378847	0
cg00085790	0.109827728098853	0.150761223475302	0.821710346770216	0.607820807699658	0
cg00085800	0.0158403978541659	0.491404873443518	0.308560540775896	0.816118053729394	0
cg00085819	-0.0691269407703036	0.322628725417263	0.491296967589279	0.741038666225105	0
cg00085830	-0.00330675656377128	0.702965196497475	0.153066176179691	0.871472710395698	0
cg00086113	-0.015858584890682	0.290230401871611	0.537257096813774	0.721139243465211	0
cg00086186	0.168488253088634	0.0630775205774075	1.20012538605831	0.486994896134733	0
cg00086243	0.0972278024171268	0.026014163090491	1.58479014136234	0.423429137508089	0
cg00086266	0.00661668838195799	0.134584508164359	0.871004928269137	0.588781825098957	0
cg00086283	0.0262370488010294	0.288509648589833	0.539839658212743	0.720069803835852	0
cg00086291	-0.00293427870429944	0.830242374627849	0.080795104494715	0.892376030652029	0
cg00086310	-0.00151911304016086	0.94715393182161	0.0235794335542398	0.907784387474991	0
cg00086346	-0.00641675953526836	0.812292933844173	0.0902873246873981	0.890011143523336	0
cg00086429	-0.00189318045467392	0.96356121966646	0.0161206873202062	0.909511831320686	0
cg00086493	-0.00471973773014281	0.794629986646825	0.0998350501672389	0.887080617187719	0
cg00086577	-0.0714466025000894	0.301852673529352	0.520204973218151	0.728638791908147	0
cg00086669	-0.0510398526322958	0.251379656411325	0.599669871700962	0.695808706961886	0
cg00086800	0.0192167251144048	0.489145137142341	0.310562259674384	0.815383369160128	0
cg00086809	0.0110881407981267	0.593836440016004	0.226333155995112	0.846572560212608	0
cg00086911	-0.0363110418771288	0.355411117780149	0.44926899095095	0.75922303078354	0
cg00086926	-0.00288176350107801	0.967418963579402	0.014385403719146	0.909836506046922	0
cg00086995	0.00503926498876665	0.93096083213552	0.0310685904958235	0.906200902947545	0
cg00087005	-0.0118531517033441	0.278902132871838	0.554548164504377	0.714278245149959	0
cg00087055	-0.0063751471194698	0.757778547390507	0.120457693705789	0.881398947449663	0
cg00087067	0.0758535613817908	0.0692508836681165	1.15957468046224	0.497334837264557	0
cg00087098	0.00769481322150533	0.494065187967083	0.30621574559737	0.816963175753561	0
cg00087153	0.0774435339343818	0.444699829619211	0.351933036945153	0.799112125848789	0
cg00087161	-0.0812950412428239	0.0031151902871715	2.50651541990545	0.412510262945464	0
cg00087195	0.00125059458713915	0.647753342187905	0.18859033752389	0.859671598942361	0
cg00087273	-0.0127228691060034	0.0431102606610448	1.36541935122843	0.450914994835548	0
cg00087274	-0.012199983847331	0.719768217354431	0.142807334304857	0.874392078834569	0
cg00087298	-0.00121989503492969	0.803923769658828	0.0947851303387346	0.888619843324395	0
cg00087355	0.0117092402568459	0.919430279028703	0.0364811979986414	0.904642399074744	0
cg00087368	0.0489123039073743	0.184067447316791	0.735023010522237	0.641325974970428	0
cg00087420	0.103472461721195	0.0791133947484787	1.10174997955087	0.512194936631914	0
cg00087511	-0.0243295722534033	0.11938700708605	0.923042934997874	0.570046100237332	0
cg00087544	0.0722504861060547	0.0528109005749017	1.27727642650174	0.468991419737735	0
cg00087546	0.0329722396461124	0.451499794921941	0.345342442613575	0.801565790046353	0
cg00087568	-0.00656770116924911	0.823961502940481	0.0840930788988621	0.891530820915738	0
cg00087645	0.00772427921500086	0.538935303070266	0.268463366920881	0.83145478317092	0
cg00087646	0.0512760435980233	0.341324428400772	0.466832628392901	0.751825852706544	0
cg00087696	0.0380615868847675	0.168660270460961	0.772987207580546	0.627073831887329	0
cg00087728	0.00323110062249355	0.772501793237542	0.112100503757801	0.883799888661892	0
cg00087735	0.0313597139731882	0.154066296042969	0.812292358319238	0.611514592139703	0
cg00087741	0.1001720217907	0.130320302232984	0.884987921502147	0.58421905179965	0
cg00087750	0.0260821095565818	0.100251642623333	0.998908502733667	0.544511697243504	0
cg00087799	0.0117929267124282	0.240661762142927	0.618592907687283	0.687744398528359	0
cg00087806	0.0190941513311117	0.48180827556771	0.31712574480566	0.812833465058123	0
cg00087884	0.0963996264875957	0.116592679076787	0.933328718328043	0.566659948998177	0
cg00087898	0.0104248887262693	0.269975267925257	0.568676019157888	0.708293312883485	0
cg00087906	0.00233673441185256	0.439829991562744	0.356715159863571	0.797312120623136	0
cg00087963	-0.0340211383661909	0.269521672473854	0.569406307073269	0.707972494588956	0
cg00087983	0.0025987185389769	0.963750430513076	0.016035414939003	0.90951635025757	0
cg00088007	-0.0299042392537222	0.335711669663618	0.4740335619917	0.748512546894843	0
cg00088026	0.0020586387000692	0.531652733734538	0.274371948658428	0.829378596003411	0
cg00088080	-0.0209581734827139	0.252096512704515	0.598433161954103	0.696251717442627	0
cg00088130	0.0230192040706206	0.270650683973979	0.567590871045673	0.708729868908793	0
cg00088227	4.89996713733577e-05	0.986530451740506	0.00588950461477791	0.911429691929828	0
cg00088264	-0.00159222248506457	0.970281561060943	0.0131022217426163	0.910131946755907	0
cg00088299	0.0589098859680065	0.589559838327993	0.229472108911912	0.845489527642909	0
cg00088399	0.0782111604137433	0.341623986359726	0.466451643902373	0.752021476818551	0
cg00088445	0.0331049571551902	0.201475585579172	0.695777573297794	0.65697107054108	0
cg00088464	0.192640206697616	0.0347847155866361	1.45861154325241	0.436340953962182	0
cg00088507	0.00629967046013658	0.532579325682198	0.273615696545989	0.82962999762391	0
cg00088575	0.0151136481659026	0.707280364959406	0.150408398340777	0.872182716885534	0
cg00088665	0.018190001312963	0.84114808810742	0.0751275378689407	0.893893516341264	0
cg00088688	0.0569529163693459	0.422704639369567	0.37396298557163	0.789846227954461	0
cg00088747	0.00206710893014337	0.546032823626967	0.262781249801489	0.833515807188114	0
cg00088844	0.024347529288823	0.657925228998756	0.181823459696652	0.861829487174378	0
cg00088901	-0.00519358735916459	0.699445419532218	0.155246169550726	0.870792386482473	0
cg00088916	0.0974148639423351	0.0860650526724229	1.06517316111962	0.52419001420794	0
cg00088987	-0.0630670905978947	0.128808791949403	0.890054492839579	0.582219029873961	0
cg00089091	0.00743590364694591	0.562291952311299	0.25003813219717	0.838421383112224	0
cg00089101	0.000568417999260101	0.841069482688031	0.0751681246521319	0.893871516185382	0
cg00089107	-0.0527719604928892	0.146479413021564	0.834223409025903	0.603005223031045	0
cg00089122	0.114032685029065	0.185064115202866	0.732677784814046	0.642177174197269	0
cg00089154	-0.0423764127973969	0.286690133665848	0.54258725287915	0.719189459834301	0
cg00089214	0.0592575612078956	0.343893503187015	0.463576028762695	0.753345438530296	0
cg00089224	-0.00131583008653595	0.916355381625362	0.0379360652548416	0.904326257578403	0
cg00089314	-0.00725100158923985	0.805556452725907	0.0939040191823666	0.88891995208184	0
cg00089353	0.00256337478022881	0.4342880055261	0.362222165124905	0.794869204982877	0
cg00089372	0.00099359955629691	0.741274381780726	0.130021008705343	0.878536839437648	0
cg00089424	0.0676031503990655	0.0456591656190646	1.34047202912145	0.455166191413641	0
cg00089425	-0.0147523628453986	0.273115033218663	0.563654394095998	0.710444646550612	0
cg00089453	0.18659253100069	0.0388008235078776	1.41115905685085	0.443423935362187	0
cg00089464	-0.00239525058843574	0.909893753913023	0.0410093162318108	0.903590549408992	0
cg00089486	-0.00423405750070263	0.723743664538543	0.1404152249474	0.87530914833171	0
cg00089528	0.0254169479243289	0.69986629986463	0.154984918238546	0.870907481006672	0
cg00089550	0.0524090749522007	0.0278549675950314	1.55509734243905	0.425175821512451	0
cg00089566	-0.029944153891465	0.608372444076022	0.215830465323759	0.850414741974254	0
cg00089666	0.0150387461224714	0.381316361411808	0.418714559744903	0.772021911756048	0
cg00089695	0.00142284793104498	0.902845679137211	0.0443864760726015	0.902768920476338	0
cg00089719	0.021627802955518	0.214778286026554	0.66800962770027	0.668055987510036	0
cg00089783	-0.0444958900918096	0.1578008663714	0.801890616720482	0.615550181939876	0
cg00089798	0.00771282143175434	0.486755652839754	0.312688996186243	0.814555281224687	0
cg00089814	-0.0109320724953944	0.723940137474302	0.14029734407832	0.87533811031973	0
cg00089821	0.0274857587132756	0.331058276491127	0.480095550240011	0.746000500568232	0
cg00089823	0.0517255265054597	0.552562527730962	0.257618570290787	0.835644063749844	0
cg00089864	0.00333961502018812	0.942146561220131	0.0258815326868223	0.907323104369707	0
cg00089896	-0.0234741230172652	0.451034432252469	0.345790302542342	0.801432411644003	0
cg00089915	-0.0142961249759502	0.623736207393302	0.204999044766082	0.854073296092402	0
cg00089960	0.0262935526138133	0.831916178160958	0.0799204299545335	0.892689128829109	0
cg00089966	0.00313228345086877	0.888542027417996	0.0513220255468536	0.900879173134028	0
cg00090027	-0.0761980883269106	0.243841959983095	0.61289155950051	0.690086497186243	0
cg00090068	-0.0642572794666682	0.356696156164146	0.447701570688826	0.759868868207898	0
cg00090091	-0.00877864466412417	0.229334078392555	0.639531405548469	0.679459329539132	0
cg00090103	0.104721853508506	0.00984281073081952	2.00688086594082	0.41729014937643	0
cg00090105	0.0305303654422714	0.115014496693055	0.939247416715846	0.564859742314025	0
cg00090197	0.00469950763206977	0.841486237173936	0.0749529826807819	0.893961333558787	0
cg00090261	-0.00203033759125858	0.841113387592265	0.0751454545156344	0.893880780288491	0
cg00090309	-0.0165868021779379	0.524140413227091	0.280552353243657	0.827142811024872	0
cg00090431	0.0262136375240694	0.5550403889328	0.255675413179246	0.836289701604305	0
cg00090452	-0.0100174512372015	0.74451955438473	0.128123891263235	0.879103769772265	0
cg00090534	-0.00310995484052632	0.834083715935901	0.0787903575824335	0.892852516838409	0
cg00090591	-0.0268735124486842	0.522343136300407	0.282044107642477	0.826501678371701	0
cg00090619	-0.00752268983734373	0.28546388950447	0.544448821151269	0.718594973159827	0
cg00090632	-0.0853093964954696	0.00281244015484824	2.55091671001683	0.409096854647361	0
cg00090674	0.115544004206843	0.240002375022816	0.619784460562561	0.687130865621517	0
cg00090731	0.00070159079985191	0.907828302817163	0.0419962816441636	0.903327883963234	0
cg00090737	-0.024056476391414	0.29324968214994	0.532762449939124	0.723160671866945	0
cg00090764	0.00514179317498723	0.942495328991974	0.0257207934808301	0.907346130267726	0
cg00090767	0.00174600736920021	0.817302726611087	0.0876170522249975	0.890765573676877	0
cg00090782	0.0192626684684281	0.312391723984237	0.505300480158333	0.73508844328235	0
cg00090787	0.0822327825209633	0.0353237615094143	1.45193305606274	0.437307480454625	0
cg00090792	-0.037265289744954	0.136395707655104	0.865199296622609	0.590945870010382	0
cg00090800	0.00770400476620771	0.278041745521059	0.555889993692163	0.71365418300314	0
cg00090809	0.00646024917855129	0.644417086643853	0.190832952832646	0.858983173296265	0
cg00090813	-0.00684804826898695	0.860077176286845	0.065462576975404	0.896752050334194	0
cg00090936	0.00556757680457427	0.467555469697958	0.33016685804349	0.807703025183582	0
cg00090974	0.0248609224325397	0.444187103774599	0.352434054614272	0.798916060039839	0
cg00091004	0.0950940375309178	0.135183291581217	0.869076983117001	0.589510326168505	0
cg00091044	-0.0233957495363866	0.237814910336701	0.623760919801638	0.685658364104702	0
cg00091129	0.00541340776828826	0.598806930300958	0.222713181986221	0.84773912114079	0
cg00091147	-0.0100098552303786	0.641931686937676	0.192511186206157	0.858412873054033	0
cg00091195	-0.0231337944444299	0.546277993758995	0.262586294234702	0.833649531558543	0
cg00091213	-0.00548299375503789	0.852278908231443	0.0694182591252077	0.895539996870861	0
cg00091246	-0.113191103518849	0.0118012023262989	1.92807374378907	0.41729014937643	0
cg00091285	0.000881891469462322	0.767639020686107	0.114842957284746	0.883144623507497	0
cg00091302	-0.126454913128681	0.0235336863049942	1.62831003982246	0.42132557024915	0
cg00091337	0.00448527518579801	0.881960576792931	0.054550827185572	0.89978167439864	0
cg00091483	0.00760492302383835	0.744753095093089	0.127987683240067	0.879153239910964	0
cg00091513	-0.0374916362029766	0.318988160715096	0.496225435536927	0.738824052228323	0
cg00091524	0.117791192072196	0.0594099023083304	1.22614116176214	0.480321189737008	0
cg00091589	0.0482129665383266	0.00385184809871489	2.41433084802484	0.41729014937643	0
cg00091596	0.00586156728309503	0.421795857403876	0.374897689924821	0.789419402362217	0
cg00091633	0.0488740450632504	0.198379999398252	0.702502115391652	0.65403004513165	0
cg00091673	-0.0215042391506329	0.66286379493506	0.178575701135312	0.862858168938741	0
cg00091742	0.00584259985188782	0.486232657065457	0.313155875794966	0.814312942545886	0
cg00091760	-0.0373958662790441	0.235668616859983	0.627698247055613	0.684335726925604	0
cg00091783	0.0105370293266919	0.26452692687029	0.577530113436088	0.704741441075304	0
cg00091953	-0.0479441347470251	0.434000198933684	0.362510071418868	0.794747694909419	0
cg00091964	0.00394963899691731	0.673547512768338	0.171631763259034	0.865345922733037	0
cg00091986	-0.063212238305935	0.221051126723612	0.655507267102372	0.673047540101608	0
cg00092123	-0.026722819344642	0.702354184500236	0.153443825786018	0.871385007657911	0
cg00092146	-0.025362196425747	0.249094630108525	0.603635634725128	0.69421432249124	0
cg00092151	-0.0640882114427518	0.00547407320741631	2.26168939885788	0.41729014937643	0
cg00092235	0.0582802777072981	0.408032275207508	0.389305483012716	0.784022654534668	0
cg00092273	0.00324136945956903	0.789058802911078	0.102890630721881	0.886265227657615	0
cg00092287	0.00348619413043294	0.483354622411226	0.315734123811365	0.813393723421726	0
cg00092301	0.0892728623100245	0.220236511685572	0.657110680327516	0.672314249141228	0
cg00092309	-0.0370512754363369	0.374423048733065	0.42663742481245	0.76865041415883	0
cg00092348	-0.0380556200359138	0.0137027491653678	1.86319229214498	0.41729014937643	0
cg00092383	-0.00659895853834051	0.499358295992591	0.301587730660234	0.818932487655787	0
cg00092389	-0.00087252959264286	0.775551267376317	0.11038948811123	0.884379663405964	0
cg00092400	-0.00219678312572105	0.914416565221495	0.038855915028432	0.904081627785421	0
cg00092427	0.104001604615677	0.0360392678318759	1.44322404066207	0.439258134801389	0
cg00092443	-0.0103150075931249	0.813749686261183	0.0895091658646894	0.89022582297884	0
cg00092475	-0.0603087349974147	0.309621122144571	0.509169419701256	0.733475812966148	0
cg00092518	-0.0845349181419846	0.543662956042112	0.264670257828868	0.832826230774123	0
cg00092551	-0.0792356574788673	0.149819975111782	0.82443027941036	0.606834179343518	0
cg00092590	0.0397509733984199	0.407660083040759	0.389701811392675	0.783779084152116	0
cg00092611	-0.000541491789612587	0.856584086051648	0.0672299983542931	0.896278362442196	0
cg00092682	0.0635916755770896	0.61881271612789	0.20844077046163	0.852875501740828	0
cg00092711	0.0502420544882484	0.176952533483915	0.752143215054115	0.634944336597528	0
cg00092736	0.074169518944625	0.601405753888222	0.220832421147456	0.84847395523567	0
cg00092821	-0.0205839655841093	0.229969297879035	0.638330140729113	0.679816193132827	0
cg00092931	0.0762804819354798	0.00944478462045811	2.02480794131156	0.41729014937643	0
cg00092967	-0.00270611412645628	0.825789159712312	0.0831308224882304	0.891792193059271	0
cg00092992	-0.0640286068330915	0.208515985353463	0.680860645320033	0.662596277362317	0
cg00093042	0.00755365873740713	0.855007277766353	0.0680301885697036	0.89599586534547	0
cg00093057	0.096421399750745	0.0528963336220602	1.27657442896461	0.469166930508124	0
cg00093058	-0.00590757390599576	0.503513300931018	0.297989052529136	0.820264597341134	0
cg00093087	0.192379758726488	0.00504812239483275	2.2968701238994	0.41729014937643	0
cg00093095	-0.0674452635106176	0.146156568208348	0.835181662875517	0.602588608169427	0
cg00093129	-0.00364554701694657	0.819753530696217	0.0863167041388264	0.891104186326537	0
cg00093149	0.112002912512291	0.374369564444969	0.426699465839083	0.768639121892488	0
cg00093177	-0.000909185642622783	0.919355394162328	0.0365165714352925	0.904626383954041	0
cg00093449	0.0501790385163302	0.400793159349987	0.397079699520816	0.780617387894436	0
cg00093478	0.0106788827095396	0.643161450332828	0.191679994125057	0.858632069669418	0
cg00093522	-0.0153749591272648	0.703924410938964	0.152473973918408	0.87162614484903	0
cg00093544	-0.0567353663943454	0.255960470634555	0.591827099964884	0.699027825332018	0
cg00093634	-0.00129196942295497	0.963087248008077	0.0163343674838901	0.90949053649719	0
cg00093688	0.0164095221572772	0.753333459400116	0.123012742895133	0.880687035822174	0
cg00093695	0.0912838738961234	0.123151445978523	0.909560484541023	0.574759132431582	0
cg00093698	0.00245126487748548	0.87565197692573	0.0576684674991892	0.899030124370946	0
cg00093815	0.016619770058877	0.0473798752523743	1.32440608707625	0.458992436649394	0
cg00093890	-0.00817189172944587	0.432052697421672	0.364463279102513	0.794088751812444	0
cg00093900	0.00209241268185707	0.601867216418742	0.220499311960463	0.84857457671719	0
cg00093930	0.00529179146923545	0.92201019848011	0.0352642751295163	0.904936728330561	0
cg00093971	-0.00700974820409448	0.901195022348622	0.045181215719286	0.902577608941677	0
cg00094006	0.00965686026538254	0.44957529767272	0.347197559492275	0.800915467246772	0
cg00094036	3.57481052152869e-05	0.987118041056254	0.00563091063927998	0.911429691929828	0
cg00094051	0.0985541710707153	0.260720158231498	0.583825388968789	0.70225608230401	0
cg00094063	-0.0099574050253405	0.878059096251678	0.0564762536698539	0.899343751770088	0
cg00094155	-0.00225229683878084	0.850608012474346	0.0702705306779494	0.89526983314694	0
cg00094177	-0.0334604861661314	0.674604872172964	0.170950526547066	0.865607993730881	0
cg00094204	-0.0171925929477542	0.351592303865869	0.453960639926953	0.757229917714231	0
cg00094226	0.0471905768591742	0.101011724350665	0.995628215075927	0.545630548966367	0
cg00094256	-0.000223535541617601	0.924314121379127	0.0341804118988251	0.905279351739196	0
cg00094308	0.0214346923968498	0.192365669909004	0.715872430735767	0.648739661785719	0
cg00094359	0.00594033037353995	0.729802017287982	0.136794940511206	0.876438634669447	0
cg00094401	0.000819690869477081	0.958259899101906	0.0185166856628325	0.909052739906788	0
cg00094412	-0.0250860763512656	0.427915795313172	0.368641682455671	0.792365988372579	0
cg00094518	-0.0206235601978184	0.218454875181411	0.660638258847478	0.670918431757919	0
cg00094538	0.0810120960374357	0.086590425286687	1.062530127325	0.52508581129838	0
cg00094558	0.0922888307906936	0.185108133499346	0.732574498285025	0.642220026666696	0
cg00094579	0.0155250907347581	0.503490163110941	0.298009010012786	0.82025996164887	0
cg00094585	0.0102903064246815	0.557588833213583	0.253685932403381	0.837010567760547	0
cg00094597	-0.0564453356114757	0.0626282522657475	1.20322970776113	0.486263597775092	0
cg00094620	-0.0798382342022719	0.388244601252263	0.410894574653244	0.775158997824375	0
cg00094649	-0.0146926890360546	0.591915925615841	0.227739975091441	0.846076331563104	0
cg00094735	0.0283857575189294	0.58699808851353	0.231363312976197	0.844901079061512	0
cg00094739	-0.00545386427151594	0.694042673458621	0.158613825974768	0.86982399256451	0
cg00094744	0.0594980817386114	0.0110464597493876	1.95677688556762	0.41729014937643	0
cg00094755	0.00124194315309003	0.853026967975049	0.0690372386359763	0.895667374028343	0
cg00094817	0.00136363764196588	0.888156703225192	0.0515104020795951	0.900829107311555	0
cg00094824	0.102631565336871	0.0790773583135966	1.10194784731222	0.512144359841329	0
cg00094851	-0.00925730324178653	0.23269115280687	0.633220128789764	0.681996474794418	0
cg00094898	-0.00259721474566131	0.905422593153627	0.0431486726864403	0.903054716833196	0
cg00094901	0.000477604708653497	0.894282529275367	0.0485252535520976	0.901582347836774	0
cg00094913	0.0811205095851834	0.333936172575322	0.476336534827078	0.747571662537846	0
cg00094943	0.0319429179727994	0.740974802815304	0.130196560150674	0.878508963779864	0
cg00094955	0.0911241335240277	0.0444229209902962	1.35239288819503	0.453156609235445	0
cg00094998	-0.0481541235396675	0.108633592540997	0.964035857995019	0.556329602433643	0
cg00095018	0.0933207093669603	0.291574623548019	0.535250276419349	0.7220526466884	0
cg00095027	0.000188081330049157	0.950476302312137	0.0220587066821478	0.908197769574456	0
cg00095138	0.0278888016607963	0.754772512404546	0.122183924522474	0.880933666423257	0
cg00095165	-0.0162698071638557	0.569287106609082	0.244668652113164	0.840245658286893	0
cg00095214	0.108538379220739	0.171872448157544	0.764793736879913	0.630151351739674	0
cg00095248	0.0156741531840932	0.217958929363119	0.661625334062257	0.670549419283754	0
cg00095276	0.0126510257242148	0.157370835575456	0.803075749246461	0.615227381750868	0
cg00095326	-0.0210927902766124	0.696042270733735	0.157364384830594	0.870245456467051	0
cg00095333	0.149497186859385	0.223207618796414	0.651290985609142	0.674545024115988	0
cg00095396	0.0722626359441818	0.157494795443988	0.80273379328583	0.615394087222997	0
cg00095431	0.0308710724076264	0.508688630798898	0.293547968750559	0.821903561435699	0
cg00095463	0.000816380088268345	0.893147998995057	0.0490765704269822	0.901393480844382	0
cg00095491	0.107100042308741	0.182287647181581	0.739242760542194	0.639747593595525	0
cg00095493	0.0178789204678126	0.117757889572784	0.929009986253071	0.568172348626819	0
cg00095523	0.0215575572367248	0.532204717545241	0.273921280113856	0.829495707852122	0
cg00095526	0.048663896838596	0.362783776768405	0.440352142277583	0.762898268436216	0
[truncated: 476,157 more rows]
