# Supplementary material for: Associations in cell type-specific hydroxymethylation and transcriptional alterations of pediatric central nervous system tumors
Source: Nat Commun. 2024 Apr 30;15:3635. doi: 10.1038/s41467-024-47943-9 (PMC11061294; doi:10.1038/s41467-024-47943-9)
Supplement: Supplementary file 4 — Supplementary Data 1–21 [file 41467_2024_47943_MOESM4_ESM.zip › SupplementaryData_03302024/SD15. GNN_TumorVsNT_DE_UnadjCellType_inclpurity_121822.csv]

	baseMean	log2FoldChange	lfcSE	stat	pvalue	padj	gene
ENSG00000000419	282.806975639791	-0.642657773822565	0.447884626370091	-1.4348734830017	0.151323153248368	0.332011828755757	DPM1
ENSG00000000457	399.577520234037	-0.345337391712034	0.40350593009785	-0.855842172203739	0.392085084881978	0.608155375808162	SCYL3
ENSG00000000460	521.497033958353	1.25239321211362	0.914779506429303	1.36906566370528	0.170978750199516	0.360929928070211	C1orf112
ENSG00000000938	90.892387241792	3.6675276675489	1.05276795201634	3.48369995545988	0.000494533557119532	0.00901009641204828	FGR
ENSG00000000971	296.622308264814	5.10676183638361	1.45346996195254	3.51349664600112	0.000442249997050807	0.00847261606398262	CFH
ENSG00000001036	149.186980823608	1.1880075713718	0.892234712485853	1.33149669559694	0.183025631559576	0.377911835748426	FUCA2
ENSG00000001084	613.097834435269	0.000732821197887886	0.714963148109122	0.00102497758076901	0.999182186356332	0.999668311356745	GCLC
ENSG00000001167	343.404053784232	-0.174037804054555	0.542843948049322	-0.32060374750414	0.748510697321459	0.87173083520559	NFYA
ENSG00000001460	263.434896952713	0.271746312368685	0.717274034685058	0.378859820972055	0.704791962084665	0.844349165828699	STPG1
ENSG00000001461	580.719612943183	-0.804804578281401	0.482254705668272	-1.66883717011359	0.0951496540729624	0.241719864444077	NIPAL3
ENSG00000001497	550.909240072706	-0.0101176191018015	0.772541225623427	-0.0130965426390505	0.989550769536933	0.994552630048809	LAS1L
ENSG00000001561	193.294016032437	-0.969274960285593	0.934504341953432	-1.03720755139508	0.29963913954521	0.517218205724503	ENPP4
ENSG00000001617	91.031815591551	0.583233248732212	1.22541404184959	0.475947907249294	0.634111490588698	0.801033554340162	SEMA3F
ENSG00000001626	453.637448396051	5.88017298712779	1.70751218837598	3.44370776803674	0.000573795533324618	0.00971752839394652	CFTR
ENSG00000001629	2185.67722083105	-0.579462458668944	0.544037136248934	-1.06511563284864	0.286823605780288	0.502763877133185	ANKIB1
ENSG00000001631	872.836641094653	-0.0262454086258751	0.620208557849599	-0.0423170694659129	0.966245938008398	0.984382685588514	KRIT1
ENSG00000002016	414.373546849959	0.2710713744125	0.606408949813577	0.447010840614792	0.654867232720779	0.814896936555603	RAD52
ENSG00000002330	125.356519538883	-0.121033396834573	0.68402369523041	-0.176943280881232	0.859552941732598	0.933790138276249	BAD
ENSG00000002549	476.628691357238	0.448585884975937	0.79247688296206	0.566055483283306	0.571356064052548	0.75698821428387	LAP3
ENSG00000002586	967.25650851081	3.66718726200379	1.05263503310556	3.48381646693308	0.000494318335551561	0.00901009641204828	CD99
ENSG00000002587	305.044504700079	0.895346368162743	1.2517739021851	0.715262050598612	0.474447133370595	0.681247035417325	HS3ST1
ENSG00000002726	61.724262164852	8.18300449248855	2.78183297916154	2.94158727493229	0.0032653481375546	0.0249258523944229	AOC1
ENSG00000002745	49.7481499033904	0.322655329891342	2.20329383900085	0.146442260301359	0.883572267989735	0.945624976786085	WNT16
ENSG00000002746	2922.77271791502	-0.187637081298039	1.22732048169778	-0.152883524797431	0.878490128472202	0.942938777559821	HECW1
ENSG00000002822	1761.05621017661	1.32574319213003	0.831489798839039	1.59441907042166	0.110842203875213	0.268522250929655	MAD1L1
ENSG00000002834	666.855224252277	-0.725673757305199	0.838738385925394	-0.865196787797605	0.386930788162404	0.604120684944224	LASP1
ENSG00000002919	94.2188023345121	-0.458202430481211	0.498833555177356	-0.918547731453834	0.358332181930033	0.577593825717605	SNX11
ENSG00000002933	49.6210600496675	1.44567820391627	1.56360005559636	0.924583111097984	0.355182801434545	0.574218212091702	TMEM176A
ENSG00000003056	299.759682634035	-0.584092714304501	0.950848584963168	-0.614285727024695	0.539026532574691	0.732553211560991	M6PR
ENSG00000003096	879.447958584549	-0.260151154444321	0.813630600959859	-0.319741113642253	0.749164590345274	0.872001270052342	KLHL13
ENSG00000003137	71.2587283539515	-1.86777896272068	1.24238318233453	-1.50338397144992	0.132740057462962	0.302538482120201	CYP26B1
ENSG00000003147	1112.41993691562	-0.485242618927538	0.810465181699994	-0.598721117062322	0.549358872871057	0.741018037716782	ICA1
ENSG00000003249	83.076652627357	-1.07053399889841	0.793134583955322	-1.34975074918523	0.177095947676875	0.369915868889909	DBNDD1
ENSG00000003393	900.272670049041	-1.29035201192637	0.511219752083151	-2.52406525113389	0.0116006393900278	0.0565510659939613	ALS2
ENSG00000003400	132.922465252155	2.54488832730743	0.909698851860259	2.79750636389541	0.00514987526882137	0.0331861236160664	CASP10
ENSG00000003402	1182.85530257088	0.802685040334703	0.581971867766734	1.37925058717174	0.167817505806848	0.356260767649074	CFLAR
ENSG00000003436	256.863308204388	4.52515099152394	1.52567272441311	2.96600373010186	0.0030169683037252	0.0238660818422289	TFPI
ENSG00000003509	295.261173521975	-0.656112264226341	0.360796248472253	-1.81851188033292	0.0689859325785258	0.19451323967703	NDUFAF7
ENSG00000003756	1305.61902910306	-0.36530570837667	0.73534154374831	-0.496783721091795	0.619341576049953	0.791396131600423	RBM5
ENSG00000003987	713.07030087451	0.124995158805455	1.3625017149373	0.091739450626091	0.92690505247004	0.966716680439085	MTMR7
ENSG00000003989	337.752276010806	0.739914678199235	1.17951086747079	0.627306367923364	0.530458430049207	0.725906677489142	SLC7A2
ENSG00000004059	92.7324677234808	-1.58848701091188	1.05394092027993	-1.50718790811345	0.131762498799446	0.300702599875689	ARF5
ENSG00000004139	578.964112273628	-0.809680735678008	0.625953511710817	-1.29351576519643	0.195832735068635	0.394661838854332	SARM1
ENSG00000004142	186.054614686567	-0.952855473597829	0.886306351645334	-1.07508591338531	0.282336265604535	0.497777443638519	POLDIP2
ENSG00000004399	577.130855801697	-0.897089946537668	0.818174938088334	-1.09645248806291	0.272880804763504	0.486876804288567	PLXND1
ENSG00000004455	509.836236380997	0.549800176193111	0.4101715584193	1.34041516265025	0.180110408894854	0.374434819094871	AK2
ENSG00000004468	284.38271576908	2.7942109582943	1.33924197496839	2.08641232168685	0.0369412898087337	0.12593289349733	CD38
ENSG00000004478	359.371032267215	0.00677067061003854	1.00702847206724	0.00672341527359161	0.994635531173553	0.99714297518485	FKBP4
ENSG00000004487	1300.05532621966	-1.43775929261962	0.737718800978132	-1.94892591962318	0.0513042721861093	0.157922156078677	KDM1A
ENSG00000004534	2737.93814242409	0.221351962468435	0.680722253549111	0.32517221423916	0.74505073677463	0.869758619496589	RBM6
ENSG00000004660	215.941183358974	-1.60190729419916	0.9701251589789	-1.65123775976002	0.098690035652549	0.248062628814764	CAMKK1
ENSG00000004700	299.601617149492	0.495911527290754	0.602990987244143	0.822419468584804	0.410838202795316	0.625421318875467	RECQL
ENSG00000004766	1193.99985192695	-0.572595559145518	0.41434025313498	-1.38194528485501	0.166988501880655	0.355189799464108	VPS50
ENSG00000004776	69.3264046831685	2.94038430851847	1.45905801091098	2.01526209823734	0.0438771939883388	0.141616243906588	HSPB6
ENSG00000004777	327.779861281678	-1.95231248725117	0.909483750884391	-2.14661612739394	0.03182385491238	0.113365287809321	ARHGAP33
ENSG00000004779	166.873657220656	-0.477672467699658	0.554308925565928	-0.861744138815684	0.388828330718992	0.605870727059815	NDUFAB1
ENSG00000004799	380.807426407374	2.29477501383526	1.32959332783508	1.72592248005015	0.0843613598577292	0.222815727994872	PDK4
ENSG00000004809	114.164673660941	4.26206212771602	1.72249841166597	2.4743489450268	0.0133479253514366	0.0621390698654562	SLC22A16
ENSG00000004838	103.179888165291	1.28066300125325	1.09738663408098	1.16701166341957	0.243205659416064	0.452311343741774	ZMYND10
ENSG00000004846	238.828812093007	7.53054566643024	1.85850204287888	4.05194371202583	5.07938867433477e-05	0.00314504690407801	ABCB5
ENSG00000004848	135.187701943135	3.746235961349	2.35111791942737	1.59338497248212	0.11107385481266	0.268925915428052	ARX
ENSG00000004864	1488.27241582554	1.20202465604846	0.454541768368221	2.64447568891999	0.00818175838144825	0.0448757519615545	SLC25A13
ENSG00000004866	2832.32062439892	-0.643196568757731	0.578323474345678	-1.11217440980664	0.266063168389129	0.479050165334748	ST7
ENSG00000004897	1148.48594321967	-0.699374384752226	0.592169650957968	-1.1810371970614	0.237587946835614	0.445428934960441	CDC27
ENSG00000004939	31.2107251111481	2.74801435191422	1.99098928783819	1.38022558368358	0.167517199197364	0.355911657474805	SLC4A1
ENSG00000004948	223.626566795876	5.25526876815676	1.77785521476408	2.95595992548478	0.00311697587246055	0.0243099590860038	CALCR
ENSG00000004961	90.46498376179	-0.109620300592876	0.841232507607407	-0.130309159003678	0.896321834020827	0.951495037425125	HCCS
ENSG00000004975	202.151801207518	0.467408810046947	0.704066878571525	0.663869902522994	0.506773581043549	0.707340395000698	DVL2
ENSG00000005007	680.7905684321	0.185750767588954	0.68626675674143	0.270668462029176	0.786646035281656	0.893005115719919	UPF1
ENSG00000005020	1559.47375372768	1.17426582476087	0.977236845019241	1.2016184518071	0.229511389157208	0.436452098230093	SKAP2
ENSG00000005022	202.6320670483	1.00955101286955	1.46685295884422	0.688242817238483	0.491299884723905	0.694453578309378	SLC25A5
ENSG00000005059	480.078702093981	2.58789596467982	0.843602746782288	3.06767133529461	0.00215733748169319	0.019515127639516	MCUB
ENSG00000005075	65.8922076591755	0.879576770568316	1.15646628486738	0.760572774215535	0.446912286586457	0.65618426401032	POLR2J
ENSG00000005100	144.015224678458	0.337339241355755	0.325730537590179	1.03563897892859	0.300370600096419	0.518088551121348	DHX33
ENSG00000005102	40.1248570734178	4.97033766628597	1.77147158350349	2.80576765248247	0.00501968733920287	0.0326216576013124	MEOX1
ENSG00000005108	2472.72328143344	-0.740035933744924	0.863326788974121	-0.857190977039296	0.391339348264499	0.607787308845644	THSD7A
ENSG00000005156	506.87552265162	-0.751553925384285	0.656724932828895	-1.14439682097481	0.252459106019103	0.463476727039154	LIG3
ENSG00000005175	486.670252460266	-0.54208192127015	0.594966536993487	-0.911113293882751	0.362235682643093	0.581122706080413	RPAP3
ENSG00000005187	334.183746710374	6.32405440643167	1.60519659149194	3.93973824760853	8.15705594892236e-05	0.00384475988877768	ACSM3
ENSG00000005189	139.929235524901	0.65157857730991	0.794968132885118	0.819628549065464	0.412427893462562	0.627174847180194	REXO5
ENSG00000005194	182.007226554005	-0.642351919266298	0.485992397265284	-1.32173244454206	0.186257260809537	0.382370087985745	CIAPIN1
ENSG00000005206	269.599451968486	0.230981597223609	0.777312689016003	0.297154028858074	0.76634891710802	0.881876975897426	SPPL2B
ENSG00000005238	122.18843920729	0.117953771976173	0.687137927094183	0.171659527622036	0.863705205698374	0.935695258945104	FAM214B
ENSG00000005243	44.6625603193396	3.08931428631708	0.844592833738128	3.65775574088631	0.000254433342437945	0.00660987974185617	COPZ2
ENSG00000005249	604.500680499033	-2.44322654475672	0.756209554159621	-3.23088558101052	0.00123407329981353	0.0144340507731018	PRKAR2B
ENSG00000005302	192.771827532397	-0.352794319304736	0.733132724410694	-0.481214802665259	0.630363841313693	0.798366916118895	MSL3
ENSG00000005339	2695.55436775592	-0.472716800590759	0.527542180377638	-0.896073940954574	0.370213273747529	0.589334488397362	CREBBP
ENSG00000005379	1114.93811499433	-0.0689543159038098	1.12864494535923	-0.0610947811243357	0.951283725448087	0.978442982270131	TSPOAP1
ENSG00000005381	17.5218120789034	3.49049471029255	1.79884378005648	1.94041013955251	0.0523298653085023	0.160148453315045	MPO
ENSG00000005421	49.4999564216389	4.3374437253751	1.98076201983	2.18978538660963	0.0285398050447438	0.105576856622586	PON1
ENSG00000005436	618.6804567169	0.406945374951425	0.437755109779778	0.929618788815846	0.352568495796975	0.572093842167737	GCFC2
ENSG00000005448	45.2060944683404	-1.37332257203761	1.07869012993289	-1.27313909150449	0.202968689396382	0.404042118601058	WDR54
ENSG00000005469	382.335531664913	1.11357693001877	0.483429448151938	2.30349420018943	0.0212510531071607	0.0856095854524848	CROT
ENSG00000005471	186.283531127652	4.6632887401263	1.46971353643532	3.17292358307915	0.00150912239881571	0.0159791969139388	ABCB4
ENSG00000005483	2877.33031434788	-0.634005666321459	0.68748135930095	-0.922215064807188	0.356416406636149	0.575492689375258	KMT2E
ENSG00000005486	337.599257813768	-1.46829153763328	0.56157875053629	-2.61457816242353	0.00893377168034863	0.0474913790688764	RHBDD2
ENSG00000005513	329.281384486492	0.388370963467173	1.3559975276133	0.28640978730304	0.774564279366623	0.887323781675906	SOX8
ENSG00000005700	925.540860560556	-0.305048161197857	0.69996659410621	-0.435803885165941	0.662979024770235	0.819982677282523	IBTK
ENSG00000005801	387.22971547207	-0.696951792164489	0.479968222350487	-1.45207903296472	0.146479631144542	0.324777066363091	ZNF195
ENSG00000005810	5412.29114451922	-1.69121359407252	0.612904802469919	-2.75934139732169	0.00579179934586484	0.0357409575025763	MYCBP2
ENSG00000005812	534.70102961225	-0.503175825448338	0.805296717586154	-0.624832828024667	0.532080782463607	0.726932800838165	FBXL3
ENSG00000005844	140.230176161635	3.88366852817795	1.11296649630769	3.48947478748207	0.000483970710082562	0.0088960269455976	ITGAL
ENSG00000005882	231.063490400823	-0.487171242599725	0.773412588350844	-0.629898258623544	0.528761152283357	0.724474211019626	PDK2
ENSG00000005884	742.450634618194	2.33853417113651	1.2115851853842	1.9301442435473	0.0535889677667163	0.162798040906115	ITGA3
ENSG00000005889	880.491728267831	0.263423600417106	0.562482912966736	0.468322849182594	0.639553730883001	0.804264874782874	ZFX
ENSG00000005893	833.704506550337	0.68688846885044	1.08468823026393	0.633258893832842	0.526564592015905	0.723077840380962	LAMP2
ENSG00000005961	62.0828695716645	0.0704642450584887	1.1971062048933	0.0588621500502281	0.953061905637962	0.97901552864701	ITGA2B
ENSG00000005981	113.84600615963	6.7367225079642	1.80141804382986	3.73967748965241	0.000184256507716811	0.00565317555352514	ASB4
ENSG00000006007	188.772141379939	-0.107780231548953	0.630048965722425	-0.17106643675761	0.864171526406805	0.935710702406865	GDE1
ENSG00000006015	93.6803177971355	-0.174789226332121	1.05398956519145	-0.165835822388214	0.868286154244521	0.937868968083715	REX1BD
ENSG00000006016	307.637788618958	3.22025699104416	1.40602800045818	2.29032209173271	0.0220026520942667	0.0877179183839102	CRLF1
ENSG00000006025	148.544742022322	0.190260258456622	0.591989451596033	0.32139129834775	0.747913876551053	0.871379291971335	OSBPL7
ENSG00000006042	122.022394073852	1.38392055325264	1.30460348983146	1.06079783170856	0.288781787832056	0.504924227930501	TMEM98
ENSG00000006047	13.1679138713069	-0.517174413189849	2.09494348633038	-0.246867954464854	0.805010417492409	0.90314726689049	YBX2
ENSG00000006062	688.345349622437	1.0334697915915	0.609541483458966	1.69548721397414	0.0899830337502084	0.232847453235142	MAP3K14
ENSG00000006071	657.418061773077	-0.542267209466751	1.07078067072449	-0.506422299442379	0.612560223425633	0.786387686877245	ABCC8
ENSG00000006116	472.888771680641	-1.27882741290943	1.9995914237618	-0.639544357768645	0.522468866761463	0.719849238700338	CACNG3
ENSG00000006118	482.973544657027	-2.09747118836097	1.10542533995198	-1.89743360546818	0.057770733858113	0.171575432089662	TMEM132A
ENSG00000006125	1413.79051371129	-1.00535557246431	0.578741147911424	-1.73714202989102	0.082362104218612	0.219197677366368	AP2B1
ENSG00000006128	36.4533419257508	-2.49086694905585	2.22863272706957	-1.1176659656843	0.263709683743623	0.476141844943192	TAC1
ENSG00000006194	279.782227221714	-0.060770494663034	0.393930364414958	-0.154267099347081	0.877399137660567	0.942433864932623	ZNF263
ENSG00000006210	334.692782112204	-1.43847072287193	1.22101619478044	-1.17809307445803	0.238759502717679	0.446936521833881	CX3CL1
ENSG00000006282	232.048468412261	0.776839987004809	0.919501547485228	0.844849026224493	0.39819513771264	0.613959568883043	SPATA20
ENSG00000006283	707.717880461381	-3.1535655449711	1.54821881623833	-2.03689912039258	0.0416601523058592	0.136734707949072	CACNA1G
ENSG00000006327	68.058026729301	7.47314100881597	2.09689070510974	3.56391536793277	0.000365363799151037	0.007701690114826	TNFRSF12A
ENSG00000006377	43.0106636458972	4.08440259052786	2.33648076665154	1.74810024068005	0.0804466713342996	0.215822096071871	DLX6
ENSG00000006432	422.846178559033	-1.6494445826227	0.844395164460391	-1.95340363380311	0.0507717859939906	0.156937184240618	MAP3K9
ENSG00000006451	885.789166364543	-0.225992434728385	0.542361066457025	-0.416682628428109	0.6769105623177	0.827392925769459	RALA
ENSG00000006453	187.438827112338	3.19141973434162	1.3066335422291	2.44247497955478	0.0145869407058616	0.0662638941339833	BAIAP2L1
ENSG00000006459	837.414002740722	-0.131126446850532	0.547433397453729	-0.23952949794521	0.810695026013308	0.906618272758847	KDM7A
ENSG00000006468	978.685859528852	0.526304041890185	1.11388239985818	0.472495159235118	0.636573396155846	0.802713656875831	ETV1
ENSG00000006530	844.756012099544	0.537925796584353	0.415344700072598	1.29513099960185	0.195275042655503	0.394063164853566	AGK
ENSG00000006534	74.9821148862753	4.99481161019256	1.08957204188201	4.58419582936898	4.55736971563628e-06	0.00108323963620279	ALDH3B1
ENSG00000006555	34.9000802004916	1.7094762951394	1.53582178004326	1.1130694442237	0.265678605609587	0.478568631132461	TTC22
ENSG00000006576	1052.12842422241	-0.556281029300424	0.449114523985878	-1.23861732273418	0.215487249802073	0.419819226351252	PHTF2
ENSG00000006606	56.7745524392145	6.92613718060154	2.13854304905252	3.23871767915551	0.0012006835901525	0.0142204673314797	CCL26
ENSG00000006607	1027.43207964352	0.374972756357614	0.427390459389648	0.877354063759654	0.380294355527632	0.598258423579757	FARP2
ENSG00000006611	217.158706355535	2.26261671555994	1.46430408353702	1.54518227531989	0.122302180393187	0.286281430856593	USH1C
ENSG00000006625	20.6621017802722	-1.51506430975104	1.51721220071714	-0.998584317365044	0.31799610031589	0.537593309224354	GGCT
ENSG00000006634	178.599415725034	0.00823685165720246	0.679577378713509	0.0121205500877552	0.990329436997206	0.994948376216548	DBF4
ENSG00000006638	21.0468045932403	2.70879896431087	1.51777661719042	1.78471517720781	0.0743075278669384	0.204443279381994	TBXA2R
ENSG00000006652	577.1180147436	0.00119528826724514	0.546412434460907	0.00218752025367874	0.998254612755164	0.999221024113657	IFRD1
ENSG00000006695	637.143134018515	0.857834003710967	0.418491447143956	2.04982445774067	0.0403815640162847	0.133822173444351	COX10
ENSG00000006704	960.668182480851	0.677579925251279	0.823077119892673	0.823227749715159	0.410378491246828	0.624905509609216	GTF2IRD1
ENSG00000006712	333.831733858448	-0.248996899502162	1.02532987046659	-0.242845650628371	0.808124969795237	0.905206856443757	PAF1
ENSG00000006715	2216.44527709608	-0.602376143555005	0.373964418998654	-1.61078464407913	0.107226669183406	0.262573045732094	VPS41
ENSG00000006740	897.190042102102	-1.03617231949247	1.19005893572774	-0.870689919956645	0.383923483796351	0.601587763993691	ARHGAP44
ENSG00000006744	391.863474979524	0.15784345765988	0.642960014061682	0.24549498290377	0.806073192404781	0.903738464075031	ELAC2
ENSG00000006747	776.443300169385	1.5042158625087	1.49813936816439	1.00405602741203	0.315351608815997	0.534520411390233	SCIN
ENSG00000006756	236.593595293558	1.10756520137325	0.731556162365107	1.51398519806396	0.13002959370762	0.29794139007843	ARSD
ENSG00000006757	81.0820657781393	1.22202544877675	0.758322448221168	1.61148526150493	0.107073997043599	0.262450958929372	PNPLA4
ENSG00000006788	124.928403816153	5.5023386223934	1.88044934932105	2.9260764850593	0.00343266532478928	0.0257561996557756	MYH13
ENSG00000006831	904.804802025411	0.765981966903654	0.648388886674295	1.18136196138789	0.237458962341545	0.445343178009457	ADIPOR2
ENSG00000006837	612.521460041855	0.109861573342567	0.616769246066619	0.178124272640372	0.858625380038856	0.933174658843932	CDKL3
ENSG00000007001	1163.8503527393	0.184883664652496	0.991485620596704	0.186471352495488	0.852075142239222	0.929769503792142	UPP2
ENSG00000007047	587.873612827591	-0.557362292692307	0.636628884474448	-0.875490110933975	0.381307288630062	0.599122667090727	MARK4
ENSG00000007062	486.943392855522	0.72235616435899	1.25989277854688	0.573347332931088	0.566409542852907	0.753637025232016	PROM1
ENSG00000007080	168.445528609055	-0.758324193962626	1.00864076867477	-0.751827823655168	0.45215460733892	0.660820370866189	CCDC124
ENSG00000007129	80.8170102693571	2.12605472478114	1.36918903643031	1.55278392406946	0.120474764553376	0.283166362377729	CEACAM21
ENSG00000007168	1959.54800335936	-1.37456921532711	0.550499548066814	-2.49694885337177	0.0125267023028762	0.0596590688441216	PAFAH1B1
ENSG00000007171	104.576040176803	1.54412690673069	1.54056356062352	1.0023130146644	0.316192438745712	0.535489281066689	NOS2
ENSG00000007174	3274.19808819297	2.5876192680877	1.35731784342	1.90642102042049	0.0565956036412176	0.169002236490504	DNAH9
ENSG00000007202	1177.59987834279	-0.290829682170205	0.76446747769156	-0.380434342411027	0.703623026026079	0.843824787015144	KIAA0100
ENSG00000007216	46.3170061110291	5.57082330226261	2.38431232832514	2.33644864226988	0.0194678713169245	0.0804347874051311	SLC13A2
ENSG00000007237	2267.74518887278	-0.076606062055199	0.953068901478842	-0.0803783041670253	0.93593638183193	0.971296143773516	GAS7
ENSG00000007255	69.6325883201215	0.955500428883125	0.735811185053104	1.29856741551729	0.194092426467894	0.393171820160398	TRAPPC6A
ENSG00000007264	91.8726184512335	0.179509711099478	1.51878631103715	0.118192868736678	0.9059148402764	0.956187754636392	MATK
ENSG00000007306	51.9136566594238	8.46683030423725	2.6248325080995	3.22566498171253	0.0012568037668087	0.014559913217836	CEACAM7
ENSG00000007314	35.4760643612495	8.64813271367214	2.22256578535774	3.89105815029009	9.98080075350518e-05	0.00422071531250989	SCN4A
ENSG00000007341	760.264129436489	0.0804983242395149	0.365223782447922	0.220408221228018	0.825553243226966	0.915569238769761	ST7L
ENSG00000007350	101.594608885936	3.10838323559123	1.63541812550963	1.90066576070422	0.0573458060114727	0.170757288663531	TKTL1
ENSG00000007372	650.323042322574	1.86410186671179	1.12997130867491	1.64968955618685	0.0990064473574197	0.248586003509481	PAX6
ENSG00000007376	38.3165178876114	-0.719309619834761	0.888719908467995	-0.809377187324104	0.418298220008653	0.632817974362348	RPUSD1
ENSG00000007384	146.808236554563	2.12449252493907	0.871644593387894	2.43733804013127	0.0147958405543277	0.0667750298609651	RHBDF1
ENSG00000007392	926.834998634087	-0.684263224394505	0.766034038897228	-0.893254332900874	0.371720987616518	0.590227392232987	LUC7L
ENSG00000007402	407.262306279811	-0.456668783723729	1.01294922390071	-0.450830873797571	0.652111447818551	0.813195840271281	CACNA2D2
ENSG00000007516	657.242623290981	0.493720538747779	1.58828747815216	0.310850866445275	0.755913998067687	0.875494945152507	BAIAP3
ENSG00000007520	137.607660703903	-1.1479326057705	1.10355321905472	-1.04021499457344	0.298240026637892	0.515617884026835	TSR3
ENSG00000007541	304.60563842108	0.422608741132971	1.15076899397647	0.367240291791884	0.713439787263803	0.849742043591071	PIGQ
ENSG00000007545	206.969386784837	0.456119051612505	0.64880273832033	0.703016532873058	0.482045446331782	0.687291556526913	CRAMP1
ENSG00000007866	132.40360220082	2.54717236178626	1.03631073960679	2.45792334715429	0.0139742997489636	0.0642308389661742	TEAD3
ENSG00000007908	53.9701527095147	5.93981616904499	2.0959597822874	2.83393613715367	0.0045978519498376	0.0307266475264161	SELE
ENSG00000007923	565.887162241914	-0.346034671357681	0.387780635632416	-0.892346444255391	0.372207267381997	0.590794756078623	DNAJC11
ENSG00000007933	68.3487365062888	4.43416534740566	1.85327208240714	2.39261433304833	0.0167288150742757	0.0729359407381292	FMO3
ENSG00000007944	222.519770112048	-0.419692403011405	0.924058518182908	-0.454183793291251	0.649696546828502	0.811422357250324	MYLIP
ENSG00000007952	42.3978382319187	5.37875292927624	1.72212600179989	3.12332136188328	0.00178822380821784	0.0175754183128026	NOX1
ENSG00000007968	52.1413901886305	3.59531942224904	1.57229195970924	2.28667417654029	0.0222148480665046	0.0883594620440948	E2F2
ENSG00000008018	288.766336395001	-0.59269636244432	0.798464982928854	-0.742294746940871	0.457908773848428	0.666068516531498	PSMB1
ENSG00000008056	349.791635291302	-3.65984173370068	1.07680827011177	-3.39878679917717	0.000676854564131765	0.0104374910750789	SYN1
ENSG00000008083	2440.78110856125	0.0724700616756229	0.487950640326512	0.14851924700238	0.881932997487657	0.944458438894213	JARID2
ENSG00000008086	1135.79979139427	-2.32269736906498	0.68735357192146	-3.37918862132629	0.000727001101415231	0.010823363785978	CDKL5
ENSG00000008118	129.457484806975	-1.36481297284575	1.72557682559967	-0.790931445414754	0.428983997332122	0.641231614417181	CAMK1G
ENSG00000008128	221.040494573738	0.495594466428227	1.09917594469129	0.45087819545343	0.652077339483882	0.813195840271281	CDK11A
ENSG00000008130	273.713189305172	0.157427566560869	0.625756937153735	0.25157941880266	0.801366168464018	0.90145520304996	NADK
ENSG00000008196	63.8919834946068	6.75807328483284	2.21478130064287	3.05135016395127	0.00227814721140219	0.0202111803736371	TFAP2B
ENSG00000008197	93.2202916215855	6.62400488136176	1.93801886666338	3.41792590118903	0.000631002834403562	0.0101308288917944	TFAP2D
ENSG00000008226	336.189174309751	2.78506343355545	1.22646406363018	2.27080720597063	0.0231586515435726	0.0908724393300832	DLEC1
ENSG00000008256	736.061198409484	-0.851055691913018	0.534768897455381	-1.59144575528353	0.111509294025844	0.269569872709893	CYTH3
ENSG00000008277	2371.96864731929	-1.26349873700932	0.607736085218112	-2.07902536601205	0.037615019057315	0.127524461696928	ADAM22
ENSG00000008282	217.665878822631	0.47704658527073	0.752439492862962	0.633999929290809	0.526080868258932	0.722653532265607	SYPL1
ENSG00000008283	152.999422574005	-1.57263608006896	0.957958024588754	-1.64165447723462	0.100661630850367	0.251827763916332	CYB561
ENSG00000008294	3529.11783247076	-0.30698409904312	0.743542734907591	-0.412866785768908	0.679704216934283	0.829092402641659	SPAG9
ENSG00000008300	412.729520086573	-2.18209230352767	1.50154566051704	-1.45323073477252	0.146159701355249	0.324400178633165	CELSR3
ENSG00000008311	870.514205651099	1.90683386252044	0.641518299379669	2.97237641445973	0.00295504150037202	0.0235681511817428	AASS
ENSG00000008323	27.5021020601387	6.77680879204516	2.16184676646935	3.13473133117237	0.00172011570849661	0.0172135324592088	PLEKHG6
ENSG00000008324	98.0167322566728	0.13275418495417	0.865482038394275	0.153387567927428	0.878092648229471	0.942819140091126	SS18L2
ENSG00000008382	102.950671629744	-0.373285801478864	0.749840856168532	-0.497820035288882	0.618610893066492	0.79096362194534	MPND
ENSG00000008394	921.358997416952	0.613357890405788	1.03792596400256	0.590945704875226	0.554556800936815	0.744552998023818	MGST1
ENSG00000008405	714.337418774414	0.0508536936632973	0.606349305019404	0.0838686434408792	0.933160870607282	0.97012888458539	CRY1
ENSG00000008441	3341.0167005642	-0.18769353205226	0.955088848718629	-0.196519446650512	0.844203613197335	0.926214267683982	NFIX
ENSG00000008513	964.699105723757	-0.99298494715551	0.798551009302713	-1.24348342884517	0.213689743685463	0.417716696303935	ST3GAL1
ENSG00000008516	25.208712568763	3.07732636629729	1.467701138732	2.09669822083527	0.0360202981138348	0.12385650618405	MMP25
ENSG00000008517	39.9509028948842	6.06130958806235	1.62069389090754	3.73994720537152	0.000184058909792546	0.00565317555352514	IL32
ENSG00000008710	1095.39904892168	0.0772439891902627	1.00686030999663	0.0767176821087738	0.938848137708107	0.972674461271829	PKD1
ENSG00000008735	321.826858097896	-2.58419398030617	1.08303359497452	-2.38607000955216	0.0170295088395629	0.073718487187214	MAPK8IP2
ENSG00000008838	534.006029362918	-0.434284062951054	0.526392778174895	-0.825019037033144	0.409360782825402	0.62367727311917	MED24
ENSG00000008853	396.163473357833	-1.96946879715762	0.635116582427729	-3.10095634667471	0.00192896725742895	0.018278805823486	RHOBTB2
ENSG00000008869	907.206708186237	-0.729006669029219	0.356732358616365	-2.04356754138248	0.0409962886024229	0.135295603576365	HEATR5B
ENSG00000008952	1504.43688234114	-1.01840038282358	1.02510174472471	-0.993462734859626	0.320484502175027	0.540298305925109	SEC62
ENSG00000008988	414.823893456624	-0.829878816055927	1.06760502548877	-0.777327566134295	0.436965535373177	0.648114352745799	RPS20
ENSG00000009307	2105.04510617925	-0.467405701920476	0.996343936725091	-0.469120837385536	0.638983265575064	0.803987523506343	CSDE1
ENSG00000009335	1989.89170421959	-0.404279675799799	0.508120585326731	-0.795637270904583	0.426242896848858	0.639239907190594	UBE3C
ENSG00000009413	3472.45877309221	-0.311400793961511	0.73291136853341	-0.42488192615246	0.670922750814728	0.824312967981567	REV3L
ENSG00000009694	2157.365952199	-0.415419232653103	0.936578592801539	-0.443549784124877	0.657368118186049	0.81673367675855	TENM1
ENSG00000009709	247.162985046821	4.73818905426642	1.71316389861417	2.76575350326917	0.00567914448258388	0.035373201432335	PAX7
ENSG00000009724	21.7471990753354	4.18680951164199	1.82268079856793	2.29706129286683	0.0216152734623154	0.0866976877441506	MASP2
ENSG00000009765	65.4787876799664	5.70921688576889	1.9655758135361	2.90460273597787	0.00367719500617685	0.0268505351457384	IYD
ENSG00000009780	254.575613627151	-0.860332790551961	0.462598291757479	-1.85978376029758	0.0629161258778476	0.18226904339127	FAM76A
ENSG00000009790	153.848708470263	3.86710988985769	1.34767620875827	2.86946513170311	0.00411166663557338	0.028744136023334	TRAF3IP3
ENSG00000009830	525.677629935878	0.500255575471401	0.373006696630498	1.34114368452467	0.179873806378851	0.374131004034225	POMT2
ENSG00000009844	591.107011385321	-0.36198837823445	0.476754656132554	-0.75927602085926	0.44768745869033	0.656762837560821	VTA1
ENSG00000009950	182.564439774184	1.95005582304337	1.5724325781003	1.24015226484259	0.214919080573845	0.41931424353114	MLXIPL
ENSG00000009954	2033.46970317087	0.123703264150042	0.716203257093872	0.172720890228832	0.862870822549918	0.935271758633471	BAZ1B
ENSG00000010017	1456.13879659344	-1.48621572299829	0.588337958709478	-2.52612584484318	0.0115328161259623	0.056343592096051	RANBP9
ENSG00000010030	57.9001367944344	4.79968722932908	1.57050057956288	3.05615119904317	0.00224198166717715	0.0200181083314146	ETV7
ENSG00000010072	151.230123863204	-0.38429301722834	0.601135999549436	-0.639277996187844	0.522642100198337	0.71998640929994	SPRTN
ENSG00000010165	208.501603304853	0.119520121279687	0.511084096179218	0.233856076080629	0.815096713921159	0.909774110604828	METTL13
ENSG00000010219	104.443049865948	3.21374177523479	1.24574395178576	2.57977714491643	0.00988640928133307	0.0508939650307908	DYRK4
ENSG00000010244	1303.55830951155	-0.547180167555355	0.820629220269183	-0.666781238152682	0.504911878624057	0.705957311133997	ZNF207
ENSG00000010256	344.950112492518	-0.570323367994664	1.01857844064684	-0.559920910590339	0.575533385112837	0.759469143835997	UQCRC1
ENSG00000010270	492.921805072714	-0.697397889671674	0.482945247957784	-1.44405166552676	0.148724442744757	0.328050426828674	STARD3NL
ENSG00000010278	556.111482973067	2.62019894292804	1.02445033978515	2.55766320842606	0.0105378095724955	0.0532010166380944	CD9
ENSG00000010292	942.135571934289	0.215648034218999	0.722794472563817	0.298353186700607	0.765433614455112	0.88164643210282	NCAPD2
ENSG00000010295	404.890753946046	0.225210908038056	0.734482565384986	0.306625260628221	0.759128624055818	0.877229439332231	IFFO1
ENSG00000010310	32.0580280719799	3.12265833736499	1.62047121275564	1.9270063625844	0.0539788370109573	0.163382372738522	GIPR
ENSG00000010318	91.9492538508432	-0.783206244604764	0.473511741705245	-1.6540376417789	0.0981198647830289	0.247049882363114	PHF7
ENSG00000010319	36.6387375422151	2.15767208250541	1.36401274145418	1.58185625172761	0.113682390025886	0.272719042151427	SEMA3G
ENSG00000010322	1033.02212784768	-0.843186245865488	0.771257400319088	-1.093261789795	0.274278874380193	0.488596195397474	NISCH
ENSG00000010327	530.557115147608	1.51191407914979	1.12580736361048	1.34295984199381	0.179284977532898	0.373394506033115	STAB1
ENSG00000010361	89.8057850625267	0.214967120903053	0.505266410746114	0.425453021081723	0.670506461539125	0.824159524000243	FUZ
ENSG00000010379	257.013977304561	2.02675597243834	1.37951479567652	1.46918030802592	0.141783889959123	0.317619874386817	SLC6A13
ENSG00000010404	543.97881761143	-2.18306221376625	1.29203495447336	-1.68963092384454	0.0910985859520903	0.234657157312316	IDS
ENSG00000010438	105.735237543765	2.67819299958788	1.77565928614522	1.5082809075394	0.131482647566398	0.300247945587118	PRSS3
ENSG00000010539	125.160003404499	-0.0220862226666765	0.408233646955828	-0.0541019164671311	0.956853965365821	0.980343126511019	ZNF200
ENSG00000010610	202.699612320088	2.82500923843512	0.930341659733238	3.03652879442715	0.00239319249589411	0.0207600214819606	CD4
ENSG00000010626	302.35180470096	0.409522362279713	0.648815213917013	0.631184894397519	0.527919637627703	0.723936564618563	LRRC23
ENSG00000010671	86.484328093103	3.218935188175	1.06766917720253	3.01491815714783	0.00257048607382484	0.0217329543967741	BTK
ENSG00000010704	56.1365063860788	4.18331955681749	1.13609390562771	3.6821952270804	0.00023123422373195	0.00629369428764341	HFE
ENSG00000010803	2172.42167391413	0.0231057011371159	0.572148124170889	0.0403841246016473	0.967786886657102	0.985495146892825	SCMH1
ENSG00000010810	6202.9479120309	0.273218436087802	0.697059913067597	0.391958325196799	0.695089006621463	0.838897461038742	FYN
ENSG00000010818	2828.72035744205	-1.44727936748317	0.587566715368217	-2.46317452917016	0.0137712862666689	0.0635661671224208	HIVEP2
ENSG00000010932	96.4263620132893	6.66345859626332	1.56575105749007	4.25575864335993	2.08341361687692e-05	0.00217590455471706	FMO1
ENSG00000011007	379.556683742065	-0.474411865220147	0.730963726616472	-0.649022445226021	0.516323868511574	0.71518931455227	ELOA
ENSG00000011009	47.0327352361956	-0.388514350289323	0.930843346494661	-0.417378876641679	0.676401302908336	0.827207944595085	LYPLA2
ENSG00000011021	511.889475228366	-1.08296319661304	0.478999926722421	-2.26088384610675	0.0237664506889412	0.0928170790928451	CLCN6
ENSG00000011028	936.760844141644	4.70622309566645	1.15263366745882	4.08301720532086	4.44547303121729e-05	0.00307428228227954	MRC2
ENSG00000011052	18.4992660334429	0.206300024651895	1.00847783300687	0.204565750381237	0.837911416706334	0.922836077229989	NME1-NME2
ENSG00000011083	96.7108468502519	-0.459527879320942	2.03297078390693	-0.22603762088397	0.821172160201524	0.912958016172437	SLC6A7
ENSG00000011105	1068.50709901621	0.555517336658565	0.933045733107691	0.595380608845728	0.551589084401633	0.742646700718885	TSPAN9
ENSG00000011114	924.106600747374	-0.306986223631273	0.352170700829832	-0.871697227815691	0.38337357299782	0.600953768649326	BTBD7
ENSG00000011132	82.8638014376203	0.648630050655976	0.677071054877847	0.957994062784146	0.338065752437855	0.557540556337747	APBA3
ENSG00000011143	147.112903641874	0.189004154286091	0.592709186945969	0.318881769422144	0.749816169108843	0.872317781209663	MKS1
ENSG00000011198	265.129906846286	-0.508809099479898	0.476844703902091	-1.06703313535043	0.285956873439753	0.501509811369743	ABHD5
ENSG00000011201	1306.91487346902	1.7192533345595	1.20530203072272	1.42640872639085	0.15375039625944	0.335805285619874	ANOS1
ENSG00000011243	899.846397655055	-0.461525653329543	0.67203365497422	-0.686759732810179	0.492234148551234	0.695423239590829	AKAP8L
ENSG00000011258	947.258770985935	0.147318376044207	0.517950846643298	0.284425398662708	0.776084397076242	0.888007789248695	MBTD1
ENSG00000011260	468.449316113233	-0.316571684019323	0.629938165940824	-0.502544060886543	0.615284866971548	0.788255865179685	UTP18
ENSG00000011275	1818.81432758811	0.294414972807877	0.324117257027786	0.90835944839135	0.363688343220105	0.582413943270236	RNF216
ENSG00000011295	799.522597871365	-0.764246388432012	0.47605101689527	-1.6053875767692	0.108408536687701	0.264704230743295	TTC19
ENSG00000011304	525.065891796338	1.67788681031666	0.982896631416101	1.70708369190284	0.0878064978183366	0.228932875813805	PTBP1
ENSG00000011332	138.59182253455	-1.34545736056108	0.758766179769747	-1.77321735790777	0.0761926968667824	0.207943616010056	DPF1
ENSG00000011347	500.99220026775	-1.83969346706295	1.60265842673927	-1.14790115995331	0.251009369306383	0.46145651897395	SYT7
ENSG00000011376	876.306404786632	0.568448329583978	0.373440326142826	1.52219321211328	0.127960675444862	0.294764265068987	LARS2
ENSG00000011405	1545.00696620124	0.430093563385781	0.478809105738028	0.898256859010318	0.369048626475283	0.5881739149813	PIK3C2A
ENSG00000011422	138.283075596543	3.36485664167534	1.16787951701235	2.88116761417586	0.00396204880164661	0.0280957187849604	PLAUR
ENSG00000011426	468.383167285945	2.02187272846777	1.1979706463867	1.68774813854254	0.0914595867820935	0.235176920550474	ANLN
ENSG00000011451	259.360098016643	-0.236452445334501	0.560333162977268	-0.421985456077841	0.673035633243035	0.825842788673293	WIZ
ENSG00000011454	2462.74496077564	-0.66023041165702	0.507144594817707	-1.30185832286025	0.192964821911258	0.391937879609361	RABGAP1
ENSG00000011465	217.403576631918	1.87519591575274	1.62482420897219	1.15409156596634	0.248462630787098	0.458616836554217	DCN
ENSG00000011478	46.3214864019036	-0.0838222185169984	0.742219854766083	-0.112934486970058	0.910082494575346	0.958601456455289	QPCTL
ENSG00000011485	666.67134289077	-0.820613565369164	0.543586437113347	-1.509628477353	0.131138250682979	0.299581074444688	PPP5C
ENSG00000011523	538.019978200099	-0.657419547268987	0.704030604081011	-0.933793990571097	0.350410169983123	0.570202384724662	CEP68
ENSG00000011566	2218.6089115266	-0.897994993508059	0.499278268303468	-1.79858618032669	0.0720841650287603	0.200111216086687	MAP4K3
ENSG00000011600	75.5524911960839	3.45179360648413	1.14985715898377	3.00193252658859	0.00268271630259916	0.0221917369630481	TYROBP
ENSG00000011638	57.165960149295	0.176476535251665	0.97018946346601	0.181899043328301	0.855661955286868	0.931881702023141	LDAF1
ENSG00000011677	602.889831402625	-0.575783721833667	1.46868035903658	-0.392041548244962	0.695027514995486	0.838876669736278	GABRA3
ENSG00000012048	366.626946439363	1.96671268533338	0.759491590123016	2.58951213010118	0.00961120366269736	0.0498370312289164	BRCA1
ENSG00000012061	535.649767000042	1.50795255863804	0.586789169399488	2.56983706802438	0.0101746356117822	0.0519381115319782	ERCC1
ENSG00000012124	90.7263439140156	3.52198126940743	1.76222432614562	1.99859984745006	0.0456516669141811	0.145728746544976	CD22
ENSG00000012171	231.350115536676	3.56533319901426	1.26172353338561	2.82576420640053	0.00471679712001503	0.0312724102740592	SEMA3B
ENSG00000012174	314.946545924215	-0.432075218272101	0.723241849618614	-0.597414569552283	0.550230628792156	0.741638585112306	MBTPS2
ENSG00000012211	66.8173490620107	3.43866448386008	0.845275758305509	4.06809783679759	4.73984807063315e-05	0.00311156981319081	PRICKLE3
ENSG00000012223	479.313024651759	4.21399993898378	1.91534908971605	2.20012109625849	0.0277983044904487	0.103678515406923	LTF
ENSG00000012232	820.956343712297	-1.17500222475643	0.3400245206783	-3.45563967684585	0.000548988668685568	0.00953193675881516	EXTL3
ENSG00000012504	145.406800304252	6.50987827038609	1.86214542215548	3.49590219589335	0.000472461838688058	0.00873885363347974	NR1H4
ENSG00000012660	1440.23896327764	0.649078035130675	0.732807554318689	0.885741462823948	0.375756859914679	0.59437589735911	ELOVL5
ENSG00000012779	311.884319776077	2.57241544613943	0.957690752989296	2.68606064965126	0.00722999636915006	0.0412726889871247	ALOX5
ENSG00000012817	481.181071125564	-6.8725527977601	2.23296300353508	-3.0777728009286	0.0020855385290811	0.0191905608536251	KDM5D
ENSG00000012822	905.127187173142	-0.252639154870316	0.821027003406845	-0.30771113961172	0.758302142573294	0.876715308412901	CALCOCO1
ENSG00000012963	162.158352503174	-0.500961747988686	1.04164356327816	-0.480933944824761	0.63056344643151	0.798400035601823	UBR7
ENSG00000012983	2172.54885706395	-0.328654166913769	0.6284576473566	-0.522953564645358	0.601006567791498	0.777638269012664	MAP4K5
ENSG00000013016	559.49456775622	-0.876474470382895	0.85108316792758	-1.02983410248512	0.303087889090567	0.521254617319405	EHD3
ENSG00000013275	269.007522730074	-0.730372307293815	0.848305634908569	-0.860977785880833	0.389250277882566	0.606215671882599	PSMC4
ENSG00000013288	362.79459861482	-0.270931696638261	0.629494627295813	-0.430395566364293	0.666907919935788	0.822101239449268	MAN2B2
ENSG00000013293	659.008838631343	-2.66113766756533	1.43576483864396	-1.8534634613832	0.0638159586044417	0.184154368961938	SLC7A14
ENSG00000013297	1719.75676476703	3.01781788431371	1.49376569433986	2.02027526522316	0.0433548429942631	0.140368686124686	CLDN11
ENSG00000013306	117.832068375344	0.744334733372002	0.971237315901831	0.766377816405107	0.443451528444143	0.653283048849215	SLC25A39
ENSG00000013364	356.828267660255	4.01867009478965	1.24106191115839	3.23808994431123	0.00120332865884067	0.0142341833406704	MVP
ENSG00000013374	512.730753501993	0.750788438227047	0.658146846912857	1.1407612780472	0.253969278446046	0.465230281489218	NUB1
ENSG00000013375	397.889176179027	0.248929931433651	0.768148637271192	0.324064795998287	0.745888978648184	0.870308132049461	PGM3
ENSG00000013392	61.9884805486304	-1.12851780943444	0.872069392885199	-1.29406881911173	0.195641650728661	0.394507430074888	RWDD2A
ENSG00000013441	993.103251077553	-0.07948882383421	0.95683824459905	-0.0830744635082167	0.933792330811637	0.970358158085411	CLK1
ENSG00000013503	551.749426069616	0.0991341503592159	0.522554430021908	0.189710668714568	0.849535860209752	0.928396192147216	POLR3B
ENSG00000013523	504.131562987228	-0.266080406154907	0.469876884778659	-0.566276858416322	0.571205589305497	0.756885837578392	ANGEL1
ENSG00000013561	415.951999094226	-0.801490914585657	0.457456601229422	-1.75205891101284	0.0797636786101804	0.214563038604314	RNF14
ENSG00000013563	74.0784239150767	1.15542147958514	0.944219672652586	1.22367867674185	0.221073466668475	0.426771678233514	DNASE1L1
ENSG00000013573	164.464546471199	1.18308878903296	0.808580633026244	1.46316735859113	0.143421590104542	0.320316995547232	DDX11
ENSG00000013583	144.333962703101	1.4309407931306	0.639874655889015	2.2362829656732	0.0253332415501474	0.0968866473119099	HEBP1
ENSG00000013588	71.3016482506994	5.10641954694063	1.34080381303081	3.80847630153874	0.00013982574410652	0.00496813842333114	GPRC5A
ENSG00000013619	1387.05168305787	-0.818357148023436	0.807229610676581	-1.01378484782976	0.310685426945453	0.529476177996128	MAMLD1
ENSG00000013725	75.4072594467535	3.1242207083881	1.56952406270912	1.99055292149867	0.0465300603820444	0.147643872739036	CD6
ENSG00000013810	169.85259095334	1.89021148959987	0.836474173692381	2.25973682039226	0.0238375896389639	0.0929719947461588	TACC3
ENSG00000014123	539.087107224553	0.302531044116809	1.1108043251657	0.272353138408674	0.785350501280562	0.892371175118454	UFL1
ENSG00000014138	176.706916886106	0.865686243446854	0.55665245894727	1.55516468046153	0.119906853708355	0.282345004308253	POLA2
ENSG00000014164	374.260984963878	0.476174580968371	0.690642094954802	0.689466489874953	0.490529754038969	0.694200984380772	ZC3H3
ENSG00000014216	374.724234103064	-0.0645452003041046	0.80988505944469	-0.0796967415948641	0.936478451042389	0.97142903883148	CAPN1
ENSG00000014257	140.481432496744	5.62148033276178	1.59775941722686	3.51835218253239	0.000434235656941527	0.0083817421019742	ACP3
ENSG00000014641	380.242930202375	-1.99593384290236	0.918708538219084	-2.1725430426188	0.0298147267185618	0.108432448397733	MDH1
ENSG00000014824	1310.28454548298	-0.884974255961168	0.447540965801153	-1.97741508283372	0.0479947304645491	0.150920111270295	SLC30A9
ENSG00000014914	151.559077801865	2.29649834276555	1.0329287440942	2.22328825284013	0.0261963691275055	0.0993495154162165	MTMR11
ENSG00000014919	313.522661020596	-0.5435758703428	0.587119827495869	-0.925834633555489	0.354531925553949	0.573707861876764	COX15
ENSG00000015133	996.378613049148	0.629636580836732	0.950081555835566	0.662718455030934	0.507510887890327	0.707915398235248	CCDC88C
ENSG00000015153	1237.35050230081	-0.503050944453726	0.473464091203182	-1.06249017359554	0.288013216599581	0.504132834439033	YAF2
ENSG00000015171	1710.65821694302	-0.732201974974808	0.530128261180982	-1.3811789119555	0.167223957070572	0.355529252656651	ZMYND11
ENSG00000015285	96.4237259941572	2.51050980382996	0.718025930928067	3.49640548578107	0.000471571515502171	0.00873801735579694	WAS
ENSG00000015413	28.6930902371094	6.44646446026951	1.77761949726317	3.62645913267407	0.000287334269639221	0.00693529699908959	DPEP1
ENSG00000015475	148.410380356093	-0.477682159661659	0.641488435137054	-0.744646564921473	0.456485410147334	0.664905388211362	BID
ENSG00000015520	36.0883998461867	6.0348823248673	2.24337662105254	2.69008880106626	0.00714330079490928	0.0409308348547471	NPC1L1
ENSG00000015532	227.130503145682	0.985805071177486	0.581127555722904	1.69636607569086	0.0898165741427961	0.232600743481388	XYLT2
ENSG00000015568	330.366355247337	-0.687787091745254	1.4892514900106	-0.46183407997823	0.644200309424145	0.807505497883367	RGPD5
ENSG00000015592	349.784063274825	-2.34066807392421	1.30903921323876	-1.78808094536225	0.0737629493354934	0.203406324751123	STMN4
ENSG00000015676	1620.85139979521	-0.814228491479777	0.428374748247458	-1.90073876859199	0.0573362378451	0.170757288663531	NUDCD3
ENSG00000016391	301.683694474157	2.39996430183544	0.943803787618921	2.54286360504041	0.0109948138791345	0.0545493656925679	CHDH
ENSG00000016402	114.971462157201	5.13306948124977	1.63879984656144	3.13221257130337	0.00173494211312651	0.0173150907130034	IL20RA
ENSG00000016490	80.8647669176654	8.32560722764564	2.25945743329931	3.68478162276703	0.000228898809630345	0.00624458902948008	CLCA1
ENSG00000016602	54.7610151536926	5.07860311468505	2.47598670294991	2.05114312957915	0.0402530102397054	0.133563138857854	CLCA4
ENSG00000016864	179.521286883542	-0.634679737075998	0.712424542644704	-0.890872926303047	0.372997346191174	0.591640110599623	GLT8D1
ENSG00000017260	2143.37904146119	-1.26623783997147	0.557410500616396	-2.27164331954859	0.0231080621908299	0.0907099539164462	ATP2C1
ENSG00000017427	264.857774272108	0.386038800596426	1.28709447832815	0.299930430202658	0.764230222321887	0.880860418449044	IGF1
ENSG00000017483	53.2328206265818	2.71973146007953	1.0278575483924	2.64601983449289	0.00814450408079693	0.0448363522879009	SLC38A5
ENSG00000017797	699.242463537175	-0.338047264696792	0.718972858859748	-0.4701808427552	0.638225819832463	0.803474475119658	RALBP1
ENSG00000018189	2184.73679142685	-1.57537233165365	0.510090309525691	-3.0884184667584	0.00201224901156528	0.0188031167239758	RUFY3
ENSG00000018236	6167.99954494032	-1.72968653337115	1.16652426866184	-1.48276943724054	0.138135678802572	0.311675690339159	CNTN1
ENSG00000018280	412.047143159698	1.92278840354997	1.23842832866732	1.55260369860813	0.120517841511652	0.283203232343119	SLC11A1
ENSG00000018408	2519.76109756416	3.95657831388076	1.06339577950467	3.72070153948112	0.000198670121566527	0.00578877919302667	WWTR1
ENSG00000018510	1107.85819315572	-0.526196834370578	0.431880799552964	-1.2183844128177	0.223077925590526	0.428986282492768	AGPS
ENSG00000018610	118.006549309795	-0.696267014103142	0.512008441281978	-1.35987409184078	0.173869770889767	0.36513181600787	STEEP1
ENSG00000018625	3533.98797788038	0.435567250977185	1.57088749954504	0.277274630489665	0.781569238087593	0.890472191427732	ATP1A2
ENSG00000018699	695.763710987403	0.871481525047992	0.437321673950636	1.992770029382	0.0462866350115449	0.147187655759455	TTC27
ENSG00000018869	91.7777962314445	0.3632525912859	0.522670064999607	0.694994061475806	0.487059023178952	0.691465985192747	ZNF582
ENSG00000019144	2311.69310804639	2.44085748981274	0.80502347015136	3.03203270502636	0.00242912883452428	0.0209561765411463	PHLDB1
ENSG00000019169	86.6600132888327	5.42184948848443	1.95383152983656	2.77498310662331	0.00552045752843682	0.0347015658282992	MARCO
ENSG00000019186	55.916806845312	4.77647317574618	2.1857072920464	2.18532151726233	0.0288652807996589	0.10640788663921	CYP24A1
ENSG00000019485	789.322659717374	0.393137911466182	0.593211326265494	0.662728262356595	0.50750460558411	0.707915398235248	PRDM11
ENSG00000019505	288.155582432625	-2.937425867372	1.88308008230756	-1.55990491056144	0.118782353878004	0.280644103453785	SYT13
ENSG00000019549	27.0677013675542	2.40318157203907	1.60741692431218	1.49505802489133	0.134899299347119	0.306110239350277	SNAI2
ENSG00000019582	2379.986471853	5.9734446314267	1.48897510026462	4.01178275604817	6.02619427232104e-05	0.00341412798239251	CD74
ENSG00000019991	273.33361449365	0.978082526264186	1.29080874893116	0.757728460605864	0.448613557301147	0.657515043690581	HGF
ENSG00000019995	702.265326580811	-0.828145316141771	0.480033064406219	-1.72518390408409	0.0844943354699978	0.222981982059013	ZRANB1
ENSG00000020129	410.576843528215	-2.80623129558044	0.984137736754138	-2.85146193543588	0.00435186963978735	0.0296417365879982	NCDN
ENSG00000020181	154.329393310879	2.64838988754268	1.10433240725979	2.39818180661219	0.0164766849145849	0.0721434684351354	ADGRA2
ENSG00000020256	532.540846580605	0.0679369598276475	0.554399546052784	0.122541514168519	0.902470170162079	0.954647062663451	ZFP64
ENSG00000020426	2360.01178338241	-1.18042656402851	0.453646676648514	-2.60208357030047	0.00926592698408135	0.0485334610192042	MNAT1
ENSG00000020577	5528.02985349013	1.64804754539973	0.90207483097616	1.82695214277992	0.0677069652836628	0.192116784685621	SAMD4A
ENSG00000020633	91.5527093647951	4.53117751478492	1.35832320853842	3.33586107216746	0.000850356473343333	0.0118045090234016	RUNX3
ENSG00000020922	588.018077307123	-0.035642484528696	0.466287884083739	-0.076438796171455	0.939070004996302	0.972799751193193	MRE11
ENSG00000021300	480.119216288586	2.65165598036694	0.976965590100292	2.7141754092841	0.00664409755841917	0.0389216128641785	PLEKHB1
ENSG00000021355	91.8736264388004	2.79747560432894	1.12840677523569	2.47913754660381	0.013170050770326	0.0616022347612693	SERPINB1
ENSG00000021461	68.8547041584492	2.90384346451515	1.51598369257754	1.91548463135373	0.0554307272599383	0.166388736973184	CYP3A43
ENSG00000021488	60.0872022647956	1.36912506144726	1.2333462423861	1.11008978208623	0.266960339846781	0.480166379724414	SLC7A9
ENSG00000021574	722.0979223535	-1.09138860474168	0.487978151045739	-2.23655219481206	0.0253156223416786	0.0968730115476632	SPAST
ENSG00000021645	19075.3725693417	-0.681141351803147	1.04240579125414	-0.653432048745291	0.51347778313605	0.71315516416868	NRXN3
ENSG00000021762	524.651361351122	0.0625027435085019	0.664591905019511	0.0940468023104599	0.925071978595026	0.965846887072935	OSBPL5
ENSG00000021776	1070.99400315713	-0.241899919746076	0.487696636809169	-0.496004896258347	0.619890956469469	0.791572501471666	AQR
ENSG00000021826	388.070289443125	4.11743607289072	1.17298305140955	3.51022639921598	0.000447725306261677	0.00850169472896542	CPS1
ENSG00000021852	84.7867184867144	9.64483158081672	2.41035342086679	4.0014180067205	6.29640138343763e-05	0.00344769284239552	C8B
ENSG00000022267	763.876377902477	-0.640062595114364	0.978012523287321	-0.65445235094022	0.512820416075654	0.712675630647073	FHL1
ENSG00000022277	495.522540685257	-0.197679426956598	0.458799291816834	-0.430862537241049	0.666568324558152	0.822039979934281	RTF2
ENSG00000022355	359.930297330116	-3.46857209530883	1.81445749525569	-1.91163039331491	0.0559236180998698	0.16747023834599	GABRA1
ENSG00000022556	62.4982441014676	0.458684382995045	1.62591304890853	0.282108802375969	0.777860083928669	0.888819059762214	NLRP2
ENSG00000022567	471.574341279479	0.163624001087945	0.732330586012524	0.223429151005235	0.823201518485586	0.914231160083965	SLC45A4
ENSG00000022840	949.802644900194	-0.444551684223779	0.576516052004292	-0.771100271498545	0.440647499701526	0.651119623417684	RNF10
ENSG00000022976	207.084983316405	-0.00440358760356087	0.528631068817355	-0.00833017176499389	0.993353561427978	0.996501470624611	ZNF839
ENSG00000023041	261.372744728974	-0.546453836595862	0.562061066915604	-0.972232144799871	0.330935072280008	0.551087643717046	ZDHHC6
ENSG00000023171	2357.85316758541	-0.868521228205514	0.832261018934305	-1.04356831384178	0.296685159252105	0.513831859981095	GRAMD1B
ENSG00000023191	262.571585889023	0.822641104304793	1.01258283086154	0.812418578739741	0.416551489184747	0.631191342042308	RNH1
ENSG00000023228	1036.74457889372	-1.04369350892665	0.731761570206422	-1.42627537632543	0.153788869408294	0.335853842062954	NDUFS1
ENSG00000023287	1863.98050488143	-0.646522885920275	0.549275711439849	-1.17704619457049	0.239177068889303	0.447515617767091	RB1CC1
ENSG00000023318	1030.29753743025	0.0109546993342447	0.527458699529557	0.0207688286192176	0.983430063531777	0.992210689099025	ERP44
ENSG00000023330	199.838127155876	-0.529964465978667	0.739774920731412	-0.716386094103722	0.473752979045857	0.68082734714483	ALAS1
ENSG00000023445	77.2470741054766	2.02234965771565	1.18276212989714	1.70985323810758	0.0872930154084628	0.227964833051943	BIRC3
ENSG00000023516	1829.82803449469	-1.79720847748979	0.788246466223843	-2.28000828991909	0.022607196813534	0.0893293891340329	AKAP11
ENSG00000023572	38.3137654506232	-0.57480749406855	0.824199806302114	-0.697412799267089	0.485544493809059	0.690168723362491	GLRX2
ENSG00000023608	367.790045326908	0.599107087838442	0.676041623363888	0.886198522595946	0.375510559643546	0.594168097243009	SNAPC1
ENSG00000023697	759.270202939432	1.14177708824181	0.441689195944363	2.5850238102397	0.00973722728488053	0.0503390307560111	DERA
ENSG00000023734	487.437838418646	-1.18077155025937	0.869843918147221	-1.35745221139722	0.174637568088806	0.366260676522152	STRAP
ENSG00000023839	127.223357612622	4.93720430451892	1.36414085981747	3.61927748808839	0.000295426715313664	0.00700588193345327	ABCC2
ENSG00000023892	151.455718026424	2.04989111066512	0.892407442446367	2.2970349788273	0.021616774409248	0.0866976877441506	DEF6
ENSG00000023902	393.526010586734	-1.37248568634277	0.551636954833258	-2.4880234623832	0.0128455258287326	0.0605637548135801	PLEKHO1
ENSG00000023909	145.621018364126	-0.684276013984646	0.566999190821342	-1.20683772580596	0.227494644158579	0.434097721885081	GCLM
ENSG00000024048	1444.11456571966	-0.260983151218348	0.435785062988579	-0.598880442180707	0.549252614419991	0.740948190592406	UBR2
ENSG00000024422	122.288073506871	3.42053185575771	1.25567553368377	2.72405710233351	0.00644853561185012	0.0382528020417236	EHD2
ENSG00000024526	51.9267524059039	1.73709324697877	1.50059680026314	1.15760159336216	0.247026658740192	0.456684715841636	DEPDC1
ENSG00000024862	151.077179978064	-0.852981691002706	0.616156996953757	-1.38435771275794	0.166248950483418	0.354309187575657	CCDC28A
ENSG00000025039	357.058502817178	-0.635442724620375	0.653974206020951	-0.971663283918598	0.331218088263334	0.551098269376381	RRAGD
ENSG00000025156	277.119054510221	-1.06297518306731	0.505664665100623	-2.1021345892456	0.0355414876786551	0.122832149368802	HSF2
ENSG00000025293	1038.80856948622	-0.181132226761534	0.397232907499041	-0.455984948230834	0.648400801931053	0.810314871767223	PHF20
ENSG00000025423	91.5681653078217	3.00794322762096	1.53488522064967	1.95971867287105	0.050028681409438	0.15505741949427	HSD17B6
ENSG00000025434	87.167230503637	1.36516855756864	0.600324567205095	2.274050792098	0.0229629328246376	0.0902757581522208	NR1H3
ENSG00000025708	128.695591809405	2.98984355454168	1.61861047399588	1.84716681534911	0.0647229672577535	0.186008356941183	TYMP
ENSG00000025770	167.513671581058	-1.03660252739245	0.76044631442918	-1.36315017605229	0.17283518601928	0.363549874040555	NCAPH2
ENSG00000025772	153.449990709859	0.17502339686549	0.482209862640741	0.362961047513637	0.716633982456007	0.851908422040787	TOMM34
ENSG00000025796	1205.17682211616	-0.515843437021098	0.586028888028443	-0.880235509816814	0.378731740525554	0.596980994155647	SEC63
ENSG00000025800	778.729684554648	-0.851194708291255	0.498443401336004	-1.70770584184634	0.0876909376463727	0.228728670483015	KPNA6
ENSG00000026025	6507.44471995068	6.02821765095939	1.78541445799162	3.37636878875755	0.000734493960128365	0.0108800863907553	VIM
ENSG00000026103	211.704793804474	1.89884421431445	0.966341789065745	1.96498199270699	0.0494163217566669	0.15365993260511	FAS
ENSG00000026297	45.5391690528054	0.593694407186707	1.25304967662885	0.47379957735112	0.635642836013469	0.801931438345588	RNASET2
ENSG00000026508	3678.06643170864	6.12568991425734	1.34949587845434	4.53924314409427	5.64565057037021e-06	0.00122287534202646	CD44
ENSG00000026559	168.506418294464	-1.65594273396725	1.63061480995773	-1.01553274498358	0.309851945757037	0.528552261017778	KCNG1
ENSG00000026652	2130.75419270676	0.0298768770665701	0.900623441436095	0.0331735503341216	0.973536190285532	0.988046527401957	AGPAT4
ENSG00000026751	58.4714625311585	8.0482815225872	1.98576698249968	4.05298385637173	5.05684931816974e-05	0.00314504690407801	SLAMF7
ENSG00000026950	233.508734137075	1.64117072323438	0.757295463746132	2.16714717280354	0.0302236339617708	0.109391231686106	BTN3A1
ENSG00000027001	981.434665534735	0.217254385038544	0.650969810004825	0.333739570867247	0.738576086667223	0.865904945529746	MIPEP
ENSG00000027075	1333.67692175496	2.12822317179448	1.08803901987846	1.95601732374654	0.0504631133855214	0.156193192890166	PRKCH
ENSG00000027644	34.1768676350512	2.35174147026017	2.22474896051591	1.05708172562302	0.2904742905956	0.506724975132986	INSRR
ENSG00000027697	548.388375952081	-0.0755089662496526	0.838086382606026	-0.0900968776212039	0.928210230427556	0.96741390832173	IFNGR1
ENSG00000027847	134.150420411574	-0.717555771973659	0.522911513638946	-1.37223173186641	0.169991310079193	0.359395798090955	B4GALT7
ENSG00000027869	32.8503884126564	5.49750764011916	1.77696330050601	3.09376543598492	0.00197633673178934	0.0185857855354837	SH2D2A
ENSG00000028116	810.571272588163	3.4196843909753	1.07886237337903	3.1697132788724	0.00152589427121766	0.0161154073720684	VRK2
ENSG00000028137	322.719637648455	3.1034546944176	1.07134455635182	2.89678486348557	0.00377008194154656	0.0272602231817806	TNFRSF1B
ENSG00000028203	1186.00407477115	-1.43618125145666	0.588288541673745	-2.44128714010062	0.0146350131312099	0.0663387629417556	VEZT
ENSG00000028277	358.542324409983	0.574147649972731	1.00609947070287	0.570666884032478	0.568225470903796	0.754795832521854	POU2F2
ENSG00000028310	587.830605896636	0.332819975008137	0.583425030103699	0.57045885561163	0.568366520610912	0.754795832521854	BRD9
ENSG00000028528	1226.32063747936	0.664593208146264	0.62631847184317	1.06111066178594	0.28863961309406	0.504759286187912	SNX1
ENSG00000028839	298.837118929107	-0.73010340060499	0.495873025872087	-1.47235958100557	0.14092380183899	0.316309920571853	TBPL1
ENSG00000029153	437.230077313831	-0.481988675076399	0.937256341423711	-0.514254909541875	0.607073782227945	0.782258146977297	ARNTL2
ENSG00000029363	1164.95594694762	-0.576568767327828	0.850391874450873	-0.678003617685244	0.497769399439091	0.69980103412883	BCLAF1
ENSG00000029364	631.043539288486	-0.288731487830546	0.573042514904628	-0.503857009420322	0.614361862683251	0.787624857930994	SLC39A9
ENSG00000029534	635.803985541034	0.786502967467929	1.37723461856379	0.571074061649796	0.567949440341996	0.754553580265475	ANK1
ENSG00000029559	40.9490129115819	5.82904452291144	2.04461063292725	2.85093133579475	0.00435913817922621	0.0296521771079667	IBSP
ENSG00000029639	453.702577019733	0.694630680522785	0.485703038745495	1.43015510530245	0.152672507376769	0.334156941156246	TFB1M
ENSG00000029725	1432.56053836711	-0.872345400589978	0.532606250533606	-1.63788051626505	0.101446621111764	0.253163470637387	RABEP1
ENSG00000029993	178.098899443801	-0.262925594740164	1.3764414527331	-0.191018364215994	0.84851120550443	0.927885766399125	HMGB3
ENSG00000030066	896.248413614628	0.67675817636668	0.476622708668139	1.419903340858	0.155635823192174	0.338635646863528	NUP160
ENSG00000030110	32.5666791397614	-0.268572289889643	0.64068589545939	-0.419194946842195	0.675073664807063	0.826637993984757	BAK1
ENSG00000030304	240.476005677447	7.25784150694375	1.71869550548148	4.22287803965049	2.41202354466342e-05	0.00230917754074513	MUSK
ENSG00000030419	1348.21041662521	1.42956552566956	0.810376111904164	1.76407658699424	0.0777190857313785	0.210801806642075	IKZF2
ENSG00000030582	374.467267726385	1.70806899947926	1.35026406179441	1.26498886240766	0.205875320415813	0.407944516366116	GRN
ENSG00000031003	1564.1924707726	-0.783886922944825	0.402530789730502	-1.94739618171729	0.0514872554833217	0.158320439574663	FAM13B
ENSG00000031081	1679.43849430703	2.41974759569756	0.902210516270256	2.68202104947835	0.00731788550704211	0.0416533317919416	ARHGAP31
ENSG00000031691	109.027860464434	1.8590539195557	0.64868691181633	2.86587240422399	0.00415861824043578	0.028915960522519	CENPQ
ENSG00000031698	702.951133824303	-0.702283121352801	0.900732596672512	-0.779679922706447	0.435579299403122	0.647096715870795	SARS1
ENSG00000031823	812.231094993784	-0.128188703584572	0.394948871360409	-0.324570375762876	0.745506251048166	0.870127485960412	RANBP3
ENSG00000032219	1212.44100980852	-1.00948719875643	0.593880321645353	-1.69981587529223	0.0891655644555862	0.231353114607771	ARID4A
ENSG00000032389	986.084483303679	-0.136677419414171	0.594549364797278	-0.229884055903034	0.818181866109028	0.911349477483673	EIPR1
ENSG00000032444	394.300004274816	-0.9506133594451	0.641964455526383	-1.48078815152723	0.13866303483737	0.312626787767332	PNPLA6
ENSG00000032742	1285.45623309877	0.452725602846548	0.600712632707414	0.75364754825633	0.451060885132355	0.660000311959694	IFT88
ENSG00000033011	144.709663040124	0.49231722018963	0.541871760349506	0.908549321470612	0.363588067879596	0.582354062077681	ALG1
ENSG00000033030	350.706696837094	-0.162353707215394	0.481344038451702	-0.337292444168672	0.735896455015322	0.864145530565692	ZCCHC8
ENSG00000033050	347.79024341173	-0.145592300787454	0.725464140644323	-0.200688487039684	0.840942162581071	0.924505970975107	ABCF2
ENSG00000033100	282.0369960275	0.00693963122820975	0.895086762252854	0.0077530263219884	0.993814041970638	0.996657641799749	CHPF2
ENSG00000033122	5086.92509577631	-3.19874013367072	1.54722783556981	-2.06740084435768	0.0386963987620928	0.129797701541171	LRRC7
ENSG00000033170	2560.78717118052	0.0395147735736276	0.598997244575803	0.0659682059165584	0.947403138299614	0.976929764480788	FUT8
ENSG00000033178	999.226747583328	-1.12893662876798	0.50630203232776	-2.22976910358746	0.0257627755385012	0.0980939855202846	UBA6
ENSG00000033327	2122.80950060416	0.437155051979816	0.548102042593942	0.797579680438592	0.425114446534361	0.638489449781771	GAB2
ENSG00000033627	1674.55368665652	-2.37784634408861	0.540960403625974	-4.39560146759407	1.1046644680601e-05	0.00169210048407517	ATP6V0A1
ENSG00000033800	1869.07063271367	-0.79051239203481	0.513040860188302	-1.54083710163878	0.12335643714169	0.287975588581283	PIAS1
ENSG00000033867	1693.21381053097	-0.769587986738355	0.776840064898196	-0.990664644516254	0.321849360489426	0.542113132325555	SLC4A7
ENSG00000034053	2300.49802108601	-0.823468647483327	0.846415669596479	-0.972889180886631	0.330608382685279	0.550721020263322	APBA2
ENSG00000034152	239.669607980336	1.19489537830699	0.77256837546907	1.54665323646144	0.1219468851117	0.285749533963154	MAP2K3
ENSG00000034239	226.882280922644	0.295518318949881	1.40634978530286	0.21013144954279	0.833565080218656	0.92024778905681	CLXN
ENSG00000034510	674.718155306992	-0.797394555019146	1.74929487801223	-0.455837700688433	0.648506691443084	0.810381130190551	TMSB10
ENSG00000034533	80.1333010431662	-0.224504073212039	0.63793499325658	-0.351923120043898	0.724895919689001	0.857509451590232	ASTE1
ENSG00000034677	1578.17451832885	-0.354065530522993	0.674084896677915	-0.525253617560533	0.599406896237149	0.776143388011481	RNF19A
ENSG00000034693	477.427017338829	-0.8267604561977	0.510906107666908	-1.61822386499383	0.105614361517334	0.260253629175881	PEX3
ENSG00000034713	317.268041627576	-0.654499272528816	0.959370688048486	-0.682217291691674	0.495101562291108	0.69742542279413	GABARAPL2
ENSG00000034971	35.6506621090676	7.47227297274613	2.39095750662191	3.12522198828343	0.00177670925179002	0.0175367745744442	MYOC
ENSG00000035115	673.382069604344	-0.391167545233915	0.624055649941777	-0.626815165074476	0.530780401608183	0.726166584509138	SH3YL1
ENSG00000035141	96.2347742345484	-0.341453511914946	0.991668948471681	-0.344322076879769	0.730604083263724	0.861060175413801	FAM136A
ENSG00000035403	1442.3000871902	1.64685835792663	0.906753137805416	1.81621467769327	0.069337447417959	0.195158442242545	VCL
ENSG00000035499	239.008482631003	2.09216159314282	1.21725123544594	1.7187590632236	0.0856582524151123	0.225044721343172	DEPDC1B
ENSG00000035664	462.604295468243	2.01497289465674	1.15346670408965	1.74688431622049	0.0806574068950244	0.216190107349622	DAPK2
ENSG00000035681	843.974060159641	-0.331158917000572	0.381376612620836	-0.868325183143332	0.385216339675435	0.602426732825253	NSMAF
ENSG00000035687	646.555885582151	-0.796426388423326	0.655970450253412	-1.21411930692252	0.224702168372445	0.431000476743696	ADSS2
ENSG00000035720	69.4078296795308	7.05133368645902	1.89484427780425	3.72132621612058	0.000198179228589426	0.00578834501130049	STAP1
ENSG00000035862	1270.90419367283	-0.762998522308739	0.729155465978247	-1.04641404735969	0.295369909917114	0.512273056986262	TIMP2
ENSG00000035928	777.363323956401	0.245379394521232	0.437188520635567	0.561266782953288	0.574615682356032	0.759248134172982	RFC1
ENSG00000036054	619.900529552462	-0.382115504679934	0.685546514138717	-0.557388152078933	0.577262258630016	0.760670760607284	TBC1D23
ENSG00000036257	1988.27674912159	-0.317536160667323	0.516841787700571	-0.614377877764184	0.538965650878503	0.732518612850251	CUL3
ENSG00000036448	329.782015152882	0.203435921440184	1.20769771003054	0.168449372513126	0.866229769330688	0.936789566861423	MYOM2
ENSG00000036530	310.742302904399	-1.60031351206311	1.03569393620992	-1.54516064651242	0.122307410634048	0.286281430856593	CYP46A1
ENSG00000036549	1800.40556560399	-0.340142744697162	0.541687610669367	-0.627931556855888	0.530048777338947	0.725576668819024	ZZZ3
ENSG00000036565	73.4150454451712	4.30454193238016	1.90643101122671	2.25790595465102	0.0239515233055021	0.0932902601372057	SLC18A1
ENSG00000036672	252.638470003173	-1.25269330915097	0.757849904295418	-1.65295700646108	0.0983396138818661	0.247332142479094	USP2
ENSG00000036828	181.237868291692	5.90437966233457	1.86803113738741	3.16075013106704	0.00157363427619318	0.0163517507598582	CASR
ENSG00000037042	245.653810007059	-0.700230845667662	0.777151962148772	-0.901021781803873	0.367576738601012	0.586506124809439	TUBG2
ENSG00000037241	56.4551647441227	0.162484027494599	0.700996563046876	0.2317900487106	0.816701086571961	0.910729172197022	RPL26L1
ENSG00000037280	89.6628867627057	3.37520451106602	1.31126536765533	2.57400568513543	0.0100528621362536	0.0515327556062438	FLT4
ENSG00000037474	592.294306296396	-0.180240441941499	0.642639480627709	-0.280468983582282	0.779117718418704	0.889394165011338	NSUN2
ENSG00000037637	911.515010877582	-0.49428755350096	0.437081340019903	-1.13088230551881	0.258104631748928	0.470416506252079	FBXO42
ENSG00000037749	800.186467642775	-0.0100156420192099	0.460431904388811	-0.0217527107130097	0.982645216634561	0.991709147622552	MFAP3
ENSG00000037757	173.908193624452	-0.793529742687264	0.715082050090917	-1.1097044634058	0.267126398917125	0.480381494321873	MRI1
ENSG00000037897	34.2969054160374	0.982106487617963	0.995702569151104	0.986345238071714	0.323963727783115	0.544388584985131	METTL1
ENSG00000038002	97.184769990478	0.903429298815331	1.02767636897474	0.879099029703913	0.379347583812607	0.597668437898123	AGA
ENSG00000038210	11.2744591151799	1.29742523261791	1.51595950730326	0.855844253337549	0.392083933586638	0.608155375808162	PI4K2B
ENSG00000038219	1954.88314779415	-0.640312559813689	0.649172542470556	-0.986351883240243	0.323960468012076	0.544388584985131	BOD1L1
ENSG00000038274	202.759797387114	-0.233552657857192	0.840988266811963	-0.277712147807422	0.781233334681105	0.890330390248679	MAT2B
ENSG00000038295	1130.80286505842	-2.76315239302672	1.59829099691748	-1.72881684146118	0.0838418809806437	0.221879480010076	TLL1
ENSG00000038358	271.731473964051	-0.686057004098372	0.829146606845375	-0.827425449774907	0.407995960681361	0.623019169346598	EDC4
ENSG00000038382	10495.8136535134	-0.79896102152551	0.646346901159824	-1.23611797332335	0.216414714914102	0.421040539063761	TRIO
ENSG00000038427	9663.10231372348	2.6982817303322	1.47762976139731	1.82608783392437	0.0678370324866285	0.192375479263713	VCAN
ENSG00000038532	1976.0015643382	-0.00147617483302244	0.441453413268777	-0.00334389720104776	0.997331961022552	0.998780939608957	CLEC16A
ENSG00000038945	1143.25898032876	4.68268038537338	1.18855125718165	3.93982199512135	8.15420898935083e-05	0.00384475988877768	MSR1
ENSG00000039068	271.710057733993	2.76561857292559	0.911696283386138	3.03348672504596	0.00241745346969823	0.0208652594710588	CDH1
ENSG00000039123	1246.34737427643	-0.249617375953967	0.53171451347996	-0.469457518321766	0.638742643347646	0.803929343991843	MTREX
ENSG00000039139	1257.02616064894	1.02984994686314	1.06540928949214	0.966623772685567	0.333732146044447	0.553294880786749	DNAH5
ENSG00000039319	1358.88132712293	0.16317842551525	0.745193252595023	0.218974641741596	0.826669801359079	0.916316806264884	ZFYVE16
ENSG00000039523	510.153487260742	-0.952142830456924	0.621272392003476	-1.53256903527687	0.125382075790788	0.290910386575009	RIPOR1
ENSG00000039537	161.08587824827	6.68509020326776	1.89015551825172	3.53679373930621	0.000405015837626658	0.00812265847630418	C6
ENSG00000039560	792.628995894788	1.5283339542172	0.647822186638197	2.35918742170336	0.0183150031331388	0.0773246120437276	RAI14
ENSG00000039600	53.7232479401766	2.25066871800477	1.33459657588793	1.68640378573379	0.0917180527746669	0.235607156935073	SOX30
ENSG00000039650	187.07998093761	0.339996356545166	0.770204981182728	0.441436195365897	0.658897243391932	0.817601925958702	PNKP
ENSG00000040199	573.416243787735	-1.12731800350794	0.470520085501792	-2.39589772731105	0.0165797157325727	0.072453918350353	PHLPP2
ENSG00000040275	183.247872602762	-0.209366652291817	0.513550142102311	-0.407684927190822	0.683505004762409	0.83171707623172	SPDL1
ENSG00000040341	1711.23595985305	-0.733974751930866	0.45102641213017	-1.62734317146605	0.103664233753738	0.256881089250276	STAU2
ENSG00000040487	108.141079608002	0.0562664290063765	0.668964352583086	0.0841097568041013	0.932969167326934	0.97012888458539	SLC66A1
ENSG00000040531	141.389413954404	1.18246466556367	0.5072458988602	2.33114682291312	0.0197456190432598	0.0812253145405948	CTNS
ENSG00000040608	105.333783041837	-1.39171904656349	1.54814531133993	-0.898958926122344	0.368674539033464	0.587849548359395	RTN4R
ENSG00000040633	137.877627685133	0.426523743890201	0.902511969307754	0.472596218549162	0.636501280832903	0.802713656875831	PHF23
ENSG00000040731	1623.19495646069	-1.02254204660673	1.19250406173062	-0.857474686604222	0.391182598620184	0.607787308845644	CDH10
ENSG00000040933	2123.93290557858	-1.10625966035535	0.4700450900823	-2.35351817027098	0.0185966989597485	0.0780138117229283	INPP4A
ENSG00000041353	850.825332895683	0.0339140401546871	1.44033929118909	0.0235458689227932	0.981214850504535	0.991170100116961	RAB27B
ENSG00000041357	244.47754445798	-0.279363149004257	1.08450446328472	-0.257595204503012	0.796719331097561	0.899299252347998	PSMA4
ENSG00000041515	2587.3260380122	-1.41757046354185	1.14081423359245	-1.24259535146041	0.214016983764028	0.418185505740937	MYO16
ENSG00000041802	323.513016676065	0.15219766597631	0.559618730213423	0.271966711904489	0.785647614959152	0.892561643211751	LSG1
ENSG00000041880	64.1154014586213	1.33433379308931	0.841914697792218	1.58488003189442	0.112993594178905	0.271702548276063	PARP3
ENSG00000041982	6126.02221374096	4.3163519358794	1.3888749514662	3.10780458047914	0.00188482654446401	0.0180606715616894	TNC
ENSG00000041988	71.1259465270223	-0.33631969319738	0.631706345588306	-0.532398788687435	0.594449823958085	0.773188716894787	THAP3
ENSG00000042062	268.322080660038	4.60545469405792	1.49855412929394	3.07326549240355	0.00211730026435255	0.0193390689781566	RIPOR3
ENSG00000042088	475.331146664712	-0.109552497221114	0.458343328185081	-0.239018418038097	0.811091301077069	0.906678442319154	TDP1
ENSG00000042286	152.677947724237	1.00230305813868	0.595322860179456	1.68362938026022	0.0922533170268313	0.236394838017081	AIFM2
ENSG00000042304	31.3963801347918	5.51706556546458	2.36682973801719	2.33099385090813	0.0197536839256166	0.0812423289375152	C2orf83
ENSG00000042317	693.785006004629	-0.948542209447983	0.361020372856472	-2.62739247079856	0.00860420310282532	0.0464559571705809	SPATA7
ENSG00000042429	293.146095315842	-0.00601737822812905	0.51551837057504	-0.0116724806943677	0.990686919347756	0.995162479607124	MED17
ENSG00000042445	175.400857794762	0.921604164634504	0.797630936231063	1.1554268055214	0.247915690145461	0.457822889620673	RETSAT
ENSG00000042493	105.457068270872	5.22527560553602	1.20281215551046	4.34421582921105	1.39774045403788e-05	0.00185281249032368	CAPG
ENSG00000042753	88.716641234205	-0.54646293364244	0.719653069201722	-0.759342184489821	0.447647888960994	0.656751379625711	AP2S1
ENSG00000042781	2164.64253321796	4.26216714968203	1.74941732797801	2.43633527661937	0.0148369253198345	0.0668874599278085	USH2A
ENSG00000042813	411.484591125406	4.59935721929262	1.50021222084186	3.06580439446871	0.00217085282728409	0.0196116494606412	ZPBP
ENSG00000042832	586.648837776671	3.55057741797116	1.37677155293397	2.57891544200248	0.00991110440335973	0.0509957024028554	TG
ENSG00000042980	573.224199224754	2.02809814029993	0.969081788372771	2.09280389398856	0.0363666640760547	0.124631462782356	ADAM28
ENSG00000043039	182.367503038075	1.31676378013951	1.66241661698917	0.79207809082438	0.428315144100509	0.640845732208554	BARX2
ENSG00000043093	536.704800873377	-0.696836706809444	0.406587570173788	-1.71386623184667	0.0865532960442686	0.226590151778634	DCUN1D1
ENSG00000043143	524.117402000487	0.592617862960189	0.742707849163986	0.79791517435457	0.424919716922841	0.638444730527314	JADE2
ENSG00000043355	195.34614722466	4.04331747886956	1.50768143138919	2.68181155162468	0.00732246956503932	0.0416679549079384	ZIC2
ENSG00000043462	493.982300748692	2.16070714734756	0.932384588222197	2.31739903752317	0.0204820047321006	0.0834411693961996	LCP2
ENSG00000043514	599.207713500106	-0.802953297524762	0.545739542771614	-1.47131229202644	0.141206680591152	0.316844696284935	TRIT1
ENSG00000043591	37.6422476423207	-1.67229765876349	1.28501782412133	-1.30138090489677	0.193128106428749	0.392153978087206	ADRB1
ENSG00000044090	303.255050604575	0.540449519655824	0.882322320760188	0.612530712348051	0.540186684498057	0.733358747947434	CUL7
ENSG00000044115	2928.22518626243	2.23114914608045	0.650382452239526	3.43051867158733	0.000602428511063225	0.00993128961711819	CTNNA1
ENSG00000044446	487.216891641043	0.77611710085165	0.359708979157787	2.15762504085617	0.0309569961840751	0.111254731333071	PHKA2
ENSG00000044459	1954.95355518955	0.312982545954171	0.701861529877391	0.445932043046791	0.655646335185789	0.815443377065298	CNTLN
ENSG00000044524	1297.50931564715	-0.130879801743362	1.526088978923	-0.085761579797088	0.93165594878938	0.969616518924547	EPHA3
ENSG00000044574	2074.97346565541	1.09261665753257	1.53045298109303	0.713917167682106	0.475278400911054	0.681809368882393	HSPA5
ENSG00000046604	205.798281717443	2.04209681358143	1.1826309052794	1.72674061236289	0.0842142584093326	0.222580093257488	DSG2
ENSG00000046647	323.723060047126	-0.329733807108018	0.667831812071403	-0.493737796175489	0.621491368602551	0.792224363687233	GEMIN8
ENSG00000046651	661.214123715973	0.704011204963937	0.691000178801034	1.01882926598583	0.30828402915237	0.526877171671487	OFD1
ENSG00000046653	4782.71046652879	0.377585462917066	0.937715853734487	0.402665115891257	0.687194599829117	0.83419749472659	GPM6B
ENSG00000046889	4665.66575171395	1.50620534400569	1.01726388037989	1.48064368848249	0.138701546940528	0.31267952569314	PREX2
ENSG00000047056	923.36232980917	-0.870458275565253	0.482977561098296	-1.80227477563517	0.0715021851035151	0.199039985312373	WDR37
ENSG00000047188	1366.3259163661	-1.18114745485577	0.556559932656663	-2.12222868652748	0.0338185386975271	0.118390648675498	YTHDC2
ENSG00000047230	481.163321685782	0.520549632540776	0.438995132785006	1.18577540766428	0.235711005808894	0.443221349125036	CTPS2
ENSG00000047249	1196.07472223709	-1.23389353320868	0.409234600644222	-3.01512514158448	0.00256873246737838	0.0217329543967741	ATP6V1H
ENSG00000047315	854.506777050782	-0.846731496521344	0.653672625291563	-1.29534489247376	0.195201279211411	0.394045278136071	POLR2B
ENSG00000047346	1267.60839768461	-0.275298972928456	0.464548409448929	-0.592616328737473	0.553437948765513	0.743756802286164	FAM214A
ENSG00000047365	2432.45712020694	0.630173749680582	1.01824333706257	0.618883253877708	0.535993271197411	0.730014151030182	ARAP2
ENSG00000047410	2390.88936433221	0.0253738121912602	0.889542249942538	0.0285245722650041	0.977243770167125	0.989659894194904	TPR
ENSG00000047457	698.027558247341	7.98945817491651	1.63972500908384	4.87243783601279	1.10229545564354e-06	0.000529538892510825	CP
ENSG00000047578	1459.95689349517	-0.0329408104640431	0.551828892775646	-0.0596938849982175	0.952399442116175	0.978850829542286	KATNIP
ENSG00000047579	731.730471396768	0.462120785332669	0.501775956681793	0.920970363722964	0.357065900091239	0.576290607506738	DTNBP1
ENSG00000047617	2125.66493800729	2.21647040376041	1.18155249113248	1.87589668710865	0.0606694676568399	0.177501969676824	ANO2
ENSG00000047621	448.951477720475	-0.561426315285073	0.29748261334475	-1.8872575743929	0.059125689785328	0.174466344045491	C12orf4
ENSG00000047634	272.096508108359	-0.202531191904718	1.03441372502133	-0.195793217941441	0.844772018635889	0.926347877891123	SCML1
ENSG00000047644	683.167589330897	0.154446289758645	0.484010875153362	0.319096734571734	0.749653159769746	0.872228645255878	WWC3
ENSG00000047648	1325.66283232184	1.59340041991613	1.03231852715294	1.54351624813963	0.122705568290635	0.286909593699915	ARHGAP6
ENSG00000047662	565.323320146082	1.3861116485442	1.26708582079799	1.09393667405358	0.27398275276904	0.488337299130407	FAM184B
ENSG00000047849	2569.83869375856	0.419700632257094	0.529761702470549	0.792244192624374	0.428218305094954	0.640793569075806	MAP4
ENSG00000047932	421.981764272061	-0.271231641824263	0.626370497336315	-0.433021100096021	0.664999440967886	0.821035491060656	GOPC
ENSG00000047936	51.0930071961784	5.30073444787313	2.29417993503504	2.3105138210496	0.0208597242568007	0.0844972062500259	ROS1
ENSG00000048028	519.83058403191	-0.256637314812832	0.317878995686223	-0.807342788594181	0.419469018471997	0.633939913248733	USP28
ENSG00000048052	5787.55335416504	-1.3932981688403	0.942954824451659	-1.47758740154972	0.139518248507791	0.313972996070586	HDAC9
ENSG00000048140	153.595707828891	-0.584905359855398	0.763801972817588	-0.76578142067078	0.443806370962489	0.653436549866031	TSPAN17
ENSG00000048162	55.3885405219031	0.343913896238567	0.924441746725435	0.37202332916788	0.709875479833778	0.847690661588659	NOP16
ENSG00000048342	1130.19414739639	0.348451401091071	0.511506612777542	0.681225603710064	0.495728749504762	0.698071148179025	CC2D2A
ENSG00000048392	354.256415287635	0.388256796717755	0.927168024062465	0.418755594068673	0.675394761138744	0.826800475522721	RRM2B
ENSG00000048405	835.839301103937	0.23284350220457	0.561994943165223	0.414316009487857	0.678642690717682	0.828432833609855	ZNF800
ENSG00000048471	2648.40841451989	0.817580430760139	0.552296824515699	1.48032795857022	0.138785745402574	0.312835233178529	SNX29
ENSG00000048540	1569.08364792911	-2.60914505427284	1.35652207166396	-1.92340774158755	0.0544288628519895	0.164335589854912	LMO3
ENSG00000048544	82.6327628267694	-0.535427127453201	0.496554840165976	-1.07828397619532	0.280907045756376	0.4961459514175	MRPS10
ENSG00000048545	20.5537843375597	1.58605714089095	2.07765510824331	0.76338807851125	0.445231987546636	0.654926182278908	GUCA1A
ENSG00000048649	2590.49769873478	-0.58255592234785	0.499328406472021	-1.16667891270971	0.243340061814908	0.452467506590361	RSF1
ENSG00000048707	2786.31705945735	-0.459399312088381	0.308405451518162	-1.48959530328318	0.136330677703284	0.308740225883886	VPS13D
ENSG00000048740	9192.73075507823	-1.81634377660431	0.627022961662711	-2.89677394235741	0.00377021317761462	0.0272602231817806	CELF2
ENSG00000048828	1566.64079191005	0.0743892461040783	0.542171752014782	0.137206052929977	0.890867926615352	0.948710163279968	FAM120A
ENSG00000048991	2475.52586757984	-2.20727265361581	0.624419907187627	-3.53491717385712	0.000407902993603117	0.00815766538173971	R3HDM1
ENSG00000049089	779.47810737134	4.44307716634314	1.22458619839889	3.6282273735833	0.00028537388404035	0.00691822573044596	COL9A2
ENSG00000049130	574.345261275559	-0.418458779673627	0.799405078784648	-0.523462748460166	0.600652267677858	0.777325755260681	KITLG
ENSG00000049167	643.571347058075	-0.218373327731407	0.504966711170914	-0.432450937656947	0.665413703416321	0.821252758755362	ERCC8
ENSG00000049192	1085.7348514242	3.51121382497012	0.91469363028441	3.83867746392677	0.000123698794113114	0.00468691221216318	ADAMTS6
ENSG00000049239	669.859389988751	0.689272113230592	0.687252990205252	1.00293796179008	0.315890794973221	0.535171698283733	H6PD
ENSG00000049245	226.620394888324	0.330706423032602	0.939545311966673	0.351985602844807	0.724849059707216	0.857503072407639	VAMP3
ENSG00000049246	1107.3701982727	0.477272520819115	0.749749469853685	0.636576003064405	0.524401060211998	0.721443785374525	PER3
ENSG00000049249	27.4086406690786	4.65545213369422	1.99035321896219	2.33900801593481	0.0193350186374662	0.0800297939159655	TNFRSF9
ENSG00000049323	2455.23439635667	3.06781908032322	0.975741918441364	3.14408863895456	0.00166604966501059	0.0169215329188379	LTBP1
ENSG00000049449	1293.21065433943	2.13547458742755	0.701216074353377	3.04538738561687	0.00232380785122046	0.0203705055342891	RCN1
ENSG00000049540	1443.83231662624	4.0323738812244	1.25692188367781	3.20813404045882	0.00133599216439083	0.0150637851512747	ELN
ENSG00000049541	135.164788411327	-0.0203229087559802	0.582099629939485	-0.0349131105925853	0.972149026246198	0.987380634270389	RFC2
ENSG00000049618	6051.77295768948	-0.314814048741961	0.49168945735621	-0.640270081109123	0.521997028208566	0.719456001487427	ARID1B
ENSG00000049656	618.464534030294	-1.17647501438121	0.64493161922676	-1.82418566450773	0.0681240080979449	0.192869573537876	CLPTM1L
ENSG00000049759	1999.60729028789	-0.909302503748965	0.933176159381579	-0.974416775018732	0.32984964364665	0.5500274994833	NEDD4L
ENSG00000049768	14.2355159113931	1.42237988520259	1.39860030734055	1.01700241143752	0.30915228225577	0.527951114441083	FOXP3
ENSG00000049769	275.728217099619	-0.742227556970603	0.549665664419884	-1.35032548877498	0.176911599866301	0.369605473190063	PPP1R3F
ENSG00000049860	376.759302198092	1.14873903712367	0.637599929079018	1.80166117455967	0.0715987301202074	0.199231454522022	HEXB
ENSG00000049883	265.247110371532	-0.049131119012415	0.348538246425328	-0.140963350554244	0.887898895204193	0.947857387919486	PTCD2
ENSG00000050030	999.38364117622	-1.8693279394752	0.832855282026951	-2.2444810999166	0.0248014636333424	0.0953643485447912	NEXMIF
ENSG00000050130	253.42133921764	-0.441281268339282	0.640663027285221	-0.688788410670725	0.490956429814727	0.694377129617586	JKAMP
ENSG00000050165	1948.73156883043	0.0845479817191322	0.914303485709634	0.0924725575704336	0.926322593667367	0.966453447187473	DKK3
ENSG00000050327	21.9832778469116	5.05405179210035	1.76312334792904	2.86653330184574	0.00414994494924747	0.0288847901735067	ARHGEF5
ENSG00000050344	166.350581522486	0.374738606718861	1.34047916103149	0.279555712324913	0.779818389175227	0.889622015874081	NFE2L3
ENSG00000050393	211.566800874127	-0.88499031518795	0.48811041714586	-1.81309450505641	0.0698172465522487	0.195948811272252	MCUR1
ENSG00000050405	1064.27137393868	3.10466160305332	0.99346314986861	3.12508984703048	0.0017775075926319	0.0175367745744442	LIMA1
ENSG00000050426	248.300334956555	-0.629594908275282	0.509951776963969	-1.23461655928256	0.216973243160302	0.421570457356163	LETMD1
ENSG00000050438	1579.86417752397	0.0917099940917336	0.822537153379131	0.111496476134813	0.911222659815424	0.9592561407226	SLC4A8
ENSG00000050555	212.860847896302	1.85318416484702	1.33905571287067	1.38394851463959	0.16637422007761	0.35434263923694	LAMC3
ENSG00000050628	430.402358690509	2.75343119189268	1.73782101391645	1.58441586897801	0.113099113038521	0.271855929155362	PTGER3
ENSG00000050730	132.085971606945	6.00720720014073	1.64724234409024	3.64682660186135	0.000265498956453692	0.00675715749472528	TNIP3
ENSG00000050748	692.769546263659	-1.43937558942902	0.345929323705695	-4.16089498863528	3.17002833276146e-05	0.00272892190819909	MAPK9
ENSG00000050767	865.227210518068	3.1558217874569	1.56739699105932	2.01341574946118	0.0440709101037957	0.141997873174882	COL23A1
ENSG00000050820	542.095833931718	0.234290063213461	0.725506886874191	0.32293292793248	0.746746038320127	0.870872192925211	BCAR1
ENSG00000051009	294.014534771451	-0.595098419064549	0.366325539694713	-1.62450704245325	0.104267638594539	0.258005324697435	FHIP1B
ENSG00000051108	428.23421729328	1.67981825101081	1.24647295464752	1.34765719925774	0.177768664199153	0.371096124265525	HERPUD1
ENSG00000051128	29.8451489315411	1.61370724939764	0.799204400336123	2.01914209771488	0.0434724524370571	0.140595377532984	HOMER3
ENSG00000051180	65.0130386561382	3.5771759502016	1.4089611071885	2.53887487167026	0.0111209590040775	0.0550299859404929	RAD51
ENSG00000051341	261.075934073695	2.52067983746471	1.20119540031358	2.09847609873187	0.0358631091162202	0.123592867779243	POLQ
ENSG00000051382	1039.0384963857	0.0209466738883759	0.361660856010288	0.0579180011888817	0.953813944315626	0.979308248830265	PIK3CB
ENSG00000051523	113.785861427235	3.13982261491951	1.08240347979491	2.9007876208181	0.00372226062531443	0.0270363988306558	CYBA
ENSG00000051596	168.795870480667	0.0485482078448156	0.847886643589675	0.0572578990503711	0.954339756992465	0.979532936892436	THOC3
ENSG00000051620	149.652309724107	2.12343192697982	0.591854731701827	3.58775863947912	0.000333532819381882	0.00741970397503288	HEBP2
ENSG00000051825	725.165639074975	-0.424211274981463	0.452520397967797	-0.937441222288616	0.348531645025578	0.567885978745821	MPHOSPH9
ENSG00000052126	5343.97122988928	-0.595633999041225	0.947866515364744	-0.628394388224614	0.529745612386393	0.725384171258627	PLEKHA5
ENSG00000052723	217.274918812176	0.0409680228861174	0.991463819270642	0.0413207442267081	0.967040195690499	0.984903016198614	SIKE1
ENSG00000052749	360.515441133316	0.396762431827397	0.418561558771908	0.947918946478336	0.343170718791201	0.562761878975674	RRP12
ENSG00000052795	1347.98820536658	-0.457761653516124	0.547324762659338	-0.836362037215263	0.402951262530829	0.618453687186156	FNIP2
ENSG00000052802	325.964853151643	-0.361744628572798	0.817707333590838	-0.44238887645076	0.658207826968562	0.81708966585922	MSMO1
ENSG00000052841	2656.15869504625	0.140878710146994	0.503789167633143	0.279638228048566	0.779755074934291	0.889622015874081	TTC17
ENSG00000052850	91.9593127534861	4.1329185853738	1.68842885009611	2.44778960341654	0.0143735561286949	0.06558950194675	ALX4
ENSG00000053108	1767.96503456664	0.0709216929691097	1.34271853413379	0.0528194786667351	0.957875741431649	0.980832505920529	FSTL4
ENSG00000053254	4759.30446068235	0.523637699926738	0.518204461347372	1.01048473910325	0.312263107324413	0.531158081464304	FOXN3
ENSG00000053328	366.533887238476	2.26802540996019	0.814281704457737	2.78530807894126	0.00534768868852072	0.0339966203748987	METTL24
ENSG00000053371	107.677226747043	-1.07338985874473	0.578352864812096	-1.8559428405243	0.0634617057824214	0.18343928066462	AKR7A2
ENSG00000053372	108.937761679797	-0.502642818709986	0.767577134591955	-0.654843397565759	0.512568586260201	0.71243622649767	MRTO4
ENSG00000053438	290.589516637149	-4.17347540223185	2.15965697385591	-1.93247143076635	0.0533013449672455	0.162162500011427	NNAT
ENSG00000053501	84.3671423335549	0.0514645243247447	0.738386748216037	0.0696986023233548	0.944433554262602	0.975609377172902	USE1
ENSG00000053524	1528.85161138083	-0.904390871226833	1.26676293164937	-0.71393853469432	0.475265187789323	0.681809368882393	MCF2L2
ENSG00000053702	38.6650441033667	1.49765712927452	1.6566033988858	0.904052913498679	0.365967344471913	0.584931111171331	NRIP2
ENSG00000053747	633.79155054222	2.08159702769534	1.31111867941986	1.58764958532694	0.112365599005415	0.270916461700316	LAMA3
ENSG00000053770	488.148058824859	-1.68128562146163	0.961690701829124	-1.74826024444641	0.0804189739238281	0.215775783284137	AP5M1
ENSG00000053900	644.273280962457	-0.578916171325712	0.426387885895955	-1.35772190175913	0.174551944412693	0.366155372135329	ANAPC4
ENSG00000053918	627.390550982515	2.90147374372133	1.10560257804944	2.6243369917247	0.00868178389109952	0.046722469796415	KCNQ1
ENSG00000054116	193.229496733072	-0.87361039603202	0.469679785490774	-1.8600127640562	0.0628837201142261	0.182252620636592	TRAPPC3
ENSG00000054118	1755.53219339338	0.0994237404982736	0.722418934131264	0.137626155407782	0.890535883201962	0.948534680424446	THRAP3
ENSG00000054179	73.1719412374035	0.157018614338144	1.30581082966339	0.120246065334456	0.904288227619029	0.955630430239876	ENTPD2
ENSG00000054267	2524.8254208147	-0.290895848828903	0.526322503432772	-0.552695062308047	0.580472235029128	0.763564571000687	ARID4B
ENSG00000054277	325.750869795647	0.4075277485637	0.738152581430767	0.552091476499054	0.580885681350514	0.763703889973345	OPN3
ENSG00000054282	3256.55270214667	-0.730127948452445	0.469909224301404	-1.55376381371934	0.120240765092562	0.282873581495915	SDCCAG8
ENSG00000054356	372.134058517918	-3.94103625903213	1.45045217413771	-2.71710872602544	0.00658549700922856	0.0387340321067429	PTPRN
ENSG00000054392	1071.40329265962	3.08851911819251	0.955716353694412	3.23162736124955	0.0012308745735172	0.0144129418492425	HHAT
ENSG00000054523	5618.45442418138	-1.77540715670861	0.715867459446067	-2.48007802740804	0.013135363502896	0.0615095520553412	KIF1B
ENSG00000054598	55.5012980673944	3.03200390131831	1.55640911328837	1.94807642504246	0.0514058192001612	0.158187639172639	FOXC1
ENSG00000054611	2769.03190882793	0.602797367148591	0.555702716220068	1.08474792286218	0.278033316328035	0.492954043193022	TBC1D22A
ENSG00000054654	3563.86824358324	1.01623754584205	0.870962582196373	1.16679816861859	0.243291886781136	0.452431018592366	SYNE2
ENSG00000054690	1054.3182620806	0.889006071556546	0.982911947303221	0.904461558327456	0.365750709352434	0.584720442110475	PLEKHH1
ENSG00000054793	2691.53673993252	-2.62899387862582	0.648625420465845	-4.05317737429665	5.05266636388472e-05	0.00314504690407801	ATP9A
ENSG00000054803	53.9430584118948	-1.45651838670537	2.51649528709339	-0.578788442074805	0.562731930794281	0.750673150052048	CBLN4
ENSG00000054938	60.3204426920784	4.83422185696069	1.8326522618639	2.63782822172933	0.0083438836034069	0.0454779043318006	CHRDL2
ENSG00000054965	3367.65465948894	-0.164967784728892	0.49049412014822	-0.336329790618165	0.736622187403216	0.864310654205724	FAM168A
ENSG00000054967	163.353989314276	0.566253766455803	0.714636321457838	0.792366339987675	0.428147100094907	0.64073338275167	RELT
ENSG00000054983	655.674695246114	0.365866302310787	0.669951857132328	0.546108348556337	0.584991461391805	0.766698515410613	GALC
ENSG00000055044	684.181779201431	-0.288276793150488	0.726069707358187	-0.397037350861787	0.69133991748836	0.836721184229299	NOP58
ENSG00000055070	365.274426033333	0.744703049450704	0.553726044174373	1.34489438827297	0.178659342726455	0.372391548053659	SZRD1
ENSG00000055118	170.051059759618	-1.55478422872655	0.995017487236477	-1.56256975246209	0.118153827447444	0.27958610799699	KCNH2
ENSG00000055130	1396.3000274156	-0.559330594402011	0.48674807494126	-1.14911721935317	0.250507648953972	0.461163328827489	CUL1
ENSG00000055147	356.701639874613	0.563956664626389	0.558788762257661	1.0092484006798	0.312855519603601	0.531946989794677	FAM114A2
ENSG00000055163	2177.06991437511	-1.1688306331556	0.48971389827451	-2.38676222438026	0.01699748072324	0.0736415051070353	CYFIP2
ENSG00000055208	1920.77332299848	0.445467584955806	0.496717738080935	0.896822381815608	0.369813702863827	0.589030082532626	TAB2
ENSG00000055211	348.122846056304	0.201968156472851	0.802449054104845	0.251689693494813	0.801280924004222	0.901408346615347	GINM1
ENSG00000055332	1324.29085352366	0.192168772467404	0.727818237582707	0.26403401638526	0.791753707244906	0.896284136185318	EIF2AK2
ENSG00000055483	729.43037916398	0.119001103901488	0.59132768237393	0.201243925235749	0.840507846628003	0.924324711481121	USP36
ENSG00000055609	5833.08586335233	-0.4007528371083	0.567938359768182	-0.705627345319441	0.480419914144029	0.686044016613795	KMT2C
ENSG00000055732	55.4590136319279	6.01351517946513	1.48294218286541	4.05512450110868	5.01076067903928e-05	0.00314504690407801	MCOLN3
ENSG00000055813	1165.93293046634	-2.1429257850336	0.908417856118433	-2.35896484266621	0.0183259918699253	0.0773552124674802	CCDC85A
ENSG00000055917	2599.75460976305	-0.867599891545359	0.720109332291563	-1.20481689743479	0.228273995346324	0.434986910225455	PUM2
ENSG00000055950	106.021180663446	0.511326250748637	0.530183325664533	0.964432915930994	0.334828926271697	0.554535268810863	MRPL43
ENSG00000055957	15.5093379406308	5.82448863475247	2.39824424814738	2.42864697340642	0.0151552811151394	0.0679523109670357	ITIH1
ENSG00000056050	153.190318724843	-0.143005107558086	0.435809797885525	-0.328136513341194	0.742808447374483	0.868415642427461	HPF1
ENSG00000056097	1878.32629137152	-0.420839342587567	0.679120912933379	-0.619682496257998	0.535466841788949	0.729585479432936	ZFR
ENSG00000056277	305.597668735247	-0.469772015026938	0.50862491347312	-0.923611884874303	0.355688423745724	0.574832221145237	ZNF280C
ENSG00000056291	182.304748278603	3.25144460903787	1.84154137632208	1.76561040161457	0.0774612337506098	0.210405996680528	NPFFR2
ENSG00000056487	1005.7609641729	0.435153322737466	0.841485941339095	0.517124887487705	0.605068981426199	0.780848668864589	PHF21B
ENSG00000056558	168.340567822937	2.42383200612836	0.568370929829008	4.26452494123434	2.00327967093674e-05	0.00214641556037828	TRAF1
ENSG00000056586	1063.13476338226	-0.452057308018618	0.705218490211953	-0.641017378717271	0.521511391928119	0.719158270150647	RC3H2
ENSG00000056736	237.812355950259	1.12124145951143	1.08479375158619	1.03359874434375	0.301323786649452	0.518996716985175	IL17RB
ENSG00000056972	285.91960505881	2.10143626697198	0.711423633402753	2.95384658072261	0.00313839984774336	0.0244164674384819	TRAF3IP2
ENSG00000056998	660.329278616396	0.193336533094375	1.01035121094233	0.191355769162739	0.848246870771725	0.927795252337274	GYG2
ENSG00000057019	1394.79414581253	0.713158288727402	0.844341383181103	0.844632636671838	0.398315981098865	0.613997478430371	DCBLD2
ENSG00000057252	458.385183885483	0.189953061285179	0.601959287786613	0.315557987291186	0.752338030656901	0.873875084870756	SOAT1
ENSG00000057294	261.217406136161	2.40944286506577	1.02418711839784	2.35254166136645	0.0186456009357327	0.0781301685410368	PKP2
ENSG00000057468	224.756473792499	2.51863528498898	0.980942601792771	2.56756642069161	0.010241516668089	0.0522021994526529	MSH4
ENSG00000057593	19.9532141938805	3.70574416093676	1.81938440851972	2.03681209071799	0.0416688762148584	0.136734707949072	F7
ENSG00000057608	1086.60389789122	-0.115879282103105	0.820561477425412	-0.141219500660313	0.887696541156619	0.947739173872899	GDI2
ENSG00000057657	141.485933442717	3.22593655793123	1.08610739174214	2.97018193823059	0.00297623424573697	0.0236531698568773	PRDM1
ENSG00000057663	904.604798016695	-0.0394497421391535	0.401692699513783	-0.0982087605448253	0.921766526186492	0.964343316554208	ATG5
ENSG00000057704	810.588265252817	0.0175480400304947	0.810265598480112	0.0216571455870904	0.982721448614347	0.991737681708852	TMCC3
ENSG00000057757	163.14196598812	-2.20681727058277	0.717796677742521	-3.07443227171689	0.00210903602115321	0.019289144573829	PITHD1
ENSG00000057935	1412.44852287505	-0.0404010257739771	0.539659941097335	-0.0748638590661859	0.940323032118174	0.973512565393598	MTA3
ENSG00000058056	805.654409922393	-0.415905115792428	0.350610781592523	-1.18623025197151	0.23553138240238	0.443059533948768	USP13
ENSG00000058063	1169.99387368102	-0.65923334776313	0.547819532239276	-1.20337685855858	0.228830518864112	0.435776088549242	ATP11B
ENSG00000058085	148.788249136634	5.80390320221956	1.7252431426098	3.36410738804034	0.000767916569623328	0.0111829202417189	LAMC2
ENSG00000058091	5997.4094003024	-0.528472552052078	0.604353530865234	-0.874442731054257	0.38187719523113	0.599607629290026	CDK14
ENSG00000058262	781.959210892735	0.36643220463673	0.963525291724631	0.380303670058154	0.703720011520314	0.843824787015144	SEC61A1
ENSG00000058272	3109.60879979905	-0.691195600106111	0.522927828745477	-1.32178010446358	0.186241385268139	0.382370087985745	PPP1R12A
ENSG00000058335	612.348945009154	-0.993014446680908	1.83800945655129	-0.540266233746222	0.58901344125441	0.769632816359153	RASGRF1
ENSG00000058404	910.178021118478	-1.03883180052218	1.34002560485432	-0.775232799103952	0.438202110369481	0.649046987550184	CAMK2B
ENSG00000058453	3138.47234374184	1.65632798895933	1.32507443679077	1.2499886368428	0.211303698303732	0.414790774721125	CROCC
ENSG00000058600	480.144834923872	-0.0849401905912228	0.593487321903506	-0.143120480347907	0.886195030470978	0.946796526099225	POLR3E
ENSG00000058668	3059.10194710963	-0.739016839206268	0.98320772904308	-0.751638557525912	0.452268449321339	0.660820370866189	ATP2B4
ENSG00000058673	1125.91855268475	-0.18527036323549	0.622829327266289	-0.297465702279427	0.766110989138507	0.881717205876146	ZC3H11A
ENSG00000058729	247.909168513169	-0.232600774416759	0.580154581137963	-0.400928962692179	0.688472425542701	0.834890470366613	RIOK2
ENSG00000058799	243.56495980442	0.379481583882994	0.390399287426454	0.972034519797844	0.331033375653526	0.551098269376381	YIPF1
ENSG00000058804	324.408699414956	0.190910365590119	0.453103490643138	0.421339428039143	0.673507243035095	0.826018531508639	NDC1
ENSG00000058866	4796.715885604	2.16327879109409	1.22275374711035	1.76918598385523	0.0768628424437822	0.209192776901155	DGKG
ENSG00000059122	320.478252731481	-0.262056542876465	0.622623876427499	-0.420890609560458	0.673834962593509	0.826026035418292	FLYWCH1
ENSG00000059145	283.211655246527	-0.237159965203968	0.639649330296031	-0.370765596040271	0.71081212820564	0.848077775165268	UNKL
ENSG00000059377	1565.746031741	2.65145588809108	0.899986874372899	2.94610506396395	0.00321803074036553	0.0247387190007104	TBXAS1
ENSG00000059378	316.330220916195	2.74312198960986	0.741014030968373	3.70184891914271	0.00021403405968207	0.00603821326079882	PARP12
ENSG00000059573	418.961937072847	0.390799235398336	0.734243872229475	0.53224718677148	0.594554805324993	0.773209157871551	ALDH18A1
ENSG00000059588	1186.19550476589	-1.72544876369733	0.601633358549365	-2.86794064720358	0.0041315303130649	0.0288342610002933	TARBP1
ENSG00000059691	475.124502342532	0.462431154124561	0.547736773393822	0.844258002359964	0.39852524896316	0.614091179084142	GATB
ENSG00000059728	309.273521571679	-1.10768465144678	0.574777817493472	-1.92715274969594	0.0539605964925876	0.163351072298378	MXD1
ENSG00000059758	1347.27425042976	-1.67637977796074	0.609274883343581	-2.75143424386887	0.00593349308032981	0.0362049877273946	CDK17
ENSG00000059804	321.429764988189	-1.59143456290474	1.00007721543514	-1.59131168908022	0.111539447473364	0.269611248895581	SLC2A3
ENSG00000059915	193.893684294125	-2.58455899721297	1.02203987313112	-2.52882403628238	0.0114445388711582	0.0560543863848128	PSD
ENSG00000060069	462.396194796892	0.365114249923681	0.446932369897587	0.81693400280527	0.41396614476101	0.628721919757535	CTDP1
ENSG00000060138	653.478085987064	3.14438408244513	1.20757695806264	2.60387883476161	0.00921753367922337	0.0483671230351774	YBX3
ENSG00000060140	163.497194005653	-0.636269000048074	1.95620196426204	-0.32525731579464	0.744986333038938	0.869758619496589	STYK1
ENSG00000060237	3048.25170062073	-0.431464328898533	0.560728407907134	-0.769471142917359	0.441613669028037	0.651643289698215	WNK1
ENSG00000060339	1542.10739822567	-0.0110263786017785	0.801141444052283	-0.0137633356551941	0.989018793670571	0.994211250513525	CCAR1
ENSG00000060491	302.230008653831	0.2504652017727	0.975819818392185	0.256671566873258	0.79743232270122	0.899579077394531	OGFR
ENSG00000060558	68.1070723800044	1.9394887149738	1.08991842418986	1.77948062160288	0.0751609991541763	0.206081054578494	GNA15
ENSG00000060566	25.5578706293277	3.11506301152486	2.13549531325025	1.45870749151104	0.144645633295766	0.322180854257126	CREB3L3
ENSG00000060642	67.7573932048282	-0.409133640705629	0.474256920075854	-0.862683544270035	0.388311482390267	0.605481310839115	PIGV
ENSG00000060656	415.260287718618	-0.823049423269714	0.711705322497677	-1.15644691314276	0.247498401965398	0.457383970519376	PTPRU
ENSG00000060688	347.250693145256	-0.586739450091518	0.511614835953795	-1.14683822449689	0.251448487985013	0.462113693835947	SNRNP40
ENSG00000060709	1343.72297415298	0.466368963385583	1.44243040655293	0.323321639135502	0.746451667672289	0.87075500850653	RIMBP2
ENSG00000060718	2027.07489423397	0.381973404542927	1.21107481060893	0.31540033794516	0.752457710276187	0.87391776336705	COL11A1
ENSG00000060749	1256.43543337507	-0.226581012715769	0.667151787912721	-0.339624380569615	0.734139415333261	0.8636820191532	QSER1
ENSG00000060762	371.659954517934	-0.00113955335381589	0.720610338700187	-0.00158137247360534	0.998738247844317	0.999482291380511	MPC1
ENSG00000060971	266.631334159125	0.0532494352109055	0.392259997272501	0.135750358387714	0.892018635927903	0.949359411855539	ACAA1
ENSG00000060982	1082.31460493466	0.480897624336957	0.909502370749473	0.528748071256455	0.596980225167029	0.774482188376834	BCAT1
ENSG00000061273	408.74080155555	1.26861499273963	0.59250584440331	2.14110123085319	0.0322658754554039	0.114478934385594	HDAC7
ENSG00000061337	355.586433820676	-0.395345304554321	1.01436041175794	-0.389748357656393	0.696722634339132	0.839550571382723	LZTS1
ENSG00000061455	917.641715914937	-1.0326834373171	1.5380522803095	-0.671422844683335	0.501951195810431	0.703337090267238	PRDM6
ENSG00000061492	19.7196806875704	1.34405217387008	1.87944808150099	0.715131312803638	0.474527906895726	0.681252609462421	WNT8A
ENSG00000061656	11.7627131768026	0.244268653607329	1.19035464010239	0.205206621101018	0.837410696633649	0.922504325027722	SPAG4
ENSG00000061676	2340.17155503288	-1.12319026933659	0.68744738262377	-1.63385634701194	0.102289017595972	0.254847541550253	NCKAP1
ENSG00000061794	300.995305087299	-0.689850598948975	0.476756120709882	-1.44696747242972	0.147906033961015	0.326900001762091	MRPS35
ENSG00000061918	300.648542218234	-1.91489214472575	0.898297895912607	-2.13168944671784	0.0330323849575721	0.116407070302937	GUCY1B1
ENSG00000061936	1422.72949175762	0.0609346698764085	0.497547303839604	0.122470103658832	0.902526721556674	0.954647062663451	SFSWAP
ENSG00000061938	1506.42785034592	0.899195825196564	1.16195544737269	0.773864288196026	0.439011050081008	0.649796686323468	TNK2
ENSG00000061987	2196.47948560718	-0.435864039405554	0.513612218629431	-0.848624747613389	0.396090131828941	0.611752023010731	MON2
ENSG00000062038	223.457927416571	0.644082980099614	1.10022588944038	0.585409765650237	0.55827222391359	0.747411065538595	CDH3
ENSG00000062096	101.197283653968	1.38432004401319	1.57001163522469	0.881725977664537	0.377925009401916	0.596369767601494	ARSF
ENSG00000062194	1322.37311295038	-0.470048328793014	0.468570236043561	-1.00315447426182	0.315786334793698	0.535082400622656	GPBP1
ENSG00000062282	79.1986758640984	-0.0991010731420652	1.40083173461225	-0.0707444518091937	0.943601142013468	0.975100095732172	DGAT2
ENSG00000062370	90.9889988722731	-0.282950290663362	0.829252823491728	-0.341211127231314	0.732944647091816	0.862835156393696	ZNF112
ENSG00000062485	257.115316197972	-0.384518633611413	0.88257925958448	-0.435676036385044	0.663071794663058	0.819982677282523	CS
ENSG00000062524	15.0808104880316	2.36693731800807	1.78148200134411	1.32863386563672	0.183968793498996	0.379291194493094	LTK
ENSG00000062598	901.27463170193	-0.707629622040525	0.407217484257464	-1.73771915351534	0.0822603121039488	0.219083496816581	ELMO2
ENSG00000062650	1133.07968501939	-0.333980582772353	0.604691681578182	-0.552315490599604	0.580732219301151	0.763703889973345	WAPL
ENSG00000062716	1432.27071908415	0.269761075237263	0.833623399610511	0.32360065152118	0.746240394645652	0.870606776918332	VMP1
ENSG00000062725	882.282189274138	-0.223681769951781	0.43917858709987	-0.509318478910528	0.610529007350355	0.784804165880077	APPBP2
ENSG00000062822	137.162844216024	0.969241557259961	0.662974770155273	1.46195843475757	0.143752600391214	0.320675299189851	POLD1
ENSG00000063015	486.808136106746	-3.3482730794895	1.48629128846397	-2.25277043973649	0.0242736269396629	0.0941399721465284	SEZ6
ENSG00000063046	865.19999702612	-0.17990335027117	0.833751805341219	-0.215775665034445	0.829162617974669	0.917458202420935	EIF4B
ENSG00000063127	141.834442430927	-0.299074755133597	1.05328973048974	-0.283943483427432	0.776453692333166	0.888007789248695	SLC6A16
ENSG00000063176	126.569889092644	0.19062414846698	0.802261713144783	0.237608432938615	0.812184809278674	0.90753031561424	SPHK2
ENSG00000063177	450.778095369604	1.04361156038387	1.44648788824566	0.72147963965989	0.470614463121841	0.678224021388009	RPL18
ENSG00000063180	237.136985539756	-1.07569333925391	1.35110025882743	-0.796161004504183	0.425938459875464	0.638944610520109	CA11
ENSG00000063241	99.223434784632	1.81040911712038	0.846809869261299	2.13791688410489	0.0325234896509728	0.115163226454189	ISOC2
ENSG00000063244	854.387535207758	0.253106969799871	0.897530301523522	0.282003815771158	0.777940584439891	0.888819059762214	U2AF2
ENSG00000063245	476.292314802099	-0.710318253520711	0.699780938588367	-1.01505801937618	0.310078171476516	0.528833526429928	EPN1
ENSG00000063322	242.258045040691	-0.46449260032562	0.805472005124653	-0.57667131491893	0.564161513619664	0.751888111635797	MED29
ENSG00000063438	141.466542710277	1.19031504304822	1.18448793593351	1.00491951579914	0.31493560632224	0.534333802807671	AHRR
ENSG00000063587	281.670988720056	-0.161460798859565	0.761246829004933	-0.212100455079227	0.832028664678937	0.919245646038134	ZNF275
ENSG00000063601	895.549458796911	-0.470268970580662	0.568361624492802	-0.827411546302627	0.408003838386025	0.623019169346598	MTMR1
ENSG00000063660	847.380755780062	-0.0822440694594471	1.13796576423023	-0.0722728855688209	0.942384742435064	0.974562986197807	GPC1
ENSG00000063761	505.22742121309	0.797007790110877	0.737066539891095	1.0813240690978	0.279552984489066	0.494599261314972	ADCK1
ENSG00000063854	245.890074729476	-0.652337130977781	0.571537723747332	-1.14137195826844	0.253715168866077	0.464936940604543	HAGH
ENSG00000063978	1138.84620322978	-0.0169935607693579	0.362546694019788	-0.0468727505992107	0.962614646087076	0.982737123157339	RNF4
ENSG00000064012	168.55590005986	4.14089695059848	1.09381669701262	3.7857320718434	0.000153256730929319	0.00517842473674409	CASP8
ENSG00000064042	3677.8419477723	-0.999005390357828	0.882388450425341	-1.13216054661218	0.257566943696541	0.469714066106763	LIMCH1
ENSG00000064102	340.913875089282	0.68711326708508	0.448086380465157	1.53343930331422	0.125167650999928	0.290610723752623	INTS13
ENSG00000064115	707.39844832472	-0.173233003816389	0.548425663128628	-0.315873263165949	0.752098706601461	0.873646171992563	TM7SF3
ENSG00000064199	206.612363643535	1.32048466669287	1.09329666850125	1.20780086936793	0.227123867011492	0.433594391241751	SPA17
ENSG00000064201	17.4269292309228	4.78529850244331	1.85965962391464	2.57321202273033	0.0100759460434542	0.0516254926245264	TSPAN32
ENSG00000064205	20.9020186790235	4.2226602041432	2.14159340077714	1.97173758688782	0.0486395704811114	0.152140583628258	CCN5
ENSG00000064225	1369.64143526428	-0.0934649419139732	0.773204474933607	-0.120879980579521	0.903786099064192	0.955490426510655	ST3GAL6
ENSG00000064270	225.684608483642	0.214559536254964	1.31554640097583	0.163095377020385	0.870443339665935	0.938570123107304	ATP2C2
ENSG00000064300	110.387142611892	6.57570277405633	1.36703193133981	4.81020422662079	1.50776161692077e-06	0.000568299127800634	NGFR
ENSG00000064309	788.964710635052	0.398108384306507	0.925197786029764	0.430295435546686	0.666980746991392	0.822101239449268	CDON
ENSG00000064313	936.770360807912	-0.245837836811452	0.322475854803994	-0.762344941951935	0.445854157534613	0.655561584446691	TAF2
ENSG00000064393	4444.39647249784	0.969165289619755	0.644737276605708	1.50319413005253	0.13278899078698	0.302608650787244	HIPK2
ENSG00000064419	869.426194402988	-0.234325542386382	0.462599560832348	-0.506540780031791	0.612477069283749	0.78632975201581	TNPO3
ENSG00000064489	32.6193339212355	1.75910065553148	1.03739304099842	1.69569351828162	0.0899439366771872	0.232813952503136	NA
ENSG00000064490	66.2223201928636	1.4231316459433	0.755540485405566	1.88359415998652	0.0596198924152407	0.175548875872812	RFXANK
ENSG00000064545	89.7730905643254	0.211562154542219	0.636936726844299	0.332155684584878	0.739771704411211	0.866629224763168	TMEM161A
ENSG00000064547	26.4953307854303	0.498788128541079	1.31263779072097	0.379989157760815	0.703953463446523	0.843936093142249	LPAR2
ENSG00000064601	276.24623979488	0.203283665289399	1.05992214488806	0.191791129442689	0.847905819656328	0.927716637284297	CTSA
ENSG00000064607	1163.9775330757	-0.965142997028882	0.62937756380116	-1.5334880881356	0.125155639405068	0.290610723752623	SUGP2
ENSG00000064651	959.714554799446	0.0798740629709648	0.707499550302771	0.112896273837606	0.910112790492127	0.958601456455289	SLC12A2
ENSG00000064652	1026.17685659416	0.14056473657813	0.456109917912967	0.308181714664999	0.757944065374429	0.876606947211193	SNX24
ENSG00000064655	2530.93506427463	1.36049310840831	1.10708752058355	1.2288939068622	0.219111586275208	0.424267011567555	EYA2
ENSG00000064666	83.573177049461	5.07434963850952	1.4775466252359	3.43430762308388	0.000594069587158046	0.00987749125149633	CNN2
ENSG00000064687	109.295017680435	-0.948591786407159	1.05624855986107	-0.898076288531863	0.369144879289744	0.588272490119912	ABCA7
ENSG00000064692	1865.11593903866	-1.74241876031229	1.31289496007835	-1.32715777978789	0.18445649533401	0.379917915041036	SNCAIP
ENSG00000064703	130.484830524353	-0.334513163159816	0.647117521970745	-0.51692799499708	0.605206424293828	0.780868063412275	DDX20
ENSG00000064726	655.730914107399	-0.775039508363931	0.565314930602466	-1.3709871549615	0.170378960279481	0.360068116465958	BTBD1
ENSG00000064763	1120.49805464613	0.728103811637257	0.934694803008832	0.778974922395473	0.435994487335722	0.647435382018034	FAR2
ENSG00000064787	2165.27809517856	2.72633029350047	1.71133908340416	1.59309766249089	0.111138283658297	0.269050405966978	BCAS1
ENSG00000064886	291.218812203997	4.63869662590487	1.42941336129803	3.24517508475822	0.00117378429979795	0.0140061659177853	CHI3L2
ENSG00000064932	629.925968615603	2.43452638457036	0.975769468964326	2.49498110158576	0.0125963838720062	0.0598943716001876	SBNO2
ENSG00000064933	903.59127764551	-0.285404144880147	0.515485783809893	-0.553660554459444	0.579811175596287	0.763156125016172	PMS1
ENSG00000064961	156.691942320327	1.85491203756158	1.03769453920856	1.78753184822222	0.0738515693903289	0.203592038594606	HMG20B
ENSG00000064989	612.63781592794	1.51502165189308	1.31770005357519	1.14974697601515	0.250248100067248	0.460808589607357	CALCRL
ENSG00000064995	218.142901331557	-0.563142483586312	0.711566177214289	-0.791412663529004	0.42870322260607	0.641055417856092	TAF11
ENSG00000064999	2351.57965373052	0.287611746503869	0.411500037118755	0.698934922382197	0.484592701685441	0.689621669407008	ANKS1A
ENSG00000065000	1574.8029819044	-0.584221003974347	0.759145007522949	-0.769577614533263	0.441550488055098	0.65164305898454	AP3D1
ENSG00000065029	355.104902027814	0.223861684309872	0.42531926584564	0.526337982514805	0.598653397155521	0.775568098433396	ZNF76
ENSG00000065054	114.640115592435	0.700674564144027	0.908995172026757	0.770823196543229	0.440811735914536	0.651249974064206	SLC9A3R2
ENSG00000065057	46.0499948970542	-0.126532248419042	0.787818739927634	-0.160610863903371	0.872399897832582	0.939483481914163	NTHL1
ENSG00000065060	559.109409311356	-0.056863561782333	0.285425038937541	-0.199224153543082	0.842087406317267	0.925168710829601	UHRF1BP1
ENSG00000065135	831.849879342065	-0.330143912003429	0.475125839254813	-0.694855730265538	0.487145718440207	0.691491427898648	GNAI3
ENSG00000065150	1050.20450811074	-0.892917024893437	0.947531749415092	-0.942361061193603	0.346007815909608	0.565664924120071	IPO5
ENSG00000065154	236.438968518684	-0.963365889342899	0.805751618914984	-1.19561148464108	0.231848207619576	0.439207501407586	OAT
ENSG00000065183	426.235600702196	-0.434980911200822	0.732370620509148	-0.59393550071468	0.55255525354832	0.743221678686465	WDR3
ENSG00000065243	1831.32377171625	-0.178623741533036	0.582487402013887	-0.306656832260172	0.759104590445611	0.877229439332231	PKN2
ENSG00000065268	91.9265296613058	-0.188920853509587	0.765978261538698	-0.246639967471248	0.805186870301217	0.903247222033138	WDR18
ENSG00000065308	526.996515445049	1.82747187271988	0.810069759649468	2.25594382576467	0.0240741493766876	0.093629741388099	TRAM2
ENSG00000065320	1869.15830040366	3.82376895441602	1.06800712150386	3.58028413615048	0.00034322078559222	0.007501778856987	NTN1
ENSG00000065325	117.299461254059	2.40581160467398	1.84913435095595	1.30104748929154	0.193242200036576	0.392193095942325	GLP2R
ENSG00000065328	115.529320152126	3.9932609290034	1.36674322138255	2.92173457788506	0.00348088040166802	0.0259174145348296	MCM10
ENSG00000065357	313.983558473952	-0.350769747722427	0.597000104671856	-0.587553913269796	0.556831752917218	0.746253412203072	DGKA
ENSG00000065361	379.170258903126	0.719036809191535	1.44648617745498	0.497092070701046	0.61912412598399	0.791228465559788	ERBB3
ENSG00000065413	3025.33889571738	0.233220712016019	0.624136350950356	0.373669490105648	0.70865022702147	0.846799683825503	ANKRD44
ENSG00000065427	348.890635414927	-0.214262599130506	0.923693696694148	-0.231962824794995	0.816566887843234	0.910726857974772	KARS1
ENSG00000065457	220.258185183987	-0.498644257653771	0.470576479043505	-1.05964551961313	0.289305896672849	0.505368866134299	ADAT1
ENSG00000065485	656.914555397585	1.17475591473777	0.906871597068446	1.29539387773891	0.195184388949003	0.394045278136071	PDIA5
ENSG00000065491	512.338672498089	-0.0662703005306281	0.354173208030708	-0.187112686753207	0.851572281241505	0.929586464987155	TBC1D22B
ENSG00000065518	149.763758849931	-0.310493320084343	0.539793537977014	-0.575207552961785	0.565150935245056	0.752721640469696	NDUFB4
ENSG00000065526	1966.84554287767	-0.872997390997394	0.614319827679522	-1.42107962605566	0.155293612265087	0.33814010824784	SPEN
ENSG00000065534	952.544896534691	1.79885841213007	0.942732122280618	1.90813314791729	0.0563740093798928	0.168486506715826	MYLK
ENSG00000065548	697.134173663065	-1.0221931475037	0.88150405487069	-1.15960118601343	0.246211217897134	0.45588781737101	ZC3H15
ENSG00000065559	1441.0868155383	-0.848270690994511	0.464257869747331	-1.82715414486388	0.0676765962010942	0.19207855240769	MAP2K4
ENSG00000065600	297.548578386573	0.371170497010868	0.663211387993435	0.559656398744683	0.575713827765189	0.75954997092997	PACC1
ENSG00000065609	1679.41383302302	-1.64635011762218	0.995249554152184	-1.65420834478508	0.0980851879283746	0.246992645052467	SNAP91
ENSG00000065613	999.959704373387	-0.608196452834458	0.806320163048165	-0.75428654857801	0.450677177671044	0.659791388110408	SLK
ENSG00000065615	679.650419533818	0.112067731078337	0.397997988845852	0.28157863662407	0.778266623142999	0.888864216280463	CYB5R4
ENSG00000065618	107.751713597165	7.45440780743141	1.99821048188599	3.73054183981441	0.00019106840840482	0.00571795024226232	COL17A1
ENSG00000065621	249.379641995198	0.143789043169296	1.02734718418151	0.13996149051	0.888690416952325	0.948127464743988	GSTO2
ENSG00000065665	343.682527013179	-1.73587519500825	0.55297331316637	-3.13916630997703	0.00169429259257771	0.0171075568954661	SEC61A2
ENSG00000065675	379.467214358467	2.70265743743517	1.27230729347135	2.12421751514232	0.0336519592819386	0.117952630708972	PRKCQ
ENSG00000065717	304.677837045714	-0.0118413135193738	1.19031040378727	-0.00994808873525574	0.992062704507231	0.996032345522188	TLE2
ENSG00000065802	272.368717372869	-0.77924928297638	0.55453710627367	-1.4052247796594	0.159954447818645	0.345405066191646	ASB1
ENSG00000065809	1131.18048531241	1.2923340088342	1.01223006147214	1.2767196490437	0.201701241868683	0.40253801990824	FAM107B
ENSG00000065833	832.983507050265	1.00445911316491	0.953593124962775	1.05334139568605	0.292184553015391	0.508697762977473	ME1
ENSG00000065882	1830.89719235636	0.607895756526668	0.558414555673355	1.08861015593271	0.276325836285418	0.490694887809889	TBC1D1
ENSG00000065883	2249.18060147265	-0.324214086904325	0.45603881188262	-0.710935294226173	0.477124333609015	0.683423368248206	CDK13
ENSG00000065911	236.112259711347	0.0628477495614401	1.19445646091016	0.0526161912285617	0.958037716105653	0.980852655280166	MTHFD2
ENSG00000065923	1045.39741617085	-0.863475941401078	0.726797088233148	-1.18805641269174	0.234811185151956	0.442425437435635	SLC9A7
ENSG00000065970	269.187852695719	-0.679219900674783	0.52461441632576	-1.29470308008658	0.195422677020751	0.394164594955819	FOXJ2
ENSG00000065978	848.138910895767	-0.21557704736424	1.08738649691898	-0.198252459429154	0.842847545240013	0.925708752284801	YBX1
ENSG00000065989	227.45945018701	0.153594070849579	0.810240993161172	0.189565909582442	0.849649302983029	0.928396192147216	PDE4A
ENSG00000066027	459.661361884209	0.228567032403219	0.676385167278435	0.337924371291142	0.735420181172394	0.864021212033119	PPP2R5A
ENSG00000066032	14854.3675929357	-1.06047080940668	1.06179047448666	-0.998757132304636	0.317912356833319	0.537495677128297	CTNNA2
ENSG00000066044	984.810242387568	0.506845994308228	0.477501668202656	1.06145387138861	0.288483685778883	0.504614628507995	ELAVL1
ENSG00000066056	67.786796010177	3.60629005605007	1.06970136171619	3.37130547376726	0.000748128522616984	0.0110032359311498	TIE1
ENSG00000066084	2663.98848392742	0.149058634172511	0.496267553208151	0.300359419448063	0.763903014011775	0.880536245885392	DIP2B
ENSG00000066117	410.979993666863	-0.628814389218099	0.76080445238828	-0.826512499031986	0.408513430769311	0.623254803277033	SMARCD1
ENSG00000066135	962.740692389524	-0.246625243039556	0.520402623114512	-0.473912374929147	0.635562394227165	0.801931438345588	KDM4A
ENSG00000066136	736.439291172812	-0.0140166034861863	0.330936343099618	-0.0423543795610477	0.966216195525404	0.984382685588514	NFYC
ENSG00000066185	62.2909968655402	2.58294182509883	1.04049522609321	2.4824158346186	0.0130494891397209	0.061218327114403	ZMYND12
ENSG00000066230	420.945952938094	8.39557305546412	2.18472892887051	3.8428442744174	0.000121616640559884	0.00468691221216318	SLC9A3
ENSG00000066248	562.334916300524	-0.517928267725951	1.15521383311535	-0.448339738392171	0.653908025487233	0.814244840070482	NGEF
ENSG00000066279	361.358997041909	3.32411508609839	1.38248280004035	2.40445312303442	0.0161966833357416	0.071337851906241	ASPM
ENSG00000066294	267.416834383319	1.34175715286874	1.06428686242807	1.26071005875958	0.207413328565691	0.409656181605532	CD84
ENSG00000066322	84.4073286561255	2.28842010388376	0.91206963100013	2.5090410053171	0.0121059430445086	0.0582352220110584	ELOVL1
ENSG00000066336	274.681097046071	2.08963572935912	0.936947458442201	2.23025924296056	0.0257302372707417	0.0980423026573923	SPI1
ENSG00000066379	28.6874070707019	0.346006867531305	0.764195615573616	0.452772641559304	0.650712465742321	0.812026014065865	POLR1H
ENSG00000066382	2541.38812215181	-0.542721056518097	1.14460219332365	-0.474156925160316	0.635388007578457	0.801854547095991	MPPED2
ENSG00000066405	54.9295991770313	6.18507964463334	2.02698043372936	3.05137609703201	0.00227795043366548	0.0202111803736371	CLDN18
ENSG00000066422	394.041585570053	-0.671433320590297	0.619152536749679	-1.08443926292392	0.278170083111481	0.493069843811195	ZBTB11
ENSG00000066427	492.699225907156	-0.0414850044090605	0.373627315147508	-0.111033114355363	0.911590087617075	0.959368641533117	ATXN3
ENSG00000066455	466.622537126188	0.115719346136015	0.636837436108983	0.181709396424697	0.855810791461186	0.931881702023141	GOLGA5
ENSG00000066468	1327.44063594984	2.29979067039289	1.48885176919863	1.54467403536803	0.122425128312061	0.286480618803339	FGFR2
ENSG00000066557	438.07096400248	-1.0771077698982	0.492882524420513	-2.18532351327443	0.028865134552521	0.10640788663921	LRRC40
ENSG00000066583	127.144679286409	0.0307260223453869	0.725562249656386	0.0423478789861769	0.966221377584327	0.984382685588514	ISOC1
ENSG00000066629	978.557524015415	-0.034282506968218	0.648431355701088	-0.0528699093077502	0.957835559745902	0.980832505920529	EML1
ENSG00000066651	613.893520553946	-0.120552381483142	0.558533796983007	-0.215837219044436	0.829114635423014	0.917458202420935	TRMT11
ENSG00000066654	332.733903930604	-0.626755428732556	0.947331453726142	-0.661600991149757	0.508226972173218	0.708530004555382	THUMPD1
ENSG00000066697	119.518989308267	-0.166098835675146	0.591055348198734	-0.281020781186296	0.778694460762124	0.889107324504443	MSANTD3
ENSG00000066735	213.635063528798	4.71244830595248	1.87958134263678	2.50717976341561	0.0121698801449067	0.0583250519429415	KIF26A
ENSG00000066739	1224.80531170353	-0.756870776786369	0.648532857217328	-1.16705077986933	0.243189863194029	0.452311343741774	ATG2B
ENSG00000066777	2123.62802406778	-0.282459706273706	0.552012271514838	-0.511690991032821	0.608867292198912	0.783709701401348	ARFGEF1
ENSG00000066827	807.263938722996	0.907597082347468	0.600832778079687	1.5105651946091	0.130899267317401	0.299266550454011	ZFAT
ENSG00000066855	406.743417039153	1.14237669751347	0.601544704877852	1.89907198625484	0.0575550118006841	0.17115042982835	MTFR1
ENSG00000066923	92.6102817339588	1.8578063989804	1.18232905667616	1.57131078568194	0.116110477122221	0.276586632462897	STAG3
ENSG00000066926	256.723745621101	-0.320678603805937	0.501406964189759	-0.639557538503944	0.52246029517995	0.719849238700338	FECH
ENSG00000066933	3047.31535193138	-1.05315396240498	0.41931206625695	-2.5116233162716	0.0120177289865612	0.0579693533270585	MYO9A
ENSG00000067048	349.343096831052	-6.43553369776693	2.32249579179546	-2.77095602088984	0.00558919753157317	0.0349603798413193	DDX3Y
ENSG00000067057	1240.44635870766	0.0845361772029341	1.00788166922258	0.0838751013977068	0.933155735994725	0.97012888458539	PFKP
ENSG00000067064	255.489017232178	-0.3627057387011	0.978591478781457	-0.370640605978647	0.710905233633071	0.848090996094282	IDI1
ENSG00000067066	1082.51521455561	3.97991789433719	1.13704024867867	3.50024363602094	0.00046483310544901	0.00865192060088216	SP100
ENSG00000067082	490.255383482484	1.20095334281823	1.34369640685245	0.893768366644228	0.371445837647501	0.590159245831799	KLF6
ENSG00000067113	1418.25836698784	0.712574081551253	0.693515872047597	1.02748056716768	0.304194231328318	0.522370173816896	PLPP1
ENSG00000067141	2556.5991268069	-0.411087506663844	0.57190190196606	-0.718807727777483	0.472259395570202	0.679425666093431	NEO1
ENSG00000067167	446.528828699243	0.260919131111139	0.948203115341543	0.275172193477929	0.783183949008381	0.891048010996174	TRAM1
ENSG00000067177	472.622535309514	2.79733033371468	0.711508709846741	3.9315475622459	8.44007936980028e-05	0.00386989803299557	PHKA1
ENSG00000067182	380.906519107182	2.48486773795061	1.02080036320932	2.43423477058567	0.0149233122630166	0.0671451641181289	TNFRSF1A
ENSG00000067191	322.768262043319	-1.55954569337308	1.10659620137771	-1.40931777231067	0.158741225962847	0.343771925622488	CACNB1
ENSG00000067208	2610.31012261945	-0.319877009474574	0.37855462361445	-0.844995647973811	0.39811326891755	0.613959568883043	EVI5
ENSG00000067221	108.065954773171	-2.07505688625067	0.511594741562105	-4.05605593191729	4.99083129360836e-05	0.00314504690407801	STOML1
ENSG00000067225	3591.40792280155	-1.67333602579051	1.31604679267202	-1.27148672456628	0.203555547287339	0.404937485556025	PKM
ENSG00000067248	604.981237468775	-0.840646914497718	0.598208108988796	-1.40527502363473	0.159939512397493	0.345405066191646	DHX29
ENSG00000067334	301.545929915661	-0.53847292906546	0.98129372096592	-0.548737770924921	0.583185421338265	0.765319090800529	DNTTIP2
ENSG00000067365	249.020711477482	0.0776113298170038	0.500475800223449	0.155075090108957	0.876762119813747	0.942385980333098	METTL22
ENSG00000067369	2422.3072033433	-1.16859036652446	0.540307130714628	-2.16282610406944	0.0305545570499567	0.110210655021115	TP53BP1
ENSG00000067445	359.753685275872	-1.99294473387677	0.931773484144734	-2.13887255624802	0.032445991219167	0.114987258341243	TRO
ENSG00000067533	365.53701051525	-0.48217533388258	0.67276569717117	-0.716706181528012	0.473555410889388	0.680707100082139	RRP15
ENSG00000067560	1083.55580410689	0.743982447030107	0.973283500188677	0.764404664094153	0.444626130161927	0.654360810306633	RHOA
ENSG00000067596	587.027367244691	-0.0747275471693154	0.491068965389249	-0.15217322298118	0.879050312946248	0.943129678396569	DHX8
ENSG00000067606	552.897398919177	-0.395792463987693	1.0812960282088	-0.366035251829544	0.714338771029623	0.850469885780504	PRKCZ
ENSG00000067646	255.944581380444	-3.1821702668273	1.7001630141259	-1.87168538568835	0.0612501425777621	0.178695217038028	ZFY
ENSG00000067704	542.660505523178	0.120367384518443	0.772896886214471	0.15573537255142	0.876241614069886	0.94219989019787	IARS2
ENSG00000067715	5594.59094271296	-2.16927110266465	1.56489844695618	-1.3862056716102	0.165684110158393	0.353433228178812	SYT1
ENSG00000067798	2695.75786481811	-0.915985339855495	0.896834263012604	-1.02135408696202	0.307086709657912	0.5255956024678	NAV3
ENSG00000067829	185.867276992372	-0.241839640200231	0.936887746624666	-0.25813086047022	0.796305915214445	0.899067440228614	IDH3G
ENSG00000067836	151.876801058285	-1.9137381773784	0.837754197546033	-2.28436716042028	0.0223499618773468	0.0886751461361579	ROGDI
ENSG00000067840	584.556856487949	-3.03730875792452	1.11790355822287	-2.71696850375263	0.00658828769695315	0.0387373333196742	PDZD4
ENSG00000067842	348.865403763093	-1.29843533339053	1.61202216398588	-0.805469901344299	0.420548568402953	0.634782762482092	ATP2B3
ENSG00000067900	2101.90037999042	0.363121839850549	0.521021516418392	0.696942119294271	0.485839017321258	0.690350102328474	ROCK1
ENSG00000067955	880.132622565367	0.832966489309116	0.576282479872102	1.44541352271196	0.148341767302129	0.327496543484385	CBFB
ENSG00000067992	363.587216045757	-0.168553554635533	0.605354799709137	-0.278437628175279	0.780676437951958	0.889945317552841	PDK3
ENSG00000068001	41.5493852521187	1.71320508061193	1.35366544336394	1.26560450295201	0.205654713143894	0.407818739269522	HYAL2
ENSG00000068024	3407.4809829744	0.0946260756224847	0.699946508831879	0.135190438738531	0.892461306476133	0.949707386250968	HDAC4
ENSG00000068028	103.353754740689	0.715689839123503	0.54119956527768	1.32241392092822	0.186030355790335	0.382093933987717	RASSF1
ENSG00000068078	788.058081214493	2.13533544883549	1.96867840283526	1.08465427657468	0.27807480602769	0.492954043193022	FGFR3
ENSG00000068079	63.3986652106927	4.02864388760519	1.22418390092489	3.29088128389983	0.000998740520630271	0.0127723903686539	IFI35
ENSG00000068097	352.436104429543	0.253909755820641	0.657323957157968	0.386277957855751	0.69929082318038	0.840832360306261	HEATR6
ENSG00000068120	132.92485555688	-0.0369143223321766	0.893421702706357	-0.0413179154036169	0.967042450838854	0.984903016198614	COASY
ENSG00000068137	124.633827899845	0.819008549633976	0.889465339247341	0.920787481530213	0.35716139203087	0.576290607506738	PLEKHH3
ENSG00000068305	3426.62041434393	-0.543985375862741	0.622818371018984	-0.873425385594735	0.382431259279735	0.599931422443153	MEF2A
ENSG00000068308	507.47994612596	-0.13397910356598	0.678575362086804	-0.197441744943344	0.843481864773322	0.926011970781881	OTUD5
ENSG00000068323	288.623491787042	-0.289000956456093	0.804397104518394	-0.359276475303976	0.719388271102681	0.853925151147026	TFE3
ENSG00000068354	142.585154677694	-0.584847468066282	0.418096557894773	-1.39883349198363	0.161862920357842	0.348300034347535	TBC1D25
ENSG00000068366	996.618874052669	-1.35170796261949	0.592524108486376	-2.28127082638457	0.02253242592836	0.0891425360192377	ACSL4
ENSG00000068383	1098.99664771336	1.64665122533457	1.10905670543861	1.48473131920099	0.137615011781161	0.310772177418656	INPP5A
ENSG00000068394	177.910957670423	0.0359424861064678	0.732367413161178	0.049077123668469	0.960857834102388	0.982135294913908	GPKOW
ENSG00000068400	829.663127711258	-1.07545458165911	0.908003816506906	-1.18441636709897	0.2362482844316	0.443842852163264	GRIPAP1
ENSG00000068438	103.472812464665	0.332770949290801	0.844906971863608	0.393855134792898	0.693687995807313	0.837944626748025	FTSJ1
ENSG00000068489	96.7671833411367	2.48294438874963	1.1054488907939	2.24609605150218	0.0246978562132622	0.095089735362884	PRR11
ENSG00000068615	691.206315271109	-2.10505539934235	0.983519232752822	-2.14032967454069	0.0323281334572986	0.11462851024751	REEP1
ENSG00000068650	1532.53846402042	1.10403692031594	0.611331498181529	1.80595458208847	0.070925434197546	0.197823988908963	ATP11A
ENSG00000068654	810.928623853266	-0.154498193822239	0.429863393312108	-0.359412306853642	0.719286669433534	0.853918840655016	POLR1A
ENSG00000068697	309.189731417614	0.491864518825787	0.941652138158862	0.522342061249381	0.601432188577648	0.777848284920707	LAPTM4A
ENSG00000068724	1278.3230987663	0.818303374166503	0.621536638855408	1.31658107183102	0.1879790869108	0.384720856910968	TTC7A
ENSG00000068745	696.196305843293	0.237518161316886	0.575114951970258	0.412992499157228	0.679612109300833	0.829072045792095	IP6K2
ENSG00000068781	252.514282606306	3.01535121744597	0.984824822270318	3.06181480123001	0.00219999522683956	0.0197970849851241	STON1-GTF2A1L
ENSG00000068784	1180.7333282895	1.18200584736965	0.335511145159888	3.5230002472984	0.000426690962203382	0.00829280301447719	SRBD1
ENSG00000068796	1517.97226056041	-0.919934454753676	0.679700938221415	-1.35344002490402	0.175915098019812	0.368118631041457	KIF2A
ENSG00000068831	107.346376170674	-0.608298891487815	1.13326636531345	-0.536766033217234	0.591429236996734	0.771274389263074	RASGRP2
ENSG00000068878	1674.30685631049	0.465305931746893	0.743390498040778	0.625923969936685	0.531364811509861	0.726697746322127	PSME4
ENSG00000068903	531.211360007296	0.139837429140035	0.856714374433994	0.163225263066727	0.870341075891301	0.938537833180302	SIRT2
ENSG00000068912	391.904808541196	-0.949337643549461	0.935631529108655	-1.0146490514849	0.310273148445909	0.528991543961824	ERLEC1
ENSG00000068971	191.844650532594	-1.41430892672222	0.768129899561918	-1.84123665480126	0.0655868859958417	0.187927284953306	PPP2R5B
ENSG00000068976	110.566112126242	-0.229980166690354	1.39601344720437	-0.164740652857541	0.869148117765567	0.938074243572819	PYGM
ENSG00000069018	350.837203998497	3.80715180591396	1.84144253348245	2.06748336518222	0.0386886300771644	0.129792696522661	TRPC7
ENSG00000069020	3228.67600698161	0.446278335814723	0.767883082609927	0.581180059727173	0.561119105305969	0.749413440528297	MAST4
ENSG00000069122	358.360110532476	1.79216360488229	1.11244706981225	1.61101022557842	0.107177493715097	0.262566448588376	ADGRF5
ENSG00000069188	1298.76982066059	1.04405889575263	1.08224437685148	0.964716396854894	0.334686880215232	0.554427611682523	SDK2
ENSG00000069206	97.6816016528902	7.75720992011679	2.00072327923515	3.87720280991695	0.000105664275582156	0.00433538006897499	ADAM7
ENSG00000069248	656.862065434608	-0.679433323399476	0.625384324169574	-1.08642525426532	0.277290893517346	0.491901723174505	NUP133
ENSG00000069275	3097.39396648655	-0.546677812112327	1.06627799698185	-0.512697264371696	0.608163103593014	0.783369198969353	NUCKS1
ENSG00000069329	638.245706927776	-1.36202262443892	0.926001794416983	-1.4708639147902	0.141327923188648	0.316941776772374	VPS35
ENSG00000069345	491.643088227412	-0.811135828813525	1.12425021716847	-0.72149047998981	0.470607795843495	0.678224021388009	DNAJA2
ENSG00000069399	107.726923847339	2.73959329729383	1.07483891922227	2.54884080609598	0.0108081624677168	0.0540120811188778	BCL3
ENSG00000069424	411.79640460575	-0.441884750439462	0.75744451539968	-0.583388936688377	0.55963150376554	0.748261920781705	KCNAB2
ENSG00000069431	573.234167892533	1.65015264538582	1.29183500136093	1.27737106027272	0.201471276811853	0.402222874415169	ABCC9
ENSG00000069493	494.953652303395	0.374865199068239	0.760903343780574	0.492658104517859	0.622254184930398	0.792632394368344	CLEC2D
ENSG00000069509	78.2843585906138	-0.168495983360283	0.612353447880331	-0.275161320547037	0.783192302056959	0.891048010996174	FUNDC1
ENSG00000069535	1514.47774276977	0.191107130294709	1.04171772475389	0.183453852952207	0.854441924226893	0.931317950675583	MAOB
ENSG00000069667	17788.0831705108	0.938901521380992	0.86125616069149	1.09015362006486	0.275645479855414	0.489949533946201	RORA
ENSG00000069696	26.8764892510308	1.00771893692953	1.41332573558235	0.713012514779055	0.475838013046436	0.682186236258128	DRD4
ENSG00000069702	1199.08380903006	1.12077807154723	0.834751775081453	1.34264832373417	0.179385875038247	0.373416600555255	TGFBR3
ENSG00000069712	351.745685703254	-2.51537369375464	0.895673956149502	-2.80835864042337	0.00497947381572644	0.0324521081107492	NA
ENSG00000069812	18.7463348377408	4.44655831029692	1.90907387903381	2.3291703684864	0.0198500420114109	0.0814927573464295	HES2
ENSG00000069849	798.473919135217	-0.854033970692118	0.840341763295622	-1.01629361766194	0.309489586954686	0.52826538742352	ATP1B3
ENSG00000069869	631.122820735213	2.41636288671737	0.896955593276401	2.69396044222309	0.00706085442379171	0.0406038399971048	NEDD4
ENSG00000069943	200.779652197244	-0.187665598612928	0.377472181861728	-0.497164049778036	0.619073370687719	0.79121249891541	PIGB
ENSG00000069956	735.536767775143	-0.496961925913016	0.382511920842934	-1.29920637458271	0.193873114447185	0.392895152259246	MAPK6
ENSG00000069966	556.1758954236	-1.65312868152647	0.432448321515417	-3.82271961591492	0.000131987833663932	0.00485654165896164	GNB5
ENSG00000069974	639.971387253194	0.270605814197746	0.683769790599583	0.395755732291796	0.692285236592173	0.836994774054335	RAB27A
ENSG00000069998	169.850328346628	-0.409999694428784	0.461701978582721	-0.888018058071472	0.374531037765719	0.593208282012661	HDHD5
ENSG00000070010	270.501284491034	-0.0188938408575193	0.412170925703162	-0.0458398195488594	0.963437920743001	0.983023277398949	UFD1
ENSG00000070018	1911.4320104654	-0.0435570335397713	0.569667840204205	-0.0764604045827085	0.939052814287956	0.972799751193193	LRP6
ENSG00000070019	136.942016755644	5.06145605321233	1.70443862616082	2.96957366227556	0.00298213305402888	0.0236818469371211	GUCY2C
ENSG00000070047	756.600359570835	0.213075628920926	0.702988118590053	0.30309990067582	0.761813729842471	0.879200514359017	PHRF1
ENSG00000070061	959.721414344299	-0.204299529492469	0.511043555228526	-0.399769310075951	0.689326437038895	0.835296724696291	ELP1
ENSG00000070081	799.461963889875	0.145144647060856	0.664988101417505	0.218266532516089	0.827221448995158	0.916480704193457	NUCB2
ENSG00000070087	275.342792047441	-0.326533082054251	0.671666724751009	-0.486153429999526	0.626858386996983	0.79597849905916	PFN2
ENSG00000070159	717.640109245548	0.874710917009964	1.33968141477404	0.652924573979775	0.513804905621677	0.713408240131325	PTPN3
ENSG00000070182	522.185618438902	-0.970540291329645	1.28743897722304	-0.753853431890861	0.45093723576541	0.65998531794912	SPTB
ENSG00000070190	120.952368786623	3.57036281253185	1.46736006942927	2.4331879317941	0.0149665305462601	0.0672957573879345	DAPP1
ENSG00000070193	181.170930615463	3.16826263399462	1.51282327571059	2.09427147563316	0.0362358038054416	0.124347857101349	FGF10
ENSG00000070214	3250.72103986758	1.49840119919941	0.896312338605341	1.67174001144614	0.0945756005751757	0.2407050885285	SLC44A1
ENSG00000070269	861.307575709201	-0.0564282145844703	0.378588194489207	-0.149049060181614	0.881514920863907	0.944255221369838	TMEM260
ENSG00000070366	1751.13996392932	0.648463721789454	0.353252416871284	1.83569507473671	0.0664027668024302	0.189660609766223	SMG6
ENSG00000070367	955.321940699147	-1.47822248220855	0.748055326687208	-1.97608710141122	0.0481449130457271	0.151190380694395	EXOC5
ENSG00000070371	377.955245848786	0.255759316381061	0.655223072793575	0.390339301225487	0.696285665419843	0.839292168581445	CLTCL1
ENSG00000070404	99.9989836703685	3.36101730572032	1.50899410072068	2.22732302539495	0.0259256927454044	0.098550992698937	FSTL3
ENSG00000070413	917.230425535278	-0.587416513527345	0.484725788346383	-1.21185323259009	0.225568567030933	0.431741243764592	DGCR2
ENSG00000070423	115.235350703991	-0.576269036144548	0.59882847348716	-0.962327380307684	0.335885179405738	0.555617120624851	RNF126
ENSG00000070444	338.839327436548	-0.70958550093142	0.715114668905667	-0.992268137943936	0.321066741664789	0.541147538583925	MNT
ENSG00000070476	1014.80020311452	-0.192646337374252	0.555446257130619	-0.346831641947583	0.728717804100805	0.860211272901389	ZXDC
ENSG00000070495	199.392909785217	-0.179252561833222	0.609073705752857	-0.294303563165075	0.768525950150237	0.883153549494679	JMJD6
ENSG00000070501	237.989606900926	-0.80400165415322	0.51399320723843	-1.56422622484243	0.117764450564593	0.279198414834098	POLB
ENSG00000070526	39.556578352583	5.07165474672308	2.0673274029546	2.4532421615825	0.0141574994082239	0.0648614214209245	ST6GALNAC1
ENSG00000070540	225.324069645072	2.28538726357426	0.640908462155994	3.56585596621129	0.000362670526183912	0.00769343827427057	WIPI1
ENSG00000070601	304.729028492867	2.21183027129473	1.29245435785445	1.71134110682755	0.0870181621176198	0.227490338107492	FRMPD1
ENSG00000070610	468.667721483908	-0.204046885161783	0.713740487486084	-0.285883859384902	0.774967076401729	0.887400583947257	GBA2
ENSG00000070614	1050.75806200729	-0.169637945898672	0.734497334177755	-0.230957878272732	0.817347525635349	0.911007895359963	NDST1
ENSG00000070669	270.469838682164	-1.3754464304674	0.652498062841465	-2.10797013630612	0.0350335726910889	0.121553565382387	ASNS
ENSG00000070718	304.812058272519	-2.11375323087696	0.487947680452035	-4.33192597394618	1.47810642361775e-05	0.00192883738567425	AP3M2
ENSG00000070729	159.210974944501	0.495506014850774	1.78469024679001	0.277642585732737	0.781286738155212	0.890330390248679	CNGB1
ENSG00000070731	100.880166587536	2.70704320312825	1.3004228298874	2.08166385648785	0.0373731842194459	0.126840649347435	ST6GALNAC2
ENSG00000070748	83.9193431244745	6.36384325950219	1.91605550150797	3.32132511531828	0.00089591109280917	0.0120897427799088	CHAT
ENSG00000070756	1447.61812887336	0.62181771743528	1.16142235911344	0.535393272357818	0.59237794125144	0.772028956144106	PABPC1
ENSG00000070759	422.410594553527	0.110396672447957	0.990382049920556	0.111468773547352	0.911244626353052	0.9592561407226	TESK2
ENSG00000070761	193.335834866107	-0.398449828740272	0.600972216724024	-0.663008734267738	0.507324960184825	0.707892904970445	CFAP20
ENSG00000070770	532.150177627878	-0.786401544488237	0.604988159521061	-1.29986270328132	0.193648030061542	0.392631396572471	CSNK2A2
ENSG00000070778	607.414749354015	0.215137336224209	0.494444512129433	0.435109159767339	0.66348319506485	0.820191833497492	PTPN21
ENSG00000070785	644.950918916919	0.480723399822001	0.624106012281807	0.770259203343385	0.441146151325637	0.651358726866081	EIF2B3
ENSG00000070808	984.051085915989	-1.51940476060718	1.63749776007668	-0.927882039078959	0.353468762127592	0.573015093449081	CAMK2A
ENSG00000070814	428.975575054688	0.25677767319431	0.532131419615996	0.482545596310794	0.629418415808139	0.797631046727326	TCOF1
ENSG00000070831	561.79849037399	-1.51947918953426	0.5153221953414	-2.94860031892786	0.00319216516648919	0.0246400834183762	CDC42
ENSG00000070882	1563.38840356827	1.46472857963837	0.844453284877834	1.73452884353487	0.0828242925585918	0.219918277583349	OSBPL3
ENSG00000070886	270.726530141314	-1.65955441269704	1.77848765894816	-0.933126752017241	0.350754528097662	0.570433576412733	EPHA8
ENSG00000070915	61.5565837016853	5.27352455247291	1.69269343496725	3.11546346404713	0.00183656098618836	0.0178385366995721	SLC12A3
ENSG00000070950	808.466147374017	0.307717004263876	0.714858159798667	0.430458826056544	0.666861911571393	0.822101239449268	RAD18
ENSG00000070961	3333.78654764356	-2.39327965915784	0.937286956566907	-2.5534118899125	0.0106673264475685	0.0535544037658852	ATP2B1
ENSG00000070985	14.5322624120745	5.5573170175489	2.17733089760905	2.55235298578248	0.0106998054677205	0.0536651169699229	TRPM5
ENSG00000071051	1531.30721277817	-0.748891786672008	0.54531332984867	-1.37332382261742	0.169651699863125	0.358971400948488	NCK2
ENSG00000071054	5264.41865933396	-0.204517830852665	0.72559779179517	-0.2818611538862	0.778049977020994	0.888832734415746	MAP4K4
ENSG00000071073	1090.66353569319	-0.533617073200962	0.594553265453331	-0.897509280003859	0.369447223775076	0.588612244809604	MGAT4A
ENSG00000071082	603.411707743716	0.414500484884219	1.04034242982623	0.3984269726973	0.69031547884996	0.836089368607115	RPL31
ENSG00000071127	1085.02820229641	0.261536688833626	0.845761557561719	0.309232178378526	0.757144917826921	0.876210182760249	WDR1
ENSG00000071189	2022.31692755841	-0.511902287207499	0.664894884591977	-0.769899572203261	0.441359467704157	0.651547146819978	SNX13
ENSG00000071205	1929.47365205221	0.891823234501546	0.819613999991453	1.08810151426262	0.276550295320345	0.491009148873479	ARHGAP10
ENSG00000071242	4205.04875290821	1.10976197959287	0.733562766742546	1.5128384780499	0.130320692297544	0.298273557943653	RPS6KA2
ENSG00000071243	253.180855145848	-0.0654590616530828	0.597774702809266	-0.10950456977429	0.912802297412128	0.959836543028246	ING3
ENSG00000071246	432.965832983116	-0.35954018685171	0.674119623025395	-0.533347753975952	0.593792876607042	0.772898778583561	VASH1
ENSG00000071282	483.874511106191	4.41145733214193	1.10239608439761	4.00169902141165	6.28892648478037e-05	0.00344769284239552	LMCD1
ENSG00000071462	234.783525612993	0.328179550438371	0.533660905449755	0.614958950687591	0.538581829888717	0.732189445813475	BUD23
ENSG00000071537	1146.05067813074	-0.602600017795025	0.887714119064207	-0.678822162286055	0.497250549610402	0.699257248991804	SEL1L
ENSG00000071539	69.3406892524848	1.44614188363513	1.10902564535287	1.30397515124639	0.192242054862789	0.390969064959442	TRIP13
ENSG00000071553	346.513489623744	-1.73778798115183	1.07434374628965	-1.61753441312749	0.105762973551165	0.260396777004947	ATP6AP1
ENSG00000071564	339.372268923705	1.14291331922323	0.760809423931486	1.5022333889047	0.13303684466968	0.302947793296368	TCF3
ENSG00000071575	871.183658488654	1.84593501251779	1.01992583142009	1.80987181190187	0.0703156683441687	0.196760176683229	TRIB2
ENSG00000071626	661.286100643172	0.512266540168079	0.758464735783197	0.67539928489768	0.499422119714029	0.701123558286925	DAZAP1
ENSG00000071655	68.5587009072359	-0.494296016129882	0.983942577168203	-0.502362665870676	0.615412435795737	0.78833635382643	MBD3
ENSG00000071794	939.211252196386	-0.673923551932554	0.762362541517983	-0.883993527004444	0.376699707099135	0.595201678371463	HLTF
ENSG00000071859	434.484177882346	-0.255146743616562	1.11324669837933	-0.229191556541785	0.818720034842436	0.911475360479343	FAM50A
ENSG00000071889	120.969929602467	-0.0188404798583151	0.725810016392052	-0.0259578669800808	0.979290944395753	0.99042967374046	FAM3A
ENSG00000071894	474.471540696593	0.463489128571424	0.858981564840386	0.539579832144067	0.589486828178302	0.77000809297575	CPSF1
ENSG00000071909	785.21924464282	6.16647493141355	1.73404654026281	3.55611847100654	0.000376374406212812	0.00783791172817195	MYO3B
ENSG00000071967	346.232976350669	3.15086118885428	0.848709808144393	3.71253066550896	0.000205197189447547	0.00586087386821245	CYBRD1
ENSG00000071991	1005.95710599641	3.87385856787298	1.94285903603432	1.99389584937677	0.0461634376500849	0.146878719730259	CDH19
ENSG00000071994	158.507196789106	-0.266140531508939	0.858068811734702	-0.310162224601661	0.756437595320537	0.87588179817646	PDCD2
ENSG00000072041	332.734225500751	-2.33487596591732	1.71315945018061	-1.36290639243835	0.172912013822933	0.363640772784578	SLC6A15
ENSG00000072042	147.876796269645	-0.71645609302025	0.781909923067274	-0.916289807667024	0.359514912404715	0.578643626367293	RDH11
ENSG00000072062	616.43490264008	-0.840931754265417	0.865485668268099	-0.971629901103024	0.331234701526476	0.551098269376381	PRKACA
ENSG00000072071	1128.37842155555	-2.41712426710854	0.671226399013192	-3.60105661914086	0.000316926542211536	0.00723369091213284	ADGRL1
ENSG00000072110	2154.41761792408	0.526994828147379	1.03258308566586	0.510365543909278	0.609795391545362	0.784396547758556	ACTN1
ENSG00000072121	875.836975817855	0.337614340383799	0.332021241667405	1.01684560508329	0.309226883192183	0.528034906484819	ZFYVE26
ENSG00000072133	422.526026755637	-0.849593536397026	0.594124876109187	-1.42999152292841	0.152719452084923	0.334224314706755	RPS6KA6
ENSG00000072134	3697.37326185617	0.400432868055905	0.831092596699766	0.481814986255451	0.629937382441594	0.79814197239812	EPN2
ENSG00000072135	249.362141257289	-0.449677736519712	0.523437873659138	-0.859085211729522	0.39029350552155	0.607193890534195	PTPN18
ENSG00000072163	163.46352605975	0.370820570681204	1.22860444449169	0.301822586059929	0.762787312160922	0.87989355118554	LIMS2
ENSG00000072182	290.051713047519	-0.889241273554943	1.49509009124387	-0.594774374308856	0.551994299066222	0.742998770447855	ASIC4
ENSG00000072195	588.298132241851	0.710951613844704	0.984068558541837	0.722461466402474	0.470010808179014	0.67782645249556	SPEG
ENSG00000072201	1030.13079614278	-0.923869614253873	1.29768186889864	-0.711938446853678	0.47650289298883	0.682760762480323	LNX1
ENSG00000072210	415.117896853215	-0.164703508584238	0.67317560178035	-0.24466648545884	0.806714680156209	0.904274331686375	ALDH3A2
ENSG00000072274	624.982847397619	-1.60075536140602	0.708777894993214	-2.25847246748765	0.0239162192026449	0.0932083484529768	TFRC
ENSG00000072310	599.485333385765	1.37077824293166	0.976440544945086	1.40385223660366	0.16036285515774	0.345959431785534	SREBF1
ENSG00000072315	467.937003191551	-0.304476053828183	1.66544476405944	-0.182819664992093	0.854939518221417	0.931602522967093	TRPC5
ENSG00000072364	2230.36483442717	-0.783864000346599	0.695730885807554	-1.12667701885442	0.259879062290575	0.472235424350334	AFF4
ENSG00000072401	248.801291789932	-1.41770563776952	0.528566452367331	-2.68217105232451	0.00731460485135078	0.0416461216192408	UBE2D1
ENSG00000072415	891.81916744055	0.452014141585233	0.750759403847914	0.602075897109642	0.547123617743884	0.739040387440445	PALS1
ENSG00000072422	599.562884197445	0.829487211839454	0.624055881110738	1.32918739642846	0.183786152165015	0.379037838305438	RHOBTB1
ENSG00000072501	1825.20421586179	0.235693636309341	0.95910324626841	0.245743758272486	0.805880596437092	0.903682276108813	SMC1A
ENSG00000072506	61.4102637276129	-0.126261484958003	1.22707575963772	-0.102896242523184	0.918045319904842	0.962544195625018	HSD17B10
ENSG00000072518	862.701318760444	-0.738626112738222	0.374473839678093	-1.97243714907606	0.0485597245348231	0.152054291892127	MARK2
ENSG00000072571	84.9238062115432	4.40933013925891	1.25996239855109	3.49957280021172	0.000466004335476419	0.00866400367978543	HMMR
ENSG00000072609	768.644324216691	-0.0889406505688445	0.501342880932701	-0.177404833999795	0.859190410560507	0.933641539673186	CHFR
ENSG00000072657	1332.02511798629	-0.882722980746711	1.48662798044407	-0.593775303814094	0.552662408958743	0.743245243206435	TRHDE
ENSG00000072682	478.473154263305	0.767693830300625	0.695604641568278	1.10363528996848	0.269751376374365	0.482918250545017	P4HA2
ENSG00000072694	25.7697616972372	6.9970213862344	1.91772563197795	3.64860398670151	0.000263669177434298	0.00674871145715515	FCGR2B
ENSG00000072736	872.621230579613	0.976415568545519	0.332324959091429	2.93813492436747	0.00330193288442651	0.0251202046334489	NFATC3
ENSG00000072756	330.247922359873	0.00647987956929978	0.661416224982016	0.00979697703889252	0.992183268320968	0.996032345522188	TRNT1
ENSG00000072778	851.106569696828	0.576593641457662	0.953065956689094	0.604988183043198	0.545186848439349	0.737435821485956	ACADVL
ENSG00000072786	813.904896017481	1.60897678029963	0.648233758192752	2.48209347317145	0.0130613008095223	0.0612459499864197	STK10
ENSG00000072803	1513.50383528679	-0.79304155139251	0.421280391081358	-1.88245541017682	0.0597742086386368	0.175753001626386	FBXW11
ENSG00000072818	33.8947936989792	3.85954606176519	1.40325737044897	2.7504192338789	0.00595190620489112	0.0362959210884528	ACAP1
ENSG00000072832	1512.67616808537	-2.41449034568225	0.874880093805154	-2.75979572832753	0.00578375133150274	0.0357409575025763	CRMP1
ENSG00000072840	514.494547502549	4.47337486466922	0.915633017224556	4.88555434384488	1.03138252282775e-06	0.000520194126574515	EVC
ENSG00000072849	153.432344488876	-0.0581582874273327	0.627568859666885	-0.0926723602222762	0.92616385584041	0.966390146238773	DERL2
ENSG00000072858	388.359770102289	-0.522782741300059	1.29325011079859	-0.40423947149499	0.686036630685739	0.833622363452059	SIDT1
ENSG00000072864	387.511820718073	2.23677420442694	0.768857513594174	2.90921811243114	0.00362333975746518	0.0265510428223326	NDE1
ENSG00000072952	490.076056568112	1.60507995858503	1.29558856693326	1.23888092219303	0.215389599797475	0.41975700067967	IRAG1
ENSG00000072954	170.877839907878	-1.43016450587553	0.991889839239282	-1.44185820773442	0.149342378111843	0.328957289835407	TMEM38A
ENSG00000072958	533.092815689549	-1.14295676948966	0.512279133629978	-2.23112107141812	0.0256731103354162	0.0978787331537743	AP1M1
ENSG00000073008	154.925391605201	-0.282202198619248	0.591963275359754	-0.476722476487658	0.633559755469886	0.800732133966186	PVR
ENSG00000073050	159.860854953983	-0.21912859665015	0.641372583601037	-0.341655696319034	0.73261001699821	0.862588540767863	XRCC1
ENSG00000073060	486.264671219994	0.526087437340997	0.72333596564387	0.727307174436855	0.467037804100476	0.674715296282922	SCARB1
ENSG00000073111	183.970110170116	1.41675348720056	1.11131577645214	1.27484331386307	0.20236470635431	0.403266817259399	MCM2
ENSG00000073146	117.66126849278	0.862473934784772	1.45656341915888	0.592129339128141	0.553763981777672	0.74392810882742	MOV10L1
ENSG00000073150	41.8422168625614	-1.77152029347051	1.19709931445723	-1.47984404641792	0.138914870897235	0.313049546587768	PANX2
ENSG00000073169	280.135806898449	-0.261143480170764	0.66606105112792	-0.392071387042582	0.695005468272119	0.838876669736278	SELENOO
ENSG00000073282	412.507127567578	5.29136897682628	1.6147699167151	3.27685630135494	0.00104969777816943	0.0132196713488219	TP63
ENSG00000073331	835.575793386175	1.64922413581768	0.995977714903188	1.65588457566844	0.097745195792239	0.246346484312945	ALPK1
ENSG00000073350	122.109860845081	3.28042386666169	1.08627323494136	3.01988833116999	0.00252867898336401	0.0215010496286942	LLGL2
ENSG00000073417	2134.32366686989	0.488254293036735	0.682246837219245	0.715656367168809	0.474203559134096	0.68116528197652	PDE8A
ENSG00000073464	612.934328793674	-2.95567954570583	0.613824952511436	-4.81518311305659	1.47064969828764e-06	0.000568299127800634	CLCN4
ENSG00000073536	89.8615291203234	-0.801969192790372	0.627751918858351	-1.27752567327689	0.201416722501232	0.402152786000094	NLE1
ENSG00000073578	594.612468443921	-0.318851237434066	0.653976154542447	-0.487557895221959	0.625863025234714	0.795269847537708	SDHA
ENSG00000073584	81.3294114720852	-0.951618324783812	1.12979658430082	-0.84229173464241	0.399624676403026	0.615261435851733	SMARCE1
ENSG00000073605	145.883984053646	-0.323894255842357	0.73628353719483	-0.439904248132945	0.660006458964225	0.817996617615896	GSDMB
ENSG00000073614	1750.87141704037	-0.24773111375007	0.562118982574228	-0.440709389701774	0.659423398028392	0.817960317187278	KDM5A
ENSG00000073670	129.784155479627	-0.58169056475145	1.53605481815383	-0.378691279684002	0.704917129722351	0.844357120338768	ADAM11
ENSG00000073711	977.409620856934	0.219998308225859	0.506572866847614	0.43428758747957	0.664079616316211	0.8205255678143	PPP2R3A
ENSG00000073712	1036.40957877067	-0.0609135966720069	0.602812823697947	-0.101048939699612	0.919511610700968	0.963251296741911	FERMT2
ENSG00000073734	298.327684950747	4.89434680720719	1.77577530888444	2.75617460312694	0.00584817694344848	0.0359282385661233	ABCB11
ENSG00000073737	58.692880417281	1.1084225251412	1.70529463089587	0.649988867060994	0.515699412900911	0.714611549914758	DHRS9
ENSG00000073754	94.0914573618084	5.91325497359172	1.99594662165428	2.9626318206299	0.00305021172434923	0.0240195461720555	CD5L
ENSG00000073756	52.0050868948525	-1.46460819740282	1.39241361731348	-1.05184851626821	0.292869055733716	0.509355694156225	PTGS2
ENSG00000073792	1270.49661009336	5.62468414064069	1.11567476750946	5.04150878413857	4.61875650252415e-07	0.000353423745368205	IGF2BP2
ENSG00000073803	1252.31703681696	-0.419978038210064	0.655646151576746	-0.640555941951416	0.521811232197036	0.719321009972836	MAP3K13
ENSG00000073849	2897.5373440809	-0.0219732215253842	0.570464031926896	-0.0385181541615581	0.969274557296292	0.986056579668008	ST6GAL1
ENSG00000073861	18.855356796743	4.23558218652501	1.94861152420094	2.17364114597541	0.0297320957974094	0.108287633953796	TBX21
ENSG00000073910	2475.18246811379	-1.22971006243385	0.759924639442804	-1.61820001432709	0.105619499784417	0.260253629175881	FRY
ENSG00000073921	3408.13172371026	0.0138255250262294	0.803042265599066	0.0172164350725869	0.986263950840602	0.993225004873024	PICALM
ENSG00000073969	618.913952439773	-2.22258767201627	0.553068129900596	-4.01865078071981	5.85323476253544e-05	0.00337939837961314	NSF
ENSG00000074047	1176.19505288572	4.16172659134228	1.40405088937794	2.96408529265355	0.00303584129127608	0.023961130558129	GLI2
ENSG00000074054	4593.15186273332	-0.089793359497273	0.510235649178152	-0.175984096058175	0.860306436952832	0.934281982445073	CLASP1
ENSG00000074071	94.1412905620469	0.0572156503491448	1.3301693599894	0.0430138086698979	0.965690526314955	0.98432546038832	MRPS34
ENSG00000074181	255.713524831339	3.44448237801216	0.980793828867215	3.51193316743277	0.000444859853615224	0.00850169472896542	NOTCH3
ENSG00000074201	952.621495020876	0.544067757571294	0.375764008708938	1.4478974701186	0.147645727298178	0.326402027473567	CLNS1A
ENSG00000074211	1340.14167010057	-0.226578086743879	1.73915694449203	-0.130280414002577	0.896344575355038	0.951495037425125	PPP2R2C
ENSG00000074219	106.080279692459	2.70613634857018	1.34330742006304	2.01453242061537	0.0439536645655381	0.141774735540596	TEAD2
ENSG00000074266	333.202488148043	-0.379335185660748	0.498026157856017	-0.761677232564994	0.446252666988009	0.655867725703273	EED
ENSG00000074276	90.0900012310385	1.89391699641957	1.33104812704671	1.42287642192302	0.154771982372455	0.337300190529146	CDHR2
ENSG00000074317	136.063230160999	-2.21944341807366	2.06176801557576	-1.07647582138569	0.281714508655089	0.496850688654889	SNCB
ENSG00000074319	500.076035375847	-0.194793674772801	0.353185301684284	-0.551533922402379	0.581267719145601	0.763855818772997	TSG101
ENSG00000074356	669.662006831339	0.146914005323837	0.523519772251836	0.280627424427372	0.778996179284206	0.889312170556093	NCBP3
ENSG00000074370	87.0328746967043	3.50129774749538	1.38345874721603	2.53082916606015	0.0113793256451858	0.0558142967307394	ATP2A3
ENSG00000074410	302.629248969629	6.14166962928346	1.308027316742	4.69536801768098	2.6612715466945e-06	0.000795275312783153	CA12
ENSG00000074416	1769.46746160232	-0.105109215197592	0.965583009617062	-0.108855700805337	0.913316943408456	0.959991095817184	MGLL
ENSG00000074527	392.787559378935	-0.577110023051776	0.904445042519261	-0.638081913130157	0.523420359645434	0.720626472510515	NTN4
ENSG00000074582	81.6338056118248	0.246674398779841	0.66821675495283	0.369153267935124	0.712013486376405	0.848755423328265	BCS1L
ENSG00000074590	956.25849979773	-1.44643460647295	0.716434070511476	-2.01893609755369	0.0434938617532874	0.140641130413799	NUAK1
ENSG00000074603	781.114092142187	-0.566602307763442	0.47171004047469	-1.20116651999449	0.229686613657387	0.436632605609589	DPP8
ENSG00000074621	194.045749368469	2.25512004224696	0.793570175761801	2.84173991302297	0.00448680787448344	0.0302416506348913	SLC24A1
ENSG00000074657	2345.22456510836	-0.059758364459222	0.535860212849387	-0.111518569631178	0.911205141008828	0.9592561407226	ZNF532
ENSG00000074660	69.7079539493298	1.62588045579579	0.864115458921998	1.88155464528329	0.0598965091905146	0.175993431613469	SCARF1
ENSG00000074695	792.660426949764	0.963589472997645	1.06127138297115	0.907957651981502	0.363900596056212	0.582573385913634	LMAN1
ENSG00000074696	1037.39078536621	-1.10659956871163	0.715586720133427	-1.5464227291771	0.122002508359989	0.28584748134786	HACD3
ENSG00000074706	69.5151107962085	-4.77570919403619	1.22006833601546	-3.91429648082897	9.06681748197585e-05	0.00401483337708305	IPCEF1
ENSG00000074755	1507.99757138825	0.0677290253439893	0.380037113749678	0.17821687117801	0.858552660535526	0.933174658843932	ZZEF1
ENSG00000074771	105.708810278149	8.37491382360262	2.12139675286464	3.9478300380603	7.88627582050292e-05	0.00377015760371668	NOX3
ENSG00000074800	1609.61913615065	0.336201199618197	1.36077846436809	0.24706534415528	0.804857653792615	0.90311475099241	ENO1
ENSG00000074803	183.519408004255	3.69731292113441	1.6412883204114	2.25268947274764	0.0242787351751926	0.094142127261918	SLC12A1
ENSG00000074842	141.027600616145	0.526666964453364	0.660472688599594	0.797409148847714	0.425213447592616	0.63849967022088	MYDGF
ENSG00000074855	412.757362765017	-0.975070938157823	0.984133086026732	-0.990791745549887	0.321787280743714	0.54209687808548	ANO8
ENSG00000074935	263.377118820895	-0.737998372526468	0.827483340453844	-0.891858888810624	0.372468572583438	0.591073410517451	TUBE1
ENSG00000074964	1185.41758346574	1.07718104135493	0.706806390267146	1.52401146365951	0.127505847550721	0.294014426527199	ARHGEF10L
ENSG00000074966	163.242019973117	2.76251834868667	1.26469458116486	2.18433635268859	0.0289375413809089	0.106552602958657	TXK
ENSG00000075035	469.855891512432	-1.03875741002932	1.41720704313885	-0.732960942480684	0.463582251498485	0.671317743609046	WSCD2
ENSG00000075043	1055.28772216643	-1.00551123166068	1.54452085036599	-0.651018230943542	0.515034718432597	0.714027478526404	KCNQ2
ENSG00000075089	176.569300541043	-0.885045342224511	0.348496587646522	-2.53960977983006	0.0110976211072107	0.0549497652388916	ACTR6
ENSG00000075131	209.39526789012	1.0950786925979	0.643837170409384	1.70086280029715	0.0889687533563341	0.231070692119522	TIPIN
ENSG00000075142	385.660443263854	0.186101898922294	0.956000258329944	0.194667205684023	0.845653486789056	0.926733609107516	SRI
ENSG00000075151	5038.54635782005	-0.76277404190453	0.46612675634663	-1.63640904865221	0.101754006666235	0.253728578783441	EIF4G3
ENSG00000075188	157.03759004062	0.778619687727165	0.438183139729943	1.77692753812261	0.0755801628288472	0.206790445506448	NUP37
ENSG00000075213	2267.9989985799	0.605609546186135	1.20575033319875	0.50226778256781	0.615479168563325	0.788373000911855	SEMA3A
ENSG00000075218	78.1126601197563	2.83785862364992	1.26578633334767	2.24197287400357	0.0249631255178463	0.0958193431709357	GTSE1
ENSG00000075223	825.50764719613	0.650429427480382	1.02883052519739	0.632202691843337	0.52725443858918	0.723485241984991	SEMA3C
ENSG00000075234	165.283514734983	1.63232731305803	0.494794686578142	3.29899927654183	0.000970301613459058	0.012564099602204	TTC38
ENSG00000075239	347.374229458918	-0.298747067982302	0.585892956037672	-0.509900426184835	0.610121223363792	0.784622703364433	ACAT1
ENSG00000075240	760.124368738436	-1.38379269807646	0.747922237423466	-1.85018258427977	0.0642872382090102	0.185101058051256	GRAMD4
ENSG00000075275	847.974034109537	1.98062146698733	1.33357167468819	1.48520061169598	0.13749069003529	0.310559254968843	CELSR1
ENSG00000075292	4810.25831264223	-0.450413062174149	0.676903143694207	-0.665402526742621	0.505793069258302	0.706613625131227	ZNF638
ENSG00000075303	332.285843136042	-0.507298231955943	0.523290900968544	-0.969438281875337	0.332326559784292	0.551982403998343	SLC25A40
ENSG00000075336	192.106455276863	-0.209807355175148	0.854517191945405	-0.245527365806998	0.806048121665903	0.903738464075031	TIMM21
ENSG00000075340	1771.95486086388	-2.57740693802896	0.934047679397135	-2.75939547292971	0.00579084092206257	0.0357409575025763	ADD2
ENSG00000075391	3736.30551757708	-1.18456991391564	0.499050007899394	-2.37364972480763	0.0176132504351198	0.0755025716724384	RASAL2
ENSG00000075399	230.076901003172	-0.432263967911369	0.978140313148597	-0.441924294603427	0.658543989633626	0.817261667264823	VPS9D1
ENSG00000075407	806.772188591895	-0.173218046106383	0.744466836244607	-0.232673958963928	0.816014592013382	0.910405489519543	ZNF37A
ENSG00000075413	1981.03340724825	-0.163725887351225	0.438385907088964	-0.373474340081829	0.70879543967931	0.846893216451635	MARK3
ENSG00000075415	496.987784620102	-0.880459995740727	1.14319101310528	-0.770177499339422	0.441194609134629	0.651358726866081	SLC25A3
ENSG00000075420	3520.46262455701	1.31944474999308	0.642367673750891	2.05403354482118	0.0399724451412766	0.132870952110024	FNDC3B
ENSG00000075426	542.545661118828	-0.537382823154604	1.1298406206259	-0.475627104694562	0.634340061754192	0.801125678487429	FOSL2
ENSG00000075429	274.084407468889	2.39783633460865	1.52919057276883	1.56804284391252	0.116871133932951	0.278014284895836	CACNG5
ENSG00000075461	1083.28219307506	0.66092687440457	1.2462280855422	0.530341822714594	0.595874954457909	0.773839428068811	CACNG4
ENSG00000075539	3185.7589919083	0.0319299699859357	0.581664356618026	0.0548941492162014	0.956222793101598	0.980092406869039	FRYL
ENSG00000075568	2491.95920417501	-0.448800175506218	0.358172011714075	-1.25302971987797	0.210194890965786	0.413373290564098	TMEM131
ENSG00000075618	371.050428708128	-1.59832967478971	1.11633617146245	-1.43176376045921	0.152211441877571	0.333544140884586	FSCN1
ENSG00000075624	8502.3842788083	0.0670015285641186	1.4396522053332	0.0465400798303306	0.962879789594542	0.982890273917738	ACTB
ENSG00000075643	167.714761120654	2.68835881531778	1.24826163766403	2.15368215620943	0.0312651064328397	0.11193406092879	MOCOS
ENSG00000075651	769.068573929747	2.23048748683938	1.23030664658799	1.81295248060733	0.0698391508043075	0.195971923530005	PLD1
ENSG00000075673	60.3762855067968	3.03051483900484	1.91765988833414	1.58031925131282	0.114033773297409	0.273150051895879	ATP12A
ENSG00000075702	132.852930797415	0.70785649224794	1.01538356355307	0.697132116036011	0.485720117036556	0.690238600505701	WDR62
ENSG00000075711	2904.52044605436	0.138138710646635	0.563985724503971	0.244932991465572	0.806508316079547	0.904092018659346	DLG1
ENSG00000075785	1778.78442552729	-0.128409632828584	0.533818961568281	-0.240549028927964	0.809904659196915	0.906179983093442	RAB7A
ENSG00000075790	587.077248946312	-0.860137337875528	0.695605614950974	-1.23653018231624	0.216261553781201	0.420821743732141	BCAP29
ENSG00000075826	302.708032271448	0.345876010158372	0.788570756015497	0.438611256529496	0.660943239270329	0.818765065888165	SEC31B
ENSG00000075856	793.384383744707	-0.541428717899456	0.68826676818737	-0.786655324541342	0.431483663319882	0.643027578105495	SART3
ENSG00000075884	1986.67903562786	2.57948291380174	1.07488579506267	2.39977393472891	0.0164051998474881	0.0720108528223745	ARHGAP15
ENSG00000075891	148.713344575846	6.3079262081243	1.83677228155791	3.43424510020047	0.000594206640401443	0.00987749125149633	PAX2
ENSG00000075914	225.59071482601	-0.351146472101164	0.468114313963823	-0.750129747428106	0.453176564941275	0.661745052902605	EXOSC7
ENSG00000075945	1475.15171564603	-2.09324133948584	0.515719619714989	-4.05887474407636	4.93097525496703e-05	0.00313746576299887	KIFAP3
ENSG00000075975	256.160955803703	-0.484356770794168	0.39040276425765	-1.24065917339282	0.214731682312474	0.419146352514597	MKRN2
ENSG00000076003	257.555886508504	-0.861618504369288	0.884467665535557	-0.974166199560914	0.329974024318854	0.550107453151369	MCM6
ENSG00000076043	124.316345380382	0.31817620253575	0.727997985352794	0.437056432761362	0.662070422197205	0.819425081435002	REXO2
ENSG00000076067	439.42217874068	2.07840318510429	0.555997928946632	3.73814914929978	0.000185379965453177	0.00566578901034622	RBMS2
ENSG00000076108	1260.74366618516	0.356798882193373	0.739206912486874	0.482677956829454	0.629324417105077	0.797609685052458	BAZ2A
ENSG00000076201	593.743833622645	-0.316934280530477	0.659861555112665	-0.480304206351837	0.631011098320827	0.798866077028063	PTPN23
ENSG00000076242	609.899679341864	0.228660794855415	0.246749215929259	0.926693096041974	0.354085903119514	0.573520983050711	MLH1
ENSG00000076248	134.637252176958	-0.343594572822481	0.882312489895605	-0.389425035639171	0.696961755059486	0.839611429477963	UNG
ENSG00000076258	152.381905536817	2.50672534758113	0.605962074495367	4.13676936740419	3.52229816040342e-05	0.00285419977158783	FMO4
ENSG00000076321	528.321142755601	0.601939023026758	0.318420136428772	1.89039245374925	0.0587054919228978	0.173523565962493	KLHL20
ENSG00000076344	157.899786029611	1.27834635174565	1.46869061902032	0.870398663401526	0.384082576882132	0.601654693382745	RGS11
ENSG00000076351	186.028844877528	-0.0826393299330215	0.620617563036445	-0.133156608602404	0.894069526501012	0.950612563037402	SLC46A1
ENSG00000076356	2562.86566616327	-1.75074602771868	0.804129529393191	-2.17719405111242	0.0294660919845563	0.107788663744674	PLXNA2
ENSG00000076513	352.419574675852	-0.271576257544361	0.486714006378485	-0.557979129396934	0.576858635840128	0.760478116188831	ANKRD13A
ENSG00000076554	599.065694121793	0.463362669389561	0.834965581362861	0.554948227486507	0.578930073122897	0.762285576702222	TPD52
ENSG00000076555	895.540566478935	1.17147638613992	0.919532384731037	1.27399143911889	0.202666450163566	0.403712505821441	ACACB
ENSG00000076604	290.333530863398	1.77356044925018	0.944293699720934	1.8781873158471	0.0603555447367082	0.176994384221431	TRAF4
ENSG00000076641	1691.49340026047	0.449886718255265	0.46795652810038	0.961385708372384	0.336358267486567	0.555912317791006	PAG1
ENSG00000076650	248.465004565316	0.293143127414465	0.546000441327127	0.536891740786767	0.59134239638818	0.771274389263074	GPATCH1
ENSG00000076685	1326.14909573979	-0.315802316615369	0.523184579466386	-0.603615490612255	0.546099311506943	0.738090696905364	NT5C2
ENSG00000076706	271.505629821722	2.60503617920145	0.99672437870657	2.61359733428208	0.00895945595081094	0.0475545661208468	MCAM
ENSG00000076716	572.31735644952	1.50975608527672	0.904063170795378	1.66996746914097	0.094925800041813	0.241270065914279	GPC4
ENSG00000076770	315.903320448516	3.15981626912371	0.705758651340835	4.47719098181869	7.56315868140736e-06	0.0013599874641115	MBNL3
ENSG00000076826	123.896995087432	-2.89496629020051	1.08128823297165	-2.67733080035877	0.00742113246396077	0.0420788588489841	CAMSAP3
ENSG00000076864	807.984110573944	-1.71047384522419	1.30941956040018	-1.30628401847108	0.191455989858813	0.389715367092272	RAP1GAP
ENSG00000076924	226.623037326298	-0.515023101276466	0.830910810770565	-0.619829582911367	0.535369990009366	0.729585479432936	XAB2
ENSG00000076928	709.052978875994	1.26837523808273	0.755851264999586	1.67807516745166	0.0933324258261613	0.238450856641857	ARHGEF1
ENSG00000076944	21.0026552914068	3.27448244817726	1.2081280043302	2.71037707630382	0.00672067548112708	0.0392479097074913	STXBP2
ENSG00000076984	175.96210164871	-0.0273095894873786	0.708183169369175	-0.0385628897559159	0.96923888995571	0.986056579668008	MAP2K7
ENSG00000077044	965.783645977961	-0.136510994885505	0.444183878731144	-0.307329917680628	0.758592265844547	0.876880250350255	DGKD
ENSG00000077063	3259.50547769041	0.215119751557074	1.17693852361688	0.182779089341034	0.854971356490618	0.931602522967093	CTTNBP2
ENSG00000077080	94.3505920315583	-1.79057566912401	1.60384654497827	-1.11642580440778	0.264239913078586	0.476724582320022	ACTL6B
ENSG00000077092	1217.19466896471	1.04368917594264	0.959132202768505	1.08815987298733	0.27652453582487	0.491005570695731	RARB
ENSG00000077097	2470.56621701624	-1.29118899981536	0.893346350382217	-1.4453397601758	0.148362474943746	0.327496543484385	TOP2B
ENSG00000077147	1686.43006310651	-0.668487418449138	0.828288738691907	-0.807070514449902	0.419625858569524	0.634098647163206	TM9SF3
ENSG00000077150	100.12225496377	3.82960728952237	1.19460687073573	3.20574691418257	0.00134712415239253	0.0151315482603613	NFKB2
ENSG00000077152	46.4662670644971	-0.573763291517611	1.15856320519047	-0.495236935669198	0.620432881134985	0.791637776512781	UBE2T
ENSG00000077157	3660.10554474986	-1.07566729828038	0.730480553984941	-1.47254747907027	0.14087309562045	0.31623043251577	PPP1R12B
ENSG00000077232	1172.00926349786	-0.868079107218045	0.703241047217805	-1.23439766585352	0.217054758378476	0.421651042602959	DNAJC10
ENSG00000077235	1634.79230539946	-0.708088952966444	0.584221944881469	-1.21202046443173	0.225504547109429	0.431712406285275	GTF3C1
ENSG00000077238	348.893933576314	3.08658931853118	1.1184527006923	2.75969588756024	0.00578551904478006	0.0357409575025763	IL4R
ENSG00000077254	1303.37913792867	-0.976443882488866	0.600000089847853	-1.62740622711652	0.103650849858733	0.25687870616356	USP33
ENSG00000077264	2270.11005625877	-1.62607268960672	0.829365186014899	-1.9606232779314	0.0499229848788738	0.154799430845739	PAK3
ENSG00000077274	29.6114155594653	7.87642252704821	2.43626571605972	3.23298993009149	0.00122501880738608	0.0143932749533731	CAPN6
ENSG00000077279	792.148189366186	-2.39508256897646	1.12952115000843	-2.12044065660796	0.0339689011017448	0.118796364938776	DCX
ENSG00000077312	151.771978691265	0.896799234206417	0.731839512738983	1.22540422947383	0.220422954160112	0.425993109259529	SNRPA
ENSG00000077327	827.190922378865	-0.342906524584792	1.26765396869972	-0.270504832589704	0.786771899593345	0.893005115719919	SPAG6
ENSG00000077348	46.86488016152	-0.615260717811882	0.641783245244742	-0.958673699213282	0.337723152047869	0.557173249979935	EXOSC5
ENSG00000077380	949.534804337018	-1.27237757215567	0.862959292615845	-1.4744352173308	0.140364448168117	0.315499611268314	DYNC1I2
ENSG00000077420	960.221331971593	1.66772875400454	0.923964836553108	1.80496993827826	0.0710793863281622	0.198119777581893	APBB1IP
ENSG00000077454	253.387581092049	0.902057450573575	0.735292815025861	1.22680030613634	0.219897655750527	0.425256113650534	LRCH4
ENSG00000077458	248.432575877392	-0.389678444970766	0.59632148177245	-0.653470412993546	0.513453057629056	0.71315516416868	FAM76B
ENSG00000077463	51.0663050453208	0.728316912818942	0.793677362921964	0.917648589771549	0.358802870727188	0.577992098135663	SIRT6
ENSG00000077498	181.18529517048	8.64993198649636	2.09901111461956	4.12095578067682	3.77303845607937e-05	0.00289960288390271	TYR
ENSG00000077514	638.102002361288	0.818807000026524	0.569985375501125	1.436540366157	0.150848638655835	0.331146390526965	POLD3
ENSG00000077522	549.940964983922	-0.60531001297529	1.09818871700633	-0.551189430014699	0.58150382512947	0.764020433309125	ACTN2
ENSG00000077549	1645.38882562399	-0.374648645540555	0.37671041141674	-0.99452692090874	0.319966405787806	0.539722346841899	CAPZB
ENSG00000077585	631.483155472038	-0.552077147114868	0.512691373228284	-1.07682160446465	0.281559971575998	0.49678998739079	GPR137B
ENSG00000077616	391.19972315838	-0.377708805362155	0.965168521908639	-0.391339747192779	0.695546122742149	0.839061852303401	NAALAD2
ENSG00000077684	946.434167610597	-0.921136317595535	0.650323831332772	-1.41642712940069	0.15665048552335	0.340413555079587	JADE1
ENSG00000077713	283.67827558658	1.50551674144617	0.688149396519164	2.18777601064749	0.0286859221364099	0.105984667475222	SLC25A43
ENSG00000077721	198.790300439555	-0.442248273743102	1.01244983389821	-0.436810061038112	0.662249101890455	0.819548125553125	UBE2A
ENSG00000077782	1710.57132592527	1.10898424190249	0.809097759372747	1.37064307626093	0.170486247766175	0.360147626678592	FGFR1
ENSG00000077800	43.457834456514	8.56372925854565	2.32704302567532	3.68009064037843	0.000233151065080017	0.00632720587242739	FKBP6
ENSG00000077935	90.0219135137909	3.32941450860168	1.52956547484643	2.17670610598475	0.0295025024344499	0.107864612419022	SMC1B
ENSG00000077942	631.119211851676	1.72934686635541	1.35596925089343	1.27535846791214	0.202182391804011	0.403058872082825	FBLN1
ENSG00000077943	503.493810344028	2.09780394957183	1.60658965713047	1.3057496917531	0.191637693338532	0.390008450009595	ITGA8
ENSG00000077984	12.6383567415692	4.89460466497285	2.00786668582442	2.43771396753024	0.0147804640876367	0.0667201957800128	CST7
ENSG00000078018	7484.6297341934	-2.35716756368013	0.928887073239768	-2.53762554306931	0.011160733007179	0.0551344476482213	MAP2
ENSG00000078043	1387.16652197232	-0.577484720943759	0.520387577268575	-1.10972042025845	0.267119520654013	0.480381494321873	PIAS2
ENSG00000078053	1354.8540542103	-1.29010423286015	0.895750708493297	-1.44024919057019	0.149796910738171	0.329677556104156	AMPH
ENSG00000078061	213.157368589167	1.29970498540047	0.859096227505825	1.51287474416439	0.13031147828982	0.298273557943653	ARAF
ENSG00000078070	817.123237593261	0.0748190371215317	0.396094155827399	0.188892050086532	0.850177424525795	0.928634108054878	MCCC1
ENSG00000078081	82.2331875191423	6.11398665272224	1.60400735925567	3.81169488870637	0.000138017174726376	0.00494355600308927	LAMP3
ENSG00000078098	217.889713184355	4.37560142775115	1.27825492930819	3.42310545997213	0.00061910053031765	0.0100429842455415	FAP
ENSG00000078114	4607.85152186619	-0.277897631016677	1.01464989158884	-0.27388524191484	0.784172813341597	0.89157072432445	NEBL
ENSG00000078124	1210.56975312329	0.291749215269843	0.54946287682518	0.530971659005577	0.595438418706255	0.773725717005571	ACER3
ENSG00000078140	1392.21745832546	-1.06405434852038	0.556239235447837	-1.9129437132634	0.055755258616841	0.167108611531141	UBE2K
ENSG00000078142	1608.69650534611	-0.513736854288411	0.610756026542461	-0.841149054552465	0.40026443682043	0.61553270536251	PIK3C3
ENSG00000078177	837.352499524122	-0.489846173498007	0.519896849758565	-0.942198772170838	0.34609088243216	0.565711276406184	N4BP2
ENSG00000078237	563.001406099968	-0.247788318069396	0.834127011177912	-0.297063054845187	0.766418369797738	0.881907821993624	TIGAR
ENSG00000078246	417.758634869368	0.532433690939502	0.752319469662672	0.707722865630789	0.479117374951289	0.685224994578996	TULP3
ENSG00000078269	768.566298004846	1.43242656878461	1.03892653109777	1.37875636621875	0.167969884077584	0.356382679925855	SYNJ2
ENSG00000078295	4111.6289928244	-0.481659107779677	1.04932730454384	-0.459017034717365	0.646221933316735	0.808911825608764	ADCY2
ENSG00000078304	1683.65523531706	-0.419531286943253	0.3373876677632	-1.24346953676359	0.21369485987931	0.417716696303935	PPP2R5C
ENSG00000078328	13774.4067959589	-2.51566718153319	1.56960220061534	-1.60274187978774	0.108991653248148	0.265594908969885	RBFOX1
ENSG00000078369	2587.91753867618	-1.13952905828539	0.655862308571423	-1.73745166232753	0.082307479068855	0.219136907385716	GNB1
ENSG00000078401	39.3207473408744	2.12304048627158	1.3373377609408	1.58751255537572	0.112396605644483	0.270916461700316	EDN1
ENSG00000078403	2512.71964445002	-0.698411250209184	0.584134042589201	-1.1956352468578	0.231838930530528	0.439207501407586	MLLT10
ENSG00000078487	200.906505079781	2.05373971198372	0.752763136520673	2.72826817938542	0.00636678234639672	0.037985773843375	ZCWPW1
ENSG00000078549	1473.96342546918	-1.19640231418255	0.994853723251791	-1.20259118121604	0.229134561999869	0.43605753181027	ADCYAP1R1
ENSG00000078579	19.2228590952885	2.82019863564342	1.33961001584663	2.1052385412788	0.035270548904966	0.122150340111504	FGF20
ENSG00000078589	33.565035852617	6.26275223740007	2.10106672363816	2.98074885815888	0.00287544500051863	0.0231908452284418	P2RY10
ENSG00000078596	76.6668057959095	3.08958828544871	1.62499747182569	1.90128805676082	0.0572642925612117	0.170604856054358	ITM2A
ENSG00000078618	1512.91651207229	-0.777210765790423	0.596680399519726	-1.30255789601269	0.192725740040625	0.391595285831026	NRDC
ENSG00000078668	278.226593739805	-1.42197081571305	0.841290654945646	-1.69022537853451	0.0909848448769479	0.234481007877668	VDAC3
ENSG00000078674	4393.68757139239	-0.676242043522465	0.743163370280531	-0.909950719539898	0.362848499702419	0.581699676358347	PCM1
ENSG00000078687	2010.9893530458	-0.637449019899661	0.542265046011545	-1.1755303510492	0.239782601837544	0.448283556947706	TNRC6C
ENSG00000078699	1778.03304140087	-1.33197103066047	0.690836513253087	-1.92805534320752	0.0538482427445588	0.163321767631964	CBFA2T2
ENSG00000078725	2175.49161746093	-0.912009547608032	1.14143779075777	-0.799000659512572	0.424290029574789	0.637915771526615	BRINP1
ENSG00000078747	1630.56815524711	-0.0523612136790733	0.442410920958659	-0.118354252118397	0.905786972451051	0.956139295728192	ITCH
ENSG00000078795	56.03744261214	3.65290637777936	1.66600380637646	2.19261586546095	0.0283350670665843	0.104992636347882	PKD2L2
ENSG00000078804	255.101145261284	-1.27827772930801	0.990606162273919	-1.29039953312398	0.196911974148791	0.396141911997553	TP53INP2
ENSG00000078808	613.454192013439	0.390279498736736	1.09237812282176	0.357275096034137	0.720885871826969	0.854672568714018	SDF4
ENSG00000078814	79.3313098329919	1.56041242869687	1.18439806993032	1.31747295804751	0.187680139654613	0.38437532018597	MYH7B
ENSG00000078900	309.289000819489	6.55558716752041	1.89607852616381	3.45744497237878	0.000545323599177218	0.00950821813438928	TP73
ENSG00000078902	401.35005086764	-1.27063095434398	0.65521952567737	-1.93924464175635	0.0524715561084811	0.160440482431131	TOLLIP
ENSG00000078967	259.227365078202	-0.151894670974041	0.382542512052899	-0.397066119942864	0.691318702989769	0.836721184229299	UBE2D4
ENSG00000079101	127.680837977022	1.12017664684316	1.32344764972182	0.846407976226798	0.397325190412169	0.613018549021357	CLUL1
ENSG00000079102	2848.59575069756	-2.32456919982445	1.0054616746354	-2.31194212416637	0.0207808729384695	0.0842107919840505	RUNX1T1
ENSG00000079112	135.715053132076	6.77470637449626	1.95496502748759	3.46538494512238	0.000529473022927491	0.00937412041191575	CDH17
ENSG00000079134	876.253845090342	-0.214162393738454	0.489049170810525	-0.43791587128859	0.661447269956163	0.818996952004281	THOC1
ENSG00000079150	59.2964713702489	1.25702172273701	0.899733794675965	1.39710404363518	0.162382286022527	0.349166907500911	FKBP7
ENSG00000079156	1641.73586609968	-0.607034577621596	0.711234320490109	-0.853494495602083	0.393385138832372	0.609299048876956	OSBPL6
ENSG00000079215	8189.12775973024	0.681456869559275	1.13176640790909	0.602117950132706	0.547095626840715	0.739040387440445	SLC1A3
ENSG00000079246	2592.60906862866	-0.691951042492047	0.708096883785805	-0.977198259640072	0.328471009447781	0.548807129737057	XRCC5
ENSG00000079257	45.6512797847158	2.95309344953235	1.15968013012722	2.54647240460039	0.0108817814845585	0.0542306049882254	LXN
ENSG00000079263	435.920504052566	1.92837527974847	1.15483557412593	1.66982670343181	0.0949536554567759	0.241281228949455	SP140
ENSG00000079277	639.207464450224	-0.924169574305661	0.576485974135259	-1.60310851567887	0.108910698260294	0.265491492316942	MKNK1
ENSG00000079308	1691.11279553129	3.06976527552564	0.955372788447099	3.21315963009095	0.00131283301421853	0.0149165241214423	TNS1
ENSG00000079313	346.5014278655	-0.543324080924305	0.786219762976542	-0.691058793621951	0.489528594167011	0.69331867882746	REXO1
ENSG00000079332	459.205046775648	-1.32779467403717	0.798578608173184	-1.66269752338422	0.0963729982197621	0.24416775670013	SAR1A
ENSG00000079335	793.135951753076	1.5518187429743	0.653971837900449	2.3729137143831	0.0176483862147524	0.0755592088063901	CDC14A
ENSG00000079337	310.246901006468	1.37819001152614	1.11463028475176	1.2364548410176	0.216289541903623	0.420836604913908	RAPGEF3
ENSG00000079385	87.4070944198448	4.8796748977508	1.81776947147011	2.6844299974982	0.0072653596288369	0.0413999371079411	CEACAM1
ENSG00000079387	419.152624645436	0.150043215956695	0.329224266351961	0.455747741863869	0.648571386655719	0.810381130190551	SENP1
ENSG00000079432	886.638757019746	-0.356910933100233	0.763862286225656	-0.467245129830636	0.640324508621657	0.804841334969478	CIC
ENSG00000079435	111.895429316799	1.5466068863372	1.13566791660237	1.36184782868945	0.17324591374251	0.364141163764084	LIPE
ENSG00000079459	581.389318730128	0.0745355709508529	0.701698987413903	0.106221574047801	0.915406554165688	0.961239635078061	FDFT1
ENSG00000079462	80.6591654253057	-2.30748902916688	1.07114850135038	-2.15421953749444	0.0312229593936944	0.111880016860545	PAFAH1B3
ENSG00000079482	4327.63607824818	-0.277903314976708	0.993236023226674	-0.279795847591087	0.779634137661283	0.889622015874081	OPHN1
ENSG00000079616	184.448568317116	0.299644014400487	0.65994653299136	0.454042864718573	0.649797975151755	0.811422357250324	KIF22
ENSG00000079689	83.9504967689603	5.44846168210085	1.90502027860019	2.86005442740188	0.00423568306092098	0.0292355440643475	SCGN
ENSG00000079691	2492.2937981148	0.210769884717153	0.920938062075462	0.228864343213433	0.818974355036758	0.911475360479343	CARMIL1
ENSG00000079739	476.45884997791	1.18088217376092	0.679699454659353	1.73735930736144	0.0823237691958509	0.219152062718975	PGM1
ENSG00000079785	781.495341162349	-0.845495770513673	0.866866229731726	-0.975347454445576	0.329387938737298	0.549579343161452	DDX1
ENSG00000079805	1150.42524753362	0.559584176935798	0.437538820339049	1.27893606446664	0.20091957139963	0.401509066193753	DNM2
ENSG00000079819	4399.45698811555	0.541199787012878	0.820831613040766	0.659331071579963	0.509683193918963	0.709651142408446	EPB41L2
ENSG00000079841	3463.11149727991	-0.0268125737901579	1.24459561413655	-0.0215432012499574	0.982812341835303	0.99178100804276	RIMS1
ENSG00000079931	500.41603115519	2.58035211613879	1.3908971362531	1.85517106109653	0.0635718027722492	0.183706163992082	MOXD1
ENSG00000079950	978.40448244977	-0.429303575857525	0.538281504796135	-0.797544727122134	0.425134737368596	0.638489449781771	STX7
ENSG00000079974	134.37249328058	-0.696784200446781	0.77331714614502	-0.901032912460618	0.367570820671296	0.586506124809439	RABL2B
ENSG00000079999	174.787584322598	0.294354131344857	0.704350588121136	0.41790854768795	0.676013982744018	0.827142022659145	KEAP1
ENSG00000080007	38.2684275797556	3.260550181183	1.64893749286499	1.97736433023781	0.0480004628765768	0.150920111270295	DDX43
ENSG00000080031	45.3000111131094	4.73568136937905	1.49061147602293	3.17700584327596	0.0014880403782499	0.0159147495381694	PTPRH
ENSG00000080166	129.828636775439	1.27373205543175	1.15383891227094	1.10390804286955	0.269633029613876	0.482915418273457	DCT
ENSG00000080189	412.228428920067	0.293824653426074	0.551965947320286	0.53232387768222	0.594501697307757	0.773188716894787	SLC35C2
ENSG00000080200	1015.51762660901	1.52581618239561	0.816583671554283	1.86853623890295	0.0616873637961147	0.179616023083618	CRYBG3
ENSG00000080224	4960.07427092054	-0.934020466768366	1.6605149248433	-0.562488450295927	0.573783270568147	0.758648609467949	EPHA6
ENSG00000080293	90.1685659761948	5.98886280080277	2.10801628060805	2.84099456721241	0.00449730785288755	0.0302931039380657	SCTR
ENSG00000080298	6646.25406835852	-1.15834644724153	0.849232759279811	-1.36399171438448	0.172570173418175	0.363132778933432	RFX3
ENSG00000080345	1564.37928406523	-0.689581823698381	0.695433528544131	-0.991585529593316	0.321399750990662	0.541532261935623	RIF1
ENSG00000080371	720.252295265312	-0.629131135178253	0.804591080922557	-0.781926558838909	0.434257735566428	0.645811989484227	RAB21
ENSG00000080493	4688.07129755056	1.13088587469423	0.982564422746021	1.15095341182177	0.24975140238291	0.460180811714888	SLC4A4
ENSG00000080503	3331.27155520456	0.0416709741267375	0.647443595556406	0.0643623234714769	0.94868172931193	0.977414591349262	SMARCA2
ENSG00000080546	932.815187502981	0.0102705812880665	0.444748913707455	0.0230929879118767	0.981576099031879	0.99130748934754	SESN1
ENSG00000080561	298.590847070121	1.27978191282768	0.729479790729899	1.75437610347939	0.0793660832180252	0.213910214984479	MID2
ENSG00000080572	58.0387065391505	7.44873519618246	1.96611575733904	3.78855373513899	0.000151526821249334	0.00517167650772741	DNAAF6
ENSG00000080573	833.211485601354	1.55217761006407	1.1978002827149	1.29585677384042	0.195024833933568	0.394032099747166	COL5A3
ENSG00000080603	64.5686356388576	-0.152147996576136	0.688803611394867	-0.220887338653797	0.825180156228616	0.915347089939468	SRCAP
ENSG00000080608	1984.03125492077	-1.26574333643414	0.603173673617053	-2.098472449641	0.0358634311462643	0.123592867779243	PUM3
ENSG00000080618	80.9056779673689	6.78453873590407	2.08654370003959	3.25156800491422	0.00114770315848991	0.0138467640690857	CPB2
ENSG00000080644	35.1583051804509	1.02674546446164	1.58570980172622	0.647498970709466	0.517309060456288	0.715882624718971	CHRNA3
ENSG00000080709	503.356180179545	-0.545388374878727	1.29560182986259	-0.420953692954085	0.67378889644024	0.826018531508639	KCNN2
ENSG00000080802	1888.68899424707	-0.347355814276287	0.460909122378134	-0.753631892734188	0.451070288293647	0.660000311959694	CNOT4
ENSG00000080815	1042.08125604516	-0.171027606697481	0.548800063471488	-0.311639188989209	0.755314747862241	0.875350053876231	PSEN1
ENSG00000080819	351.336172287528	-0.36618609561521	0.774609133537197	-0.472736609679578	0.636401104276512	0.802713656875831	CPOX
ENSG00000080822	300.695225901738	-0.0468239874807841	0.862725827531388	-0.0542744705056144	0.956716489150873	0.980325072055443	CLDND1
ENSG00000080823	1198.75993971803	-0.212667744024679	0.852494104491302	-0.249465354545275	0.803000836949816	0.902154971493946	MOK
ENSG00000080824	7862.78171447257	-1.07504948467104	1.29551302988011	-0.829825296910003	0.406637566016439	0.622095008334241	HSP90AA1
ENSG00000080839	332.349207670827	0.662675525506283	0.523739933170735	1.265275919471	0.205772435639129	0.407898838511391	RBL1
ENSG00000080845	1586.54887111606	-0.750790325695696	0.538516430804616	-1.39418276351181	0.163262421570166	0.350472710022782	DLGAP4
ENSG00000080854	2659.7153684501	0.700441608158431	1.12998099471316	0.619870255726055	0.53534320984142	0.729585479432936	IGSF9B
ENSG00000080986	122.811956953593	4.17624642096103	1.22801719670728	3.40080451003367	0.000671878575353161	0.0104001032819021	NDC80
ENSG00000081014	517.63704997913	0.0716156755577239	0.306572962775145	0.233600754970197	0.815294941581173	0.909848035453701	AP4E1
ENSG00000081019	559.592535785113	-0.808131783024664	0.517001088792758	-1.56311427682236	0.118025718152804	0.279455528474486	RSBN1
ENSG00000081026	2008.25005314012	-0.549292854795642	0.467847982871675	-1.17408405060134	0.240361361245359	0.449081368738053	MAGI3
ENSG00000081041	30.6372413699026	0.285079466920171	1.68377707914664	0.169309506852684	0.865553198549485	0.936361898098705	CXCL2
ENSG00000081051	38.6642826323114	4.92207069788826	1.88957915964281	2.6048502243318	0.00919144297303202	0.0483023759185081	AFP
ENSG00000081052	355.332838646194	2.44412941484283	1.45684420242283	1.67768757343996	0.0934081065994279	0.238539910924207	COL4A4
ENSG00000081059	202.274899885759	2.27244633148787	1.13894525826561	1.99521997654949	0.0460188932084784	0.146584210206119	TCF7
ENSG00000081087	437.443447843331	0.533281372399184	0.595982645497127	0.894793458212794	0.370897507981597	0.589857456226867	OSTM1
ENSG00000081138	352.533127295036	1.30529495576345	1.3707021683428	0.952281966068219	0.34095400125189	0.560504634063743	CDH7
ENSG00000081148	779.163008982119	0.843329533767437	1.13605806538907	0.742329603970213	0.457887659564305	0.666068516531498	IMPG2
ENSG00000081154	444.209705787576	-0.598286514313951	0.759915912096092	-0.787306206898188	0.431102637099653	0.642830360007479	PCNP
ENSG00000081177	398.62510277985	-0.618222934817209	0.562704173700919	-1.09866420707553	0.271914560317567	0.485655656659782	EXD2
ENSG00000081181	121.322671683818	-0.550587125541818	0.955333398143037	-0.576329820157069	0.564392270463536	0.7520502455645	ARG2
ENSG00000081189	3163.24382322478	-2.0721013401646	0.802858803382322	-2.58090380454838	0.00985420359858612	0.0508167272357014	MEF2C
ENSG00000081237	956.527883029739	2.06346558966786	1.05060406000877	1.96407540025176	0.049521348525828	0.153889058066667	PTPRC
ENSG00000081248	148.491149819674	3.22218611572768	1.8806556253698	1.71333128312319	0.0866516103175616	0.226769974793841	CACNA1S
ENSG00000081277	88.3527056511862	5.23980147311509	1.85586339417485	2.82337670410532	0.00475206999343203	0.0313942348976808	PKP1
ENSG00000081307	632.030582701022	-0.839199930418532	0.609263397672113	-1.37740086410076	0.168388345879875	0.357038103307451	UBA5
ENSG00000081320	309.082997617481	1.41018629801303	0.884631294290014	1.59409497167383	0.110914764990493	0.268635093141064	STK17B
ENSG00000081377	1330.01494425391	1.23133455334511	0.578953802750063	2.1268269549249	0.0334344637963937	0.117476500606899	CDC14B
ENSG00000081386	331.253826919699	-0.530995323755535	0.738294570758698	-0.719218784461417	0.472006127185689	0.679284301716032	ZNF510
ENSG00000081479	896.429378273602	5.80147968661187	1.46423267368868	3.96212964705728	7.42841819594875e-05	0.00364874726541625	LRP2
ENSG00000081692	74.6374272074474	-0.379164491910186	0.776869686798974	-0.488067044387458	0.625502353159758	0.795052862365665	JMJD4
ENSG00000081721	85.8495889915309	-0.946232728503177	0.673689420814174	-1.40455334352679	0.160154138769932	0.345585229022849	DUSP12
ENSG00000081760	526.694750605883	-1.23215620177387	0.67068294555189	-1.8371664434675	0.066185327824305	0.189222507131039	AACS
ENSG00000081791	440.832251045461	0.00309879910421083	0.430508598096862	0.00719799585399597	0.994256879832354	0.996956699706796	DELE1
ENSG00000081800	185.987282069245	8.11749266649127	2.15514242039645	3.76656901635207	0.000165506346575279	0.0053310058268383	SLC13A1
ENSG00000081803	2007.70908819432	0.172070709612186	1.2416197256183	0.138585676485204	0.889777562587824	0.948509333583505	CADPS2
ENSG00000081818	59.4909366685086	-1.2749099134211	1.06244544975239	-1.199976821133	0.230148342594095	0.437148670570707	PCDHB4
ENSG00000081870	244.097088063668	0.0377359793039793	0.55822947868863	0.0675994026553866	0.946104530925283	0.976495341871163	HSPB11
ENSG00000081913	3393.52021653657	0.972164353702427	0.653508024445838	1.4876089004826	0.136854064823811	0.309425454460047	PHLPP1
ENSG00000081923	325.829301827569	1.4915132675678	1.18849825605127	1.25495621047294	0.209494656773387	0.412552042041885	ATP8B1
ENSG00000081985	230.028968368028	-0.51415699593445	1.57514808430197	-0.326418195888103	0.744107972475984	0.869268649964832	IL12RB2
ENSG00000082014	548.718896131911	-0.0602256092060187	0.72508448635256	-0.0830601265639754	0.933803730639764	0.970358158085411	SMARCD3
ENSG00000082068	2613.48066116433	-0.265874416016747	0.285231382330953	-0.932135916616125	0.351266288456314	0.570966481605731	WDR70
ENSG00000082074	1034.61432448637	2.94553450981456	1.06200784959973	2.7735524844988	0.00554478954405746	0.0347667383206684	FYB1
ENSG00000082126	125.580955405032	1.39892847660578	1.28285450679801	1.09048100871353	0.27550131453228	0.489833985323331	MPP4
ENSG00000082146	246.214392230713	-0.104616170772822	0.568851574284626	-0.183907675573166	0.854085883278986	0.931030151835854	STRADB
ENSG00000082153	224.537467357529	-0.878665053765442	0.897000350540421	-0.97955932039053	0.327303693446374	0.547565551325903	BZW1
ENSG00000082175	156.182200528848	6.28347801876528	1.63943334921584	3.83271331022437	0.000126737621968161	0.00474144482731678	PGR
ENSG00000082212	690.286052085024	-0.396305065260397	0.440720013363358	-0.899221848892207	0.368534504757257	0.587671578028633	ME2
ENSG00000082213	192.702598491906	-1.37831832588265	0.542758487628908	-2.53946894852619	0.0111020900028091	0.0549497652388916	C5orf22
ENSG00000082258	813.089972486174	-0.959060611492801	0.621628079994965	-1.54282060665691	0.122874308227426	0.287206716382382	CCNT2
ENSG00000082269	2035.56707872613	-0.701129881069746	0.567849022464544	-1.23471178664136	0.216937787669826	0.421542615224989	FAM135A
ENSG00000082293	1000.44237252171	0.904211144391198	1.5114825510127	0.598227974107523	0.549687828163129	0.741100182460903	COL19A1
ENSG00000082397	2050.85020069805	-0.651341592939241	0.488091070005742	-1.33446734219411	0.182050742851192	0.376982443990938	EPB41L3
ENSG00000082438	1001.97245526302	2.24977908775365	0.979945252242784	2.29582120287293	0.0216861066009088	0.0868860811919973	COBLL1
ENSG00000082458	677.368388177754	-1.89362626353524	0.738076686636672	-2.56562264845983	0.0102990803351188	0.0523536583701871	DLG3
ENSG00000082482	588.414193449048	0.0294941251398049	1.32654905980486	0.0222337236017065	0.982261516690182	0.991644691032661	KCNK2
ENSG00000082497	73.4816895062215	0.76584565806114	1.24374961220985	0.615755494950798	0.538055904647835	0.731831627350223	SERTAD4
ENSG00000082512	402.777941578578	-0.481117715151401	0.618734410865061	-0.777583574960287	0.436814547128403	0.648029845761407	TRAF5
ENSG00000082515	252.824461754932	-0.515498711758347	0.372168283544033	-1.38512263014308	0.166014973246331	0.353992950274374	MRPL22
ENSG00000082516	380.086135478325	0.172865144345821	0.444270571525717	0.38909879570048	0.697203064318433	0.83978693890033	GEMIN5
ENSG00000082556	65.4602531353026	-0.0450156133188732	1.98844189064331	-0.0226386365780644	0.98193852418465	0.99152823583253	OPRK1
ENSG00000082641	1337.16519926605	-0.756799813786059	0.932160910831513	-0.811876796154189	0.416862330175406	0.631375363958657	NFE2L1
ENSG00000082684	719.94451997702	0.773716493674419	0.923882081534317	0.83746238739633	0.402332710469861	0.617932124168617	SEMA5B
ENSG00000082701	3455.85651359656	-0.592306884431257	0.441214947595236	-1.34244519062539	0.179451690462603	0.373478412547922	GSK3B
ENSG00000082781	830.401019597017	2.76389789425733	0.758447195549263	3.64415335764507	0.000268273432137408	0.00675715749472528	ITGB5
ENSG00000082805	5028.64849682712	-0.772108438053984	0.451386407799221	-1.71052655709877	0.0871685468499344	0.227781667139547	ERC1
ENSG00000082898	1864.19539938436	-0.0906476144409857	0.771807580643944	-0.117448463469814	0.906504681489279	0.956485694882368	XPO1
ENSG00000082996	1604.35008059153	0.0598928579420481	0.579639901661597	0.103327700129613	0.917702891753331	0.962233956929679	RNF13
ENSG00000083067	5486.74394422228	0.552566673547077	1.47883050008235	0.373651120609366	0.708663895455838	0.846799683825503	TRPM3
ENSG00000083093	182.144836868197	0.00723329790084847	0.400388132676105	0.0180657150163336	0.985586428939207	0.993166047605613	PALB2
ENSG00000083097	1722.30944395108	-0.978445065942646	0.619125049453124	-1.5803674343445	0.114022744905545	0.273150051895879	DOP1A
ENSG00000083099	283.402423424397	0.591634659680663	0.46864160752665	1.26244586519565	0.206788394197333	0.408695135583164	LYRM2
ENSG00000083123	1871.70208096416	0.212235319715025	0.554362603252752	0.382845665399728	0.701834200186765	0.842690533738026	BCKDHB
ENSG00000083168	2260.44536841593	-0.0251642223996673	0.542093781679997	-0.0464204225358962	0.962975159227707	0.982890588236415	KAT6A
ENSG00000083223	1221.60753222313	0.834708968065972	0.7922262773501	1.05362444030255	0.292054895035554	0.508641066138115	TUT7
ENSG00000083290	888.036054464259	-1.27748671484467	0.516178850458142	-2.47489162663449	0.0133276610918909	0.0620726810178404	ULK2
ENSG00000083307	269.702860557334	7.050849671192	1.86736814461305	3.77582197250829	0.000159480870760645	0.00521905580838589	GRHL2
ENSG00000083312	1823.60401748226	-1.5878954170823	0.735200463493541	-2.15981286183757	0.0307871595559947	0.110819004723905	TNPO1
ENSG00000083444	362.753563689504	1.08579637069661	0.904368619982059	1.20061261161201	0.229901506624515	0.436762523550157	PLOD1
ENSG00000083457	178.834363814726	1.80791316700474	1.02637788220512	1.76144985034219	0.0781622939631071	0.211781718666548	ITGAE
ENSG00000083520	488.238966176779	-0.350258660915569	0.873299286014051	-0.401075171507622	0.688364780070738	0.834890470366613	DIS3
ENSG00000083535	1961.89795023033	0.107834600595805	0.418875183694932	0.257438503863102	0.796840282449459	0.899299252347998	PIBF1
ENSG00000083544	1420.23131371349	0.227470878617017	0.389203261127288	0.584452653243888	0.558915810905787	0.747885340605718	TDRD3
ENSG00000083635	214.309386824492	-0.288456944172833	0.412466981653314	-0.699345540379002	0.484336113233684	0.689493768797973	NUFIP1
ENSG00000083642	2472.31968308344	-1.15245950364887	0.58818805216486	-1.9593385132649	0.0500731562519122	0.155172006313995	PDS5B
ENSG00000083720	1142.55978288713	-1.21327671941291	0.446056403929408	-2.72000739979269	0.00652804554426941	0.0385695582314134	OXCT1
ENSG00000083750	441.031250036663	-0.724987945173628	0.52888639622062	-1.37078198712301	0.170442927755299	0.36012940170705	RRAGB
ENSG00000083799	883.122208031652	-0.420487838459321	0.737028454484349	-0.570517781099116	0.568326565607415	0.754795832521854	CYLD
ENSG00000083807	90.7667509472462	1.02334178528326	0.727236484620264	1.40716507893249	0.159378444042937	0.344675470023415	SLC27A5
ENSG00000083812	84.5619508181382	-1.49075867080567	0.596171841089258	-2.50055196850949	0.012399993857435	0.059164622283779	ZNF324
ENSG00000083814	132.724001031608	-0.550076623189877	0.59104332333144	-0.930687483430736	0.352015246112177	0.571644673657429	ZNF671
ENSG00000083817	82.4404545817531	-0.146602680918301	0.565202576105427	-0.259380772693002	0.795341463366849	0.898588544007161	ZNF416
ENSG00000083828	801.949458938738	-0.0602143805203293	0.659156952368423	-0.0913505960969879	0.927214016143373	0.966716680439085	ZNF586
ENSG00000083838	85.0091595841335	-0.370480098498972	0.685713788111969	-0.540283869045487	0.589001281123827	0.769632816359153	ZNF446
ENSG00000083844	478.448263011582	-0.62606931996844	0.582982233483153	-1.07390806101904	0.282863890074299	0.4982977063826	ZNF264
ENSG00000083845	286.010903486148	1.49251747286265	1.36759488634174	1.09134473064248	0.27512122224513	0.489520367477771	RPS5
ENSG00000083857	2707.03286139659	2.18453296904514	0.956258000360826	2.28445980919463	0.0223445220251653	0.0886751461361579	FAT1
ENSG00000083896	1579.91745396515	-0.251778271440157	0.766407763420294	-0.328517381291299	0.742520504508861	0.868177174756233	YTHDC1
ENSG00000083937	208.654090415471	-0.700361782002279	0.626457368195828	-1.11797197632026	0.263578962272931	0.475988940777394	CHMP2B
ENSG00000084070	1725.95735983316	-0.444855501656283	0.590150439741952	-0.753800169751292	0.450969222042703	0.65998531794912	SMAP2
ENSG00000084072	330.072318547997	0.474372965729491	0.447351524614965	1.06040314971047	0.288961229883074	0.505022758008121	PPIE
ENSG00000084073	377.786468693488	-0.159351270174729	0.557097316272403	-0.286038481105896	0.774848648615571	0.887400583947257	ZMPSTE24
ENSG00000084090	744.354265859356	-0.662242193001733	0.968313519643078	-0.683912988476952	0.494030111799867	0.696547961449435	STARD7
ENSG00000084092	115.451208618404	-0.321546752378683	0.886497362238655	-0.362715971953584	0.71681706723605	0.851908422040787	NOA1
ENSG00000084093	445.146655090122	3.30505384201719	0.986474116943764	3.35037056243981	0.000807035172814443	0.0114698833942473	REST
ENSG00000084110	33.3727823025682	5.13201735675835	1.7492201146857	2.93388883061208	0.00334744079739754	0.025393150495005	HAL
ENSG00000084112	1004.7830695111	-0.472753231802897	0.432437634964408	-1.09322869606806	0.274293400665858	0.488596195397474	SSH1
ENSG00000084207	133.239536942743	1.5654019690164	1.28291838141902	1.22018827673583	0.222393509958372	0.428320330858637	GSTP1
ENSG00000084234	4847.32717749047	-0.0659604911564359	1.22784822341217	-0.0537203946698988	0.957157933665821	0.980485902327018	APLP2
ENSG00000084444	476.376950520619	-2.0004912469028	0.619489111256763	-3.2292597408926	0.00124111116543648	0.0144754302256407	FAM234B
ENSG00000084453	506.80899540887	2.64005312135352	1.90687983649093	1.38448845639471	0.166208940322531	0.354260428461102	SLCO1A2
ENSG00000084463	532.197834183427	-1.00565482156757	0.947484806166688	-1.06139414059443	0.28851081864839	0.504619404451497	WBP11
ENSG00000084623	191.622152808679	0.141978051637708	1.06959832650618	0.132739597771695	0.894399325454039	0.950774309994245	EIF3I
ENSG00000084628	196.328586582391	-1.54674047344307	1.68314525730876	-0.918958400486601	0.358117331381104	0.577427547417531	NKAIN1
ENSG00000084636	1352.30538254183	1.49486992571904	1.024394827268	1.45927125550387	0.144490463592499	0.321904578391433	COL16A1
ENSG00000084652	683.359477234306	0.638094164866636	0.776079692841356	0.822201857299561	0.410962021892845	0.625519292555884	TXLNA
ENSG00000084674	79.2099880145619	3.5685302372602	1.83158599852452	1.94832797375331	0.0513757320131048	0.158118583464652	APOB
ENSG00000084676	4686.38354662826	-0.597505195123741	0.561087266689608	-1.06490599697441	0.286918470960042	0.502855077632232	NCOA1
ENSG00000084693	188.834289078803	0.24723407989331	0.581746689952828	0.424985795644762	0.67084702951559	0.824298920338416	AGBL5
ENSG00000084710	894.086012348251	-0.745621940915303	0.674404899984285	-1.10559982724425	0.268899764632543	0.48206139859873	EFR3B
ENSG00000084731	901.531150799211	-2.77885501080376	0.729161545868794	-3.81102792179305	0.000138390133070628	0.00494355600308927	KIF3C
ENSG00000084733	1584.14579053061	0.0119815341448222	0.498704692167947	0.0240253086305176	0.980832421163379	0.990943601584791	RAB10
ENSG00000084734	43.3590871351907	2.86045332631648	1.34962230023339	2.11944728967639	0.0340526838970985	0.119049104025038	GCKR
ENSG00000084754	742.668168053521	0.497777686842822	0.728059582208503	0.683704601940487	0.494161716945106	0.696547961449435	HADHA
ENSG00000084764	743.800003730219	-1.38638691208884	0.540950856363264	-2.56287035278829	0.0103810804773014	0.0525637520054151	MAPRE3
ENSG00000084774	399.82681040248	0.458966359466371	0.695723962948618	0.659696063250688	0.50944889350676	0.709611590248303	CAD
ENSG00000085063	1116.52772540946	1.32908234307121	1.1733048064119	1.13276817397152	0.257311619860102	0.469477398539863	CD59
ENSG00000085117	428.741647311533	2.75798192970581	1.20910484059042	2.28101140374151	0.0225477720813626	0.0891861857059101	CD82
ENSG00000085185	312.626203646952	-0.299555098919825	0.568400603370804	-0.527014041053729	0.598183837904363	0.775343140720443	BCORL1
ENSG00000085224	3915.7134886231	-0.969889494155064	0.7116358199431	-1.36290145461286	0.172913570230222	0.363640772784578	ATRX
ENSG00000085231	108.787121638857	-0.423005881731956	0.533348188408863	-0.79311393743346	0.427711443270271	0.640405831249434	AK6
ENSG00000085265	33.8694307043431	1.73869667118187	1.09789722253684	1.58366068835147	0.113270955306625	0.272136112577822	FCN1
ENSG00000085274	230.197331018009	-0.440358800639066	0.537411738180182	-0.819406740407713	0.412554390535601	0.627295017785713	MYNN
ENSG00000085276	2456.41777616485	5.0189823838639	1.11298656700596	4.50947256027126	6.49889995103967e-06	0.00126783728384481	MECOM
ENSG00000085365	909.399541420008	-1.25148229762931	0.383553413553296	-3.26286314606197	0.00110292766356292	0.0136114850788583	SCAMP1
ENSG00000085377	810.485682836095	-0.111487172015542	0.421080895952632	-0.264764260471421	0.791191070606474	0.895955322768265	PREP
ENSG00000085382	877.527261398993	-1.08819619316387	0.470229846768396	-2.314179333027	0.020657887137305	0.0839097324911275	HACE1
ENSG00000085415	296.056277991558	-0.998534701801794	0.538431453098922	-1.85452520660664	0.063664057369881	0.18389566173373	SEH1L
ENSG00000085433	604.63286053962	-2.36906475472325	0.536812201824822	-4.4132095855309	1.01849311388495e-05	0.00164542336734585	WDR47
ENSG00000085449	596.147374955895	-0.116982207514485	0.433286180383412	-0.269988319061939	0.787169240059534	0.893161740202529	WDFY1
ENSG00000085465	62.6826688590218	-0.419464076248022	0.920357499681329	-0.455762110259612	0.648561053234452	0.810381130190551	OVGP1
ENSG00000085491	446.054317489814	0.610034571102614	0.681999313777692	0.894479743276493	0.371065263227957	0.589936252286219	SLC25A24
ENSG00000085511	1494.79226032062	0.117402147281869	0.559485288898127	0.209839560773949	0.833792895353696	0.920309756232671	MAP3K4
ENSG00000085514	206.508416431528	1.61357501226627	0.908550820021584	1.77598762414627	0.0757349570012513	0.207022230777115	PILRA
ENSG00000085552	79.0753334386645	3.48749649945258	1.46000625280063	2.3886860023803	0.016908746788809	0.0734262861918904	IGSF9
ENSG00000085563	648.678055295169	4.50292908681056	1.18359853699945	3.80443955112178	0.000142125613023455	0.00500184042490587	ABCB1
ENSG00000085644	82.4275126565585	-0.747752709555679	0.602864325343201	-1.24033331899345	0.214852133409317	0.419260894023006	ZNF213
ENSG00000085662	183.12152716051	0.370231092831102	0.781002789046809	0.474045801146188	0.635467246643106	0.801905607697126	AKR1B1
ENSG00000085719	657.745364214705	0.0698585361675715	0.639084675885472	0.109310297685953	0.912956379168362	0.959836543028246	CPNE3
ENSG00000085721	308.947729676622	-0.596332594077087	0.680841579193721	-0.875875698989018	0.381097611692092	0.598917891444914	RRN3
ENSG00000085733	1404.42188631434	-0.0674720097528227	0.790431718355005	-0.0853609593163101	0.931974429790613	0.969675433139124	CTTN
ENSG00000085741	47.9425329526976	2.15183152067068	1.58012356082255	1.36181218609924	0.173257164769806	0.364141163764084	WNT11
ENSG00000085760	252.864398610921	0.172639891795568	0.716331968719151	0.241005426721718	0.809550910563285	0.906046390947722	MTIF2
ENSG00000085788	591.885496356575	-1.1955095973899	0.536190938952485	-2.22963409214911	0.0257717446224408	0.0981100712532131	DDHD2
ENSG00000085831	143.321288360301	2.41952953381144	1.5492541342538	1.561738310272	0.118349649793662	0.279896306512495	TTC39A
ENSG00000085832	1703.22214687792	0.0226741579295183	0.541589750691484	0.041865928778321	0.966605577467989	0.984652055983278	EPS15
ENSG00000085840	71.8055661274304	4.06181699872152	1.33845515089049	3.03470534370848	0.00240770789763388	0.0208235013028737	ORC1
ENSG00000085871	283.192461237216	1.14527361496662	0.772900225301603	1.48178714079131	0.138396941754384	0.312197050129693	MGST2
ENSG00000085978	997.284703279634	-1.21392409960337	0.504949653963156	-2.40404977026074	0.0162145655699627	0.0713722350583806	ATG16L1
ENSG00000085982	828.517182258683	0.816208186085528	0.440106304536746	1.85457053823545	0.063657578541177	0.18389566173373	USP40
ENSG00000085998	410.228436952232	0.130360143227034	0.701067937514355	0.185945093551458	0.852487819264412	0.929974446854229	POMGNT1
ENSG00000085999	96.741058839931	2.04896511752971	1.16582163794786	1.75752881129947	0.0788277154114889	0.212859536039982	RAD54L
ENSG00000086015	1381.55805062217	-0.0848802291619214	0.604504082063328	-0.140412995843144	0.88833369037721	0.948072480558956	MAST2
ENSG00000086061	1113.7952021121	-0.960109618091456	1.29335548343897	-0.742340083902201	0.457881311560982	0.666068516531498	DNAJA1
ENSG00000086062	453.350188355799	1.46887171201179	0.752018529374136	1.95323872303287	0.0507913146197875	0.156937255990244	B4GALT1
ENSG00000086065	367.058039031061	-0.0389819481053479	0.861047715171203	-0.0452726921150904	0.963889953648586	0.98340879334971	CHMP5
ENSG00000086102	992.248733692206	0.00988347478196965	0.481785826926594	0.0205142497549549	0.983633144808183	0.992259803209219	NFX1
ENSG00000086159	46.2515724732016	3.85018567103486	1.00954565354924	3.81378064231056	0.000136856952018015	0.00494355600308927	AQP6
ENSG00000086189	89.6048181836441	0.404949929588505	0.561107785970071	0.721697220594449	0.470480651285142	0.678220243145727	DIMT1
ENSG00000086200	496.504888920034	-0.537074004100391	0.427863933860379	-1.25524486080112	0.209389884833117	0.412496277837862	IPO11
ENSG00000086205	149.407894541726	3.71260671647608	1.90878532898007	1.94501008579098	0.0517737644392432	0.158941460041436	FOLH1
ENSG00000086232	577.555080348623	-0.0905426127529725	0.750045295311702	-0.120716193167167	0.903915832503455	0.955529879375266	EIF2AK1
ENSG00000086289	511.797639792925	-0.65798225190522	0.553318784350646	-1.18915581851681	0.234378356653126	0.441862621898628	EPDR1
ENSG00000086300	599.638598381735	-1.1976772255289	0.734990747945379	-1.62951333588474	0.103204394079048	0.25617136780226	SNX10
ENSG00000086475	235.531289768083	0.0465051502593828	0.537952449875277	0.0864484403224948	0.931109941217648	0.969234433872472	SEPHS1
ENSG00000086504	83.3623690617562	-1.31998527450158	1.08631411293239	-1.21510459892528	0.224326199777723	0.430511294119483	MRPL28
ENSG00000086544	330.815546302325	0.795690953899082	0.879176391242956	0.905041311191438	0.365443501985585	0.584364845156194	ITPKC
ENSG00000086570	283.271077222376	4.72979540790795	1.97447533123165	2.39546948654839	0.0165990957843532	0.0725079640313985	FAT2
ENSG00000086589	230.102446952991	-0.12481999297009	0.715644112526264	-0.174416292659026	0.861538310876145	0.934621274294817	RBM22
ENSG00000086598	577.231173944549	-0.188788531259451	1.26838723160301	-0.148841399972828	0.88167878201624	0.944284003175566	TMED2
ENSG00000086619	399.377161633923	-0.879025092907067	0.523063635253735	-1.68053183907663	0.0928538849217877	0.237492329783259	ERO1B
ENSG00000086666	1202.37143741703	0.735594208710784	0.476277025772571	1.54446712502576	0.12247520948168	0.286523637193688	ZFAND6
ENSG00000086696	122.010572440629	6.58887746650178	2.18760403807882	3.01191502292536	0.00259605259360618	0.0218521197290059	HSD17B2
ENSG00000086712	395.869169964722	-0.155333537935288	0.407398100590761	-0.381281939483864	0.702994053527738	0.843421561435373	TXLNG
ENSG00000086717	195.843597529091	0.771167091169363	1.44246204660368	0.534618635537136	0.592913594616652	0.77238630610292	PPEF1
ENSG00000086730	125.733359406079	2.68892124739272	0.976004699685204	2.7550289955161	0.00586869343050191	0.0359794578859618	LAT2
ENSG00000086758	4403.15729261677	-0.465459108084023	0.854516580895001	-0.544704594961179	0.585956704067488	0.767287150671959	HUWE1
ENSG00000086827	245.898697049034	0.0785212966344607	0.376854124686577	0.208359923617038	0.834947945895898	0.920896505049937	ZW10
ENSG00000086848	61.1507727395559	-1.33476334332068	0.6975609315597	-1.91347204657267	0.0556876487565633	0.166990268073807	ALG9
ENSG00000086967	51.4288083256852	4.62300666718786	1.89513793445702	2.43940379385229	0.0147115193304658	0.0665259674861759	MYBPC2
ENSG00000086991	460.954626234414	3.66528881121052	1.02199074636306	3.58642074231505	0.000335247895883453	0.00743840261692481	NOX4
ENSG00000087008	569.377782886051	-0.28578468136845	0.465931174344372	-0.613362438713373	0.539636716343346	0.732939870398201	ACOX3
ENSG00000087053	854.286673472412	0.381012462085948	0.464463351432801	0.820328365866931	0.41202893995252	0.62672647659273	MTMR2
ENSG00000087074	354.227625931538	-0.288087312281543	0.993235954109538	-0.290049218506011	0.77177858427959	0.885175521837955	PPP1R15A
ENSG00000087076	226.396706768091	1.79707141849769	1.02839280487179	1.74745623460652	0.0805582302067813	0.216065323274453	HSD17B14
ENSG00000087077	221.439943058259	5.06576608214796	1.2462853567398	4.06469197022396	4.80959387545885e-05	0.00311156981319081	TRIP6
ENSG00000087085	122.899593976557	-1.35194503099045	1.20636244351013	-1.1206789785802	0.262424533320977	0.474774884037138	ACHE
ENSG00000087086	452.530157318941	1.02120359546918	1.41449731987437	0.721955129303376	0.470322065161346	0.678133453177484	FTL
ENSG00000087087	932.945369414124	0.422402878397533	0.87711038861507	0.481584625926612	0.630101049793219	0.798223059757039	SRRT
ENSG00000087088	103.379019326505	1.03028682472427	0.862825168735295	1.19408527017638	0.232444614493648	0.439733069537475	BAX
ENSG00000087095	1852.13580910616	-1.25982866876293	0.649284932463498	-1.94033251931926	0.0523392917279918	0.160148453315045	NLK
ENSG00000087116	618.379806876438	4.26861364539705	1.54960146060209	2.75465256966039	0.0058754489232539	0.0359947500899837	ADAMTS2
ENSG00000087128	65.3586113098778	6.81530544983159	2.36459817653335	2.88222562187004	0.00394876873485356	0.0280414109436939	TMPRSS11E
ENSG00000087152	224.252767196804	-1.75471664451291	1.0143582078087	-1.72987868684337	0.0836519519468133	0.221490232305781	ATXN7L3
ENSG00000087157	417.644138298295	0.0852879036566707	0.487156686683393	0.175072837934995	0.861022400812289	0.934512265706627	PGS1
ENSG00000087191	364.016766961184	-0.716256734551625	0.894587191760977	-0.800656147492664	0.423330736181239	0.637250899528551	PSMC5
ENSG00000087206	1033.38467727321	-0.385095973654807	0.316095490065896	-1.21828999703389	0.223113789953787	0.428986282492768	UIMC1
ENSG00000087237	29.6840004994861	5.5087614357669	1.90951368938061	2.88490282442216	0.00391534496824944	0.0279287404616868	CETP
ENSG00000087245	407.267439272887	4.41512850821338	1.28694908036342	3.43069401546687	0.000602039276142849	0.00993128961711819	MMP2
ENSG00000087250	190.359914072681	1.11919588905522	1.61006174070813	0.6951260692419	0.486976298733138	0.691396009715246	MT3
ENSG00000087253	660.349387793086	0.812730724484855	1.125291119576	0.722240414365914	0.470146679917204	0.677927842828803	LPCAT2
ENSG00000087258	2555.53972907863	-1.96770328801073	1.01400877590647	-1.94051899230527	0.0523166483153749	0.160148453315045	GNAO1
ENSG00000087263	252.162637139321	0.270809660663096	0.752778974246255	0.35974657891349	0.719036655870811	0.853703795530373	OGFOD1
ENSG00000087266	764.264680193055	1.11763838157101	0.938610656859194	1.19073694018229	0.233756871335341	0.441168719748748	SH3BP2
ENSG00000087269	455.590693485901	0.568425730920236	0.753585453583543	0.754294988335016	0.450672110995541	0.659791388110408	NOP14
ENSG00000087274	2553.23237764889	-0.547552655766565	0.590994825060067	-0.926493147737653	0.354189756499343	0.573554241521747	ADD1
ENSG00000087299	348.599119525023	-1.09050810670965	0.459245550375342	-2.37456433887793	0.0175696738963098	0.0754095654839748	L2HGDH
ENSG00000087301	742.236006107943	-1.2775127195691	0.557973309789444	-2.28955883221579	0.0220469037678204	0.0878604592435458	TXNDC16
ENSG00000087302	282.99426345061	-0.0317142844939874	0.899644052198324	-0.0352520359763309	0.971878769282093	0.98718010240099	RTRAF
ENSG00000087303	658.512703591712	0.271885934110962	1.17506114289296	0.231380244130606	0.817019411679925	0.910857142334947	NID2
ENSG00000087338	367.335515565065	-0.717345335556284	0.391837729480953	-1.83072042732208	0.0671422825138434	0.191165532163537	GMCL1
ENSG00000087365	1579.63179898357	-0.32597131180177	1.06695068509748	-0.305516755698963	0.759972610426312	0.877625778657521	SF3B2
ENSG00000087448	653.462980480025	-1.35261811380527	0.692688777230836	-1.95270684074403	0.0508543426493037	0.157051516076008	KLHL42
ENSG00000087460	3653.21782231038	-0.548159086715745	1.01838788077383	-0.538261596651387	0.590396460250185	0.770612156884023	GNAS
ENSG00000087470	910.932596641812	-1.21094188799105	0.580518737045814	-2.08596520786457	0.0369817747503216	0.126000560945463	DNM1L
ENSG00000087494	43.6422324763524	-1.182808978479	1.20806883381074	-0.979090715177164	0.327535158881292	0.547719517265587	PTHLH
ENSG00000087495	2545.13206233429	0.0900901078537166	1.30890060772403	0.0688288379744653	0.945125863129949	0.976110698260992	PHACTR3
ENSG00000087502	530.383516801914	-0.59325153206174	0.632797820419106	-0.937505650175637	0.348498518743322	0.567885978745821	ERGIC2
ENSG00000087510	33.2802097060718	6.84882730823984	2.18450469986666	3.13518543066439	0.00171745513149385	0.0172070032287603	TFAP2C
ENSG00000087586	74.007613356248	2.76290538629467	1.06608182131213	2.59164477909782	0.00955183411016458	0.0496162716815105	AURKA
ENSG00000087589	171.657711607169	2.19286990060445	0.908579599771204	2.41351434828237	0.0157995057948547	0.0700510249424958	CASS4
ENSG00000087842	287.108559813659	0.593438464033033	0.893002200124561	0.664543115291605	0.506342763390098	0.707094948956229	PIR
ENSG00000087884	1521.30984162315	-0.23864934015679	0.8858047399019	-0.269415289178989	0.787610121929143	0.893499268319276	AAMDC
ENSG00000087903	1796.70574897681	1.67093219612491	1.02318969566709	1.63306198567169	0.102455960642143	0.255079076585466	RFX2
ENSG00000087995	142.750504205149	-0.286827168177203	0.504904069571183	-0.568082504109753	0.569978947234494	0.755890120558078	METTL2A
ENSG00000088002	72.2368966565034	5.82631520437449	1.93620578157285	3.00914048487221	0.00261987941987725	0.0219426838896888	SULT2B1
ENSG00000088035	382.590915786704	-0.217972638986395	0.495267566354529	-0.440110868940614	0.659856810258362	0.817989186680514	ALG6
ENSG00000088038	503.910333460893	-0.00034996005494788	0.752193130217493	-0.000465252926262024	0.999628781886659	0.999883690839508	CNOT3
ENSG00000088053	40.4422582019788	0.325624952639297	1.23163455190909	0.264384392378861	0.791483736868474	0.896206502362345	GP6
ENSG00000088179	2082.36135449359	-0.831323377886591	0.515188769989277	-1.61362868585799	0.106607990837838	0.261978210640007	PTPN4
ENSG00000088205	410.892436745665	-0.132451856143577	0.879032164996378	-0.150679191749624	0.880228788381965	0.943825527765775	DDX18
ENSG00000088247	889.5147285016	-0.344350755648172	1.04421522342866	-0.329769905592358	0.741573828363754	0.867806303929266	KHSRP
ENSG00000088256	346.016599751395	-0.55562022367951	0.746716549834014	-0.744084517482595	0.456825345299049	0.66518372454663	GNA11
ENSG00000088280	534.868064762472	0.694824811841448	0.740136802301674	0.93877889828027	0.347844275212738	0.56722578582986	ASAP3
ENSG00000088298	201.325134354594	1.21427624860524	0.523016230919173	2.32167985775741	0.020250180310642	0.0827085677747907	EDEM2
ENSG00000088305	127.063107270639	-0.625492994302494	0.780496882117829	-0.801403578455378	0.422898044179832	0.636841585755516	DNMT3B
ENSG00000088325	257.904451639962	1.44288673092793	1.08711327612484	1.32726438230181	0.184421241611913	0.37988314127829	TPX2
ENSG00000088356	73.7494288034089	-0.68704617957419	0.53816404265671	-1.27664824313142	0.201726461642685	0.40253801990824	PDRG1
ENSG00000088367	1259.42979213686	-1.05404598256639	0.725917463977618	-1.452019044687	0.146496309880524	0.324777066363091	EPB41L1
ENSG00000088386	87.6620006602936	5.11771239100994	1.8083846203232	2.82999110559528	0.00465492981870731	0.0309714587262061	SLC15A1
ENSG00000088387	3128.07439452009	-1.17751871392273	0.994642816442947	-1.18386087393039	0.236468140440583	0.444129838639464	DOCK9
ENSG00000088448	2577.57205914145	-0.789565149426952	0.892901952126933	-0.884268589116837	0.376551240246586	0.595201678371463	ANKRD10
ENSG00000088451	116.885605408463	0.819453579608275	0.50643074822246	1.61809602296959	0.105641905474266	0.260253629175881	TGDS
ENSG00000088538	5477.17592127372	-0.923916902247333	0.749710999510014	-1.23236407475837	0.217813114485204	0.422787463768569	DOCK3
ENSG00000088543	79.8438172018284	-0.150327104418822	0.598237625348494	-0.251283266128993	0.801595111883084	0.901528568878931	C3orf18
ENSG00000088682	301.742179994425	0.301605808318377	0.70815404446211	0.425904237470629	0.670177627061989	0.824096240040766	COQ9
ENSG00000088726	51.966155874839	4.84914096170821	1.93281805614612	2.50884502361127	0.0121126613263817	0.0582352220110584	TMEM40
ENSG00000088727	250.626374038686	0.102732607055333	1.06058541356368	0.0968640580395507	0.922834352073477	0.964780512540957	KIF9
ENSG00000088756	577.77004196226	0.470625478664078	1.24868225863467	0.376897705889302	0.706249626362831	0.844974312864903	ARHGAP28
ENSG00000088766	626.409666085784	-0.893893631491895	0.548049916630582	-1.63104418843372	0.102880995850735	0.25582925844124	CRLS1
ENSG00000088808	642.560251052974	-0.603256167693934	0.703596574891128	-0.857389289860145	0.391229776343359	0.607787308845644	PPP1R13B
ENSG00000088812	1756.31894725624	-0.815862907295685	0.209023112335187	-3.90321863539844	9.49218838561263e-05	0.00413586024384791	ATRN
ENSG00000088826	445.227724717063	1.61986999299033	0.933492143521113	1.73527972809735	0.0826912706045868	0.219677901442992	SMOX
ENSG00000088827	46.7249719166145	3.67982796165992	1.19830647596365	3.0708571099899	0.00213445271350022	0.0193882915744558	SIGLEC1
ENSG00000088833	479.188177579612	-0.792245308697889	0.496461654107252	-1.59578348527747	0.110537141683678	0.267940165616783	NSFL1C
ENSG00000088836	67.6669866009725	4.15922417215635	1.8156542803427	2.29075778202187	0.0219774266362157	0.0876849711383957	SLC4A11
ENSG00000088854	2221.44089821241	-0.579694353377017	0.434845735269419	-1.33310345798345	0.182497854754496	0.377500564016027	DNAAF9
ENSG00000088876	48.8972502209978	1.97817374874072	1.16735547901508	1.6945770027222	0.0901556927423246	0.233041196277316	ZNF343
ENSG00000088881	473.988426947348	1.02540704091312	0.856040864505226	1.19784823766069	0.230976104123012	0.438121070049706	EBF4
ENSG00000088882	81.5047170106122	2.34982455575785	1.38006168573338	1.70269530706458	0.0886251035734982	0.230363248883389	CPXM1
ENSG00000088888	541.248189162387	0.466646950058377	0.651602911144612	0.716152340754064	0.47389728768719	0.680914536692843	MAVS
ENSG00000088899	415.847770783644	-1.35362438406847	1.10497116490854	-1.22503140991965	0.220563386222632	0.426065414637815	LZTS3
ENSG00000088926	46.9294529448689	4.03601297704308	1.50863841601444	2.67526859597379	0.00746694008527765	0.0422412834024915	F11
ENSG00000088930	1441.61199602762	-0.105613155987218	0.638974114124621	-0.16528550007367	0.868719271115658	0.938031737632536	XRN2
ENSG00000088970	1133.65076029573	0.185873373827656	0.454506176152722	0.408956761382268	0.682571392684302	0.831118991304167	KIZ
ENSG00000088986	399.089917085073	-0.619467715428146	0.753028680342114	-0.82263495614365	0.410715613915614	0.625280731808951	DYNLL1
ENSG00000088992	294.500059131604	-0.900998696779022	1.49196951379322	-0.603898865525943	0.545910883108723	0.738038360784191	TESC
ENSG00000089006	335.496118674329	0.252376332945884	0.810427139077392	0.311411502375395	0.755487810709512	0.875350053876231	SNX5
ENSG00000089009	145.256980605298	0.184094854507969	0.9289569331229	0.1981737236075	0.842909145288107	0.925727240714471	RPL6
ENSG00000089012	47.3905892760779	6.78610015108229	1.90347167048727	3.56511749362948	0.00036369322504715	0.00769343827427057	SIRPG
ENSG00000089022	775.893841808899	-0.630092636719759	0.554832650532637	-1.13564447967306	0.256105385414927	0.467968831403664	MAPKAPK5
ENSG00000089041	722.795299505615	1.56744750962546	1.03010749334432	1.52163489708888	0.128100588449299	0.294922296653647	P2RX7
ENSG00000089048	751.950934401159	0.0629818668256257	0.451927514072041	0.139362762532723	0.889163496355024	0.948127464743988	ESF1
ENSG00000089050	76.4133183452248	0.431149508677618	0.876332851648492	0.49199286306176	0.62272438886736	0.792919298242454	RBBP9
ENSG00000089053	824.187018821149	-0.262275092320883	0.429608710484104	-0.61049761310784	0.541532224070946	0.734229900372264	ANAPC5
ENSG00000089057	1657.42802887655	-1.12364215820724	0.347980910905743	-3.22903390097625	0.0012420916979099	0.0144787002373612	SLC23A2
ENSG00000089060	274.820663782986	0.72797810636957	0.71304718233838	1.0209396017557	0.307283055085226	0.52575771025709	SLC8B1
ENSG00000089063	337.85187535207	0.292121214937041	0.384431160334258	0.75987912812022	0.447326838732688	0.656466659438879	TMEM230
ENSG00000089091	475.141387434213	-0.533641854113339	0.679020672481808	-0.785899274852542	0.43192649942787	0.643506302328576	DZANK1
ENSG00000089094	769.670817842054	-0.289756162248517	0.566463111319757	-0.51151814912261	0.608988283226573	0.783797143763135	KDM2B
ENSG00000089101	1279.79297333193	1.83338584634762	1.25916583174834	1.45603208101826	0.14538375132159	0.323329990740109	CFAP61
ENSG00000089123	1440.41857084797	-0.725805507600684	0.411058461444861	-1.76569898366645	0.0774463633951663	0.210393240757836	TASP1
ENSG00000089127	158.221981127787	3.4541877124156	1.15625726027672	2.98738683084154	0.00281373447017114	0.0229124216915451	OAS1
ENSG00000089154	973.917361520543	0.158136565579145	0.583897037321532	0.270829539236153	0.786522139600298	0.892957722351837	GCN1
ENSG00000089157	406.502899227435	1.59838640791127	1.55992596171827	1.02465530232643	0.305525860416327	0.523834613012953	RPLP0
ENSG00000089159	572.47645428803	2.78726424023088	0.777372686076905	3.58549289182915	0.000336442167568819	0.0074429935413266	PXN
ENSG00000089163	35.8371125631688	2.1567526892959	1.3278285000503	1.62427052078954	0.104318085883051	0.258068393106305	SIRT4
ENSG00000089169	1855.1622599074	-1.95357509428852	1.41831991369746	-1.37738677672211	0.168392698948574	0.357038103307451	RPH3A
ENSG00000089177	1892.28296669866	0.212029638722877	0.448591242605999	0.472656660640842	0.636458151363173	0.802713656875831	KIF16B
ENSG00000089195	164.542213573904	-0.445020385308813	0.464395111483222	-0.958279650893549	0.33792176211071	0.557380882084022	TRMT6
ENSG00000089199	1312.7388152279	-5.28525889734939	1.0545665026847	-5.01178340473951	5.39278853605556e-07	0.000376624145331201	CHGB
ENSG00000089220	461.424606759944	-1.52119440946692	0.981243304902512	-1.55027239611898	0.121076149833088	0.284224509297131	PEBP1
ENSG00000089225	108.964576785714	4.54969883264268	1.90255199678162	2.39136635442238	0.0167857939429244	0.0731045703927652	TBX5
ENSG00000089234	334.382641311278	-0.46152417298604	0.337461750769949	-1.36763402647272	0.171426660082794	0.361432698190466	BRAP
ENSG00000089248	285.430607147438	-0.359931451158902	0.908974173888667	-0.395975442975552	0.69212314436594	0.83688542289459	ERP29
ENSG00000089250	769.571307657457	2.42778472163446	1.67235482181396	1.4517162805206	0.146580510558271	0.324846037705978	NOS1
ENSG00000089280	1208.63014674706	-0.388161847527828	0.728719163860928	-0.532663153074298	0.59426677705289	0.773188716894787	FUS
ENSG00000089289	393.089924459962	0.466341254017072	0.56869902272375	0.820014164581396	0.412208032377119	0.626952772986647	IGBP1
ENSG00000089327	68.346177597728	2.3921355035765	1.18179810161863	2.02414904906359	0.0429548181644814	0.139439788487441	FXYD5
ENSG00000089335	326.824264738643	-0.576868787207954	0.872532714764648	-0.661142874583854	0.508520691866427	0.708796130163511	ZNF302
ENSG00000089351	418.986181822137	-0.251704771088027	0.534458937568772	-0.470952496805498	0.637674658006593	0.80311502608833	GRAMD1A
ENSG00000089356	15.3650618453388	2.8018324049889	1.55696170319396	1.79955126657335	0.0719315219968829	0.199821593682636	FXYD3
ENSG00000089472	484.264071219935	3.68954864644211	1.24973767429702	2.95225847977856	0.00315458742386653	0.0244687596917239	HEPH
ENSG00000089486	307.571193971158	-0.280944308075695	0.568726086773973	-0.493988784072339	0.621314100571136	0.792224363687233	CDIP1
ENSG00000089558	63.0762908208409	-0.380640569472932	1.68019140543426	-0.226545956753392	0.820776819851439	0.912763853600855	KCNH4
ENSG00000089597	833.093487013747	0.28893451448066	1.05381338335214	0.274179963023027	0.783946325509151	0.891412408732198	GANAB
ENSG00000089639	173.470613432011	0.217403302996523	0.772577703376036	0.281399918799762	0.77840368039014	0.888971652222218	GMIP
ENSG00000089682	567.816775490129	-0.129297294755534	0.551624887521538	-0.234393512113765	0.814679494959802	0.909649946445705	RBM41
ENSG00000089685	75.8519578375647	5.19577956486633	1.81556806456092	2.86179277234802	0.00421252237221788	0.0291186569831965	BIRC5
ENSG00000089693	306.787458208553	-1.01315502286708	0.779159682609388	-1.30031756709234	0.193492149585992	0.392469265452549	MLF2
ENSG00000089723	56.441858338785	-0.459574328658563	1.09099432342642	-0.421243556259031	0.673577241762451	0.826018531508639	OTUB2
ENSG00000089737	1353.81868501018	-1.09776572921868	0.937663932713674	-1.17074539279937	0.241701133381717	0.450566820265079	DDX24
ENSG00000089775	407.386531245085	-0.381911921532617	0.461986884949376	-0.826672648022175	0.40842262838208	0.623254803277033	ZBTB25
ENSG00000089818	212.953942784475	-2.20173806535723	0.648190517237481	-3.39674525746042	0.000681924174843218	0.0104811991773949	NECAP1
ENSG00000089820	163.887820271433	1.65042064735421	0.843018134790365	1.95775224665199	0.050259091304676	0.155631588662683	ARHGAP4
ENSG00000089847	257.422556479199	-0.31827428950009	1.21129826480418	-0.26275468127707	0.792739667522742	0.89702126318483	ANKRD24
ENSG00000089876	521.994878880819	0.424929378046903	0.4196501980325	1.0125799535879	0.311260839020505	0.5300200008321	DHX32
ENSG00000089902	957.161260310214	-0.0338334578688676	0.402756847432552	-0.0840046744941651	0.933052715199053	0.97012888458539	RCOR1
ENSG00000089916	1455.87390022822	-0.638387704654646	0.421079472161113	-1.51607415431163	0.129500602801933	0.297054128157645	GPATCH2L
ENSG00000090006	571.109299397694	0.759070019503972	1.14308741996071	0.664052465497402	0.506656732149248	0.707319207132572	LTBP4
ENSG00000090013	84.2109886620076	0.724640700630122	0.857995747107128	0.844573767496361	0.398348860586262	0.614002391775739	BLVRB
ENSG00000090020	332.736584340194	-0.26819807724159	0.485375380798969	-0.552558056818031	0.580566069434876	0.763564571000687	SLC9A1
ENSG00000090054	863.541529209141	0.0870725189020947	0.417858999820561	0.208377751680557	0.834934026633302	0.920896505049937	SPTLC1
ENSG00000090060	1328.75871104652	-0.284315779903268	0.783027785778408	-0.363097945011785	0.716531719663602	0.851908422040787	PAPOLA
ENSG00000090061	441.37150648789	0.358077887272685	0.367241777798974	0.975046710150429	0.329537090504358	0.549691636147285	CCNK
ENSG00000090097	587.546699114569	0.0605205439686428	1.00596372054841	0.0601617560677533	0.952026804752292	0.978817794236197	PCBP4
ENSG00000090104	317.671593719845	3.94711718368285	1.47580302143688	2.67455556490176	0.00748283749932494	0.0422918906727319	RGS1
ENSG00000090238	187.62736986004	-0.976655518287383	0.937615521309521	-1.04163753275259	0.297579760550609	0.514648479420092	YPEL3
ENSG00000090263	120.657187189158	0.626859416528579	0.735328360643048	0.852489105656673	0.393942683086917	0.609938660044502	MRPS33
ENSG00000090266	187.365590981092	0.382212777303249	0.511975453069969	0.746545122449482	0.455338184666836	0.66398267546192	NDUFB2
ENSG00000090273	564.336673476103	-0.641824354955084	0.728406369120228	-0.88113501221891	0.378244748816129	0.596486171033992	NUDC
ENSG00000090316	724.470929686272	0.321586848096468	0.716152531165086	0.449047980844651	0.653397044683759	0.813908358907734	MAEA
ENSG00000090339	194.748874098827	4.24983509514219	1.29776477729892	3.27473450465154	0.0010576131860284	0.0132869885017505	ICAM1
ENSG00000090372	577.060035517698	-1.24777092974521	0.757650320620182	-1.64689553450441	0.0995795199219883	0.24978225284653	STRN4
ENSG00000090376	583.562572877024	2.00132071800026	1.02802929910807	1.94675455236212	0.0515641679717296	0.158439142568707	IRAK3
ENSG00000090382	42.3299936756017	5.26442541745004	1.46288248475981	3.59866597098152	0.000319853696234838	0.00725247213206163	LYZ
ENSG00000090402	99.5710845224531	4.56599582893479	1.90625611715577	2.39526881400778	0.0166081840709808	0.0725323417959477	SI
ENSG00000090432	140.938789838685	-0.526096067216223	0.857166791726316	-0.613761606602463	0.53937287140695	0.732879401263179	MUL1
ENSG00000090447	94.6824542095481	0.304987197664933	0.864547674911247	0.352770826312432	0.724260256643217	0.85705650781375	TFAP4
ENSG00000090470	338.009912516357	-0.257722655362783	0.589119010024449	-0.437471293537256	0.661769590253364	0.819248883910998	PDCD7
ENSG00000090487	208.756587295773	-0.0105456288655744	0.362010227724863	-0.0291307484096536	0.976760312514196	0.989576184604565	SPG21
ENSG00000090512	29.3135167637432	3.90478554368874	1.86884038497328	2.08941628995489	0.036670266104697	0.1253188618045	FETUB
ENSG00000090520	490.235461593581	-0.204153123447269	0.932825482402928	-0.218854573870963	0.826763333395725	0.916316806264884	DNAJB11
ENSG00000090530	1007.64530138552	0.287466076433166	0.98790916019876	0.290984321246025	0.77106331075399	0.884845145184466	P3H2
ENSG00000090534	12.6843406510627	-0.711262126267571	1.65042131642754	-0.430957913102546	0.66649897274036	0.822003474521257	THPO
ENSG00000090565	1228.89289345111	0.145353315188994	0.789584709625081	0.184088310496808	0.853944176637838	0.93092475242205	RAB11FIP3
ENSG00000090581	401.097261515638	-0.181681931032077	0.926549057889366	-0.196084524057409	0.844544009138673	0.926292859073864	GNPTG
ENSG00000090612	195.906218955561	-0.331624144573439	0.749488827623776	-0.442467095373309	0.658151236024109	0.81708966585922	ZNF268
ENSG00000090615	1032.38247475913	-0.858392459115744	0.684725682686266	-1.25362971014635	0.209976627169846	0.413082869026523	GOLGA3
ENSG00000090621	600.281567803576	0.645106450992415	0.968111668637806	0.666355413213974	0.505183954313218	0.706096586092804	PABPC4
ENSG00000090661	754.232849918251	0.221020171588594	0.956162839860468	0.23115327470878	0.817195728376627	0.910936901897486	CERS4
ENSG00000090674	104.301540087527	-0.931240833832255	0.50918402149908	-1.82888856388424	0.0674163037833765	0.191602768820292	MCOLN1
ENSG00000090686	1321.95267405283	-0.699399850038807	0.433903063179789	-1.61188041613112	0.106987964553366	0.262445491023643	USP48
ENSG00000090776	136.419125204188	-0.14686093394175	1.2031566728115	-0.122063017444411	0.902849110616558	0.954890382489761	EFNB1
ENSG00000090857	590.139203183307	0.319417074712531	0.471869173002732	0.676918716007502	0.498457528526103	0.700387526832322	PDPR
ENSG00000090861	911.724628069384	-1.24537788602882	0.933281391821542	-1.33440771126716	0.182070274208461	0.376982443990938	AARS1
ENSG00000090863	2652.86018083844	-0.277913756828326	0.809353123940803	-0.34337762913071	0.731314386958724	0.861673118368912	GLG1
ENSG00000090889	248.901261605612	3.8213648989845	1.00272486870363	3.81098047755106	0.000138416699346617	0.00494355600308927	KIF4A
ENSG00000090905	3732.19771519485	-0.274056009341719	0.673385142624376	-0.406982560193776	0.684020797129978	0.832050944932401	TNRC6A
ENSG00000090924	241.872823162051	1.00133850969354	0.779719263007332	1.28422953901567	0.19906165247538	0.398991558741726	PLEKHG2
ENSG00000090932	71.3018264519103	-0.431752219407994	1.75095599124411	-0.246580851584523	0.805232625251986	0.90324955018095	DLL3
ENSG00000090971	89.9924586317372	-2.00054237681955	1.03045152012466	-1.94142309244934	0.0522069795519785	0.159938982245239	NAT14
ENSG00000090975	950.282185873309	-0.621048362514285	0.561341124836063	-1.10636533657793	0.268568422549571	0.481799508308589	PITPNM2
ENSG00000090989	907.68294833853	-0.686298117968655	0.63747883003768	-1.07658181829833	0.281667130490256	0.496809501143637	EXOC1
ENSG00000091039	1919.68376928372	-0.885858655453896	0.409333997214776	-2.16414629979803	0.0304531230920699	0.109888211542135	OSBPL8
ENSG00000091073	107.73691480135	1.11466709649293	0.586726680035911	1.8998063909838	0.0574585319322973	0.171011079710417	DTX2
ENSG00000091106	68.6817570588743	3.80317636421775	1.48335884327278	2.56389502881628	0.0103504842946052	0.0525004501345586	NLRC4
ENSG00000091127	474.201063640221	-0.374450783707466	0.57246810280963	-0.654098947818561	0.513048059328885	0.712800377510213	PUS7
ENSG00000091128	256.97400232443	4.6366229102708	1.45214281337641	3.19295242007919	0.00140826148602668	0.0154818922219807	LAMB4
ENSG00000091129	11402.113553398	-0.46741546014254	1.02057370301934	-0.457992851236226	0.646957577232696	0.809350698975303	NRCAM
ENSG00000091136	1449.28236545529	2.50258784728531	1.39567868044955	1.7930974244582	0.0729573474052787	0.201722822167905	LAMB1
ENSG00000091137	185.344937406676	1.16877683032683	1.69752223567507	0.688519305234329	0.491125817458325	0.694445742607731	SLC26A4
ENSG00000091138	1276.8989107566	0.161065001359978	1.16459044309482	0.138301840200542	0.890001871217912	0.948531087714024	SLC26A3
ENSG00000091140	645.449501018476	-0.556224219372833	0.749996495074882	-0.741635758334173	0.458308052148129	0.666331149658185	DLD
ENSG00000091157	2807.93798240782	-0.81327074184171	0.379091975888494	-2.1453124665475	0.0319278724111393	0.113598842668608	WDR7
ENSG00000091164	559.865396472454	-1.09542401780186	0.578961894500862	-1.8920485583015	0.0584845113241969	0.17314262128462	TXNL1
ENSG00000091181	158.497561932304	4.61601791671805	1.58951090657894	2.90404922521292	0.00368370237527609	0.0268779532124866	IL5RA
ENSG00000091262	119.103468947671	4.09974400862957	1.36560684012246	3.00214079790487	0.00268088149754929	0.0221917369630481	ABCC6
ENSG00000091317	283.008832445616	0.738940745970417	0.848927643813926	0.870440197530407	0.384059887226382	0.601654693382745	CMTM6
ENSG00000091409	849.785644304548	2.42285018968128	0.954446896755513	2.53848610951261	0.0111333222384905	0.0550516428909005	ITGA6
ENSG00000091428	2354.88593788591	-0.0320481483122902	0.859668275488526	-0.0372796684791911	0.970262016425917	0.98639353915661	RAPGEF4
ENSG00000091436	870.987535140758	2.54746592315698	0.561414565584339	4.53758430814046	5.69022846059747e-06	0.00122287534202646	MAP3K20
ENSG00000091482	53.2171728767423	6.21189855694172	2.13405414665861	2.91084392899214	0.00360454017487827	0.0264789649294166	SMPX
ENSG00000091483	259.469027343514	-0.528949521010955	0.931053970099686	-0.568119075797852	0.569954115715203	0.755890120558078	FH
ENSG00000091490	1280.82847935056	1.4879996622648	0.863680569840378	1.72285879088354	0.0849140640622932	0.223787714135921	SEL1L3
ENSG00000091513	930.796848551115	0.375964739807663	1.36861374313574	0.274704781895774	0.7835430570356	0.891274306461069	TF
ENSG00000091527	669.615942069525	-0.0957374432693613	1.13460915664242	-0.0843792267221526	0.932754923051089	0.97012888458539	CDV3
ENSG00000091536	94.5161639349194	2.16730330838749	1.3423788545195	1.6145243208284	0.106413745856552	0.261625234879043	MYO15A
ENSG00000091542	543.176694222425	-0.330511553105942	0.642833506179868	-0.51414798688708	0.607148529506403	0.782305716347618	ALKBH5
ENSG00000091583	53.8898936216866	6.20807730119005	1.95412793752718	3.17690422513787	0.00148856185481154	0.0159147495381694	APOH
ENSG00000091592	687.739062430374	0.605208699785827	0.729426920010016	0.829704365418152	0.406705952692542	0.62212828946064	NLRP1
ENSG00000091622	506.587185706614	-0.869174793124803	1.25563340265923	-0.692220190450518	0.488799061062396	0.692846016729576	PITPNM3
ENSG00000091640	199.854684105221	0.43724547012025	0.882918906745607	0.495227213710842	0.620439742924834	0.791637776512781	SPAG7
ENSG00000091651	53.9505944794354	-1.1099686504595	0.939178575552901	-1.18185048014544	0.237265033772624	0.445146401141724	ORC6
ENSG00000091656	1759.98332145932	1.32294308314142	1.54144717639641	0.858247433580045	0.39075584898404	0.60764291133396	ZFHX4
ENSG00000091664	91.4765155981161	-1.63496589779655	1.97647134072323	-0.827214573826445	0.408115452688636	0.623019169346598	SLC17A6
ENSG00000091732	168.051285000279	0.491293310621289	0.463925455895028	1.05899192290163	0.289603458220098	0.505636475991607	ZC3HC1
ENSG00000091831	963.621839839532	2.2689837529623	1.29148945760887	1.75687361564934	0.0789393537499894	0.213049712372231	ESR1
ENSG00000091844	860.827258345826	-0.212087056388946	0.954380504184882	-0.222224841621305	0.824138856736909	0.914828904680173	RGS17
ENSG00000091879	260.474096015594	3.79219695819224	1.0370290906911	3.65678937286613	0.00025539406710881	0.00660987974185617	ANGPT2
ENSG00000091947	123.646139680029	0.219101261433523	0.57615899902136	0.380279162185577	0.703738201889026	0.843824787015144	TMEM101
ENSG00000091972	413.618170594276	-2.18516352801397	0.708731533003866	-3.0832034786888	0.00204785079398225	0.0190169690795469	CD200
ENSG00000091986	677.609246897165	3.0454193984483	0.996085845630115	3.05738648110374	0.00223276193564507	0.0199805467158275	CCDC80
ENSG00000092010	271.413037415402	2.67522694130544	1.4202605896742	1.88361696491144	0.0596168054138137	0.175548875872812	PSME1
ENSG00000092020	319.470540729637	0.22334243395546	0.440719181277325	0.506768126833402	0.612317522708057	0.786271364386482	PPP2R3C
ENSG00000092051	361.91473496168	0.483490393831151	1.58870179514965	0.304330488772191	0.760876119366858	0.878316248319038	JPH4
ENSG00000092054	87.3729105093252	0.520177943964576	1.04809255173455	0.496309169551584	0.619676297832296	0.791396131600423	MYH7
ENSG00000092068	289.021210318908	0.56715760068907	0.915432486121213	0.619551533605912	0.535553083867455	0.729654909823106	SLC7A8
ENSG00000092094	314.728569519425	-0.524049525798785	0.654558976323827	-0.800614680654115	0.423354749152437	0.637250899528551	OSGEP
ENSG00000092096	895.916002114709	-2.82946834642676	1.12779434924136	-2.50885132411781	0.0121124452926891	0.0582352220110584	SLC22A17
ENSG00000092098	103.702344004123	0.344190206658775	0.753071253083233	0.45704865940585	0.647636071040449	0.80984860089771	RNF31
ENSG00000092108	1388.73378664571	-0.412867289413734	0.524778692731115	-0.786745527462332	0.431430846923654	0.643027578105495	SCFD1
ENSG00000092140	539.155564547256	-0.783067615319251	0.596820979535381	-1.31206449198361	0.189498375382662	0.386987646112786	G2E3
ENSG00000092148	2239.58641674885	-0.717218369155217	0.724620407135003	-0.989784944079822	0.322279245395032	0.542483721247365	HECTD1
ENSG00000092199	3056.79634364124	-0.777794567818208	0.726290594487413	-1.07091372753787	0.284208222837718	0.49967708679542	HNRNPC
ENSG00000092200	231.779213825903	2.1009944707216	1.72905066334758	1.21511446440436	0.224322437574452	0.430511294119483	RPGRIP1
ENSG00000092201	819.302171639609	-0.48660466228047	0.898464803315699	-0.541595686870206	0.588097063756838	0.768963984014827	SUPT16H
ENSG00000092203	357.923354760495	-0.105549502685938	0.778607132019336	-0.135561952036314	0.892167585591933	0.949469070169089	TOX4
ENSG00000092208	73.2644572626758	-0.902613790637217	0.524571189603551	-1.72066977471518	0.0853107640912422	0.224559736588951	GEMIN2
ENSG00000092295	32.6586255500694	3.60346457946727	1.05632014036928	3.41133756874837	0.000646450046420875	0.0102279575439459	TGM1
ENSG00000092330	113.572996276364	0.241817380050438	1.06158633389832	0.227788708585241	0.819810505200475	0.912081639696595	TINF2
ENSG00000092345	125.873255586974	7.35945220256054	2.03286353472743	3.62023917338225	0.000294330820526235	0.00698836500751728	DAZL
ENSG00000092377	153.403334784062	-1.25275264543648	1.57878548733408	-0.793491361231009	0.427491600461376	0.640341474888483	TBL1Y
ENSG00000092421	1775.01224450964	1.49175483481055	0.702199487556622	2.12440319488308	0.0336364430798199	0.117952630708972	SEMA6A
ENSG00000092439	1308.63530910478	-0.363874434136504	0.428145011968593	-0.849885959113303	0.395388492604143	0.611091351375554	TRPM7
ENSG00000092445	557.784108489876	-1.83054961484955	0.81744053037013	-2.23936732623313	0.0251320255044535	0.0963229082593061	TYRO3
ENSG00000092470	142.846708841945	0.903452123839163	0.781983846570842	1.15533348649206	0.247953888065019	0.457847883855392	WDR76
ENSG00000092529	353.807415365481	1.88626920964207	0.716818552747131	2.63144585531882	0.0085022413650106	0.0461222059777162	CAPN3
ENSG00000092531	468.240663533432	1.35186211786658	0.499960766426014	2.70393640591123	0.00685234020061737	0.0397538811789526	SNAP23
ENSG00000092607	293.012654163925	4.38148234900867	1.46920410582067	2.98221488195559	0.002861710631239	0.0231259931338534	TBX15
ENSG00000092621	503.107387221244	3.04014546032339	0.691092041473029	4.39904568115625	1.08727940380867e-05	0.00169210048407517	PHGDH
ENSG00000092758	1729.06006666591	4.91984219510757	2.07664021127669	2.36913557215716	0.0178297165020211	0.075993141110632	COL9A3
ENSG00000092820	1963.44826748585	2.35329829070173	1.31760609423612	1.78604083648084	0.0740926463755957	0.2039890606312	EZR
ENSG00000092841	908.058136670991	0.569021367092852	1.33205025678771	0.427177101008989	0.66925033876538	0.823383374305645	MYL6
ENSG00000092847	918.991928077596	-0.884850337014045	0.4732251969521	-1.86982929631198	0.0615075266874361	0.179229631720252	AGO1
ENSG00000092850	93.0705312916732	-0.228967930096152	1.25666176760745	-0.182203307204994	0.855423177664428	0.931751166232431	TEKT2
ENSG00000092853	226.565549032794	0.703653097605285	1.19620144112035	0.588239633741161	0.556371458006219	0.745928772050739	CLSPN
ENSG00000092871	100.198513324632	0.931468963562763	0.764727282662646	1.21804071161101	0.223208502241891	0.429050810360667	RFFL
ENSG00000092929	88.7200213438327	3.37118978565444	0.931098101172681	3.62066014462768	0.000293852299247409	0.00698836500751728	UNC13D
ENSG00000092931	400.344117379105	-0.107335515957441	0.550545587083719	-0.194962085748439	0.845422629209158	0.926663405088824	MFSD11
ENSG00000092964	5577.17290886516	-1.72422435479207	0.764572639430984	-2.25514786413922	0.0241240491370986	0.0937532817338963	DPYSL2
ENSG00000092969	1769.52529700306	1.8004486824527	1.02966126318993	1.74858348742269	0.0803630426639462	0.215695725566808	TGFB2
ENSG00000092978	1631.75867230713	-0.592480529588053	0.478309649654164	-1.23869658497678	0.215457883876607	0.419810947016334	GPATCH2
ENSG00000093000	341.034961608506	-0.981428267227123	0.619271045277795	-1.58481213470407	0.113009024504203	0.271702548276063	NUP50
ENSG00000093009	84.247485270666	3.11482407058252	1.32733790894454	2.34667001491679	0.0189420222208345	0.0789562744415716	CDC45
ENSG00000093010	600.578582958609	1.07044541950505	0.821851862476564	1.30247976354203	0.192752431315399	0.391595285831026	COMT
ENSG00000093072	210.010325182111	2.68130830483001	0.765395927120264	3.50316510687247	0.000459764385122899	0.00861183670285909	ADA2
ENSG00000093144	598.646979354719	0.324209279657215	0.583451337384535	0.55567492759647	0.57843309945281	0.761728208850835	ECHDC1
ENSG00000093167	1584.34255125619	-0.516193507327319	0.398517300855202	-1.29528506345795	0.195221909884619	0.394045278136071	LRRFIP2
ENSG00000093183	410.848543438692	-0.535708831017546	0.370583447330823	-1.44558218904827	0.148294425245592	0.327486161859632	SEC22C
ENSG00000093217	452.068679216598	-0.200141133798909	0.688147994106262	-0.290840248773584	0.771173501191785	0.884845145184466	XYLB
ENSG00000094631	444.447565821581	0.0220388428868658	0.77579624586988	0.0284080298199358	0.977336719917042	0.989659894194904	HDAC6
ENSG00000094755	83.5330632461848	7.77001558238992	2.10025501579651	3.69955816029473	0.0002159751435173	0.00606120246346353	GABRP
ENSG00000094804	67.2135314033491	-0.48323513803939	1.00653005610327	-0.480100057727249	0.631156247187533	0.799000920452464	CDC6
ENSG00000094841	204.805200440743	0.226309695769378	0.507879248510323	0.445597445521103	0.655888056129029	0.815603674614839	UPRT
ENSG00000094880	155.651365328516	-0.361791612573271	0.578330269952197	-0.625579588983257	0.531590730044251	0.726842416462911	CDC23
ENSG00000094914	158.77533755433	0.840282501025947	0.745505259521319	1.12713155312343	0.259686864437748	0.472010606461122	AAAS
ENSG00000094916	2392.52272090977	-0.724562283833357	1.09396066139286	-0.662329377466669	0.507760153340047	0.707999587894961	CBX5
ENSG00000094963	88.0676058388793	4.47846005628785	1.3708016106732	3.2670373461908	0.00108679342490587	0.013465429139382	FMO2
ENSG00000094975	1296.22101963995	-0.123332371574366	0.609182077145533	-0.202455679839218	0.839560503280328	0.923765508547114	SUCO
ENSG00000095002	793.757102568544	-0.469554190008285	0.523835804344255	-0.896376662523249	0.370051627188297	0.589272878378776	MSH2
ENSG00000095015	1126.70278412325	1.30245164503839	0.690445114592595	1.88639417893037	0.0592418564135056	0.174734324457978	MAP3K1
ENSG00000095059	166.737245872089	-0.452266842114593	0.797812193811239	-0.566883842617225	0.570793102279691	0.756533172801034	DHPS
ENSG00000095066	453.224596985029	0.413074175980745	0.733109893422387	0.563454646686577	0.573125334835978	0.75834547543158	HOOK2
ENSG00000095110	74.8387691158641	5.11979340229566	1.89145614552309	2.70679995114546	0.00679351807652768	0.0395300530654565	NXPE1
ENSG00000095139	736.348803913082	0.322595403407654	1.03066727469448	0.312996649188537	0.754283207904721	0.874862787345924	ARCN1
ENSG00000095203	974.311148308661	-0.461509655598291	0.915358006094945	-0.504184868133901	0.614131472837647	0.787475955032535	EPB41L4B
ENSG00000095209	362.21124069385	0.496510157631823	0.552435902936422	0.898765187042821	0.368777746835525	0.58792344667426	TMEM38B
ENSG00000095261	263.429024417085	0.368987330403338	0.638246884673318	0.578126332088877	0.563178830342443	0.75106249404433	PSMD5
ENSG00000095303	140.823476003736	2.59430153440614	0.907690630934977	2.85813408885124	0.00426140274302061	0.0293347361261396	PTGS1
ENSG00000095319	534.380272319563	0.729630058436797	0.582571296918293	1.25243049614085	0.210413039753018	0.413696172714554	NUP188
ENSG00000095321	204.119952488791	0.467160817803657	0.883662406715648	0.52866435671964	0.597038307187452	0.774482188376834	CRAT
ENSG00000095370	126.916463777786	0.0166684163808728	0.924896911044584	0.01802191809901	0.985621368135145	0.993166047605613	SH2D3C
ENSG00000095380	131.620087941043	-0.217624708400705	0.69332979900145	-0.313883391012665	0.753609605408791	0.874418866022241	NANS
ENSG00000095383	210.889944377967	1.78925445380248	0.769224734591526	2.32604903787007	0.0200159347862657	0.0820272523672591	TBC1D2
ENSG00000095397	1132.37722287007	1.04249196918448	0.665265391011943	1.56703171887347	0.117107277755057	0.278383882825247	WHRN
ENSG00000095464	74.4922574385458	5.65606202532415	1.99035501547329	2.84173525896293	0.00448687336907959	0.0302416506348913	PDE6C
ENSG00000095485	334.950909587914	-0.798940731519944	0.460355135105607	-1.735487823627	0.0826544363782045	0.219662464974604	CWF19L1
ENSG00000095539	127.165891052643	-1.08841901861846	0.879502143262348	-1.23753992751078	0.215886700724001	0.420424804052049	SEMA4G
ENSG00000095564	1287.32306224167	-0.632045129236018	0.530510764823418	-1.19138982871798	0.233500584035331	0.440935130047033	BTAF1
ENSG00000095574	290.179476077923	-0.612711486951053	0.619608832818739	-0.988868225399067	0.322727618515515	0.542973266884902	IKZF5
ENSG00000095585	285.787291515585	3.27655345649886	1.30486319181144	2.51103217338077	0.0120378725130335	0.0580287718134727	BLNK
ENSG00000095587	271.980535049866	4.27216247543276	1.54500798129541	2.76513942138395	0.00568984711751737	0.0353972167698982	TLL2
ENSG00000095627	49.6472256248929	3.03990016040736	1.8346805742626	1.65690976568451	0.0975377196852241	0.246063499496248	TDRD1
ENSG00000095637	8421.41507999211	0.532475391719099	0.868207600207126	0.6133042276894	0.539675198493853	0.732939870398201	SORBS1
ENSG00000095713	478.341429994522	0.261916957822624	1.35522040119914	0.193265211762509	0.846751269662808	0.927434825495615	CRTAC1
ENSG00000095739	174.059588991738	1.96485567891641	1.21554300924999	1.61644274531163	0.105998622833282	0.260852733734314	BAMBI
ENSG00000095777	1242.59247502332	6.72241294672437	1.73793908578826	3.86803714911294	0.000109714953069208	0.00444861865591796	MYO3A
ENSG00000095787	2121.76839190469	-0.560235901488267	0.598714572428727	-0.935731193606381	0.349411605677306	0.5688827720696	WAC
ENSG00000095794	753.830529079523	0.799925101566664	0.634817947675085	1.26008583168806	0.207638400794044	0.409904963247737	CREM
ENSG00000095906	72.7540132468308	0.424185265827042	0.817098742812875	0.519135868899734	0.603665996794346	0.77966455235215	NUBP2
ENSG00000095951	1082.18019216212	-1.16696860465887	0.499993538533203	-2.33396737102309	0.0195974305117908	0.0807925170560849	HIVEP1
ENSG00000095970	55.2719792872542	2.07715634946202	1.11069876548427	1.87013474221011	0.0614651090203957	0.17919596636582	TREM2
ENSG00000096060	2504.28247351538	1.5318622235521	1.27516881795978	1.20130150767254	0.229634265822905	0.43657322634475	FKBP5
ENSG00000096063	742.520016436103	-1.35581669338309	0.617208254805446	-2.19669241755437	0.0280424207630721	0.104211189900632	SRPK1
ENSG00000096070	476.901929016739	-1.4545250337358	0.52757424415411	-2.75700538806234	0.00583333903044881	0.0358903950641627	BRPF3
ENSG00000096080	196.615075015906	-0.110200078525503	0.567896575045783	-0.1940495565	0.846137078836828	0.927105847150255	MRPS18A
ENSG00000096088	33.4089113971068	3.31408430571742	1.97955513787162	1.67415609816287	0.0940999250562142	0.23981912130114	PGC
ENSG00000096092	141.994029101846	-1.68214021035761	0.543022602864504	-3.09773516145393	0.00195005611804488	0.0184156321315312	TMEM14A
ENSG00000096093	781.852818656693	1.34770760883512	0.568721841631777	2.36971311839945	0.0178018921569373	0.0759334422263422	EFHC1
ENSG00000096384	5571.62091804294	-1.19909559976106	1.43317688295358	-0.836669649101436	0.402778283885965	0.618295013917146	HSP90AB1
ENSG00000096401	709.771739605621	-0.446454072691474	0.716185631717801	-0.623377589439535	0.533036421323345	0.727520306022405	CDC5L
ENSG00000096433	301.349942172596	5.55903331746954	1.23537726061181	4.49986695943916	6.79960049455394e-06	0.00129399643472735	ITPR3
ENSG00000096654	157.081501742628	-2.02498654280039	0.652006387579362	-3.10577715399131	0.00189779678975871	0.0180837943130212	ZNF184
ENSG00000096696	850.018930985182	5.71921472513127	1.73021773083713	3.30548844992136	0.000948110116559845	0.0124279179529255	DSP
ENSG00000096717	368.185988724911	-0.459975395866003	0.625100892296352	-0.735841848147508	0.461826950246581	0.669794567671092	SIRT1
ENSG00000096746	999.80603563315	-0.665515077730026	0.911374579126199	-0.73023221513168	0.465248254014707	0.672693934049093	HNRNPH3
ENSG00000096872	730.671480963702	0.823912492292583	0.728116276503687	1.13156719452681	0.257816438652753	0.4700155280702	IFT74
ENSG00000096968	1484.7896212088	0.328698454780245	0.573390331767564	0.573254267763779	0.566472545183219	0.753637025232016	JAK2
ENSG00000096996	53.2584638556194	3.18416304406329	1.57022632156642	2.02783700688881	0.0425768860149105	0.138784272683218	IL12RB1
ENSG00000097007	1638.13973683362	0.583104822143032	0.391028515830766	1.49120792611298	0.13590691335752	0.308092420666537	ABL1
ENSG00000097021	522.546846743775	-0.69502038955386	0.859709597543617	-0.808436234211749	0.418839500120745	0.633358831663392	ACOT7
ENSG00000097033	966.846069422352	-0.497091742442079	0.834341641803296	-0.595789203769927	0.551316056986345	0.742347590204063	SH3GLB1
ENSG00000097046	248.064266480204	-1.32456436281772	0.651518930104449	-2.03304048679809	0.042048432781553	0.137647544956424	CDC7
ENSG00000097096	125.326474268537	0.0621107793215059	0.988666846235656	0.0628227593126971	0.949907642352885	0.978097900523592	SYDE2
ENSG00000099139	2475.88727110568	1.0725970200328	0.699106142781874	1.53424058865331	0.124970475675276	0.290402553836022	PCSK5
ENSG00000099194	1586.65612320455	0.585547127062404	1.19876930865587	0.48845688893967	0.625226254892239	0.794900321236804	SCD
ENSG00000099203	52.7064465031685	0.127403830539137	1.09643496497574	0.11619825580987	0.907495419052297	0.957112142121816	TMED1
ENSG00000099204	3297.05016825646	0.514531012210586	0.682022039260386	0.754419919873213	0.450597114082321	0.659791388110408	ABLIM1
ENSG00000099219	403.441538437413	0.606272298270524	0.427080282298347	1.41957454698646	0.155731579867482	0.338737071639808	ERMP1
ENSG00000099246	649.280306459265	-1.19099201634071	0.621175264934629	-1.91732041433756	0.0551972380019948	0.165952847432866	RAB18
ENSG00000099250	1346.9954162107	2.21053531227891	0.959767225970376	2.30319941384115	0.0212676257987725	0.085629523733025	NRP1
ENSG00000099256	855.142850142358	1.15004072423543	0.735855173385003	1.56286286463834	0.118084853910267	0.279494245949865	PRTFDC1
ENSG00000099260	476.234280229583	-1.99409265977725	0.918493601953837	-2.1710468701528	0.0299276295742026	0.108688698975226	PALMD
ENSG00000099282	242.460684483053	2.50549371668014	1.13944556730006	2.19887091457731	0.0278871022769626	0.103905135859799	TSPAN15
ENSG00000099284	419.472060649319	-0.427088675351135	0.64052554454643	-0.666778521149481	0.504913614375541	0.705957311133997	MACROH2A2
ENSG00000099290	309.306747795966	-0.363153813906499	0.572406819069861	-0.634433067196177	0.525798235177379	0.722409255546676	WASHC2A
ENSG00000099308	497.230082998727	-2.65601897668926	0.782749889547434	-3.39318984538587	0.000690837417442297	0.0105673556734485	MAST3
ENSG00000099326	321.430606247537	0.208872582707487	0.807467897269105	0.258676020946348	0.795885222501306	0.898711872227626	MZF1
ENSG00000099330	25.2460044261756	-0.161355551017675	0.944838389227971	-0.170775820349043	0.864400042318156	0.935814862559662	OCEL1
ENSG00000099331	1840.27218838944	1.4930665146248	0.686687760622328	2.17430191747071	0.0296824685170688	0.108197385239638	MYO9B
ENSG00000099337	64.1893382539515	1.98529520994783	1.55573196944138	1.27611648339443	0.201914345586348	0.402835190774731	KCNK6
ENSG00000099338	168.442552096735	0.389684867447203	0.690843362161528	0.564071233496327	0.572705654450948	0.757999246568814	CATSPERG
ENSG00000099341	200.886590061214	-0.685620668369966	1.00849115308024	-0.679847975141744	0.49660072586631	0.698661623304245	PSMD8
ENSG00000099364	333.118380217337	-0.75768495330161	0.873740098254833	-0.867174294524165	0.385846518397132	0.603047400342702	FBXL19
ENSG00000099365	355.681177144195	-2.42305634252536	1.11538847719632	-2.17238782008581	0.0298264229350202	0.108435407853953	STX1B
ENSG00000099377	29.0729700983849	2.11631951501619	1.35334690338263	1.56376721277193	0.1178722467529	0.279239339054097	HSD3B7
ENSG00000099381	436.676149030837	-0.0108720062952494	0.635779988888151	-0.0171002650056073	0.986356627499997	0.993225004873024	SETD1A
ENSG00000099385	500.904648896361	0.705381529280058	0.717309181025098	0.983371672828731	0.325424546727169	0.545617420235472	BCL7C
ENSG00000099622	1200.53102413971	-0.278628033647972	0.788170810289392	-0.353512246343744	0.723704449447653	0.856818033379456	CIRBP
ENSG00000099624	142.283570749734	-0.600041928968571	1.21529592401186	-0.493741414838081	0.621488812653109	0.792224363687233	ATP5F1D
ENSG00000099625	194.104650325584	-0.95985700111727	1.28156592421961	-0.748972006025953	0.453874078312324	0.662501733988886	CBARP
ENSG00000099715	377.694725390828	-2.24710999560656	1.59116291770768	-1.41224381903261	0.157878182266205	0.34227279417082	PCDH11Y
ENSG00000099783	1740.31798762711	-0.30272925353282	0.736476095366605	-0.411051024517132	0.681035120741556	0.830030368469065	HNRNPM
ENSG00000099785	127.568150463138	-0.139353897237963	0.706829389519157	-0.197153513003701	0.843707407805057	0.926115707285776	MARCHF2
ENSG00000099795	181.445778704107	-0.0755615825322902	0.932308807170323	-0.0810478051383311	0.935403934520973	0.971074105828172	NDUFB7
ENSG00000099797	257.125567161288	0.135622592015147	0.543605066537182	0.249487358311571	0.802983818414631	0.902154971493946	TECR
ENSG00000099800	76.8036945455688	-0.296047494680174	1.13185869601039	-0.261558704919342	0.793661684551278	0.897720707517551	TIMM13
ENSG00000099804	223.82379713513	-0.763342150971905	0.869169507021165	-0.878243133020216	0.379811789097177	0.597959420455383	CDC34
ENSG00000099812	26.2528529692141	4.56776797797809	1.85782421305495	2.45866532790365	0.0139454550411924	0.0641267655763437	MISP
ENSG00000099814	378.107847267222	-2.19376398751063	0.904121004400758	-2.42640528959354	0.0152492299831476	0.0682551573206732	CEP170B
ENSG00000099817	180.160374781237	-1.05969833782356	0.937614119024394	-1.13020731697833	0.258388877328462	0.47060274742604	POLR2E
ENSG00000099821	205.270587306252	0.279162154113239	0.847121236127133	0.329542150766414	0.741745939743266	0.867860376142978	POLRMT
[truncated: 18,680 more rows]
