# Supplementary material for: Associations in cell type-specific hydroxymethylation and transcriptional alterations of pediatric central nervous system tumors
Source: Nat Commun. 2024 Apr 30;15:3635. doi: 10.1038/s41467-024-47943-9 (PMC11061294; doi:10.1038/s41467-024-47943-9)
Supplement: Supplementary file 4 — Supplementary Data 1–21 [file 41467_2024_47943_MOESM4_ESM.zip › SupplementaryData_03302024/SD19. EPN_CellDMC_Results.csv]

	ProbeID	DHMC	DHMC_NEU	DHMC_PROG	DMC	DMC_NEU	DMC_PROG
1	cg00000155	1	0	-1	0	0	0
2	cg00000158	1	0	-1	0	0	0
3	cg00000622	1	0	-1	0	0	0
4	cg00001534	1	0	-1	0	0	0
5	cg00001747	1	0	-1	0	0	0
6	cg00002028	1	1	-1	0	0	0
7	cg00002464	1	0	-1	0	0	0
8	cg00002684	1	0	-1	0	0	0
9	cg00002934	1	0	-1	0	0	0
10	cg00003555	1	0	-1	0	0	0
11	cg00004072	1	0	-1	0	0	0
12	cg00004806	1	0	-1	0	0	0
13	cg00006040	1	0	-1	0	0	0
14	cg00006397	1	0	-1	0	0	0
15	cg00006735	1	0	1	0	0	0
16	cg00006899	1	0	-1	0	0	0
17	cg00007324	1	0	-1	0	0	0
18	cg00007987	1	0	-1	0	0	0
19	cg00008345	1	0	-1	0	0	0
20	cg00008493	1	0	-1	0	0	0
21	cg00008916	1	0	1	0	0	0
22	cg00009292	1	0	-1	0	0	0
23	cg00010108	1	0	1	0	0	0
24	cg00010506	1	0	-1	0	0	0
25	cg00011461	1	0	-1	0	0	0
26	cg00011578	1	-1	1	0	0	0
27	cg00012100	1	0	-1	0	0	0
28	cg00012576	1	0	-1	0	0	0
29	cg00012992	1	0	-1	0	0	0
30	cg00013006	1	0	-1	0	0	0
31	cg00013410	1	0	-1	0	0	0
32	cg00013475	1	0	-1	0	0	0
33	cg00013569	1	0	-1	0	0	0
34	cg00014085	1	0	1	0	0	0
35	cg00014176	1	0	-1	0	0	0
36	cg00014380	1	0	-1	0	0	0
37	cg00014806	1	0	-1	0	0	0
38	cg00014900	1	0	-1	0	0	0
39	cg00014991	1	0	-1	0	0	0
40	cg00015343	1	0	-1	0	0	0
41	cg00015530	1	0	-1	0	0	0
42	cg00016066	1	0	-1	0	0	0
43	cg00017002	1	0	-1	0	0	0
44	cg00017188	1	-1	1	0	0	0
45	cg00017546	1	0	-1	0	0	0
46	cg00017842	1	0	-1	0	0	0
47	cg00018024	1	0	-1	0	0	0
48	cg00018128	1	0	-1	0	0	0
49	cg00019082	1	0	-1	0	0	0
50	cg00020799	1	0	-1	0	0	0
51	cg00021581	1	0	-1	0	0	0
52	cg00021933	1	0	-1	0	0	0
53	cg00022138	1	0	1	0	0	0
54	cg00023185	1	-1	1	0	0	0
55	cg00023673	1	0	-1	0	0	0
56	cg00023695	1	0	-1	0	0	0
57	cg00023808	1	0	-1	0	0	0
58	cg00023916	1	-1	1	0	0	0
59	cg00024367	1	0	-1	0	0	0
60	cg00024705	1	0	-1	0	0	0
61	cg00025216	1	0	1	0	0	0
62	cg00025405	1	0	-1	0	0	0
63	cg00026302	1	0	1	0	0	0
64	cg00026474	1	0	-1	0	0	0
65	cg00027586	1	0	-1	0	0	0
66	cg00027995	1	0	-1	0	0	0
67	cg00029229	1	0	-1	0	0	0
68	cg00029465	1	0	-1	0	0	0
69	cg00029694	1	0	-1	0	0	0
70	cg00031256	1	0	-1	0	0	0
71	cg00031402	1	0	-1	0	0	0
72	cg00031663	1	0	-1	0	0	0
73	cg00032879	1	0	-1	0	0	0
74	cg00033334	1	0	-1	0	0	0
75	cg00034003	1	0	-1	0	0	0
76	cg00034425	1	0	-1	0	0	0
77	cg00035505	1	0	-1	0	0	0
78	cg00035673	1	0	-1	0	0	0
79	cg00035869	1	0	1	0	0	0
80	cg00035889	1	0	-1	0	0	0
81	cg00036408	1	0	-1	0	0	0
82	cg00037187	1	0	-1	0	0	0
83	cg00037635	1	0	-1	0	0	0
84	cg00037940	1	0	-1	0	0	0
85	cg00038446	1	0	-1	0	0	0
86	cg00038688	1	0	-1	0	0	0
87	cg00039048	1	0	-1	0	0	0
88	cg00040278	1	0	-1	0	0	0
89	cg00040945	1	1	-1	0	0	0
90	cg00041270	1	0	-1	0	0	0
91	cg00041636	1	0	-1	0	0	0
92	cg00041903	1	0	-1	0	0	0
93	cg00042205	1	0	-1	0	0	0
94	cg00043819	1	-1	1	0	0	0
95	cg00044729	1	0	-1	0	0	0
96	cg00045118	1	0	-1	0	0	0
97	cg00045273	1	1	-1	0	0	0
98	cg00046819	1	0	-1	0	0	0
99	cg00047815	1	0	-1	0	0	0
100	cg00048066	1	0	-1	0	0	0
101	cg00048458	1	0	-1	0	0	0
102	cg00048823	1	1	-1	0	0	0
103	cg00049323	1	0	-1	0	0	0
104	cg00049709	1	0	-1	0	0	0
105	cg00049718	1	0	-1	0	0	0
106	cg00050692	1	0	-1	0	0	0
107	cg00051483	1	0	1	0	0	0
108	cg00051590	1	0	-1	0	0	0
109	cg00052853	1	0	-1	0	0	0
110	cg00053292	1	0	-1	0	0	0
111	cg00054301	1	0	-1	0	0	0
112	cg00054525	1	0	-1	0	0	0
113	cg00054890	1	0	-1	0	0	0
114	cg00055030	1	0	-1	0	0	0
115	cg00055726	1	0	-1	0	0	0
116	cg00056202	1	0	-1	0	0	0
117	cg00056624	1	0	-1	0	0	0
118	cg00056834	1	0	-1	0	0	0
119	cg00056963	1	0	-1	0	0	0
120	cg00058226	1	0	-1	0	0	0
121	cg00058644	1	0	-1	0	0	0
122	cg00058708	1	0	-1	0	0	0
123	cg00058903	1	0	-1	0	0	0
124	cg00059161	1	0	-1	0	0	0
125	cg00059309	1	0	-1	0	0	0
126	cg00059387	1	0	-1	0	0	0
127	cg00059659	1	0	-1	0	0	0
128	cg00060827	1	0	-1	0	0	0
129	cg00061145	1	0	-1	0	0	0
130	cg00061695	1	0	-1	0	0	0
131	cg00063402	1	0	-1	0	0	0
132	cg00063649	1	0	-1	0	0	0
133	cg00064218	1	0	-1	0	0	0
134	cg00064267	1	0	-1	0	0	0
135	cg00065061	1	0	-1	0	0	0
136	cg00065215	1	1	-1	0	0	0
137	cg00065569	1	0	-1	0	0	0
138	cg00065613	1	0	-1	0	0	0
139	cg00065942	1	0	-1	0	0	0
140	cg00066351	1	0	-1	0	0	0
141	cg00067058	1	0	-1	0	0	0
142	cg00067414	1	0	-1	0	0	0
143	cg00067427	1	0	-1	0	0	0
144	cg00068433	1	1	-1	0	0	0
145	cg00068622	1	1	-1	0	0	0
146	cg00070814	1	0	1	0	0	0
147	cg00071751	1	0	-1	0	0	0
148	cg00072957	1	0	-1	0	0	0
149	cg00073090	1	0	-1	0	0	0
150	cg00073780	1	0	-1	0	0	0
151	cg00073784	1	0	1	0	0	0
152	cg00075615	1	0	-1	0	0	0
153	cg00076152	1	0	-1	0	0	0
154	cg00076612	1	0	-1	0	0	0
155	cg00077450	1	0	-1	0	0	0
156	cg00077805	1	1	-1	0	0	0
157	cg00077898	1	0	1	0	0	0
158	cg00078334	1	0	-1	0	0	0
159	cg00079216	1	0	-1	0	0	0
160	cg00079219	1	0	-1	0	0	0
161	cg00079375	1	0	-1	0	0	0
162	cg00079598	1	-1	1	0	0	0
163	cg00080125	1	0	-1	0	0	0
164	cg00080578	1	0	-1	0	0	0
165	cg00080706	1	0	-1	0	0	0
166	cg00081087	1	0	-1	0	0	0
167	cg00081104	1	0	-1	0	0	0
168	cg00081324	1	0	-1	0	0	0
169	cg00082178	1	0	-1	0	0	0
170	cg00082271	1	0	-1	0	0	0
171	cg00082995	1	0	-1	0	0	0
172	cg00083685	1	0	-1	0	0	0
173	cg00085420	1	-1	0	0	0	0
174	cg00086186	1	0	-1	0	0	0
175	cg00086291	1	0	-1	0	0	0
176	cg00086346	1	0	-1	0	0	0
177	cg00090792	1	0	1	0	0	0
178	cg00091004	1	0	-1	0	0	0
179	cg00091524	1	0	-1	0	0	0
180	cg00091673	1	0	-1	0	0	0
181	cg00091760	1	0	1	0	0	0
182	cg00092992	1	0	-1	0	0	0
183	cg00093544	1	0	-1	0	0	0
184	cg00093930	1	0	-1	0	0	0
185	cg00094204	1	0	1	0	0	0
186	cg00094824	1	0	1	0	0	0
187	cg00095396	1	0	-1	0	0	0
188	cg00097228	1	0	-1	0	0	0
189	cg00097249	1	0	-1	0	0	0
190	cg00097619	1	0	-1	0	0	0
191	cg00098450	1	0	-1	0	0	0
192	cg00098559	1	0	-1	0	0	0
193	cg00098726	1	0	-1	0	0	0
194	cg00099306	1	0	-1	0	0	0
195	cg00102439	1	0	-1	0	0	0
196	cg00102987	1	0	-1	0	0	0
197	cg00103398	1	0	-1	0	0	0
198	cg00103908	1	0	-1	0	0	0
199	cg00103984	1	1	-1	0	0	0
200	cg00104187	1	0	-1	0	0	0
201	cg00104303	1	0	-1	0	0	0
202	cg00104984	1	0	-1	0	0	0
203	cg00105306	1	0	-1	0	0	0
204	cg00105400	1	0	-1	0	0	0
205	cg00106420	1	0	-1	0	0	0
206	cg00106432	1	0	-1	0	0	0
207	cg00106739	1	0	-1	0	0	0
208	cg00106744	1	0	-1	0	0	0
209	cg00106800	1	1	-1	0	0	0
210	cg00107016	1	0	-1	0	0	0
211	cg00107745	1	0	-1	0	0	0
212	cg00110277	1	0	-1	0	0	0
213	cg00111244	1	0	1	0	0	0
214	cg00111823	1	0	-1	0	0	0
215	cg00112780	1	0	-1	0	0	0
216	cg00112797	1	0	-1	0	0	0
217	cg00113051	1	0	-1	0	0	0
218	cg00113951	1	0	-1	0	0	0
219	cg00114188	1	0	-1	0	0	0
220	cg00114291	1	0	-1	0	0	0
221	cg00114346	1	0	-1	0	0	0
222	cg00114937	1	0	-1	0	0	0
223	cg00115496	1	0	-1	0	0	0
224	cg00116463	1	-1	1	0	0	0
225	cg00116628	1	0	-1	0	0	0
226	cg00117436	1	0	-1	0	0	0
227	cg00117595	1	0	-1	0	0	0
228	cg00117864	1	0	-1	0	0	0
229	cg00118513	1	0	-1	0	0	0
230	cg00118659	1	0	-1	0	0	0
231	cg00119127	1	0	-1	0	0	0
232	cg00119364	1	0	-1	0	0	0
233	cg00120103	1	0	-1	0	0	0
234	cg00120123	1	0	-1	0	0	0
235	cg00120254	1	0	1	0	0	0
236	cg00120747	1	0	-1	0	0	0
237	cg00120897	1	0	-1	0	0	0
238	cg00120948	1	0	-1	0	0	0
239	cg00121374	1	0	-1	0	0	0
240	cg00121533	1	0	-1	0	0	0
241	cg00122406	1	0	-1	0	0	0
242	cg00123181	1	0	-1	0	0	0
243	cg00123486	1	0	-1	0	0	0
244	cg00124213	1	0	-1	0	0	0
245	cg00125048	1	0	-1	0	0	0
246	cg00125151	1	0	1	0	0	0
247	cg00125455	1	0	-1	0	0	0
248	cg00126412	1	0	-1	0	0	0
249	cg00127049	1	0	-1	0	0	0
250	cg00127150	1	0	-1	0	0	0
251	cg00127424	1	0	-1	0	0	0
252	cg00127545	1	0	-1	0	0	0
253	cg00127725	1	0	-1	0	0	0
254	cg00127788	1	0	-1	0	0	0
255	cg00129981	1	0	-1	0	0	0
256	cg00130246	1	0	-1	0	0	0
257	cg00130854	1	0	-1	0	0	0
258	cg00131853	1	0	-1	0	0	0
259	cg00132141	1	0	-1	0	0	0
260	cg00132782	1	0	-1	0	0	0
261	cg00133167	1	-1	1	0	0	0
262	cg00133544	1	0	-1	0	0	0
263	cg00133595	1	0	-1	0	0	0
264	cg00134124	1	0	-1	0	0	0
265	cg00135497	1	0	-1	0	0	0
266	cg00135815	1	0	-1	0	0	0
267	cg00135870	1	0	-1	0	0	0
268	cg00136192	1	0	-1	0	0	0
269	cg00136736	1	1	-1	0	0	0
270	cg00136739	1	0	-1	0	0	0
271	cg00137016	1	0	-1	0	0	0
272	cg00139304	1	1	-1	0	0	0
273	cg00142266	1	-1	1	0	0	0
274	cg00142556	1	0	1	0	0	0
275	cg00142834	1	0	-1	0	0	0
276	cg00144817	1	0	-1	0	0	0
277	cg00145325	1	0	-1	0	0	0
278	cg00145849	1	1	-1	0	0	0
279	cg00145911	1	0	-1	0	0	0
280	cg00146565	1	0	-1	0	0	0
281	cg00147244	1	0	-1	0	0	0
282	cg00147307	1	0	-1	0	0	0
283	cg00147762	1	0	-1	0	0	0
284	cg00148325	1	0	-1	0	0	0
285	cg00148423	1	0	-1	0	0	0
286	cg00149397	1	0	-1	0	0	0
287	cg00149473	1	-1	1	0	0	0
288	cg00149947	1	0	-1	0	0	0
289	cg00150714	1	0	-1	0	0	0
290	cg00151048	1	0	1	0	0	0
291	cg00151906	1	0	1	0	0	0
292	cg00151919	1	0	-1	0	0	0
293	cg00152117	1	0	-1	0	0	0
294	cg00152259	1	0	-1	0	0	0
295	cg00152315	1	0	-1	0	0	0
296	cg00152411	1	0	-1	0	0	0
297	cg00153057	1	0	-1	0	0	0
298	cg00153110	1	0	-1	0	0	0
299	cg00154315	1	0	-1	0	0	0
300	cg00155429	1	0	-1	0	0	0
301	cg00155430	1	0	-1	0	0	0
302	cg00155504	1	0	-1	0	0	0
303	cg00156265	1	0	-1	0	0	0
304	cg00156723	1	-1	1	0	0	0
305	cg00156743	1	0	-1	0	0	0
306	cg00157142	1	0	-1	0	0	0
307	cg00157853	1	0	-1	0	0	0
308	cg00158241	1	0	-1	0	0	0
309	cg00158254	1	0	-1	0	0	0
310	cg00159400	1	0	-1	0	0	0
311	cg00159439	1	0	-1	0	0	0
312	cg00159552	1	0	-1	0	0	0
313	cg00159875	1	0	-1	0	0	0
314	cg00159908	1	0	1	0	0	0
315	cg00160002	1	0	-1	0	0	0
316	cg00160302	1	0	-1	0	0	0
317	cg00162940	1	0	-1	0	0	0
318	cg00163549	1	0	-1	0	0	0
319	cg00163576	1	0	-1	0	0	0
320	cg00164429	1	0	-1	0	0	0
321	cg00165011	1	0	-1	0	0	0
322	cg00165888	1	1	0	0	0	0
323	cg00166722	1	0	-1	0	0	0
324	cg00167041	1	0	-1	0	0	0
325	cg00167273	1	0	-1	0	0	0
326	cg00168436	1	0	-1	0	0	0
327	cg00169677	1	0	-1	0	0	0
328	cg00169737	1	0	-1	0	0	0
329	cg00170487	1	0	-1	0	0	0
330	cg00170720	1	0	-1	0	0	0
331	cg00170839	1	0	-1	0	0	0
332	cg00172488	1	0	-1	0	0	0
333	cg00172696	1	0	1	0	0	0
334	cg00173141	1	0	-1	0	0	0
335	cg00174179	1	0	-1	0	0	0
336	cg00174447	1	0	-1	0	0	0
337	cg00174918	1	0	-1	0	0	0
338	cg00175980	1	0	-1	0	0	0
339	cg00176928	1	0	-1	0	0	0
340	cg00177203	1	0	-1	0	0	0
341	cg00177496	1	0	-1	0	0	0
342	cg00177657	1	0	-1	0	0	0
343	cg00178042	1	0	-1	0	0	0
344	cg00178249	1	0	-1	0	0	0
345	cg00178429	1	0	-1	0	0	0
346	cg00178562	1	-1	-1	0	0	0
347	cg00179078	1	0	-1	0	0	0
348	cg00179576	1	1	-1	0	0	0
349	cg00179921	1	0	-1	0	0	0
350	cg00180277	1	0	-1	0	0	0
351	cg00181233	1	0	1	0	0	0
352	cg00182026	1	0	-1	0	0	0
353	cg00182168	1	0	-1	0	0	0
354	cg00182639	1	0	-1	0	0	0
355	cg00182937	1	0	1	0	0	0
356	cg00183317	1	0	-1	0	0	0
357	cg00183639	1	0	-1	0	0	0
358	cg00183684	1	0	-1	0	0	0
359	cg00184452	1	0	-1	0	0	0
360	cg00184732	1	-1	1	0	0	0
361	cg00185486	1	0	-1	0	0	0
362	cg00186414	1	0	1	0	0	0
363	cg00186701	1	0	-1	0	0	0
364	cg00186916	1	0	-1	0	0	0
365	cg00187126	1	0	-1	0	0	0
366	cg00187981	1	0	-1	0	0	0
367	cg00189117	1	0	-1	0	0	0
368	cg00189137	1	0	-1	0	0	0
369	cg00189850	1	0	-1	0	0	0
370	cg00189887	1	0	-1	0	0	0
371	cg00190581	1	0	-1	0	0	0
372	cg00191006	1	0	-1	0	0	0
373	cg00191665	1	0	-1	0	0	0
374	cg00193283	1	0	1	0	0	0
375	cg00193613	1	0	-1	0	0	0
376	cg00196267	1	0	-1	0	0	0
377	cg00196366	1	0	-1	0	0	0
378	cg00198586	1	0	-1	0	0	0
379	cg00199549	1	0	-1	0	0	0
380	cg00200020	1	0	-1	0	0	0
381	cg00200526	1	0	-1	0	0	0
382	cg00200563	1	0	-1	0	0	0
383	cg00201175	1	0	-1	0	0	0
384	cg00201393	1	0	-1	0	0	0
385	cg00201457	1	0	-1	0	0	0
386	cg00202258	1	0	-1	0	0	0
387	cg00202337	1	-1	0	0	0	0
388	cg00202479	1	0	-1	0	0	0
389	cg00202522	1	0	-1	0	0	0
390	cg00203594	1	0	-1	0	0	0
391	cg00204501	1	0	1	0	0	0
392	cg00204743	1	0	1	0	0	0
393	cg00205669	1	0	1	0	0	0
394	cg00205756	1	1	-1	0	0	0
395	cg00206389	1	0	-1	0	0	0
396	cg00206779	1	0	-1	0	0	0
397	cg00206966	1	0	-1	0	0	0
398	cg00207099	1	0	-1	0	0	0
399	cg00207865	1	0	-1	0	0	0
400	cg00207981	1	0	-1	0	0	0
401	cg00208494	1	0	1	0	0	0
402	cg00208761	1	0	-1	0	0	0
403	cg00210192	1	0	-1	0	0	0
404	cg00210470	1	0	-1	0	0	0
405	cg00211835	1	0	-1	0	0	0
406	cg00213123	1	0	-1	0	0	0
407	cg00213606	1	0	-1	0	0	0
408	cg00213714	1	0	-1	0	0	0
409	cg00214056	1	0	-1	0	0	0
410	cg00214165	1	0	-1	0	0	0
411	cg00214346	1	0	-1	0	0	0
412	cg00214688	1	0	-1	0	0	0
413	cg00216056	1	0	-1	0	0	0
414	cg00216310	1	0	-1	0	0	0
415	cg00218404	1	0	-1	0	0	0
416	cg00218767	1	0	-1	0	0	0
417	cg00219833	1	0	-1	0	0	0
418	cg00220043	1	0	-1	0	0	0
419	cg00220335	1	0	-1	0	0	0
420	cg00221625	1	1	-1	0	0	0
421	cg00221745	1	0	-1	0	0	0
422	cg00221993	1	0	-1	0	0	0
423	cg00222175	1	0	-1	0	0	0
424	cg00222291	1	0	-1	0	0	0
425	cg00223043	1	0	-1	0	0	0
426	cg00223135	1	0	-1	0	0	0
427	cg00223958	1	0	-1	0	0	0
428	cg00224057	1	0	-1	0	0	0
429	cg00224174	1	0	-1	0	0	0
430	cg00224487	1	0	-1	0	0	0
431	cg00225765	1	0	-1	0	0	0
432	cg00226306	1	0	-1	0	0	0
433	cg00226608	1	-1	-1	0	0	0
434	cg00228496	1	0	-1	0	0	0
435	cg00228708	1	0	1	0	0	0
436	cg00228984	1	0	-1	0	0	0
437	cg00229039	1	0	-1	0	0	0
438	cg00229457	1	0	1	0	0	0
439	cg00230074	1	0	1	0	0	0
440	cg00230509	1	0	-1	0	0	0
441	cg00230689	1	0	-1	0	0	0
442	cg00230869	1	1	-1	0	0	0
443	cg00230899	1	0	-1	0	0	0
444	cg00230967	1	0	-1	0	0	0
445	cg00231422	1	0	1	0	0	0
446	cg00232044	1	0	-1	0	0	0
447	cg00232261	1	0	1	0	0	0
448	cg00232417	1	0	-1	0	0	0
449	cg00232453	1	0	-1	0	0	0
450	cg00232480	1	0	-1	0	0	0
451	cg00233018	1	0	-1	0	0	0
452	cg00233687	1	0	-1	0	0	0
453	cg00233887	1	0	-1	0	0	0
454	cg00234651	1	0	-1	0	0	0
455	cg00235173	1	0	-1	0	0	0
456	cg00235870	1	0	-1	0	0	0
457	cg00236270	1	0	-1	0	0	0
458	cg00236569	1	-1	1	0	0	0
459	cg00236766	1	0	-1	0	0	0
460	cg00237313	1	0	-1	0	0	0
461	cg00237386	1	0	-1	0	0	0
462	cg00237753	1	0	-1	0	0	0
463	cg00238107	1	0	-1	0	0	0
464	cg00239061	1	0	-1	0	0	0
465	cg00240229	1	0	-1	0	0	0
466	cg00240517	1	0	-1	0	0	0
467	cg00241626	1	0	-1	0	0	0
468	cg00241813	1	0	-1	0	0	0
469	cg00242325	1	0	1	0	0	0
470	cg00242449	1	0	-1	0	0	0
471	cg00244001	1	0	-1	0	0	0
472	cg00244392	1	1	-1	0	0	0
473	cg00244610	1	0	-1	0	0	0
474	cg00244854	1	0	-1	0	0	0
475	cg00245986	1	0	-1	0	0	0
476	cg00246386	1	0	-1	0	0	0
477	cg00247998	1	0	-1	0	0	0
478	cg00248706	1	0	-1	0	0	0
479	cg00250123	1	0	-1	0	0	0
480	cg00251973	1	0	-1	0	0	0
481	cg00252332	1	0	-1	0	0	0
482	cg00252934	1	0	-1	0	0	0
483	cg00253564	1	0	-1	0	0	0
484	cg00253681	1	0	-1	0	0	0
485	cg00253847	1	0	-1	0	0	0
486	cg00254480	1	-1	1	0	0	0
487	cg00254679	1	0	-1	0	0	0
488	cg00254978	1	0	-1	0	0	0
489	cg00255853	1	0	-1	0	0	0
490	cg00256591	1	0	-1	0	0	0
491	cg00256932	1	0	-1	0	0	0
492	cg00257014	1	0	-1	0	0	0
493	cg00257202	1	0	-1	0	0	0
494	cg00258132	1	-1	1	0	0	0
495	cg00258873	1	0	-1	0	0	0
496	cg00259367	1	0	-1	0	0	0
497	cg00259882	1	0	-1	0	0	0
498	cg00260497	1	0	-1	0	0	0
499	cg00261592	1	0	-1	0	0	0
500	cg00261770	1	0	-1	0	0	0
501	cg00262054	1	0	-1	0	0	0
502	cg00262246	1	0	-1	0	0	0
503	cg00262325	1	0	-1	0	0	0
504	cg00262357	1	1	-1	0	0	0
505	cg00264236	1	0	-1	0	0	0
506	cg00264591	1	0	-1	0	0	0
507	cg00265304	1	0	-1	0	0	0
508	cg00265317	1	0	-1	0	0	0
509	cg00266604	1	0	-1	0	0	0
510	cg00267012	1	0	-1	0	0	0
511	cg00267122	1	0	-1	0	0	0
512	cg00267817	1	0	-1	0	0	0
513	cg00268322	1	0	-1	0	0	0
514	cg00269033	1	0	-1	0	0	0
515	cg00269287	1	0	-1	0	0	0
516	cg00269725	1	0	-1	0	0	0
517	cg00269996	1	0	-1	0	0	0
518	cg00271156	1	0	-1	0	0	0
519	cg00271207	1	0	-1	0	0	0
520	cg00271682	1	0	-1	0	0	0
521	cg00273124	1	0	-1	0	0	0
522	cg00274357	1	0	-1	0	0	0
523	cg00275181	1	1	-1	0	0	0
524	cg00276377	1	0	-1	0	0	0
525	cg00277397	1	0	-1	0	0	0
526	cg00277797	1	0	1	0	0	0
527	cg00278028	1	0	-1	0	0	0
528	cg00278147	1	0	-1	0	0	0
529	cg00279489	1	0	-1	0	0	0
530	cg00279790	1	0	-1	0	0	0
531	cg00280479	1	0	-1	0	0	0
532	cg00280761	1	0	-1	0	0	0
533	cg00282249	1	0	-1	0	0	0
534	cg00282953	1	0	-1	0	0	0
535	cg00283857	1	0	-1	0	0	0
536	cg00283934	1	0	1	0	0	0
537	cg00284146	1	0	-1	0	0	0
538	cg00285252	1	0	-1	0	0	0
539	cg00286513	1	0	-1	0	0	0
540	cg00287370	1	0	1	0	0	0
541	cg00288391	1	0	-1	0	0	0
542	cg00289081	1	0	-1	0	0	0
543	cg00289249	1	0	-1	0	0	0
544	cg00289496	1	0	-1	0	0	0
545	cg00291234	1	0	-1	0	0	0
546	cg00291946	1	0	-1	0	0	0
547	cg00292047	1	1	0	0	0	0
548	cg00292071	1	0	-1	0	0	0
549	cg00292312	1	0	-1	0	0	0
550	cg00292637	1	0	-1	0	0	0
551	cg00292662	1	0	1	0	0	0
552	cg00292857	1	0	-1	0	0	0
553	cg00293235	1	0	-1	0	0	0
554	cg00294718	1	0	-1	0	0	0
555	cg00295748	1	0	1	0	0	0
556	cg00296189	1	0	-1	0	0	0
557	cg00297282	1	0	1	0	0	0
558	cg00298241	1	0	-1	0	0	0
559	cg00298242	1	1	-1	0	0	0
560	cg00299229	1	0	-1	0	0	0
561	cg00300039	1	0	-1	0	0	0
562	cg00300090	1	0	-1	0	0	0
563	cg00300969	1	0	-1	0	0	0
564	cg00301033	1	0	-1	0	0	0
565	cg00301396	1	0	-1	0	0	0
566	cg00301677	1	1	-1	0	0	0
567	cg00301879	1	0	1	0	0	0
568	cg00302076	1	0	-1	0	0	0
569	cg00302340	1	0	-1	0	0	0
570	cg00303000	1	0	-1	0	0	0
571	cg00303676	1	0	-1	0	0	0
572	cg00306006	1	0	-1	0	0	0
573	cg00306063	1	0	-1	0	0	0
574	cg00307066	1	0	-1	0	0	0
575	cg00307818	1	0	1	0	0	0
576	cg00308508	1	0	-1	0	0	0
577	cg00308618	1	0	-1	0	0	0
578	cg00310412	1	0	-1	0	0	0
579	cg00310728	1	0	-1	0	0	0
580	cg00310968	1	1	-1	0	0	0
581	cg00311035	1	0	-1	0	0	0
582	cg00311303	1	0	-1	0	0	0
583	cg00312809	1	0	-1	0	0	0
584	cg00313872	1	0	-1	0	0	0
585	cg00314250	1	0	-1	0	0	0
586	cg00315487	1	0	-1	0	0	0
587	cg00316420	1	0	-1	0	0	0
588	cg00316483	1	0	-1	0	0	0
589	cg00316677	1	1	-1	0	0	0
590	cg00318059	1	0	-1	0	0	0
591	cg00318322	1	0	1	0	0	0
592	cg00318519	1	0	-1	0	0	0
593	cg00318631	1	0	-1	0	0	0
594	cg00319567	1	0	-1	0	0	0
595	cg00319627	1	0	-1	0	0	0
596	cg00321638	1	0	-1	0	0	0
597	cg00322814	1	0	-1	0	0	0
598	cg00322942	1	0	-1	0	0	0
599	cg00323313	1	0	-1	0	0	0
600	cg00323458	1	0	-1	0	0	0
601	cg00323466	1	0	-1	0	0	0
602	cg00323916	1	0	-1	0	0	0
603	cg00325007	1	0	-1	0	0	0
604	cg00325531	1	0	-1	0	0	0
605	cg00326440	1	0	1	0	0	0
606	cg00326505	1	0	-1	0	0	0
607	cg00326948	1	0	-1	0	0	0
608	cg00327031	1	0	-1	0	0	0
609	cg00327106	1	0	-1	0	0	0
610	cg00327332	1	0	-1	0	0	0
611	cg00327506	1	1	-1	0	0	0
612	cg00327516	1	0	-1	0	0	0
613	cg00328597	1	0	-1	0	0	0
614	cg00328870	1	0	-1	0	0	0
615	cg00329429	1	0	-1	0	0	0
616	cg00329570	1	0	-1	0	0	0
617	cg00329618	1	0	-1	0	0	0
618	cg00330281	1	0	-1	0	0	0
619	cg00331027	1	0	-1	0	0	0
620	cg00332148	1	0	-1	0	0	0
621	cg00333314	1	0	-1	0	0	0
622	cg00333622	1	0	-1	0	0	0
623	cg00333669	1	0	-1	0	0	0
624	cg00333740	1	0	-1	0	0	0
625	cg00333828	1	0	-1	0	0	0
626	cg00334012	1	0	1	0	0	0
627	cg00334245	1	0	-1	0	0	0
628	cg00335310	1	0	-1	0	0	0
629	cg00337351	1	0	-1	0	0	0
630	cg00337957	1	0	-1	0	0	0
631	cg00338479	1	0	-1	0	0	0
632	cg00338735	1	-1	1	0	0	0
633	cg00338928	1	0	-1	0	0	0
634	cg00339713	1	0	-1	0	0	0
635	cg00340161	1	0	-1	0	0	0
636	cg00340231	1	0	-1	0	0	0
637	cg00340855	1	0	-1	0	0	0
638	cg00342022	1	0	-1	0	0	0
639	cg00343305	1	0	-1	0	0	0
640	cg00343666	1	0	-1	0	0	0
641	cg00344270	1	0	-1	0	0	0
642	cg00344929	1	0	-1	0	0	0
643	cg00345230	1	0	1	0	0	0
644	cg00345343	1	0	-1	0	0	0
645	cg00345375	1	0	-1	0	0	0
646	cg00345443	1	0	-1	0	0	0
647	cg00346376	1	0	-1	0	0	0
648	cg00348168	1	0	-1	0	0	0
649	cg00348782	1	0	-1	0	0	0
650	cg00349975	1	0	-1	0	0	0
651	cg00351007	1	0	-1	0	0	0
652	cg00351313	1	0	-1	0	0	0
653	cg00351443	1	0	-1	0	0	0
654	cg00352560	1	0	-1	0	0	0
655	cg00352913	1	0	-1	0	0	0
656	cg00353006	1	0	-1	0	0	0
657	cg00353139	1	0	-1	0	0	0
658	cg00353422	1	1	-1	0	0	0
659	cg00354941	1	0	-1	0	0	0
660	cg00355457	1	0	-1	0	0	0
661	cg00355656	1	0	-1	0	0	0
662	cg00355784	1	0	-1	0	0	0
663	cg00355802	1	0	1	0	0	0
664	cg00355909	1	0	-1	0	0	0
665	cg00357010	1	0	-1	0	0	0
666	cg00357494	1	0	-1	0	0	0
667	cg00358695	1	0	-1	0	0	0
668	cg00359435	1	0	-1	0	0	0
669	cg00360256	1	0	-1	0	0	0
670	cg00360343	1	1	-1	0	0	0
671	cg00361419	1	0	1	0	0	0
672	cg00362906	1	0	-1	0	0	0
673	cg00363082	1	0	-1	0	0	0
674	cg00364287	1	-1	1	0	0	0
675	cg00364445	1	0	-1	0	0	0
676	cg00364615	1	0	-1	0	0	0
677	cg00364907	1	0	-1	0	0	0
678	cg00365672	1	0	-1	0	0	0
679	cg00365800	1	0	-1	0	0	0
680	cg00366413	1	0	-1	0	0	0
681	cg00367463	1	0	-1	0	0	0
682	cg00367515	1	0	1	0	0	0
683	cg00367596	1	0	-1	0	0	0
684	cg00368363	1	-1	1	0	0	0
685	cg00368604	1	0	1	0	0	0
686	cg00368961	1	0	-1	0	0	0
687	cg00369357	1	0	-1	0	0	0
688	cg00369909	1	0	-1	0	0	0
689	cg00371226	1	0	-1	0	0	0
690	cg00371418	1	0	-1	0	0	0
691	cg00371748	1	0	-1	0	0	0
692	cg00371765	1	0	-1	0	0	0
693	cg00372003	1	0	-1	0	0	0
694	cg00372132	1	0	-1	0	0	0
695	cg00372334	1	0	-1	0	0	0
696	cg00372774	1	1	-1	0	0	0
697	cg00373327	1	0	-1	0	0	0
698	cg00373967	1	0	-1	0	0	0
699	cg00374136	1	0	-1	0	0	0
700	cg00374298	1	0	-1	0	0	0
701	cg00374554	1	0	-1	0	0	0
702	cg00377410	1	0	-1	0	0	0
703	cg00377757	1	0	-1	0	0	0
704	cg00377849	1	0	-1	0	0	0
705	cg00379080	1	0	-1	0	0	0
706	cg00379377	1	0	-1	0	0	0
707	cg00380169	1	0	-1	0	0	0
708	cg00380283	1	0	-1	0	0	0
709	cg00380670	1	0	-1	0	0	0
710	cg00381411	1	0	-1	0	0	0
711	cg00382053	1	0	-1	0	0	0
712	cg00382227	1	0	-1	0	0	0
713	cg00383117	1	0	-1	0	0	0
714	cg00384455	1	0	-1	0	0	0
715	cg00385008	1	0	-1	0	0	0
716	cg00385142	1	0	-1	0	0	0
717	cg00386101	1	0	-1	0	0	0
718	cg00386141	1	0	-1	0	0	0
719	cg00386900	1	0	-1	0	0	0
720	cg00386940	1	-1	1	0	0	0
721	cg00386987	1	0	-1	0	0	0
722	cg00388374	1	-1	-1	0	0	0
723	cg00388777	1	0	-1	0	0	0
724	cg00388871	1	0	-1	0	0	0
725	cg00389446	1	0	-1	0	0	0
726	cg00389576	1	0	-1	0	0	0
727	cg00390253	1	0	-1	0	0	0
728	cg00390918	1	0	-1	0	0	0
729	cg00391229	1	0	-1	0	0	0
730	cg00392242	1	0	-1	0	0	0
731	cg00393348	1	0	-1	0	0	0
732	cg00393560	1	0	-1	0	0	0
733	cg00393585	1	1	-1	1	0	-1
734	cg00394153	1	0	-1	0	0	0
735	cg00394221	1	0	-1	0	0	0
736	cg00394823	1	0	-1	0	0	0
737	cg00395468	1	0	-1	0	0	0
738	cg00395579	1	0	-1	0	0	0
739	cg00395995	1	0	-1	0	0	0
740	cg00396149	1	1	-1	0	0	0
741	cg00396158	1	0	-1	0	0	0
742	cg00397376	1	0	-1	0	0	0
743	cg00397422	1	0	-1	0	0	0
744	cg00397616	1	0	-1	0	0	0
745	cg00399139	1	1	-1	0	0	0
746	cg00399354	1	0	1	0	0	0
747	cg00399940	1	0	-1	0	0	0
748	cg00400028	1	0	-1	0	0	0
749	cg00400041	1	0	-1	0	0	0
750	cg00400755	1	0	-1	0	0	0
751	cg00400987	1	0	-1	0	0	0
752	cg00401761	1	0	-1	0	0	0
753	cg00402385	1	0	-1	0	0	0
754	cg00402586	1	0	1	0	0	0
755	cg00402783	1	0	-1	0	0	0
756	cg00402828	1	0	-1	0	0	0
757	cg00403478	1	0	-1	0	0	0
758	cg00404077	1	0	-1	0	0	0
759	cg00405484	1	0	-1	0	0	0
760	cg00405554	1	0	-1	0	0	0
761	cg00406392	1	0	-1	0	0	0
762	cg00407413	1	0	-1	0	0	0
763	cg00408308	1	0	-1	0	0	0
764	cg00408568	1	0	-1	0	0	0
765	cg00408906	1	0	-1	0	0	0
766	cg00409576	1	0	-1	0	0	0
767	cg00410248	1	0	-1	0	0	0
768	cg00410585	1	0	-1	0	0	0
769	cg00410883	1	0	-1	0	0	0
770	cg00412644	1	0	-1	0	0	0
771	cg00412896	1	0	-1	0	0	0
772	cg00413145	1	0	-1	0	0	0
773	cg00413583	1	0	-1	0	0	0
774	cg00413784	1	0	-1	0	0	0
775	cg00414041	1	0	-1	0	0	0
776	cg00414058	1	0	-1	0	0	0
777	cg00414166	1	0	1	0	0	0
778	cg00414306	1	1	-1	0	0	0
779	cg00414828	1	0	-1	0	0	0
780	cg00415455	1	0	-1	0	0	0
781	cg00415666	1	0	-1	0	0	0
782	cg00416797	1	0	-1	0	0	0
783	cg00418695	1	-1	1	0	0	0
784	cg00418828	1	0	1	0	0	0
785	cg00419186	1	0	-1	0	0	0
786	cg00419733	1	0	-1	0	0	0
787	cg00420929	1	0	-1	0	0	0
788	cg00421262	1	0	-1	0	0	0
789	cg00422230	1	0	-1	0	0	0
790	cg00423048	1	0	-1	0	0	0
791	cg00423398	1	0	-1	0	0	0
792	cg00423598	1	0	-1	0	0	0
793	cg00423693	1	0	-1	0	0	0
794	cg00423704	1	0	-1	0	0	0
795	cg00424402	1	0	-1	0	0	0
796	cg00424866	1	0	-1	0	0	0
797	cg00424946	1	0	-1	0	0	0
798	cg00425661	1	-1	1	0	0	0
799	cg00425710	1	0	-1	0	0	0
800	cg00425764	1	0	-1	0	0	0
801	cg00425843	1	0	-1	0	0	0
802	cg00426039	1	0	-1	0	0	0
803	cg00426916	1	0	-1	0	0	0
804	cg00427150	1	0	-1	0	0	0
805	cg00428377	1	0	-1	0	0	0
806	cg00428890	1	0	-1	0	0	0
807	cg00430080	1	0	-1	0	0	0
808	cg00430155	1	0	1	0	0	0
809	cg00430559	1	0	-1	0	0	0
810	cg00430637	1	0	-1	0	0	0
811	cg00431146	1	0	-1	0	0	0
812	cg00431295	1	0	1	0	0	0
813	cg00431324	1	0	-1	0	0	0
814	cg00431895	1	0	-1	0	0	0
815	cg00432309	1	0	-1	0	0	0
816	cg00432884	1	0	-1	0	0	0
817	cg00432937	1	0	-1	0	0	0
818	cg00433284	1	0	-1	0	0	0
819	cg00433364	1	0	-1	0	0	0
820	cg00434384	1	0	-1	0	0	0
821	cg00435490	1	0	-1	0	0	0
822	cg00436722	1	0	-1	0	0	0
823	cg00437124	1	0	-1	0	0	0
824	cg00437227	1	0	-1	0	0	0
825	cg00438486	1	0	-1	0	0	0
826	cg00438783	1	0	-1	0	0	0
827	cg00439288	1	0	-1	0	0	0
828	cg00439318	1	0	-1	0	0	0
829	cg00439465	1	0	-1	0	0	0
830	cg00439735	1	0	-1	0	0	0
831	cg00440043	1	0	-1	0	0	0
832	cg00440217	1	0	-1	0	0	0
833	cg00440776	1	1	-1	0	0	0
834	cg00440836	1	0	-1	0	0	0
835	cg00442137	1	0	-1	0	0	0
836	cg00442258	1	0	-1	0	0	0
837	cg00443451	1	0	-1	0	0	0
838	cg00444282	1	0	-1	0	0	0
839	cg00445318	1	0	-1	0	0	0
840	cg00446023	1	0	-1	0	0	0
841	cg00446807	1	0	-1	0	0	0
842	cg00447376	1	0	-1	0	0	0
843	cg00447661	1	0	-1	0	0	0
844	cg00448082	1	0	-1	0	0	0
845	cg00448752	1	0	-1	0	0	0
846	cg00449997	1	0	-1	0	0	0
847	cg00450060	1	-1	1	0	0	0
848	cg00450252	1	0	-1	0	0	0
849	cg00450275	1	1	-1	0	0	0
850	cg00451011	1	0	-1	0	0	0
851	cg00451215	1	1	-1	0	0	0
852	cg00451635	1	0	-1	0	0	0
853	cg00451771	1	0	-1	0	0	0
854	cg00451898	1	0	-1	0	0	0
855	cg00452011	1	0	-1	0	0	0
856	cg00453058	1	0	-1	0	0	0
857	cg00453374	1	0	1	0	0	0
858	cg00453773	1	0	-1	0	0	0
859	cg00453774	1	0	-1	0	0	0
860	cg00455424	1	-1	1	0	0	0
861	cg00455904	1	0	-1	0	0	0
862	cg00456370	1	-1	1	0	0	0
863	cg00456774	1	0	-1	0	0	0
864	cg00457361	1	0	-1	0	0	0
865	cg00457692	1	0	-1	0	0	0
866	cg00459207	1	0	-1	0	0	0
867	cg00459312	1	0	-1	0	0	0
868	cg00460149	1	0	-1	0	0	0
869	cg00460463	1	0	-1	0	0	0
870	cg00460639	1	0	-1	0	0	0
871	cg00460793	1	0	-1	0	0	0
872	cg00461389	1	0	1	0	0	0
873	cg00461770	1	0	-1	0	0	0
874	cg00462443	1	-1	1	0	0	0
875	cg00463202	1	0	-1	0	0	0
876	cg00463449	1	0	-1	0	0	0
877	cg00463617	1	0	-1	0	0	0
878	cg00463859	1	0	-1	0	0	0
879	cg00465958	1	0	-1	0	0	0
880	cg00466121	1	0	-1	0	0	0
881	cg00467292	1	0	-1	0	0	0
882	cg00467835	1	0	-1	0	0	0
883	cg00468146	1	1	0	0	0	0
884	cg00469187	1	0	-1	0	0	0
885	cg00469269	1	0	-1	0	0	0
886	cg00469284	1	0	-1	0	0	0
887	cg00469672	1	0	-1	0	0	0
888	cg00469800	1	0	-1	0	0	0
889	cg00470280	1	0	-1	0	0	0
890	cg00470808	1	0	-1	0	0	0
891	cg00472067	1	0	-1	0	0	0
892	cg00472748	1	0	-1	0	0	0
893	cg00473386	1	0	-1	0	0	0
894	cg00473501	1	0	-1	0	0	0
895	cg00474696	1	0	-1	0	0	0
896	cg00474723	1	0	-1	0	0	0
897	cg00475034	1	0	1	0	0	0
898	cg00475161	1	0	-1	0	0	0
899	cg00475652	1	0	-1	0	0	0
900	cg00476358	1	1	-1	0	0	0
901	cg00477111	1	1	0	0	0	0
902	cg00477990	1	0	-1	0	0	0
903	cg00478442	1	1	0	0	0	0
904	cg00479207	1	0	-1	0	0	0
905	cg00479390	1	0	-1	0	0	0
906	cg00481013	1	0	-1	0	0	0
907	cg00481259	1	0	-1	0	0	0
908	cg00481457	1	1	-1	0	0	0
909	cg00481629	1	0	-1	0	0	0
910	cg00481644	1	0	-1	0	0	0
911	cg00482157	1	0	-1	0	0	0
912	cg00482489	1	0	-1	0	0	0
913	cg00483219	1	0	-1	0	0	0
914	cg00483944	1	0	-1	0	0	0
915	cg00483992	1	0	-1	0	0	0
916	cg00485090	1	0	-1	0	0	0
917	cg00485494	1	0	-1	0	0	0
918	cg00485707	1	0	-1	0	0	0
919	cg00486143	1	0	-1	0	0	0
920	cg00486564	1	0	1	0	0	0
921	cg00488033	1	0	-1	0	0	0
922	cg00488512	1	0	1	0	0	0
923	cg00490904	1	0	-1	0	0	0
924	cg00491335	1	0	-1	0	0	0
925	cg00492333	1	0	-1	0	0	0
926	cg00492957	1	0	-1	0	0	0
927	cg00493755	1	1	-1	0	0	0
928	cg00495493	1	0	-1	0	0	0
929	cg00495896	1	0	-1	0	0	0
930	cg00496455	1	0	-1	0	0	0
931	cg00497149	1	0	-1	0	0	0
932	cg00497796	1	0	-1	0	0	0
933	cg00497901	1	0	1	0	0	0
934	cg00498010	1	0	-1	0	0	0
935	cg00498129	1	0	-1	0	0	0
936	cg00498323	1	0	-1	0	0	0
937	cg00498401	1	0	-1	0	0	0
938	cg00499191	1	0	-1	0	0	0
939	cg00499500	1	0	1	0	0	0
940	cg00499708	1	0	1	0	0	0
941	cg00499826	1	0	-1	0	0	0
942	cg00499831	1	0	-1	0	0	0
943	cg00499838	1	0	-1	0	0	0
944	cg00499859	1	0	-1	0	0	0
945	cg00500070	1	0	-1	0	0	0
946	cg00500424	1	0	-1	0	0	0
947	cg00500789	1	0	-1	0	0	0
948	cg00500936	1	0	-1	0	0	0
949	cg00501110	1	0	-1	0	0	0
950	cg00501242	1	0	-1	0	0	0
951	cg00501329	1	0	-1	0	0	0
952	cg00501400	1	0	-1	0	0	0
953	cg00501787	1	0	-1	0	0	0
954	cg00502026	1	0	-1	0	0	0
955	cg00502444	1	0	-1	0	0	0
956	cg00502509	1	0	-1	0	0	0
957	cg00503302	1	0	-1	0	0	0
958	cg00504134	1	1	-1	0	0	0
959	cg00505198	1	0	-1	0	0	0
960	cg00506482	1	0	-1	0	0	0
961	cg00506913	1	0	-1	0	0	0
962	cg00507497	1	0	-1	0	0	0
963	cg00508123	1	0	-1	0	0	0
964	cg00508817	1	0	-1	0	0	0
965	cg00509076	1	0	-1	0	0	0
966	cg00510447	1	0	-1	0	0	0
967	cg00510502	1	0	-1	0	0	0
968	cg00510903	1	0	-1	0	0	0
969	cg00510956	1	0	-1	0	0	0
970	cg00511220	1	0	-1	0	0	0
971	cg00511232	1	0	1	0	0	0
972	cg00511674	1	0	-1	0	0	0
973	cg00511884	1	0	-1	0	0	0
974	cg00513712	1	0	-1	0	0	0
975	cg00513984	1	0	-1	0	0	0
976	cg00514186	1	0	-1	0	0	0
977	cg00514713	1	0	1	0	0	0
978	cg00516067	1	0	-1	0	0	0
979	cg00516222	1	0	-1	0	0	0
980	cg00517080	1	0	-1	0	0	0
981	cg00517117	1	0	1	0	0	0
982	cg00517855	1	0	-1	0	0	0
983	cg00518122	1	0	-1	0	0	0
984	cg00518132	1	0	-1	0	0	0
985	cg00518266	1	0	-1	0	0	0
986	cg00519553	1	0	1	0	0	0
987	cg00519829	1	0	-1	0	0	0
988	cg00521170	1	0	-1	0	0	0
989	cg00521428	1	0	-1	0	0	0
990	cg00522213	1	0	1	0	0	0
991	cg00522398	1	0	1	0	0	0
992	cg00522453	1	0	1	0	0	0
993	cg00523282	1	0	-1	0	0	0
994	cg00523384	1	0	-1	0	0	0
995	cg00524548	1	0	-1	0	0	0
996	cg00525681	1	0	-1	0	0	0
997	cg00526276	1	0	1	0	0	0
998	cg00526455	1	0	-1	0	0	0
999	cg00527653	1	0	-1	0	0	0
1000	cg00528158	1	0	-1	0	0	0
1001	cg00528628	1	0	-1	0	0	0
1002	cg00528700	1	0	-1	0	0	0
1003	cg00530414	1	0	-1	0	0	0
1004	cg00530918	1	0	-1	0	0	0
1005	cg00530925	1	0	-1	0	0	0
1006	cg00531156	1	0	-1	0	0	0
1007	cg00531592	1	0	-1	0	0	0
1008	cg00531745	1	0	-1	0	0	0
1009	cg00531786	1	0	-1	0	0	0
1010	cg00532901	1	0	-1	0	0	0
1011	cg00533295	1	0	-1	0	0	0
1012	cg00533483	1	0	-1	0	0	0
1013	cg00533811	1	0	-1	0	0	0
1014	cg00533825	1	0	-1	0	0	0
1015	cg00534020	1	0	-1	0	0	0
1016	cg00534274	1	0	-1	0	0	0
1017	cg00534423	1	0	-1	0	0	0
1018	cg00534531	1	0	-1	0	0	0
1019	cg00534655	1	0	-1	0	0	0
1020	cg00536366	1	0	-1	0	0	0
1021	cg00536792	1	0	-1	0	0	0
1022	cg00536924	1	0	-1	0	0	0
1023	cg00537121	1	0	-1	0	0	0
1024	cg00537344	1	0	-1	0	0	0
1025	cg00537837	1	0	1	0	0	0
1026	cg00538412	1	0	-1	0	0	0
1027	cg00539174	1	0	-1	0	0	0
1028	cg00540238	1	0	-1	0	0	0
1029	cg00540353	1	0	-1	0	0	0
1030	cg00541350	1	0	-1	0	0	0
1031	cg00541421	1	0	-1	0	0	0
1032	cg00541994	1	0	-1	0	0	0
1033	cg00542846	1	0	-1	0	0	0
1034	cg00543329	1	0	-1	0	0	0
1035	cg00543465	1	0	-1	0	0	0
1036	cg00543524	1	0	-1	0	0	0
1037	cg00543976	1	0	-1	0	0	0
1038	cg00543991	1	0	-1	0	0	0
1039	cg00544125	1	0	-1	0	0	0
1040	cg00544955	1	0	-1	0	0	0
1041	cg00545487	1	0	-1	0	0	0
1042	cg00545681	1	0	-1	0	0	0
1043	cg00545773	1	-1	-1	0	0	0
1044	cg00546005	1	0	-1	0	0	0
1045	cg00546844	1	0	-1	0	0	0
1046	cg00547365	1	0	-1	0	0	0
1047	cg00547425	1	0	-1	0	0	0
1048	cg00547948	1	-1	1	0	0	0
1049	cg00548173	1	0	-1	0	0	0
1050	cg00548285	1	0	-1	0	0	0
1051	cg00548368	1	0	-1	0	0	0
1052	cg00548822	1	0	-1	0	0	0
1053	cg00549018	1	0	-1	0	0	0
1054	cg00549412	1	0	-1	0	0	0
1055	cg00549601	1	0	-1	0	0	0
1056	cg00550231	1	0	-1	0	0	0
1057	cg00550234	1	0	-1	0	0	0
1058	cg00550905	1	1	0	0	0	0
1059	cg00550976	1	0	-1	0	0	0
1060	cg00552081	1	0	-1	0	0	0
1061	cg00552393	1	0	-1	0	0	0
1062	cg00552911	1	0	-1	0	0	0
1063	cg00553003	1	0	-1	0	0	0
1064	cg00553107	1	0	-1	0	0	0
1065	cg00553120	1	0	-1	0	0	0
1066	cg00554173	1	0	-1	0	0	0
1067	cg00554397	1	0	-1	0	0	0
1068	cg00554437	1	0	-1	0	0	0
1069	cg00554604	1	0	-1	0	0	0
1070	cg00554812	1	0	-1	0	0	0
1071	cg00555389	1	0	-1	0	0	0
1072	cg00555393	1	0	-1	0	0	0
1073	cg00556214	1	0	-1	0	0	0
1074	cg00556816	1	0	-1	0	0	0
1075	cg00557116	1	-1	1	0	0	0
1076	cg00557947	1	0	-1	0	0	0
1077	cg00558147	1	0	-1	0	0	0
1078	cg00561124	1	0	-1	0	0	0
1079	cg00561206	1	0	-1	0	0	0
1080	cg00562139	1	0	-1	0	0	0
1081	cg00562243	1	0	-1	0	0	0
1082	cg00564080	1	0	-1	0	0	0
1083	cg00564190	1	1	-1	0	0	0
1084	cg00564305	1	0	-1	0	0	0
1085	cg00564759	1	0	-1	0	0	0
1086	cg00564996	1	0	-1	0	0	0
1087	cg00565263	1	0	-1	0	0	0
1088	cg00566408	1	0	-1	0	0	0
1089	cg00567132	1	0	-1	0	0	0
1090	cg00567298	1	0	-1	0	0	0
1091	cg00567872	1	0	-1	0	0	0
1092	cg00567892	1	0	-1	0	0	0
1093	cg00569576	1	0	1	0	0	0
1094	cg00569603	1	0	-1	0	0	0
1095	cg00569953	1	0	-1	0	0	0
1096	cg00573338	1	0	-1	0	0	0
1097	cg00574801	1	0	-1	0	0	0
1098	cg00574913	1	0	-1	0	0	0
1099	cg00575744	1	0	-1	0	0	0
1100	cg00576157	1	0	-1	0	0	0
1101	cg00576525	1	-1	1	0	0	0
1102	cg00576640	1	0	-1	0	0	0
1103	cg00576736	1	0	-1	0	0	0
1104	cg00577449	1	0	-1	0	0	0
1105	cg00577569	1	0	-1	0	0	0
1106	cg00578354	1	0	-1	0	0	0
1107	cg00578437	1	0	-1	0	0	0
1108	cg00578442	1	0	-1	0	0	0
1109	cg00578614	1	0	-1	0	0	0
1110	cg00578690	1	0	-1	0	0	0
1111	cg00580617	1	0	-1	0	0	0
1112	cg00581320	1	0	-1	0	0	0
1113	cg00581476	1	0	1	0	0	0
1114	cg00581844	1	0	-1	0	0	0
1115	cg00582337	1	0	1	0	0	0
1116	cg00583426	1	0	1	0	0	0
1117	cg00584106	1	0	-1	0	0	0
1118	cg00584808	1	0	-1	0	0	0
1119	cg00586206	1	0	1	0	0	0
1120	cg00587613	1	0	-1	0	0	0
1121	cg00588198	1	0	-1	0	0	0
1122	cg00588342	1	0	-1	0	0	0
1123	cg00588841	1	0	-1	0	0	0
1124	cg00589251	1	0	1	0	0	0
1125	cg00589311	1	0	-1	0	0	0
1126	cg00589488	1	0	-1	0	0	0
1127	cg00589914	1	0	-1	0	0	0
1128	cg00590029	1	0	-1	0	0	0
1129	cg00590260	1	0	-1	0	0	0
1130	cg00590503	1	0	1	0	0	0
1131	cg00590639	1	0	-1	0	0	0
1132	cg00591353	1	0	1	0	0	0
1133	cg00591994	1	0	-1	0	0	0
1134	cg00592104	1	0	-1	0	0	0
1135	cg00592245	1	0	-1	0	0	0
1136	cg00592383	1	0	-1	0	0	0
1137	cg00592510	1	0	-1	0	0	0
1138	cg00592779	1	0	-1	0	0	0
1139	cg00594222	1	0	-1	0	0	0
1140	cg00594252	1	0	-1	0	0	0
1141	cg00594854	1	0	1	0	0	0
1142	cg00597225	1	0	-1	0	0	0
1143	cg00597801	1	0	-1	0	0	0
1144	cg00598143	1	1	-1	0	0	0
1145	cg00598195	1	0	-1	0	0	0
1146	cg00598235	1	0	-1	0	0	0
1147	cg00598747	1	0	-1	0	0	0
1148	cg00599151	1	0	-1	0	0	0
1149	cg00599163	1	0	-1	0	0	0
1150	cg00599708	1	0	-1	0	0	0
1151	cg00599823	1	0	-1	0	0	0
1152	cg00600012	1	0	-1	0	0	0
1153	cg00600477	1	0	-1	0	0	0
1154	cg00600693	1	0	-1	0	0	0
1155	cg00601139	1	0	-1	0	0	0
1156	cg00601368	1	0	-1	0	0	0
1157	cg00601414	1	0	-1	0	0	0
1158	cg00602880	1	1	-1	0	0	0
1159	cg00603274	1	0	-1	0	0	0
1160	cg00603460	1	0	-1	0	0	0
1161	cg00604324	1	0	-1	0	0	0
1162	cg00604900	1	0	-1	0	0	0
1163	cg00605025	1	0	-1	0	0	0
1164	cg00605038	1	0	-1	0	0	0
1165	cg00605306	1	0	-1	0	0	0
1166	cg00605342	1	0	-1	0	0	0
1167	cg00605522	1	0	-1	0	0	0
1168	cg00606541	1	0	-1	0	0	0
1169	cg00606578	1	0	-1	0	0	0
1170	cg00606841	1	0	-1	0	0	0
1171	cg00606952	1	0	1	0	0	0
1172	cg00607599	1	0	-1	0	0	0
1173	cg00609961	1	0	-1	0	0	0
1174	cg00609966	1	0	-1	0	0	0
1175	cg00611115	1	0	-1	0	0	0
1176	cg00611495	1	0	-1	0	0	0
1177	cg00611674	1	0	-1	0	0	0
1178	cg00613384	1	0	-1	0	0	0
1179	cg00615492	1	0	-1	0	0	0
1180	cg00617455	1	0	-1	0	0	0
1181	cg00617866	1	0	-1	0	0	0
1182	cg00617975	1	0	-1	0	0	0
1183	cg00618711	1	0	1	0	0	0
1184	cg00619245	1	0	-1	0	0	0
1185	cg00619347	1	0	1	0	0	0
1186	cg00620062	1	0	-1	0	0	0
1187	cg00620452	1	0	-1	0	0	0
1188	cg00621826	1	0	-1	0	0	0
1189	cg00622010	1	0	-1	0	0	0
1190	cg00622597	1	0	-1	0	0	0
1191	cg00622653	1	0	-1	0	0	0
1192	cg00623090	1	0	-1	0	0	0
1193	cg00623655	1	0	-1	0	0	0
1194	cg00624418	1	0	-1	0	0	0
1195	cg00625177	1	1	-1	0	0	0
1196	cg00625573	1	0	-1	0	0	0
1197	cg00625610	1	0	-1	0	0	0
1198	cg00625653	1	-1	1	0	0	0
1199	cg00626167	1	0	-1	0	0	0
1200	cg00626739	1	0	-1	0	0	0
1201	cg00627029	1	0	-1	0	0	0
1202	cg00627998	1	0	-1	0	0	0
1203	cg00628375	1	0	-1	0	0	0
1204	cg00629144	1	0	-1	0	0	0
1205	cg00629427	1	0	-1	0	0	0
1206	cg00629730	1	0	1	0	0	0
1207	cg00629788	1	0	-1	0	0	0
1208	cg00631051	1	0	-1	0	0	0
1209	cg00632381	1	0	-1	0	0	0
1210	cg00632803	1	0	-1	0	0	0
1211	cg00632853	1	0	-1	0	0	0
1212	cg00633897	1	0	-1	0	0	0
1213	cg00636363	1	0	-1	0	0	0
1214	cg00637875	1	0	-1	0	0	0
1215	cg00638073	1	0	-1	0	0	0
1216	cg00639475	1	0	-1	0	0	0
1217	cg00641279	1	0	-1	0	0	0
1218	cg00645753	1	0	-1	0	0	0
1219	cg00646379	1	0	-1	0	0	0
1220	cg00647022	1	0	-1	0	0	0
1221	cg00647063	1	0	-1	0	0	0
1222	cg00647217	1	0	-1	0	0	0
1223	cg00647810	1	0	-1	0	0	0
1224	cg00650019	1	0	-1	0	0	0
1225	cg00651016	1	0	-1	0	0	0
1226	cg00651359	1	0	-1	0	0	0
1227	cg00651400	1	0	1	0	0	0
1228	cg00651523	1	0	-1	0	0	0
1229	cg00652846	1	0	1	0	0	0
1230	cg00653615	1	0	-1	0	0	0
1231	cg00653650	1	0	1	0	0	0
1232	cg00657447	1	0	-1	0	0	0
1233	cg00657694	1	0	-1	0	0	0
1234	cg00657763	1	0	-1	0	0	0
1235	cg00658161	1	0	1	0	0	0
1236	cg00658290	1	0	-1	0	0	0
1237	cg00658836	1	0	-1	0	0	0
1238	cg00659029	1	0	-1	0	0	0
1239	cg00659570	1	0	-1	0	0	0
1240	cg00660163	1	0	-1	0	0	0
1241	cg00660251	1	0	-1	0	0	0
1242	cg00661169	1	1	-1	0	0	0
1243	cg00661620	1	0	-1	0	0	0
1244	cg00662400	1	0	-1	0	0	0
1245	cg00663002	1	0	-1	0	0	0
1246	cg00664899	1	0	-1	0	0	0
1247	cg00666559	1	0	-1	0	0	0
1248	cg00666986	1	1	-1	0	0	0
1249	cg00667026	1	0	-1	0	0	0
1250	cg00668036	1	0	-1	0	0	0
1251	cg00668150	1	0	-1	0	0	0
1252	cg00668949	1	1	-1	0	0	0
1253	cg00670756	1	0	-1	0	0	0
1254	cg00671093	1	0	1	0	0	0
1255	cg00671759	1	0	-1	0	0	0
1256	cg00672192	1	0	-1	0	0	0
1257	cg00672291	1	0	-1	0	0	0
1258	cg00672332	1	0	-1	0	0	0
1259	cg00672759	1	0	-1	0	0	0
1260	cg00672981	1	0	-1	0	0	0
1261	cg00673251	1	0	-1	0	0	0
1262	cg00673286	1	0	-1	0	0	0
1263	cg00673404	1	0	-1	0	0	0
1264	cg00674681	1	0	1	0	0	0
1265	cg00674864	1	0	-1	0	0	0
1266	cg00675160	1	0	-1	0	0	0
1267	cg00675618	1	0	-1	0	0	0
1268	cg00675891	1	0	-1	0	0	0
1269	cg00677685	1	0	-1	0	0	0
1270	cg00678668	1	0	-1	0	0	0
1271	cg00678712	1	0	-1	0	0	0
1272	cg00678761	1	0	-1	0	0	0
1273	cg00681363	1	0	-1	0	0	0
1274	cg00681365	1	0	-1	0	0	0
1275	cg00681532	1	0	1	0	0	0
1276	cg00682802	1	0	-1	0	0	0
1277	cg00682804	1	0	-1	0	0	0
1278	cg00683371	1	0	-1	0	0	0
1279	cg00684126	1	0	-1	0	0	0
1280	cg00684564	1	0	-1	0	0	0
1281	cg00685723	1	1	0	0	0	0
1282	cg00686293	1	0	-1	0	0	0
1283	cg00686299	1	0	1	0	0	0
1284	cg00686616	1	0	-1	0	0	0
1285	cg00687201	1	0	-1	0	0	0
1286	cg00687306	1	0	-1	0	0	0
1287	cg00687551	1	0	-1	0	0	0
1288	cg00687728	1	0	-1	0	0	0
1289	cg00688264	1	0	-1	0	0	0
1290	cg00689145	1	0	-1	0	0	0
1291	cg00689423	1	0	-1	0	0	0
1292	cg00689502	1	0	-1	0	0	0
1293	cg00689580	1	1	0	0	0	0
1294	cg00689868	1	0	-1	0	0	0
1295	cg00690311	1	0	-1	0	0	0
1296	cg00690392	1	0	-1	0	0	0
1297	cg00690929	1	0	-1	0	0	0
1298	cg00691529	1	0	-1	0	0	0
1299	cg00691940	1	0	-1	0	0	0
1300	cg00691965	1	0	-1	0	0	0
1301	cg00693172	1	0	-1	0	0	0
1302	cg00693994	1	0	-1	0	0	0
1303	cg00694032	1	0	-1	0	0	0
1304	cg00696756	1	0	-1	0	0	0
1305	cg00697033	1	0	-1	0	0	0
1306	cg00697057	1	0	-1	0	0	0
1307	cg00697108	1	0	-1	0	0	0
1308	cg00697239	1	0	-1	0	0	0
1309	cg00697784	1	0	-1	0	0	0
1310	cg00698295	1	0	-1	0	0	0
1311	cg00698491	1	0	-1	0	0	0
1312	cg00700051	1	0	-1	0	0	0
1313	cg00700128	1	0	-1	0	0	0
1314	cg00700373	1	0	1	0	0	0
1315	cg00700412	1	0	-1	0	0	0
1316	cg00700536	1	0	-1	0	0	0
1317	cg00701051	1	0	-1	0	0	0
1318	cg00701064	1	0	-1	0	0	0
1319	cg00701173	1	0	-1	0	0	0
1320	cg00703481	1	0	-1	0	0	0
1321	cg00703609	1	0	-1	0	0	0
1322	cg00703819	1	0	-1	0	0	0
1323	cg00704305	1	1	-1	0	0	0
1324	cg00706802	1	0	-1	0	0	0
1325	cg00706994	1	0	1	0	0	0
1326	cg00707380	1	0	-1	0	0	0
1327	cg00707446	1	0	-1	0	0	0
1328	cg00707610	1	0	-1	0	0	0
1329	cg00708486	1	0	-1	0	0	0
1330	cg00708902	1	-1	1	0	0	0
1331	cg00709541	1	0	-1	0	0	0
1332	cg00709652	1	0	-1	0	0	0
1333	cg00709803	1	0	-1	0	0	0
1334	cg00709882	1	0	-1	0	0	0
1335	cg00711351	1	0	-1	0	0	0
1336	cg00711734	1	-1	-1	0	0	0
1337	cg00712280	1	0	-1	0	0	0
1338	cg00712841	1	0	-1	0	0	0
1339	cg00713005	1	0	-1	0	0	0
1340	cg00713549	1	0	-1	0	0	0
1341	cg00713825	1	0	1	0	0	0
1342	cg00715047	1	0	-1	0	0	0
1343	cg00717297	1	0	-1	0	0	0
1344	cg00717348	1	0	-1	0	0	0
1345	cg00717678	1	0	-1	0	0	0
1346	cg00717679	1	0	-1	0	0	0
1347	cg00718414	1	0	-1	0	0	0
1348	cg00718643	1	0	-1	0	0	0
1349	cg00718923	1	0	-1	0	0	0
1350	cg00719067	1	0	-1	0	0	0
1351	cg00719771	1	0	-1	0	0	0
1352	cg00720027	1	-1	1	0	0	0
1353	cg00720244	1	0	-1	0	0	0
1354	cg00720960	1	0	-1	0	0	0
1355	cg00721125	1	0	1	0	0	0
1356	cg00721207	1	0	-1	0	0	0
1357	cg00722015	1	0	-1	0	0	0
1358	cg00722041	1	0	-1	0	0	0
1359	cg00722042	1	0	-1	0	0	0
1360	cg00722097	1	0	-1	0	0	0
1361	cg00723041	1	0	-1	0	0	0
1362	cg00723271	1	0	-1	0	0	0
1363	cg00723726	1	0	-1	0	0	0
1364	cg00723891	1	0	-1	0	0	0
1365	cg00723994	1	0	-1	0	0	0
1366	cg00724644	1	0	-1	0	0	0
1367	cg00725193	1	0	-1	0	0	0
1368	cg00726151	1	-1	1	0	0	0
1369	cg00726183	1	0	-1	0	0	0
1370	cg00727310	1	0	-1	0	0	0
1371	cg00727590	1	0	-1	0	0	0
1372	cg00727912	1	0	-1	0	0	0
1373	cg00728147	1	0	-1	0	0	0
1374	cg00728507	1	0	-1	0	0	0
1375	cg00729876	1	0	-1	0	0	0
1376	cg00730116	1	0	-1	0	0	0
1377	cg00730182	1	0	-1	0	0	0
1378	cg00731146	1	0	-1	0	0	0
1379	cg00731676	1	0	1	0	0	0
1380	cg00731749	1	1	0	0	0	0
1381	cg00732807	1	0	-1	0	0	0
1382	cg00732970	1	0	-1	0	0	0
1383	cg00733480	1	0	-1	0	0	0
1384	cg00733660	1	0	-1	0	0	0
1385	cg00733728	1	0	-1	0	0	0
1386	cg00734895	1	0	1	0	0	0
1387	cg00735218	1	0	-1	0	0	0
1388	cg00735267	1	0	-1	0	0	0
1389	cg00735398	1	0	-1	0	0	0
1390	cg00735611	1	0	-1	0	0	0
1391	cg00737366	1	0	-1	0	0	0
1392	cg00737722	1	0	-1	0	0	0
1393	cg00737841	1	0	-1	0	0	0
1394	cg00738005	1	0	-1	0	0	0
1395	cg00738458	1	0	-1	0	0	0
1396	cg00739272	1	0	-1	0	0	0
1397	cg00739484	1	0	1	0	0	0
1398	cg00739778	1	0	1	0	0	0
1399	cg00740408	1	0	1	0	0	0
1400	cg00740691	1	0	-1	0	0	0
1401	cg00741214	1	0	-1	0	0	0
1402	cg00742603	1	0	-1	0	0	0
1403	cg00743664	1	0	-1	0	0	0
1404	cg00743803	1	0	-1	0	0	0
1405	cg00744351	1	0	-1	0	0	0
1406	cg00746968	1	0	-1	0	0	0
1407	cg00747160	1	0	-1	0	0	0
1408	cg00747362	1	0	-1	0	0	0
1409	cg00749531	1	0	-1	0	0	0
1410	cg00751386	1	0	-1	0	0	0
1411	cg00751937	1	1	-1	0	0	0
1412	cg00752778	1	0	-1	0	0	0
1413	cg00753646	1	0	1	0	0	0
1414	cg00753806	1	0	-1	0	0	0
1415	cg00754430	1	0	-1	0	0	0
1416	cg00755234	1	0	1	0	0	0
1417	cg00755572	1	0	-1	0	0	0
1418	cg00755690	1	0	-1	0	0	0
1419	cg00755868	1	0	-1	0	0	0
1420	cg00755980	1	1	0	0	0	0
1421	cg00756215	1	0	-1	0	0	0
1422	cg00756451	1	0	-1	0	0	0
1423	cg00756648	1	0	-1	0	0	0
1424	cg00757391	1	0	-1	0	0	0
1425	cg00759741	1	0	-1	0	0	0
1426	cg00760938	1	0	-1	0	0	0
1427	cg00761129	1	0	-1	0	0	0
1428	cg00761225	1	0	-1	0	0	0
1429	cg00761241	1	0	-1	0	0	0
1430	cg00761327	1	0	-1	0	0	0
1431	cg00762160	1	0	-1	0	0	0
1432	cg00762397	1	0	1	0	0	0
1433	cg00763120	1	0	-1	0	0	0
1434	cg00763200	1	0	1	0	0	0
1435	cg00763996	1	0	-1	0	0	0
1436	cg00764603	1	0	-1	0	0	0
1437	cg00764772	1	0	-1	0	0	0
1438	cg00764794	1	0	-1	0	0	0
1439	cg00766002	1	0	-1	0	0	0
1440	cg00767429	1	0	-1	0	0	0
1441	cg00767774	1	0	-1	0	0	0
1442	cg00768299	1	0	-1	0	0	0
1443	cg00769876	1	0	-1	0	0	0
1444	cg00770155	1	0	1	0	0	0
1445	cg00770181	1	0	-1	0	0	0
1446	cg00770599	1	0	-1	0	0	0
1447	cg00773359	1	0	-1	0	0	0
1448	cg00774724	1	0	-1	0	0	0
1449	cg00774728	1	0	-1	0	0	0
1450	cg00775279	1	0	-1	0	0	0
1451	cg00775539	1	0	-1	0	0	0
1452	cg00775614	1	0	-1	0	0	0
1453	cg00775939	1	0	1	0	0	0
1454	cg00776080	1	0	-1	0	0	0
1455	cg00776808	1	-1	1	0	0	0
1456	cg00777310	1	0	-1	0	0	0
1457	cg00777402	1	0	1	0	0	0
1458	cg00778228	1	0	-1	0	0	0
1459	cg00778516	1	0	-1	0	0	0
1460	cg00778930	1	0	-1	0	0	0
1461	cg00778948	1	0	-1	0	0	0
1462	cg00778995	1	0	-1	0	0	0
1463	cg00779216	1	0	-1	0	0	0
1464	cg00779534	1	0	-1	0	0	0
1465	cg00779989	1	0	-1	0	0	0
1466	cg00780724	1	0	-1	0	0	0
1467	cg00781389	1	0	-1	0	0	0
1468	cg00781436	1	0	-1	0	0	0
1469	cg00781540	1	0	1	0	0	0
1470	cg00781817	1	0	-1	0	0	0
1471	cg00782369	1	0	-1	0	0	0
1472	cg00783080	1	0	-1	0	0	0
1473	cg00783306	1	0	-1	0	0	0
1474	cg00783423	1	0	-1	0	0	0
1475	cg00784161	1	0	-1	0	0	0
1476	cg00784718	1	1	-1	0	0	0
1477	cg00786747	1	0	-1	0	0	0
1478	cg00787523	1	1	0	0	0	0
1479	cg00787537	1	0	-1	0	0	0
1480	cg00787608	1	0	-1	0	0	0
1481	cg00787981	1	0	-1	0	0	0
1482	cg00788412	1	0	-1	0	0	0
1483	cg00788952	1	0	-1	0	0	0
1484	cg00789015	1	0	-1	0	0	0
1485	cg00789652	1	0	1	0	0	0
1486	cg00789986	1	0	-1	0	0	0
1487	cg00790020	1	0	-1	0	0	0
1488	cg00791657	1	0	-1	0	0	0
1489	cg00792187	1	0	-1	0	0	0
1490	cg00793543	1	0	-1	0	0	0
1491	cg00793648	1	0	-1	0	0	0
1492	cg00794648	1	0	-1	0	0	0
1493	cg00794983	1	0	-1	0	0	0
1494	cg00795464	1	0	-1	0	0	0
1495	cg00795538	1	0	-1	0	0	0
1496	cg00795812	1	0	-1	0	0	0
1497	cg00796302	1	0	-1	0	0	0
1498	cg00796672	1	0	-1	0	0	0
1499	cg00797497	1	0	-1	0	0	0
1500	cg00797602	1	0	-1	0	0	0
1501	cg00799171	1	0	-1	0	0	0
1502	cg00800038	1	0	-1	0	0	0
1503	cg00800353	1	0	-1	0	0	0
1504	cg00800383	1	-1	1	0	0	0
1505	cg00800908	1	0	-1	0	0	0
1506	cg00801394	1	0	-1	0	0	0
1507	cg00801765	1	0	-1	0	0	0
1508	cg00802396	1	0	-1	0	0	0
1509	cg00802408	1	1	-1	0	0	0
1510	cg00802728	1	0	1	0	0	0
1511	cg00803169	1	0	-1	0	0	0
1512	cg00803453	1	0	-1	0	0	0
1513	cg00803563	1	0	-1	0	0	0
1514	cg00804916	1	-1	1	0	0	0
1515	cg00805292	1	0	-1	0	0	0
1516	cg00805294	1	0	-1	0	0	0
1517	cg00806900	1	0	-1	0	0	0
1518	cg00807237	1	0	-1	0	0	0
1519	cg00807389	1	0	-1	0	0	0
1520	cg00807462	1	0	-1	0	0	0
1521	cg00808121	1	0	-1	0	0	0
1522	cg00808785	1	0	1	0	0	0
1523	cg00808969	1	0	-1	0	0	0
1524	cg00809096	1	0	1	0	0	0
1525	cg00810024	1	0	-1	0	0	0
1526	cg00810055	1	0	-1	0	0	0
1527	cg00810187	1	1	-1	0	0	0
1528	cg00810316	1	0	-1	0	0	0
1529	cg00810334	1	0	-1	0	0	0
1530	cg00811358	1	0	-1	0	0	0
1531	cg00811377	1	0	-1	0	0	0
1532	cg00811758	1	0	-1	0	0	0
1533	cg00811777	1	0	-1	0	0	0
1534	cg00811801	1	0	-1	0	0	0
1535	cg00812081	1	0	-1	0	0	0
1536	cg00812689	1	0	1	0	0	0
1537	cg00813378	1	0	-1	0	0	0
1538	cg00813509	1	0	-1	0	0	0
1539	cg00815236	1	0	-1	0	0	0
1540	cg00816480	1	0	-1	0	0	0
1541	cg00817870	1	0	-1	0	0	0
1542	cg00818229	1	0	-1	0	0	0
1543	cg00818899	1	0	-1	0	0	0
1544	cg00818903	1	0	-1	0	0	0
1545	cg00819163	1	0	-1	0	0	0
1546	cg00819302	1	0	-1	0	0	0
1547	cg00820159	1	0	-1	0	0	0
1548	cg00822110	1	0	-1	0	0	0
1549	cg00822591	1	1	-1	0	0	0
1550	cg00825497	1	0	-1	0	0	0
1551	cg00826536	1	0	-1	0	0	0
1552	cg00826610	1	1	0	0	0	0
1553	cg00827663	1	0	-1	0	0	0
1554	cg00827895	1	0	-1	0	0	0
1555	cg00828744	1	0	1	0	0	0
1556	cg00829041	1	0	-1	0	0	0
1557	cg00829600	1	0	-1	0	0	0
1558	cg00829688	1	0	-1	0	0	0
1559	cg00829944	1	-1	1	0	0	0
1560	cg00830116	1	0	1	0	0	0
1561	cg00831222	1	0	1	0	0	0
1562	cg00831471	1	0	-1	0	0	0
1563	cg00831931	1	0	-1	0	0	0
1564	cg00834192	1	0	-1	0	0	0
1565	cg00835193	1	0	-1	0	0	0
1566	cg00835464	1	0	-1	0	0	0
1567	cg00837091	1	0	-1	0	0	0
1568	cg00837765	1	0	1	0	0	0
1569	cg00838874	1	0	-1	0	0	0
1570	cg00840708	1	0	-1	0	0	0
1571	cg00841295	1	0	-1	0	0	0
1572	cg00841968	1	0	-1	0	0	0
1573	cg00842299	1	0	-1	0	0	0
1574	cg00842359	1	0	-1	0	0	0
1575	cg00842434	1	0	1	0	0	0
1576	cg00844328	1	0	1	0	0	0
1577	cg00845020	1	0	-1	0	0	0
1578	cg00845350	1	0	-1	0	0	0
1579	cg00846340	1	0	-1	0	0	0
1580	cg00846502	1	0	-1	0	0	0
1581	cg00848123	1	0	-1	0	0	0
1582	cg00848392	1	0	-1	0	0	0
1583	cg00848509	1	0	-1	0	0	0
1584	cg00849052	1	0	-1	0	0	0
1585	cg00849148	1	0	1	0	0	0
1586	cg00849183	1	0	-1	0	0	0
1587	cg00850016	1	0	-1	0	0	0
1588	cg00850239	1	0	1	0	0	0
1589	cg00851770	1	0	-1	0	0	0
1590	cg00852573	1	0	-1	0	0	0
1591	cg00852771	1	0	-1	0	0	0
1592	cg00853733	1	0	-1	0	0	0
1593	cg00853811	1	0	-1	0	0	0
1594	cg00854594	1	0	-1	0	0	0
1595	cg00854751	1	0	-1	0	0	0
1596	cg00855731	1	0	-1	0	0	0
1597	cg00856443	1	0	-1	0	0	0
1598	cg00856580	1	0	-1	0	0	0
1599	cg00858150	1	0	-1	0	0	0
1600	cg00858521	1	0	-1	0	0	0
1601	cg00858619	1	0	-1	0	0	0
1602	cg00858995	1	0	-1	0	0	0
1603	cg00859277	1	0	-1	0	0	0
1604	cg00859544	1	0	-1	0	0	0
1605	cg00859655	1	0	-1	0	0	0
1606	cg00861295	1	0	-1	0	0	0
1607	cg00861464	1	0	-1	0	0	0
1608	cg00862588	1	0	-1	0	0	0
1609	cg00862689	1	0	-1	0	0	0
1610	cg00863094	1	0	-1	0	0	0
1611	cg00864954	1	0	-1	0	0	0
1612	cg00865139	1	0	-1	0	0	0
1613	cg00865390	1	0	-1	0	0	0
1614	cg00865724	1	0	-1	0	0	0
1615	cg00866241	1	0	-1	0	0	0
1616	cg00868394	1	0	-1	0	0	0
1617	cg00869285	1	0	-1	0	0	0
1618	cg00869550	1	0	-1	0	0	0
1619	cg00869671	1	0	-1	0	0	0
1620	cg00870514	1	0	-1	0	0	0
1621	cg00872144	1	0	-1	0	0	0
1622	cg00872151	1	0	-1	0	0	0
1623	cg00872631	1	0	-1	0	0	0
1624	cg00872673	1	0	-1	0	0	0
1625	cg00873616	1	0	-1	0	0	0
1626	cg00873811	1	0	-1	0	0	0
1627	cg00874694	1	0	-1	0	0	0
1628	cg00876345	1	0	-1	0	0	0
1629	cg00876694	1	0	-1	0	0	0
1630	cg00876784	1	1	-1	0	0	0
1631	cg00877321	1	0	-1	0	0	0
1632	cg00878163	1	0	-1	0	0	0
1633	cg00878703	1	0	-1	0	0	0
1634	cg00878843	1	0	-1	0	0	0
1635	cg00879723	1	0	-1	0	0	0
1636	cg00879840	1	0	1	0	0	0
1637	cg00880075	1	0	-1	0	0	0
1638	cg00880477	1	0	-1	0	0	0
1639	cg00881623	1	0	1	0	0	0
1640	cg00882151	1	0	-1	0	0	0
1641	cg00882569	1	0	1	0	0	0
1642	cg00886812	1	1	-1	0	0	0
1643	cg00888561	1	0	-1	0	0	0
1644	cg00889036	1	0	-1	0	0	0
1645	cg00889057	1	0	-1	0	0	0
1646	cg00890378	1	0	-1	0	0	0
1647	cg00890840	1	0	1	0	0	0
1648	cg00892255	1	0	-1	0	0	0
1649	cg00893834	1	0	-1	0	0	0
1650	cg00894435	1	0	-1	0	0	0
1651	cg00895132	1	0	1	0	0	0
1652	cg00895528	1	0	-1	0	0	0
1653	cg00895735	1	0	-1	0	0	0
1654	cg00896068	1	0	-1	0	0	0
1655	cg00896370	1	0	-1	0	0	0
1656	cg00898683	1	0	-1	0	0	0
1657	cg00898988	1	0	-1	0	0	0
1658	cg00899354	1	-1	0	0	0	0
1659	cg00899856	1	0	-1	0	0	0
1660	cg00900422	1	0	-1	0	0	0
1661	cg00901656	1	0	-1	0	0	0
1662	cg00901665	1	0	-1	0	0	0
1663	cg00902741	1	0	-1	0	0	0
1664	cg00902823	1	0	-1	0	0	0
1665	cg00903186	1	0	-1	0	0	0
1666	cg00903953	1	0	-1	0	0	0
1667	cg00904472	1	0	-1	0	0	0
1668	cg00905417	1	0	-1	0	0	0
1669	cg00906105	1	0	-1	0	0	0
1670	cg00906476	1	0	-1	0	0	0
1671	cg00906926	1	1	-1	0	0	0
1672	cg00907752	1	0	-1	0	0	0
1673	cg00908117	1	0	-1	0	0	0
1674	cg00908291	1	-1	1	0	0	0
1675	cg00908501	1	0	-1	0	0	0
1676	cg00908828	1	0	-1	0	0	0
1677	cg00910052	1	0	1	0	0	0
1678	cg00910640	1	0	-1	0	0	0
1679	cg00911123	1	0	-1	0	0	0
1680	cg00911520	1	0	-1	0	0	0
1681	cg00911628	1	0	-1	0	0	0
1682	cg00911719	1	0	-1	0	0	0
1683	cg00912946	1	0	-1	0	0	0
1684	cg00913283	1	0	-1	0	0	0
1685	cg00913383	1	0	-1	0	0	0
1686	cg00913393	1	0	-1	0	0	0
1687	cg00913659	1	1	-1	0	0	0
1688	cg00913799	1	0	-1	0	0	0
1689	cg00913836	1	0	-1	0	0	0
1690	cg00913879	1	0	-1	0	0	0
1691	cg00914902	1	0	-1	0	0	0
1692	cg00919567	1	0	-1	0	0	0
1693	cg00919821	1	0	-1	0	0	0
1694	cg00920484	1	0	-1	0	0	0
1695	cg00923230	1	0	-1	0	0	0
1696	cg00924004	1	0	-1	0	0	0
1697	cg00924685	1	0	-1	0	0	0
1698	cg00925616	1	0	-1	0	0	0
1699	cg00926215	1	0	-1	0	0	0
1700	cg00927104	1	0	-1	0	0	0
1701	cg00927403	1	0	-1	0	0	0
1702	cg00928226	1	0	-1	0	0	0
1703	cg00929050	1	0	-1	0	0	0
1704	cg00929336	1	0	-1	0	0	0
1705	cg00929637	1	0	-1	0	0	0
1706	cg00929658	1	0	-1	0	0	0
1707	cg00930281	1	0	-1	0	0	0
1708	cg00930781	1	0	1	0	0	0
1709	cg00931181	1	0	1	0	0	0
1710	cg00933650	1	0	-1	0	0	0
1711	cg00934312	1	0	-1	0	0	0
1712	cg00935073	1	0	1	0	0	0
1713	cg00935346	1	0	-1	0	0	0
1714	cg00936469	1	0	-1	0	0	0
1715	cg00936935	1	0	-1	0	0	0
1716	cg00936996	1	0	-1	0	0	0
1717	cg00938266	1	0	-1	0	0	0
1718	cg00938305	1	1	-1	0	0	0
1719	cg00938688	1	1	0	0	0	0
1720	cg00939226	1	0	-1	0	0	0
1721	cg00939556	1	0	-1	0	0	0
1722	cg00939727	1	0	-1	0	0	0
1723	cg00939947	1	0	-1	0	0	0
1724	cg00940260	1	0	-1	0	0	0
1725	cg00940380	1	0	-1	0	0	0
1726	cg00940891	1	0	-1	0	0	0
1727	cg00941314	1	0	-1	0	0	0
1728	cg00941414	1	0	1	0	0	0
1729	cg00941983	1	0	-1	0	0	0
1730	cg00942293	1	0	-1	0	0	0
1731	cg00942920	1	-1	1	0	0	0
1732	cg00943065	1	0	-1	0	0	0
1733	cg00943909	1	0	-1	0	0	0
1734	cg00944142	1	0	-1	0	0	0
1735	cg00944237	1	0	-1	0	0	0
1736	cg00944309	1	0	-1	0	0	0
1737	cg00944431	1	0	-1	0	0	0
1738	cg00944484	1	0	-1	0	0	0
1739	cg00944666	1	0	-1	0	0	0
1740	cg00945234	1	0	-1	0	0	0
1741	cg00945580	1	0	1	0	0	0
1742	cg00945666	1	0	-1	0	0	0
1743	cg00946195	1	0	-1	0	0	0
1744	cg00946321	1	0	-1	0	0	0
1745	cg00946683	1	0	-1	0	0	0
1746	cg00947019	1	0	-1	0	0	0
1747	cg00947024	1	0	-1	0	0	0
1748	cg00950621	1	0	-1	0	0	0
1749	cg00950939	1	0	-1	0	0	0
1750	cg00951717	1	0	-1	0	0	0
1751	cg00953249	1	0	1	0	0	0
1752	cg00954869	1	0	-1	0	0	0
1753	cg00955290	1	0	-1	0	0	0
1754	cg00958955	1	0	-1	0	0	0
1755	cg00959118	1	-1	1	0	0	0
1756	cg00960818	1	0	1	0	0	0
1757	cg00961127	1	0	-1	0	0	0
1758	cg00961252	1	0	-1	0	0	0
1759	cg00961326	1	0	1	0	0	0
1760	cg00961416	1	0	-1	0	0	0
1761	cg00961940	1	0	-1	0	0	0
1762	cg00962125	1	0	-1	0	0	0
1763	cg00963060	1	0	-1	0	0	0
1764	cg00963674	1	0	-1	0	0	0
1765	cg00963766	1	-1	1	0	0	0
1766	cg00964361	1	0	-1	0	0	0
1767	cg00966333	1	0	-1	0	0	0
1768	cg00966522	1	0	-1	0	0	0
1769	cg00967711	1	0	1	0	0	0
1770	cg00968739	1	0	-1	0	0	0
1771	cg00969724	1	0	-1	0	0	0
1772	cg00969787	1	0	-1	0	0	0
1773	cg00971050	1	0	-1	0	0	0
1774	cg00971110	1	0	-1	0	0	0
1775	cg00971309	1	0	-1	0	0	0
1776	cg00971396	1	0	-1	0	0	0
1777	cg00971467	1	0	-1	0	0	0
1778	cg00972338	1	0	-1	0	0	0
1779	cg00972819	1	0	-1	0	0	0
1780	cg00973876	1	0	1	0	0	0
1781	cg00974598	1	0	-1	0	0	0
1782	cg00975249	1	0	-1	0	0	0
1783	cg00975772	1	0	-1	0	0	0
1784	cg00975876	1	0	-1	0	0	0
1785	cg00976381	1	0	-1	0	0	0
1786	cg00978517	1	0	-1	0	0	0
1787	cg00978521	1	0	-1	0	0	0
1788	cg00978783	1	0	-1	0	0	0
1789	cg00980538	1	0	-1	0	0	0
1790	cg00980568	1	0	-1	0	0	0
1791	cg00980636	1	0	-1	0	0	0
1792	cg00981945	1	0	-1	0	0	0
1793	cg00982357	1	-1	1	0	0	0
1794	cg00982433	1	1	-1	0	0	0
1795	cg00982548	1	0	-1	0	0	0
1796	cg00982622	1	0	1	0	0	0
1797	cg00982641	1	0	-1	0	0	0
1798	cg00983185	1	0	-1	0	0	0
1799	cg00983904	1	0	-1	0	0	0
1800	cg00984468	1	0	-1	0	0	0
1801	cg00984540	1	0	-1	0	0	0
1802	cg00986124	1	0	-1	0	0	0
1803	cg00986130	1	0	-1	0	0	0
1804	cg00987080	1	0	-1	0	0	0
1805	cg00987461	1	-1	-1	0	0	0
1806	cg00988037	1	0	-1	0	0	0
1807	cg00988129	1	0	-1	0	0	0
1808	cg00988328	1	0	-1	0	0	0
1809	cg00988426	1	0	-1	0	0	0
1810	cg00988754	1	1	-1	0	0	0
1811	cg00989142	1	0	-1	0	0	0
1812	cg00989220	1	0	1	0	0	0
1813	cg00990020	1	0	-1	0	0	0
1814	cg00990261	1	0	-1	0	0	0
1815	cg00990409	1	0	-1	0	0	0
1816	cg00990970	1	0	-1	0	0	0
1817	cg00991379	1	0	-1	0	0	0
1818	cg00991744	1	0	-1	0	0	0
1819	cg00991755	1	0	-1	0	0	0
1820	cg00992159	1	0	-1	0	0	0
1821	cg00992687	1	0	-1	0	0	0
1822	cg00992766	1	0	-1	0	0	0
1823	cg00994207	1	0	-1	0	0	0
1824	cg00994583	1	0	-1	0	0	0
1825	cg00994629	1	0	-1	0	0	0
1826	cg00995197	1	0	1	0	0	0
1827	cg00995854	1	1	-1	0	0	0
1828	cg00996058	1	0	-1	0	0	0
1829	cg00996324	1	0	-1	0	0	0
1830	cg00998075	1	0	-1	0	0	0
1831	cg00998744	1	0	-1	0	0	0
1832	cg00998784	1	0	-1	0	0	0
1833	cg00999152	1	0	-1	0	0	0
1834	cg00999835	1	0	-1	0	0	0
1835	cg01000094	1	0	-1	0	0	0
1836	cg01001374	1	0	-1	0	0	0
1837	cg01001468	1	0	-1	0	0	0
1838	cg01002223	1	0	-1	0	0	0
1839	cg01002233	1	0	-1	0	0	0
1840	cg01002381	1	0	-1	0	0	0
1841	cg01002439	1	0	1	0	0	0
1842	cg01002634	1	0	-1	0	0	0
1843	cg01002891	1	0	-1	0	0	0
1844	cg01003448	1	0	-1	0	0	0
1845	cg01003587	1	0	-1	0	0	0
1846	cg01003713	1	0	-1	0	0	0
1847	cg01004278	1	0	-1	0	0	0
1848	cg01004702	1	0	-1	0	0	0
1849	cg01005439	1	0	1	0	0	0
1850	cg01005930	1	0	-1	0	0	0
1851	cg01006034	1	0	-1	0	0	0
1852	cg01006277	1	0	1	0	0	0
1853	cg01007201	1	0	-1	0	0	0
1854	cg01007305	1	0	-1	0	0	0
1855	cg01007781	1	0	-1	0	0	0
1856	cg01007838	1	0	-1	0	0	0
1857	cg01008731	1	0	-1	0	0	0
1858	cg01008894	1	0	-1	0	0	0
1859	cg01009358	1	0	-1	0	0	0
1860	cg01010925	1	0	-1	0	0	0
1861	cg01010931	1	0	-1	0	0	0
1862	cg01011769	1	0	-1	0	0	0
1863	cg01012082	1	0	-1	0	0	0
1864	cg01012134	1	0	-1	0	0	0
1865	cg01012339	1	0	-1	0	0	0
1866	cg01013324	1	0	-1	0	0	0
1867	cg01013870	1	0	-1	0	0	0
1868	cg01014594	1	0	-1	0	0	0
1869	cg01016533	1	0	-1	0	0	0
1870	cg01016800	1	1	-1	0	0	0
1871	cg01018002	1	0	-1	0	0	0
1872	cg01018128	1	0	-1	0	0	0
1873	cg01018139	1	0	-1	0	0	0
1874	cg01018983	1	0	-1	0	0	0
1875	cg01019246	1	0	-1	0	0	0
1876	cg01020079	1	0	-1	0	0	0
1877	cg01020331	1	0	-1	0	0	0
1878	cg01020399	1	-1	1	0	0	0
1879	cg01020427	1	0	-1	0	0	0
1880	cg01020768	1	0	-1	0	0	0
1881	cg01020819	1	0	-1	0	0	0
1882	cg01021184	1	0	1	0	0	0
1883	cg01021431	1	0	-1	0	0	0
1884	cg01021488	1	0	-1	0	0	0
1885	cg01021507	1	0	-1	0	0	0
1886	cg01022219	1	0	-1	0	0	0
1887	cg01022801	1	0	1	0	0	0
1888	cg01023787	1	0	-1	0	0	0
1889	cg01024878	1	0	-1	0	0	0
1890	cg01025072	1	0	-1	0	0	0
1891	cg01025883	1	0	-1	0	0	0
1892	cg01026046	1	0	-1	0	0	0
1893	cg01026192	1	0	-1	0	0	0
1894	cg01027109	1	0	-1	0	0	0
1895	cg01027122	1	0	-1	0	0	0
1896	cg01027422	1	0	-1	0	0	0
1897	cg01027909	1	0	-1	0	0	0
1898	cg01027932	1	0	-1	0	0	0
1899	cg01028796	1	0	-1	0	0	0
1900	cg01029302	1	1	-1	0	0	0
1901	cg01029395	1	-1	1	0	0	0
1902	cg01031271	1	0	-1	0	0	0
1903	cg01033194	1	0	-1	0	0	0
1904	cg01033463	1	0	-1	0	0	0
1905	cg01033574	1	0	-1	0	0	0
1906	cg01034737	1	0	-1	0	0	0
1907	cg01035035	1	0	-1	0	0	0
1908	cg01035068	1	0	-1	0	0	0
1909	cg01035107	1	0	-1	0	0	0
1910	cg01035931	1	0	-1	0	0	0
1911	cg01035956	1	-1	-1	0	0	0
1912	cg01037262	1	0	-1	0	0	0
1913	cg01037673	1	0	-1	0	0	0
1914	cg01037683	1	0	1	0	0	0
1915	cg01039429	1	0	-1	0	0	0
1916	cg01039632	1	0	-1	0	0	0
1917	cg01040200	1	0	-1	0	0	0
1918	cg01040634	1	0	-1	0	0	0
1919	cg01040850	1	0	-1	0	0	0
1920	cg01041934	1	0	-1	0	0	0
1921	cg01042641	1	0	1	0	0	0
1922	cg01043849	1	0	-1	0	0	0
1923	cg01044261	1	0	-1	0	0	0
1924	cg01044580	1	0	-1	0	0	0
1925	cg01045635	1	0	1	0	0	0
1926	cg01045959	1	0	-1	0	0	0
1927	cg01046703	1	0	-1	0	0	0
1928	cg01048749	1	0	-1	0	0	0
1929	cg01049138	1	0	-1	0	0	0
1930	cg01049674	1	0	-1	0	0	0
1931	cg01049678	1	0	-1	0	0	0
1932	cg01049870	1	0	-1	0	0	0
1933	cg01050183	1	0	-1	0	0	0
1934	cg01051310	1	0	-1	0	0	0
1935	cg01051318	1	0	-1	0	0	0
1936	cg01052940	1	0	-1	0	0	0
1937	cg01053196	1	0	-1	0	0	0
1938	cg01053621	1	0	-1	0	0	0
1939	cg01053866	1	0	-1	0	0	0
1940	cg01054110	1	0	-1	0	0	0
1941	cg01054282	1	0	-1	0	0	0
1942	cg01056384	1	0	-1	0	0	0
1943	cg01056853	1	0	-1	0	0	0
1944	cg01057635	1	0	-1	0	0	0
1945	cg01057705	1	0	-1	0	0	0
1946	cg01057898	1	0	-1	0	0	0
1947	cg01058888	1	0	-1	0	0	0
1948	cg01059553	1	0	-1	0	0	0
1949	cg01060168	1	0	-1	0	0	0
1950	cg01060669	1	0	-1	0	0	0
1951	cg01061575	1	0	-1	0	0	0
1952	cg01063112	1	0	1	0	0	0
1953	cg01065103	1	0	-1	0	0	0
1954	cg01065938	1	0	-1	0	0	0
1955	cg01066036	1	-1	1	0	0	0
1956	cg01066494	1	0	-1	0	0	0
1957	cg01066865	1	0	-1	0	0	0
1958	cg01067137	1	0	-1	0	0	0
1959	cg01068320	1	0	-1	0	0	0
1960	cg01068412	1	0	-1	0	0	0
1961	cg01069170	1	0	-1	0	0	0
1962	cg01069845	1	0	-1	0	0	0
1963	cg01070078	1	0	1	0	0	0
1964	cg01070219	1	0	-1	0	0	0
1965	cg01070404	1	0	-1	0	0	0
1966	cg01070470	1	0	-1	0	0	0
1967	cg01071313	1	1	-1	0	0	0
1968	cg01071314	1	0	1	0	0	0
1969	cg01072766	1	0	-1	0	0	0
1970	cg01072968	1	0	-1	0	0	0
1971	cg01073046	1	0	-1	0	0	0
1972	cg01073243	1	0	-1	0	0	0
1973	cg01074284	1	0	-1	0	0	0
1974	cg01075002	1	0	-1	0	0	0
1975	cg01076416	1	0	-1	0	0	0
1976	cg01076675	1	0	-1	0	0	0
1977	cg01076997	1	0	-1	0	0	0
1978	cg01078772	1	0	-1	0	0	0
1979	cg01078871	1	0	1	0	0	0
1980	cg01079738	1	0	-1	0	0	0
1981	cg01080907	1	0	-1	0	0	0
1982	cg01082242	1	0	1	0	0	0
1983	cg01082862	1	0	-1	0	0	0
1984	cg01082887	1	0	-1	0	0	0
1985	cg01082907	1	0	-1	0	0	0
1986	cg01084368	1	0	-1	0	0	0
1987	cg01085297	1	0	-1	0	0	0
1988	cg01085454	1	0	-1	0	0	0
1989	cg01085866	1	0	-1	0	0	0
1990	cg01087008	1	0	-1	0	0	0
1991	cg01087195	1	0	-1	0	0	0
1992	cg01087392	1	1	-1	0	0	0
1993	cg01087645	1	0	1	0	0	0
1994	cg01087663	1	0	-1	0	0	0
1995	cg01089319	1	0	-1	0	0	0
1996	cg01089516	1	0	-1	0	0	0
1997	cg01089975	1	0	-1	0	0	0
1998	cg01090020	1	0	-1	0	0	0
1999	cg01092804	1	0	-1	0	0	0
[truncated: 42,757 more rows]
