# Supplementary material for: Associations in cell type-specific hydroxymethylation and transcriptional alterations of pediatric central nervous system tumors
Source: Nat Commun. 2024 Apr 30;15:3635. doi: 10.1038/s41467-024-47943-9 (PMC11061294; doi:10.1038/s41467-024-47943-9)
Supplement: Supplementary file 4 — Supplementary Data 1–21 [file 41467_2024_47943_MOESM4_ESM.zip › SupplementaryData_03302024/SD11. EMB_TumorVsNT_DE_UnadjCellType_inclpurity_121822.csv]

	baseMean	log2FoldChange	lfcSE	stat	pvalue	padj	gene
ENSG00000000419	282.806975639791	-0.718954710138923	0.408485474094797	-1.76004963636008	0.0783993909625757	0.206360902156756	DPM1
ENSG00000000457	399.577520234037	-0.369955050939614	0.368063739498837	-1.00513854324078	0.314830142919576	0.526686556543476	SCYL3
ENSG00000000460	521.497033958353	1.54557722472067	0.834584631892353	1.85191191601049	0.0640384725515536	0.17902549329371	C1orf112
ENSG00000000938	90.892387241792	2.98218297535551	0.961807949753344	3.10060129584112	0.00193128143650961	0.0150742878103997	FGR
ENSG00000000971	296.622308264814	3.44966153656121	1.32628661296525	2.60099250255465	0.0092954485467727	0.0446393661689327	CFH
ENSG00000001036	149.186980823608	0.469317948886216	0.813076305546575	0.577212674486593	0.563795796074881	0.745205066604824	FUCA2
ENSG00000001084	613.097834435269	-0.230618608901796	0.652383567670407	-0.353501560018304	0.723712459441636	0.850707705138335	GCLC
ENSG00000001167	343.404053784232	0.522681360174605	0.495080414816534	1.05575042868197	0.291082251198257	0.500564646364137	NFYA
ENSG00000001460	263.434896952713	0.966611259072607	0.65340002944252	1.47935600783079	0.13904519116432	0.308146555362444	STPG1
ENSG00000001461	580.719612943183	-1.14093367810379	0.439789249228386	-2.59427368928542	0.00947909958562117	0.0452907348269547	NIPAL3
ENSG00000001497	550.909240072706	0.0739131897937316	0.704712421549486	0.104884187554428	0.91646770626046	0.957878983965633	LAS1L
ENSG00000001561	193.294016032437	-2.21030555427638	0.853064750116342	-2.59101733364898	0.00956926714835305	0.0456056407837734	ENPP4
ENSG00000001617	91.031815591551	2.51608833173437	1.11304104563368	2.26055305112482	0.0237869477908876	0.0877278925214491	SEMA3F
ENSG00000001626	453.637448396051	5.55950993475932	1.5563822029611	3.57207241523455	0.000354167441722392	0.005607696428579	CFTR
ENSG00000001629	2185.67722083105	-0.662531753752405	0.496394951960013	-1.33468672704346	0.181978899490095	0.368285541451915	ANKIB1
ENSG00000001631	872.836641094653	0.155689979419189	0.565849240449861	0.275143922249347	0.783205668222207	0.885719816381775	KRIT1
ENSG00000002016	414.373546849959	0.4681630993555	0.553145476899543	0.846365231041243	0.397349028391438	0.608560254636834	RAD52
ENSG00000002330	125.356519538883	-0.354841022382859	0.623491947177146	-0.569118853883195	0.569275484266159	0.749143931471294	BAD
ENSG00000002549	476.628691357238	-0.286139281637487	0.723672818912144	-0.395398685924979	0.692548678697859	0.831758283586539	LAP3
ENSG00000002586	967.25650851081	1.82600398403135	0.961344747909492	1.89942680604655	0.0575083817798216	0.165582821891525	CD99
ENSG00000002587	305.044504700079	-0.272877353354624	1.14139648571521	-0.239073237713394	0.811048793329243	0.901712163640254	HS3ST1
ENSG00000002726	61.724262164852	7.84588133715078	2.53270479676975	3.097827013696	0.00194945184792422	0.0151779799560335	AOC1
ENSG00000002745	49.7481499033904	2.60329517997464	2.00366285340823	1.29926807573761	0.193851946193057	0.383804026244458	WNT16
ENSG00000002746	2922.77271791502	-1.44770853529726	1.11987603667873	-1.29273998896413	0.196101002115824	0.386501393705026	HECW1
ENSG00000002822	1761.05621017661	1.48294285796433	0.758729223860723	1.95450868548139	0.0506410887107275	0.151221238043196	MAD1L1
ENSG00000002834	666.855224252277	-0.437649475713143	0.765309920445808	-0.571859143624067	0.567417405101197	0.747555079006604	LASP1
ENSG00000002919	94.2188023345121	-0.110446322360569	0.454058064142491	-0.243242728370329	0.807817368180454	0.900039084478707	SNX11
ENSG00000002933	49.6210600496675	0.965313412108419	1.436064244783	0.67219375150886	0.50146035838863	0.695906231200488	TMEM176A
ENSG00000003056	299.759682634035	-1.18355347977243	0.86763824877303	-1.36410938711629	0.1725331408033	0.355466057454562	M6PR
ENSG00000003096	879.447958584549	1.56889335607422	0.74232383625556	2.1134891262391	0.0345589247352532	0.114233376694422	KLHL13
ENSG00000003137	71.2587283539515	-2.35623152059331	1.13152937556151	-2.0823423337322	0.0373112116903452	0.120839239866037	CYP26B1
ENSG00000003147	1112.41993691562	-0.858933206052507	0.739353555248665	-1.16173541055554	0.245342957287179	0.448065619865899	ICA1
ENSG00000003249	83.076652627357	-1.15795832064296	0.724976329497914	-1.59723603865095	0.110213102220765	0.262055506591145	DBNDD1
ENSG00000003393	900.272670049041	-0.55146620242678	0.466267086179546	-1.18272599283241	0.23691775926143	0.438769466930702	ALS2
ENSG00000003400	132.922465252155	1.97558387670771	0.82984599366063	2.38066326981104	0.0172815009132086	0.0699890633341638	CASP10
ENSG00000003402	1182.85530257088	0.110406987294233	0.531130177222389	0.207871802486577	0.835329066596653	0.914439903025526	CFLAR
ENSG00000003436	256.863308204388	3.23729519123768	1.39303111305297	2.32392167045201	0.0201296925797807	0.0781906825668798	TFPI
ENSG00000003509	295.261173521975	-0.666466413053553	0.328427078168443	-2.02926755239023	0.0424310463464012	0.132964329049436	NDUFAF7
ENSG00000003756	1305.61902910306	-0.701619979672577	0.671025250074699	-1.04559400647661	0.295748517638921	0.505645605312546	RBM5
ENSG00000003987	713.07030087451	-2.09475967019163	1.24309670165802	-1.68511401196519	0.0919665767575039	0.231275305942895	MTMR7
ENSG00000003989	337.752276010806	0.501456274312108	1.07627032719744	0.465920374872618	0.641272496429954	0.799859699238496	SLC7A2
ENSG00000004059	92.7324677234808	-1.55577697601774	0.961200163885947	-1.61857751847236	0.105538195468063	0.254391461019242	ARF5
ENSG00000004139	578.964112273628	-0.107209588063751	0.570895868283842	-0.187791844397178	0.851039829256621	0.923728416878809	SARM1
ENSG00000004142	186.054614686567	-0.16321718632623	0.808293652585609	-0.201928081216675	0.839972948612117	0.916952318647697	POLDIP2
ENSG00000004399	577.130855801697	-1.81725509512824	0.746532444944758	-2.43426137394834	0.0149222153888885	0.0632579867740851	PLXND1
ENSG00000004455	509.836236380997	0.510860004003865	0.374192870838027	1.36523179305839	0.172180208732025	0.355175741895983	AK2
ENSG00000004468	284.38271576908	1.57225264907261	1.22285936548521	1.28571828735904	0.198541396611434	0.389529178418202	CD38
ENSG00000004478	359.371032267215	0.951857443839923	0.918452644403031	1.03637073684796	0.300029216976915	0.510348291343722	FKBP4
ENSG00000004487	1300.05532621966	0.144395682965145	0.672996406262302	0.21455639528165	0.83011319364824	0.912235264516216	KDM1A
ENSG00000004534	2737.93814242409	0.162521206225336	0.621124002886939	0.261656618436817	0.793586188981433	0.891729615047979	RBM6
ENSG00000004660	215.941183358974	-1.6281749422397	0.884674827436632	-1.84042191746021	0.0657063181262275	0.182283465593273	CAMKK1
ENSG00000004700	299.601617149492	0.497858113177384	0.549957290995293	0.905266865862216	0.365324025538428	0.578050005670607	RECQL
ENSG00000004766	1193.99985192695	-0.622262716890246	0.377974459736844	-1.64630889961052	0.0997001781372009	0.244460295186061	VPS50
ENSG00000004776	69.3264046831685	0.885260461115507	1.33941355886763	0.660931386915274	0.508656316401247	0.701975382249056	HSPB6
ENSG00000004777	327.779861281678	-1.47251511872778	0.82965859560862	-1.77484464877697	0.0759235417780526	0.201646920168039	ARHGAP33
ENSG00000004779	166.873657220656	0.127899473598076	0.504648248329049	0.253442816895861	0.79992604430368	0.895984761681064	NDUFAB1
ENSG00000004799	380.807426407374	-0.504174841168969	1.2126698567677	-0.415756059536945	0.677588515169866	0.822894825418097	PDK4
ENSG00000004809	114.164673660941	4.84274402346135	1.5697213979448	3.08509779493473	0.00203485233803534	0.0155502763676279	SLC22A16
ENSG00000004838	103.179888165291	1.96601324621573	0.998712027522771	1.96854868273918	0.0490049404640712	0.147657462313351	ZMYND10
ENSG00000004846	238.828812093007	7.49028544187175	1.69921119876304	4.40809561949944	1.04283506550192e-05	0.00102404709175792	ABCB5
ENSG00000004848	135.187701943135	-2.25188662929349	2.10076928711874	-1.0719342876447	0.283749548326941	0.492243483367223	ARX
ENSG00000004864	1488.27241582554	1.13146594586579	0.414827455506214	2.72755800236285	0.00638050390385971	0.0342885759428053	SLC25A13
ENSG00000004866	2832.32062439892	-0.402868361284519	0.527681067126007	-0.763469425724755	0.445183489501175	0.650045853650247	ST7
ENSG00000004897	1148.48594321967	-0.266121931320978	0.540230751022477	-0.492607891752363	0.622289670790103	0.786650379196071	CDC27
ENSG00000004939	31.2107251111481	3.43788451138279	1.80458714772524	1.90508090214229	0.0567695555087287	0.164026496907224	SLC4A1
ENSG00000004948	223.626566795876	4.68049956225593	1.62053417016798	2.88824490616619	0.00387398113573075	0.0241222691676532	CALCR
ENSG00000004961	90.46498376179	-0.0830510059413646	0.765417277986997	-0.108504221592416	0.913595731941006	0.957124620906067	HCCS
ENSG00000004975	202.151801207518	-0.270167370167618	0.643025650237217	-0.420150222728987	0.674375715647873	0.820415073766464	DVL2
ENSG00000005007	680.7905684321	0.0316575480073345	0.62617864524366	0.0505567352828134	0.959678738950686	0.980719027795253	UPF1
ENSG00000005020	1559.47375372768	0.743952981901136	0.891536982292359	0.834461157167313	0.404021166927505	0.614410480283415	SKAP2
ENSG00000005022	202.6320670483	0.730081061525026	1.33814156597022	0.545593291540632	0.585345536721188	0.761372410492909	SLC25A5
ENSG00000005059	480.078702093981	1.58332153020251	0.769595664228154	2.05734206128936	0.039653334105163	0.126580934850365	MCUB
ENSG00000005075	65.8922076591755	1.55575416073037	1.05574732392613	1.47360464523348	0.14058806992503	0.310500982375274	POLR2J
ENSG00000005100	144.015224678458	-0.226908455849728	0.295871042767709	-0.766916740912276	0.443131019520895	0.648317693767385	DHX33
ENSG00000005102	40.1248570734178	5.0081836245965	1.61864878791615	3.09405206489793	0.0019744283390467	0.0152975659884401	MEOX1
ENSG00000005108	2472.72328143344	-0.109926408876189	0.787707861967456	-0.139552255580674	0.889013765888928	0.942909968960207	THSD7A
ENSG00000005156	506.87552265162	0.571687061068552	0.598850142780579	0.954641270375418	0.339759139024256	0.55321883747107	LIG3
ENSG00000005175	486.670252460266	-0.439365481999655	0.542761030321023	-0.809500788477364	0.418227149477169	0.627659425505361	RPAP3
ENSG00000005187	334.183746710374	6.38582559819275	1.46455200913562	4.36025867183896	1.29908783556656e-05	0.00113829819286783	ACSM3
ENSG00000005189	139.929235524901	1.41601338826836	0.724485213100228	1.95450971622863	0.0506409669333221	0.151221238043196	REXO5
ENSG00000005194	182.007226554005	-0.657981720265666	0.44276998267365	-1.48605765072977	0.137263872657374	0.305771800353532	CIAPIN1
ENSG00000005206	269.599451968486	-0.0377464468405484	0.709498658608026	-0.0532015760461107	0.957571299892447	0.979889989631626	SPPL2B
ENSG00000005238	122.18843920729	-0.516813727278198	0.62793574028873	-0.823036011679415	0.410487514985399	0.620366244418845	FAM214B
ENSG00000005243	44.6625603193396	1.53146668499028	0.767287330386489	1.99594939775542	0.0459394310477442	0.140794364593404	COPZ2
ENSG00000005249	604.500680499033	-1.44597887553923	0.68961979494003	-2.09677692860452	0.0360133268516964	0.117798099646667	PRKAR2B
ENSG00000005302	192.771827532397	-0.976913889010712	0.668944840406631	-1.46038033332745	0.144185574771224	0.315481271896534	MSL3
ENSG00000005339	2695.55436775592	0.0313244235508714	0.481357033326623	0.0650752380917562	0.948114095773284	0.975085859973927	CREBBP
ENSG00000005379	1114.93811499433	-1.15583028210774	1.0298013348071	-1.12238180612209	0.261700136834086	0.467694851749379	TSPOAP1
ENSG00000005381	17.5218120789034	2.11079649184478	1.62491582502025	1.29901897645589	0.193937416859726	0.383883587943167	MPO
ENSG00000005421	49.4999564216389	3.56733754962632	1.79663239399143	1.98556897980731	0.0470812037066102	0.143196383504779	PON1
ENSG00000005436	618.6804567169	0.153450769324046	0.399492325416846	0.384114436150755	0.700893632219192	0.837113285240884	GCFC2
ENSG00000005448	45.2060944683404	-0.799647772433075	0.979852847538671	-0.816089655137239	0.414448860135292	0.624254350552676	WDR54
ENSG00000005469	382.335531664913	0.851755119703241	0.440398416390207	1.93405581855808	0.0531062652711712	0.156414251465966	CROT
ENSG00000005471	186.283531127652	4.68417287924146	1.34349453699984	3.48655893287195	0.000489277568511403	0.00654871898980407	ABCB4
ENSG00000005483	2877.33031434788	0.0998464438841487	0.627276625573308	0.159174501031172	0.873531392941984	0.935969628537935	KMT2E
ENSG00000005486	337.599257813768	-1.49979131487968	0.511591072972552	-2.9316213556372	0.00337197593316306	0.0219199832336034	RHBDD2
ENSG00000005513	329.281384486492	-2.31167679466735	1.24043873670788	-1.86359610213603	0.0623784454541286	0.175547614799391	SOX8
ENSG00000005700	925.540860560556	-0.66281985682179	0.63862593367703	-1.0378843417859	0.299323904207602	0.50952576680186	IBTK
ENSG00000005801	387.22971547207	-0.285723053542538	0.437517442784822	-0.653055228435911	0.513720674300275	0.705909351043617	ZNF195
ENSG00000005810	5412.29114451922	-1.52949909214154	0.559257185459316	-2.73487606759199	0.00624037663482174	0.0337655600871602	MYCBP2
ENSG00000005812	534.70102961225	-0.739615368305745	0.73473640307197	-1.00664042942935	0.314107598516744	0.52577554069352	FBXL3
ENSG00000005844	140.230176161635	2.90186957512552	1.01622271822162	2.85554487524522	0.00429630509490907	0.0259548036978161	ITGAL
ENSG00000005882	231.063490400823	-0.631157039814176	0.705530319226823	-0.894585282324719	0.371008822250303	0.584228711187482	PDK2
ENSG00000005884	742.450634618194	0.248375803881137	1.10538395621059	0.224696407511289	0.822215459544681	0.907910455395279	ITGA3
ENSG00000005889	880.491728267831	0.26601079462842	0.51316525070324	0.518372579327769	0.604198342517605	0.774471416574953	ZFX
ENSG00000005893	833.704506550337	-1.03300910964101	0.989796468643236	-1.04365810787041	0.296643598225936	0.506422270924967	LAMP2
ENSG00000005961	62.0828695716645	0.872787393415718	1.09062376077709	0.800264421888111	0.423557611796674	0.631944289635167	ITGA2B
ENSG00000005981	113.84600615963	6.42371525317413	1.63576127170585	3.92704935878275	8.59943385328348e-05	0.00265414466644849	ASB4
ENSG00000006007	188.772141379939	-0.437170930415016	0.574164508684722	-0.761403611338628	0.446416031096399	0.651247767692588	GDE1
ENSG00000006015	93.6803177971355	-0.338415311423836	0.961374571744648	-0.352011922688676	0.724829321025345	0.851439025010562	REX1BD
ENSG00000006016	307.637788618958	2.80235539128591	1.28043562464867	2.18859530095847	0.0286262676706208	0.0995062345202166	CRLF1
ENSG00000006025	148.544742022322	0.306670446581472	0.540437299257002	0.567448706821467	0.570409366131422	0.750063288962971	OSBPL7
ENSG00000006042	122.022394073852	2.18460819887345	1.19029614648198	1.83534845956633	0.0664540751636585	0.183717088276644	TMEM98
ENSG00000006047	13.1679138713069	-0.398644348496956	1.88618975905118	-0.211349015433891	0.832614937846277	0.913257534595193	YBX2
ENSG00000006062	688.345349622437	1.14724767364394	0.556416175912391	2.06185176367802	0.0392218511041269	0.125455322348374	MAP3K14
ENSG00000006071	657.418061773077	-0.276621210207302	0.97690387869923	-0.283161134108332	0.777053320060625	0.881925664409093	ABCC8
ENSG00000006116	472.888771680641	-2.18925376524589	1.82410290337319	-1.20018106500321	0.230069027485469	0.430512842219891	CACNG3
ENSG00000006118	482.973544657027	-2.80769000997822	1.00881056680768	-2.78316871606825	0.00538308053785037	0.0305563333632193	TMEM132A
ENSG00000006125	1413.79051371129	-0.799084940784521	0.528020620536621	-1.51335934564908	0.130188405749985	0.294694764861383	AP2B1
ENSG00000006128	36.4533419257508	-0.629930829561442	2.02994950489815	-0.310318472475032	0.75631878505807	0.870625481864609	TAC1
ENSG00000006194	279.782227221714	0.102899421027296	0.359061600403221	0.28657874000378	0.774434894947889	0.880717556197861	ZNF263
ENSG00000006210	334.692782112204	-4.54515408372968	1.11321170934769	-4.08291975871598	4.44733822996142e-05	0.0019812225480182	CX3CL1
ENSG00000006282	232.048468412261	-0.548809481887167	0.839515811690309	-0.653721435909796	0.513291290299687	0.705638450722907	SPATA20
ENSG00000006283	707.717880461381	-1.11969272976858	1.41255408693042	-0.792672464812834	0.427968676924898	0.635670941527586	CACNA1G
ENSG00000006327	68.058026729301	4.14685221009725	1.94303073874298	2.13421853160182	0.0328248964311583	0.110105534712853	TNFRSF12A
ENSG00000006377	43.0106636458972	0.815936996332262	2.11583188050491	0.385634134663644	0.69976764922585	0.836541520311097	DLX6
ENSG00000006432	422.846178559033	-0.529481486327445	0.769964184626751	-0.687670279863883	0.49166043973807	0.688044628932117	MAP3K9
ENSG00000006451	885.789166364543	-0.0848392510436978	0.494821833865597	-0.17145413811053	0.863866688880959	0.93084775464381	RALA
ENSG00000006453	187.438827112338	3.85479032094015	1.19101834798394	3.23654990493238	0.00120984069839529	0.0111368600754405	BAIAP2L1
ENSG00000006459	837.414002740722	0.306570899698119	0.499336200358957	0.613956888120138	0.539243816331281	0.724847755625174	KDM7A
ENSG00000006468	978.685859528852	0.285199355733051	1.0162980300123	0.280625709497438	0.778997494768966	0.883132631640935	ETV1
ENSG00000006530	844.756012099544	0.518452561397563	0.378810695147515	1.36863232226236	0.171114235186961	0.353874361915112	AGK
ENSG00000006534	74.9821148862753	2.48734225762223	1.0002044057763	2.48683393440134	0.0128885546452113	0.0565384856827164	ALDH3B1
ENSG00000006555	34.9000802004916	1.99740876381322	1.38723430331115	1.43984960510684	0.149909953389007	0.323860000640544	TTC22
ENSG00000006576	1052.12842422241	-0.447836524309804	0.409611866406404	-1.09331921518473	0.274253669109647	0.482047736805644	PHTF2
ENSG00000006606	56.7745524392145	6.88749714605002	1.95749781580199	3.51852098656273	0.000433959490316223	0.00614357598613185	CCL26
ENSG00000006607	1027.43207964352	0.202664313328503	0.389956265931298	0.519710365070035	0.603265461502853	0.774073803983859	FARP2
ENSG00000006611	217.158706355535	2.6616602931236	1.33797155314708	1.98932502478326	0.0466653392413003	0.142216550090227	USH1C
ENSG00000006625	20.6621017802722	-1.60768892494449	1.38331655807394	-1.1621988586495	0.245154698182352	0.447840459691949	GGCT
ENSG00000006634	178.599415725034	0.873637439459392	0.619049076257204	1.41125715709236	0.158168802226629	0.336084326062932	DBF4
ENSG00000006638	21.0468045932403	1.77041205589257	1.3768270452472	1.28586379967188	0.198490599471551	0.389503426311654	TBXA2R
ENSG00000006652	577.1180147436	0.101406736903214	0.4984692374444	0.20343629914479	0.838794030345092	0.916421938417504	IFRD1
ENSG00000006695	637.143134018515	0.627733164066292	0.381579579922113	1.64509108216541	0.0999510293734332	0.244898942312332	COX10
ENSG00000006704	960.668182480851	1.6639954449427	0.750918440684583	2.21594697211817	0.0266951340482173	0.0948135397969099	GTF2IRD1
ENSG00000006712	333.831733858448	-0.706347458082959	0.935856822487018	-0.75476017389696	0.450392894041673	0.654601817253848	PAF1
ENSG00000006715	2216.44527709608	-0.667299315191576	0.341129092498306	-1.95614894732231	0.0504476105307952	0.150795914739276	VPS41
ENSG00000006740	897.190042102102	-1.27994890301784	1.08565035417233	-1.17896972823597	0.238410230133004	0.440107583370861	ARHGAP44
ENSG00000006744	391.863474979524	-0.282741016324705	0.58663462821805	-0.481971235117084	0.629826380447656	0.792054215896893	ELAC2
ENSG00000006747	776.443300169385	2.41592118819461	1.3678569879882	1.76620890152257	0.0773608082061783	0.204361797763868	SCIN
ENSG00000006756	236.593595293558	0.540430117215594	0.66813745016318	0.808860687398385	0.418595283847364	0.627984030374321	ARSD
ENSG00000006757	81.0820657781393	0.785863413802758	0.687762016772233	1.14263857938961	0.253188680755089	0.457433214837148	PNPLA4
ENSG00000006788	124.928403816153	5.07689550853534	1.70491005976114	2.97780840664793	0.00290317401512627	0.0198580214331391	MYH13
ENSG00000006831	904.804802025411	0.415104366028911	0.591641252197203	0.701614981185508	0.48291930630113	0.681357934364611	ADIPOR2
ENSG00000006837	612.521460041855	0.210152217525663	0.562767193805217	0.373426560465783	0.708830994478088	0.84223702030234	CDKL3
ENSG00000007001	1163.8503527393	-0.498501873690172	0.904647443606366	-0.551045467727074	0.581602506363733	0.75891985816904	UPP2
ENSG00000007047	587.873612827591	-0.123285837683949	0.58058151830113	-0.212348884347372	0.831834860713746	0.912932313063486	MARK4
ENSG00000007062	486.943392855522	1.05851596612465	1.14923539898109	0.921061052472911	0.357018552923917	0.569571567344058	PROM1
ENSG00000007080	168.445528609055	-0.298684467858789	0.919878892312441	-0.324699773366839	0.745408306200015	0.864127052579331	CCDC124
ENSG00000007129	80.8170102693571	1.69859512222078	1.25063750951309	1.35818341389912	0.174405492182212	0.358003888508633	CEACAM21
ENSG00000007168	1959.54800335936	-1.66317755377347	0.502295303012879	-3.31115489991119	0.000929117621647809	0.00952159735866996	PAFAH1B1
ENSG00000007171	104.576040176803	0.797198076898956	1.40379807931422	0.56788657047344	0.570111991439389	0.749910684496859	NOS2
ENSG00000007174	3274.19808819297	2.37514788427473	1.2382570928934	1.91813791974717	0.0550935253967402	0.160529163362744	DNAH9
ENSG00000007202	1177.59987834279	0.0749974790711525	0.697524089310509	0.107519554120756	0.914376813298561	0.957290305903247	KIAA0100
ENSG00000007216	46.3170061110291	5.8002379309657	2.17660326543057	2.66481173812735	0.00770314332515252	0.0389660716293613	SLC13A2
ENSG00000007237	2267.74518887278	-1.42708911276131	0.869490293228886	-1.6412938981317	0.100736422127353	0.246203577966142	GAS7
ENSG00000007255	69.6325883201215	0.397221105509805	0.671324518423908	0.591697598714813	0.554053104828101	0.738130663235427	TRAPPC6A
ENSG00000007264	91.8726184512335	-0.561011370338467	1.3835381328491	-0.405490356223999	0.685117105755267	0.827510705775401	MATK
ENSG00000007306	51.9136566594238	8.23149272988775	2.41973865029596	3.40181065789106	0.000669409986264673	0.00786896813892921	CEACAM7
ENSG00000007314	35.4760643612495	7.47027311843565	2.05836149793598	3.62923282714258	0.000284264769361236	0.0049943170481062	SCN4A
ENSG00000007341	760.264129436489	-0.0264306471040954	0.333205953648971	-0.0793222534431055	0.936776306380605	0.968579861982227	ST7L
ENSG00000007350	101.594608885936	3.5734476062236	1.4882896425472	2.4010431196092	0.0163484099433907	0.0673846460473146	TKTL1
ENSG00000007372	650.323042322574	2.62454198278823	1.03069300926011	2.54638574164026	0.0108844837344269	0.0500067183168661	PAX6
ENSG00000007376	38.3165178876114	-0.269626256949876	0.809067594064338	-0.333255538755931	0.738941397862216	0.85957055416871	RPUSD1
ENSG00000007384	146.808236554563	-0.334937977373071	0.79521095395087	-0.421193867751681	0.673613521874421	0.819796534794547	RHBDF1
ENSG00000007392	926.834998634087	-0.557454344594901	0.698882205354582	-0.797637055749721	0.42508114068014	0.632893146239802	LUC7L
ENSG00000007402	407.262306279811	0.633486357785099	0.924027276247435	0.685571058419129	0.492983637182665	0.689009247585358	CACNA2D2
ENSG00000007516	657.242623290981	-2.33225768189954	1.44818924907679	-1.61046471197486	0.107296443188918	0.257459172511446	BAIAP3
ENSG00000007520	137.607660703903	-0.971752525106456	1.00720360591731	-0.964802468336515	0.334643759375592	0.547779490234138	TSR3
ENSG00000007541	304.60563842108	1.88293339752957	1.0490475972415	1.7948979650502	0.0726699582295148	0.195516792379409	PIGQ
ENSG00000007545	206.969386784837	0.334438642415981	0.591939357768759	0.564988014442232	0.572081916494981	0.751211706324594	CRAMP1
ENSG00000007866	132.40360220082	3.40625280519456	0.949326093536516	3.58807455982305	0.000333129034882479	0.0054154388698457	TEAD3
ENSG00000007908	53.9701527095147	6.02664142620499	1.91497642690898	3.14710998084335	0.001648929262749	0.0136011999299508	SELE
ENSG00000007923	565.887162241914	-0.0638737221328737	0.35345278351866	-0.1807135920589	0.856592389524581	0.926630781700084	DNAJC11
ENSG00000007933	68.3487365062888	5.2266670980177	1.69676232577357	3.08037667894047	0.00206738949080159	0.0156858272518144	FMO3
ENSG00000007944	222.519770112048	-1.12039719409751	0.842104237003822	-1.33047328924962	0.183362381303393	0.36985257567556	MYLIP
ENSG00000007952	42.3978382319187	5.34495525509583	1.57390682666407	3.39597945986712	0.000683834910188348	0.00797020308453091	NOX1
ENSG00000007968	52.1413901886305	5.31567650750907	1.44558043541399	3.67719178904545	0.000235815740582619	0.00447929205147126	E2F2
ENSG00000008018	288.766336395001	-0.38949077017395	0.728118878463317	-0.53492744343611	0.592700030534113	0.766577589604499	PSMB1
ENSG00000008056	349.791635291302	-3.4827473159002	0.98188424775464	-3.54700396086861	0.000389638733254746	0.00581270094864378	SYN1
ENSG00000008083	2440.78110856125	0.258152269724132	0.445234516795304	0.579811896845403	0.562041473938446	0.743990532513081	JARID2
ENSG00000008086	1135.79979139427	-2.38612908768504	0.627025997653544	-3.80547074063022	0.000141534746011586	0.00349677062458015	CDKL5
ENSG00000008118	129.457484806975	-1.61554021824908	1.57334510826688	-1.02681872512298	0.304505830412486	0.51584140797082	CAMK1G
ENSG00000008128	221.040494573738	0.336676389924589	1.00311601016662	0.335630561682158	0.73714947466976	0.858849760986242	CDK11A
ENSG00000008130	273.713189305172	0.0671924204797303	0.57090800742998	0.117693953500856	0.906310157889756	0.952849039351379	NADK
ENSG00000008196	63.8919834946068	6.97802530526542	2.0254021280207	3.4452542577728	0.000570522464703561	0.00715097469568276	TFAP2B
ENSG00000008197	93.2202916215855	6.51899599819492	1.77303668420051	3.67674062036367	0.000236233023764296	0.00448170889763475	TFAP2D
ENSG00000008226	336.189174309751	2.24910137435376	1.11791117273992	2.01187842934011	0.0442327537614341	0.136916092546768	DLEC1
ENSG00000008256	736.061198409484	-0.721461146940825	0.487731263686417	-1.47921857928034	0.139081905501911	0.308194891113803	CYTH3
ENSG00000008277	2371.96864731929	-1.42256871205079	0.554480219079129	-2.56558965153594	0.0103000600002496	0.0481127040309828	ADAM22
ENSG00000008282	217.665878822631	-0.121175909402633	0.686065742803745	-0.176624340558711	0.859803473666722	0.928387074254485	SYPL1
ENSG00000008283	152.999422574005	-0.63531917399811	0.872077584693175	-0.728512216285935	0.466300093260952	0.667947224425177	CYB561
ENSG00000008294	3529.11783247076	0.196108867500677	0.678468247472035	0.289046492936665	0.772545799045054	0.880120615513537	SPAG9
ENSG00000008300	412.729520086573	-0.231928006437358	1.36955787932419	-0.169345166012117	0.865525151629701	0.932049309471696	CELSR3
ENSG00000008311	870.514205651099	0.899618605644361	0.585565167217694	1.53632534175297	0.124458607198221	0.285267073625805	AASS
ENSG00000008323	27.5021020601387	6.21443957389042	2.00876357510987	3.09366400849364	0.0019770124476818	0.0153061177108244	PLEKHG6
ENSG00000008324	98.0167322566728	0.208265245487037	0.789006889094859	0.263958716160206	0.791811730549314	0.890513665961237	SS18L2
ENSG00000008382	102.950671629744	-0.0449759226606258	0.682413006305077	-0.0659071885281727	0.947451717411227	0.97453818124397	MPND
ENSG00000008394	921.358997416952	1.50356629743821	0.94683760641298	1.5879875147063	0.112289162399415	0.265435252544297	MGST1
ENSG00000008405	714.337418774414	1.40636946961081	0.553102755423623	2.54269112894523	0.0110002420864408	0.0504596232335609	CRY1
ENSG00000008441	3341.0167005642	0.513048655101489	0.871533179064899	0.588673693010699	0.556080188461075	0.739116995576974	NFIX
ENSG00000008513	964.699105723757	-0.599111151602994	0.728704064363515	-0.822159750304517	0.410985982997833	0.620665971110216	ST3GAL1
ENSG00000008516	25.208712568763	3.09828949164178	1.32716652012954	2.33451450488623	0.0195687974567963	0.076713395755278	MMP25
ENSG00000008517	39.9509028948842	5.4427709372617	1.50990714105187	3.60470573936754	0.000312506804811681	0.00526377743826506	IL32
ENSG00000008710	1095.39904892168	-0.166566760160491	0.91864808240915	-0.181317267569612	0.856118553103274	0.926486036666552	PKD1
ENSG00000008735	321.826858097896	-2.29432515347592	0.988051620908565	-2.32207012763784	0.0202291598677497	0.0784838268114813	MAPK8IP2
ENSG00000008838	534.006029362918	0.139239344158962	0.479982336986827	0.290092641810657	0.771745364869531	0.879682995929052	MED24
ENSG00000008853	396.163473357833	-2.93704667957708	0.580360595829366	-5.06072724558408	4.17660337267462e-07	0.000235535135227921	RHOBTB2
ENSG00000008869	907.206708186237	-0.68983082990538	0.325374915618721	-2.12011066862245	0.0339967134600898	0.112934624520674	HEATR5B
ENSG00000008952	1504.43688234114	-1.53997344793375	0.935436342020943	-1.64626215462909	0.0997097975914296	0.244460295186061	SEC62
ENSG00000008988	414.823893456624	0.0537176892643526	0.973911405147221	0.0551566487264131	0.956013665633053	0.979138691547197	RPS20
ENSG00000009307	2105.04510617925	0.0900395693520435	0.909127273178884	0.0990395646554615	0.921106856459618	0.960316043232718	CSDE1
ENSG00000009335	1989.89170421959	0.0424621076182824	0.463577506289464	0.0915965659295136	0.927018579972729	0.963162197420291	UBE3C
ENSG00000009413	3472.45877309221	-0.128184758406341	0.668768610870451	-0.191672809283765	0.847998506101034	0.921638568985102	REV3L
ENSG00000009694	2157.365952199	-0.680454039631969	0.854546285038041	-0.796275229962152	0.425872079517504	0.633705744573827	TENM1
ENSG00000009709	247.162985046821	4.99396344473071	1.55982430140579	3.20161920815691	0.0013665751767602	0.0120560614676724	PAX7
ENSG00000009724	21.7471990753354	3.93078736112543	1.63078020569669	2.41037225457746	0.015936251088662	0.0662403489974757	MASP2
ENSG00000009765	65.4787876799664	5.96040847318708	1.78778109109073	3.33396997143012	0.000856159001583539	0.00906956471776037	IYD
ENSG00000009780	254.575613627151	-0.753092522235694	0.421750035285137	-1.78563712917425	0.0741580310799451	0.198321141144342	FAM76A
ENSG00000009790	153.848708470263	2.80423402053813	1.23035380936126	2.27920944300887	0.0226546180328104	0.0846845347614762	TRAF3IP3
ENSG00000009830	525.677629935878	0.566426662972755	0.340480634956568	1.66360904209724	0.0961905837487142	0.238590030147494	POMT2
ENSG00000009844	591.107011385321	-0.105357969558827	0.434751747226572	-0.242340531650399	0.808516309868627	0.900237973718578	VTA1
ENSG00000009950	182.564439774184	0.56533461714601	1.43382262208934	0.394284905563991	0.693370706173993	0.832358808369442	MLXIPL
ENSG00000009954	2033.46970317087	0.644794244187108	0.653477604842786	0.986712076142583	0.323783808238167	0.536671076666679	BAZ1B
ENSG00000010017	1456.13879659344	-1.19705927535944	0.53688368898801	-2.22964358931413	0.0257711136182012	0.09266577265011	RANBP9
ENSG00000010030	57.9001367944344	4.36522668680571	1.43204404851978	3.04824889382263	0.00230179194516639	0.0169390589445181	ETV7
ENSG00000010072	151.230123863204	-0.134659249326096	0.548683116526523	-0.245422622402829	0.806129214390659	0.899388437721536	SPRTN
ENSG00000010165	208.501603304853	0.683716083324795	0.465604767072246	1.46844734349274	0.14198274954176	0.312612998059419	METTL13
ENSG00000010219	104.443049865948	4.01133255162968	1.13796990484367	3.52499001472342	0.000423498754560928	0.00604737699381839	DYRK4
ENSG00000010244	1303.55830951155	-0.0226361039102076	0.748779166387724	-0.0302306807218063	0.97588308003042	0.988696595558721	ZNF207
ENSG00000010256	344.950112492518	-0.617019543201558	0.929346122615066	-0.663928678655634	0.506735960006939	0.700542749331158	UQCRC1
ENSG00000010270	492.921805072714	-0.1567985699436	0.440263353160227	-0.35614722147118	0.72173031496218	0.849570555676961	STARD3NL
ENSG00000010278	556.111482973067	0.0298158344684935	0.935077924895334	0.0318859355725149	0.974563014724747	0.988182238967002	CD9
ENSG00000010292	942.135571934289	1.15037798320574	0.659549542992828	1.7441873706495	0.0811264228180826	0.211659512674127	NCAPD2
ENSG00000010295	404.890753946046	-0.58352643134301	0.670633040093509	-0.870112858235624	0.384238731466568	0.597358692128774	IFFO1
ENSG00000010310	32.0580280719799	3.30594451367545	1.45422969269671	2.27333036196293	0.0230062791858926	0.0856275823047287	GIPR
ENSG00000010318	91.9492538508432	-1.15858446052455	0.433090013731527	-2.67515856701964	0.0074693912623525	0.0382325598797493	PHF7
ENSG00000010319	36.6387375422151	2.29148320775003	1.23489932466957	1.85560325604938	0.0635101292514431	0.177981564275727	SEMA3G
ENSG00000010322	1033.02212784768	-0.0390730558758928	0.70362015636703	-0.0555314618581096	0.955715065674714	0.979017579327396	NISCH
ENSG00000010327	530.557115147608	0.108336904205609	1.02797288508573	0.105388873361746	0.916067244667667	0.957731472621565	STAB1
ENSG00000010361	89.8057850625267	0.346526102053258	0.460533230769008	0.752445380487792	0.451783264768387	0.655494767384964	FUZ
ENSG00000010379	257.013977304561	2.29552914200434	1.25687063775809	1.82638457216165	0.0677923541066383	0.186197116558796	SLC6A13
ENSG00000010404	543.97881761143	-3.47264809012004	1.1790974069821	-2.9451749020535	0.00322772147403966	0.0212974002430332	IDS
ENSG00000010438	105.735237543765	1.08201027513585	1.61471055908843	0.670095497329682	0.502796915047037	0.69702204126081	PRSS3
ENSG00000010539	125.160003404499	0.180063284489325	0.37180908448325	0.48428963143701	0.628180333419301	0.790779881583839	ZNF200
ENSG00000010610	202.699612320088	1.47059885549033	0.849819328375148	1.73048412337492	0.0835438154197651	0.216301810324943	CD4
ENSG00000010626	302.35180470096	0.58079605255489	0.592050673290175	0.980990443482244	0.326597454228392	0.539410904274743	LRRC23
ENSG00000010671	86.484328093103	2.13561099634798	0.974722145120434	2.19099464092314	0.0284521802632812	0.0991058078572024	BTK
ENSG00000010704	56.1365063860788	2.46758815929632	1.03498384631913	2.3841803599855	0.0171172108609373	0.0696373801678779	HFE
ENSG00000010803	2172.42167391413	0.455861351480586	0.521972481436811	0.873343648741321	0.382475795970998	0.595887665552948	SCMH1
ENSG00000010810	6202.9479120309	0.155683436763505	0.636075793104696	0.244756109965468	0.806645279547987	0.899555120555716	FYN
ENSG00000010818	2828.72035744205	-1.7735952492642	0.536097619023601	-3.30834382830213	0.000938495115463289	0.00954786831301306	HIVEP2
ENSG00000010932	96.4263620132893	6.17138632733435	1.42722923378941	4.32403301531935	1.53202353725033e-05	0.00122083833670103	FMO1
ENSG00000011007	379.556683742065	0.100039445283405	0.666869897796838	0.150013436824647	0.880754014171006	0.939692098805192	ELOA
ENSG00000011009	47.0327352361956	-0.158318723138653	0.846966384558792	-0.186924447091399	0.851719871014565	0.92388784174893	LYPLA2
ENSG00000011021	511.889475228366	-1.11106525348524	0.437125142082481	-2.54175554440104	0.0110297285299226	0.050517623876125	CLCN6
ENSG00000011028	936.760844141644	2.19637803536812	1.05189057308784	2.08802901324671	0.0367952176045684	0.119730653791482	MRC2
ENSG00000011052	18.4992660334429	0.364392544913878	0.91125315434891	0.399880695254478	0.689244391626648	0.830207241843579	NME1-NME2
ENSG00000011083	96.7108468502519	-1.74550027589567	1.84335697502434	-0.946913863969636	0.343682672718853	0.557194354304442	SLC6A7
ENSG00000011105	1068.50709901621	2.3916311928449	0.851309215965233	2.80935663328068	0.00496406230869086	0.0288428897109914	TSPAN9
ENSG00000011114	924.106600747374	-0.15134527866759	0.32128898701113	-0.471056540329989	0.637600359166901	0.79758864117188	BTBD7
ENSG00000011132	82.8638014376203	0.574979130377005	0.617419189542224	0.931262163722696	0.351717968787384	0.564643729256604	APBA3
ENSG00000011143	147.112903641874	0.863906065416122	0.5402539281389	1.59907410278748	0.109804138173519	0.26135356506563	MKS1
ENSG00000011198	265.129906846286	-0.406130232141437	0.43466320972015	-0.934356124602578	0.350120222199379	0.563041583611543	ABHD5
ENSG00000011201	1306.91487346902	0.361296517027862	1.09944658857072	0.32861670660832	0.742445418744183	0.862056386145832	ANOS1
ENSG00000011243	899.846397655055	-0.275576929919477	0.613115808083142	-0.449469621050951	0.653092918022049	0.808126652757846	AKAP8L
ENSG00000011258	947.258770985935	0.745978438811283	0.47246348290546	1.57891237270617	0.114356157654458	0.268907321370996	MBTD1
ENSG00000011260	468.449316113233	0.227879235893427	0.574484864540202	0.396667083780899	0.691612976351222	0.831165498806702	UTP18
ENSG00000011275	1818.81432758811	0.379602281329889	0.295705004484607	1.28371950279133	0.199240117942416	0.390418497008549	RNF216
ENSG00000011295	799.522597871365	-1.22231346808546	0.434317458140808	-2.81433187907723	0.00488787371482224	0.0285043261558965	TTC19
ENSG00000011304	525.065891796338	1.79281012045155	0.897010234016828	1.99865068698638	0.0456461620533236	0.140151000014949	PTBP1
ENSG00000011332	138.59182253455	-2.65310497274851	0.69229822907573	-3.83231512276235	0.000126942990136495	0.00331446223867749	DPF1
ENSG00000011347	500.99220026775	-1.67419120895756	1.462110389725	-1.14505116762932	0.252187962192623	0.456370148282082	SYT7
ENSG00000011376	876.306404786632	0.590313598304004	0.340536859448869	1.73347930458799	0.0830105127733181	0.21523670421467	LARS2
ENSG00000011405	1545.00696620124	0.103014615800638	0.43692936219162	0.235769496661705	0.81361153908311	0.903247130932077	PIK3C2A
ENSG00000011422	138.283075596543	2.83073353883286	1.06614489528021	2.65511146877356	0.00792822054286206	0.0397448903286896	PLAUR
ENSG00000011426	468.383167285945	1.32830935636154	1.0929387734494	1.21535568929382	0.224230460426701	0.423140187791	ANLN
ENSG00000011451	259.360098016643	0.24377125511941	0.510830469346576	0.477205784986215	0.633215592115534	0.794651367238569	WIZ
ENSG00000011454	2462.74496077564	-0.681639709293766	0.462735401368865	-1.47306583260614	0.140733285328127	0.310688972702075	RABGAP1
ENSG00000011465	217.403576631918	1.31275228923536	1.48152555240313	0.886081436196621	0.375573645634641	0.588950285741924	DCN
ENSG00000011478	46.3214864019036	-0.441994155221244	0.674284176153855	-0.655501301754398	0.512145048554385	0.704723777007223	QPCTL
ENSG00000011485	666.67134289077	-0.513122950264447	0.495805983335922	-1.03492690187402	0.300703050070141	0.511242158382015	PPP5C
ENSG00000011523	538.019978200099	-0.736994453818747	0.642197229410999	-1.14761387945366	0.251127997487789	0.455173622583048	CEP68
ENSG00000011566	2218.6089115266	-0.761532381054014	0.455561967642398	-1.67163291746029	0.0945967295994181	0.235521505281105	MAP4K3
ENSG00000011600	75.5524911960839	0.936051819995293	1.05196347495726	0.889813992860662	0.373565771768368	0.586646916342503	TYROBP
ENSG00000011638	57.165960149295	-0.515985324535996	0.878750170040308	-0.587180910033084	0.557082211984357	0.739830650672694	LDAF1
ENSG00000011677	602.889831402625	-0.593925118653354	1.33991579491742	-0.443255554495464	0.657580899766519	0.810395283881039	GABRA3
ENSG00000012048	366.626946439363	3.40379679035044	0.693746014367632	4.90640193940875	9.27623327861934e-07	0.0003294593182147	BRCA1
ENSG00000012061	535.649767000042	2.0069759202877	0.535334536844293	3.74901259335608	0.000177532171660308	0.00392266662984354	ERCC1
ENSG00000012124	90.7263439140156	1.29221009698655	1.60280873039568	0.806216033442458	0.420118295418431	0.629355710732957	CD22
ENSG00000012171	231.350115536676	0.852813347538439	1.15147828555902	0.740624776197507	0.458920981170262	0.661914960147683	SEMA3B
ENSG00000012174	314.946545924215	-0.485730710892932	0.659892105568199	-0.736075953620773	0.461684475801813	0.664031266357376	MBTPS2
ENSG00000012211	66.8173490620107	2.65388525765958	0.772116142969492	3.43715810351143	0.000587852353978744	0.00726176751966932	PRICKLE3
ENSG00000012223	479.313024651759	4.90197349820821	1.75104783610201	2.79945150391804	0.00511895051996787	0.0295518642664477	LTF
ENSG00000012232	820.956343712297	-1.12335405640319	0.310167809203087	-3.6217622302244	0.000292602998879338	0.00505617307388009	EXTL3
ENSG00000012504	145.406800304252	6.57099527384187	1.69859595838761	3.86848634685283	0.000109513067154393	0.00307693032022511	NR1H4
ENSG00000012660	1440.23896327764	0.265317023149234	0.668715477202167	0.39675621724697	0.691547239909158	0.831134800306955	ELOVL5
ENSG00000012779	311.884319776077	1.53202067614558	0.874971523773056	1.75093775571026	0.0799566323562604	0.209453154357121	ALOX5
ENSG00000012817	481.181071125564	-8.45441109255992	2.10651219008131	-4.01346411968002	5.98341012630159e-05	0.0022171764323667	KDM5D
ENSG00000012822	905.127187173142	-0.745376381056047	0.749234770472478	-0.994850226433034	0.319809113820953	0.532131691720589	CALCOCO1
ENSG00000012963	162.158352503174	-0.305929119935727	0.950184121738938	-0.321968251138363	0.747476746766579	0.864876435003698	UBR7
ENSG00000012983	2172.54885706395	-0.741730543390989	0.573455154697276	-1.29344123479463	0.195858496345107	0.386244311073858	MAP4K5
ENSG00000013016	559.49456775622	-2.49390741760966	0.777250835310741	-3.20862623018297	0.00133370749470758	0.011857152744221	EHD3
ENSG00000013275	269.007522730074	-0.618547751174174	0.773958434401338	-0.799200220167669	0.424174324312428	0.632504296979682	PSMC4
ENSG00000013288	362.79459861482	-1.54618573593522	0.574191664871154	-2.69280421596189	0.00708538625649377	0.0369250762091822	MAN2B2
ENSG00000013293	659.008838631343	-1.36719350945978	1.30989277282085	-1.04374460095351	0.296603568719806	0.506395739560508	SLC7A14
ENSG00000013297	1719.75676476703	2.1316694943242	1.36306921515904	1.56387472522845	0.117846991167079	0.274958584039718	CLDN11
ENSG00000013306	117.832068375344	1.34353115574978	0.885448836181829	1.51734476442847	0.129179661767206	0.29309921282467	SLC25A39
ENSG00000013364	356.828267660255	1.62843184645714	1.13223579320727	1.4382444506937	0.150364707031189	0.324469558248769	MVP
ENSG00000013374	512.730753501993	0.846926415778431	0.600349489165725	1.41072230602771	0.158326511133494	0.336350310635867	NUB1
ENSG00000013375	397.889176179027	-0.0306582933692672	0.700868262352752	-0.0437433038647663	0.965109020741396	0.983653435900568	PGM3
ENSG00000013392	61.9884805486304	-1.79974655440363	0.795425600387065	-2.26262085797572	0.0236590712292745	0.0873965584048174	RWDD2A
ENSG00000013441	993.103251077553	-0.295203508041949	0.873125595451891	-0.33809970705207	0.735288051296589	0.857780752158534	CLK1
ENSG00000013503	551.749426069616	0.499550725924313	0.47650149411199	1.04837179336715	0.294467343940052	0.504455716552315	POLR3B
ENSG00000013523	504.131562987228	-0.671882845126529	0.428766684681193	-1.56701271141461	0.117111720448438	0.273613520184527	ANGEL1
ENSG00000013561	415.951999094226	-1.00913717979044	0.417272589494126	-2.41841234051308	0.0155884009948132	0.0651612177424179	RNF14
ENSG00000013563	74.0784239150767	0.344045068086453	0.860270529936064	0.399926599963878	0.689210579656145	0.830207241843579	DNASE1L1
ENSG00000013573	164.464546471199	1.72210699541958	0.738010098179308	2.33344638463358	0.0196247292018937	0.0768460679212475	DDX11
ENSG00000013583	144.333962703101	0.948125741800202	0.58177640070181	1.62970815016982	0.103163194016125	0.250447778780616	HEBP1
ENSG00000013588	71.3016482506994	3.50088295985224	1.20393583916801	2.90786505888183	0.00363905327520165	0.0230834302692929	GPRC5A
ENSG00000013619	1387.05168305787	-0.646182352639678	0.73652636402409	-0.877337708740244	0.380303236185097	0.593748079397309	MAMLD1
ENSG00000013725	75.4072594467535	2.57349078409785	1.4290295352975	1.80086605667118	0.0717239941553966	0.193753164616518	CD6
ENSG00000013810	169.85259095334	2.71348278377757	0.764160608391988	3.5509325578657	0.000383868768951585	0.00577132750525164	TACC3
ENSG00000014123	539.087107224553	-0.444548067552231	1.01353034836551	-0.438613474445182	0.660941631921522	0.812020781557524	UFL1
ENSG00000014138	176.706916886106	1.60049083498359	0.507231764018766	3.15534425979754	0.00160308826791621	0.0133406806270381	POLA2
ENSG00000014164	374.260984963878	0.614769511426139	0.630021821927342	0.975790821888449	0.329168133923247	0.54181866125916	ZC3H3
ENSG00000014216	374.724234103064	-0.549050878030374	0.738984583131261	-0.742980152175719	0.457493696993825	0.660696428530995	CAPN1
ENSG00000014257	140.481432496744	5.45716674285798	1.46135137247823	3.7343289544413	0.000188216355438679	0.00403747511837805	ACP3
ENSG00000014641	380.242930202375	-2.28097960227977	0.838129843312389	-2.72151101703415	0.00649842189826807	0.0347147678724581	MDH1
ENSG00000014824	1310.28454548298	-0.72694044798453	0.408300809591053	-1.78040413075012	0.0750098462405068	0.199847210985046	SLC30A9
ENSG00000014914	151.559077801865	0.44307011268543	0.942270945577936	0.470215191039002	0.638201281963036	0.798064154471359	MTMR11
ENSG00000014919	313.522661020596	-0.675551320167805	0.535640109651845	-1.26120375975373	0.20723544440625	0.400792270048915	COX15
ENSG00000015133	996.378613049148	2.18599795030365	0.866651794731922	2.52234861058568	0.0116574116138307	0.0524964317862381	CCDC88C
ENSG00000015153	1237.35050230081	-0.768020858449523	0.432085638015015	-1.77747370168974	0.0754903339821112	0.200805842091083	YAF2
ENSG00000015171	1710.65821694302	-0.758676520751904	0.483697852332108	-1.56849263872893	0.116766206570911	0.272991338120958	ZMYND11
ENSG00000015285	96.4237259941572	1.13921786746362	0.658099627241244	1.73107204488055	0.083438915606739	0.216057267196564	WAS
ENSG00000015413	28.6930902371094	5.68460230865106	1.66756567611647	3.40892259301576	0.000652199829699383	0.00775997714519766	DPEP1
ENSG00000015475	148.410380356093	-0.444201886680855	0.58429695088621	-0.760233107510023	0.447115258413832	0.651899910367315	BID
ENSG00000015520	36.0883998461867	6.27007510515979	2.06027269634717	3.0433229136495	0.00233981108389382	0.0171449411863352	NPC1L1
ENSG00000015532	227.130503145682	0.215419344929448	0.53025988508949	0.406252388662387	0.684557164449837	0.827228853400857	XYLT2
ENSG00000015568	330.366355247337	-0.905233721126682	1.35872364532093	-0.666238292270882	0.505258800862018	0.699440804861807	RGPD5
ENSG00000015592	349.784063274825	-3.95834402002472	1.19449556736884	-3.31382060189968	0.000920305336721371	0.00947169513059075	STMN4
ENSG00000015676	1620.85139979521	-0.689205010815647	0.390795093605971	-1.76359688770954	0.0777998720855262	0.20520164703627	NUDCD3
ENSG00000016391	301.683694474157	1.02816908735506	0.862239726390414	1.19243993971291	0.233088787546529	0.433853617302493	CHDH
ENSG00000016402	114.971462157201	5.24290744327651	1.49358125354048	3.5102927482843	0.000447613593325675	0.00623625197481352	IL20RA
ENSG00000016490	80.8647669176654	8.08185818905263	2.07062819347553	3.90309482625526	9.49704724551148e-05	0.00282981902002784	CLCA1
ENSG00000016602	54.7610151536926	2.85667369484039	2.24098767113319	1.27473869296027	0.20240174663411	0.394520286421601	CLCA4
ENSG00000016864	179.521286883542	-0.978313089819499	0.65011091395566	-1.50484028004831	0.132365145110741	0.29829760633664	GLT8D1
ENSG00000017260	2143.37904146119	-1.13251997450282	0.508578743197602	-2.22683309055013	0.0259584309509536	0.0930964956008964	ATP2C1
ENSG00000017427	264.857774272108	0.260421013997891	1.17347110331804	0.221923670094253	0.824373303869704	0.909179922314977	IGF1
ENSG00000017483	53.2328206265818	3.11740154431324	0.937972726834452	3.32355243934875	0.00088878710848218	0.00924508481705383	SLC38A5
ENSG00000017797	699.242463537175	0.0705993019163753	0.655966208468963	0.107626431064422	0.914292029812333	0.957290305903247	RALBP1
ENSG00000018189	2184.73679142685	-1.49383197892481	0.465457239535462	-3.20938606608781	0.00133018752938885	0.0118360361102547	RUFY3
ENSG00000018236	6167.99954494032	-2.07415018327596	1.06445676816597	-1.94855276917414	0.0513488572019263	0.152585575237625	CNTN1
ENSG00000018280	412.047143159698	0.0593473059478926	1.13311274879513	0.0523754639694932	0.95822952419289	0.980090275852789	SLC11A1
ENSG00000018408	2519.76109756416	2.04493053146396	0.970657071940447	2.10674870721946	0.0351393677514321	0.115634466220857	WWTR1
ENSG00000018510	1107.85819315572	-0.560522099283693	0.394007646545193	-1.42261731262975	0.154847122465655	0.330976570552288	AGPS
ENSG00000018610	118.006549309795	-0.378620365388903	0.466202294690268	-0.812137498466085	0.416712738408245	0.626177787026882	STEEP1
ENSG00000018625	3533.98797788038	-2.02912354639923	1.43348555539994	-1.4155172605371	0.156916891277138	0.334214068876295	ATP1A2
ENSG00000018699	695.763710987403	0.87888600111743	0.3989442725129	2.20302949978812	0.0275926695010202	0.0970059184990813	TTC27
ENSG00000018869	91.7777962314445	-0.136566600947496	0.477166492734943	-0.286203249865149	0.774722454779882	0.88078886452293	ZNF582
ENSG00000019144	2311.69310804639	-0.45637056502779	0.734675543147635	-0.621186548653194	0.534476888823662	0.721728370390138	PHLDB1
ENSG00000019169	86.6600132888327	5.27319347635846	1.76578245640804	2.98632113895005	0.0028235595687309	0.0194692858692185	MARCO
ENSG00000019186	55.916806845312	2.24100685769508	1.95873001985336	1.14411217216289	0.252577120301395	0.456759271597075	CYP24A1
ENSG00000019485	789.322659717374	0.471865081902176	0.541235987158327	0.871828727390484	0.383301820194774	0.596545370648583	PRDM11
ENSG00000019505	288.155582432625	-3.16256724665556	1.71779734386985	-1.84105957430982	0.0656128289444749	0.182105420047343	SYT13
ENSG00000019549	27.0677013675542	-0.974247079162879	1.46167506448098	-0.666527809659817	0.505073794387711	0.699231505265012	SNAI2
ENSG00000019582	2379.986471853	1.46331163420118	1.3598703950663	1.07606698367004	0.281897300286249	0.48989781432444	CD74
ENSG00000019991	273.33361449365	0.314396149128513	1.17727986527424	0.267053024860215	0.789428335139379	0.889284117358349	HGF
ENSG00000019995	702.265326580811	-0.433652476503038	0.437806015924908	-0.990512831549162	0.321923520488362	0.534574518604259	ZRANB1
ENSG00000020129	410.576843528215	-3.3886909304196	0.89806636861813	-3.77331904281622	0.000161090072188174	0.00373450852329512	NCDN
ENSG00000020181	154.329393310879	1.03586930574406	1.00480144704644	1.03091940083182	0.302578617868566	0.513586410482154	ADGRA2
ENSG00000020256	532.540846580605	0.232475572567033	0.505484710238403	0.459906240205346	0.645583520911884	0.803057123973583	ZFP64
ENSG00000020426	2360.01178338241	-1.13806831950824	0.413892589778997	-2.74967068174844	0.00596551853508081	0.0327913231756874	MNAT1
ENSG00000020577	5528.02985349013	-0.338225754803775	0.823206628421753	-0.410863740798856	0.68117245122901	0.824995028637969	SAMD4A
ENSG00000020633	91.5527093647951	4.46065382874994	1.24448941615599	3.58432443927737	0.000337951790338837	0.00543429632380778	RUNX3
ENSG00000020922	588.018077307123	0.56604411396131	0.425224051903553	1.33116673769361	0.183134153423298	0.369502503526235	MRE11
ENSG00000021300	480.119216288586	0.298930200103749	0.892594389263629	0.334900379947895	0.737700235480096	0.859043989722542	PLEKHB1
ENSG00000021355	91.8736264388004	1.4712195688962	1.03230077687977	1.42518498663064	0.154103734999383	0.329648405508663	SERPINB1
ENSG00000021461	68.8547041584492	2.48681543149819	1.37460835280092	1.80910833724458	0.0704341740925438	0.19121810241036	CYP3A43
ENSG00000021488	60.0872022647956	1.81822412396241	1.12017052792892	1.62316725768899	0.104553655088733	0.252813965572954	SLC7A9
ENSG00000021574	722.0979223535	-0.299803099416724	0.445020584788876	-0.673683666922855	0.5005124479993	0.695197267072644	SPAST
ENSG00000021645	19075.3725693417	-1.62319524749183	0.951189454997544	-1.70648995209479	0.0879168955113909	0.223950909371773	NRXN3
ENSG00000021762	524.651361351122	-0.100581547323015	0.606347373628014	-0.165881063722921	0.868250549984673	0.933518456502447	OSBPL5
ENSG00000021776	1070.99400315713	-0.0573858014488189	0.444943320800271	-0.128973284385088	0.89737878821834	0.948146823552214	AQR
ENSG00000021826	388.070289443125	3.80731595629895	1.0701233901623	3.55782893010265	0.000373932702093024	0.0057235783468406	CPS1
ENSG00000021852	84.7867184867144	8.78343693193624	2.20021666430666	3.99207817776624	6.54967713431833e-05	0.00234326597682645	C8B
ENSG00000022267	763.876377902477	-1.0221779773613	0.892441101689441	-1.14537303966195	0.25205466151376	0.456293298209143	FHL1
ENSG00000022277	495.522540685257	-0.242750465537274	0.418756636118869	-0.5796934176068	0.562121383044846	0.743990532513081	RTF2
ENSG00000022355	359.930297330116	-3.2205772291685	1.65493436340032	-1.94604529363407	0.0516492991001705	0.153236155715756	GABRA1
ENSG00000022556	62.4982441014676	1.08704110960743	1.47774214722389	0.735609464512847	0.461968401071455	0.664293026825596	NLRP2
ENSG00000022567	471.574341279479	0.570255651085006	0.66801205349041	0.853660720798944	0.393293003844881	0.604853216982824	SLC45A4
ENSG00000022840	949.802644900194	-0.283923128210766	0.52598670652342	-0.539791452311399	0.589340862523345	0.763842161588063	RNF10
ENSG00000022976	207.084983316405	-0.25707984997524	0.482134472859524	-0.533211924155738	0.593886888165183	0.767321896930198	ZNF839
ENSG00000023041	261.372744728974	-0.693248530845148	0.512853712375597	-1.35174712421198	0.176456224358618	0.360638294476365	ZDHHC6
ENSG00000023171	2357.85316758541	-0.049363721779424	0.759388357970522	-0.0650045806750967	0.948170353119579	0.975095222406991	GRAMD1B
ENSG00000023191	262.571585889023	-0.00429404767421403	0.924216402900471	-0.00464614960385685	0.996292922301173	0.998275906553394	RNH1
ENSG00000023228	1036.74457889372	-1.14815606440518	0.667689967983131	-1.71959460147856	0.085506158172228	0.219622636299031	NDUFS1
ENSG00000023287	1863.98050488143	-0.710476181568701	0.501165312470121	-1.4176483565212	0.156293454672068	0.333160741074496	RB1CC1
ENSG00000023318	1030.29753743025	-0.152625286276775	0.481166667992057	-0.317198377256037	0.7510930811575	0.866684550262593	ERP44
ENSG00000023330	199.838127155876	-0.484069768976246	0.674666469154236	-0.717494926912667	0.473068765553502	0.672926515280158	ALAS1
ENSG00000023445	77.2470741054766	0.642898787191071	1.07146621506152	0.600017786985617	0.548494381440964	0.733086563716242	BIRC3
ENSG00000023516	1829.82803449469	-2.11235913065385	0.719287203057871	-2.93673948552634	0.00331682608581297	0.0216838619579441	AKAP11
ENSG00000023572	38.3137654506232	-0.0890747155941742	0.747912107160419	-0.119097838825423	0.905197842925589	0.952134547084592	GLRX2
ENSG00000023608	367.790045326908	0.525113848147582	0.616751529588328	0.851418801503561	0.39453675121532	0.605958517408022	SNAPC1
ENSG00000023697	759.270202939432	1.34939569688593	0.403123993064964	3.3473465238981	0.000815891518697252	0.0088103502428932	DERA
ENSG00000023734	487.437838418646	-0.685314665402874	0.793526158768799	-0.863632103151052	0.387790022797378	0.600457497673304	STRAP
ENSG00000023839	127.223357612622	4.66908299790857	1.24308979281683	3.75603035668764	0.000172629763169852	0.00386761741342294	ABCC2
ENSG00000023892	151.455718026424	1.03717684451472	0.815461414473941	1.27188954143687	0.203412368323815	0.395967651752629	DEF6
ENSG00000023902	393.526010586734	-1.14518277745491	0.503633111941464	-2.2738433004143	0.022975409767008	0.0855588868308946	PLEKHO1
ENSG00000023909	145.621018364126	-0.8447226119043	0.515997990185358	-1.63706570174984	0.101616742137721	0.247857113784611	GCLM
ENSG00000024048	1444.11456571966	-0.637851607899255	0.397614597225859	-1.60419565164237	0.108670932923238	0.259732573037407	UBR2
ENSG00000024422	122.288073506871	0.391891783569967	1.13739340287147	0.344552537917483	0.730430792321239	0.855056799004297	EHD2
ENSG00000024526	51.9267524059039	3.37350542075131	1.36696559570808	2.46787880495548	0.0135916328425755	0.058885685219279	DEPDC1
ENSG00000024862	151.077179978064	-0.628996053618794	0.56070527908019	-1.12179442050311	0.261949859089029	0.467938937120079	CCDC28A
ENSG00000025039	357.058502817178	-0.585714369595927	0.59601092222562	-0.982724221577612	0.325743186273915	0.538711080370945	RRAGD
ENSG00000025156	277.119054510221	-0.359313100215797	0.460364526844401	-0.780496930722991	0.435098433440779	0.641653979572231	HSF2
ENSG00000025293	1038.80856948622	0.205169795145398	0.362269395843542	0.566345922397506	0.571158648484048	0.750636125896049	PHF20
ENSG00000025423	91.5681653078217	1.94691775202622	1.39750213141743	1.39314116827253	0.163577106071306	0.343447149603873	HSD17B6
ENSG00000025434	87.167230503637	0.971153195414762	0.546567662443274	1.77682153948424	0.0755976067866948	0.201013618457254	NR1H3
ENSG00000025708	128.695591809405	3.32522850992751	1.48368969846188	2.24118864839106	0.0250138578461244	0.0908273163125561	TYMP
ENSG00000025770	167.513671581058	-0.774316871906185	0.693529934405358	-1.11648659054651	0.264213906924426	0.470560621935251	NCAPH2
ENSG00000025772	153.449990709859	0.204903744656599	0.438562796138885	0.467216431627524	0.64034503869611	0.799184926983937	TOMM34
ENSG00000025796	1205.17682211616	-0.38545683102659	0.534675771676683	-0.720916958361215	0.470960608390541	0.671330696967533	SEC63
ENSG00000025800	778.729684554648	-0.863319126074593	0.454627517650528	-1.89895924148222	0.0575698351725105	0.16568152842058	KPNA6
ENSG00000026025	6507.44471995068	1.52372299636685	1.62884816299964	0.935460425949595	0.349551068768283	0.562518797747808	VIM
ENSG00000026103	211.704793804474	0.139819407101233	0.882466884127944	0.158441534312535	0.87410888744793	0.935969628537935	FAS
ENSG00000026297	45.5391690528054	-1.50984323256654	1.15053110738489	-1.31230109544656	0.189418562702212	0.377779160936315	RNASET2
ENSG00000026508	3678.06643170864	3.84859763747401	1.2326389247451	3.12224249957858	0.001794790353892	0.0144021277231699	CD44
ENSG00000026559	168.506418294464	-2.98564992733693	1.48145609042852	-2.01534824192684	0.0438681735052144	0.136167811455168	KCNG1
ENSG00000026652	2130.75419270676	-0.535681033450818	0.821798095490565	-0.651840198207137	0.514504266583234	0.706424859340955	AGPAT4
ENSG00000026751	58.4714625311585	6.87855213131124	1.81245457511129	3.79515835914887	0.000147549247145832	0.00356295497901829	SLAMF7
ENSG00000026950	233.508734137075	1.42144656788844	0.691937114513567	2.05430022190343	0.0399466432869818	0.127222645392191	BTN3A1
ENSG00000027001	981.434665534735	0.423142730172587	0.593824673701975	0.712571822815418	0.476110752904945	0.675412928539574	MIPEP
ENSG00000027075	1333.67692175496	1.84202787286668	0.992852825953583	1.85528793867058	0.0635551196525563	0.178059384811707	PRKCH
ENSG00000027644	34.1768676350512	3.73743996887439	2.02670929633514	1.84409277424875	0.0651696207993818	0.181305339500931	INSRR
ENSG00000027697	548.388375952081	-0.907873631126856	0.764932043983576	-1.18686834767554	0.2352795541512	0.436628008641539	IFNGR1
ENSG00000027847	134.150420411574	-0.61486643378916	0.477555835429962	-1.287527841086	0.197910372031166	0.388733532588298	B4GALT7
ENSG00000027869	32.8503884126564	5.33101039361849	1.63594102602747	3.25868127811653	0.00111931340053102	0.010646863757857	SH2D2A
ENSG00000028116	810.571272588163	2.18274379041217	0.984285315421736	2.217592557984	0.0265826257768062	0.0945642729121927	VRK2
ENSG00000028137	322.719637648455	1.56360123582987	0.977487409106444	1.599612661261	0.109684537901491	0.261159074181339	TNFRSF1B
ENSG00000028203	1186.00407477115	-1.00433570164714	0.536675166524359	-1.8714033446926	0.0612891956651486	0.173479321318081	VEZT
ENSG00000028277	358.542324409983	0.364237744516424	0.917655472504406	0.396922107947953	0.691424900756265	0.831134800306955	POU2F2
ENSG00000028310	587.830605896636	0.387194585752555	0.532299199756112	0.727400277757245	0.466980784403212	0.668561038540157	BRD9
ENSG00000028528	1226.32063747936	-0.180678548895932	0.571585465315459	-0.316100670607877	0.75192609774822	0.867113527511456	SNX1
ENSG00000028839	298.837118929107	-0.659634466802125	0.451799516282585	-1.46001587657643	0.144285710573982	0.315545774158384	TBPL1
ENSG00000029153	437.230077313831	-0.727194642907677	0.854631810484075	-0.850886468286014	0.39483242237277	0.606277542306862	ARNTL2
ENSG00000029363	1164.95594694762	-0.293208981097254	0.775948067999062	-0.377871913327077	0.705525748107753	0.839735636302534	BCLAF1
ENSG00000029364	631.043539288486	-0.458590057862043	0.5227141101755	-0.877324810895333	0.380310239711639	0.593748079397309	SLC39A9
ENSG00000029534	635.803985541034	1.64824362178867	1.25660582331892	1.31166320512137	0.189633796838748	0.378006293120154	ANK1
ENSG00000029559	40.9490129115819	6.33027841085583	1.89263732759403	3.34468644286068	0.000823756422980078	0.00885047103425321	IBSP
ENSG00000029639	453.702577019733	0.765686894132024	0.442989106610424	1.72845535636475	0.08390661831614	0.216915234424235	TFB1M
ENSG00000029725	1432.56053836711	-1.1093624694167	0.485923198551171	-2.28299960307386	0.0224303917413816	0.0840450850188083	RABEP1
ENSG00000029993	178.098899443801	1.49716050460036	1.25483988314614	1.19310879795012	0.232826766339611	0.433671834006199	HMGB3
ENSG00000030066	896.248413614628	0.83427298516295	0.434833235726107	1.91860445940807	0.0550344108107486	0.160493101277037	NUP160
ENSG00000030110	32.5666791397614	-0.273450592873867	0.579639676512054	-0.471759618871053	0.637098377072337	0.797443093001565	BAK1
ENSG00000030304	240.476005677447	7.2595971284898	1.57127057644496	4.62020815340082	3.8335524210776e-06	0.000695670462441058	MUSK
ENSG00000030419	1348.21041662521	0.0639014449779834	0.739593064949201	0.0864008168902618	0.931147797575963	0.965318358954897	IKZF2
ENSG00000030582	374.467267726385	0.182895510143608	1.23222728832166	0.148426764994564	0.882005978598038	0.940251656429984	GRN
ENSG00000031003	1564.1924707726	-0.8091201333152	0.367295054712363	-2.20291594709556	0.027600673419407	0.0970175634268091	FAM13B
ENSG00000031081	1679.43849430703	-0.214344824930052	0.823511132421537	-0.260281636144699	0.794646536798726	0.892657034227546	ARHGAP31
ENSG00000031691	109.027860464434	2.45222399010629	0.592726519503835	4.13719297081396	3.5158042165986e-05	0.00179677654944418	CENPQ
ENSG00000031698	702.951133824303	-1.04408553984051	0.821805524412051	-1.27047763591938	0.203914544166358	0.396497306893852	SARS1
ENSG00000031823	812.231094993784	0.313335232851309	0.360249861002207	0.869771974316985	0.384425030063648	0.597528953449051	RANBP3
ENSG00000032219	1212.44100980852	-0.867162164007887	0.541839234322044	-1.60040489702244	0.109508789459174	0.260938364794922	ARID4A
ENSG00000032389	986.084483303679	-0.00906962936407792	0.542413349736654	-0.0167208815352375	0.986659288433126	0.993531343027208	EIPR1
ENSG00000032444	394.300004274816	-1.71115000513221	0.585924842518436	-2.92042576276048	0.00349553467555952	0.0224834095041665	PNPLA6
ENSG00000032742	1285.45623309877	0.836856166537062	0.548161420485547	1.52666009548026	0.12684555505874	0.289358988754515	IFT88
ENSG00000033011	144.709663040124	0.248781565267283	0.493742569466025	0.503868980826054	0.614353449578	0.781172906832901	ALG1
ENSG00000033030	350.706696837094	0.105669245670053	0.438843473817445	0.240790286228594	0.80971765861953	0.900804361017498	ZCCHC8
ENSG00000033050	347.79024341173	0.00703931444386836	0.661781966561361	0.010636908830328	0.991513134709322	0.995327765435047	ABCF2
ENSG00000033100	282.0369960275	-1.14393066723852	0.817049796539577	-1.40007460020598	0.161490980234534	0.340581776416692	CHPF2
ENSG00000033122	5086.92509577631	-2.94177919826811	1.41179193423998	-2.0837200772448	0.037185636875651	0.120621456462994	LRRC7
ENSG00000033170	2560.78717118052	-1.10910930533993	0.546540313205363	-2.02932753273989	0.0424249407768698	0.132964329049436	FUT8
ENSG00000033178	999.226747583328	-0.889702844071403	0.461894486383619	-1.92620364671873	0.0540789506677499	0.158533969500766	UBA6
ENSG00000033327	2122.80950060416	0.110116413418195	0.500153005148656	0.220165453940372	0.825742300276726	0.909952922476354	GAB2
ENSG00000033627	1674.55368665652	-2.00380389009551	0.493577737571065	-4.05975338344147	4.91245734200187e-05	0.0020361177953874	ATP6V0A1
ENSG00000033800	1869.07063271367	-0.177956914908708	0.468081695429397	-0.38018345226138	0.703809241861963	0.838768145495631	PIAS1
ENSG00000033867	1693.21381053097	-0.727791284991074	0.708842022445563	-1.02673270199209	0.304546346158471	0.515867782782685	SLC4A7
ENSG00000034053	2300.49802108601	-0.8465066246247	0.772359229801432	-1.09600117660578	0.27307825956571	0.480635401273242	APBA2
ENSG00000034152	239.669607980336	1.33771603199028	0.704793740247656	1.89802484840491	0.0576928088001672	0.165892676900945	MAP2K3
ENSG00000034239	226.882280922644	1.30131231982987	1.27625276676396	1.01963525856202	0.307901476622068	0.519169490791564	CLXN
ENSG00000034510	674.718155306992	-0.564597602516352	1.59621302154917	-0.353710685788288	0.72355571357	0.850668520149754	TMSB10
ENSG00000034533	80.1333010431662	-0.422258380313318	0.582113651464938	-0.725388211134836	0.468213903280662	0.669353287655777	ASTE1
ENSG00000034677	1578.17451832885	-0.799674150641508	0.615218626343559	-1.29982109838616	0.193662292537027	0.383596029441876	RNF19A
ENSG00000034693	477.427017338829	-1.04071143916248	0.466005035907288	-2.23326221601075	0.0255316576245509	0.0921894793116968	PEX3
ENSG00000034713	317.268041627576	-0.658281216111466	0.875317625724769	-0.752048395651127	0.452021955580049	0.655725150434222	GABARAPL2
ENSG00000034971	35.6506621090676	7.33047578037255	2.18766467420962	3.35082239375692	0.000805719603812972	0.00875077504582377	MYOC
ENSG00000035115	673.382069604344	-0.533219361491985	0.569421261162976	-0.936423343945653	0.349055263477835	0.562133528621533	SH3YL1
ENSG00000035141	96.2347742345484	0.772296616526552	0.903567154140243	0.854719666366584	0.39270636044703	0.604570986903649	FAM136A
ENSG00000035403	1442.3000871902	0.197585991575186	0.827357733053496	0.238815670273563	0.811248518646087	0.901828196811226	VCL
ENSG00000035499	239.008482631003	3.59364092410858	1.11045733653422	3.2361809912702	0.00121140547126622	0.0111368600754405	DEPDC1B
ENSG00000035664	462.604295468243	2.41745397386046	1.05263603069006	2.29657156260905	0.021643222438926	0.0819840599335211	DAPK2
ENSG00000035681	843.974060159641	-0.89628731045416	0.348009506373245	-2.57546789395138	0.0100104566460323	0.0470575660339399	NSMAF
ENSG00000035687	646.555885582151	-0.852894802428957	0.598588439407202	-1.42484342543201	0.154202466374245	0.329791374718484	ADSS2
ENSG00000035720	69.4078296795308	6.26029430959904	1.72711973937173	3.62470196297817	0.000289294873899323	0.00504412200452284	STAP1
ENSG00000035862	1270.90419367283	-1.84847067316314	0.665507962158696	-2.77753352066185	0.00547731900788395	0.0309051429806594	TIMP2
ENSG00000035928	777.363323956401	0.250796358062492	0.398875157005732	0.628759033140005	0.529506823856301	0.7181525290565	RFC1
ENSG00000036054	619.900529552462	-0.043816298941962	0.625354914871977	-0.0700662901976745	0.944140897262761	0.972547427870318	TBC1D23
ENSG00000036257	1988.27674912159	-0.2691950967304	0.471579020866437	-0.570837727759402	0.568109646091558	0.74808582313342	CUL3
ENSG00000036448	329.782015152882	0.26953238186485	1.10140916261134	0.244715943006879	0.806676382586567	0.899555120555716	MYOM2
ENSG00000036530	310.742302904399	-3.12471025265335	0.944443789954074	-3.3085190308735	0.000937908102131072	0.00954786831301306	CYP46A1
ENSG00000036549	1800.40556560399	-0.383690316109782	0.494269968942573	-0.77627681271156	0.437585560831909	0.644079827768238	ZZZ3
ENSG00000036565	73.4150454451712	3.43358320161452	1.73729630391336	1.97639469667908	0.0481100917388252	0.145682909220554	SLC18A1
ENSG00000036672	252.638470003173	-0.124466497051204	0.690956600401791	-0.18013649045226	0.857045415915495	0.926666228025584	USP2
ENSG00000036828	181.237868291692	5.80422372025966	1.70034366609102	3.41355917395406	0.000641202323925572	0.0076986244211194	CASR
ENSG00000037042	245.653810007059	-1.8092637042814	0.709513388000286	-2.55000643381894	0.0107720931131598	0.0495784806336593	TUBG2
ENSG00000037241	56.4551647441227	0.535901706254365	0.638423439710655	0.839414208377508	0.401236913435391	0.612021696019063	RPL26L1
ENSG00000037280	89.6628867627057	3.12067639284606	1.19604028358001	2.60917331605687	0.00907612606289852	0.0438200426252543	FLT4
ENSG00000037474	592.294306296396	-0.178032454986016	0.586390368678822	-0.303607399601627	0.761427013479011	0.873741995931501	NSUN2
ENSG00000037637	911.515010877582	-0.258931639331857	0.398664749115503	-0.649497202615318	0.516017053991267	0.707178648661705	FBXO42
ENSG00000037749	800.186467642775	0.184409083236061	0.419889734043173	0.439184548429803	0.660527820139856	0.811830894066692	MFAP3
ENSG00000037757	173.908193624452	-1.44853052133553	0.652830783245521	-2.21884530955207	0.0264972502959465	0.0943942969552694	MRI1
ENSG00000037897	34.2969054160374	1.22825735451312	0.90895607459319	1.35128350956105	0.17660463240384	0.360798971890833	METTL1
ENSG00000038002	97.184769990478	-0.737175939215274	0.936459839060398	-0.787194397951891	0.43116807611895	0.638634512003108	AGA
ENSG00000038210	11.2744591151799	0.533708510928006	1.37866777791958	0.387119014077035	0.69866810175344	0.836097087740705	PI4K2B
ENSG00000038219	1954.88314779415	-0.562760930217421	0.592333939879241	-0.950073754565121	0.34207477789943	0.555414913016828	BOD1L1
ENSG00000038274	202.759797387114	0.278361747263239	0.766629544725404	0.363098121091777	0.716531588134656	0.847081906645126	MAT2B
ENSG00000038295	1130.80286505842	0.584174908423464	1.45814860161376	0.400627828862537	0.688694153622559	0.830103458950538	TLL1
ENSG00000038358	271.731473964051	-0.554658373105644	0.756353685723145	-0.733332015927626	0.463355952579001	0.665259858597595	EDC4
ENSG00000038382	10495.8136535134	-0.545927407592992	0.589793461821856	-0.925624719383354	0.354641042441794	0.567398229528344	TRIO
ENSG00000038427	9663.10231372348	0.80399336395644	1.34838734233385	0.596262912528423	0.550999603012212	0.735151996302311	VCAN
ENSG00000038532	1976.0015643382	-0.109517486711394	0.402869129757511	-0.271843828732456	0.785742103303994	0.886919266060224	CLEC16A
ENSG00000038945	1143.25898032876	3.9890586421061	1.08501588849936	3.67649790605664	0.000236457795283081	0.00448186136449022	MSR1
ENSG00000039068	271.710057733993	2.52402664819771	0.832001320118918	3.03368106175234	0.00241589689874393	0.0175292392874126	CDH1
ENSG00000039123	1246.34737427643	-0.015476644530873	0.485118995254117	-0.0319027798999418	0.974549581730051	0.988182238967002	MTREX
ENSG00000039139	1257.02616064894	1.51485912169123	0.971753766285766	1.55889194798937	0.119021956433989	0.276856584600501	DNAH5
ENSG00000039319	1358.88132712293	-0.820456087570467	0.680027838471295	-1.20650367698895	0.227623342174692	0.427079447613292	ZFYVE16
ENSG00000039523	510.153487260742	-0.653895453859616	0.566716765485969	-1.1538311440264	0.248569403073841	0.451684243072403	RIPOR1
ENSG00000039537	161.08587824827	6.01203825396209	1.72100673189819	3.49332640165277	0.000477043036096517	0.0064596447077878	C6
ENSG00000039560	792.628995894788	0.904127741719078	0.59073678378682	1.5305086233556	0.12589088061631	0.287752572152611	RAI14
ENSG00000039600	53.7232479401766	2.7150673050554	1.21265647420988	2.2389418296096	0.0251597013236405	0.0912045090026262	SOX30
ENSG00000039650	187.07998093761	0.00829032944958366	0.702882730655168	0.0117947547834276	0.990589365455703	0.994871174757575	PNKP
ENSG00000040199	573.416243787735	-1.28349498006464	0.429042073018527	-2.9915364034921	0.00277577440868108	0.0192896938425971	PHLPP2
ENSG00000040275	183.247872602762	0.253848741823409	0.467917034181081	0.542508015908588	0.587468586883489	0.762842254829743	SPDL1
ENSG00000040341	1711.23595985305	-0.285733772692026	0.41142915211528	-0.694490828428135	0.487374450561027	0.684764166678432	STAU2
ENSG00000040487	108.141079608002	-0.0390085424307003	0.609672966773798	-0.0639827326396338	0.948983975990068	0.975640829248216	SLC66A1
ENSG00000040531	141.389413954404	0.609392426528329	0.462697574303546	1.31704262216111	0.187824338129028	0.375666842844587	CTNS
ENSG00000040608	105.333783041837	-0.66439193069605	1.40948359109174	-0.471372589858555	0.637374686404	0.797528046312538	RTN4R
ENSG00000040633	137.877627685133	-0.0396898126516959	0.823841006862901	-0.0481765441645477	0.9615755435216	0.981681769819574	PHF23
ENSG00000040731	1623.19495646069	-2.83874711188447	1.08813455781722	-2.60881992166388	0.00908550401762303	0.0438253178400809	CDH10
ENSG00000040933	2123.93290557858	-0.98307436191924	0.428873882159053	-2.29222249900183	0.0218928072992047	0.0827341670577948	INPP4A
ENSG00000041353	850.825332895683	-1.37178092862259	1.31405973257414	-1.04392585406706	0.296519695436469	0.506336150448451	RAB27B
ENSG00000041357	244.47754445798	-0.443316701866161	0.989522344457187	-0.448010804757872	0.654145398813402	0.808641751536939	PSMA4
ENSG00000041515	2587.3260380122	-0.850868891111556	1.0409237946407	-0.817417082299721	0.413690116864383	0.623416848332226	MYO16
ENSG00000041802	323.513016676065	0.232863776226459	0.510341041497313	0.45629051416921	0.648181084257046	0.804728914614287	LSG1
ENSG00000041880	64.1154014586213	0.488138414938952	0.771505147380945	0.632709213407133	0.526923552136969	0.716235667505344	PARP3
ENSG00000041982	6126.02221374096	0.701077048781291	1.26659981043829	0.553511095614876	0.579913484947822	0.758038202516113	TNC
ENSG00000041988	71.1259465270223	0.0692526226187828	0.576732549620837	0.120077534490314	0.904421728489932	0.951811434184532	THAP3
ENSG00000042062	268.322080660038	4.0431661339439	1.36869940667024	2.95402052067816	0.0031366314797162	0.0209301072504199	RIPOR3
ENSG00000042088	475.331146664712	0.66084934247991	0.4176016873046	1.58248724219805	0.113538382478016	0.267562417237936	TDP1
ENSG00000042286	152.677947724237	0.279942472203036	0.542254757891048	0.51625636867032	0.605675365320063	0.775371623536471	AIFM2
ENSG00000042304	31.3963801347918	4.6681227034413	2.14371226727006	2.17758827745385	0.0294367030641781	0.101569432008192	C2orf83
ENSG00000042317	693.785006004629	-0.764012819662016	0.329100736070075	-2.32151659332459	0.0202589795973767	0.0785700373394884	SPATA7
ENSG00000042429	293.146095315842	0.29445617301154	0.470147059479685	0.626306529147319	0.531113904615598	0.719200080777026	MED17
ENSG00000042445	175.400857794762	-0.557470386535269	0.727674411178918	-0.766098653423997	0.443617604176384	0.648567656493094	RETSAT
ENSG00000042493	105.457068270872	2.66997005865315	1.100197509408	2.42680976444841	0.0152322406411413	0.064100021208417	CAPG
ENSG00000042753	88.716641234205	-0.435529782653262	0.654992188825514	-0.664938895583202	0.506089576584165	0.699975578866676	AP2S1
ENSG00000042781	2164.64253321796	6.52790815279713	1.59643128043827	4.08906304504696	4.33119133138949e-05	0.00197122562339739	USH2A
ENSG00000042813	411.484591125406	4.25207397358552	1.3671622529472	3.11014582535415	0.00186995000729582	0.0147929212704171	ZPBP
ENSG00000042832	586.648837776671	3.6223514083184	1.25440801967378	2.8876979033189	0.003880723922652	0.0241424458473287	TG
ENSG00000042980	573.224199224754	0.00992884148400871	0.884564760696173	0.0112245501122998	0.991044292819541	0.99523139720354	ADAM28
ENSG00000043039	182.367503038075	1.79958333381291	1.51550143834524	1.18745075938553	0.235049868336162	0.436397578319582	BARX2
ENSG00000043093	536.704800873377	-0.797871269537697	0.370990534933977	-2.15065128192472	0.0315037343826874	0.106780154613931	DCUN1D1
ENSG00000043143	524.117402000487	-0.0994964065879328	0.67775003152225	-0.146803986662251	0.883286737879431	0.940976906082778	JADE2
ENSG00000043355	195.34614722466	4.09931452784566	1.37280817629944	2.9860796275965	0.00282579052159308	0.0194781740653411	ZIC2
ENSG00000043462	493.982300748692	1.21668073889626	0.851677629282273	1.42856956325316	0.153127987477946	0.328376402888773	LCP2
ENSG00000043514	599.207713500106	-0.52652362948537	0.497805062426286	-1.05769038771745	0.290196618953148	0.499548861261059	TRIT1
ENSG00000043591	37.6422476423207	-4.3440928875026	1.17785592636936	-3.68813603620683	0.00022590287153888	0.00443242070473714	ADRB1
ENSG00000044090	303.255050604575	0.611577125898558	0.804669867455115	0.760034829976619	0.447233765712943	0.652026723151294	CUL7
ENSG00000044115	2928.22518626243	1.3667257857032	0.593536255792044	2.30268289824919	0.0212966911035428	0.0811487516731456	CTNNA1
ENSG00000044446	487.216891641043	0.608828249475415	0.328031331140723	1.85600639840781	0.0634526460571546	0.177868682095147	PHKA2
ENSG00000044459	1954.95355518955	1.95630785384345	0.640363306730706	3.05499680147373	0.0022506292235147	0.0166633590093306	CNTLN
ENSG00000044524	1297.50931564715	-0.0809773128595679	1.39244225267003	-0.0581548805376258	0.953625259974642	0.977787423195936	EPHA3
ENSG00000044574	2074.97346565541	-0.514703098513007	1.39653278028971	-0.368557835360108	0.712457328793877	0.844667285934003	HSPA5
ENSG00000046604	205.798281717443	3.91350486384979	1.07472823656507	3.64139019586729	0.000271169779220993	0.0048761042300095	DSG2
ENSG00000046647	323.723060047126	-0.410526874381795	0.609302825448507	-0.673764928103865	0.500460775544165	0.695197267072644	GEMIN8
ENSG00000046651	661.214123715973	0.31169328536609	0.630473222831984	0.494379894464056	0.621037910466413	0.785855033076426	OFD1
ENSG00000046653	4782.71046652879	-2.02388648127272	0.855715764654006	-2.36513871179065	0.0180233189870199	0.07200622359594	GPM6B
ENSG00000046889	4665.66575171395	-0.609645752263937	0.92829811545095	-0.656734880871521	0.511351402004678	0.704310125026774	PREX2
ENSG00000047056	923.36232980917	-0.968515809420553	0.440679538280295	-2.19777803435141	0.0279649274928127	0.0978323017465528	WDR37
ENSG00000047188	1366.3259163661	-1.20816382442204	0.507841286103884	-2.37901851913415	0.0173588038478384	0.0701921597124462	YTHDC2
ENSG00000047230	481.163321685782	1.15129134615931	0.400239974609394	2.87650264640079	0.0040210882364533	0.0247633918687083	CTPS2
ENSG00000047249	1196.07472223709	-1.49520592397811	0.373360564153312	-4.00472376446307	6.20899936168361e-05	0.00225651841476723	ATP6V1H
ENSG00000047315	854.506777050782	-0.253103595553966	0.596343241658621	-0.424426031642455	0.671255139354247	0.818308044002307	POLR2B
ENSG00000047346	1267.60839768461	-0.445879228308861	0.423937631064619	-1.05175666333074	0.292911206509758	0.502770988308412	FAM214A
ENSG00000047365	2432.45712020694	-1.29485891021007	0.929102416222585	-1.3936664974724	0.163418337653154	0.343231605942513	ARAP2
ENSG00000047410	2390.88936433221	0.290038711657433	0.811681850649512	0.357330537112962	0.720844371686588	0.849412545564247	TPR
ENSG00000047457	698.027558247341	6.84977585433239	1.52071333141165	4.5043176204511	6.65865542422566e-06	0.000834511124348863	CP
ENSG00000047578	1459.95689349517	0.574581013401303	0.503435482384235	1.14132005690208	0.253736758610559	0.458072931994091	KATNIP
ENSG00000047579	731.730471396768	0.270510935238005	0.457677667219454	0.591051201780174	0.554486114714638	0.738327003617772	DTNBP1
ENSG00000047617	2125.66493800729	4.48750173403503	1.07828676938436	4.16169599910525	3.15892702193296e-05	0.00173835762595721	ANO2
ENSG00000047621	448.951477720475	-0.468695341185185	0.271159640560587	-1.72848488888767	0.0839013279032559	0.216915234424235	C12orf4
ENSG00000047634	272.096508108359	-0.840552924842421	0.944255898805966	-0.890174925997625	0.373371966031246	0.586421498168917	SCML1
ENSG00000047644	683.167589330897	-0.0399197758453016	0.441417336203736	-0.0904354509241036	0.927941186336495	0.963733403257113	WWC3
ENSG00000047648	1325.66283232184	1.2306989767192	0.941906755996417	1.30660383194436	0.191347294541372	0.380175893910554	ARHGAP6
ENSG00000047662	565.323320146082	0.255052676595842	1.15607825852572	0.220618867896621	0.825389208573457	0.909806219568576	FAM184B
ENSG00000047849	2569.83869375856	0.406548124145136	0.483389372494987	0.841036537577897	0.400327465773711	0.611220589540356	MAP4
ENSG00000047932	421.981764272061	-0.589693159730765	0.57122298914302	-1.03233443145461	0.301915476590181	0.512881799097047	GOPC
ENSG00000047936	51.0930071961784	5.77573869578973	2.09433648217616	2.75778927834382	0.00581936978927805	0.0322797070473393	ROS1
ENSG00000048028	519.83058403191	-0.383806983294257	0.289365294859223	-1.32637531214992	0.184715412062226	0.371700227476796	USP28
ENSG00000048052	5787.55335416504	0.455885021227128	0.860405794917983	0.529848850298113	0.59621673243256	0.769034793536235	HDAC9
ENSG00000048140	153.595707828891	-0.596748637049376	0.695827429004374	-0.857610108735201	0.391107791283719	0.60311096315854	TSPAN17
ENSG00000048162	55.3885405219031	0.605418654899891	0.841241561139359	0.719672782309906	0.471726488046148	0.671789031002546	NOP16
ENSG00000048342	1130.19414739639	0.370046347686457	0.466750050657641	0.792814799195136	0.427885732856299	0.635670941527586	CC2D2A
ENSG00000048392	354.256415287635	-1.19593935515298	0.846146656572782	-1.41339488357372	0.157539649148662	0.335229718537269	RRM2B
ENSG00000048405	835.839301103937	0.263662376402489	0.512709338081314	0.514253119299874	0.60707503371296	0.776357737919004	ZNF800
ENSG00000048471	2648.40841451989	1.00633567439744	0.503954808591952	1.99687681760422	0.0458385660990478	0.140553930658691	SNX29
ENSG00000048540	1569.08364792911	-1.62531949104898	1.23775021545658	-1.31312398152113	0.189141174125417	0.37742452376141	LMO3
ENSG00000048544	82.6327628267694	-0.0366032267874012	0.451112234015126	-0.0811399559298447	0.935330650190628	0.967665725199719	MRPS10
ENSG00000048545	20.5537843375597	1.17362227953034	1.88106469167099	0.623913831739507	0.532684176038462	0.720147494527939	GUCA1A
ENSG00000048649	2590.49769873478	-0.261395496490939	0.455571128945999	-0.573775377504055	0.566119812793245	0.746558995520153	RSF1
ENSG00000048707	2786.31705945735	-0.456418599691954	0.281352398149777	-1.62223106216064	0.10475388310083	0.253209298497027	VPS13D
ENSG00000048740	9192.73075507823	-2.38653593890531	0.572170193751205	-4.17102457445212	3.03233155359168e-05	0.00171100436776577	CELF2
ENSG00000048828	1566.64079191005	-0.380692601103469	0.494701358101651	-0.76954023850738	0.441572666650581	0.646969480826323	FAM120A
ENSG00000048991	2475.52586757984	-2.60647657854419	0.569725475861216	-4.57496932992887	4.76289754813556e-06	0.000730710542992963	R3HDM1
ENSG00000049089	779.47810737134	-0.103886758399034	1.11880050209145	-0.0928554806731244	0.926018374154133	0.962703431659209	COL9A2
ENSG00000049130	574.345261275559	-0.571101497931693	0.729061024003116	-0.78333840258789	0.433428417656382	0.64057077249259	KITLG
ENSG00000049167	643.571347058075	-0.15896370605425	0.460718359529889	-0.345034450583768	0.730068471426273	0.85482622278602	ERCC8
ENSG00000049192	1085.7348514242	2.14949170825883	0.834726905749036	2.57508377105683	0.0100215811296937	0.0470991536774853	ADAMTS6
ENSG00000049239	669.859389988751	0.0420079752308411	0.627401571881511	0.0669554829211914	0.946617143110476	0.974064873231652	H6PD
ENSG00000049245	226.620394888324	-0.430284310570834	0.857514357392288	-0.501780881989351	0.615821662644427	0.782095235817408	VAMP3
ENSG00000049246	1107.3701982727	-0.957465611200413	0.684143641768027	-1.39950962450815	0.161660214238955	0.340737087987702	PER3
ENSG00000049249	27.4086406690786	5.50731516075852	1.80921973207068	3.04402780001483	0.00233433568250834	0.0171297826751561	TNFRSF9
ENSG00000049323	2455.23439635667	1.9946780476463	0.890220448400783	2.24065629050601	0.0250483474491563	0.0909046642508077	LTBP1
ENSG00000049449	1293.21065433943	2.46650636123318	0.639807090274553	3.85507819267017	0.000115692645489122	0.00312324832385058	RCN1
ENSG00000049540	1443.83231662624	3.01820700070769	1.14668735855915	2.63210977096684	0.00848564412142336	0.0419194063036105	ELN
ENSG00000049541	135.164788411327	0.992066262045986	0.530281160466518	1.87083067626466	0.0613685542108537	0.173650839152469	RFC2
ENSG00000049618	6051.77295768948	0.107228505213034	0.44864261287548	0.239006510161342	0.811100534642505	0.901712163640254	ARID1B
ENSG00000049656	618.464534030294	0.505221187701612	0.58824158323154	0.858866836523439	0.390413987893817	0.602760255013906	CLPTM1L
ENSG00000049759	1999.60729028789	-0.531772678189714	0.851425193523825	-0.624567703932799	0.53225482181342	0.719815461621546	NEDD4L
ENSG00000049768	14.2355159113931	1.35434647824642	1.26788463018858	1.06819378198865	0.28543310903071	0.494302927865845	FOXP3
ENSG00000049769	275.728217099619	-0.843519430940505	0.501398850441381	-1.68233219960109	0.0925044405822837	0.232119806674074	PPP1R3F
ENSG00000049860	376.759302198092	0.203053539831173	0.581295583471651	0.349312029206352	0.726855068572511	0.852318455515222	HEXB
ENSG00000049883	265.247110371532	0.148729387293442	0.317400226791266	0.468586266610491	0.639365395606346	0.798674915127874	PTCD2
ENSG00000050030	999.38364117622	-0.942250973203647	0.759751088821736	-1.24021009915885	0.214897693937189	0.410291700944247	NEXMIF
ENSG00000050130	253.42133921764	-0.0170724383555863	0.584173293906269	-0.02922495522078	0.976685178343539	0.988927816822506	JKAMP
ENSG00000050165	1948.73156883043	-3.03444383646381	0.834360487664941	-3.6368498764318	0.000275992674815858	0.00490313790594254	DKK3
ENSG00000050327	21.9832778469116	5.63220676858233	1.65674004586712	3.3995718173363	0.000674914529578856	0.0079055253649673	ARHGEF5
ENSG00000050344	166.350581522486	1.38074297852642	1.22268451718795	1.12927166339031	0.258783250780939	0.464051123635221	NFE2L3
ENSG00000050393	211.566800874127	-0.834315357759901	0.44516250516557	-1.87418155859643	0.0609054050273545	0.172647412002833	MCUR1
ENSG00000050405	1064.27137393868	1.20742004651639	0.906590719239132	1.33182484763327	0.182917750915141	0.369339536120788	LIMA1
ENSG00000050426	248.300334956555	-0.498339765734384	0.465228566737601	-1.07117189563181	0.28409214590373	0.492590169931527	LETMD1
ENSG00000050438	1579.86417752397	-1.6731636368261	0.750609411520474	-2.22907361824421	0.0258090069219347	0.0927536416647006	SLC4A8
ENSG00000050555	212.860847896302	0.386384685834901	1.22035943742994	0.316615477361836	0.751535390318957	0.86692552722021	LAMC3
ENSG00000050628	430.402358690509	1.0290869198592	1.58304613352012	0.650067548929158	0.515648589695552	0.706961293264889	PTGER3
ENSG00000050730	132.085971606945	5.61944159928284	1.49832744603992	3.75047631553105	0.000176498976620137	0.003909986825051	TNIP3
ENSG00000050748	692.769546263659	-1.54981575178968	0.315359813017064	-4.91443642410397	8.90382117120113e-07	0.0003294593182147	MAPK9
ENSG00000050767	865.227210518068	1.48569486142198	1.42919739356425	1.0395309060261	0.298557892074205	0.50859862016661	COL23A1
ENSG00000050820	542.095833931718	0.281526103817506	0.661863134372026	0.425353957936662	0.670578664572483	0.818017500124874	BCAR1
ENSG00000051009	294.014534771451	-0.561033120036399	0.333520030309313	-1.6821571991226	0.0925383612244838	0.23217674978902	FHIP1B
ENSG00000051108	428.23421729328	-0.000338721182724002	1.13716650017828	-0.000297864193740231	0.999762338762113	0.999976079417425	HERPUD1
ENSG00000051128	29.8451489315411	1.07449519566614	0.735810989036701	1.46028696455436	0.144211223100108	0.315504007880568	HOMER3
ENSG00000051180	65.0130386561382	4.86183559586783	1.29105239909799	3.76579261946658	0.000166021553760256	0.00380587175245883	RAD51
ENSG00000051341	261.075934073695	3.64785750837714	1.09613748517918	3.32791967951069	0.000874970891848673	0.00915140529290082	POLQ
ENSG00000051382	1039.0384963857	-0.562686945738209	0.329917422942242	-1.70553873972493	0.0880939935721816	0.224181109165536	PIK3CB
ENSG00000051523	113.785861427235	0.501088257696121	0.991836863303907	0.50521237537688	0.613409679212243	0.78058351333362	CYBA
ENSG00000051596	168.795870480667	1.16382860966133	0.772483175525261	1.50660706476872	0.131911405470063	0.297696819132974	THOC3
ENSG00000051620	149.652309724107	2.51525338364203	0.540854130477638	4.65052080016615	3.31097848238113e-06	0.000658343500357302	HEBP2
ENSG00000051825	725.165639074975	-0.177754068322929	0.412668200764929	-0.430743313861938	0.666655020921305	0.815435891259415	MPHOSPH9
ENSG00000052126	5343.97122988928	-0.477083521711823	0.864913039180226	-0.55159709716483	0.581224425698581	0.758688290558071	PLEKHA5
ENSG00000052723	217.274918812176	0.424229185797205	0.904303282400552	0.469122687104542	0.638981943497023	0.798387841629002	SIKE1
ENSG00000052749	360.515441133316	0.459110983709189	0.381354620720502	1.20389516414349	0.228630101135976	0.428401763446071	RRP12
ENSG00000052795	1347.98820536658	-0.601492017792585	0.499401790906746	-1.20442503159726	0.22842534191234	0.428173281853271	FNIP2
ENSG00000052802	325.964853151643	-1.43622133635135	0.745909701356212	-1.92546273863983	0.0541714932172956	0.158710319377052	MSMO1
ENSG00000052841	2656.15869504625	5.09150521023857e-05	0.459691985593938	0.000110759059757376	0.999911627056431	0.999976079417425	TTC17
ENSG00000052850	91.9593127534861	4.61475407044452	1.53799871531583	3.00049279917433	0.00269543126820671	0.0188945163373717	ALX4
ENSG00000053108	1767.96503456664	0.415169447003355	1.22489261417399	0.33894354672334	0.734652258519062	0.857404441467833	FSTL4
ENSG00000053254	4759.30446068235	0.136022622734774	0.47285777556797	0.287660750785776	0.773606436938631	0.880413979127907	FOXN3
ENSG00000053328	366.533887238476	1.46110633146131	0.742375949306841	1.96814879688054	0.0490509196787124	0.147731425580555	METTL24
ENSG00000053371	107.677226747043	-0.818457943519761	0.526820066294758	-1.55358156585826	0.120284259261011	0.278886969271856	AKR7A2
ENSG00000053372	108.937761679797	0.172843945053163	0.699154749552932	0.247218437926204	0.804739176691212	0.898691662840207	MRTO4
ENSG00000053438	290.589516637149	-0.0772113197789558	1.96790726800764	-0.0392352429579299	0.968702835442019	0.985551301444595	NNAT
ENSG00000053501	84.3671423335549	-0.373227161858845	0.673511728919012	-0.554150946202342	0.579475546255951	0.757696795512286	USE1
ENSG00000053524	1528.85161138083	-1.34494114257293	1.15590276047742	-1.1635417688746	0.244609761647393	0.447279623406706	MCF2L2
ENSG00000053702	38.6650441033667	2.53019033004738	1.50857521425086	1.67720529022734	0.0935023449218529	0.233631584175809	NRIP2
ENSG00000053747	633.79155054222	2.53620575901896	1.19558775243273	2.12130456661036	0.0338961803317506	0.112745554621243	LAMA3
ENSG00000053770	488.148058824859	-0.0944525072390969	0.877290646612613	-0.107663871265237	0.91426232942987	0.957290305903247	AP5M1
ENSG00000053900	644.273280962457	-0.98588412085262	0.388999308105659	-2.53441098816772	0.0112636539190007	0.0512298993748436	ANAPC4
ENSG00000053918	627.390550982515	2.49047886312954	1.00894266579168	2.46840474446123	0.0135716767798326	0.0588373821522664	KCNQ1
ENSG00000054116	193.229496733072	-0.837278056467832	0.428430159361248	-1.95429298842113	0.0506665775902922	0.151253667964437	TRAPPC3
ENSG00000054118	1755.53219339338	0.192881904329519	0.659199630789408	0.292600140110118	0.769827806660514	0.878611942168887	THRAP3
ENSG00000054179	73.1719412374035	-1.53306878906993	1.19662362343498	-1.28116206219393	0.200136748500634	0.391544732473474	ENTPD2
ENSG00000054267	2524.8254208147	-0.0623338025106547	0.480225529475877	-0.129801101117399	0.89672379172067	0.947881672634372	ARID4B
ENSG00000054277	325.750869795647	0.72104141902627	0.672904698675417	1.07153571738406	0.283928619704914	0.492398517852894	OPN3
ENSG00000054282	3256.55270214667	0.198100178593636	0.428784268860488	0.462004306081693	0.644078232478285	0.802104702261999	SDCCAG8
ENSG00000054356	372.134058517918	-4.07396947140142	1.32272527840665	-3.07998156375215	0.0020701340880194	0.0156979474903385	PTPRN
ENSG00000054392	1071.40329265962	3.10374916358556	0.872134147554214	3.55879788939536	0.000372556077516369	0.0057235783468406	HHAT
ENSG00000054523	5618.45442418138	-1.0095335423997	0.653211285799494	-1.54549311125893	0.122227033888378	0.281933389155357	KIF1B
ENSG00000054598	55.5012980673944	2.88473284290091	1.41912998466375	2.0327474396818	0.042078045771902	0.132238891871909	FOXC1
ENSG00000054611	2769.03190882793	0.55335796063195	0.507103542798596	1.09121296526166	0.275179184197898	0.482877866014941	TBC1D22A
ENSG00000054654	3563.86824358324	3.40909830502847	0.794809847794956	4.28919988156456	1.79317940971517e-05	0.00129654395152098	SYNE2
ENSG00000054690	1054.3182620806	-0.550717442180799	0.896835612474477	-0.6140673212801	0.539170841568547	0.724847755625174	PLEKHH1
ENSG00000054793	2691.53673993252	-2.51510433220306	0.591849865370117	-4.24956476188471	2.1418627928769e-05	0.00143338448847577	ATP9A
ENSG00000054803	53.9430584118948	-2.44842960820845	2.29437326931648	-1.06714528143795	0.285906237006989	0.494832195770633	CBLN4
ENSG00000054938	60.3204426920784	5.02375099719203	1.66765741441081	3.01245984563738	0.00259139717133408	0.0183835394190434	CHRDL2
ENSG00000054965	3367.65465948894	-0.810227341211088	0.447600159121291	-1.81015874257438	0.070271173575216	0.190925975346458	FAM168A
ENSG00000054967	163.353989314276	0.504255801177002	0.653121033211442	0.77207098766601	0.440072384393938	0.645728860915508	RELT
ENSG00000054983	655.674695246114	0.171643905578463	0.611199178243647	0.280831374923805	0.778839737892227	0.88306574000629	GALC
ENSG00000055044	684.181779201431	0.23076549197471	0.662370883960552	0.348393169993947	0.727544931182936	0.852885580041493	NOP58
ENSG00000055070	365.274426033333	0.904040073836534	0.505400767688434	1.78875880614778	0.0736536677614779	0.197418560679145	SZRD1
ENSG00000055118	170.051059759618	-0.0203262009781221	0.906783754269162	-0.0224157092387526	0.982116349339996	0.991060293728573	KCNH2
ENSG00000055130	1396.3000274156	-0.155245334024783	0.444059416731918	-0.349604868572138	0.726635256655172	0.852301934255137	CUL1
ENSG00000055147	356.701639874613	0.613866415976044	0.50977326211918	1.20419500509724	0.228514216109786	0.428235510201141	FAM114A2
ENSG00000055163	2177.06991437511	-1.95614039727222	0.446837035685487	-4.37774902492434	1.19911316899068e-05	0.00108439300819774	CYFIP2
ENSG00000055208	1920.77332299848	0.122414413512091	0.453252050521402	0.270080219981953	0.787098539008846	0.887771936738514	TAB2
ENSG00000055211	348.122846056304	-0.599572866477883	0.732306548658425	-0.818745739166598	0.412931494687981	0.622649145300624	GINM1
ENSG00000055332	1324.29085352366	0.0685581945661179	0.664057127096017	0.103241410668882	0.917771374529055	0.958418051403209	EIF2AK2
ENSG00000055483	729.43037916398	0.519465811526137	0.539429560857585	0.962990998676992	0.335552040503222	0.548658230850488	USP36
ENSG00000055609	5833.08586335233	-0.069969513796741	0.518233597291906	-0.135015394915296	0.892599702402377	0.945032679353333	KMT2C
ENSG00000055732	55.4590136319279	5.89909565259046	1.36632056169061	4.31750485061224	1.57802941885334e-05	0.00122676956212287	MCOLN3
ENSG00000055813	1165.93293046634	-1.52950236731477	0.828730851851316	-1.84559602662069	0.0649508838790802	0.180867132741112	CCDC85A
ENSG00000055917	2599.75460976305	-0.309569569938818	0.657066735141879	-0.471138703851707	0.637541687696127	0.79758864117188	PUM2
ENSG00000055950	106.021180663446	0.180337321578478	0.484563361091858	0.372164583744275	0.709770313265351	0.842745271579316	MRPL43
ENSG00000055957	15.5093379406308	6.20047882610876	2.23152088756178	2.77858874665681	0.00545955974266242	0.0308612124731169	ITIH1
ENSG00000056050	153.190318724843	0.192932346136952	0.396686771686309	0.486359414801759	0.626712360457519	0.789874277767126	HPF1
ENSG00000056097	1878.32629137152	-0.638325775350556	0.619693348680331	-1.03006717227142	0.302978474154204	0.513969800413025	ZFR
ENSG00000056277	305.597668735247	0.0812971194678851	0.463582451301519	0.175367120217	0.860791174468762	0.928840570697116	ZNF280C
ENSG00000056291	182.304748278603	2.50948005413548	1.67166340604283	1.50118740714432	0.133307096127754	0.299995368465103	NPFFR2
ENSG00000056487	1005.7609641729	0.880761504117363	0.767903863311176	1.14696845034683	0.251394660443233	0.45549725605061	PHF21B
ENSG00000056558	168.340567822937	1.51554757197343	0.519036935256019	2.91992239670935	0.00350118559373059	0.0225059281951832	TRAF1
ENSG00000056586	1063.13476338226	-0.277038928290757	0.643418987150815	-0.430573131696874	0.666778780996826	0.815539031894089	RC3H2
ENSG00000056736	237.812355950259	-0.696513646308066	0.991258587181921	-0.702655851172201	0.482270247236492	0.680862959638246	IL17RB
ENSG00000056972	285.91960505881	1.58319776068904	0.649868240543802	2.43618269353222	0.0148431856881044	0.0630012801404579	TRAF3IP2
ENSG00000056998	660.329278616396	0.56860206509428	0.92195936754473	0.616732239088285	0.537411352905068	0.723793758416302	GYG2
ENSG00000057019	1394.79414581253	0.897536468747303	0.770483602707605	1.16490015568562	0.244059410482296	0.446391699041518	DCBLD2
ENSG00000057252	458.385183885483	0.135858002289037	0.549664842901273	0.247165166271038	0.804780402362236	0.898691662840207	SOAT1
ENSG00000057294	261.217406136161	2.06859932402347	0.931529212319625	2.22064890361559	0.0263747507619158	0.094116215876731	PKP2
ENSG00000057468	224.756473792499	1.63862785098475	0.894702212700198	1.83147848270028	0.0670291564803408	0.184816835655245	MSH4
ENSG00000057593	19.9532141938805	2.1487757294204	1.64031396153901	1.30997832110405	0.190203169524677	0.378587766533279	F7
ENSG00000057608	1086.60389789122	0.225419596482455	0.74869158294767	0.301084721154413	0.763349891531336	0.875114336787698	GDI2
ENSG00000057657	141.485933442717	1.00072093304055	0.988461910160549	1.01240211965073	0.311345825295716	0.522819646928599	PRDM1
ENSG00000057663	904.604798016695	0.0148970999977701	0.366304394063058	0.040668635810046	0.967560065897599	0.984848129685787	ATG5
ENSG00000057704	810.588265252817	0.724073338040432	0.739593132051528	0.9790157678073	0.327572188650213	0.540206288148517	TMCC3
ENSG00000057757	163.14196598812	-1.80006690585587	0.654138456660764	-2.75181330118524	0.00592662984180787	0.0326818075996653	PITHD1
ENSG00000057935	1412.44852287505	-0.373111312998985	0.492308862729982	-0.757880552728594	0.448522493422843	0.653214778610534	MTA3
ENSG00000058056	805.654409922393	0.221645094065411	0.319602808357924	0.693501709838512	0.487994753176535	0.685229068477409	USP13
ENSG00000058063	1169.99387368102	-0.685589982057261	0.499812442488093	-1.37169450733231	0.170158559024206	0.352505393915202	ATP11B
ENSG00000058085	148.788249136634	5.0235909958338	1.56133977222183	3.21748736899535	0.00129318720934438	0.0116167759782939	LAMC2
ENSG00000058091	5997.4094003024	0.307044358315495	0.551458645336159	0.556785827753822	0.577673767973606	0.756105819857345	CDK14
ENSG00000058262	781.959210892735	-0.0651624034993193	0.879362969985526	-0.0741018279407329	0.940929360775701	0.971028957554682	SEC61A1
ENSG00000058272	3109.60879979905	-1.16612604708383	0.477185535333597	-2.44375816267902	0.0145351661523338	0.0619737527554869	PPP1R12A
ENSG00000058335	612.348945009154	-2.25526531498552	1.67686778242431	-1.34492733334348	0.178648702330678	0.363574108404299	RASGRF1
ENSG00000058404	910.178021118478	-1.08615233781885	1.22259084086209	-0.888402155093007	0.374324466548553	0.587503642384352	CAMK2B
ENSG00000058453	3138.47234374184	2.31189703808882	1.2090289182443	1.91219333400731	0.0558514008109675	0.162052913900659	CROCC
ENSG00000058600	480.144834923872	-0.242195895927832	0.541584678856857	-0.447198573709736	0.654731691123671	0.808804055915688	POLR3E
ENSG00000058668	3059.10194710963	-2.07152771297819	0.897170197700926	-2.30895733974072	0.0209459486257926	0.0803642450188137	ATP2B4
ENSG00000058673	1125.91855268475	-0.234764501812461	0.568327575408926	-0.41307955476829	0.679548328233926	0.824234845419048	ZC3H11A
ENSG00000058729	247.909168513169	0.103201261853999	0.529176795276527	0.19502227379428	0.845375510439383	0.920070277786128	RIOK2
ENSG00000058799	243.56495980442	0.407412506198526	0.355772752854453	1.14514814001284	0.252147796698538	0.456342052155528	YIPF1
ENSG00000058804	324.408699414956	0.87307321408096	0.412638055885507	2.11583299608024	0.0343590137165816	0.113699799111088	NDC1
ENSG00000058866	4796.715885604	-0.296846976630865	1.11578896983834	-0.266042221831495	0.790206692041382	0.889503953513236	DGKG
ENSG00000059122	320.478252731481	-0.659582883575649	0.567895413884902	-1.16145132967975	0.245458405036564	0.448157721856887	FLYWCH1
ENSG00000059145	283.211655246527	0.348784944333714	0.583386757436083	0.597862292703701	0.549931821794967	0.734201055129326	UNKL
ENSG00000059377	1565.746031741	1.32686003139282	0.821388469025211	1.61538672799666	0.106226972565065	0.255545319412863	TBXAS1
ENSG00000059378	316.330220916195	2.40407828044173	0.676195181392782	3.55530229524849	0.000377544753495662	0.00575750602421195	PARP12
ENSG00000059573	418.961937072847	0.474011962865387	0.669749399365186	0.707745260114714	0.479103465346818	0.677984025176682	ALDH18A1
ENSG00000059588	1186.19550476589	-1.5602599274399	0.548914773408474	-2.84244477107348	0.00447689870251948	0.0266794778874353	TARBP1
ENSG00000059691	475.124502342532	0.382993713607663	0.499418710674623	0.766878984350243	0.443153469771362	0.648317693767385	GATB
ENSG00000059728	309.273521571679	-0.638516963197931	0.524044570778541	-1.21844018391284	0.223056742566447	0.421472074153103	MXD1
ENSG00000059758	1347.27425042976	-0.994675247209613	0.555898169329517	-1.78931196771041	0.073564587748945	0.197205355206175	CDK17
ENSG00000059804	321.429764988189	-2.79778688578701	0.911608668625132	-3.0690656880288	0.00214729371448211	0.0161039167038559	SLC2A3
ENSG00000059915	193.893684294125	-1.71215630651462	0.93122599976192	-1.83860449230623	0.0659733800585501	0.18282813270313	PSD
ENSG00000060069	462.396194796892	0.587234147290053	0.407546609919799	1.44090058166749	0.149612771741185	0.32344724700516	CTDP1
ENSG00000060138	653.478085987064	1.61413513080227	1.10206737082942	1.46464288257393	0.143018375838461	0.313957218042837	YBX3
ENSG00000060140	163.497194005653	-1.68741629412547	1.77875638856775	-0.948649463732452	0.342798924757238	0.55627461046624	STYK1
ENSG00000060237	3048.25170062073	-0.182388453108672	0.511644465847527	-0.356474984648861	0.721484882655983	0.849570555676961	WNK1
ENSG00000060339	1542.10739822567	-0.0414537909228059	0.731001552776455	-0.0567082118572227	0.954777632428452	0.978571205543045	CCAR1
ENSG00000060491	302.230008653831	-0.58169494477808	0.890326256108133	-0.653350320500299	0.513530458521922	0.705788671525644	OGFR
ENSG00000060558	68.1070723800044	1.31836762394112	0.99069215902069	1.33075407121859	0.183269944914168	0.36974040886635	GNA15
ENSG00000060566	25.5578706293277	2.89047999370691	1.92634645967179	1.50049851063624	0.133485319013173	0.300233077210506	CREB3L3
ENSG00000060642	67.7573932048282	-0.627289444012242	0.430853342236252	-1.45592335609243	0.145413808279114	0.317000365923409	PIGV
ENSG00000060656	415.260287718618	-0.139501629721582	0.648961630288247	-0.214961290792523	0.829797498509692	0.912102401088711	PTPRU
ENSG00000060688	347.250693145256	-0.110846801088106	0.466394019342186	-0.237667715474669	0.812138825555902	0.902332837613932	SNRNP40
ENSG00000060709	1343.72297415298	0.0459895374629627	1.31603974505741	0.0349454016382739	0.972123277431642	0.987219531944496	RIMBP2
ENSG00000060718	2027.07489423397	-1.34448437432181	1.10514832688272	-1.21656463808272	0.223769903895725	0.422395056381532	COL11A1
ENSG00000060749	1256.43543337507	0.807475946424776	0.608702224902769	1.32655330207436	0.184656491990219	0.371667706245999	QSER1
ENSG00000060762	371.659954517934	-1.01873535011615	0.657688247489232	-1.54896389589633	0.121390399390865	0.280807549792106	MPC1
ENSG00000060971	266.631334159125	-0.723304610333772	0.358369436995861	-2.01832113920509	0.043557826524756	0.135489214005029	ACAA1
ENSG00000060982	1082.31460493466	0.524885194521787	0.829799171592372	0.632544852406324	0.527030909745572	0.716235667505344	BCAT1
ENSG00000061273	408.74080155555	0.710972923623537	0.540773128505087	1.31473419470555	0.188599250129085	0.376743034526599	HDAC7
ENSG00000061337	355.586433820676	-0.717193422966325	0.92539416982896	-0.77501398468815	0.438331396041064	0.644464752452646	LZTS1
ENSG00000061455	917.641715914937	3.74972953444853	1.40330495522419	2.67207032975201	0.0075384846977522	0.0384579085518474	PRDM6
ENSG00000061492	19.7196806875704	1.80325377098367	1.70438129202647	1.05801077459588	0.290050530251541	0.499454985017205	WNT8A
ENSG00000061656	11.7627131768026	-0.92637923570047	1.07744499357958	-0.859792603075516	0.389903377452545	0.602399958456024	SPAG4
ENSG00000061676	2340.17155503288	-1.27951788513628	0.627276692830388	-2.03979822582417	0.0413704266119934	0.130555583162004	NCKAP1
ENSG00000061794	300.995305087299	-0.322723749011194	0.43448966120607	-0.7427650824081	0.457623919068502	0.660792194847954	MRPS35
ENSG00000061918	300.648542218234	-2.91206744685983	0.818549952412918	-3.55759283630236	0.000374268846138253	0.00572448629385572	GUCY1B1
ENSG00000061936	1422.72949175762	-0.171222414425127	0.453985777285745	-0.377153697300427	0.706059387900751	0.840032338898776	SFSWAP
ENSG00000061938	1506.42785034592	-0.0190683041589974	1.06032029393124	-0.0179835322101587	0.985651990680453	0.993095766677114	TNK2
ENSG00000061987	2196.47948560718	-0.675577438496151	0.468658428172521	-1.44151347310767	0.149439673787488	0.323222434975577	MON2
ENSG00000062038	223.457927416571	0.411016408548236	1.00326858848484	0.409677341905981	0.682042653341323	0.825372192675867	CDH3
ENSG00000062096	101.197283653968	1.12038227417086	1.43164031484899	0.782586423803693	0.433870016412875	0.640811232726365	ARSF
ENSG00000062194	1322.37311295038	-0.0816150028418014	0.427513585000333	-0.190906220773634	0.848599066338835	0.922034355395449	GPBP1
ENSG00000062282	79.1986758640984	0.160463308784102	1.27575296530574	0.125779295167577	0.899906631657154	0.949453420113213	DGAT2
ENSG00000062370	90.9889988722731	-0.213811026775724	0.755996330442181	-0.282820191270857	0.777314675578135	0.882125462423458	ZNF112
ENSG00000062485	257.115316197972	-0.104343298211209	0.805001749555703	-0.129618722280788	0.896868089973665	0.947885885340152	CS
ENSG00000062524	15.0808104880316	1.62677950595488	1.60657848682531	1.01257393852539	0.311263713349784	0.522792586773894	LTK
ENSG00000062598	901.27463170193	-0.478252439370886	0.371465665278828	-1.28747414384019	0.197929076097596	0.388733532588298	ELMO2
ENSG00000062650	1133.07968501939	-0.357204878162832	0.551785507959015	-0.64736183355755	0.517397791260823	0.707810857732373	WAPL
ENSG00000062716	1432.27071908415	-0.128551681350441	0.760708885987236	-0.168989325244451	0.865805037863484	0.932064750863072	VMP1
ENSG00000062725	882.282189274138	0.0106539669287932	0.400618850464404	0.0265937733994367	0.978783739612243	0.989543869947222	APPBP2
ENSG00000062822	137.162844216024	1.68223697071553	0.604716186238712	2.78186198583324	0.00540480190810047	0.0306207941527698	POLD1
ENSG00000063015	486.808136106746	-1.24230610591924	1.35534393455265	-0.916598417750902	0.359353113803982	0.572104322145857	SEZ6
ENSG00000063046	865.19999702612	0.6348476070271	0.760660313518115	0.834600669635148	0.403942585003631	0.614336156158718	EIF4B
ENSG00000063127	141.834442430927	0.99501038286844	0.959086801233785	1.03745602753415	0.299523378646261	0.509735814881942	SLC6A16
ENSG00000063176	126.569889092644	0.254454762912989	0.731882634838503	0.347671540217834	0.728086872432593	0.853230671825546	SPHK2
ENSG00000063177	450.778095369604	1.97545485993592	1.31973256292397	1.4968599816611	0.134429694968399	0.301500144989813	RPL18
ENSG00000063180	237.136985539756	-2.67351477494616	1.23124768732445	-2.17138663688035	0.0299019581915364	0.102700791126021	CA11
ENSG00000063241	99.223434784632	0.617640185072066	0.770363945291564	0.801751157809318	0.422696916786975	0.631389016341943	ISOC2
ENSG00000063244	854.387535207758	1.02051084247062	0.818924622894055	1.24615967567829	0.212705779873956	0.407808585860746	U2AF2
ENSG00000063245	476.292314802099	-0.261237558384037	0.638447364907122	-0.409176343647437	0.682410253599927	0.825623779206231	EPN1
ENSG00000063322	242.258045040691	-0.788032890058666	0.735178255598288	-1.07189363131716	0.283767811075036	0.492243483367223	MED29
ENSG00000063438	141.466542710277	0.474157507362255	1.0768901964257	0.440302557248666	0.659717988842611	0.811628709153718	AHRR
ENSG00000063587	281.670988720056	-0.755391715154048	0.695345670579706	-1.08635423662634	0.277322300039725	0.485050143154992	ZNF275
ENSG00000063601	895.549458796911	-0.525649188352322	0.518614225603303	-1.0135649243729	0.310790401693088	0.522209695020018	MTMR1
ENSG00000063660	847.380755780062	-1.41312801314632	1.03852055037034	-1.36071261434585	0.173604526642413	0.356749280178719	GPC1
ENSG00000063761	505.22742121309	0.467126165870257	0.672171093977435	0.69495128555162	0.487085830916603	0.684595112996971	ADCK1
ENSG00000063854	245.890074729476	-0.622349477401767	0.521018112919017	-1.19448722025236	0.232287436838939	0.433096376015907	HAGH
ENSG00000063978	1138.84620322978	0.311749260781214	0.33074844727825	0.942556989599251	0.34590754822506	0.559135635874777	RNF4
ENSG00000064012	168.55590005986	2.91760781681776	0.998141464115224	2.92304039227946	0.00346631546475886	0.0223371572127605	CASP8
ENSG00000064042	3677.8419477723	-1.66819147908822	0.805167296912986	-2.07185697367996	0.0382787815482294	0.12319823993854	LIMCH1
ENSG00000064102	340.913875089282	0.841550881143896	0.408867183834858	2.05825000003864	0.0395661411597745	0.126341604855308	INTS13
ENSG00000064115	707.39844832472	-0.838736680222759	0.500428597090792	-1.67603667156253	0.0937310097949775	0.234118076041834	TM7SF3
ENSG00000064199	206.612363643535	1.75990601020723	0.995632909793045	1.76762538973631	0.0771235505461885	0.203995638493813	SPA17
ENSG00000064201	17.4269292309228	4.0901634313716	1.72661855327046	2.36888652888864	0.017841726369851	0.0715017557368505	TSPAN32
ENSG00000064205	20.9020186790235	3.66586313958695	1.91908660170976	1.91021246061587	0.0561058634329916	0.16265430392974	CCN5
ENSG00000064225	1369.64143526428	-0.541536234897731	0.70553445972528	-0.767554621086252	0.442751830887047	0.647959314289685	ST3GAL6
ENSG00000064270	225.684608483642	0.290494315280566	1.20008121874924	0.242062212742008	0.808731957448524	0.900288982993004	ATP2C2
ENSG00000064300	110.387142611892	3.96531909142684	1.25056794277304	3.17081460015204	0.00152012129196079	0.0129094818055266	NGFR
ENSG00000064309	788.964710635052	0.992267291397084	0.843697980830089	1.17609300240451	0.239557713887842	0.441162522529761	CDON
ENSG00000064313	936.770360807912	-0.196840084643129	0.294146832479022	-0.669189883787607	0.503374358559121	0.69757930308565	TAF2
ENSG00000064393	4444.39647249784	0.989191050449979	0.588353079000869	1.68128813420983	0.0927069615475641	0.232430559874161	HIPK2
ENSG00000064419	869.426194402988	0.0682604249502883	0.421945032625723	0.161775633488349	0.871482541918351	0.93491323326051	TNPO3
ENSG00000064489	32.6193339212355	1.61969781903254	0.949466315157181	1.70590340402377	0.0880260658879859	0.224071487254251	NA
ENSG00000064490	66.2223201928636	1.03797863216479	0.692604381447786	1.49866021637785	0.13396180250441	0.30095054941217	RFXANK
ENSG00000064545	89.7730905643254	0.0425562582180007	0.578499499373818	0.0735631720754548	0.941357976133311	0.971192033228783	TMEM161A
ENSG00000064547	26.4953307854303	1.05780212609088	1.19527400525781	0.884987142226626	0.376163566148727	0.589517725228459	LPAR2
ENSG00000064601	276.24623979488	-1.143296535125	0.967545226076861	-1.18164660866631	0.237345951556715	0.439133269747387	CTSA
ENSG00000064607	1163.9775330757	-0.919418654590908	0.574266906964374	-1.60103018899528	0.109370232840141	0.260831166520734	SUGP2
ENSG00000064651	959.714554799446	-0.0900079802327463	0.645394121226337	-0.139462039198186	0.889085051076618	0.94293721259685	SLC12A2
ENSG00000064652	1026.17685659416	-0.00180556428967778	0.416127128457889	-0.0043389727950902	0.996538011460019	0.998275906553394	SNX24
ENSG00000064655	2530.93506427463	2.96461228504486	1.01027968311712	2.93444709874579	0.00334142506985374	0.0217903907346281	EYA2
ENSG00000064666	83.573177049461	3.14450896561818	1.34836438256714	2.33209138885097	0.0196958839651182	0.0769926624791455	CNN2
ENSG00000064687	109.295017680435	0.267902823987171	0.962548452195281	0.278326585405822	0.780761669852708	0.884193349993656	ABCA7
ENSG00000064692	1865.11593903866	1.26041581218978	1.19784895646637	1.05223267540172	0.292692811483668	0.502498517946931	SNCAIP
ENSG00000064703	130.484830524353	0.24400466895403	0.589683154806955	0.413789451106009	0.679028310173792	0.8239907532471	DDX20
ENSG00000064726	655.730914107399	-0.949313284734561	0.515760037344952	-1.84061039242488	0.0656786737040729	0.182231221458007	BTBD1
ENSG00000064763	1120.49805464613	-0.302138715242493	0.852757820314882	-0.354307762467576	0.723108250989537	0.850363822710405	FAR2
ENSG00000064787	2165.27809517856	0.231935087673289	1.56171071113576	0.148513476932365	0.881937550842581	0.940251656429984	BCAS1
ENSG00000064886	291.218812203997	5.42680372370135	1.31352654088409	4.13147626240485	3.60440917778528e-05	0.0018135176979908	CHI3L2
ENSG00000064932	629.925968615603	2.22161353546287	0.890718160090902	2.4941823744069	0.0126247659871017	0.0556647197968608	SBNO2
ENSG00000064933	903.59127764551	-0.203573796877681	0.470342341153364	-0.432820477906543	0.66514519520941	0.814408046168239	PMS1
ENSG00000064961	156.691942320327	1.39729478585352	0.949413520828031	1.47174519342728	0.14108969857364	0.311257855542116	HMG20B
ENSG00000064989	612.63781592794	0.120649774072944	1.20239804147659	0.100340960240406	0.920073639993827	0.95985283026094	CALCRL
ENSG00000064995	218.142901331557	-0.60143658310093	0.649098262412916	-0.926572474351091	0.354148551862318	0.566961206469061	TAF11
ENSG00000064999	2351.57965373052	0.533121830505737	0.375522175909081	1.41968135228001	0.15570046939866	0.332307772390845	ANKS1A
ENSG00000065000	1574.8029819044	-0.580706950529068	0.692663597445354	-0.838367935994906	0.40182409174215	0.612447207708766	AP3D1
ENSG00000065029	355.104902027814	0.381594447587239	0.387876236323137	0.983804656878581	0.325211569190387	0.538176219533291	ZNF76
ENSG00000065054	114.640115592435	0.228743773660598	0.827903199556837	0.276292897265092	0.782323110839972	0.885137583249974	SLC9A3R2
ENSG00000065057	46.0499948970542	0.031136714169042	0.718463293129717	0.0433379331509151	0.965432153332921	0.983747486881417	NTHL1
ENSG00000065060	559.109409311356	0.181288804731135	0.260229724077942	0.69664910637509	0.486022416170146	0.683704594828738	UHRF1BP1
ENSG00000065135	831.849879342065	-0.245140634262138	0.433507543770519	-0.565481818678351	0.571746087347674	0.750961467242287	GNAI3
ENSG00000065150	1050.20450811074	-0.0761597984364616	0.864500435211223	-0.0880968884854911	0.929799669394728	0.964424866966626	IPO5
ENSG00000065154	236.438968518684	-1.80017094537787	0.735156959010637	-2.44868925378944	0.0143377085193751	0.0614227761732984	OAT
ENSG00000065183	426.235600702196	0.190927392889716	0.667991318846686	0.285823164916813	0.77501356490733	0.88078886452293	WDR3
ENSG00000065243	1831.32377171625	-0.221893648121979	0.531493532783707	-0.417490777281536	0.676319468805406	0.822085657138469	PKN2
ENSG00000065268	91.9265296613058	-0.0826211050497377	0.69832526149681	-0.118313212488755	0.905819488877397	0.95252688586299	WDR18
ENSG00000065308	526.996515445049	1.28825285272941	0.739171758545374	1.74283289078114	0.0813628092321948	0.212195930396337	TRAM2
ENSG00000065320	1869.15830040366	2.56650665476342	0.974755416249991	2.63297501299055	0.00846405740006887	0.04184275471576	NTN1
ENSG00000065325	117.299461254059	1.4348414694621	1.67328054742666	0.857502031962749	0.391167492313586	0.603113075868822	GLP2R
ENSG00000065328	115.529320152126	6.09479671530804	1.25450512668777	4.85832746766045	1.18381501457026e-06	0.000388573185496801	MCM10
ENSG00000065357	313.983558473952	-1.65162380805314	0.544948413646418	-3.03078927600067	0.00243915412615987	0.0176361077534475	DGKA
ENSG00000065361	379.170258903126	-1.20590087003004	1.32057041844009	-0.913166653736263	0.36115489901846	0.573691977016648	ERBB3
ENSG00000065413	3025.33889571738	-0.526857390469978	0.569594839645721	-0.924968686158876	0.354982196133796	0.567680522299186	ANKRD44
ENSG00000065427	348.890635414927	0.694166957320595	0.842610379482712	0.823829107999775	0.410036665870785	0.61991140616625	KARS1
ENSG00000065457	220.258185183987	-0.22162561986329	0.428762635330914	-0.516895833733836	0.605228876130156	0.775003277571088	ADAT1
ENSG00000065485	656.914555397585	1.66258278671549	0.827276711931749	2.00970577647863	0.0444623382312634	0.137413942950874	PDIA5
ENSG00000065491	512.338672498089	0.23563457366334	0.322746763261058	0.730091206128515	0.465334436272094	0.667157140993352	TBC1D22B
ENSG00000065518	149.763758849931	-0.379152322073669	0.492643933253218	-0.769627506767216	0.441520883449165	0.646969480826323	NDUFB4
ENSG00000065526	1966.84554287767	-0.0801604022614719	0.560519311913367	-0.143010955301147	0.886281529051849	0.942186702614805	SPEN
ENSG00000065534	952.544896534691	1.54244351868574	0.860015576738068	1.79350649035455	0.0728919737752596	0.19593096506683	MYLK
ENSG00000065548	697.134173663065	-0.881566020229944	0.804241764543298	-1.09614553620024	0.273015089684981	0.48060603044145	ZC3H15
ENSG00000065559	1441.0868155383	-1.12420952848775	0.423557687519821	-2.65420640827146	0.00794951833918676	0.0398226961569871	MAP2K4
ENSG00000065600	297.548578386573	0.0955021189388826	0.605336586694309	0.157766969712522	0.874640426992769	0.936067145729401	PACC1
ENSG00000065609	1679.41383302302	-1.71329541758016	0.908052575379762	-1.88677997731974	0.0591899252954728	0.169242606179936	SNAP91
ENSG00000065613	999.959704373387	-0.865814831081626	0.735721124026225	-1.1768247543899	0.239265460103744	0.440987463335427	SLK
ENSG00000065615	679.650419533818	0.0225069863127598	0.362962438720751	0.0620091334852303	0.950555558531245	0.975937416446154	CYB5R4
ENSG00000065618	107.751713597165	7.34797873857027	1.82721655353649	4.02140552215807	5.78519111851041e-05	0.00218306509378972	COL17A1
ENSG00000065621	249.379641995198	-1.44319119468535	0.935921534449536	-1.54200020147433	0.123073544635929	0.283204699776923	GSTO2
ENSG00000065665	343.682527013179	-1.70566684043956	0.504351016161993	-3.38190424085855	0.000719852332513748	0.00819369297446534	SEC61A2
ENSG00000065675	379.467214358467	1.48307300185259	1.1594623497887	1.27910406243278	0.200860413250012	0.392440711035241	PRKCQ
ENSG00000065717	304.677837045714	0.953727914644104	1.08560883230474	0.878518934503643	0.379662166909129	0.593157596669226	TLE2
ENSG00000065802	272.368717372869	-0.65085607230394	0.506063738078971	-1.28611481781841	0.198402993459052	0.38940541967917	ASB1
ENSG00000065809	1131.18048531241	1.51168645867239	0.923655386965504	1.63663470164858	0.101706820293767	0.247954245855441	FAM107B
ENSG00000065833	832.983507050265	-0.617023094329706	0.869823095848424	-0.709366188682151	0.478097264037461	0.676977083198484	ME1
ENSG00000065882	1830.89719235636	-0.0779708752852614	0.509628883680265	-0.15299540073592	0.878401902272076	0.938189703683601	TBC1D1
ENSG00000065883	2249.18060147265	-0.24193159704138	0.416082293974963	-0.581451315147618	0.560936321225339	0.743336258651439	CDK13
ENSG00000065911	236.112259711347	1.44138812901483	1.09024260071095	1.32208017561862	0.186141454399574	0.373601779630088	MTHFD2
ENSG00000065923	1045.39741617085	-1.30920208657895	0.663145454103271	-1.97423065856539	0.0483555213963592	0.146160951710636	SLC9A7
ENSG00000065970	269.187852695719	-0.541425238582458	0.478275300303048	-1.13203679604487	0.25761896498002	0.462810756334733	FOXJ2
ENSG00000065978	848.138910895767	1.1465658955831	0.992113378190018	1.15568030911433	0.247811945283714	0.451064145797462	YBX1
ENSG00000065989	227.45945018701	-1.63454444149723	0.73775978649718	-2.21555101187869	0.026722267047586	0.0948814835640507	PDE4A
ENSG00000066027	459.661361884209	-0.809815801757514	0.616755199408983	-1.31302630692621	0.18917408380985	0.377453770658422	PPP2R5A
ENSG00000066032	14854.3675929357	-2.17709069302955	0.968891098161303	-2.24699215129655	0.0246405287173534	0.0898938956403594	CTNNA2
ENSG00000066044	984.810242387568	0.848466106486952	0.435550178773777	1.94803296574387	0.0514110187649887	0.152704460936685	ELAVL1
ENSG00000066056	67.786796010177	2.13647600803223	0.969925655214019	2.20272141122075	0.0276143902032246	0.0970327909961736	TIE1
ENSG00000066084	2663.98848392742	-0.155198057631458	0.452834848065906	-0.342725517469163	0.731804963958086	0.855963840630982	DIP2B
ENSG00000066117	410.979993666863	-0.113236023691851	0.693997284567617	-0.163164937687617	0.870388571878277	0.934269732107097	SMARCD1
ENSG00000066135	962.740692389524	-0.0154963319744503	0.474803250527109	-0.0326373754965805	0.973963764360425	0.987962164387777	KDM4A
ENSG00000066136	736.439291172812	-0.157884513788943	0.30193467208836	-0.522909517800388	0.601037220887687	0.772268466392802	NFYC
ENSG00000066185	62.2909968655402	2.25232545066476	0.946173481442505	2.38045717285475	0.017291170851148	0.0700031191272069	ZMYND12
ENSG00000066230	420.945952938094	5.81127816611433	1.9780255014519	2.9379187284738	0.00330423629931892	0.0216228199123478	SLC9A3
ENSG00000066248	562.334916300524	-1.3543135383893	1.05340978267376	-1.28564739065911	0.198566149503996	0.389540784137475	NGEF
ENSG00000066279	361.358997041909	5.10296991516597	1.26250051080386	4.04195473308506	5.30074670048494e-05	0.0021120258385227	ASPM
ENSG00000066294	267.416834383319	0.755402383820321	0.971926890951348	0.77722140508008	0.437028155588509	0.643462933192554	CD84
ENSG00000066322	84.4073286561255	0.448068705477022	0.832206153837317	0.538410709186623	0.59029353458496	0.764781655390163	ELOVL1
ENSG00000066336	274.681097046071	1.17337012169347	0.85624663653538	1.37036464918714	0.170573101406151	0.352975199037106	SPI1
ENSG00000066379	28.6874070707019	0.814123369146211	0.695589855675665	1.17040719111035	0.241837143142289	0.443897593026753	POLR1H
ENSG00000066382	2541.38812215181	0.861176995529689	1.04440447318849	0.824562722237854	0.409619892534407	0.619610310378124	MPPED2
ENSG00000066405	54.9295991770313	6.13508598726996	1.83985586380798	3.33454707401485	0.000854384377032329	0.00906041770905206	CLDN18
ENSG00000066422	394.041585570053	-0.402897809092523	0.564674507622403	-0.713504512163917	0.475533622006607	0.675010967152294	ZBTB11
ENSG00000066427	492.699225907156	-0.229315419613292	0.340801246632349	-0.672871422505898	0.501029094354105	0.695401076726527	ATXN3
ENSG00000066455	466.622537126188	-0.206964043288288	0.580959908446719	-0.356244966785465	0.721657119305788	0.849570555676961	GOLGA5
ENSG00000066468	1327.44063594984	-0.124938302127551	1.3575526495489	-0.092032012289959	0.926672605384257	0.962950555168146	FGFR2
ENSG00000066557	438.07096400248	-0.762644320821075	0.449459945766582	-1.69680152370494	0.0897341905923892	0.226958577208906	LRRC40
ENSG00000066583	127.144679286409	0.749271076075024	0.66028652849005	1.13476656534015	0.256473138550427	0.461063029825635	ISOC1
ENSG00000066629	978.557524015415	-0.209672213117203	0.591323887189326	-0.354580996404212	0.722903514942396	0.850288481058745	EML1
ENSG00000066651	613.893520553946	0.0796964150534997	0.509359330835405	0.15646403281312	0.875667267693655	0.936543059155463	TRMT11
ENSG00000066654	332.733903930604	-0.470884936704613	0.864354320872013	-0.544782302042009	0.585903252160306	0.761718430241605	THUMPD1
ENSG00000066697	119.518989308267	-0.110539259925329	0.538160522423737	-0.205402022852752	0.837258039962886	0.915485353658657	MSANTD3
ENSG00000066735	213.635063528798	5.12710439352642	1.71050807417757	2.9974160724097	0.00272278818834622	0.0190346642822216	KIF26A
ENSG00000066739	1224.80531170353	-1.27576617010916	0.591772983724207	-2.15583712875904	0.0310963851637052	0.105711351109693	ATG2B
ENSG00000066777	2123.62802406778	-0.670237543802662	0.503688552617796	-1.33065867850137	0.183301345330624	0.369767683161835	ARFGEF1
ENSG00000066827	807.263938722996	0.984281183159843	0.548111001592714	1.79576979900001	0.0725311357730559	0.19532118200951	ZFAT
ENSG00000066855	406.743417039153	1.6417819183048	0.548665904127911	2.99231628200838	0.00276869255715961	0.0192579190681142	MTFR1
ENSG00000066923	92.6102817339588	1.88965690808842	1.0771036333256	1.75438727493104	0.0793641702754815	0.208349838406333	STAG3
ENSG00000066926	256.723745621101	-0.517128032047876	0.456829982992249	-1.13199231946352	0.257637663473474	0.462810756334733	FECH
ENSG00000066933	3047.31535193138	-1.25486150597544	0.382621660461723	-3.2796405317492	0.00103939429273328	0.010167282204083	MYO9A
ENSG00000067048	349.343096831052	-7.15470650732971	2.16297992272657	-3.30780070224173	0.000940317014095558	0.00955988964330484	DDX3Y
ENSG00000067057	1240.44635870766	-1.44270988742291	0.919474774794715	-1.56905869195272	0.11663426380572	0.272806236991118	PFKP
ENSG00000067064	255.489017232178	-1.4473337954894	0.893007267289411	-1.6207413405297	0.105073123558312	0.253684427561277	IDI1
ENSG00000067066	1082.51521455561	3.02567403821321	1.03786444504274	2.91528826588583	0.00355360143556173	0.0227437090950112	SP100
ENSG00000067082	490.255383482484	-0.477182346273244	1.22595339592513	-0.389233675488253	0.697103294333286	0.835060037171958	KLF6
ENSG00000067113	1418.25836698784	-0.460400602867908	0.632802517811055	-0.727558108429297	0.46688413225606	0.668504159430495	PLPP1
ENSG00000067141	2556.5991268069	-0.622368301600129	0.521847494827647	-1.1926248717658	0.233016320614014	0.433831750375336	NEO1
ENSG00000067167	446.528828699243	-0.622219370553468	0.865208988459078	-0.719155000529559	0.472045422098323	0.672089457695623	TRAM1
ENSG00000067177	472.622535309514	1.2480064525563	0.648876080247846	1.92333558062366	0.0544379188618281	0.159104455773792	PHKA1
ENSG00000067182	380.906519107182	0.268246354825523	0.931914585991564	0.287844357044919	0.773465881576355	0.880387001592317	TNFRSF1A
ENSG00000067191	322.768262043319	-2.35876118557121	1.00993092270738	-2.33556685168917	0.0195138279083253	0.0765559566147331	CACNB1
ENSG00000067208	2610.31012261945	-0.514068750886435	0.345417538851741	-1.48825318076012	0.136684137111911	0.304940260150739	EVI5
ENSG00000067221	108.065954773171	-2.16206364061229	0.466406089087264	-4.63558193428253	3.55934700578966e-06	0.000671973726706736	STOML1
ENSG00000067225	3591.40792280155	-1.30362225116314	1.20092557034745	-1.08551460919096	0.277693796795496	0.48535068651632	PKM
ENSG00000067248	604.981237468775	-0.950000062342837	0.545788736241916	-1.7406003445292	0.0817536572220575	0.212826586775426	DHX29
ENSG00000067334	301.545929915661	-0.230072648924176	0.895240338666029	-0.256995399991694	0.797182324120504	0.894364869818137	DNTTIP2
ENSG00000067365	249.020711477482	0.261143570308414	0.456277818404335	0.572334572874194	0.567095331751451	0.747368833426057	METTL22
ENSG00000067369	2422.3072033433	-0.541361637742871	0.492980881072638	-1.09813921498328	0.272143703873837	0.479602833850953	TP53BP1
ENSG00000067445	359.753685275872	-1.61711778046839	0.850031979889912	-1.90241993092757	0.057116277420213	0.164775041960461	TRO
ENSG00000067533	365.53701051525	-0.0849135405434495	0.613644281686562	-0.138375836095254	0.889943393286347	0.943677522709026	RRP15
ENSG00000067560	1083.55580410689	0.238885654183799	0.888138512822405	0.268973421076682	0.787950136089845	0.88843546307491	RHOA
ENSG00000067596	587.027367244691	0.22966775918885	0.44798276078233	0.512670975971869	0.608181495558565	0.777243998928099	DHX8
ENSG00000067606	552.897398919177	-0.502180985110914	0.986253397740749	-0.509180486740305	0.610625719406933	0.77882743795818	PRKCZ
ENSG00000067646	255.944581380444	-4.539813878205	1.56491709814486	-2.90099321145302	0.0037198193683898	0.0234233083796994	ZFY
ENSG00000067704	542.660505523178	0.223617012559347	0.705152626402372	0.317118598423468	0.751153613154856	0.866706035399468	IARS2
ENSG00000067715	5594.59094271296	-2.0953392961777	1.42791400068011	-1.46741281000095	0.142263791848352	0.312860727905324	SYT1
ENSG00000067798	2695.75786481811	-1.98246752665051	0.81836531688925	-2.42247256297007	0.0154152897888529	0.0646466796884384	NAV3
ENSG00000067829	185.867276992372	0.0636355571240628	0.854529727982141	0.0744685117910757	0.940637595528162	0.971021511376601	IDH3G
ENSG00000067836	151.876801058285	-1.19322714684394	0.76387494947541	-1.56207131502791	0.118271189545474	0.275637318675855	ROGDI
ENSG00000067840	584.556856487949	-1.12887381163423	1.01946358146852	-1.10732137190041	0.268155007351123	0.474961661414464	PDZD4
ENSG00000067842	348.865403763093	-1.19904329999324	1.47033348153778	-0.815490713534724	0.414791478069422	0.624609993197189	ATP2B3
ENSG00000067900	2101.90037999042	0.0132769780789301	0.47542729576745	0.0279264110351467	0.977720843695253	0.989346708102081	ROCK1
ENSG00000067955	880.132622565367	0.282878369231281	0.526050678717672	0.537739766671987	0.590756721008328	0.765174931074781	CBFB
ENSG00000067992	363.587216045757	-1.09725032209892	0.551050425670767	-1.99119766718861	0.046459160239803	0.141784087160402	PDK3
ENSG00000068001	41.5493852521187	2.06661015935041	1.234987638966	1.673385298885	0.0942514700418894	0.234963972151444	HYAL2
ENSG00000068024	3407.4809829744	-0.0706709605269527	0.638724871202201	-0.110643821327854	0.911898796406124	0.95655500775358	HDAC4
ENSG00000068028	103.353754740689	0.739062824537275	0.493693999223559	1.49700588967987	0.134391725553816	0.301500144989813	RASSF1
ENSG00000068078	788.058081214493	-1.52450281661858	1.79555866061532	-0.849040941996372	0.39585851081762	0.607215263664273	FGFR3
ENSG00000068079	63.3986652106927	3.05151058717483	1.11938154392742	2.72606833990529	0.00640937263500232	0.0343682188329081	IFI35
ENSG00000068097	352.436104429543	0.718560543499393	0.5996588842303	1.19828216073495	0.230807189092553	0.431305850866438	HEATR6
ENSG00000068120	132.92485555688	-0.085046398077681	0.81536579131727	-0.104304594310099	0.916927632070906	0.957931289871664	COASY
ENSG00000068137	124.633827899845	1.43861594268618	0.811576335807985	1.772619381828	0.0762917978793529	0.202416998761501	PLEKHH3
ENSG00000068305	3426.62041434393	-1.35115493441335	0.568366263433049	-2.37726096945321	0.0174417432972259	0.0703881645017144	MEF2A
ENSG00000068308	507.47994612596	-0.0504812113996875	0.618988054266033	-0.0815544194298641	0.935001048518701	0.967518348794946	OTUD5
ENSG00000068323	288.623491787042	-0.567222390607982	0.734389484838552	-0.772372701840467	0.439893717081982	0.645649952128491	TFE3
ENSG00000068354	142.585154677694	-0.502719537839829	0.38000251477966	-1.32293739722045	0.18585619743933	0.373290424044556	TBC1D25
ENSG00000068366	996.618874052669	-1.46112665143634	0.540593994479037	-2.70281702415953	0.00687545834891059	0.036159105594385	ACSL4
ENSG00000068383	1098.99664771336	1.37344663290691	1.011796674913	1.35743343199365	0.174643531507093	0.358181885070884	INPP5A
ENSG00000068394	177.910957670423	-0.131248335326431	0.6681934834842	-0.196422650879585	0.844279368732638	0.919516146101134	GPKOW
ENSG00000068400	829.663127711258	-0.885689642827265	0.828426651671316	-1.06912258440795	0.285014436304642	0.493867398051256	GRIPAP1
ENSG00000068438	103.472812464665	0.511909716349019	0.769329061336615	0.665397606922113	0.505796215164759	0.699765162224622	FTSJ1
ENSG00000068489	96.7671833411367	3.49189617597076	1.00903297031451	3.46063635054696	0.000538900246007972	0.00693892788742145	PRR11
ENSG00000068615	691.206315271109	-1.36595123345355	0.897250594310009	-1.52237428664394	0.127915323935412	0.291060847673898	REEP1
ENSG00000068650	1532.53846402042	0.543612367995786	0.557879213762774	0.974426640364029	0.329844747306802	0.542500559099447	ATP11A
ENSG00000068654	810.928623853266	0.00882096936083467	0.392099109059754	0.022496785014348	0.982051676539165	0.991060293728573	POLR1A
ENSG00000068697	309.189731417614	0.129738200500529	0.859252492647397	0.15098961202987	0.879983910350201	0.939209666174545	LAPTM4A
ENSG00000068724	1278.3230987663	-0.00247519958480921	0.567251260820858	-0.00436349772273296	0.996518443584141	0.998275906553394	TTC7A
ENSG00000068745	696.196305843293	0.572609527187075	0.524650809746687	1.09141073748374	0.2750921897896	0.482831210924975	IP6K2
ENSG00000068781	252.514282606306	2.73558460086753	0.899395822364984	3.04158028405585	0.00235339796005251	0.0171842925197478	STON1-GTF2A1L
ENSG00000068784	1180.7333282895	1.36192963927992	0.30615817181211	4.44845104482707	8.64917564691097e-06	0.000978222909185822	SRBD1
ENSG00000068796	1517.97226056041	-0.922723749048176	0.620209387823631	-1.48776166108368	0.136813759768689	0.305146016939674	KIF2A
ENSG00000068831	107.346376170674	-0.972180058695706	1.03352375228959	-0.940646072760314	0.346886263076128	0.560028971350259	RASGRP2
ENSG00000068878	1674.30685631049	-0.287341640040197	0.678417127229725	-0.423547148954714	0.671896106200912	0.818758710752206	PSME4
ENSG00000068903	531.211360007296	-1.09157300675499	0.782256383299544	-1.39541591485742	0.162890454864105	0.342387854862252	SIRT2
ENSG00000068912	391.904808541196	-1.51552835306725	0.853700987370684	-1.77524493410149	0.0758574533106254	0.201519876924707	ERLEC1
ENSG00000068971	191.844650532594	-1.13443204434813	0.700420485549198	-1.61964429618106	0.105308708428424	0.254015954927257	PPP2R5B
ENSG00000068976	110.566112126242	-0.167350243359916	1.27544810217306	-0.131208979083345	0.895609993086944	0.947088675379439	PYGM
ENSG00000069018	350.837203998497	3.46035227875259	1.67855467135209	2.0615070440126	0.0392546921523795	0.125540949430723	TRPC7
ENSG00000069020	3228.67600698161	-0.836960424723947	0.700641432566524	-1.19456313289677	0.232257760599336	0.433080093005741	MAST4
ENSG00000069122	358.360110532476	1.04002264882991	1.0133413628262	1.02633000781622	0.304736057325402	0.516062315079191	ADGRF5
ENSG00000069188	1298.76982066059	0.941748582040777	0.987427424044602	0.953739544910835	0.340215497708261	0.553700320880618	SDK2
ENSG00000069206	97.6816016528902	7.10405160453331	1.81959433021628	3.90419528493964	9.45394222181391e-05	0.00282857220991997	ADAM7
ENSG00000069248	656.862065434608	-0.588694196247513	0.570568498225502	-1.03176778612626	0.302180913580379	0.513121950396507	NUP133
ENSG00000069275	3097.39396648655	-0.26369175142062	0.972970168959224	-0.271017303339	0.786377723993817	0.887463588108715	NUCKS1
ENSG00000069329	638.245706927776	-1.30014605757139	0.844936630343184	-1.53874978416229	0.123865393355716	0.284474952154915	VPS35
ENSG00000069345	491.643088227412	-1.0968284976578	1.02584163297483	-1.06919865835149	0.284980163154983	0.493849391928424	DNAJA2
ENSG00000069399	107.726923847339	1.51606195624328	0.982381024632646	1.5432524837399	0.122769527612171	0.282743185376109	BCL3
ENSG00000069424	411.79640460575	-0.921935141119785	0.690784420175092	-1.33462063444642	0.18200054104204	0.368293295646182	KCNAB2
ENSG00000069431	573.234167892533	1.49082900724253	1.17805848958651	1.26549659496601	0.205693368232854	0.398565849149776	ABCC9
ENSG00000069493	494.953652303395	-0.126299704065184	0.694708311412189	-0.18180249464476	0.855737726706337	0.926287712026818	CLEC2D
ENSG00000069509	78.2843585906138	0.189095973774523	0.556869253989561	0.339569786659595	0.734180534234342	0.85711536820212	FUNDC1
ENSG00000069535	1514.47774276977	-1.03430393242854	0.95082903370917	-1.08779170151519	0.27668707381797	0.484405747059801	MAOB
ENSG00000069667	17788.0831705108	0.243440543687847	0.785901119270655	0.309759762034401	0.75674365276903	0.870823705932709	RORA
ENSG00000069696	26.8764892510308	0.200894138954854	1.29026076386013	0.155700416986897	0.876269168471353	0.9369305989294	DRD4
ENSG00000069702	1199.08380903006	1.83153180342754	0.761618487516858	2.40478905573704	0.0161818033327838	0.0669113199597355	TGFBR3
ENSG00000069712	351.745685703254	-2.54276195584772	0.816769687362313	-3.11319334592271	0.00185074728965501	0.0146690698362499	NA
ENSG00000069812	18.7463348377408	5.39412177519006	1.74007203369916	3.09994165225613	0.00193558768395912	0.0150927668614595	HES2
ENSG00000069849	798.473919135217	-0.497278674045714	0.766760461455537	-0.648545013786617	0.516632506504208	0.707372283784713	ATP1B3
ENSG00000069869	631.122820735213	1.50327263434909	0.818675535976031	1.83622518114808	0.0663243599253012	0.183516811143052	NEDD4
ENSG00000069943	200.779652197244	-0.885123425904309	0.344780734081536	-2.56720674448993	0.0102521466228036	0.047986450885685	PIGB
ENSG00000069956	735.536767775143	0.085193106922253	0.348788479402281	0.244254360316741	0.807033828249615	0.899657818564625	MAPK6
ENSG00000069966	556.1758954236	-1.2276536270021	0.393959389975012	-3.11619333931847	0.0018320211579215	0.014581454579993	GNB5
ENSG00000069974	639.971387253194	0.397692673005702	0.624059817726091	0.637266912096326	0.523950999570725	0.713706786122326	RAB27A
ENSG00000069998	169.850328346628	-0.0660317149562638	0.420164843962812	-0.157156687202769	0.875121362653271	0.936339559078336	HDHD5
ENSG00000070010	270.501284491034	-0.0222503677934965	0.376235887422706	-0.0591394083799824	0.952841070206928	0.977205899796913	UFD1
ENSG00000070018	1911.4320104654	0.030033179976518	0.519793980994941	0.0577790068269573	0.953924660363058	0.977997424474352	LRP6
ENSG00000070019	136.942016755644	5.21750241796907	1.54969901243345	3.36678437303524	0.000760501271489807	0.00846415812332493	GUCY2C
ENSG00000070047	756.600359570835	0.369747268414125	0.641402118470831	0.576467176777715	0.564299449580572	0.745462109287981	PHRF1
ENSG00000070061	959.721414344299	-0.362905575883646	0.466205537514291	-0.77842399259902	0.436319099006802	0.642775710505212	ELP1
ENSG00000070081	799.461963889875	-0.245210475087918	0.606658145195258	-0.404198768334339	0.686066559384521	0.828180548964256	NUCB2
ENSG00000070087	275.342792047441	-0.123956286389589	0.611935471453198	-0.202564309755116	0.839475588315995	0.916746709483864	PFN2
ENSG00000070159	717.640109245548	-0.238863081959712	1.22151054589915	-0.195547294095513	0.844964516900561	0.919874769412303	PTPN3
ENSG00000070182	522.185618438902	-0.95181822551088	1.17444929466097	-0.810437904673989	0.417688540015526	0.627166823227911	SPTB
ENSG00000070190	120.952368786623	3.60757932623627	1.34123319405443	2.68974801863564	0.00715059895586084	0.0371712508316356	DAPP1
ENSG00000070193	181.170930615463	3.4025257388146	1.3737127246238	2.47688303225583	0.0132535328589023	0.0578206341749453	FGF10
ENSG00000070214	3250.72103986758	-0.895949897098147	0.817859687153281	-1.09548118237332	0.273305885126907	0.48083141045936	SLC44A1
ENSG00000070269	861.307575709201	0.156770431928073	0.345264280846572	0.454059225424882	0.649786199782781	0.805619571035922	TMEM260
ENSG00000070366	1751.13996392932	0.475898347689573	0.322229430865406	1.47689286609066	0.139704357537365	0.309110465387885	SMG6
ENSG00000070367	955.321940699147	-0.572079404417885	0.6824795119963	-0.838236744637963	0.401897753976042	0.612487556523736	EXOC5
ENSG00000070371	377.955245848786	0.509486414702899	0.59787898664548	0.85215641640372	0.394127282931766	0.605677019356443	CLTCL1
ENSG00000070404	99.9989836703685	0.617937278506205	1.37181095277099	0.450453670207255	0.65238335329233	0.807532345428714	FSTL3
ENSG00000070413	917.230425535278	-0.511309218607113	0.44229089829014	-1.15604734482168	0.247661791920299	0.450866994904468	DGCR2
ENSG00000070423	115.235350703991	-0.535804303663898	0.545939723373381	-0.981434910713482	0.326378317509997	0.539243945972294	RNF126
ENSG00000070444	338.839327436548	-0.407457332494966	0.652125480805793	-0.624814310263563	0.5320929374165	0.719815461621546	MNT
ENSG00000070476	1014.80020311452	0.0689682705873922	0.506883377857216	0.136063389726739	0.891771169082678	0.944699969776224	ZXDC
ENSG00000070495	199.392909785217	0.717689230722584	0.555096468816546	1.29290901859398	0.196042527948443	0.386463508122077	JMJD6
ENSG00000070501	237.989606900926	-0.232741140245435	0.468066362998248	-0.497239619515889	0.619020085428785	0.784069358482289	POLB
ENSG00000070526	39.556578352583	4.98555555523981	1.88355420895862	2.64688721541826	0.00812364417473581	0.040449997083882	ST6GALNAC1
ENSG00000070540	225.324069645072	0.667850100319473	0.582353684277642	1.14681184020993	0.25145939464338	0.455574629562858	WIPI1
ENSG00000070601	304.729028492867	2.4768454781819	1.17911505330417	2.10059694449764	0.0356763624975793	0.116880782650102	FRMPD1
ENSG00000070610	468.667721483908	-0.524208605159199	0.651214268995488	-0.804971005883826	0.420836411413717	0.629792745087875	GBA2
ENSG00000070614	1050.75806200729	-0.474824384613122	0.670306486592342	-0.708369073119077	0.478716092826581	0.67748221212434	NDST1
ENSG00000070669	270.469838682164	-1.20374996311694	0.594668894069461	-2.02423562947675	0.0429459132354325	0.134052463595727	ASNS
ENSG00000070718	304.812058272519	-1.75289651843221	0.444719467148746	-3.9415781136604	8.09472640807428e-05	0.00257475053171946	AP3M2
ENSG00000070729	159.210974944501	0.120608217615137	1.62025377951428	0.0744378560569029	0.940661987565476	0.971021511376601	CNGB1
ENSG00000070731	100.880166587536	2.65805454381791	1.18992389224525	2.2338021457847	0.0254960943042844	0.0921080444743613	ST6GALNAC2
ENSG00000070748	83.9193431244745	6.68830595356893	1.75402920343059	3.81310980483546	0.000137229106424121	0.00343970992938715	CHAT
ENSG00000070756	1447.61812887336	1.26415809662977	1.05973482069266	1.19290040484231	0.23290838067261	0.433784779242449	PABPC1
ENSG00000070759	422.410594553527	-0.0475704830760882	0.903311100263593	-0.0526623475148338	0.958000939704498	0.980090275852789	TESK2
ENSG00000070761	193.335834866107	0.0294333769784667	0.548040910631573	0.0537065325005519	0.957168978132829	0.979575239968761	CFAP20
ENSG00000070770	532.150177627878	-0.551983149754069	0.551914209999464	-1.00012491027293	0.317250062379799	0.529108318408893	CSNK2A2
ENSG00000070778	607.414749354015	0.704923923112239	0.451249792069515	1.56215899818884	0.118250537040054	0.275620249712723	PTPN21
ENSG00000070785	644.950918916919	0.809293051074375	0.569257979581499	1.42166307737898	0.155124083701658	0.331385426329193	EIF2B3
ENSG00000070808	984.051085915989	-4.62138959954803	1.49388454416349	-3.09353866575802	0.00197784778129812	0.0153068541427634	CAMK2A
ENSG00000070814	428.975575054688	0.366289379341057	0.485169563629556	0.754971883645882	0.450265852578661	0.654555189137022	TCOF1
ENSG00000070831	561.79849037399	-1.1071445704374	0.470000524001813	-2.35562411933212	0.0184916182883715	0.0734091331513214	CDC42
ENSG00000070882	1563.38840356827	-0.193840226693824	0.770576131483372	-0.25155233697763	0.801387103597838	0.896837685541095	OSBPL3
ENSG00000070886	270.726530141314	3.47601053494854	1.61917058089295	2.14678464144992	0.0318104306117292	0.107555247648782	EPHA8
ENSG00000070915	61.5565837016853	5.02976430535956	1.5440307399686	3.2575545131063	0.00112376671671417	0.0106793988671564	SLC12A3
ENSG00000070950	808.466147374017	0.945923643891469	0.652103200422767	1.45057353387963	0.146898649405649	0.319054424016324	RAD18
ENSG00000070961	3333.78654764356	-2.08905395709781	0.855250252967809	-2.44262302156424	0.0145809591427541	0.0621433747141408	ATP2B1
ENSG00000070985	14.5322624120745	5.86849815770433	2.03905036777254	2.87805453482499	0.0040013596013222	0.0246702788299767	TRPM5
ENSG00000071051	1531.30721277817	-0.0435375930085442	0.497594330218398	-0.0874961597521323	0.930277137800328	0.964657553533897	NCK2
ENSG00000071054	5264.41865933396	-0.146608775161325	0.66211204182044	-0.221425930811094	0.824760803614849	0.909418185877758	MAP4K4
ENSG00000071073	1090.66353569319	-1.35495907013875	0.542617699799406	-2.4970786442087	0.0125221182018033	0.0553537585068599	MGAT4A
ENSG00000071082	603.411707743716	1.49920917295814	0.949063670550351	1.57967185920073	0.114182033351433	0.268681186581052	RPL31
ENSG00000071127	1085.02820229641	-0.61266424476685	0.771867985826251	-0.793742266834684	0.427345488730347	0.635166920251193	WDR1
ENSG00000071189	2022.31692755841	-0.424775903549359	0.606692234327606	-0.700150553303416	0.48383328767833	0.682109936998921	SNX13
ENSG00000071205	1929.47365205221	0.822897995070322	0.747788388721414	1.10044232764477	0.27113944469665	0.478485456296469	ARHGAP10
ENSG00000071242	4205.04875290821	-0.733388055489186	0.669359705312775	-1.09565611683555	0.273229293733189	0.48073756190833	RPS6KA2
ENSG00000071243	253.180855145848	0.222741930442877	0.545490522559022	0.408333272955766	0.6830290146595	0.826227376083288	ING3
ENSG00000071246	432.965832983116	-0.273792443254743	0.615093758056179	-0.445123104679167	0.656230792615752	0.809660096532831	VASH1
ENSG00000071282	483.874511106191	3.29820960006737	1.00679792391492	3.27594000913542	0.00105310927750599	0.0102485173076548	LMCD1
ENSG00000071462	234.783525612993	0.45044137998798	0.486305590338539	0.926251700447052	0.354315190145622	0.567140166965038	BUD23
ENSG00000071537	1146.05067813074	-1.33540155179604	0.810052802804774	-1.6485364252457	0.0992426424185823	0.243820672754409	SEL1L
ENSG00000071539	69.3406892524848	2.20602719761398	1.01175917754217	2.1803876323346	0.02922874012491	0.101090670186154	TRIP13
ENSG00000071553	346.513489623744	-2.36587358736832	0.980596887865288	-2.41268722820313	0.0158354019776422	0.0660101223810062	ATP6AP1
ENSG00000071564	339.372268923705	1.98982347838098	0.694278475016575	2.86603077869219	0.00415653831577273	0.0253324656150499	TCF3
ENSG00000071575	871.183658488654	-0.596501758083972	0.930756445101684	-0.640878460979988	0.521601650941974	0.711631624980476	TRIB2
ENSG00000071626	661.286100643172	0.867030931453905	0.69204915452169	1.25284587921093	0.210261801172746	0.404606612031372	DAZAP1
ENSG00000071655	68.5587009072359	0.371629588595421	0.89676978092615	0.414409134317189	0.678574500486242	0.823605309912763	MBD3
ENSG00000071794	939.211252196386	-0.423724126640784	0.695569968033073	-0.609175418885591	0.542408171641843	0.727460546368907	HLTF
ENSG00000071859	434.484177882346	-0.468851392050271	1.01588134809485	-0.461521803633407	0.644424282063702	0.802242473589507	FAM50A
ENSG00000071889	120.969929602467	-0.774804779856376	0.662838790281468	-1.16891888528033	0.242436313879796	0.444624266839084	FAM3A
ENSG00000071894	474.471540696593	0.354528196224386	0.783800231784759	0.452319585842817	0.651038768208119	0.806471144071079	CPSF1
ENSG00000071909	785.21924464282	5.01099319216547	1.58219407527088	3.16711664547698	0.00153958550197926	0.0129998850279489	MYO3B
ENSG00000071967	346.232976350669	1.55297889608721	0.77447080400524	2.00521296355634	0.0449402847807775	0.138600301960401	CYBRD1
ENSG00000071991	1005.95710599641	2.05958521790299	1.77319941443594	1.16150795062051	0.245435391788217	0.448157721856887	CDH19
ENSG00000071994	158.507196789106	0.461716124018947	0.782202041972185	0.590277318702481	0.555004742939489	0.738519998954919	PDCD2
ENSG00000072041	332.734225500751	-1.32043452977165	1.56250516503476	-0.845075305554123	0.39806879497883	0.609076182861059	SLC6A15
ENSG00000072042	147.876796269645	-1.26736017527555	0.714209169769441	-1.7744944043279	0.0759814068543998	0.201774690168503	RDH11
ENSG00000072062	616.43490264008	-0.889031922440952	0.789633331556621	-1.12587942645276	0.260216558753203	0.465768044530206	PRKACA
ENSG00000072071	1128.37842155555	-2.50171647879236	0.612485830622708	-4.08452955760443	4.41662045363607e-05	0.00197756012814054	ADGRL1
ENSG00000072110	2154.41761792408	-1.44104696971955	0.942038041005267	-1.52971207848653	0.12608801256609	0.288139464234078	ACTN1
ENSG00000072121	875.836975817855	0.226829332030779	0.302949815065016	0.748735667595963	0.454016541326312	0.657511594515498	ZFYVE26
ENSG00000072133	422.526026755637	-0.226348371721393	0.541195542642487	-0.418237686541551	0.675773344248882	0.821583690147723	RPS6KA6
ENSG00000072134	3697.37326185617	-0.559255957458364	0.758446323818136	-0.737370516403828	0.460897060075483	0.663320805204947	EPN2
ENSG00000072135	249.362141257289	-1.05495235173329	0.477861377890118	-2.20765351740954	0.0272684354204635	0.0962095164749642	PTPN18
ENSG00000072163	163.46352605975	-0.299711334453814	1.12010611198361	-0.267574055035778	0.789027204029506	0.888976679321963	LIMS2
ENSG00000072182	290.051713047519	0.259273736157582	1.36402865624613	0.190079390905991	0.849246919337631	0.922569779269999	ASIC4
ENSG00000072195	588.298132241851	-1.22554453696334	0.897471773301285	-1.36555218049394	0.172079564483027	0.355133065263924	SPEG
ENSG00000072201	1030.13079614278	-1.63135733093796	1.18402843787454	-1.37780249084762	0.168264276784718	0.350194945615055	LNX1
ENSG00000072210	415.117896853215	-0.0903181815596871	0.614125578557125	-0.147067936450209	0.883078397653698	0.940958323547215	ALDH3A2
ENSG00000072274	624.982847397619	-0.829112181952453	0.646577907197101	-1.28230824580232	0.199734536513327	0.391053823192491	TFRC
ENSG00000072310	599.485333385765	-0.22011328291409	0.891140384147361	-0.247001804462821	0.804906827576936	0.898691662840207	SREBF1
ENSG00000072315	467.937003191551	0.41284413682088	1.51914357819224	0.271761104577198	0.785805714023317	0.886942653801003	TRPC5
ENSG00000072364	2230.36483442717	-0.695242494326883	0.634861111754522	-1.09510959397952	0.273468626037105	0.481035872560505	AFF4
ENSG00000072401	248.801291789932	-0.511652305371739	0.481619889115666	-1.06235709308272	0.288073604633041	0.497237824218468	UBE2D1
ENSG00000072415	891.81916744055	-0.581692064422865	0.685139736633179	-0.849012301171346	0.395874447423086	0.607215263664273	PALS1
ENSG00000072422	599.562884197445	0.669091227550423	0.568962354587614	1.17598505798399	0.239600847010846	0.441202663876872	RHOBTB1
ENSG00000072501	1825.20421586179	0.894071499245338	0.875135110927089	1.02163824543411	0.306952149210452	0.51837166316565	SMC1A
ENSG00000072506	61.4102637276129	0.660852544434595	1.12041860404483	0.589826464902355	0.555306997973064	0.738613025461747	HSD17B10
ENSG00000072518	862.701318760444	-0.45369442249179	0.341543425413945	-1.32836526407124	0.184057468872714	0.370714366301632	MARK2
ENSG00000072571	84.9238062115432	4.69228379986851	1.15388682361906	4.0665026273128	4.77239474643462e-05	0.00202230227380167	HMMR
ENSG00000072609	768.644324216691	-0.181138433844495	0.457386761548781	-0.396029026356453	0.692083615202102	0.831422165244792	CHFR
ENSG00000072657	1332.02511798629	-1.05193173527732	1.35631637395733	-0.775579912972734	0.437997064436966	0.644283774042681	TRHDE
ENSG00000072682	478.473154263305	0.17125449922396	0.634064601731055	0.270089985715051	0.787091026155737	0.887771936738514	P4HA2
ENSG00000072694	25.7697616972372	5.64078755278733	1.79833798412248	3.13666707959784	0.00170880042213468	0.0139283736418301	FCGR2B
ENSG00000072736	872.621230579613	1.01380783778013	0.303129629797859	3.34446961999782	0.00082440058067377	0.00885139128128395	NFATC3
ENSG00000072756	330.247922359873	-0.142670473974703	0.603246975697869	-0.236504250700393	0.813041409247576	0.902899054928878	TRNT1
ENSG00000072778	851.106569696828	-0.630458584618282	0.869735718236972	-0.72488523973268	0.468522436747831	0.669641152590094	ACADVL
ENSG00000072786	813.904896017481	0.599383941980198	0.59148303201436	1.01335779648476	0.310889290207886	0.522325591828	STK10
ENSG00000072803	1513.50383528679	-0.552103551157691	0.384375212433673	-1.43636616852072	0.15089817467919	0.325179590891097	FBXW11
ENSG00000072818	33.8947936989792	2.36117116636359	1.27483452756369	1.85213932891822	0.0640058182517328	0.179006804926641	ACAP1
ENSG00000072832	1512.67616808537	-0.997700616442165	0.798182303503359	-1.24996584372152	0.21131202482612	0.405919308999473	CRMP1
ENSG00000072840	514.494547502549	2.40172894207283	0.834378798319334	2.87846353108512	0.00399617482251944	0.0246677310910088	EVC
ENSG00000072849	153.432344488876	-0.466302569681832	0.572822347413434	-0.81404395583973	0.415619770254325	0.625508298155875	DERL2
ENSG00000072858	388.359770102289	-1.49868355236123	1.17906358328111	-1.27107950208306	0.203700366760259	0.39622988281774	SIDT1
ENSG00000072864	387.511820718073	1.09396556603585	0.701915743137568	1.55854256971901	0.119104684929919	0.276955558266704	NDE1
ENSG00000072952	490.076056568112	0.324128999459133	1.18230223708121	0.274150711462173	0.783968803985981	0.885966299071705	IRAG1
ENSG00000072954	170.877839907878	-1.57010767893	0.904375215353618	-1.7361241797367	0.0825418798271777	0.214297995347923	TMEM38A
ENSG00000072958	533.092815689549	-1.23997701689926	0.467397822840949	-2.65293708336594	0.00797947429057137	0.0399147433127057	AP1M1
ENSG00000073008	154.925391605201	-0.984106621160278	0.539190264540115	-1.82515650945523	0.0679774146312079	0.186408295605191	PVR
ENSG00000073050	159.860854953983	0.446428075668151	0.584382672304577	0.763931062342443	0.444908325399768	0.649831274453979	XRCC1
ENSG00000073060	486.264671219994	-0.358842222529014	0.659862435353849	-0.543813684948722	0.586569690648257	0.761962097676695	SCARB1
ENSG00000073111	183.970110170116	3.65763689498447	1.01412283290335	3.60670007252765	0.000310115763584211	0.00523500724502686	MCM2
ENSG00000073146	117.66126849278	0.13758251297203	1.32460294126198	0.103866984351516	0.917274908025404	0.957996354699865	MOV10L1
ENSG00000073150	41.8422168625614	-1.730684020348	1.09009628831597	-1.58764325582802	0.112367031072826	0.265467592317489	PANX2
ENSG00000073169	280.135806898449	-0.452661994845245	0.607360038151338	-0.745294333527512	0.456093805923144	0.659365479074713	SELENOO
ENSG00000073282	412.507127567578	4.53481684264739	1.47053971719524	3.08377719392487	0.0020439060438842	0.015602042481167	TP63
ENSG00000073331	835.575793386175	1.14311443771372	0.908982221624119	1.2575762325376	0.208545053375582	0.402560682396456	ALPK1
ENSG00000073350	122.109860845081	3.19242200597538	0.989772422185331	3.22541013915784	0.00125792318414873	0.0114190489574239	LLGL2
ENSG00000073417	2134.32366686989	-0.690689689847066	0.622549790237482	-1.10945293160181	0.267234838767384	0.474062728907158	PDE8A
ENSG00000073464	612.934328793674	-2.010585008199	0.55970525454449	-3.59222106970443	0.000327871518388973	0.00537508355749123	CLCN4
ENSG00000073536	89.8615291203234	0.053887609147965	0.571309034753123	0.0943230473700651	0.924852542376728	0.962120772668686	NLE1
ENSG00000073578	594.612468443921	-0.728498169014964	0.596747276563205	-1.22078172389917	0.222168675358303	0.420165486470898	SDHA
ENSG00000073584	81.3294114720852	0.643984061652725	1.02946252167203	0.625553673004803	0.531607733244047	0.719570144292962	SMARCE1
ENSG00000073605	145.883984053646	-0.144807421105548	0.671015357933314	-0.215803437869956	0.829140968428649	0.911760751156354	GSDMB
ENSG00000073614	1750.87141704037	0.00835888444658666	0.512898128607514	0.0162973580529149	0.986997165230811	0.993531343027208	KDM5A
ENSG00000073670	129.784155479627	-2.16326179222132	1.3983565848839	-1.5470029716354	0.121862529082486	0.281445054296095	ADAM11
ENSG00000073711	977.409620856934	0.361582617799447	0.462130800429405	0.782424840463934	0.433964939994125	0.640859886748448	PPP2R3A
ENSG00000073712	1036.40957877067	-0.552984490888616	0.550192257632697	-1.00507501371963	0.314860730483761	0.526695117753898	FERMT2
ENSG00000073734	298.327684950747	4.88462439511712	1.6164024411736	3.02191104807451	0.00251184348838189	0.0180355595473087	ABCB11
ENSG00000073737	58.692880417281	1.22046389655649	1.55641750576961	0.784149427793157	0.43295243543316	0.640004533013248	DHRS9
ENSG00000073754	94.0914573618084	4.98512709337947	1.79350351463238	2.77954687721997	0.00544347961812216	0.0308061617468933	CD5L
ENSG00000073756	52.0050868948525	-1.59062621332149	1.26722017820677	-1.25520903208184	0.209402887585935	0.403591226916862	PTGS2
ENSG00000073792	1270.49661009336	3.44192760226064	1.01841582694377	3.37968785558817	0.000725681957733568	0.00823621141820661	IGF2BP2
ENSG00000073803	1252.31703681696	0.265151283650682	0.598134029015736	0.443297439684219	0.657550607456215	0.810395283881039	MAP3K13
ENSG00000073849	2897.5373440809	0.119249914181961	0.520607142064656	0.229059312765154	0.818822816450413	0.905841431376804	ST6GAL1
ENSG00000073861	18.855356796743	4.64457768814955	1.7666950612727	2.6289639847658	0.0085645430838803	0.0421480691174585	TBX21
ENSG00000073910	2475.18246811379	-1.05419642410286	0.693375742917164	-1.52038261342638	0.128414841642853	0.291908377523642	FRY
ENSG00000073921	3408.13172371026	-0.831837747174778	0.732815020430381	-1.13512649711552	0.256322320923953	0.460992283387234	PICALM
ENSG00000073969	618.913952439773	-1.8516452472651	0.504299710193356	-3.67171586625571	0.000240927455190554	0.00451442284322195	NSF
ENSG00000074047	1176.19505288572	3.26344764899946	1.28052157006288	2.54853000940796	0.0108177979174494	0.0497556145762759	GLI2
ENSG00000074054	4593.15186273332	-0.399309335470078	0.465577577073653	-0.857664447630622	0.391077776859498	0.60311096315854	CLASP1
ENSG00000074071	94.1412905620469	0.279683273702013	1.21339584911763	0.230496316519786	0.817706125432825	0.905261243242749	MRPS34
ENSG00000074181	255.713524831339	1.74532460761636	0.894260524584511	1.95169590922877	0.0509743185793764	0.151843551412118	NOTCH3
ENSG00000074201	952.621495020876	0.472027124239551	0.34267595141061	1.37747373953869	0.168365828362837	0.350250935145806	CLNS1A
ENSG00000074211	1340.14167010057	-0.565003841091444	1.58681021165866	-0.356062645009612	0.721793651303772	0.849570555676961	PPP2R2C
ENSG00000074219	106.080279692459	3.98419220075826	1.22751203881026	3.24574592736365	0.00117143335955151	0.0109934973993703	TEAD2
ENSG00000074266	333.202488148043	-0.328164711403009	0.454319207975419	-0.72232189535945	0.470096594324358	0.670877901288864	EED
ENSG00000074276	90.0900012310385	1.81551856265906	1.21235741906982	1.49751099312941	0.134260347312748	0.301320785986576	CDHR2
ENSG00000074317	136.063230160999	-3.13592036785499	1.87976077500141	-1.66825502987349	0.0952651109394302	0.236691965531236	SNCB
ENSG00000074319	500.076035375847	-0.0233310671758832	0.32198019092859	-0.0724611880892314	0.942234891659024	0.971648896654713	TSG101
ENSG00000074356	669.662006831339	-0.0793265080631001	0.47762302851333	-0.166086020412406	0.868089255456132	0.933427816709917	NCBP3
ENSG00000074370	87.0328746967043	2.10077320202181	1.25634320592712	1.67213321336946	0.0944980565438863	0.235424607205373	ATP2A3
ENSG00000074410	302.629248969629	2.63535304332219	1.18922279115895	2.21602971530164	0.0266894671148751	0.0948135397969099	CA12
ENSG00000074416	1769.46746160232	-0.833160059042898	0.881229337690349	-0.945452021861371	0.344428154126677	0.557564107394515	MGLL
ENSG00000074527	392.787559378935	-0.103910217288175	0.825029930966266	-0.125947209171523	0.899773712668583	0.949453420113213	NTN4
ENSG00000074582	81.6338056118248	0.56919940822377	0.610036063014131	0.933058621831977	0.350789701776063	0.563703305505881	BCS1L
ENSG00000074590	956.25849979773	-1.45290620155181	0.653591868492756	-2.22295636098159	0.026218742722268	0.0937536539432438	NUAK1
ENSG00000074603	781.114092142187	-0.859325034417694	0.430448932789884	-1.99634606792522	0.0458962668709619	0.140689134690872	DPP8
ENSG00000074621	194.045749368469	1.98907094264553	0.723754801496549	2.74826631689712	0.00599113244851771	0.03286223551801	SLC24A1
ENSG00000074657	2345.22456510836	0.191809299841286	0.488929671639098	0.39230447847082	0.694833254988337	0.833388833588761	ZNF532
ENSG00000074660	69.7079539493298	0.473355847205773	0.784377525901976	0.603479614821254	0.546189672708561	0.730714643329257	SCARF1
ENSG00000074695	792.660426949764	0.675181019869114	0.968452517370381	0.697175140503965	0.4856931944379	0.683543108683083	LMAN1
ENSG00000074696	1037.39078536621	-0.8771922230638	0.652919142845116	-1.34349288526204	0.179112428279193	0.364171400079809	HACD3
ENSG00000074706	69.5151107962085	-4.48828487647213	1.10991310181737	-4.04381646556204	5.25880914082786e-05	0.00210780284154271	IPCEF1
ENSG00000074755	1507.99757138825	-0.459771738480302	0.346782233633349	-1.32582264570802	0.184898450110702	0.371937261657511	ZZEF1
ENSG00000074771	105.708810278149	7.73335292712964	1.9433645574196	3.97936295462648	6.91001788790735e-05	0.00239752113932947	NOX3
ENSG00000074800	1609.61913615065	-0.0133080706495863	1.24167093772415	-0.0107178723808891	0.991448538824645	0.995327765435047	ENO1
ENSG00000074803	183.519408004255	3.53294246673998	1.49433019483303	2.36423146568	0.0180675203126163	0.0720994000271675	SLC12A1
ENSG00000074842	141.027600616145	0.120718077230527	0.602559822989307	0.200342061692137	0.841213068826488	0.917626473084504	MYDGF
ENSG00000074855	412.757362765017	-1.30424036076131	0.898495746746754	-1.45158211987498	0.146617833338782	0.31871230690767	ANO8
ENSG00000074935	263.377118820895	-0.957044743062602	0.754810238286491	-1.26792761215747	0.204823802381533	0.397182240195773	TUBE1
ENSG00000074964	1185.41758346574	0.780589557546364	0.644967670139452	1.21027703199075	0.226172607902924	0.425317028892631	ARHGEF10L
ENSG00000074966	163.242019973117	2.51475983271449	1.15145212508518	2.18398991840712	0.028962988880789	0.100335497108091	TXK
ENSG00000075035	469.855891512432	-1.14708942939262	1.29263533731518	-0.887403737372008	0.37486157206328	0.588056626361445	WSCD2
ENSG00000075043	1055.28772216643	-0.569287233433012	1.40915822978069	-0.403990993631434	0.686219342083383	0.828245478021496	KCNQ2
ENSG00000075089	176.569300541043	-0.458766200742361	0.31694950475623	-1.4474425542807	0.147773014613277	0.320617389745657	ACTR6
ENSG00000075131	209.39526789012	1.04557562878863	0.58727703894172	1.78037886628902	0.075013978029205	0.199847210985046	TIPIN
ENSG00000075142	385.660443263854	-1.05687835313072	0.872942189663073	-1.21070829849413	0.226007220827043	0.425220937083288	SRI
ENSG00000075151	5038.54635782005	-0.945392075924638	0.425318401130229	-2.22278667796263	0.0262301878241841	0.0937783634191396	EIF4G3
ENSG00000075188	157.03759004062	1.02992300976217	0.399561468047406	2.57763346099224	0.00994794576918553	0.0468602868311669	NUP37
ENSG00000075213	2267.9989985799	2.76442335567682	1.10015894506536	2.51274906055741	0.0119794512326944	0.0535733287285656	SEMA3A
ENSG00000075218	78.1126601197563	4.36618235969657	1.16009767250989	3.76363341049575	0.000167462321868869	0.00381796675633996	GTSE1
ENSG00000075223	825.50764719613	2.1163875508074	0.938633088113625	2.25475489582485	0.0241487178262597	0.0887298038253776	SEMA3C
ENSG00000075234	165.283514734983	1.2287710865794	0.454242399712443	2.70509993641559	0.00682838431751713	0.0360398568917654	TTC38
ENSG00000075239	347.374229458918	-0.493930634744314	0.534454613912442	-0.924176949523413	0.355394194754423	0.568149092523433	ACAT1
ENSG00000075240	760.124368738436	-1.20104690431168	0.682493090325544	-1.75979350023717	0.0784428255349757	0.206429013646954	GRAMD4
ENSG00000075275	847.974034109537	1.55897725814345	1.21536799297562	1.28272035067055	0.199590067500448	0.390901803905191	CELSR1
ENSG00000075292	4810.25831264223	-0.407357952227559	0.617664313076655	-0.659513498842863	0.50956608068182	0.702581476358138	ZNF638
ENSG00000075303	332.285843136042	-0.365109321227118	0.477013754276315	-0.765406275928103	0.444029656995014	0.649002634789362	SLC25A40
ENSG00000075336	192.106455276863	-0.300959301759307	0.779504516655068	-0.38609051689752	0.699429632809524	0.836330830164689	TIMM21
ENSG00000075340	1771.95486086388	-1.87366302682594	0.852234032996718	-2.19853110094368	0.0279112807558659	0.0977272900017865	ADD2
ENSG00000075391	3736.30551757708	-0.755884486532097	0.455346346077434	-1.66002097753422	0.0969102324989513	0.239964203154046	RASAL2
ENSG00000075399	230.076901003172	-1.0665857801205	0.892626220176763	-1.19488511093623	0.232131920867439	0.432884479359524	VPS9D1
ENSG00000075407	806.772188591895	-0.339850204394652	0.679252436097053	-0.500329754203625	0.616842906553637	0.782606708734433	ZNF37A
ENSG00000075413	1981.03340724825	-0.399040147149704	0.39999667804736	-0.997608652896007	0.318469163563757	0.530434576208379	MARK3
ENSG00000075415	496.987784620102	-0.696249760140749	1.04303128558675	-0.667525288801935	0.504436661878906	0.698630080436266	SLC25A3
ENSG00000075420	3520.46262455701	0.712298806028468	0.586176919938508	1.21516010235133	0.224305034117189	0.42321202559392	FNDC3B
ENSG00000075426	542.545661118828	0.258231938359572	1.03099344029041	0.250469041089955	0.80222464344341	0.897344263632081	FOSL2
ENSG00000075429	274.084407468889	1.80815834346791	1.39595537000401	1.29528377648829	0.195222353684353	0.385371574116269	CACNG5
ENSG00000075461	1083.28219307506	-0.882548228944656	1.13735609509494	-0.775964742045883	0.437769804021943	0.644132757746531	CACNG4
ENSG00000075539	3185.7589919083	0.0383265836524051	0.530760615302449	0.0722106775585922	0.942434247895878	0.971757557329287	FRYL
ENSG00000075568	2491.95920417501	-0.525653305721988	0.326804149936959	-1.60846582218551	0.107733195783322	0.25817762841619	TMEM131
ENSG00000075618	371.050428708128	-0.551540944166729	1.01791285185706	-0.541835131721253	0.587932087102234	0.763048021511565	FSCN1
ENSG00000075624	8502.3842788083	-0.469680105066379	1.31369160990518	-0.357526912347624	0.720697382607682	0.849384542057692	ACTB
ENSG00000075643	167.714761120654	4.07772961007484	1.13948247398449	3.57858036711703	0.000345465639867959	0.00549952576353312	MOCOS
ENSG00000075651	769.068573929747	1.03836645703051	1.12253036945257	0.925023041948426	0.35495392189488	0.567679207336753	PLD1
ENSG00000075673	60.3762855067968	2.61738217218231	1.73318129346366	1.51016064046689	0.131002439179523	0.296000812914483	ATP12A
ENSG00000075702	132.852930797415	2.04544114834903	0.92567730646696	2.20966975646825	0.0271280901794999	0.0958779314342639	WDR62
ENSG00000075711	2904.52044605436	-0.758819781026323	0.514592435103519	-1.47460345170771	0.140319186381108	0.310205308442905	DLG1
ENSG00000075785	1778.78442552729	-0.252230009329371	0.487134406785001	-0.517783194568504	0.604609544896844	0.774641931779544	RAB7A
ENSG00000075790	587.077248946312	-1.62478685392972	0.634738498035179	-2.55977360591679	0.0104740371194857	0.0486506319842417	BCAP29
ENSG00000075826	302.708032271448	-0.660499237212084	0.719483831186786	-0.918018179953527	0.358609348115719	0.571272067613047	SEC31B
ENSG00000075856	793.384383744707	-0.346818358937626	0.627919416891945	-0.55232940662083	0.5807226866832	0.758454003276042	SART3
ENSG00000075884	1986.67903562786	2.36004737023643	0.980911642371077	2.40597345193261	0.016129436793554	0.0667348186182278	ARHGAP15
ENSG00000075891	148.713344575846	5.36887623111003	1.6513520918045	3.2512001878674	0.00114918909480586	0.0108462260572753	PAX2
ENSG00000075914	225.59071482601	-0.0402389587080554	0.426285675035316	-0.0943943488242288	0.924795904747741	0.962120772668686	EXOSC7
ENSG00000075945	1475.15171564603	-1.97381360504466	0.470553365717717	-4.19466472635697	2.7327549577328e-05	0.00160541590258399	KIFAP3
ENSG00000075975	256.160955803703	-0.324685622763667	0.355637376827066	-0.912968219652431	0.361259256210007	0.573769597478244	MKRN2
ENSG00000076003	257.555886508504	0.637890210681066	0.806327979855005	0.79110514160227	0.428882639068923	0.636725238493755	MCM6
ENSG00000076043	124.316345380382	-0.977691303404135	0.664948039455191	-1.47032737205329	0.141473111138031	0.311789669106186	REXO2
ENSG00000076067	439.42217874068	0.946084912661886	0.507275935636654	1.86503014670804	0.0621771786826215	0.175195786616423	RBMS2
ENSG00000076108	1260.74366618516	0.60409770601303	0.674472100224083	0.895660036660267	0.370434360371648	0.5837686433566	BAZ2A
ENSG00000076201	593.743833622645	-0.49590042704825	0.602162401720226	-0.823532697544031	0.410205130986502	0.620120762019876	PTPN23
ENSG00000076242	609.899679341864	0.106487600408439	0.225062688825184	0.473146397407315	0.636108736915431	0.796734861942713	MLH1
ENSG00000076248	134.637252176958	0.247747501419278	0.804659062196573	0.30789127104711	0.758165068064724	0.871586359934981	UNG
ENSG00000076258	152.381905536817	1.82387140017656	0.554481615776909	3.28932709089201	0.00100427240536834	0.00995558440585422	FMO4
ENSG00000076321	528.321142755601	0.651797359638207	0.290498287023749	2.2437218694681	0.0248503021052002	0.0904304686423913	KLHL20
ENSG00000076344	157.899786029611	-0.990877537115613	1.33925775379798	-0.739870674114523	0.459378470259953	0.662123606782294	RGS11
ENSG00000076351	186.028844877528	0.292901271739585	0.566293832671839	0.517224901351377	0.604999171059105	0.774950256699536	SLC46A1
ENSG00000076356	2562.86566616327	-0.600781663552194	0.733712532872044	-0.818824316930357	0.412886655031294	0.62262693352236	PLXNA2
ENSG00000076513	352.419574675852	0.144709690103683	0.443828947531715	0.326048336658669	0.744387784222311	0.86328276540481	ANKRD13A
ENSG00000076554	599.065694121793	0.191905835699455	0.761770660956429	0.251920749295477	0.801102321095745	0.896719438017695	TPD52
ENSG00000076555	895.540566478935	-0.0243654968098381	0.838883434405695	-0.02904515193711	0.976828579731219	0.989024588731976	ACACB
ENSG00000076604	290.333530863398	1.11027513689488	0.862829455554712	1.28678399856097	0.198169585735321	0.389058090137729	TRAF4
ENSG00000076641	1691.49340026047	-0.634192663778359	0.427169042044263	-1.4846409766573	0.137638954653065	0.306343336914296	PAG1
ENSG00000076650	248.465004565316	0.326600263508187	0.497679734269071	0.656245856560457	0.51166594822937	0.704423402834026	GPATCH1
ENSG00000076685	1326.14909573979	-0.43210532098482	0.47747439845175	-0.904981130686706	0.365475383758053	0.578156782491798	NT5C2
ENSG00000076706	271.505629821722	0.150329323441908	0.908785744070571	0.165417783479485	0.868615157298267	0.933726300242806	MCAM
ENSG00000076716	572.31735644952	0.131906868251884	0.823270687468233	0.160222962216147	0.872705441825828	0.935651253586063	GPC4
ENSG00000076770	315.903320448516	3.76634764632724	0.644724565452321	5.84179329925932	5.16418586910692e-09	9.66931426347181e-06	MBNL3
ENSG00000076826	123.896995087432	-1.31621655149884	0.985098085587276	-1.33612740777398	0.181507633010715	0.36769164802396	CAMSAP3
ENSG00000076864	807.984110573944	-2.73873866143427	1.19485524932262	-2.29210915965502	0.0218993449829975	0.0827392927720105	RAP1GAP
ENSG00000076924	226.623037326298	-0.354870656548305	0.758044759085569	-0.468139449940115	0.639684869363897	0.798737060354402	XAB2
ENSG00000076928	709.052978875994	0.591609495579159	0.6898856578772	0.857547172961329	0.391142555995003	0.603113075868822	ARHGEF1
ENSG00000076944	21.0026552914068	2.22573180315248	1.11632190344239	1.99380823424588	0.0461730153682477	0.141246725652202	STXBP2
ENSG00000076984	175.96210164871	0.454548168895819	0.645705336793514	0.703956035353594	0.481460153311071	0.679969574533508	MAP2K7
ENSG00000077044	965.783645977961	-0.0659055478496944	0.40525065941219	-0.162629094657833	0.870810477726248	0.934434635924503	DGKD
ENSG00000077063	3259.50547769041	0.00707077232912405	1.07393243954699	0.00658400106817395	0.994746765153229	0.997584402943255	CTTNBP2
ENSG00000077080	94.3505920315583	-0.741805642031115	1.46053783238055	-0.507898957209508	0.611524206069208	0.779300490374386	ACTL6B
ENSG00000077092	1217.19466896471	0.864710606597778	0.874905614019108	0.98834730597453	0.322982584811624	0.535644949179532	RARB
ENSG00000077097	2470.56621701624	-0.390783475528413	0.815128797163215	-0.479413163770444	0.631644730520862	0.793257705723364	TOP2B
ENSG00000077147	1686.43006310651	-0.878859242855999	0.75578903151109	-1.16283672587686	0.244895753359776	0.447683812210644	TM9SF3
ENSG00000077150	100.12225496377	1.90767148142376	1.08609556280177	1.7564490149491	0.0790117698299138	0.207635581180936	NFKB2
ENSG00000077152	46.4662670644971	1.42467558651362	1.05115863933106	1.35533832212068	0.175309790686775	0.358971363221115	UBE2T
ENSG00000077157	3660.10554474986	-0.707930145299446	0.666550151734073	-1.06208084036545	0.288198987271604	0.497237824218468	PPP1R12B
ENSG00000077232	1172.00926349786	-0.891698234895484	0.641667319591958	-1.38965817280912	0.16463270180893	0.344962979096856	DNAJC10
ENSG00000077235	1634.79230539946	-0.690829179534756	0.533092872941059	-1.29588898032621	0.195013736285002	0.385202889735176	GTF3C1
ENSG00000077238	348.893933576314	2.05517755635454	1.02139002417184	2.01213787849643	0.0442054047330175	0.136911181651886	IL4R
ENSG00000077254	1303.37913792867	-0.868233764839272	0.547411788870399	-1.58607063730012	0.112723286754691	0.266126823473029	USP33
ENSG00000077264	2270.11005625877	-2.03113488805497	0.7567468399951	-2.68403484587807	0.00727395244376491	0.0375763333961065	PAK3
ENSG00000077274	29.6114155594653	6.7087828400214	2.2245079145489	3.01585029036943	0.00256259751327822	0.0182730875783036	CAPN6
ENSG00000077279	792.148189366186	-0.799636855676147	1.03014565512367	-0.776236692062882	0.437609245134859	0.644079827768238	DCX
ENSG00000077312	151.771978691265	1.59066548745652	0.667949102972333	2.38141720735631	0.0172461670436175	0.0699116845166656	SNRPA
ENSG00000077327	827.190922378865	1.70987304772627	1.15612808639798	1.4789650626459	0.139149652610628	0.308311975392176	SPAG6
ENSG00000077348	46.86488016152	0.155829858312153	0.58076060853329	0.268320295871479	0.788452784989077	0.888711166251865	EXOSC5
ENSG00000077380	949.534804337018	-1.1030345738616	0.787398204221259	-1.40085990537978	0.16125597053036	0.340223672474693	DYNC1I2
ENSG00000077420	960.221331971593	0.138900267027089	0.84324735543092	0.164720667230682	0.869163849089982	0.933734947656882	APBB1IP
ENSG00000077454	253.387581092049	0.317001986623563	0.671230701178376	0.472269796460518	0.636734226086989	0.797166850483496	LRCH4
ENSG00000077458	248.432575877392	-0.298928470451567	0.543980118281758	-0.549520948294539	0.582647992531476	0.759587557531106	FAM76B
ENSG00000077463	51.0663050453208	0.188808104241053	0.725473977056856	0.260254826792024	0.794667215198747	0.892657034227546	SIRT6
ENSG00000077498	181.18529517048	7.88527621739126	1.91166736493497	4.12481604385159	3.71031187590928e-05	0.00183576922572948	TYR
ENSG00000077514	638.102002361288	1.35899136400502	0.51982269159885	2.61433636116402	0.00894009744816897	0.0433335041787117	POLD3
ENSG00000077522	549.940964983922	-2.00596088636017	1.00215190051379	-2.00165352710676	0.0453220078380399	0.139404105322449	ACTN2
ENSG00000077549	1645.38882562399	-0.144164064457987	0.343724667715743	-0.419417277834739	0.674911199080406	0.820873349357941	CAPZB
ENSG00000077585	631.483155472038	-0.830309188354699	0.468046098664186	-1.77399019183029	0.0760647726920897	0.201944207793006	GPR137B
ENSG00000077616	391.19972315838	-1.06479142081384	0.880516121952319	-1.20928100493258	0.226554905919982	0.425709123082173	NAALAD2
ENSG00000077684	946.434167610597	0.231959380865663	0.593319158540448	0.390952116625186	0.695832629983968	0.834152055387738	JADE1
ENSG00000077713	283.67827558658	0.606701842819763	0.627503417785393	0.966850260291739	0.333618894812522	0.546638696576187	SLC25A43
ENSG00000077721	198.790300439555	-0.443300319753698	0.923727746038761	-0.479903653056554	0.631295903561349	0.793012270061058	UBE2A
ENSG00000077782	1710.57132592527	1.20756494289618	0.738439208129208	1.63529364313614	0.101987505534584	0.248401845933229	FGFR1
ENSG00000077800	43.457834456514	7.91212064148953	2.15872673381912	3.66517934740715	0.000247165313596367	0.00459352401175134	FKBP6
ENSG00000077935	90.0219135137909	3.2755130611193	1.38448358205838	2.3658735311613	0.0179875878011883	0.0718912501238446	SMC1B
ENSG00000077942	631.119211851676	3.74937814768231	1.23725953990712	3.03038936193111	0.00244238651870702	0.0176533068229089	FBLN1
ENSG00000077943	503.493810344028	0.803591426552057	1.46515786542636	0.548467469284078	0.583370960273144	0.759955152292323	ITGA8
ENSG00000077984	12.6383567415692	3.79972608499753	1.83076602259616	2.07548427166528	0.0379416750751532	0.122420954732266	CST7
ENSG00000078018	7484.6297341934	-1.82857479270942	0.847594094701403	-2.15737085019877	0.0309767806003276	0.105391386316909	MAP2
ENSG00000078043	1387.16652197232	-0.904583305551815	0.474800223453264	-1.90518719425341	0.0567557422094082	0.164009501557903	PIAS2
ENSG00000078053	1354.8540542103	-1.16317077305325	0.817231883421972	-1.42330566960107	0.154647564146135	0.33064071329383	AMPH
ENSG00000078061	213.157368589167	0.622389025993434	0.784714062944624	0.793141164895059	0.427695581543713	0.635550224974305	ARAF
ENSG00000078070	817.123237593261	-0.812998748674086	0.361371677488179	-2.24975779597636	0.0244643244428243	0.089536427085091	MCCC1
ENSG00000078081	82.2331875191423	6.16222652800164	1.46247826231002	4.21355085187268	2.51386955619508e-05	0.00152922703750156	LAMP3
ENSG00000078098	217.889713184355	2.77417141077719	1.16424198083076	2.38281341547025	0.0171808999685016	0.0698003596166296	FAP
ENSG00000078114	4607.85152186619	-0.613463953459605	0.925857973838375	-0.662589696037651	0.507593371188207	0.701054365903975	NEBL
ENSG00000078124	1210.56975312329	-0.264117052498769	0.501404873613683	-0.526754059240085	0.598364389561367	0.770585858271598	ACER3
ENSG00000078140	1392.21745832546	-0.650961183843613	0.507477202720209	-1.28273975728228	0.199583266129031	0.390901803905191	UBE2K
ENSG00000078142	1608.69650534611	-0.485270104895581	0.557267224021673	-0.870803241205352	0.383861595224639	0.596910590853613	PIK3C3
ENSG00000078177	837.352499524122	0.349818199546235	0.474182108169014	0.737729647575712	0.460678752211592	0.663310847127224	N4BP2
ENSG00000078237	563.001406099968	0.90765472349176	0.760923708257195	1.19283275529768	0.232934879061429	0.433795061609446	TIGAR
ENSG00000078246	417.758634869368	0.652773542400616	0.686438773817423	0.950956687324658	0.341626363367409	0.554892907281952	TULP3
ENSG00000078269	768.566298004846	-0.100793657828192	0.948001194265585	-0.106322289927363	0.915326647021391	0.957697498635482	SYNJ2
ENSG00000078295	4111.6289928244	-1.86290360059862	0.957500800525903	-1.94558960115274	0.0517040571343615	0.153376588363429	ADCY2
ENSG00000078304	1683.65523531706	-0.718255016940739	0.307823665322554	-2.33333267664171	0.0196306916967067	0.0768495866984903	PPP2R5C
ENSG00000078328	13774.4067959589	-1.52133172183397	1.43225352768925	-1.06219443165794	0.288147427212665	0.497237824218468	RBFOX1
ENSG00000078369	2587.91753867618	-0.433619187302534	0.598428806111649	-0.724596113813467	0.468699843728904	0.66972388532822	GNB1
ENSG00000078401	39.3207473408744	1.4837371925894	1.2122332060716	1.22397009515821	0.220963508976142	0.418396154392238	EDN1
ENSG00000078403	2512.71964445002	-0.0879522270036112	0.532966113993421	-0.165024050674818	0.86892505188097	0.933734947656882	MLLT10
ENSG00000078487	200.906505079781	1.43566731854697	0.686572733033374	2.09106369867617	0.0365223542866949	0.119086009738836	ZCWPW1
ENSG00000078549	1473.96342546918	-1.37974186089226	0.907877235142684	-1.51974496934645	0.128575084731107	0.292208394016327	ADCYAP1R1
ENSG00000078579	19.2228590952885	1.39582799247332	1.22165148178083	1.14257463220082	0.253215243011791	0.457433214837148	FGF20
ENSG00000078589	33.565035852617	6.2950363433007	1.92160343947812	3.27592895285946	0.00105315050431677	0.0102485173076548	P2RY10
ENSG00000078596	76.6668057959095	2.12372632980564	1.48330385694546	1.43175406701833	0.152214216990143	0.326938527254589	ITM2A
ENSG00000078618	1512.91651207229	-0.773756816841318	0.544398657782808	-1.4213055189971	0.155227959766318	0.331538832886563	NRDC
ENSG00000078668	278.226593739805	-1.07352277266699	0.767299968224294	-1.39909138162923	0.161785581813584	0.340897090515906	VDAC3
ENSG00000078674	4393.68757139239	-0.760882902626493	0.678136137293961	-1.12202087572375	0.261853563984056	0.467812717981211	PCM1
ENSG00000078687	2010.9893530458	-0.549121235118596	0.49476475926313	-1.10986327307632	0.267057948819709	0.473870887561589	TNRC6C
ENSG00000078699	1778.03304140087	0.209347396248274	0.630257360951805	0.33216176314406	0.73976711472513	0.860036018301428	CBFA2T2
ENSG00000078725	2175.49161746093	-1.63757370603419	1.04151035261409	-1.57230670047977	0.11587943984857	0.271470594384116	BRINP1
ENSG00000078747	1630.56815524711	-0.175061506470874	0.403666094828365	-0.433678995371926	0.664521561632463	0.814222988267921	ITCH
ENSG00000078795	56.03744261214	3.67985053764888	1.51410222833645	2.43038446729713	0.0150828138454323	0.0636785437953644	PKD2L2
ENSG00000078804	255.101145261284	-0.16995519733549	0.903874204143604	-0.188029702093908	0.850853367530215	0.923611379903271	TP53INP2
ENSG00000078808	613.454192013439	-0.436537607298213	0.996734441802739	-0.437967816692149	0.661409613464777	0.812200720200106	SDF4
ENSG00000078814	79.3313098329919	0.331117460297642	1.07778516639106	0.307220279720848	0.758675710476095	0.87188257290959	MYH7B
ENSG00000078900	309.289000819489	7.99472551013855	1.7405152859928	4.59330956440198	4.36271144163307e-06	0.00070897831037296	TP73
ENSG00000078902	401.35005086764	-1.5445150652778	0.597630556656628	-2.58439774886747	0.00975492246403208	0.0462347104363327	TOLLIP
ENSG00000078967	259.227365078202	0.26415074102039	0.348983636217544	0.756914404020157	0.449101145228929	0.653678052040205	UBE2D4
ENSG00000079101	127.680837977022	0.536927437031817	1.19995817529719	0.447455126424584	0.654546480784217	0.808757569080833	CLUL1
ENSG00000079102	2848.59575069756	-1.2219550445131	0.917431342873591	-1.3319307804393	0.182882935356309	0.369319943382141	RUNX1T1
ENSG00000079112	135.715053132076	5.85962757954043	1.77468456441696	3.30178539726326	0.000960715432834599	0.00968159572884341	CDH17
ENSG00000079134	876.253845090342	-0.0199793000851782	0.446122125935112	-0.0447843738825995	0.964279180431065	0.983299431536762	THOC1
ENSG00000079150	59.2964713702489	2.1088334931021	0.820999242960754	2.56861807265139	0.0102104921588314	0.0478239563652262	FKBP7
ENSG00000079156	1641.73586609968	-1.68574477283639	0.649034478640259	-2.5973115886972	0.00939566501710056	0.0450064759992176	OSBPL6
ENSG00000079215	8189.12775973024	-1.80426140640014	1.03280098021992	-1.74695942486029	0.0806443766104212	0.210800791799633	SLC1A3
ENSG00000079246	2592.60906862866	-0.0656332379229227	0.646101025675409	-0.101583553213388	0.919087234543256	0.959259320805531	XRCC5
ENSG00000079257	45.6512797847158	2.16966417092291	1.0499418785989	2.06646121575629	0.0387849509009803	0.124462135270231	LXN
ENSG00000079263	435.920504052566	1.59059258231326	1.05361969977068	1.5096458263446	0.131133821386043	0.296253662459418	SP140
ENSG00000079277	639.207464450224	-1.37568569132524	0.526086937677318	-2.61493983750844	0.00892431735242021	0.0432800090362799	MKNK1
ENSG00000079308	1691.11279553129	1.53119909673763	0.871652566949297	1.7566621780243	0.0789754078997178	0.207566403146704	TNS1
ENSG00000079313	346.5014278655	0.239710628081115	0.717008555938968	0.334320456981436	0.738137755229866	0.859238862366813	REXO1
ENSG00000079332	459.205046775648	-1.12855863523992	0.728620648634307	-1.54889740958514	0.121406383765245	0.280807549792106	SAR1A
ENSG00000079335	793.135951753076	0.869820776012381	0.596587110059104	1.45799458510964	0.144842035561705	0.316147940804864	CDC14A
ENSG00000079337	310.246901006468	-0.470551684712056	1.01641676253362	-0.462951519551008	0.643399117673681	0.801593586840225	RAPGEF3
ENSG00000079385	87.4070944198448	5.42521206446202	1.66057486743063	3.26706863440389	0.00108667331733633	0.0104747392630676	CEACAM1
ENSG00000079387	419.152624645436	0.464487974496412	0.300214749284308	1.54718572489766	0.121818467196848	0.281430463988786	SENP1
ENSG00000079432	886.638757019746	0.0193180159074105	0.696973453319563	0.0277170038764061	0.97788786178136	0.989445187637893	CIC
ENSG00000079435	111.895429316799	0.765811842499705	1.03575062333492	0.739378596784169	0.459677135163732	0.66232326352082	LIPE
ENSG00000079459	581.389318730128	-0.899990072886747	0.640157609794909	-1.40588826738322	0.159757305786111	0.33802120074309	FDFT1
ENSG00000079462	80.6591654253057	-0.520871538309987	0.975837271313569	-0.533768850219099	0.593501467593596	0.767207404411325	PAFAH1B3
ENSG00000079482	4327.63607824818	-0.734562049506688	0.906352479359185	-0.810459579727793	0.417676087071406	0.627166823227911	OPHN1
ENSG00000079616	184.448568317116	0.859677021121947	0.601532351491627	1.42914511412428	0.152962529106112	0.328189732378025	KIF22
ENSG00000079689	83.9504967689603	5.15093372883008	1.72723011326089	2.98219310170865	0.00286191423933688	0.0196616360648663	SCGN
ENSG00000079691	2492.2937981148	-0.5661025565487	0.840252161254523	-0.673729366793286	0.50048338796395	0.695197267072644	CARMIL1
ENSG00000079739	476.45884997791	-0.101987313888868	0.619660099480992	-0.164585897937094	0.869269931651698	0.933734947656882	PGM1
ENSG00000079785	781.495341162349	-0.508539414841716	0.790909992064697	-0.642980136733583	0.520236988734169	0.710353906379624	DDX1
ENSG00000079805	1150.42524753362	0.417938677865916	0.399288450261294	1.04670865784477	0.295233969400856	0.505350819736801	DNM2
ENSG00000079819	4399.45698811555	-1.04234375188926	0.74902398918451	-1.39160262814025	0.164042762585453	0.344110396379041	EPB41L2
ENSG00000079841	3463.11149727991	-1.4148325107403	1.13562403847888	-1.24586347488329	0.212814521407267	0.40793395329819	RIMS1
ENSG00000079931	500.41603115519	-0.560879977616605	1.26823729930188	-0.442251602224088	0.658307148822759	0.810788179303504	MOXD1
ENSG00000079950	978.40448244977	-1.06343083290035	0.49114707594457	-2.16519833871589	0.0303724995187889	0.103865208789323	STX7
ENSG00000079974	134.37249328058	-0.636514409103213	0.70526928769377	-0.902512586624345	0.366784638317913	0.579518607562357	RABL2B
ENSG00000079999	174.787584322598	0.0934265974765869	0.643203813919878	0.145251933298121	0.884511963824389	0.941224870062499	KEAP1
ENSG00000080007	38.2684275797556	2.38664326383134	1.48322093559888	1.60909491401406	0.107595589199137	0.257937536407252	DDX43
ENSG00000080031	45.3000111131094	3.06384990807392	1.34632369103934	2.27571566070316	0.022863033415995	0.0852324982890499	PTPRH
ENSG00000080166	129.828636775439	2.61194600105218	1.05259353092455	2.48143839413297	0.0130853327443258	0.0572317250042119	DCT
ENSG00000080189	412.228428920067	0.195229576504117	0.503465044897485	0.387771859203988	0.698184872310194	0.835954199206908	SLC35C2
ENSG00000080200	1015.51762660901	2.40031579508361	0.745084894164674	3.22153329624894	0.00127506645950113	0.0115140171685694	CRYBG3
ENSG00000080224	4960.07427092054	0.536705370908873	1.51517045861201	0.354221116085201	0.723173179853241	0.850363822710405	EPHA6
ENSG00000080293	90.1685659761948	5.73935124533096	1.91072260172	3.00375954111	0.00266665992521497	0.0187436643757717	SCTR
ENSG00000080298	6646.25406835852	-0.750947764492092	0.774916889837655	-0.969068779297629	0.332510873661798	0.545540491625859	RFX3
ENSG00000080345	1564.37928406523	-0.205894391250278	0.634512440167534	-0.324492284494713	0.745565362613862	0.864129965356624	RIF1
ENSG00000080371	720.252295265312	-0.73902568625997	0.73413358415178	-1.00666377647583	0.314096375071606	0.52577554069352	RAB21
ENSG00000080493	4688.07129755056	-1.2739390629518	0.896633109765445	-1.42080305654233	0.155374021875113	0.331748001895247	SLC4A4
ENSG00000080503	3331.27155520456	-1.5144227751394	0.590742547551445	-2.56359184117767	0.0103595289168288	0.0482705494527043	SMARCA2
ENSG00000080546	932.815187502981	-0.348442022853626	0.405756450775849	-0.858746724019714	0.390480266220026	0.602817575600143	SESN1
ENSG00000080561	298.590847070121	1.7309128214576	0.665189091833303	2.60213650931511	0.00926449671742142	0.0445122043725738	MID2
ENSG00000080572	58.0387065391505	6.98476530217382	1.79223028750317	3.89724766447541	9.72921097727639e-05	0.00285981669283458	DNAAF6
ENSG00000080573	833.211485601354	-0.686424162655127	1.09325934890758	-0.627869465137456	0.530089455515372	0.718625510725326	COL5A3
ENSG00000080603	64.5686356388576	0.335683551386472	0.627785941272597	0.534710208237542	0.592850261470889	0.7666531522079	SRCAP
ENSG00000080608	1984.03125492077	-0.443202339548752	0.550280374062361	-0.805411859915844	0.420582050074814	0.629618803410309	PUM3
ENSG00000080618	80.9056779673689	6.69108703449445	1.90254356752984	3.51691658929092	0.000436590954895072	0.00615948221157384	CPB2
ENSG00000080644	35.1583051804509	0.977177390019796	1.43935988389722	0.678897196560726	0.497203002148039	0.692647593736143	CHRNA3
ENSG00000080709	503.356180179545	-1.03227933053075	1.18196333694298	-0.873359856660722	0.382466964364097	0.595887665552948	KCNN2
ENSG00000080802	1888.68899424707	-0.152610652139208	0.420510663602271	-0.362917436699182	0.716666560916799	0.8471053175778	CNOT4
ENSG00000080815	1042.08125604516	-0.625202776694703	0.500786916676269	-1.24844071575229	0.211869706255579	0.406726109882948	PSEN1
ENSG00000080819	351.336172287528	-1.42696383197722	0.706277985222203	-2.02039970356471	0.0433419441564083	0.13500046139635	CPOX
ENSG00000080822	300.695225901738	-0.986084429630089	0.787448516970049	-1.25225257064977	0.21047784547251	0.404843397500328	CLDND1
ENSG00000080823	1198.75993971803	-0.132334287295152	0.777831675948648	-0.170132293897335	0.864906096868253	0.931725004018473	MOK
ENSG00000080824	7862.78171447257	-0.747317756041413	1.18213854161587	-0.632174427728161	0.527272905313827	0.716391354072578	HSP90AA1
ENSG00000080839	332.349207670827	1.14284693291796	0.477720455882425	2.3922922262287	0.0167435052000003	0.0685214613162096	RBL1
ENSG00000080845	1586.54887111606	-0.654506139322531	0.491308654734318	-1.33216895940183	0.182804674108918	0.369234016008821	DLGAP4
ENSG00000080854	2659.7153684501	0.282349158209721	1.03118749753938	0.273809718294164	0.784230854819425	0.88618086594595	IGSF9B
ENSG00000080986	122.811956953593	5.30225324422446	1.12415299207584	4.71666515287514	2.39741770450709e-06	0.000594110258669184	NDC80
ENSG00000081014	517.63704997913	0.200183655370808	0.279451790079644	0.71634415121748	0.473778870889305	0.673398396530341	AP4E1
ENSG00000081019	559.592535785113	0.121005879501547	0.471384558873672	0.256703104129417	0.797407975082879	0.894472444629176	RSBN1
ENSG00000081026	2008.25005314012	-0.239838084093963	0.426789165291646	-0.561959167660852	0.574143839591737	0.75291524249588	MAGI3
ENSG00000081041	30.6372413699026	0.269621901405333	1.53640611088115	0.175488693709179	0.860695654041247	0.928827708679942	CXCL2
ENSG00000081051	38.6642826323114	5.1205582134548	1.71370210021249	2.98800953375728	0.00280800794966112	0.019401272552418	AFP
ENSG00000081052	355.332838646194	2.06381681835185	1.32958334147931	1.55222824622308	0.120607619752485	0.279386041659364	COL4A4
ENSG00000081059	202.274899885759	2.60772067740627	1.04006725344417	2.50726159175845	0.0121670629137062	0.0542598003003086	TCF7
ENSG00000081087	437.443447843331	0.0194190909959202	0.54349662888032	0.035729919863397	0.971497713176907	0.98702319754864	OSTM1
ENSG00000081138	352.533127295036	0.220721118872092	1.24930316592429	0.176675385841027	0.859763375958243	0.928387074254485	CDH7
ENSG00000081148	779.163008982119	3.65844321162066	1.03660387358033	3.52925867331051	0.000416725584876981	0.00600939216852935	IMPG2
ENSG00000081154	444.209705787576	-0.441295722868058	0.693233604536097	-0.636575780487975	0.524401205230997	0.714084849398906	PCNP
ENSG00000081177	398.62510277985	-0.776822066013215	0.513270078611402	-1.51347623480181	0.130158733329315	0.294674014289129	EXD2
ENSG00000081181	121.322671683818	0.0285640121503167	0.869765883359645	0.0328410353829727	0.973801354345066	0.987916750600576	ARG2
ENSG00000081189	3163.24382322478	-4.08139197025184	0.732625017407637	-5.57091537044922	2.53404404563395e-08	3.08530399999628e-05	MEF2C
ENSG00000081237	956.527883029739	0.723049987525832	0.95885895389103	0.754073354158826	0.450805176288473	0.654712978368449	PTPRC
ENSG00000081248	148.491149819674	2.71673233701359	1.70876024686987	1.58988503038395	0.111860722526403	0.26460396718411	CACNA1S
ENSG00000081277	88.3527056511862	4.58080520996166	1.68513853221963	2.71835527013195	0.00656073512014345	0.0349573412907617	PKP1
ENSG00000081307	632.030582701022	-0.956321771393164	0.555930703604526	-1.72021758322143	0.0853928980195249	0.219468026118041	UBA5
ENSG00000081320	309.082997617481	0.55385971107891	0.807429021876268	0.685954673504149	0.492741691570678	0.688892261509705	STK17B
ENSG00000081377	1330.01494425391	0.188293284881185	0.528410412568834	0.356339088712899	0.721586639397201	0.849570555676961	CDC14B
ENSG00000081386	331.253826919699	-0.622296217966708	0.673540608607765	-0.923917890048262	0.355529067876367	0.568149092523433	ZNF510
ENSG00000081479	896.429378273602	4.99985658848289	1.33494922309546	3.74535338272216	0.000180140027795522	0.00395447519616093	LRP2
ENSG00000081692	74.6374272074474	-0.396469144160018	0.709665577170359	-0.558670389144214	0.576386691517105	0.754660022406117	JMJD4
ENSG00000081721	85.8495889915309	-0.281933182391579	0.612929647927884	-0.459976415473952	0.645533149107357	0.803057123973583	DUSP12
ENSG00000081760	526.694750605883	-0.872869461171621	0.611671353669939	-1.42702360660595	0.153573090334444	0.32897093702988	AACS
ENSG00000081791	440.832251045461	-0.529867042552157	0.392795252631175	-1.34896498621812	0.177348212777025	0.361817649172859	DELE1
ENSG00000081800	185.987282069245	7.69689295276926	1.95347293095787	3.94010729854093	8.14451727415039e-05	0.00257523658581278	SLC13A1
ENSG00000081803	2007.70908819432	0.557031982231956	1.13287227097695	0.491698840639459	0.622932257956909	0.787048094476137	CADPS2
ENSG00000081818	59.4909366685086	-1.29775649588527	0.970030460244692	-1.33785128310085	0.18094492063347	0.36692634119971	PCDHB4
ENSG00000081870	244.097088063668	-0.276997377632241	0.509233975850375	-0.543949129022038	0.586476479813615	0.761959876281748	HSPB11
ENSG00000081913	3393.52021653657	-0.333264281031121	0.596350964847472	-0.558839174707061	0.576271484086988	0.754581851324162	PHLPP1
ENSG00000081923	325.829301827569	1.2797579234938	1.08219418425047	1.18255849284586	0.236984170784493	0.438846213634148	ATP8B1
ENSG00000081985	230.028968368028	0.0780807559512892	1.43573571024033	0.0543837945900358	0.956629389790349	0.979410790745352	IL12RB2
ENSG00000082014	548.718896131911	-0.175815993681145	0.661409171367165	-0.265820314099553	0.790377597511855	0.88956463045912	SMARCD3
ENSG00000082068	2613.48066116433	-0.124864740178237	0.260217723039206	-0.479847178431518	0.63133606309499	0.793014544660226	WDR70
ENSG00000082074	1034.61432448637	1.67943622281924	0.969344023386515	1.73254921091063	0.0831758231570263	0.215483944758726	FYB1
ENSG00000082126	125.580955405032	1.85721902200016	1.1683721724918	1.58957827456576	0.111929897375247	0.264707038863532	MPP4
ENSG00000082146	246.214392230713	0.348259314934248	0.518501954010277	0.671664421398391	0.501797356240792	0.696140314618498	STRADB
ENSG00000082153	224.537467357529	-0.632558376504348	0.818405219071838	-0.772915863393123	0.439572175831085	0.645409381363347	BZW1
ENSG00000082175	156.182200528848	5.92050173471612	1.49445527221547	3.96164531972859	7.443505652981e-05	0.00246523092383096	PGR
ENSG00000082212	690.286052085024	-0.41001455783114	0.401979843183935	-1.01998785457391	0.307734220918341	0.519076331121411	ME2
ENSG00000082213	192.702598491906	-0.946231698099102	0.494648710620836	-1.91293675245101	0.0557561498356272	0.161844669069474	C5orf22
ENSG00000082258	813.089972486174	-0.747471675821055	0.567145673914978	-1.31795358794028	0.187519185102559	0.375274289048274	CCNT2
ENSG00000082269	2035.56707872613	-1.2768636433799	0.518193298101754	-2.4640682310198	0.01373699585123	0.0593763255727622	FAM135A
ENSG00000082293	1000.44237252171	0.627450127529401	1.37874508144414	0.455087844717597	0.649046042467046	0.80518466087804	COL19A1
ENSG00000082397	2050.85020069805	-0.511847304921062	0.445279517630506	-1.14949662999275	0.250351255566756	0.454223552037134	EPB41L3
ENSG00000082438	1001.97245526302	2.02447227187603	0.893825365104122	2.26495280947884	0.0235155755509324	0.0870686816146339	COBLL1
ENSG00000082458	677.368388177754	-0.680855846371753	0.673010580265398	-1.01165697291603	0.311702094951773	0.523146467129918	DLG3
ENSG00000082482	588.414193449048	0.7433499848183	1.21028396351662	0.614194690854539	0.539086681286855	0.724847755625174	KCNK2
ENSG00000082497	73.4816895062215	1.17957291775815	1.13256146969875	1.04150895939618	0.297639397231886	0.507535672083629	SERTAD4
ENSG00000082512	402.777941578578	0.0210866907088171	0.56404539167445	0.0373847406965213	0.970178239326124	0.986347876648226	TRAF5
ENSG00000082515	252.824461754932	-0.463187884033734	0.33949243619497	-1.36435406109527	0.172456158838018	0.355342856577458	MRPL22
ENSG00000082516	380.086135478325	0.325153339924933	0.405038822569663	0.802770800739746	0.4221072220139	0.630821178766824	GEMIN5
ENSG00000082556	65.4602531353026	-1.14478404299217	1.8095698428095	-0.632627719532947	0.526976781054273	0.716235667505344	OPRK1
ENSG00000082641	1337.16519926605	-0.84527640885053	0.850523045993875	-0.993831281623634	0.320305014047101	0.532710828068508	NFE2L1
ENSG00000082684	719.94451997702	0.548394638244613	0.8429759272718	0.650546024510371	0.515339582562462	0.706725063187821	SEMA5B
ENSG00000082701	3455.85651359656	-0.360340668769715	0.402568525865301	-0.89510392794663	0.370731534423684	0.584014428304057	GSK3B
ENSG00000082781	830.401019597017	0.829392931463159	0.692083646269565	1.19839984073271	0.230761394449158	0.431305850866438	ITGB5
ENSG00000082805	5028.64849682712	0.268608600685807	0.411848595758851	0.652202298252061	0.514270677543484	0.706301987122486	ERC1
ENSG00000082898	1864.19539938436	0.0617614756161516	0.704210895274873	0.0877030958063272	0.930112659010151	0.964617184291822	XPO1
ENSG00000082996	1604.35008059153	-0.663666959233498	0.528913920629557	-1.25477309888828	0.209561140799944	0.403786543334479	RNF13
ENSG00000083067	5486.74394422228	1.29335209406999	1.34942503893428	0.958446787893774	0.33783751178343	0.551174903839807	TRPM3
ENSG00000083093	182.144836868197	0.326048788454917	0.364618226277157	0.894219665824051	0.371204372176757	0.584344882094764	PALB2
ENSG00000083097	1722.30944395108	-1.16057045350129	0.564907160054836	-2.05444458057255	0.0399326820230996	0.127197771342526	DOP1A
ENSG00000083099	283.402423424397	0.384730808440592	0.426962125300162	0.901088845222791	0.367541083328551	0.580270427710423	LYRM2
ENSG00000083123	1871.70208096416	0.0910381117358887	0.505824067196488	0.179979794635839	0.857168430710165	0.926666228025584	BCKDHB
ENSG00000083168	2260.44536841593	0.395048892437847	0.494631053321776	0.798673859606735	0.424479547997442	0.632545640202657	KAT6A
ENSG00000083223	1221.60753222313	-0.067581908872199	0.723012842590046	-0.0934726257836591	0.925528095924899	0.962546264122239	TUT7
ENSG00000083290	888.036054464259	-0.783130477401256	0.470809033627589	-1.66337181631208	0.0962380311053506	0.238679089137388	ULK2
ENSG00000083307	269.702860557334	6.37943970904953	1.69769321796711	3.75771054601286	0.000171475070576696	0.0038542749831038	GRHL2
ENSG00000083312	1823.60401748226	-0.840055599364671	0.670809918521922	-1.25230050446432	0.210460385140249	0.404843397500328	TNPO1
ENSG00000083444	362.753563689504	0.301717130766734	0.825322145515489	0.365574984757357	0.714682244151277	0.845880966311054	PLOD1
ENSG00000083457	178.834363814726	1.69391530088988	0.93575076596828	1.81022058703535	0.0702615862889306	0.190925975346458	ITGAE
ENSG00000083520	488.238966176779	0.0292036629916472	0.796719945729176	0.036654866177499	0.970760196010728	0.986793987774952	DIS3
ENSG00000083535	1961.89795023033	0.415517608478849	0.382182282917508	1.08722362875345	0.276937990690998	0.484705942403652	PIBF1
ENSG00000083544	1420.23131371349	0.0486310747575622	0.355077157110806	0.136959175727506	0.891063064006469	0.944260177338822	TDRD3
ENSG00000083635	214.309386824492	-0.122781118586997	0.375539324723398	-0.326946102588407	0.743708650684102	0.862882297452536	NUFIP1
ENSG00000083642	2472.31968308344	-0.633793819180388	0.536663785757294	-1.18098861149357	0.237607247498389	0.439231784249975	PDS5B
ENSG00000083720	1142.55978288713	-1.38716891203852	0.406838838107385	-3.4096275529928	0.000650516503634582	0.00774886565590986	OXCT1
ENSG00000083750	441.031250036663	-0.652526103916045	0.482362886720496	-1.35277012780245	0.176129078780981	0.360290159275091	RRAGB
ENSG00000083799	883.122208031652	-1.16169093079678	0.672457393852251	-1.72753090592387	0.0840723595981442	0.217074745535003	CYLD
ENSG00000083807	90.7667509472462	0.723147683839999	0.661959186437508	1.0924354532064	0.274641746970187	0.482516105728171	SLC27A5
ENSG00000083812	84.5619508181382	-1.22904588080184	0.543351171538065	-2.26197337041305	0.0236990486250192	0.087512969020852	ZNF324
ENSG00000083814	132.724001031608	-0.467650539145495	0.539038019757526	-0.867565036239665	0.385632493929095	0.598665701219288	ZNF671
ENSG00000083817	82.4404545817531	-0.193036308529056	0.51551987254394	-0.374449790997344	0.708069704891845	0.841746101032392	ZNF416
ENSG00000083828	801.949458938738	-0.151568347643722	0.601396471172861	-0.252027331234799	0.80101993824765	0.896696874827651	ZNF586
ENSG00000083838	85.0091595841335	-0.229799214004339	0.626005391671645	-0.367088234481013	0.713553203135488	0.84502234663699	ZNF446
ENSG00000083844	478.448263011582	-0.354212136708893	0.531833201354835	-0.666021105501772	0.505397610284197	0.699483910514508	ZNF264
ENSG00000083845	286.010903486148	2.64626987401218	1.24765586956226	2.12099340737332	0.03392235722138	0.112783817225294	RPS5
ENSG00000083857	2707.03286139659	-0.0326554169264662	0.87257717209531	-0.0374241018110193	0.970146855662549	0.986347876648226	FAT1
ENSG00000083896	1579.91745396515	0.0391398743333564	0.699314850904685	0.0559688876658664	0.955366592341833	0.978855977179844	YTHDC1
ENSG00000083937	208.654090415471	-0.671958108723432	0.571215548411138	-1.17636522778925	0.239448960640896	0.441119381478226	CHMP2B
ENSG00000084070	1725.95735983316	-1.84719620969383	0.538719230274865	-3.42886629228245	0.000606108045169559	0.00740280654148254	SMAP2
ENSG00000084072	330.072318547997	-0.0251676970708047	0.40780827273946	-0.0617145329145487	0.950790166438687	0.975945093407407	PPIE
ENSG00000084073	377.786468693488	-0.209322035181624	0.508330886584497	-0.411783034841873	0.680498457245484	0.824536685239894	ZMPSTE24
ENSG00000084090	744.354265859356	-0.557441381766065	0.883560296182412	-0.630903611416895	0.528103550372466	0.716908118997173	STARD7
ENSG00000084092	115.451208618404	0.271917560049709	0.808096327105685	0.336491518311464	0.736500246491461	0.858574018136004	NOA1
ENSG00000084093	445.146655090122	1.58459173461175	0.900310843672516	1.76004959370248	0.0783993981946569	0.206360902156756	REST
ENSG00000084110	33.3727823025682	5.13898031801615	1.59760550521576	3.21667664591712	0.00129684671152043	0.0116395369563936	HAL
ENSG00000084112	1004.7830695111	-0.358194848599406	0.39461341333083	-0.907710778445101	0.364031047799206	0.576666005625845	SSH1
ENSG00000084207	133.239536942743	1.02936856343114	1.17115303266731	0.878936001289895	0.379435977208129	0.592934329047182	GSTP1
ENSG00000084234	4847.32717749047	-1.72381693170274	1.12042020477741	-1.53854502476167	0.123915408526069	0.284558215759088	APLP2
ENSG00000084444	476.376950520619	-1.56787333050152	0.564649538451629	-2.77671940510375	0.0054910560426957	0.0309647457975121	FAM234B
ENSG00000084453	506.80899540887	3.17224514256702	1.73971015293788	1.82343313753156	0.0682378152288361	0.186874557160257	SLCO1A2
ENSG00000084463	532.197834183427	0.22471034340958	0.864328399774751	0.259982598591162	0.794877196494822	0.892747422676321	WBP11
ENSG00000084623	191.622152808679	0.615201600935518	0.975604388896228	0.63058511004808	0.528311837217683	0.717143263871896	EIF3I
ENSG00000084628	196.328586582391	0.67548059773613	1.53509377793184	0.44002562413234	0.659918548641507	0.811709235507835	NKAIN1
ENSG00000084636	1352.30538254183	-0.146271062612186	0.935247798139734	-0.156398189766529	0.875719163974565	0.936543059155463	COL16A1
ENSG00000084652	683.359477234306	0.233475162123077	0.708268223872085	0.329642294054467	0.741670261162507	0.861580772461069	TXLNA
ENSG00000084674	79.2099880145619	2.4642885800416	1.66231026027856	1.48244803568057	0.138221120618325	0.30711019160485	APOB
ENSG00000084676	4686.38354662826	-1.13455507918052	0.51200710141411	-2.21589715464297	0.026698546459568	0.0948135397969099	NCOA1
ENSG00000084693	188.834289078803	0.993692100393833	0.53024731613901	1.87401627532863	0.0609281819088351	0.172688305056579	AGBL5
ENSG00000084710	894.086012348251	-1.40466156597048	0.615333936133708	-2.28276303887334	0.0224443302404181	0.084074800223211	EFR3B
ENSG00000084731	901.531150799211	-2.35364626810266	0.665091829459265	-3.53882902157471	0.000401906077018456	0.00589433742316641	KIF3C
ENSG00000084733	1584.14579053061	-0.238693099791862	0.45509740603795	-0.524487937362485	0.59993920758032	0.771622271025839	RAB10
ENSG00000084734	43.3590871351907	2.03616494528993	1.22947535420494	1.6561250604382	0.0976964952856141	0.241053075529318	GCKR
ENSG00000084754	742.668168053521	0.441209973719192	0.664398948080768	0.664073859529285	0.506643039889318	0.700497027034908	HADHA
ENSG00000084764	743.800003730219	-1.40468343051227	0.493594841844719	-2.84582275062384	0.0044296844108379	0.0264667564090485	MAPRE3
ENSG00000084774	399.82681040248	0.987304492011622	0.634690935906341	1.55556734176729	0.119811009626965	0.278102682517738	CAD
ENSG00000085063	1116.52772540946	-0.704230123537834	1.07073753506209	-0.657705647254628	0.510727292879906	0.703808843409642	CD59
ENSG00000085117	428.741647311533	1.37720835332823	1.10467820052794	1.24670546831651	0.212505513030191	0.40756830865807	CD82
ENSG00000085185	312.626203646952	0.336005839408279	0.517845737003182	0.648853153359481	0.516433297163825	0.707239550128057	BCORL1
ENSG00000085224	3915.7134886231	-0.379657985327822	0.64932039201581	-0.584700542284182	0.558749089369346	0.741330194987085	ATRX
ENSG00000085231	108.787121638857	-0.0978825266016952	0.485887716999138	-0.20145091793269	0.840346004431357	0.917116055817819	AK6
ENSG00000085265	33.8694307043431	2.37430335426761	1.00268003968444	2.36795713517428	0.0178866080761459	0.0716260976775023	FCN1
ENSG00000085274	230.197331018009	0.0124257782855424	0.48981908542282	0.0253680974370696	0.979761357471873	0.990103362711277	MYNN
ENSG00000085276	2456.41777616485	5.05614702712851	1.01557241419283	4.9786179266666	6.40399196944224e-07	0.00028176202114063	MECOM
ENSG00000085365	909.399541420008	-1.01485034129929	0.349681669998602	-2.90221200700439	0.00370537681922674	0.0233679436550137	SCAMP1
ENSG00000085377	810.485682836095	0.00248565221440929	0.383997576560104	0.00647309349365185	0.994835254708753	0.997584402943255	PREP
ENSG00000085382	877.527261398993	-0.743500931347579	0.42884919601239	-1.73371184617098	0.0829692235758608	0.215218335966536	HACE1
ENSG00000085415	296.056277991558	-0.245394673167792	0.490466706910172	-0.50032891062825	0.616843500443084	0.782606708734433	SEH1L
ENSG00000085433	604.63286053962	-2.12907040104585	0.489607882728931	-4.34852149270766	1.37058388659444e-05	0.00117367034106735	WDR47
ENSG00000085449	596.147374955895	-0.160196579082053	0.395043469341503	-0.40551633304832	0.685098015138715	0.827510705775401	WDFY1
ENSG00000085465	62.6826688590218	0.037003482937529	0.83608270297941	0.0442581610714655	0.964698621601627	0.98352404390756	OVGP1
ENSG00000085491	446.054317489814	0.355896640753759	0.622097800891254	0.572091141045476	0.567260230527637	0.747443246277623	SLC25A24
ENSG00000085511	1494.79226032062	-0.245263398810116	0.510453780664676	-0.480481109358719	0.630885332490022	0.792689135408991	MAP3K4
ENSG00000085514	206.508416431528	1.62674422173124	0.828899103027204	1.96253586931177	0.0497001287915686	0.149122020209061	PILRA
ENSG00000085552	79.0753334386645	4.41252090847197	1.33079635544461	3.31569957373213	0.000914140430621779	0.00942348452882741	IGSF9
ENSG00000085563	648.678055295169	3.50072230375319	1.07945535925142	3.24304499834146	0.00118259532055092	0.0110256486175259	ABCB1
ENSG00000085644	82.4275126565585	-0.430935969808996	0.549069242269587	-0.784848133229454	0.432542615155127	0.639718834129085	ZNF213
ENSG00000085662	183.12152716051	0.303108589382072	0.711880727695943	0.425785637382131	0.670264053525908	0.817866900505237	AKR1B1
ENSG00000085719	657.745364214705	-0.327869631190966	0.583199783681152	-0.562190934162314	0.573985937547114	0.752794216606957	CPNE3
ENSG00000085721	308.947729676622	-0.121047693471123	0.620831069743321	-0.194976861453099	0.845411061860545	0.920070277786128	RRN3
ENSG00000085733	1404.42188631434	-0.161859589001502	0.721260070707923	-0.224412241263592	0.822436546429442	0.907987402733987	CTTN
ENSG00000085741	47.9425329526976	2.01440262345291	1.43327915311873	1.40545030538517	0.159887416759529	0.338172434404244	WNT11
ENSG00000085760	252.864398610921	0.333011667529098	0.653445391431393	0.509624326525015	0.610314677737849	0.778716800422633	MTIF2
ENSG00000085788	591.885496356575	-1.26561002915913	0.489138573275877	-2.58742634154374	0.00966958670382274	0.0459777841913889	DDHD2
ENSG00000085831	143.321288360301	2.31550965726828	1.41126820287047	1.64072970152564	0.100853536568861	0.246402443609106	TTC39A
ENSG00000085832	1703.22214687792	-1.22907973276503	0.494123989639701	-2.48739134009914	0.0128683757469794	0.0564844549972842	EPS15
ENSG00000085840	71.8055661274304	5.17850269979006	1.22706956768863	4.22021932264568	2.44064756137368e-05	0.00152922703750156	ORC1
ENSG00000085871	283.192461237216	1.57538150051851	0.705563074081842	2.23280038084273	0.0255621111675228	0.092283326961104	MGST2
ENSG00000085978	997.284703279634	-0.954041535535179	0.460763239544678	-2.07056781803591	0.0383992022216583	0.123434960786829	ATG16L1
ENSG00000085982	828.517182258683	0.195684663971227	0.401731135922151	0.487103553778682	0.62618494811555	0.789530576362288	USP40
ENSG00000085998	410.228436952232	-0.4191708413304	0.639543242161937	-0.655422203998933	0.512195959507582	0.704723777007223	POMGNT1
ENSG00000085999	96.741058839931	3.04995149364884	1.06283991781034	2.86962452438967	0.00410959479831271	0.025142695513109	RAD54L
ENSG00000086015	1381.55805062217	0.857887845197158	0.551462961920509	1.55565813923296	0.119789405712516	0.278102682517738	MAST2
ENSG00000086061	1113.7952021121	-0.384898403718207	1.18008005415331	-0.326162960185244	0.744301063811396	0.863230605639701	DNAJA1
ENSG00000086062	453.350188355799	0.793281919722114	0.686541166272163	1.15547611518992	0.247895508071424	0.45109391159882	B4GALT1
ENSG00000086065	367.058039031061	-0.424019692368889	0.785615414010321	-0.539729344418538	0.589383699903241	0.763842161588063	CHMP5
ENSG00000086102	992.248733692206	-0.440141601444216	0.439548536419735	-1.00134925946816	0.316657985788602	0.528547137631973	NFX1
ENSG00000086159	46.2515724732016	3.44968240849501	0.932017635980842	3.70130593598115	0.000214492671741241	0.00435279093124349	AQP6
ENSG00000086189	89.6048181836441	0.512426249740703	0.509382188210616	1.00597598738342	0.314427121179175	0.526182604100037	DIMT1
ENSG00000086200	496.504888920034	-0.323792369367598	0.390055297626014	-0.830119142947908	0.406471424878962	0.616907359072731	IPO11
ENSG00000086205	149.407894541726	1.71737116839023	1.73775768399461	0.988268493477462	0.323021171369395	0.535665982578005	FOLH1
ENSG00000086232	577.555080348623	0.461948445453665	0.684183037769357	0.675182546120635	0.499559794264774	0.694480469620253	EIF2AK1
ENSG00000086289	511.797639792925	-1.33850402569033	0.504567399072333	-2.65277548282196	0.00798329529350726	0.0399165321506471	EPDR1
ENSG00000086300	599.638598381735	-1.86327151825946	0.670480543199272	-2.77900908111167	0.00545250007688256	0.0308403307138552	SNX10
ENSG00000086475	235.531289768083	0.720266006713051	0.490457581299756	1.46855922749585	0.141952380602651	0.31257941417125	SEPHS1
ENSG00000086504	83.3623690617562	-1.0536439109288	0.990690008188805	-1.06354551092635	0.287534637776647	0.496652921365126	MRPL28
ENSG00000086544	330.815546302325	-0.0104495259992062	0.802741029915708	-0.0130173064659514	0.98961398546723	0.994623710818769	ITPKC
ENSG00000086570	283.271077222376	5.55984169763066	1.79971139176377	3.08929627443311	0.00200631253068167	0.0154354877114604	FAT2
ENSG00000086589	230.102446952991	-0.0494040702697161	0.652868498242415	-0.0756723144135712	0.939679802717793	0.970563934040047	RBM22
ENSG00000086598	577.231173944549	-0.218177384277135	1.15733790633095	-0.188516580234387	0.850471719377922	0.923245560660194	TMED2
ENSG00000086619	399.377161633923	-1.12745128101538	0.47695346257538	-2.36386014460937	0.0180856385586224	0.072143695940153	ERO1B
ENSG00000086666	1202.37143741703	0.48007542358643	0.434766321536558	1.10421483865112	0.269499954313623	0.476894536646535	ZFAND6
ENSG00000086696	122.010572440629	6.94485694398217	1.99117405447834	3.48782012720712	0.000486975568273031	0.00653653523329297	HSD17B2
ENSG00000086712	395.869169964722	0.165164446092038	0.370939042293625	0.445260345394697	0.65613162145613	0.809656050637097	TXLNG
ENSG00000086717	195.843597529091	1.04962380296826	1.31407710764071	0.79875358673035	0.424433307929636	0.632545640202657	PPEF1
ENSG00000086730	125.733359406079	1.64925223987795	0.891935361828377	1.8490714803561	0.0644474918824114	0.179828590559491	LAT2
ENSG00000086758	4403.15729261677	-0.0215526818618454	0.779725306917135	-0.0276413778937868	0.97794817947502	0.989445187637893	HUWE1
ENSG00000086827	245.898697049034	-0.0946797775574313	0.343404518971754	-0.275709177738628	0.782771445943814	0.885433612822493	ZW10
ENSG00000086848	61.1507727395559	-0.919481574014727	0.635604551823221	-1.44662521905674	0.148001919016856	0.320877718950468	ALG9
ENSG00000086967	51.4288083256852	3.81272367091785	1.71991498524132	2.21680937932109	0.0266361203133014	0.0946894158430049	MYBPC2
ENSG00000086991	460.954626234414	3.16579567094926	0.932434036124105	3.39519531495083	0.000685796579714733	0.00797950586545177	NOX4
ENSG00000087008	569.377782886051	-0.421655610125441	0.425149154026638	-0.991782780541583	0.321303499286098	0.533802125953018	ACOX3
ENSG00000087053	854.286673472412	0.0608922484335705	0.423668019211762	0.143726327389216	0.885716580791113	0.941851985476364	MTMR2
ENSG00000087074	354.227625931538	0.0265836850941379	0.905919679215576	0.029344417285599	0.976589902269275	0.988927816822506	PPP1R15A
ENSG00000087076	226.396706768091	0.234893812891296	0.937015565090413	0.250682935953824	0.802059254639961	0.897207796532497	HSD17B14
ENSG00000087077	221.439943058259	2.69600797836838	1.13873063563987	2.36755549906976	0.017906034227295	0.0716761288784812	TRIP6
ENSG00000087085	122.899593976557	-1.22953632111603	1.10077345332996	-1.11697490287084	0.264005056133187	0.470310178823068	ACHE
ENSG00000087086	452.530157318941	0.207143510806701	1.29068294617937	0.160491398309616	0.872493996955469	0.935522533093339	FTL
ENSG00000087087	932.945369414124	0.806239961663779	0.800343949729561	1.00736684763621	0.313758516683078	0.525488974365382	SRRT
ENSG00000087088	103.379019326505	0.209862197254881	0.787685323393919	0.266428979977236	0.789908848745564	0.889394903599863	BAX
ENSG00000087095	1852.13580910616	-0.224360951778777	0.592359756520559	-0.378757924232805	0.704867635015081	0.839366494303882	NLK
ENSG00000087116	618.379806876438	3.78678609426262	1.41310999214609	2.6797532501427	0.00736764479818301	0.0378711227396536	ADAMTS2
ENSG00000087128	65.3586113098778	6.49979843418194	2.14996050283969	3.02321760125218	0.00250102334565664	0.0179953589995942	TMPRSS11E
ENSG00000087152	224.252767196804	-1.1130675690598	0.925026853954432	-1.20328135805086	0.228867460517778	0.428729976994938	ATXN7L3
ENSG00000087157	417.644138298295	0.405587975098127	0.444527269606952	0.912402911652069	0.361556657356852	0.573933378174741	PGS1
ENSG00000087191	364.016766961184	-0.365278367170727	0.816288068315592	-0.44748708372582	0.654523411682647	0.808757569080833	PSMC5
ENSG00000087206	1033.38467727321	-0.163179395753614	0.288240285414996	-0.566122794107962	0.571310309044269	0.750746156389446	UIMC1
ENSG00000087237	29.6840004994861	5.47946021643141	1.75392755089043	3.12410864043364	0.00178344594560412	0.0143406366394489	CETP
ENSG00000087245	407.267439272887	2.96851931490952	1.17505065083708	2.52629051589804	0.0115274112870603	0.0521152903378051	MMP2
ENSG00000087250	190.359914072681	-2.51433589110956	1.46979427748974	-1.71067198288715	0.0871416825133686	0.22260689965336	MT3
ENSG00000087253	660.349387793086	-0.00391873091362143	1.0270570839474	-0.00381549475182056	0.996955683032228	0.998534629239392	LPCAT2
ENSG00000087258	2555.53972907863	-1.73546108607199	0.925260623806985	-1.87564567368212	0.0607039503076753	0.17226526532351	GNAO1
ENSG00000087263	252.162637139321	0.395812533067778	0.686430802975367	0.576624084105942	0.564193425994477	0.745462109287981	OGFOD1
ENSG00000087266	764.264680193055	0.954195671428103	0.856697487899211	1.1138070146184	0.265361987026498	0.471817830318425	SH3BP2
ENSG00000087269	455.590693485901	0.904883583973397	0.687497770949315	1.31619857141342	0.188107403083265	0.3760698400836	NOP14
ENSG00000087274	2553.23237764889	-0.928299135401455	0.53931013977002	-1.72127142982573	0.0852015813345527	0.219139738857863	ADD1
ENSG00000087299	348.599119525023	-0.719547488743189	0.418394574922052	-1.71978207145072	0.0854720627425925	0.219589611809426	L2HGDH
ENSG00000087301	742.236006107943	-0.685824096405046	0.508852211959697	-1.34778641083979	0.177727089871724	0.362376108406369	TXNDC16
ENSG00000087302	282.99426345061	0.508327358402347	0.820541708243017	0.61950215728924	0.53558560118454	0.722574439211305	RTRAF
ENSG00000087303	658.512703591712	1.74769709606207	1.0723738925952	1.62974603179917	0.103155184184558	0.250447778780616	NID2
ENSG00000087338	367.335515565065	-0.53900645858155	0.356834542962673	-1.51052208708934	0.130910257859086	0.295857182761535	GMCL1
ENSG00000087365	1579.63179898357	-0.318138537753863	0.973606308117228	-0.326763020228457	0.743847130945699	0.862994547847066	SF3B2
ENSG00000087448	653.462980480025	-1.50516886413444	0.632013836281928	-2.38154416521827	0.017240223302477	0.0699116845166656	KLHL42
ENSG00000087460	3653.21782231038	-0.876097995048321	0.929299974132373	-0.94275047824711	0.345808547273729	0.559019304961964	GNAS
ENSG00000087470	910.932596641812	-1.09141988579426	0.529581973265654	-2.06090830294704	0.0393117890273479	0.125704110916426	DNM1L
ENSG00000087494	43.6422324763524	-0.69652397841661	1.10030940544199	-0.633025560784712	0.526716951221877	0.716059419782867	PTHLH
ENSG00000087495	2545.13206233429	-1.25602428109406	1.19437067089275	-1.05162016424535	0.292973852664447	0.502770988308412	PHACTR3
ENSG00000087502	530.383516801914	-0.847444738661506	0.577393796532014	-1.46770669125906	0.142183912396814	0.312822760341921	ERGIC2
ENSG00000087510	33.2802097060718	4.68070275459359	1.97664335724175	2.36800570899403	0.0178842599318907	0.0716260976775023	TFAP2C
ENSG00000087586	74.007613356248	3.52809351700007	0.972786550473897	3.62679101112298	0.000286965368733347	0.00502468828114892	AURKA
ENSG00000087589	171.657711607169	1.47852809689693	0.829319378064776	1.78282111331715	0.0746154277212704	0.199247472862623	CASS4
ENSG00000087842	287.108559813659	-0.271991802005841	0.814085370395773	-0.334107222530741	0.73829865014779	0.859238862366813	PIR
ENSG00000087884	1521.30984162315	0.476179520560028	0.808242054108453	0.589154595630745	0.555757572221898	0.73883065483617	AAMDC
ENSG00000087903	1796.70574897681	1.75101669447281	0.933509392870107	1.87573548573437	0.0606916106256396	0.172253886374911	RFX2
ENSG00000087995	142.750504205149	0.373176316576741	0.459574718438161	0.812003579842163	0.416789577360173	0.626229141192401	METTL2A
ENSG00000088002	72.2368966565034	5.39095706311794	1.75664990207411	3.06888530079484	0.00214859065650845	0.0161039167038559	SULT2B1
ENSG00000088035	382.590915786704	-0.213569757753963	0.451519583118612	-0.473002203534236	0.636211607088206	0.796781474273515	ALG6
ENSG00000088038	503.910333460893	0.184565186082589	0.686307831612326	0.26892478503268	0.787987563627686	0.88843546307491	CNOT3
ENSG00000088053	40.4422582019788	-0.0921352774613609	1.11888486989775	-0.0823456281697514	0.93437187156356	0.967254502005549	GP6
ENSG00000088179	2082.36135449359	-0.672684625835883	0.470024337852933	-1.43116977497102	0.152381563736528	0.327216859450432	PTPN4
ENSG00000088205	410.892436745665	0.351245631454986	0.80194906599526	0.437989950171052	0.661393568625766	0.812200720200106	DDX18
ENSG00000088247	889.5147285016	0.0444029024468483	0.952821588757241	0.0466014865435225	0.962830847228979	0.98226425790573	KHSRP
ENSG00000088256	346.016599751395	-0.189153708182206	0.681277721401652	-0.277645521407986	0.781284484388228	0.884483657961935	GNA11
ENSG00000088280	534.868064762472	0.0247982472799107	0.675683167542827	0.0367009990349344	0.970723412066543	0.986793987774952	ASAP3
ENSG00000088298	201.325134354594	0.627763427727706	0.476639703043597	1.31706071424412	0.18781827412363	0.375666842844587	EDEM2
ENSG00000088305	127.063107270639	0.242255799174142	0.711059701055107	0.340696848400592	0.733331811495022	0.856658486606347	DNMT3B
ENSG00000088325	257.904451639962	2.81731012828272	0.991855664362798	2.84044365476569	0.00450508307558672	0.0267626006664918	TPX2
ENSG00000088356	73.7494288034089	-0.173516661116765	0.489304874341918	-0.354618705464836	0.722875260844069	0.850288481058745	PDRG1
ENSG00000088367	1259.42979213686	-1.29630206478202	0.662345788186182	-1.95713792992013	0.0503312540341346	0.150603948594156	EPB41L1
ENSG00000088386	87.6620006602936	4.75135008951353	1.63855332221424	2.89972259376511	0.0037349304687054	0.0234827081673332	SLC15A1
ENSG00000088387	3128.07439452009	-0.275673125303371	0.907561847127924	-0.303751337912416	0.761317342709039	0.87370449691327	DOCK9
ENSG00000088448	2577.57205914145	-0.879997383920291	0.814823421691461	-1.07998538148736	0.280148689954896	0.487974400815288	ANKRD10
ENSG00000088451	116.885605408463	0.777391155397171	0.461181936746529	1.68564961776557	0.0918633063171411	0.231099916220458	TGDS
ENSG00000088538	5477.17592127372	-1.4277752911609	0.684092758479663	-2.08710774008778	0.0368783965689796	0.119944543667919	DOCK3
ENSG00000088543	79.8438172018284	-0.145719179967927	0.5440563329007	-0.267838404142837	0.788823708113326	0.88884511007386	C3orf18
ENSG00000088682	301.742179994425	-0.132315730903193	0.646058197530746	-0.204804662194377	0.837724744321169	0.915850382649614	COQ9
ENSG00000088726	51.966155874839	4.70651497564365	1.75428646139203	2.68286570022836	0.00729942966743646	0.0376499577597038	TMEM40
ENSG00000088727	250.626374038686	0.686663102144686	0.965721260078731	0.711036538730342	0.477061593773245	0.67606611140604	KIF9
ENSG00000088756	577.77004196226	2.00744488262408	1.13911786565146	1.76228021976991	0.0780219641861513	0.205556911377937	ARHGAP28
ENSG00000088766	626.409666085784	-0.941162533372205	0.50017307592647	-1.88167372189895	0.0598803297748561	0.170701039345775	CRLS1
ENSG00000088808	642.560251052974	-1.00503559029432	0.641745718442966	-1.5660962923645	0.117326075965844	0.273990505352647	PPP1R13B
ENSG00000088812	1756.31894725624	-1.15536844946619	0.1906231820388	-6.06100704598992	1.35271905823205e-09	3.10809748946451e-06	ATRN
ENSG00000088826	445.227724717063	0.551277587288171	0.852362758132617	0.646764047382745	0.517784664285285	0.708115078049066	SMOX
ENSG00000088827	46.7249719166145	2.01750064823675	1.0949850934122	1.84249142785113	0.0654032992602399	0.181710980169623	SIGLEC1
ENSG00000088833	479.188177579612	-0.813664518651442	0.452941322112055	-1.79640160640973	0.0724306685661416	0.195126862334451	NSFL1C
ENSG00000088836	67.6669866009725	1.13087809526461	1.6583893607392	0.68191350115786	0.495293647769556	0.690821266232786	SLC4A11
ENSG00000088854	2221.44089821241	-1.17268362307195	0.396842875544398	-2.95503257167773	0.00312636042554262	0.0208750426993206	DNAAF9
ENSG00000088876	48.8972502209978	0.683105845923546	1.06203139453466	0.643206829326226	0.520089902518735	0.710225126737431	ZNF343
ENSG00000088881	473.988426947348	0.551010624148059	0.780986700782487	0.705531379210414	0.480479611195322	0.679214320990919	EBF4
ENSG00000088882	81.5047170106122	2.57744903517949	1.26116270256055	2.04370857935021	0.040982345157248	0.129682313007916	CPXM1
ENSG00000088888	541.248189162387	0.184857094439261	0.594648778383615	0.310867693938164	0.755901204968089	0.870241677849634	MAVS
ENSG00000088899	415.847770783644	-2.11122736196916	1.00832737132452	-2.09379158198977	0.0362785503841124	0.118515662463359	LZTS3
ENSG00000088926	46.9294529448689	4.02151374295472	1.36887613603086	2.93782149977085	0.00330527267967172	0.0216228199123478	F11
ENSG00000088930	1441.61199602762	0.245261035866914	0.583034982933861	0.420662641258245	0.674001444853182	0.820104494152336	XRN2
ENSG00000088970	1133.65076029573	-0.27861220462957	0.414700607318108	-0.671839393801159	0.501685946852774	0.696079152909857	KIZ
ENSG00000088986	399.089917085073	-0.549984305558827	0.687041069943792	-0.80051154089496	0.423414479662937	0.631787109371822	DYNLL1
ENSG00000088992	294.500059131604	-0.128717472078189	1.36078089513731	-0.0945908871429303	0.924639788386164	0.962120772668686	TESC
ENSG00000089006	335.496118674329	-0.0265531263769418	0.739474651310063	-0.0359080954700744	0.97135564078019	0.98702319754864	SNX5
ENSG00000089009	145.256980605298	1.23287557170896	0.847040629792463	1.45550936796388	0.145528298669236	0.317129771218597	RPL6
ENSG00000089012	47.3905892760779	5.96613038777189	1.73354762681055	3.44157281605733	0.000578342789676122	0.00719587878923738	SIRPG
ENSG00000089022	775.893841808899	-0.117075099863913	0.506051692241812	-0.231350080750189	0.817042842970842	0.904912910384771	MAPKAPK5
ENSG00000089041	722.795299505615	-1.14662912351715	0.940136333443887	-1.21964132512233	0.222600873384004	0.420841420799764	P2RX7
ENSG00000089048	751.950934401159	0.29206098814082	0.412222485564478	0.708503292198836	0.478632768451614	0.677457017030179	ESF1
ENSG00000089050	76.4133183452248	0.559735146241561	0.799586400875612	0.700030847984165	0.483908039845362	0.682168815594944	RBBP9
ENSG00000089053	824.187018821149	-0.249864413711753	0.391812296957636	-0.637714578260847	0.52365949397455	0.713544720341309	ANAPC5
ENSG00000089057	1657.42802887655	-1.57158671774546	0.317543273892082	-4.94920487051339	7.4517277942613e-07	0.000308188558115059	SLC23A2
ENSG00000089060	274.820663782986	0.00873204598390546	0.650211895770939	0.0134295389559924	0.989285100285803	0.994546626329272	SLC8B1
ENSG00000089063	337.85187535207	0.33924867238637	0.350251339196414	0.968586367620213	0.33275160777633	0.545718970355042	TMEM230
ENSG00000089091	475.141387434213	0.0685282849350594	0.619234594120834	0.110666111980312	0.911881119592699	0.95655500775358	DZANK1
ENSG00000089094	769.670817842054	0.430578459430595	0.516701608517825	0.83332130640298	0.40466354303025	0.615161170794865	KDM2B
ENSG00000089101	1279.79297333193	2.4612897828912	1.14854650618297	2.14296048931527	0.0321162711159243	0.108359009692641	CFAP61
ENSG00000089123	1440.41857084797	-0.327362605521164	0.374922868190186	-0.873146541050955	0.382583208881039	0.595894554402682	TASP1
ENSG00000089127	158.221981127787	3.10461790239801	1.05605556336301	2.93982439002675	0.00328398313019575	0.0215380549157367	OAS1
ENSG00000089154	973.917361520543	0.710330814084297	0.532720133558037	1.33340335635524	0.182399471561855	0.368811838508615	GCN1
ENSG00000089157	406.502899227435	2.78376258233101	1.42338655475167	1.95573196405292	0.0504967372582652	0.150920946634436	RPLP0
ENSG00000089159	572.47645428803	2.20469868883917	0.709999204483504	3.10521290012289	0.0019014210976808	0.0149220064056703	PXN
ENSG00000089163	35.8371125631688	2.249084032865	1.20680316626512	1.8636709744685	0.0623679238771943	0.175547614799391	SIRT4
ENSG00000089169	1855.1622599074	-0.704439386874617	1.29410985492718	-0.544342803814177	0.586205596975904	0.761856940612454	RPH3A
ENSG00000089177	1892.28296669866	-0.241169202335051	0.4092941867838	-0.589231926869372	0.555705702652148	0.738809195393067	KIF16B
ENSG00000089195	164.542213573904	-0.0345707032633907	0.422930704285906	-0.0817408216359258	0.934852815984732	0.967461784693638	TRMT6
ENSG00000089199	1312.7388152279	-2.55959443903978	0.961472682705436	-2.66216033495354	0.00776408856645164	0.0391746786458515	CHGB
ENSG00000089220	461.424606759944	-1.31563237975941	0.895347629533978	-1.46940957496496	0.1417217318159	0.312204505403324	PEBP1
ENSG00000089225	108.964576785714	6.07854764373677	1.74174750201076	3.48991322606716	0.000483177409947467	0.00651041787318371	TBX5
ENSG00000089234	334.382641311278	-0.131921897226844	0.307310051574415	-0.429279473778939	0.667719852720672	0.816062578865885	BRAP
ENSG00000089248	285.430607147438	-0.371287893725742	0.829134655240912	-0.447801682608311	0.654296328967361	0.808641751536939	ERP29
ENSG00000089250	769.571307657457	1.70557689344041	1.52584312888699	1.11779308183832	0.263655376899029	0.470011167146123	NOS1
ENSG00000089280	1208.63014674706	0.0939945254447843	0.664933593563236	0.141359267082729	0.887586131243836	0.942604437550908	FUS
ENSG00000089289	393.089924459962	0.638661191867586	0.518602784320275	1.23150359230074	0.218134573934954	0.414634144167747	IGBP1
ENSG00000089327	68.346177597728	0.923559234729414	1.07615160312298	0.858205509381073	0.390778994371398	0.602971276986773	FXYD5
ENSG00000089335	326.824264738643	-0.522217782718562	0.796003542971843	-0.656049570795734	0.511792229953401	0.704429680724599	ZNF302
ENSG00000089351	418.986181822137	0.19335848230591	0.487630051417629	0.396527001860902	0.691716292266605	0.831241353311316	GRAMD1A
ENSG00000089356	15.3650618453388	2.51934152842408	1.4189364395857	1.77551401045115	0.0758130542778165	0.201456971139934	FXYD3
ENSG00000089472	484.264071219935	0.897549448034805	1.13906982312848	0.787967014673135	0.430716000236959	0.638375224143713	HEPH
ENSG00000089486	307.571193971158	-0.743910610350567	0.519027679794984	-1.43327733627696	0.151778596136404	0.32636264838356	CDIP1
ENSG00000089558	63.0762908208409	-1.43024465460482	1.53107728587409	-0.934142690117892	0.350230293417287	0.563173579904827	KCNH4
ENSG00000089597	833.093487013747	-0.120774600206427	0.961636584377503	-0.125592767754991	0.900054288118628	0.949554748431463	GANAB
ENSG00000089639	173.470613432011	-0.377703970598215	0.705976181935136	-0.535009509191797	0.592643281772385	0.766577589604499	GMIP
ENSG00000089682	567.816775490129	-0.0133763721452164	0.503245186696055	-0.0265802286814427	0.978794542914678	0.989543869947222	RBM41
ENSG00000089685	75.8519578375647	6.98098776172061	1.6740640825597	4.17008394986077	3.04487454585716e-05	0.00171100436776577	BIRC5
ENSG00000089693	306.787458208553	-0.806519276659985	0.710686648399076	-1.13484512263849	0.256440216430524	0.461043925888263	MLF2
ENSG00000089723	56.441858338785	-0.256223345913115	0.992624400315411	-0.258127188724858	0.796308748849829	0.893858559665794	OTUB2
ENSG00000089737	1353.81868501018	-1.20952259288302	0.855570495097323	-1.41370302016485	0.157449118224662	0.335106043203765	DDX24
ENSG00000089775	407.386531245085	-0.453353416275418	0.421601753300907	-1.07531198038413	0.282235074214932	0.490366249343857	ZBTB25
ENSG00000089818	212.953942784475	-1.87756236427932	0.590873693824379	-3.17760357907789	0.00148497636669682	0.0127524195543703	NECAP1
ENSG00000089820	163.887820271433	1.19302619671755	0.770314045268655	1.54875301060034	0.121441105264801	0.280841044036102	ARHGAP4
ENSG00000089847	257.422556479199	-2.32089357161068	1.10462085499494	-2.10107709004037	0.0356341996322327	0.116815127433302	ANKRD24
ENSG00000089876	521.994878880819	-0.234449636280958	0.382730537318932	-0.612571021699242	0.540160024003996	0.725511115639038	DHX32
ENSG00000089902	957.161260310214	0.375736217299694	0.367308407161777	1.02294477875701	0.306333955860318	0.517666084271922	RCOR1
ENSG00000089916	1455.87390022822	-0.321232084923709	0.384185581468181	-0.836137794906584	0.403077388213088	0.613652161588636	GPATCH2L
ENSG00000090006	571.109299397694	-0.129086412290959	1.04272104329208	-0.123797647627219	0.901475494408659	0.950181545893097	LTBP4
ENSG00000090013	84.2109886620076	0.309890833491863	0.780647981901927	0.396966162311548	0.691392413407928	0.831134800306955	BLVRB
ENSG00000090020	332.736584340194	-0.437593623249512	0.442203852808974	-0.989574424713453	0.322382175828736	0.534992457584659	SLC9A1
ENSG00000090054	863.541529209141	-0.258439580331874	0.381182031843661	-0.677995180103009	0.49777474925878	0.693210589260039	SPTLC1
ENSG00000090060	1328.75871104652	-0.0445902190876243	0.714473324525016	-0.0624099144880853	0.950236399733074	0.975937416446154	PAPOLA
ENSG00000090061	441.37150648789	0.415764796514068	0.334965683158578	1.24121609292507	0.214525931392103	0.409960422812799	CCNK
ENSG00000090097	587.546699114569	1.87119002274255	0.917503317890323	2.03943679140595	0.0414064536417484	0.130644500283447	PCBP4
ENSG00000090104	317.671593719845	-0.344384505304852	1.34466609909527	-0.256111539910588	0.797864711530419	0.894742102480344	RGS1
ENSG00000090238	187.62736986004	-0.748571256457947	0.855223441052696	-0.875293193012261	0.381414396919733	0.595040989355199	YPEL3
ENSG00000090263	120.657187189158	1.08139691917897	0.669895100935565	1.6142779931794	0.106467141313143	0.256003955257499	MRPS33
ENSG00000090266	187.365590981092	0.601725021504094	0.466223316535893	1.29063691188806	0.196829610265298	0.387383602424679	NDUFB2
ENSG00000090273	564.336673476103	0.148204920950111	0.66438397269643	0.223071186303028	0.823480103343081	0.90873285965268	NUDC
ENSG00000090316	724.470929686272	0.313280717107962	0.653320332035639	0.4795208441345	0.63156814319611	0.793209695302299	MAEA
ENSG00000090339	194.748874098827	2.30289605719358	1.18677071183817	1.94047260706886	0.0523222801085836	0.154722212264465	ICAM1
ENSG00000090372	577.060035517698	-0.697017266155813	0.691158716148021	-1.00847641774735	0.313225803281533	0.524854650854711	STRN4
ENSG00000090376	583.562572877024	0.730428573779001	0.938239550940055	0.778509681293183	0.436268601486477	0.642748192323151	IRAK3
ENSG00000090382	42.3299936756017	3.42558168174237	1.34658688716658	2.54389947978055	0.0109622626358185	0.0503193405207749	LYZ
ENSG00000090402	99.5710845224531	3.80692660212464	1.72252911901638	2.21007967882628	0.0270996329195211	0.0958264892515008	SI
ENSG00000090432	140.938789838685	-1.21023972130464	0.782886199303914	-1.54586927497342	0.122136142256384	0.281807075379266	MUL1
ENSG00000090447	94.6824542095481	1.29544796176507	0.787790263461743	1.64440717516938	0.100092123999216	0.245066025568993	TFAP4
ENSG00000090470	338.009912516357	-0.382646124559414	0.537311452529352	-0.71214957871852	0.476372155919947	0.675598368580247	PDCD7
ENSG00000090487	208.756587295773	0.264370974545842	0.330135545618503	0.800795243210019	0.423250193267068	0.631787109371822	SPG21
ENSG00000090512	29.3135167637432	3.34435324638216	1.70057050248626	1.96660664259004	0.0492285770817368	0.148158600709247	FETUB
ENSG00000090520	490.235461593581	-0.70699462560773	0.851264624066515	-0.830522737137128	0.406243297967226	0.61670130367525	DNAJB11
ENSG00000090530	1007.64530138552	0.203420327650271	0.901164452706612	0.225730527917858	0.82141101297679	0.907388244720895	P3H2
ENSG00000090534	12.6843406510627	-0.952606895342858	1.49746575400461	-0.636146030582232	0.524681245795714	0.714372101778349	THPO
ENSG00000090565	1228.89289345111	0.0775735221975064	0.720400101631822	0.107681164982889	0.914248610793111	0.957290305903247	RAB11FIP3
ENSG00000090581	401.097261515638	-1.05371306654837	0.845611919087768	-1.2460953337615	0.212729397731025	0.407808585860746	GNPTG
ENSG00000090612	195.906218955561	-0.0976112343997385	0.683536225053871	-0.142803308474317	0.886445524079808	0.942312599210731	ZNF268
ENSG00000090615	1032.38247475913	-0.719606521766499	0.624701695859257	-1.15192023094591	0.249353853972957	0.452632403994626	GOLGA3
ENSG00000090621	600.281567803576	0.690884575924582	0.883381305749998	0.782091008070423	0.434161090836404	0.640887465597789	PABPC4
ENSG00000090661	754.232849918251	-0.248591773500125	0.872365160707471	-0.284962977313907	0.775672506252604	0.881060308424412	CERS4
ENSG00000090674	104.301540087527	-1.02288741604831	0.464578948174694	-2.20175154312778	0.0276828636562559	0.0971743231281133	MCOLN1
ENSG00000090686	1321.95267405283	-0.650193414440788	0.395853740183556	-1.64250921095073	0.100484518853182	0.245733132138711	USP48
ENSG00000090776	136.419125204188	1.34812854063769	1.09730569279306	1.22858064939606	0.219229074301919	0.416102618401963	EFNB1
ENSG00000090857	590.139203183307	-0.0110977997455989	0.430613407149587	-0.0257720720287369	0.979439137739976	0.98987448948365	PDPR
ENSG00000090861	911.724628069384	-1.54554780484495	0.851611984973571	-1.81484975800676	0.069547001337076	0.189331548268746	AARS1
ENSG00000090863	2652.86018083844	-0.824692779118058	0.738537783327274	-1.1166561789197	0.264141361204285	0.470512465185926	GLG1
ENSG00000090889	248.901261605612	5.06064083493344	0.917533769857566	5.51548182877131	3.47825683475558e-08	3.59634365429553e-05	KIF4A
ENSG00000090905	3732.19771519485	-0.406643565825119	0.614467561457571	-0.661781990347097	0.508110949755481	0.701510637601388	TNRC6A
ENSG00000090924	241.872823162051	1.33249506955656	0.712334723842625	1.8706024358444	0.0614002067377599	0.173692869374848	PLEKHG2
ENSG00000090932	71.3018264519103	0.598921678822726	1.59794870918292	0.374806572564506	0.707804325825391	0.841478995845881	DLL3
ENSG00000090971	89.9924586317372	-1.76552510323877	0.938770053818647	-1.88067897570563	0.060015601312318	0.170921721462254	NAT14
ENSG00000090975	950.282185873309	-1.08632114346531	0.512142931396829	-2.12112884288465	0.0339109613161831	0.112776579134344	PITPNM2
ENSG00000090989	907.68294833853	-0.830027847441881	0.581659782453536	-1.42699886167252	0.153580222742224	0.32897093702988	EXOC1
ENSG00000091039	1919.68376928372	-0.612917794314611	0.373395321855564	-1.64147154085583	0.10069956996123	0.246171699636869	OSBPL8
ENSG00000091073	107.73691480135	0.921447704500802	0.536489040622708	1.7175517759529	0.0858784028130209	0.220414483277952	DTX2
ENSG00000091106	68.6817570588743	3.10775256659664	1.35253632970022	2.29772206361766	0.0215776129765631	0.0817971510068465	NLRC4
ENSG00000091127	474.201063640221	0.395220779789115	0.521622147649953	0.757676378523593	0.448644743421902	0.653254798565098	PUS7
ENSG00000091128	256.97400232443	4.50441056570554	1.32516172129962	3.39914026590501	0.000675980392446747	0.00791092163860005	LAMB4
ENSG00000091129	11402.113553398	-2.50941108306857	0.931310463308405	-2.69449467383207	0.00704954533043232	0.0367798051121188	NRCAM
ENSG00000091136	1449.28236545529	1.58551005507678	1.27342357418869	1.24507672640419	0.213103548196051	0.408197253062015	LAMB1
ENSG00000091137	185.344937406676	-0.27609152367835	1.54255372494898	-0.178983408624865	0.857950729325253	0.927092827651745	SLC26A4
ENSG00000091138	1276.8989107566	-0.0469664235877812	1.06249196400732	-0.0442040271162536	0.964741772018534	0.98352404390756	SLC26A3
ENSG00000091140	645.449501018476	-0.465683516240515	0.684198493699825	-0.680626339473968	0.496107956106354	0.691494771119122	DLD
ENSG00000091157	2807.93798240782	-0.801413660521323	0.345850228618938	-2.31722749966527	0.0204913422666296	0.0792186327783949	WDR7
ENSG00000091164	559.865396472454	-0.815290963295214	0.528018310378559	-1.54405812690605	0.122574251648486	0.282513703727044	TXNL1
ENSG00000091181	158.497561932304	4.93270749269338	1.44203162468384	3.42066526715381	0.000624681675151902	0.00755426453828432	IL5RA
ENSG00000091262	119.103468947671	4.30412280174367	1.24788614158477	3.44913102110229	0.00056239375009003	0.00712436972637042	ABCC6
ENSG00000091317	283.008832445616	0.127646998215302	0.774662606976737	0.164777539364483	0.869119083355342	0.933734947656882	CMTM6
ENSG00000091409	849.785644304548	1.02200848943378	0.870617263000274	1.17388952972491	0.240439276803112	0.44223461754083	ITGA6
ENSG00000091428	2354.88593788591	-1.44059956387581	0.784376388859824	-1.8366177059076	0.0662663516069414	0.183418804026227	RAPGEF4
ENSG00000091436	870.987535140758	2.41160522890319	0.512492763608249	4.70563762095699	2.53073713050304e-06	0.000601530035881291	MAP3K20
ENSG00000091482	53.2171728767423	5.0747532426819	1.89488693853211	2.6781298342861	0.00740345143256369	0.0379985038902915	SMPX
ENSG00000091483	259.469027343514	0.358343631469805	0.849166744319069	0.421994424377928	0.673029087158829	0.819441347475671	FH
ENSG00000091490	1280.82847935056	0.62084434042297	0.7879984167483	0.787875111456318	0.430769760515565	0.638375224143713	SEL1L3
ENSG00000091513	930.796848551115	-1.70303695952375	1.24914680144282	-1.36336014114328	0.17276903650031	0.355633177960373	TF
ENSG00000091527	669.615942069525	0.0294972024599102	1.03531911211874	0.0284909281733874	0.977270603362612	0.989220848805281	CDV3
ENSG00000091536	94.5161639349194	2.01159114584448	1.22070916666393	1.6478873107359	0.0993757977880779	0.244060822144853	MYO15A
ENSG00000091542	543.176694222425	-0.575250986557972	0.586526982792833	-0.980774974441638	0.326703721828169	0.539481433213705	ALKBH5
ENSG00000091583	53.8898936216866	5.6047269727713	1.76756153787771	3.17088081668762	0.00151977483571117	0.0129094818055266	APOH
ENSG00000091592	687.739062430374	0.09553413585594	0.665313329955402	0.143592697687785	0.885822107297987	0.941851985476364	NLRP1
ENSG00000091622	506.587185706614	-0.852782146825598	1.14546568478896	-0.744485110422764	0.456583045814095	0.659934354119638	PITPNM3
ENSG00000091640	199.854684105221	-0.602172705987133	0.805389744164734	-0.747678636771869	0.4546540199869	0.658250401127851	SPAG7
ENSG00000091651	53.9505944794354	0.464946571921521	0.852887906473589	0.545143820650385	0.58565460626176	0.761490920704661	ORC6
ENSG00000091656	1759.98332145932	1.74459621959736	1.40654437692845	1.24034210950893	0.214848883382725	0.410274269043436	ZFHX4
ENSG00000091664	91.4765155981161	-0.408942738834716	1.79976370723681	-0.227220238518182	0.820252491175631	0.906599863893844	SLC17A6
ENSG00000091732	168.051285000279	0.826283872338169	0.422287763941964	1.9566843818182	0.0503845872523321	0.150672867648731	ZC3HC1
ENSG00000091831	963.621839839532	2.22231901405465	1.17812424993609	1.88631972746101	0.0592518824450564	0.169306297786558	ESR1
ENSG00000091844	860.827258345826	-1.07453804454012	0.870809636524785	-1.23395286348503	0.217220469232687	0.413602907900559	RGS17
ENSG00000091879	260.474096015594	2.46675885897833	0.946079102635541	2.60734948283558	0.00912461770321515	0.0439832096701133	ANGPT2
ENSG00000091947	123.646139680029	0.980462674355774	0.524575944857555	1.86905763401334	0.0616147963947242	0.174109370681402	TMEM101
ENSG00000091972	413.618170594276	-2.11421275234419	0.646393050086405	-3.27078509284959	0.0010724937889029	0.0103732923576815	CD200
ENSG00000091986	677.609246897165	1.41246651798077	0.909181377644649	1.55355856676249	0.120289748960809	0.278886969271856	CCDC80
ENSG00000092010	271.413037415402	1.55014758400304	1.29634488650951	1.19578331363415	0.231781129207227	0.432547950011516	PSME1
ENSG00000092020	319.470540729637	0.395176719892805	0.402020339637157	0.982976931588764	0.325618792310979	0.538548428872969	PPP2R3C
ENSG00000092051	361.91473496168	-2.43089198661538	1.44849288876238	-1.67822155391621	0.0933038555229035	0.23329614087808	JPH4
ENSG00000092054	87.3729105093252	0.248683009545016	0.955842701221315	0.260171479289704	0.794731503125364	0.892678865419303	MYH7
ENSG00000092068	289.021210318908	-0.744450275646118	0.833797638735489	-0.892842868654711	0.371941325648026	0.585028879065607	SLC7A8
ENSG00000092094	314.728569519425	-0.854693504859695	0.597329009114069	-1.43085885972178	0.152470669857324	0.327374206414661	OSGEP
ENSG00000092096	895.916002114709	-3.78000434741515	1.02951825881254	-3.67162438845433	0.000241013724982689	0.00451442284322195	SLC22A17
ENSG00000092098	103.702344004123	-0.0672051619582373	0.687351428640739	-0.0977740922007507	0.922111680220445	0.960767241158794	RNF31
ENSG00000092108	1388.73378664571	-0.732835065593789	0.478791466343303	-1.53059341510555	0.125869910179262	0.287752572152611	SCFD1
ENSG00000092140	539.155564547256	-0.0343081594793046	0.544220103703197	-0.0630409631063819	0.949733885331353	0.975916794289798	G2E3
ENSG00000092148	2239.58641674885	-0.643116321434148	0.66118021294341	-0.972679322285152	0.33071270528566	0.543495830295013	HECTD1
ENSG00000092199	3056.79634364124	0.220761777437954	0.662715005656315	0.333117215626231	0.739045804633596	0.859642715379578	HNRNPC
ENSG00000092200	231.779213825903	5.84682052086537	1.58025094044642	3.69993168250459	0.000215657514139217	0.00436454217036212	RPGRIP1
ENSG00000092201	819.302171639609	0.0608054983458491	0.819724078598607	0.0741780068847089	0.94086874559416	0.971021511376601	SUPT16H
ENSG00000092203	357.923354760495	-0.374818382227737	0.710524717321452	-0.527523354346819	0.597830202718261	0.770146652619768	TOX4
ENSG00000092208	73.2644572626758	-0.249902801578148	0.476159165399332	-0.524830392309191	0.599701101776018	0.771412445588666	GEMIN2
ENSG00000092295	32.6586255500694	3.24095955711276	0.962036184327919	3.36885411371185	0.00075481368570755	0.00841444323813824	TGM1
ENSG00000092330	113.572996276364	-0.0688512175544919	0.969423068110702	-0.0710228792973488	0.943379546422816	0.972295935031769	TINF2
ENSG00000092345	125.873255586974	7.17332047013945	1.85857731190622	3.8595760446372	0.000113583908220391	0.00311808739936568	DAZL
ENSG00000092377	153.403334784062	-2.50936451328292	1.47017730943732	-1.7068448119658	0.0878509007832009	0.223858890698596	TBL1Y
ENSG00000092421	1775.01224450964	-0.0977297262435602	0.640730057990879	-0.152528705380248	0.878769951690205	0.938301431868733	SEMA6A
ENSG00000092439	1308.63530910478	-0.302972640689308	0.390614221315094	-0.77563136249694	0.437966677044247	0.644283774042681	TRPM7
ENSG00000092445	557.784108489876	-2.64436945315715	0.746165121144709	-3.54394674613089	0.000394184857138447	0.00584326068872111	TYRO3
ENSG00000092470	142.846708841945	2.50054334977106	0.714294978398424	3.50071528625011	0.000464011283739832	0.0063629239631671	WDR76
ENSG00000092529	353.807415365481	1.23135991344208	0.654299459297283	1.8819515986832	0.059842587643818	0.170664028394223	CAPN3
ENSG00000092531	468.240663533432	0.660166199386848	0.456110977076035	1.44738064323498	0.14779034405845	0.320617389745657	SNAP23
ENSG00000092607	293.012654163925	4.55143518524359	1.34071887715633	3.3947722097396	0.000686857219425705	0.00797950586545177	TBX15
ENSG00000092621	503.107387221244	2.19036553562649	0.630303133345281	3.47509859898889	0.000510665614231031	0.00672486718395873	PHGDH
ENSG00000092758	1729.06006666591	2.91641996628773	1.89504877818433	1.53896828401535	0.123812039276901	0.284474952154915	COL9A3
ENSG00000092820	1963.44826748585	1.64296392817948	1.20237506639973	1.36643213427487	0.171803368479138	0.354740075564662	EZR
ENSG00000092841	908.058136670991	-0.0190459028802155	1.2156237423381	-0.0156675969848887	0.987499577683569	0.993746837652369	MYL6
ENSG00000092847	918.991928077596	-0.414526639732208	0.431632077732978	-0.960370327222641	0.336868866564773	0.549913338693653	AGO1
ENSG00000092850	93.0705312916732	0.683078007108426	1.1448340188715	0.59666117170571	0.550733621141347	0.734891950156928	TEKT2
ENSG00000092853	226.565549032794	2.67696875294686	1.09116337112683	2.45331617957665	0.0141545862798919	0.0608656040095414	CLSPN
ENSG00000092871	100.198513324632	0.232197339385309	0.698776297715347	0.332291378720887	0.739669249197654	0.860036018301428	RFFL
ENSG00000092929	88.7200213438327	1.90697928534233	0.852357681642756	2.23729934792985	0.0252667818152287	0.0914726507628003	UNC13D
ENSG00000092931	400.344117379105	0.247404339182244	0.502036963567278	0.492801042824188	0.622153173817122	0.786637174728261	MFSD11
ENSG00000092964	5577.17290886516	-2.47507254286623	0.697725535409303	-3.54734407336015	0.000389136020647882	0.0058115581675566	DPYSL2
ENSG00000092969	1769.52529700306	-0.513154191643749	0.939471440104063	-0.546215850464712	0.584917571892299	0.761126933743798	TGFB2
ENSG00000092978	1631.75867230713	-0.331615499144122	0.436414215337851	-0.759864109576267	0.44733581686529	0.652129528160544	GPATCH2
ENSG00000093000	341.034961608506	-0.428065599993851	0.56473414549152	-0.757994896202498	0.448454038142002	0.65316108288058	NUP50
ENSG00000093009	84.247485270666	4.58323671411264	1.21533664875179	3.77116638325674	0.00016248628441792	0.00375425014019907	CDC45
ENSG00000093010	600.578582958609	0.408841118175702	0.749948008308647	0.545159282571813	0.585643972926955	0.761490920704661	COMT
ENSG00000093072	210.010325182111	1.15023698970541	0.69829444207926	1.64720914329554	0.0995150651175471	0.244248898790092	ADA2
ENSG00000093144	598.646979354719	0.193810752321243	0.532163051530038	0.364194304290785	0.715712919891869	0.84654964653915	ECHDC1
ENSG00000093167	1584.34255125619	-0.860848493104805	0.363659352381843	-2.36718370493305	0.0179240334677991	0.071734292254813	LRRFIP2
ENSG00000093183	410.848543438692	-0.531699139505709	0.337845227039675	-1.57379503083306	0.115534843243293	0.270970287334474	SEC22C
ENSG00000093217	452.068679216598	-0.317410019740847	0.627646436410884	-0.505714684776855	0.613056957916768	0.780388109126552	XYLB
ENSG00000094631	444.447565821581	0.0450655281986146	0.707806629131303	0.0636692655081853	0.949233577647023	0.975751908940835	HDAC6
ENSG00000094755	83.5330632461848	7.29784615039015	1.92007483342923	3.80081339713009	0.00014422188355813	0.00352109129881768	GABRP
ENSG00000094804	67.2135314033491	1.22472008936816	0.915824411915707	1.33728700986067	0.181128969564102	0.36706196142611	CDC6
ENSG00000094841	204.805200440743	0.0213110038895047	0.462600972227111	0.0460677888049102	0.963256219548916	0.982547001630348	UPRT
ENSG00000094880	155.651365328516	0.00101157957944243	0.526764017365749	0.00192036575410211	0.998467770755468	0.9993830316982	CDC23
ENSG00000094914	158.77533755433	0.903672228335848	0.680686358091584	1.32758974466514	0.184313674293261	0.371158094333465	AAAS
ENSG00000094916	2392.52272090977	0.0435833454784156	0.998243498551701	0.043660034392058	0.965175396754119	0.983653435900568	CBX5
ENSG00000094963	88.0676058388793	4.19669303830823	1.25340054248203	3.34824574911846	0.000813248628653963	0.00879797064598358	FMO2
ENSG00000094975	1296.22101963995	-0.0170202003002861	0.55591423038961	-0.0306165940173138	0.975575308241431	0.98857851713258	SUCO
ENSG00000095002	793.757102568544	0.392921519563039	0.477689563862825	0.822545747882138	0.410766361035068	0.620507345472297	MSH2
ENSG00000095015	1126.70278412325	0.316621541508915	0.630211676982757	0.502405069713708	0.615382613602148	0.781952627914392	MAP3K1
ENSG00000095059	166.737245872089	0.375550135733632	0.727180200886562	0.516447140991696	0.605542148268958	0.775308407160782	DHPS
ENSG00000095066	453.224596985029	0.265384646236844	0.668665841602871	0.39688680014024	0.691450938474696	0.831134800306955	HOOK2
ENSG00000095110	74.8387691158641	5.18469889236173	1.71533621518687	3.02255548880656	0.00250650125029672	0.0180109529583218	NXPE1
ENSG00000095139	736.348803913082	-0.294188541470464	0.94048175477566	-0.312806218702923	0.754427890481247	0.869077730893081	ARCN1
ENSG00000095203	974.311148308661	-1.23410135133387	0.835077158313319	-1.47782913117453	0.139453518969563	0.308687574263712	EPB41L4B
ENSG00000095209	362.21124069385	0.690612572332684	0.503554294479753	1.37147588632163	0.170226655493019	0.352584897072327	TMEM38B
ENSG00000095261	263.429024417085	-0.0822611087131707	0.581908787377407	-0.141364266183213	0.887582182193748	0.942604437550908	PSMD5
ENSG00000095303	140.823476003736	0.923857248602759	0.827988596499544	1.11578499089059	0.264514179921577	0.470973715050654	PTGS1
ENSG00000095319	534.380272319563	1.0575349476002	0.531585100590062	1.98939915062768	0.0466571633303719	0.142216550090227	NUP188
ENSG00000095321	204.119952488791	-0.515961871364266	0.806415479785586	-0.639821387731115	0.522288726239351	0.712359679875871	CRAT
ENSG00000095370	126.916463777786	-0.163058934312757	0.842439807870607	-0.193555590309666	0.846523874284021	0.920730217573411	SH2D3C
ENSG00000095380	131.620087941043	0.0949448016484643	0.6317565873734	0.15028699905324	0.880538189747465	0.93960726692749	NANS
ENSG00000095383	210.889944377967	1.45825825582417	0.701663016473692	2.07828861089595	0.0376827848036086	0.121851807185899	TBC1D2
ENSG00000095397	1132.37722287007	0.524713288694175	0.607039709770728	0.864380501388209	0.387378900621524	0.60014166239381	WHRN
ENSG00000095464	74.4922574385458	5.18094901198614	1.78883816860309	2.89626479517259	0.00377633606413985	0.0236926133101784	PDE6C
ENSG00000095485	334.950909587914	-0.54394954022456	0.419596559524258	-1.29636320383869	0.194850382879401	0.385064131074458	CWF19L1
ENSG00000095539	127.165891052643	-0.0684588142273042	0.801252169476887	-0.0854397864182993	0.931911763798694	0.965680965005431	SEMA4G
ENSG00000095564	1287.32306224167	-0.661769941952955	0.48403990725231	-1.36718054035987	0.171568723273327	0.354348164767563	BTAF1
ENSG00000095574	290.179476077923	-0.756354333014598	0.565404559994769	-1.33772237886018	0.180986953071474	0.366960408134621	IKZF5
ENSG00000095585	285.787291515585	1.70386933671626	1.18996992180255	1.43185916341084	0.152184131244013	0.326938527254589	BLNK
ENSG00000095587	271.980535049866	3.18334919345814	1.40585075969901	2.26435784274832	0.0235521146291542	0.0871484879775123	TLL2
ENSG00000095627	49.6472256248929	2.22283879220228	1.65203322136922	1.34551700501517	0.178458333536993	0.363365486334333	TDRD1
ENSG00000095637	8421.41507999211	-1.33218558801305	0.792271339806724	-1.68147643500273	0.0926704099058158	0.232367091844594	SORBS1
ENSG00000095713	478.341429994522	-0.654360070520711	1.23652518477485	-0.529192675230353	0.596671797375396	0.76918995685592	CRTAC1
ENSG00000095739	174.059588991738	-0.157370020597082	1.11434810527973	-0.141221598395933	0.887694884012828	0.942614509676802	BAMBI
ENSG00000095777	1242.59247502332	5.69575826804741	1.58502281045516	3.59348662396335	0.000326282406159173	0.0053676960039503	MYO3A
ENSG00000095787	2121.76839190469	-0.16608269320149	0.546298049422868	-0.304014801767911	0.761116614384931	0.873619586415741	WAC
ENSG00000095794	753.830529079523	0.156419483318052	0.579348403096268	0.269992085042583	0.787166342787596	0.887799989228508	CREM
ENSG00000095906	72.7540132468308	0.625743513121427	0.744920028362044	0.840014349590431	0.400900340931658	0.611715976499458	NUBP2
ENSG00000095951	1082.18019216212	-0.461679653743015	0.45600746320249	-1.01243881076132	0.311328289477304	0.522819646928599	HIVEP1
ENSG00000095970	55.2719792872542	1.11905693379628	1.02252752685728	1.09440274653112	0.27377837989795	0.481498819349355	TREM2
ENSG00000096060	2504.28247351538	0.787299989880514	1.16371121955876	0.676542407298463	0.498696330908695	0.693746480111732	FKBP5
ENSG00000096063	742.520016436103	-0.383208279408823	0.562817317351302	-0.680875068329908	0.495950544943034	0.691321962849815	SRPK1
ENSG00000096070	476.901929016739	-0.690746436686218	0.480828241514361	-1.43657625956147	0.150838433303583	0.32513818350231	BRPF3
ENSG00000096080	196.615075015906	-0.10828522140018	0.517869342251177	-0.209097570691218	0.834372071098364	0.914021298842139	MRPS18A
ENSG00000096088	33.4089113971068	3.77488010465636	1.77357122379421	2.12840626528702	0.0333034141351088	0.111347017122056	PGC
ENSG00000096092	141.994029101846	-1.88310825025464	0.49450179651166	-3.80809182805515	0.000140043271561779	0.00348490350496514	TMEM14A
ENSG00000096093	781.852818656693	1.61389830423194	0.519115659835192	3.10893781309606	0.00187761233287119	0.0148251796225442	EFHC1
ENSG00000096384	5571.62091804294	-0.68174746921236	1.30774988019703	-0.52131334862722	0.602148503536225	0.773021412008046	HSP90AB1
ENSG00000096401	709.771739605621	0.0614367180325203	0.653380883276663	0.0940289494305667	0.925086160288205	0.962266434034194	CDC5L
ENSG00000096433	301.349942172596	3.6297368058972	1.12796936941601	3.21793916068523	0.00129115201643524	0.0116035343537003	ITPR3
ENSG00000096654	157.081501742628	-1.13682163709621	0.593877828154205	-1.91423485303282	0.0555901542980192	0.161494756836929	ZNF184
ENSG00000096696	850.018930985182	4.85575975179771	1.5789492871531	3.07531077236356	0.00210283317573961	0.0158795473986789	DSP
ENSG00000096717	368.185988724911	0.104643578171417	0.570189850837362	0.183524098188947	0.854386812250685	0.925455182574611	SIRT1
ENSG00000096746	999.80603563315	0.284931251893133	0.83156589887165	0.342644223722685	0.731866128111008	0.855963840630982	HNRNPH3
ENSG00000096872	730.671480963702	0.512004264574072	0.664265288321179	0.770782808579504	0.440835678814464	0.646344370547667	IFT74
ENSG00000096968	1484.7896212088	-0.162064404237189	0.523120587526751	-0.30980314692528	0.756710658376735	0.870823705932709	JAK2
ENSG00000096996	53.2584638556194	2.60261869814609	1.42654828421218	1.82441682973486	0.0680890795720509	0.186566062868748	IL12RB1
ENSG00000097007	1638.13973683362	1.01065270245317	0.356788603181296	2.83263729121868	0.00461657365857872	0.0272829034347459	ABL1
ENSG00000097021	522.546846743775	-0.929494879604493	0.784210634307355	-1.18526176379317	0.235913966366128	0.437452018515528	ACOT7
ENSG00000097033	966.846069422352	-0.921572607069781	0.761453146359753	-1.21028143553612	0.226170918744014	0.425317028892631	SH3GLB1
ENSG00000097046	248.064266480204	-0.560372151505323	0.593621854107706	-0.943988412198264	0.345175569831126	0.558563706748404	CDC7
ENSG00000097096	125.326474268537	0.301012010434642	0.89983283602026	0.334519922351294	0.737987260080906	0.859228203286165	SYDE2
ENSG00000099139	2475.88727110568	0.847590649154805	0.637916222446745	1.32868646278323	0.183951432927988	0.370573161296948	PCSK5
ENSG00000099194	1586.65612320455	-1.31025385128493	1.09396839132166	-1.19770722964122	0.231031013803506	0.431592098073735	SCD
ENSG00000099203	52.7064465031685	-0.926925289480099	1.00334491353973	-0.923835140809127	0.355572156092792	0.568149092523433	TMED1
ENSG00000099204	3297.05016825646	-0.438887824564062	0.622335639791721	-0.705226884822064	0.48066905291766	0.679316248310845	ABLIM1
ENSG00000099219	403.441538437413	-0.0692925162100951	0.389348605947822	-0.177970371927776	0.858746244032385	0.927602046612291	ERMP1
ENSG00000099246	649.280306459265	-0.872936271020874	0.566714938163747	-1.54034455814653	0.1234763879076	0.283896845179149	RAB18
ENSG00000099250	1346.9954162107	0.697587923182518	0.875756673861945	0.79655450423948	0.425709809017205	0.633509869075042	NRP1
ENSG00000099256	855.142850142358	0.682192337727814	0.671486218552897	1.01594391497414	0.309656094945961	0.521023465206471	PRTFDC1
ENSG00000099260	476.234280229583	0.253660109496402	0.837012912742292	0.303053997895133	0.761848710893836	0.874071765011852	PALMD
ENSG00000099282	242.460684483053	1.80394085713922	1.03973951510559	1.73499307367964	0.0827420320369172	0.214736757089786	TSPAN15
ENSG00000099284	419.472060649319	1.4777913019411	0.583918804679229	2.53081642532974	0.011379738970883	0.0516169384029151	MACROH2A2
ENSG00000099290	309.306747795966	-0.851785152214886	0.522108725002952	-1.63143251860055	0.1027990879628	0.249856880580952	WASHC2A
ENSG00000099308	497.230082998727	-3.28217805952503	0.714238199640742	-4.59535496865884	4.32013190941479e-06	0.00070897831037296	MAST3
ENSG00000099326	321.430606247537	0.496844020171536	0.736764449289933	0.674359383993591	0.500082858292647	0.694880622673945	MZF1
ENSG00000099330	25.2460044261756	-1.2823797995873	0.859068513940989	-1.49275614083952	0.135501031822052	0.303216733800261	OCEL1
ENSG00000099331	1840.27218838944	0.741690542411282	0.626669967414093	1.18354250399427	0.236594211767394	0.438300832287881	MYO9B
ENSG00000099337	64.1893382539515	0.209771798582656	1.41192198791419	0.148571805225973	0.881891522218052	0.940251656429984	KCNK6
ENSG00000099338	168.442552096735	0.145854919921577	0.629951293059629	0.231533646376325	0.816900249429176	0.904810965297138	CATSPERG
ENSG00000099341	200.886590061214	-0.511823270544126	0.919969117441312	-0.556348317395314	0.577972762590886	0.756353547501388	PSMD8
ENSG00000099364	333.118380217337	-0.184088774910765	0.79688388316748	-0.231010789400135	0.817306419991556	0.905059411963446	FBXL19
ENSG00000099365	355.681177144195	-3.59081301358602	1.01810469020586	-3.52695852217318	0.000420362610255417	0.00603611619451019	STX1B
ENSG00000099377	29.0729700983849	0.969099436070361	1.24016229116338	0.781429529808768	0.434549908771948	0.641261262786651	HSD3B7
ENSG00000099381	436.676149030837	0.298510247229973	0.580006437643908	0.514667127562542	0.606785648139084	0.776083647814703	SETD1A
ENSG00000099385	500.904648896361	0.586059459486791	0.654460230188631	0.895485214308399	0.370527766205992	0.583782375418949	BCL7C
ENSG00000099622	1200.53102413971	-0.482726610818506	0.719246023526096	-0.671156454160071	0.5021208661056	0.696448949641002	CIRBP
ENSG00000099624	142.283570749734	-0.602647218539028	1.10857189515729	-0.543624839463861	0.586699663093528	0.762083061125066	ATP5F1D
ENSG00000099625	194.104650325584	-1.46075965853948	1.16894403849873	-1.24964036808428	0.211430949744946	0.406034603433853	CBARP
ENSG00000099715	377.694725390828	-4.59086765794674	1.4530436760461	-3.15948359545462	0.00158048997700229	0.0132159127514882	PCDH11Y
ENSG00000099783	1740.31798762711	0.536204258528799	0.67199380595155	0.797930358553719	0.424910904841724	0.632776364771857	HNRNPM
ENSG00000099785	127.568150463138	-0.787779916051961	0.644359411711724	-1.22257842709125	0.221488965305203	0.419160823057225	MARCHF2
ENSG00000099795	181.445778704107	-0.0109031750709769	0.850426606538351	-0.0128208301423659	0.989770737810419	0.994623710818769	NDUFB7
ENSG00000099797	257.125567161288	0.213656749484532	0.495633670600947	0.431077955671326	0.666411688769451	0.81528292682148	TECR
ENSG00000099800	76.8036945455688	0.625652251475426	1.03150239512434	0.606544642487239	0.544153147233912	0.728627195034084	TIMM13
ENSG00000099804	223.82379713513	-0.414305906075575	0.792666096241159	-0.522673932996785	0.601201181134418	0.772351582097134	CDC34
ENSG00000099812	26.2528529692141	4.81808924021791	1.66844527059334	2.88777182274878	0.00387981211111278	0.0241424458473287	MISP
ENSG00000099814	378.107847267222	-1.92159828315419	0.824471039718018	-2.33070440389441	0.0197689518180385	0.0771907391701695	CEP170B
ENSG00000099817	180.160374781237	-0.638548223511427	0.855245997208176	-0.746625211454802	0.45528982565828	0.658617579908189	POLR2E
ENSG00000099821	205.270587306252	0.419740201437288	0.772533129556799	0.543329710245686	0.586902811780445	0.76223505110816	POLRMT
[truncated: 18,680 more rows]
