# Supplementary material for: Associations in cell type-specific hydroxymethylation and transcriptional alterations of pediatric central nervous system tumors
Source: Nat Commun. 2024 Apr 30;15:3635. doi: 10.1038/s41467-024-47943-9 (PMC11061294; doi:10.1038/s41467-024-47943-9)
Supplement: Supplementary file 4 — Supplementary Data 1–21 [file 41467_2024_47943_MOESM4_ESM.zip › SupplementaryData_03302024/SD12. EMB_TumorVsNT_DE_AdjCellType_incpurity_121822.csv]

	baseMean	log2FoldChange	lfcSE	stat	pvalue	padj	gene
ENSG00000000419	282.806975639791	-0.851718626181965	0.5176597484931	-1.64532519412858	0.0999027669527398	0.217691182066987	DPM1
ENSG00000000457	399.577520234037	-0.326645175603944	0.462675931437509	-0.705991285496686	0.480193556836937	0.627364326625665	SCYL3
ENSG00000000460	521.497033958353	1.78816342207159	1.00103983007365	1.78630596740594	0.0740497312344623	0.176813304266743	C1orf112
ENSG00000000938	90.892387241792	3.79527213413868	1.16840777756039	3.24824278563357	0.00116120142692961	0.0127631655712098	FGR
ENSG00000000971	296.622308264814	4.02617907048682	1.62345760118741	2.48000259910825	0.0131381425030448	0.0548191381800773	CFH
ENSG00000001036	149.186980823608	-0.935116733021447	0.804511788484157	-1.16234062248283	0.245097131976003	0.399439838827118	FUCA2
ENSG00000001084	613.097834435269	-0.988126927334628	0.738791628920881	-1.33749069244049	0.1810625184215	0.324228595292535	GCLC
ENSG00000001167	343.404053784232	0.00400395906615782	0.538129048920501	0.00744051835556889	0.994063380056285	0.996541409847652	NFYA
ENSG00000001460	263.434896952713	1.33092838774201	0.695960997261892	1.91236059632402	0.055829958408325	0.145367377225605	STPG1
ENSG00000001461	580.719612943183	-1.37681391757614	0.406428647087126	-3.38759073073161	0.000705093917828924	0.00987848043820076	NIPAL3
ENSG00000001497	550.909240072706	-0.0259053498025379	0.754596717816936	-0.0343300589452371	0.972613955419033	0.984082786187992	LAS1L
ENSG00000001561	193.294016032437	-2.84064349829712	0.749189274525565	-3.79162328517851	0.000149665819905624	0.00497400200886776	ENPP4
ENSG00000001617	91.031815591551	2.44977451802358	1.31129357705318	1.86821209292344	0.0617325138563832	0.155960145060209	SEMA3F
ENSG00000001626	453.637448396051	5.88139464111385	1.8850031241443	3.1200980867253	0.0018079082759165	0.0162829857306957	CFTR
ENSG00000001629	2185.67722083105	-1.00368312791589	0.590488470288343	-1.69975059364966	0.0891778483376009	0.201357190055513	ANKIB1
ENSG00000001631	872.836641094653	-0.329163237047656	0.670836589823622	-0.490675735404058	0.623655810935183	0.745165454112709	KRIT1
ENSG00000002016	414.373546849959	0.870987916327862	0.527657354205835	1.65066952897637	0.0988060730287803	0.216246326264987	RAD52
ENSG00000002330	125.356519538883	-0.5399901981472	0.643680870362582	-0.838909812315886	0.401519921105583	0.559051336422189	BAD
ENSG00000002549	476.628691357238	-0.61931210772879	0.813746552279341	-0.761062650273687	0.44661964773377	0.599600577516498	LAP3
ENSG00000002586	967.25650851081	0.959451957236012	0.987240341509309	0.971852462764221	0.33112395186225	0.491699493768215	CD99
ENSG00000002587	305.044504700079	-1.06949869418523	1.17304268096174	-0.911730418289965	0.361910647151649	0.522148208501288	HS3ST1
ENSG00000002726	61.724262164852	9.47721202304861	3.17250074997428	2.98730016789608	0.00281453228756512	0.0206829115758916	AOC1
ENSG00000002745	49.7481499033904	5.52807316506885	2.19721580963116	2.51594456076522	0.0118713854777811	0.0513788991827198	WNT16
ENSG00000002746	2922.77271791502	-1.5268738750452	1.33543959366373	-1.14334926288675	0.252893609083635	0.408083257295396	HECW1
ENSG00000002822	1761.05621017661	2.07979389022128	0.860332052253975	2.41743160070865	0.0156304713231856	0.0609846575447361	MAD1L1
ENSG00000002834	666.855224252277	-1.19984366022406	0.903646374431428	-1.32778008541118	0.184250767705139	0.32819830945416	LASP1
ENSG00000002919	94.2188023345121	-0.247579867088402	0.535947775662204	-0.461947746275275	0.644118793044612	0.761509760526934	SNX11
ENSG00000002933	49.6210600496675	1.6712094560084	1.62641985778734	1.02753876743856	0.304166840434983	0.464593790132023	TMEM176A
ENSG00000003056	299.759682634035	-1.85827330886237	1.02738542501165	-1.80874019002293	0.0704913760478457	0.170809838914155	M6PR
ENSG00000003096	879.447958584549	-0.236084770168123	0.71298991327231	-0.331119368974798	0.740554321779276	0.831146467693877	KLHL13
ENSG00000003137	71.2587283539515	-0.734320226709479	1.34358001690108	-0.546540003179835	0.584694797632124	0.71523844051248	CYP26B1
ENSG00000003147	1112.41993691562	-0.471962593694235	0.913327920133184	-0.516750428066858	0.605330388748745	0.73108316406071	ICA1
ENSG00000003249	83.076652627357	-1.29334920658716	0.926400982350129	-1.39610085829803	0.162684125407445	0.301176815514821	DBNDD1
ENSG00000003393	900.272670049041	-0.986546978944013	0.557159517472457	-1.77067239813019	0.076615194998078	0.180788741127139	ALS2
ENSG00000003400	132.922465252155	2.06136971516289	0.985345344337893	2.09202766015811	0.036436041439751	0.107361199904903	CASP10
ENSG00000003402	1182.85530257088	-0.493873763204084	0.610083631901588	-0.809518133874063	0.418217176461478	0.574295304605014	CFLAR
ENSG00000003436	256.863308204388	3.38301879663415	1.67394018474806	2.02099144728001	0.0432806504593829	0.121388928638218	TFPI
ENSG00000003509	295.261173521975	-0.601655566272819	0.355905542059236	-1.69049226598635	0.0909338166361955	0.203929006474866	NDUFAF7
ENSG00000003756	1305.61902910306	-0.762898799444411	0.84466472563794	-0.903197181423937	0.366421253527057	0.526708265097039	RBM5
ENSG00000003987	713.07030087451	-1.14576291143575	1.52559080118102	-0.751028985327368	0.452635211938789	0.605178348609291	MTMR7
ENSG00000003989	337.752276010806	0.833051785814275	1.23118709189542	0.676624853605136	0.498644005964807	0.642859064797147	SLC7A2
ENSG00000004059	92.7324677234808	-2.52469075104028	1.15193408131603	-2.19169724378321	0.0284013748953703	0.0904252550363916	ARF5
ENSG00000004139	578.964112273628	-0.413388121524515	0.460734395637601	-0.897237378929427	0.369592263475901	0.52994025907767	SARM1
ENSG00000004142	186.054614686567	-1.5613563133083	0.90332578295502	-1.72845317024018	0.0839070099460276	0.193133688632447	POLDIP2
ENSG00000004399	577.130855801697	-2.06367406998983	0.908018356118407	-2.27272285420707	0.0230428865224562	0.0787365006574847	PLXND1
ENSG00000004455	509.836236380997	0.519169761604935	0.396419755121159	1.30964654232799	0.190315435715719	0.33459725345735	AK2
ENSG00000004468	284.38271576908	0.63938183415876	1.4935155991827	0.428105226693749	0.668574511651054	0.778679376312708	CD38
ENSG00000004478	359.371032267215	-0.606541604295876	1.05428745655829	-0.575309514044608	0.565081988206245	0.698590926891668	FKBP4
ENSG00000004487	1300.05532621966	-0.982577452080382	0.736429765951479	-1.3342446184408	0.182123701143308	0.325593154313346	KDM1A
ENSG00000004534	2737.93814242409	0.634660678042187	0.627201053397609	1.01189351421553	0.311588970687737	0.472767504941795	RBM6
ENSG00000004660	215.941183358974	-0.165021084506699	0.752714089097938	-0.219234749152181	0.826467187929817	0.892455090297686	CAMKK1
ENSG00000004700	299.601617149492	0.120737858470789	0.628696377029987	0.192044781681683	0.847707127517648	0.906679201920836	RECQL
ENSG00000004766	1193.99985192695	-0.974604252141281	0.449675540709779	-2.16734993102569	0.0302081819415083	0.0941924946183545	VPS50
ENSG00000004776	69.3264046831685	-0.274436884134295	1.50166623841317	-0.182754913917687	0.854990326197115	0.911471903949566	HSPB6
ENSG00000004777	327.779861281678	-1.03544337826728	0.765208211839799	-1.35315246523263	0.176006927527281	0.317873122649488	ARHGAP33
ENSG00000004779	166.873657220656	-0.243561890328926	0.613399818513252	-0.397068735558591	0.691316774230547	0.795046970375034	NDUFAB1
ENSG00000004799	380.807426407374	-1.68670403473691	1.17983699557554	-1.42960768399546	0.15282964892478	0.289640232299832	PDK4
ENSG00000004809	114.164673660941	5.90983456395664	1.89614596073084	3.11676141307118	0.00182849487470547	0.0164031896608272	SLC22A16
ENSG00000004838	103.179888165291	3.14340458086177	0.968570670643682	3.24540549919064	0.00117283484400077	0.0127984441894944	ZMYND10
ENSG00000004846	238.828812093007	8.32795741006638	2.02886538517149	4.10473630775777	4.04776324231726e-05	0.0030217940825949	ABCB5
ENSG00000004848	135.187701943135	0.623069651371521	1.94325498876683	0.32063195770665	0.748489316497422	0.836965910120056	ARX
ENSG00000004864	1488.27241582554	0.83834645283027	0.500981756714477	1.67340714825284	0.0942471715975478	0.209473050458479	SLC25A13
ENSG00000004866	2832.32062439892	-0.812200179033482	0.565600531752797	-1.43599613762115	0.151003440314517	0.287482980153111	ST7
ENSG00000004897	1148.48594321967	-0.812655274008358	0.624346848720856	-1.30160867420618	0.193050193054643	0.337768418832131	CDC27
ENSG00000004939	31.2107251111481	3.88394634270394	2.23622669676845	1.73683032597571	0.0824171245023343	0.190808745810991	SLC4A1
ENSG00000004948	223.626566795876	5.03897019203283	1.92356842382154	2.61959498275708	0.00880342530546551	0.0419557575228673	CALCR
ENSG00000004961	90.46498376179	-1.34467399829199	0.71328955365978	-1.88517270636122	0.0594065244658848	0.15198163051219	HCCS
ENSG00000004975	202.151801207518	-0.327139610006168	0.816512855665557	-0.400654573576199	0.688674460119351	0.793238349141015	DVL2
ENSG00000005007	680.7905684321	-0.560375621671859	0.751283967482779	-0.745890563257233	0.455733526236709	0.607540491729796	UPF1
ENSG00000005020	1559.47375372768	0.631791772363981	0.791102745403537	0.798621640532555	0.424509835566519	0.580047501630769	SKAP2
ENSG00000005022	202.6320670483	-2.3635309934747	1.36997596359206	-1.72523537367586	0.0844850632235935	0.193967649872398	SLC25A5
ENSG00000005059	480.078702093981	1.98487075856872	0.959436482141366	2.06878808083125	0.038565977400022	0.111664218237896	MCUB
ENSG00000005075	65.8922076591755	-0.155608505358129	1.17822041685986	-0.132070793487733	0.894928296939839	0.936552423798452	POLR2J
ENSG00000005100	144.015224678458	-0.187026623076582	0.365906739879873	-0.511131943450898	0.609258669626592	0.734113741359299	DHX33
ENSG00000005102	40.1248570734178	5.34546905848903	2.00319961003594	2.66846550473976	0.00761986026732988	0.0381290808205617	MEOX1
ENSG00000005108	2472.72328143344	-0.703738638829629	0.9717344703455	-0.724208783680808	0.468937566834822	0.618717536181795	THSD7A
ENSG00000005156	506.87552265162	-0.305317608325446	0.674541862177963	-0.4526295926833	0.65081548602191	0.766389713028109	LIG3
ENSG00000005175	486.670252460266	-1.02308642633189	0.61614303266231	-1.66046903413191	0.0968201323803535	0.213353610330124	RPAP3
ENSG00000005187	334.183746710374	6.7133998559654	1.75945273500258	3.81561818763807	0.00013584241675418	0.0047169138784176	ACSM3
ENSG00000005189	139.929235524901	1.46839465923637	0.817701490646049	1.79575881422965	0.0725328835308846	0.174023378412248	REXO5
ENSG00000005194	182.007226554005	-0.876088021390045	0.485363664954698	-1.80501361071562	0.0710725522050131	0.171654906219045	CIAPIN1
ENSG00000005206	269.599451968486	0.579094700648582	0.761377647405344	0.760587998113744	0.446903190594891	0.599786544542559	SPPL2B
ENSG00000005238	122.18843920729	-0.534071851600927	0.73115005124338	-0.730454508883223	0.465112409949909	0.615443281080377	FAM214B
ENSG00000005243	44.6625603193396	1.14796627371086	0.893055391937394	1.28543680949113	0.198639685172767	0.34477673742552	COPZ2
ENSG00000005249	604.500680499033	-1.31815702342759	0.717385058407922	-1.83744700001551	0.0661439338235055	0.163572160671642	PRKAR2B
ENSG00000005302	192.771827532397	-1.51473446504092	0.801508923529287	-1.88985352573629	0.058777552580112	0.150689438359055	MSL3
ENSG00000005339	2695.55436775592	-0.246677660468032	0.579349853055771	-0.425783590289934	0.670265545324834	0.780121641907595	CREBBP
ENSG00000005379	1114.93811499433	-0.346498562571933	0.975209626378219	-0.355306749645998	0.722359799448233	0.818368393841561	TSPOAP1
ENSG00000005381	17.5218120789034	2.62224846973966	1.9907461204593	1.31721892751179	0.187765251222739	0.332146931568436	MPO
ENSG00000005421	49.4999564216389	3.60507620634727	2.18129931856399	1.65271963167374	0.0983879370767223	0.215594378595903	PON1
ENSG00000005436	618.6804567169	-0.263951893987059	0.475631885925635	-0.554949955622461	0.578928891052182	0.710021382958784	GCFC2
ENSG00000005448	45.2060944683404	-1.10757418609842	1.20123201203614	-0.922031859791211	0.35651195749307	0.516956087861944	WDR54
ENSG00000005469	382.335531664913	0.643314811227594	0.482792198985795	1.33248799914127	0.182699882391934	0.326312909654759	CROT
ENSG00000005471	186.283531127652	4.30559788103675	1.59318169356088	2.70251528651037	0.00688170199565657	0.0355710739096448	ABCB4
ENSG00000005483	2877.33031434788	-0.511203558241575	0.730562362570053	-0.69973979557776	0.484089818952958	0.630502825856788	KMT2E
ENSG00000005486	337.599257813768	-2.00572021616589	0.496378690951025	-4.04070572071311	5.32905947910551e-05	0.00334251823019748	RHBDD2
ENSG00000005513	329.281384486492	-3.10332511726388	1.39993998926814	-2.21675581885923	0.026639782122149	0.0865761518943769	SOX8
ENSG00000005700	925.540860560556	-1.67505597772714	0.656359790062071	-2.5520392977893	0.0107094438659545	0.0479351925766393	IBTK
ENSG00000005801	387.22971547207	-0.605540316973712	0.474923930218364	-1.27502591140289	0.202300070840445	0.349312221518834	ZNF195
ENSG00000005810	5412.29114451922	-1.39686718488216	0.605045653924282	-2.3086971633003	0.0209603918737905	0.0739813231827609	MYCBP2
ENSG00000005812	534.70102961225	-1.29319116807544	0.816442567007916	-1.58393403324707	0.113208731606155	0.236923728457005	FBXL3
ENSG00000005844	140.230176161635	3.26895770593704	1.18085111908561	2.76830639621051	0.00563484532921931	0.031264546971539	ITGAL
ENSG00000005882	231.063490400823	-1.43546311130134	0.74083398259538	-1.93763129800343	0.0526682211990861	0.139310072419532	PDK2
ENSG00000005884	742.450634618194	-0.0597288997440241	1.22568567601589	-0.0487310090284923	0.961133663593261	0.976926989100212	ITGA3
ENSG00000005889	880.491728267831	-0.185199105030033	0.584371503503351	-0.316920150828284	0.751304191432333	0.839069959744503	ZFX
ENSG00000005893	833.704506550337	-2.66964514907749	0.924968990081972	-2.88619962150396	0.00389924754921604	0.0249817652031389	LAMP2
ENSG00000005961	62.0828695716645	0.967154884661741	1.28514852870749	0.752562729565922	0.451712721198096	0.604408153548975	ITGA2B
ENSG00000005981	113.84600615963	6.58626487334784	1.99041350748292	3.30899325621883	0.000936320923883316	0.0114414625568379	ASB4
ENSG00000006007	188.772141379939	-0.594178350175123	0.54660244644409	-1.08703931722322	0.277019434119696	0.435496359064168	GDE1
ENSG00000006015	93.6803177971355	-0.580883662430748	1.12170533864024	-0.517857624833014	0.604557609410609	0.73059774436031	REX1BD
ENSG00000006016	307.637788618958	2.94662328276845	1.47239550922035	2.00124441042931	0.0453660571649148	0.125378419061444	CRLF1
ENSG00000006025	148.544742022322	0.649989226107227	0.572526220705523	1.13530036284844	0.256249490248441	0.412147717885006	OSBPL7
ENSG00000006042	122.022394073852	1.46109437381813	1.29156589708722	1.13125809307387	0.257946477198579	0.414115965539139	TMEM98
ENSG00000006047	13.1679138713069	2.36036596454664	1.88830058938576	1.2499948248782	0.211301437802354	0.359629829820154	YBX2
ENSG00000006062	688.345349622437	1.5727349111216	0.592471279463689	2.65453358776354	0.00794181327686768	0.0392609985064181	MAP3K14
ENSG00000006071	657.418061773077	0.22328652776134	1.09949764580686	0.203080496454799	0.839072115669733	0.901406425265437	ABCC8
ENSG00000006116	472.888771680641	0.142629050694118	2.00747599563275	0.0710489445474849	0.943358801768052	0.966159014499607	CACNG3
ENSG00000006118	482.973544657027	-3.24510427058193	1.16372992543396	-2.78853727111281	0.00529466547161523	0.0301454810813688	TMEM132A
ENSG00000006125	1413.79051371129	-1.52538206181371	0.528574488621137	-2.88584124783034	0.00390369009654654	0.0249843415371358	AP2B1
ENSG00000006128	36.4533419257508	0.298306126178659	2.25931440839263	0.13203391483299	0.894957466411071	0.936552423798452	TAC1
ENSG00000006194	279.782227221714	0.125013908146217	0.370279494615126	0.337620392066698	0.73564927299871	0.827644315095828	ZNF263
ENSG00000006210	334.692782112204	-4.53481505319271	1.30070349436299	-3.48643259039879	0.000489508733998081	0.00833818048628198	CX3CL1
ENSG00000006282	232.048468412261	-0.322048192661916	1.02014916530609	-0.315687355941999	0.752239824795863	0.839481403681759	SPATA20
ENSG00000006283	707.717880461381	0.555541196876752	1.48086654776914	0.375146023599256	0.707551870389852	0.807164182037388	CACNA1G
ENSG00000006327	68.058026729301	3.61105800852765	2.10973723634335	1.71161505154378	0.0869676326660311	0.197865956199896	TNFRSF12A
ENSG00000006377	43.0106636458972	4.3860849781164	2.24528881129935	1.95346137924153	0.050764949303782	0.1357517634363	DLX6
ENSG00000006432	422.846178559033	-0.0371148036077374	0.845687953214728	-0.0438871139959512	0.964994386946368	0.979392340008046	MAP3K9
ENSG00000006451	885.789166364543	-0.397477742156761	0.615105482583116	-0.646194438858788	0.518153440596808	0.659824804366118	RALA
ENSG00000006453	187.438827112338	4.53590530912348	1.44096157827211	3.14783223752751	0.00164486064939028	0.0154049245329446	BAIAP2L1
ENSG00000006459	837.414002740722	-0.266460664705453	0.574839640923997	-0.463539125932833	0.642977976618034	0.760672804142435	KDM7A
ENSG00000006468	978.685859528852	0.69027100087665	0.888230146331651	0.777130796255268	0.437081606244688	0.591596448195699	ETV1
ENSG00000006530	844.756012099544	0.410849069654513	0.467000534364322	0.879761455120728	0.378988549543624	0.538040932034368	AGK
ENSG00000006534	74.9821148862753	2.5058345844683	1.13691663778344	2.2040618469211	0.027519994874315	0.0885436799083516	ALDH3B1
ENSG00000006555	34.9000802004916	3.2220804675669	1.5942960436962	2.02100512028924	0.0432792350548539	0.121388928638218	TTC22
ENSG00000006576	1052.12842422241	-0.624039311928583	0.463577836014157	-1.34613707439957	0.178258314042944	0.320682109433221	PHTF2
ENSG00000006606	56.7745524392145	7.93358651500823	2.30100275455767	3.44788223277609	0.000565000331083085	0.00900814097142322	CCL26
ENSG00000006607	1027.43207964352	0.198933285753987	0.413961521853361	0.480559847358122	0.630829358643254	0.751046134341865	FARP2
ENSG00000006611	217.158706355535	3.27874593783648	1.62175572942063	2.02172613196674	0.0432046526551588	0.121253415527749	USH1C
ENSG00000006625	20.6621017802722	-4.34571313716623	1.63369206116984	-2.66005646991661	0.00781275513077261	0.0387341077317782	GGCT
ENSG00000006634	178.599415725034	-0.101062491328948	0.687507976133179	-0.146998281965198	0.883133376383043	0.929053035881899	DBF4
ENSG00000006638	21.0468045932403	2.98652141356512	1.67515496511671	1.78283291740538	0.074613505620968	0.177601573451762	TBXA2R
ENSG00000006652	577.1180147436	-0.0999069190396303	0.557133547663846	-0.179323107464192	0.857684003794179	0.912969559752261	IFRD1
ENSG00000006695	637.143134018515	0.920087209470162	0.455359579949575	2.02057286150002	0.0433240006131856	0.121411710079965	COX10
ENSG00000006704	960.668182480851	2.39476652760792	0.743626468416981	3.22038903847231	0.00128016740142556	0.0133497638396768	GTF2IRD1
ENSG00000006712	333.831733858448	-1.72383269109227	1.13409175067933	-1.52001166577544	0.128508043712999	0.257726489762497	PAF1
ENSG00000006715	2216.44527709608	-0.959252772374522	0.397209373621985	-2.41498019955445	0.0157360650983868	0.061281749561119	VPS41
ENSG00000006740	897.190042102102	0.0538007872896828	1.24960536626848	0.0430542223504854	0.965658310707455	0.979805495740708	ARHGAP44
ENSG00000006744	391.863474979524	-0.470842443330269	0.694755581038859	-0.677709479679493	0.497955914680595	0.642552094831098	ELAC2
ENSG00000006747	776.443300169385	2.28874874405976	1.4187412470377	1.6132249265598	0.106695649859347	0.227295698304465	SCIN
ENSG00000006756	236.593595293558	-0.274401507532225	0.76022540370229	-0.360947563967072	0.718138646084501	0.815527525661766	ARSD
ENSG00000006757	81.0820657781393	0.706642110823424	0.654225622063533	1.08011989593829	0.28008879313393	0.438884303494471	PNPLA4
ENSG00000006788	124.928403816153	5.70691249906809	2.03069199257208	2.81032895187601	0.00494908877558205	0.0288857484590068	MYH13
ENSG00000006831	904.804802025411	0.412478441142548	0.734324051033291	0.561711740970674	0.574312433589349	0.706496538619521	ADIPOR2
ENSG00000006837	612.521460041855	0.711381508467769	0.577551161292933	1.23172033257666	0.218053571891119	0.367402412868609	CDKL3
ENSG00000007001	1163.8503527393	-0.164412115838714	1.09733074190966	-0.149829134972188	0.880899422430083	0.92745375268223	UPP2
ENSG00000007047	587.873612827591	0.671259327905376	0.550680149018944	1.21896409213451	0.222857821574242	0.373330448349776	MARK4
ENSG00000007062	486.943392855522	1.46128083541018	1.32474472043356	1.10306598159677	0.269998512568683	0.42760965316748	PROM1
ENSG00000007080	168.445528609055	-0.884627537529418	1.12269977830153	-0.787946657358139	0.430727908243187	0.585884715157162	CCDC124
ENSG00000007129	80.8170102693571	1.70172258350217	1.55139406598316	1.09689898963468	0.272685550479135	0.430776508659896	CEACAM21
ENSG00000007168	1959.54800335936	-1.95562514809205	0.606565030328282	-3.22409807738774	0.00126370111041815	0.0132784935276103	PAFAH1B1
ENSG00000007171	104.576040176803	1.25921420259397	1.64358005580818	0.766141082172472	0.44359236077011	0.597048062247143	NOS2
ENSG00000007174	3274.19808819297	2.80387599684848	1.1833692340886	2.36940078893293	0.0178169344715058	0.0665287807757799	DNAH9
ENSG00000007202	1177.59987834279	-0.411891724015491	0.843567917954823	-0.488273339050276	0.625356243252677	0.746509516740771	KIAA0100
ENSG00000007216	46.3170061110291	5.67157101452725	2.69464478714995	2.10475645679664	0.0353125132704789	0.105038472658261	SLC13A2
ENSG00000007237	2267.74518887278	-0.774320017895265	0.922430429370944	-0.839434599337011	0.401225474949517	0.558867142427662	GAS7
ENSG00000007255	69.6325883201215	0.492061723861227	0.57577354806646	0.854609812336203	0.392767193618701	0.551281666791632	TRAPPC6A
ENSG00000007264	91.8726184512335	0.925837946824598	1.44097476369002	0.642508092545447	0.52054333659108	0.661523823584498	MATK
ENSG00000007306	51.9136566594238	9.78272429800914	2.84271355816167	3.44133311283583	0.000578855425798343	0.00909585968851363	CEACAM7
ENSG00000007314	35.4760643612495	8.27497683335828	2.40692194141244	3.43799135775144	0.000586046402204361	0.0091478649913274	SCN4A
ENSG00000007341	760.264129436489	0.003132942118483	0.358969177628255	0.00872760758787888	0.99303646505639	0.996119382047106	ST7L
ENSG00000007350	101.594608885936	5.34912733882069	1.63294405669955	3.27575664143215	0.00105379321481454	0.0121367458501306	TKTL1
ENSG00000007372	650.323042322574	1.40096728197758	1.23137490778134	1.13772602732486	0.255234901764942	0.410995369381501	PAX6
ENSG00000007376	38.3165178876114	-0.755086345044296	0.999232945109169	-0.755665982331879	0.449849484596106	0.602811825901686	RPUSD1
ENSG00000007384	146.808236554563	-0.96732924227825	0.955484225023841	-1.01239687369419	0.311348332554091	0.47254107661549	RHBDF1
ENSG00000007392	926.834998634087	-0.169654429353461	0.732691321411208	-0.231549664088687	0.816887807178284	0.886129995166554	LUC7L
ENSG00000007402	407.262306279811	1.35873295379587	1.00763183411973	1.34844186913057	0.177516305122623	0.319872749532129	CACNA2D2
ENSG00000007516	657.242623290981	-3.37670884876062	1.46143291138628	-2.31054660289369	0.0208579115729351	0.0737300433190983	BAIAP3
ENSG00000007520	137.607660703903	-2.30328486017708	1.18940687132129	-1.93649870007763	0.0528066516045244	0.139622650368234	TSR3
ENSG00000007541	304.60563842108	0.6291457124884	1.00796739050887	0.624172684962333	0.532514183448893	0.67148681574703	PIGQ
ENSG00000007545	206.969386784837	0.509985726204164	0.542870854714188	0.939423661770649	0.347513269178279	0.507394400433357	CRAMP1
ENSG00000007866	132.40360220082	3.51942878915415	0.936291970584561	3.75890096222532	0.000170661370441459	0.0052217520448916	TEAD3
ENSG00000007908	53.9701527095147	6.53531105216167	2.34169376418928	2.79084786922352	0.00525701748296646	0.0300054828954633	SELE
ENSG00000007923	565.887162241914	-0.0806803771777571	0.333591487995776	-0.241853824456032	0.808893430764563	0.880049837153701	DNAJC11
ENSG00000007933	68.3487365062888	6.00165744508234	1.91321153921141	3.13695444653031	0.00170712648619145	0.0157596734856933	FMO3
ENSG00000007944	222.519770112048	-1.72413317219793	0.92469995856187	-1.86453255051441	0.0622469548720411	0.156901207263784	MYLIP
ENSG00000007952	42.3978382319187	5.50389150822429	1.89969625057007	2.89724818195154	0.00376451819903097	0.0245727499487883	NOX1
ENSG00000007968	52.1413901886305	5.39321072527061	1.72275636392241	3.13057077495929	0.00174466953587412	0.0159389156263648	E2F2
ENSG00000008018	288.766336395001	-1.50920274696588	0.772687648775543	-1.95318606342094	0.0507975518618397	0.135821382848589	PSMB1
ENSG00000008056	349.791635291302	-3.0980884754141	0.997707389636866	-3.10520750632278	0.0019014557737184	0.0167794587936425	SYN1
ENSG00000008083	2440.78110856125	0.308210458343649	0.474384722053059	0.649705700912467	0.515882340734265	0.657959092078968	JARID2
ENSG00000008086	1135.79979139427	-1.84961755456491	0.747651544626008	-2.47390320779733	0.0133645899792077	0.055528703271054	CDKL5
ENSG00000008118	129.457484806975	0.127074753352795	1.72961024812346	0.0734701667561609	0.941431983377649	0.964974790458541	CAMK1G
ENSG00000008128	221.040494573738	0.666966212582938	0.952335687527017	0.700347809410446	0.483710121177085	0.63016705070377	CDK11A
ENSG00000008130	273.713189305172	-0.386042070503029	0.598063466314383	-0.645486795710906	0.518611772463709	0.660083267235615	NADK
ENSG00000008196	63.8919834946068	6.9943314957472	2.48673379145516	2.81265792091655	0.00491338903175253	0.0287260310397542	TFAP2B
ENSG00000008197	93.2202916215855	6.40836629919688	2.13537451302631	3.00105028888575	0.00269050127372069	0.0201509872652192	TFAP2D
ENSG00000008226	336.189174309751	3.30520192041532	1.29634945438041	2.54962264167807	0.0107839573990148	0.0481644611348223	DLEC1
ENSG00000008256	736.061198409484	-1.03504722683941	0.589477719704353	-1.75587166781898	0.0791103236505716	0.185096826192137	CYTH3
ENSG00000008277	2371.96864731929	-1.51841860709473	0.589524048984508	-2.57566864271322	0.0100046471902954	0.0457409018899222	ADAM22
ENSG00000008282	217.665878822631	-0.636421469995279	0.735664439196462	-0.865097503816302	0.386985274669629	0.546169020945485	SYPL1
ENSG00000008283	152.999422574005	-0.761871565180192	1.00510178966025	-0.758004386240045	0.448448356902175	0.601379383700918	CYB561
ENSG00000008294	3529.11783247076	-0.966391907609161	0.713487664946353	-1.35446196912434	0.17558903873412	0.317256944690508	SPAG9
ENSG00000008300	412.729520086573	0.232665793836653	0.970427602336193	0.239755952197296	0.810519456109749	0.881262518160445	CELSR3
ENSG00000008311	870.514205651099	0.291114207741596	0.633843139668491	0.459284307934377	0.646030014894911	0.762848835175693	AASS
ENSG00000008323	27.5021020601387	6.6660429029119	2.34813129092736	2.83887145862242	0.00452733905240275	0.0272842893962413	PLEKHG6
ENSG00000008324	98.0167322566728	0.970140761673459	0.875692521594221	1.10785548323205	0.267924233809342	0.425335000979894	SS18L2
ENSG00000008382	102.950671629744	0.035053932867533	0.634306108110228	0.0552634326224105	0.955928594165225	0.973823705539321	MPND
ENSG00000008394	921.358997416952	1.25288511323896	1.15283203660531	1.08678894535953	0.277130094375698	0.435634604454204	MGST1
ENSG00000008405	714.337418774414	1.96290030127021	0.517882902595194	3.79023963029828	0.000150502020120102	0.00497400200886776	CRY1
ENSG00000008441	3341.0167005642	-0.321763681336223	0.974009370329235	-0.330349677465075	0.741135760602202	0.831395594743026	NFIX
ENSG00000008513	964.699105723757	-1.11038155384256	0.840821323131383	-1.32059157313861	0.186637584154752	0.330803000148806	ST3GAL1
ENSG00000008516	25.208712568763	4.19632981958092	1.60342853806799	2.6170981243961	0.0088680844405687	0.0421473496084854	MMP25
ENSG00000008517	39.9509028948842	5.66407233372632	1.78378148985204	3.17531736143094	0.0014967270820035	0.014537726316933	IL32
ENSG00000008710	1095.39904892168	0.848706698477497	0.865503121591183	0.980593457499256	0.326793261955726	0.487502370796599	PKD1
ENSG00000008735	321.826858097896	-2.17860640336511	1.06940773038153	-2.03720839252569	0.0416291631839877	0.117973066394639	MAPK8IP2
ENSG00000008838	534.006029362918	0.166015200697631	0.499634040802048	0.332273598554518	0.739682673764945	0.830531466079454	MED24
ENSG00000008853	396.163473357833	-2.59466589592507	0.704629504406246	-3.68231230696401	0.000231128023743626	0.00600439246607342	RHOBTB2
ENSG00000008869	907.206708186237	-0.966340298998456	0.370726005674458	-2.60661589477761	0.00914418729749792	0.0430342851900226	HEATR5B
ENSG00000008952	1504.43688234114	-2.61926781268733	1.1020445781984	-2.37673490211192	0.0174666360905646	0.0657430956892584	SEC62
ENSG00000008988	414.823893456624	-1.55113076435733	1.08239345921955	-1.43305629865479	0.151841748988352	0.288309720717614	RPS20
ENSG00000009307	2105.04510617925	-1.26514853694468	1.04485915247743	-1.21083165510388	0.225959930484211	0.376935675461698	CSDE1
ENSG00000009335	1989.89170421959	-0.238304856205732	0.499640442387795	-0.476952696356738	0.633395806305167	0.753019284830899	UBE3C
ENSG00000009413	3472.45877309221	-0.738927952865255	0.745421364448275	-0.991288938186221	0.321544512874313	0.48251499182575	REV3L
ENSG00000009694	2157.365952199	-0.119276988118775	0.980186395154201	-0.121688067400701	0.90314606383656	0.941053988414603	TENM1
ENSG00000009709	247.162985046821	5.69542634806214	1.87683913078701	3.03458418712417	0.00240867520209724	0.0189511534614278	PAX7
ENSG00000009724	21.7471990753354	6.1675554123689	1.85330721357404	3.32786456945527	0.00087514399075171	0.0110753381791644	MASP2
ENSG00000009765	65.4787876799664	6.40095826200265	2.17455583739782	2.943570430301	0.00324449990393321	0.0224079249370251	IYD
ENSG00000009780	254.575613627151	-0.793260777405654	0.459281078076733	-1.72717931408688	0.084135464709374	0.19344421555761	FAM76A
ENSG00000009790	153.848708470263	2.48166603344794	1.41609833159984	1.75246730969895	0.0796934862464107	0.186086225064789	TRAF3IP3
ENSG00000009830	525.677629935878	0.174334388707979	0.398466633260497	0.43751314202012	0.661739247295143	0.773725313514433	POMT2
ENSG00000009844	591.107011385321	-0.517936562084032	0.481182997258093	-1.07638167814609	0.281756593035858	0.440721234545711	VTA1
ENSG00000009950	182.564439774184	0.999187117464224	1.60765743955446	0.621517428327974	0.534259230984042	0.672786129832999	MLXIPL
ENSG00000009954	2033.46970317087	-0.293522137027144	0.752337511045349	-0.390146885829612	0.69642793452419	0.799163441246022	BAZ1B
ENSG00000010017	1456.13879659344	-1.69723405224771	0.635877038191173	-2.66912303843474	0.00760495859661044	0.0381037484373805	RANBP9
ENSG00000010030	57.9001367944344	3.84735651235049	1.58946137711571	2.42054105103959	0.0154974293818971	0.060695329959896	ETV7
ENSG00000010072	151.230123863204	-0.697724863676511	0.653304146139224	-1.06799393176945	0.285523249081978	0.445139872419046	SPRTN
ENSG00000010165	208.501603304853	0.297569613730427	0.569790733410113	0.522243687519305	0.601500671713388	0.728660041888856	METTL13
ENSG00000010219	104.443049865948	4.79888004880832	1.36622450109583	3.51251206881386	0.00044389184366944	0.00796083646190821	DYRK4
ENSG00000010244	1303.55830951155	-0.595662535204959	0.891273579280695	-0.66832737899141	0.503924640235716	0.646924362765978	ZNF207
ENSG00000010256	344.950112492518	-1.83274397318836	1.08325206678662	-1.69189058519413	0.0906668374213411	0.203597761260607	UQCRC1
ENSG00000010270	492.921805072714	-0.70654621809721	0.439365016949453	-1.60810758899928	0.107811617408815	0.228800947906085	STARD3NL
ENSG00000010278	556.111482973067	-0.751836832293068	0.846538680368454	-0.888130512791019	0.374470551197546	0.534120328887712	CD9
ENSG00000010292	942.135571934289	0.310570826553793	0.768292962686551	0.404234896891149	0.686039994329704	0.791204915225756	NCAPD2
ENSG00000010295	404.890753946046	-0.908933286269885	0.721125136993146	-1.26043766836341	0.207511520269945	0.355196649918234	IFFO1
ENSG00000010310	32.0580280719799	3.95186901546304	1.83404646457446	2.15472677044742	0.0311832216375467	0.0963046719547162	GIPR
ENSG00000010318	91.9492538508432	-0.917208722688263	0.438516644268938	-2.09161666877517	0.036472820215595	0.10742365036865	PHF7
ENSG00000010319	36.6387375422151	3.55960549916684	1.4987233737158	2.37509173580276	0.0175445891977589	0.0659456841352838	SEMA3G
ENSG00000010322	1033.02212784768	0.230774486475423	0.705512420469542	0.32710194715188	0.743590779141136	0.833200418415581	NISCH
ENSG00000010327	530.557115147608	0.61449006687329	1.19334097997826	0.51493251064292	0.606600181766306	0.732062162751412	STAB1
ENSG00000010361	89.8057850625267	0.710492263483951	0.549098928751031	1.29392396575973	0.195691685449504	0.34094770944564	FUZ
ENSG00000010379	257.013977304561	1.7511675819138	1.55307025951894	1.1275520673844	0.259509139464028	0.415609344203869	SLC6A13
ENSG00000010404	543.97881761143	-5.22869042922897	1.28228501691347	-4.0776351281205	4.5496089110062e-05	0.00319475714204207	IDS
ENSG00000010438	105.735237543765	2.53563440407781	1.85342770912438	1.36807839420709	0.171287538840644	0.312185353048271	PRSS3
ENSG00000010539	125.160003404499	0.539778043864654	0.38662160753158	1.39614039502581	0.162672221552384	0.301176815514821	ZNF200
ENSG00000010610	202.699612320088	1.5279654909974	0.981689653348885	1.55646490292016	0.119597582198044	0.245865235338836	CD4
ENSG00000010626	302.35180470096	1.42994615453807	0.458074246558357	3.12164712441632	0.00179842361566045	0.0162400008507609	LRRC23
ENSG00000010671	86.484328093103	2.32998919538403	1.04231389774779	2.23540067960201	0.0253910555406324	0.0837686084117322	BTK
ENSG00000010704	56.1365063860788	2.09223542050837	1.1671854750296	1.79254751302942	0.0730453054291933	0.175029417261911	HFE
ENSG00000010803	2172.42167391413	0.656349769002907	0.427996387782181	1.53354044038554	0.125142750452384	0.25306345947632	SCMH1
ENSG00000010810	6202.9479120309	-0.964900969611789	0.663963586155915	-1.45324380693553	0.146156073127256	0.281805262116414	FYN
ENSG00000010818	2828.72035744205	-2.24415697770314	0.671672728578652	-3.34114648729609	0.000834331903546816	0.0108170215883665	HIVEP2
ENSG00000010932	96.4263620132893	6.74251551891394	1.73034832284122	3.89662325782059	9.7543175058826e-05	0.00408711179474703	FMO1
ENSG00000011007	379.556683742065	-0.867532790199744	0.778188521129864	-1.11481057178813	0.264931605213831	0.421976481877594	ELOA
ENSG00000011009	47.0327352361956	-0.492394977106765	1.00314164031281	-0.490852893867733	0.623530496200885	0.745058773312036	LYPLA2
ENSG00000011021	511.889475228366	-1.18645940778076	0.535278916167851	-2.21652557562853	0.0266555282886773	0.0865865016464903	CLCN6
ENSG00000011028	936.760844141644	1.4481101260801	1.23580216963066	1.1717976887133	0.241278290871195	0.394761751477605	MRC2
ENSG00000011052	18.4992660334429	0.391441994906025	0.88068086220898	0.444476554110856	0.65669807633217	0.770401062033978	NME1-NME2
ENSG00000011083	96.7108468502519	0.364744006328971	2.15492726251483	0.16926047234806	0.865591765826442	0.918303515571773	SLC6A7
ENSG00000011105	1068.50709901621	2.89921362868735	0.982197626355007	2.95176199869928	0.00315966366917012	0.0221487067846674	TSPAN9
ENSG00000011114	924.106600747374	-0.751138469013252	0.346721625366579	-2.16640213375527	0.0302804710551232	0.0943453157976333	BTBD7
ENSG00000011132	82.8638014376203	0.731525292998216	0.753600200439605	0.970707402375276	0.331694004638577	0.492221049294664	APBA3
ENSG00000011143	147.112903641874	0.435566123775495	0.56573768091048	0.769908278116651	0.441354303065629	0.594947984526937	MKS1
ENSG00000011198	265.129906846286	-0.317806482082782	0.497562276600067	-0.638727043887673	0.523000516356917	0.663504765505809	ABHD5
ENSG00000011201	1306.91487346902	-0.0216796890966091	0.971745012518268	-0.0223100595499084	0.982200624519955	0.989570120070555	ANOS1
ENSG00000011243	899.846397655055	0.363686041243107	0.606742049604657	0.599408004571431	0.548900840437445	0.684603165223518	AKAP8L
ENSG00000011258	947.258770985935	0.287888344217304	0.422936364864679	0.680689503512935	0.496067979430526	0.640856484453292	MBTD1
ENSG00000011260	468.449316113233	-0.570376776393278	0.64525848644831	-0.88395083268536	0.376722754917311	0.536333896656459	UTP18
ENSG00000011275	1818.81432758811	0.315134532743259	0.330394270888678	0.953813550990533	0.340178028816206	0.500643474335657	RNF216
ENSG00000011295	799.522597871365	-1.3431931385183	0.534578736902025	-2.51261983651339	0.0119838396329551	0.0516386371681345	TTC19
ENSG00000011304	525.065891796338	1.15769968327077	1.09768757708483	1.05467139051106	0.29157564071743	0.451072991276706	PTBP1
ENSG00000011332	138.59182253455	-1.8538224209473	0.784498848456051	-2.36306582807069	0.0181244498868693	0.0671556171314406	DPF1
ENSG00000011347	500.99220026775	-0.264412007871047	1.22799667377759	-0.215319807876725	0.829517987347567	0.894488317273835	SYT7
ENSG00000011376	876.306404786632	1.02432473196521	0.363998857501371	2.81408776663907	0.00489158711940188	0.0286471622889016	LARS2
ENSG00000011405	1545.00696620124	-0.356530910953817	0.495004910943835	-0.720257320829428	0.471366577152503	0.620326595790148	PIK3C2A
ENSG00000011422	138.283075596543	3.21046751286838	1.27084091378131	2.5262544493597	0.0115285948719075	0.0502635069272982	PLAUR
ENSG00000011426	468.383167285945	1.26781498846815	1.31474781933218	0.964302788585061	0.334894143229567	0.495085844097143	ANLN
ENSG00000011451	259.360098016643	0.224931660295889	0.597223660574703	0.376628849700026	0.706449444968893	0.806173393991046	WIZ
ENSG00000011454	2462.74496077564	-0.782611333074627	0.567402181043885	-1.37928855267142	0.167805804573878	0.307629098650994	RABGAP1
ENSG00000011465	217.403576631918	4.12444734491928	1.71245724411835	2.40849653857649	0.0160183781871461	0.0620333927679387	DCN
ENSG00000011478	46.3214864019036	0.239170006778487	0.703434962380062	0.340003013170199	0.733854258787996	0.826455299938839	QPCTL
ENSG00000011485	666.67134289077	-0.551052421131774	0.614139863058316	-0.897275122946136	0.369572127637694	0.52994025907767	PPP5C
ENSG00000011523	538.019978200099	-1.41904724594595	0.707875906250595	-2.00465538297837	0.0449999014484714	0.124705569827518	CEP68
ENSG00000011566	2218.6089115266	-1.11731128305083	0.536357174108454	-2.08314782944416	0.0372377508059619	0.108808739425814	MAP4K3
ENSG00000011600	75.5524911960839	0.98554357826425	1.19515597594094	0.824615027748437	0.409590186893083	0.566019478398962	TYROBP
ENSG00000011638	57.165960149295	-0.246793759939297	0.989195676389481	-0.249489323325879	0.802982298603672	0.876755422821972	LDAF1
ENSG00000011677	602.889831402625	0.275724258701657	1.59682190085549	0.172670639445726	0.862910323426542	0.916304949067344	GABRA3
ENSG00000012048	366.626946439363	2.99984254234887	0.715937336481141	4.19009093322777	2.78842685565127e-05	0.0024787427374158	BRCA1
ENSG00000012061	535.649767000042	1.36760470167041	0.651312522965927	2.09976724452135	0.0357493209760485	0.10588875312873	ERCC1
ENSG00000012124	90.7263439140156	4.00301585026148	1.74457317477984	2.29455313662417	0.0217587465651124	0.0759792502904357	CD22
ENSG00000012171	231.350115536676	0.434359957165681	1.26261007562593	0.344017496415393	0.73083312804274	0.824669772716132	SEMA3B
ENSG00000012174	314.946545924215	-1.49829431524172	0.631109435719462	-2.3740641962256	0.0175934913327869	0.0660402627102378	MBTPS2
ENSG00000012211	66.8173490620107	2.26233780314956	0.909617705585218	2.48713035075988	0.0128778204585832	0.0541227822430024	PRICKLE3
ENSG00000012223	479.313024651759	5.34471592435838	1.91047981894769	2.79757779765625	0.00514873660168426	0.0296080990506754	LTF
ENSG00000012232	820.956343712297	-1.17591282839479	0.357194074114321	-3.29208380993027	0.000994479706679733	0.0117717052753094	EXTL3
ENSG00000012504	145.406800304252	7.07195996318406	2.08573558418203	3.39063111202444	0.000697318909888771	0.00982948721035439	NR1H4
ENSG00000012660	1440.23896327764	-0.782510510664245	0.684845152950958	-1.14260940198299	0.25320080016775	0.408419605824408	ELOVL5
ENSG00000012779	311.884319776077	1.94880233293165	1.06955879741321	1.8220618984622	0.068445594145213	0.167422100937883	ALOX5
ENSG00000012817	481.181071125564	-8.28234209452263	2.34364616577766	-3.53395585710115	0.00040938944596287	0.00774680648241787	KDM5D
ENSG00000012822	905.127187173142	-0.976944491362038	0.899568176197141	-1.08601495385486	0.277472376373216	0.435947926627182	CALCOCO1
ENSG00000012963	162.158352503174	-2.48153590463469	0.981899329769181	-2.52728139168609	0.0114949361615959	0.0501590599041238	UBR7
ENSG00000012983	2172.54885706395	-1.83559143032955	0.559194047222729	-3.282566113581	0.00102866860829599	0.0119521998588619	MAP4K5
ENSG00000013016	559.49456775622	-2.62073068886034	0.803263397906166	-3.26260439065404	0.00110393506693057	0.0124168408750041	EHD3
ENSG00000013275	269.007522730074	-1.53136967215763	0.929407296201591	-1.64768415141156	0.0994175019221676	0.216930940408199	PSMC4
ENSG00000013288	362.79459861482	-1.69427652336375	0.541485000824517	-3.1289445151461	0.00175435432208383	0.0159957200292644	MAN2B2
ENSG00000013293	659.008838631343	-0.571550651722822	1.49066030458682	-0.38342112549998	0.701407542111729	0.802657321530794	SLC7A14
ENSG00000013297	1719.75676476703	2.50966552352064	1.59606003753643	1.57241298228003	0.11585480542068	0.240731664117187	CLDN11
ENSG00000013306	117.832068375344	0.912852384198871	1.05044339130995	0.869016257087879	0.384838238786692	0.544029938465273	SLC25A39
ENSG00000013364	356.828267660255	0.345656858318898	1.18473312662255	0.291759258310182	0.770470697688263	0.853240698200374	MVP
ENSG00000013374	512.730753501993	0.260066403894178	0.721917033597235	0.36024417182442	0.718664544721531	0.815790971087256	NUB1
ENSG00000013375	397.889176179027	-0.885176763663417	0.656123091098165	-1.34910167874427	0.177304309136216	0.31960214510354	PGM3
ENSG00000013392	61.9884805486304	-2.52819364565325	0.748676344504949	-3.3768846367451	0.000733117910359136	0.0100933057711828	RWDD2A
ENSG00000013441	993.103251077553	-1.0705782510817	1.06697126457382	-1.00338058448961	0.315677268227642	0.476731945274946	CLK1
ENSG00000013503	551.749426069616	0.418089079783691	0.574521824223604	0.727716619553465	0.466787074584402	0.616903554376612	POLR3B
ENSG00000013523	504.131562987228	-1.21255987681197	0.487161372467425	-2.48903124373444	0.0128091708491209	0.053990406386942	ANGEL1
ENSG00000013561	415.951999094226	-1.63242109883008	0.464310056016057	-3.51579957762884	0.000438431817727147	0.00792511499893329	RNF14
ENSG00000013563	74.0784239150767	-0.127822576133865	0.971899091335409	-0.13151836160093	0.895365262277682	0.936722566965506	DNASE1L1
ENSG00000013573	164.464546471199	2.18869301175401	0.776842810422924	2.8174206961669	0.00484110683547859	0.0285049112331611	DDX11
ENSG00000013583	144.333962703101	0.831343865437293	0.578994407618912	1.43584092436429	0.151047611720513	0.287502176337445	HEBP1
ENSG00000013588	71.3016482506994	3.91943084250548	1.45035105370261	2.70240148583306	0.00688405811627248	0.0355710739096448	GPRC5A
ENSG00000013619	1387.05168305787	-0.940481970988691	0.829690275670086	-1.13353379998232	0.256990155433736	0.413086237809259	MAMLD1
ENSG00000013725	75.4072594467535	2.93131167513218	1.76980699518468	1.65628889653377	0.0976633279878851	0.214490216027709	CD6
ENSG00000013810	169.85259095334	2.51258832905317	0.867724067797055	2.89560751199634	0.00378425376301236	0.0246320204244951	TACC3
ENSG00000014123	539.087107224553	-1.89612722506003	1.14047321081462	-1.66257936361842	0.0963966647780164	0.212673277599979	UFL1
ENSG00000014138	176.706916886106	1.30788156530002	0.539386087093994	2.42475954903914	0.0153185289438472	0.0603027678209514	POLA2
ENSG00000014164	374.260984963878	1.17432219026837	0.657750477253329	1.78536121352913	0.0742027456854904	0.17696212409529	ZC3H3
ENSG00000014216	374.724234103064	-1.12878841160361	0.906585805014505	-1.24509826357313	0.213095632343169	0.361404460036447	CAPN1
ENSG00000014257	140.481432496744	5.04505820596534	1.6808809994445	3.00143687008933	0.00268708749730678	0.0201473104992048	ACP3
ENSG00000014641	380.242930202375	-2.95941015725055	0.973136894857664	-3.04110364419325	0.00235712677119673	0.0187208281076684	MDH1
ENSG00000014824	1310.28454548298	-1.29365685939355	0.458133852863654	-2.82375303922052	0.0047464942291074	0.0281159421838189	SLC30A9
ENSG00000014914	151.559077801865	-0.0240036105133025	1.04550827722894	-0.0229587952922982	0.981683140871026	0.98937124062224	MTMR11
ENSG00000014919	313.522661020596	-1.5297629758948	0.573416067896108	-2.66780626065742	0.00763482697226098	0.0381630618707723	COX15
ENSG00000015133	996.378613049148	3.15512126389596	0.97267446482101	3.24375870654378	0.00117963630905118	0.0128590929018816	CCDC88C
ENSG00000015153	1237.35050230081	-0.766103775856434	0.491271236998657	-1.55943136532239	0.118894317471498	0.244857642763978	YAF2
ENSG00000015171	1710.65821694302	-1.09363333373202	0.596585618708647	-1.83315403428475	0.0667796673915939	0.164652049837936	ZMYND11
ENSG00000015285	96.4237259941572	1.06457737500603	0.79225386842693	1.34373263095555	0.179034861457627	0.321851856044707	WAS
ENSG00000015413	28.6930902371094	6.96761578865555	1.86915156696378	3.72768902843638	0.000193243612069098	0.00547408856709161	DPEP1
ENSG00000015475	148.410380356093	0.116259286263337	0.613783014824484	0.189414310033623	0.849768109693723	0.908085098462947	BID
ENSG00000015520	36.0883998461867	6.62539196414597	2.52837052529775	2.62041971216452	0.00878216068023592	0.0419123703453955	NPC1L1
ENSG00000015532	227.130503145682	0.591763707180826	0.636789437750319	0.929292592024513	0.352737473295318	0.512777378578129	XYLT2
ENSG00000015568	330.366355247337	-0.835533793823475	1.48537997637438	-0.562505087663096	0.573771938251327	0.706005143791387	RGPD5
ENSG00000015592	349.784063274825	-3.45802122744734	1.28383734146707	-2.69350416579704	0.00707052618730267	0.0362746229061579	STMN4
ENSG00000015676	1620.85139979521	-0.934369086675585	0.466116253840492	-2.00458378993866	0.0450075610247279	0.124710083670152	NUDCD3
ENSG00000016391	301.683694474157	1.35543485617397	1.08488371882673	1.24938261368678	0.211525164457144	0.359832911797406	CHDH
ENSG00000016402	114.971462157201	5.60380437286119	1.73638919094356	3.22727439337264	0.00124975551015335	0.0131940681525632	IL20RA
ENSG00000016490	80.8647669176654	8.74642487591215	2.52652665030865	3.46183756852265	0.000536500842991571	0.00874944868471821	CLCA1
ENSG00000016602	54.7610151536926	6.72169024249734	2.61987654595577	2.56565152005862	0.0102982232172261	0.0467368805819686	CLCA4
ENSG00000016864	179.521286883542	-1.24030318081811	0.804819286298494	-1.54109525198195	0.123293605272696	0.250672349172558	GLT8D1
ENSG00000017260	2143.37904146119	-1.22485716445732	0.57654822051535	-2.12446612594255	0.0336311856768762	0.10156456606576	ATP2C1
ENSG00000017427	264.857774272108	1.31109974548783	1.28394651931591	1.02114825326711	0.307184204571441	0.467784561207677	IGF1
ENSG00000017483	53.2328206265818	1.67348620251902	0.907174111045413	1.84472438327249	0.0650776420326546	0.161747663412652	SLC38A5
ENSG00000017797	699.242463537175	-0.932872657122662	0.650865299613057	-1.43328067678099	0.151777641871537	0.288248731627908	RALBP1
ENSG00000018189	2184.73679142685	-1.73399208426028	0.561712583621186	-3.08697389878961	0.00202205350802736	0.017307137621067	RUFY3
ENSG00000018236	6167.99954494032	-2.57160582465645	1.30394826452541	-1.97216860102377	0.0485903627840834	0.131863531760113	CNTN1
ENSG00000018280	412.047143159698	0.205045575797832	1.32327243208164	0.154953410066342	0.876858046952891	0.925027150837623	SLC11A1
ENSG00000018408	2519.76109756416	1.07696195377106	1.03263689203194	1.04292415086188	0.296983423271887	0.456671639637073	WWTR1
ENSG00000018510	1107.85819315572	-0.961054960139933	0.413468098375176	-2.32437511845928	0.0201053979234853	0.0720219676811661	AGPS
ENSG00000018610	118.006549309795	-0.742392708411299	0.565586256334947	-1.31260740531793	0.189315272986713	0.33353460319089	STEEP1
ENSG00000018625	3533.98797788038	-3.2971345665745	1.67809961753605	-1.96480264468189	0.0494370839962385	0.133443344205485	ATP1A2
ENSG00000018699	695.763710987403	0.959171384979952	0.512624095351302	1.87110085865673	0.0613311026098088	0.155196508916818	TTC27
ENSG00000018869	91.7777962314445	-0.532729148498292	0.570126099712636	-0.93440582489875	0.350094594195975	0.509979776987137	ZNF582
ENSG00000019144	2311.69310804639	-0.203404570048714	0.818061661156781	-0.248642100842484	0.803637639194996	0.877100477168593	PHLDB1
ENSG00000019169	86.6600132888327	6.32598037607462	2.18023134499694	2.90151794697892	0.00371359506743293	0.0243402321392855	MARCO
ENSG00000019186	55.916806845312	3.20656904799759	2.36797034251516	1.35414240221932	0.175690950571805	0.317385617792816	CYP24A1
ENSG00000019485	789.322659717374	0.591735870843121	0.649330955170653	0.911300879976692	0.362136862903606	0.522401687337542	PRDM11
ENSG00000019505	288.155582432625	-0.708452022154244	1.8314606228012	-0.386823507606008	0.698886872858548	0.801123723470856	SYT13
ENSG00000019549	27.0677013675542	-1.84822889908806	1.67147760639252	-1.10574553438201	0.268836675324508	0.426291972167434	SNAI2
ENSG00000019582	2379.986471853	-0.625428295367971	1.44005183490013	-0.434309571510212	0.664063654213548	0.775124793779909	CD74
ENSG00000019991	273.33361449365	-0.105275258115696	1.33858344059538	-0.0786467656202826	0.937313589125323	0.962733209632074	HGF
ENSG00000019995	702.265326580811	-1.2640737115735	0.447114136463007	-2.82718350525265	0.00469594094083958	0.0279526087264311	ZRANB1
ENSG00000020129	410.576843528215	-3.60617586972866	1.04899584056197	-3.43774086634773	0.000586588760505834	0.0091478649913274	NCDN
ENSG00000020181	154.329393310879	2.53355506135301	1.00539270805045	2.51996562245395	0.0117366296346311	0.0508929630791445	ADGRA2
ENSG00000020256	532.540846580605	0.520543939681524	0.558841796345167	0.931469233485915	0.351610892304577	0.51158285561906	ZFP64
ENSG00000020426	2360.01178338241	-1.40266224159578	0.514066341283685	-2.72856269502718	0.00636109970939268	0.0336939500231894	MNAT1
ENSG00000020577	5528.02985349013	-0.737866277377711	0.926118017284935	-0.796730290963225	0.425607687795536	0.581048483258988	SAMD4A
ENSG00000020633	91.5527093647951	4.67638730019947	1.49040920084679	3.137653268339	0.00170306208319896	0.0157362023317566	RUNX3
ENSG00000020922	588.018077307123	0.675383808207707	0.437587127052036	1.54342704904889	0.122727194957469	0.250103274762182	MRE11
ENSG00000021300	480.119216288586	-0.356746131447689	0.961124338605165	-0.37117583762931	0.710506568488594	0.80915108105384	PLEKHB1
ENSG00000021355	91.8736264388004	-0.0367243566690426	1.03164333388071	-0.035597919807127	0.971602967025481	0.983657872482892	SERPINB1
ENSG00000021461	68.8547041584492	2.79978060612777	1.69687388139469	1.64996387582239	0.0989503247600896	0.216368168099174	CYP3A43
ENSG00000021488	60.0872022647956	2.77079232445649	1.30805645531368	2.11825132867988	0.0341537882297465	0.102535741405768	SLC7A9
ENSG00000021574	722.0979223535	-0.717974455667935	0.480914804753349	-1.49293481625331	0.135454250423058	0.267864439561865	SPAST
ENSG00000021645	19075.3725693417	-1.03955088418974	1.16017301776725	-0.896030909415865	0.370236255188553	0.530418396033082	NRXN3
ENSG00000021762	524.651361351122	0.676109096329818	0.552963965413573	1.22270010094445	0.221442988851322	0.37147883235633	OSBPL5
ENSG00000021776	1070.99400315713	-0.585051000095305	0.509826523200749	-1.1475491632375	0.251154726478734	0.406037728782249	AQR
ENSG00000021826	388.070289443125	4.11532017607738	1.29199704115947	3.18523962901973	0.00144634189905979	0.0142741228128906	CPS1
ENSG00000021852	84.7867184867144	9.91261048727515	2.63302228408106	3.76472715297762	0.000166731040313708	0.00516916219287431	C8B
ENSG00000022267	763.876377902477	-1.84978262008888	0.901874297427627	-2.05104261798449	0.0402627966111694	0.115078696768814	FHL1
ENSG00000022277	495.522540685257	-0.597970115467056	0.516045945361379	-1.15875363587695	0.2465566211275	0.400860473959869	RTF2
ENSG00000022355	359.930297330116	-1.81129012901967	1.9261784272093	-0.940354280493066	0.347035865383853	0.506947913271595	GABRA1
ENSG00000022556	62.4982441014676	2.45056945114553	1.78586224198495	1.37220519787784	0.169999567756816	0.310416586133918	NLRP2
ENSG00000022567	471.574341279479	1.15721012715021	0.691712753384775	1.67296341073315	0.0943344992695093	0.209554528992822	SLC45A4
ENSG00000022840	949.802644900194	-0.823984746866882	0.620683255793753	-1.32754466819495	0.184328574151349	0.32828615837359	RNF10
ENSG00000022976	207.084983316405	-0.547187401136376	0.533450642642807	-1.02575075816858	0.305009082162475	0.465516481661955	ZNF839
ENSG00000023041	261.372744728974	-1.55025130837599	0.527430536066041	-2.93925209552502	0.00329005350246959	0.022595488667409	ZDHHC6
ENSG00000023171	2357.85316758541	0.774897503088517	0.809391525020525	0.957382773520969	0.338374090062309	0.498769535134257	GRAMD1B
ENSG00000023191	262.571585889023	-0.562247022949177	1.11677245925869	-0.503457099329252	0.614642935333489	0.738235538117048	RNH1
ENSG00000023228	1036.74457889372	-1.93735712744198	0.773493313305622	-2.50468503620599	0.0122560479043785	0.052483498574165	NDUFS1
ENSG00000023287	1863.98050488143	-1.14326219236809	0.589553689482321	-1.93919945335593	0.0524770561629678	0.138946670047127	RB1CC1
ENSG00000023318	1030.29753743025	-0.144806675363132	0.545733679578953	-0.265343116581798	0.790745152267791	0.868484119595583	ERP44
ENSG00000023330	199.838127155876	-1.00570960783007	0.757369316065288	-1.32789853839732	0.184211627657892	0.328162667844379	ALAS1
ENSG00000023445	77.2470741054766	0.929926681321811	1.24883693740247	0.744634189997632	0.456492893165103	0.608189920164124	BIRC3
ENSG00000023516	1829.82803449469	-3.10997077002372	0.787442759927793	-3.94945630119058	7.83289085803663e-05	0.00376689186170557	AKAP11
ENSG00000023572	38.3137654506232	-0.450802886575278	0.92948392179567	-0.485003426099477	0.627673915206421	0.748336957845955	GLRX2
ENSG00000023608	367.790045326908	-0.411678025252491	0.62875921572395	-0.654746705825197	0.512630848700098	0.655253635818354	SNAPC1
ENSG00000023697	759.270202939432	0.961530930503507	0.393101171103744	2.44601390477605	0.0144445429631922	0.0580335542910143	DERA
ENSG00000023734	487.437838418646	-1.79473696621943	0.883400422611091	-2.0316233955545	0.0421917963699267	0.119224399717643	STRAP
ENSG00000023839	127.223357612622	4.86224078112424	1.5175299301297	3.20404934663047	0.00135509248610621	0.0137462531884534	ABCC2
ENSG00000023892	151.455718026424	0.897275259305282	0.976751139148282	0.918632416531091	0.35828787043221	0.518912653919854	DEF6
ENSG00000023902	393.526010586734	-1.57956090941209	0.563746040413292	-2.80190155881908	0.00508023728407547	0.0293857977055655	PLEKHO1
ENSG00000023909	145.621018364126	-0.760660038007008	0.544316029781678	-1.39746029216172	0.162275199351138	0.300608156175058	GCLM
ENSG00000024048	1444.11456571966	-0.999360979287423	0.449312559868593	-2.22419996356144	0.0261349935127268	0.0854189237947964	UBR2
ENSG00000024422	122.288073506871	-0.493238992873908	1.18589099315822	-0.415922707668376	0.67746656261896	0.785056377046651	EHD2
ENSG00000024526	51.9267524059039	2.88817447257963	1.73320830997658	1.666374697118	0.0956388072711446	0.211553950884628	DEPDC1
ENSG00000024862	151.077179978064	-0.59237985095734	0.636648731347964	-0.93046576831011	0.352129980012416	0.512146283350453	CCDC28A
ENSG00000025039	357.058502817178	-0.796116298383626	0.728718786104685	-1.0924876832656	0.274618801267225	0.432904573212757	RRAGD
ENSG00000025156	277.119054510221	-1.03475304507379	0.499788935736375	-2.07038005663174	0.0384167679459466	0.111372542317991	HSF2
ENSG00000025293	1038.80856948622	0.209048907434691	0.301541361396826	0.693267770850129	0.488141524799737	0.634270374767906	PHF20
ENSG00000025423	91.5681653078217	2.88270686538311	1.63738195453249	1.76055859013433	0.0783131426423507	0.18363051102179	HSD17B6
ENSG00000025434	87.167230503637	1.47563942541506	0.634440682190393	2.32589029492945	0.0200244039127749	0.0718024360173874	NR1H3
ENSG00000025708	128.695591809405	2.86688964668767	1.21762831174739	2.35448668450675	0.018548308228498	0.0681885272634863	TYMP
ENSG00000025770	167.513671581058	-1.00744667091433	0.787086708180156	-1.27996910688999	0.200556001071722	0.347112282069145	NCAPH2
ENSG00000025772	153.449990709859	0.129428286631511	0.516539343271574	0.250568109317208	0.802148040335769	0.876168356544653	TOMM34
ENSG00000025796	1205.17682211616	-0.980204474576996	0.631278580865265	-1.55272886533466	0.120487923251019	0.247179540169428	SEC63
ENSG00000025800	778.729684554648	-1.29838739290859	0.522562395107235	-2.48465523938466	0.0129676953986584	0.0543381911142569	KPNA6
ENSG00000026025	6507.44471995068	-1.03920269141599	1.74551277675504	-0.595356679856504	0.551605076062621	0.686609364226747	VIM
ENSG00000026103	211.704793804474	-0.670761915071519	1.0172170865356	-0.65940881641693	0.509633282169812	0.65272316428401	FAS
ENSG00000026297	45.5391690528054	-2.81563833231241	1.40033655373363	-2.0106868772405	0.0443585409995682	0.123441026689553	RNASET2
ENSG00000026508	3678.06643170864	2.49499261062115	1.34807265667707	1.8507849693882	0.0642004942711659	0.160299688605825	CD44
ENSG00000026559	168.506418294464	-0.299041626498358	1.4649563029309	-0.204130065791092	0.838251859862859	0.900852832871015	KCNG1
ENSG00000026652	2130.75419270676	-0.342314625178974	0.880084123320933	-0.388956710055483	0.697308170107718	0.799891032876103	AGPAT4
ENSG00000026751	58.4714625311585	8.69116767511871	2.05383981885512	4.23166772565714	2.31964918987648e-05	0.00223107095802119	SLAMF7
ENSG00000026950	233.508734137075	0.817337078016613	0.793869303865358	1.02956125654058	0.303216010371442	0.463601026134643	BTN3A1
ENSG00000027001	981.434665534735	0.53420864538102	0.599014198872111	0.891812992725191	0.372493176430207	0.532438404327107	MIPEP
ENSG00000027075	1333.67692175496	1.68696508060167	1.15841676329581	1.45626784250091	0.145318591508087	0.280713979803431	PRKCH
ENSG00000027644	34.1768676350512	4.76891158033176	2.27166646925748	2.09930095146869	0.0357903796152251	0.105911456792106	INSRR
ENSG00000027697	548.388375952081	-1.92439626656472	0.77170982827076	-2.49367857718864	0.0126426971104203	0.0535185943800166	IFNGR1
ENSG00000027847	134.150420411574	-0.743343967873942	0.536894354786973	-1.38452557983941	0.16619758112798	0.305439013521641	B4GALT7
ENSG00000027869	32.8503884126564	6.31389228799448	1.94882639544578	3.23984337586429	0.00119595372165522	0.012943929065281	SH2D2A
ENSG00000028116	810.571272588163	2.21636482314627	1.06106833955515	2.08880497186023	0.0367252826807466	0.107884980339237	VRK2
ENSG00000028137	322.719637648455	1.28176838226183	1.14630968906156	1.11816936949313	0.263494663679962	0.420302850218908	TNFRSF1B
ENSG00000028203	1186.00407477115	-1.67905000079186	0.631641993049959	-2.65823048382892	0.00785521515036041	0.0388979870915476	VEZT
ENSG00000028277	358.542324409983	1.12367679001563	1.10097820733257	1.02061674112338	0.307436054693504	0.468046099904805	POU2F2
ENSG00000028310	587.830605896636	0.536399148825039	0.536823197485541	0.999210077614961	0.317692935030799	0.478657355446404	BRD9
ENSG00000028528	1226.32063747936	-0.578179340570937	0.615681067408893	-0.939089036803125	0.347685032553943	0.507501855592785	SNX1
ENSG00000028839	298.837118929107	-1.05671347456292	0.513801695566281	-2.05665626190329	0.0397193021911939	0.114080632510327	TBPL1
ENSG00000029153	437.230077313831	-0.40374394394439	0.951818593190664	-0.424181610690088	0.671433370937183	0.780691410816183	ARNTL2
ENSG00000029363	1164.95594694762	-1.09663101869867	0.940859874309406	-1.16556253342572	0.243791363409911	0.397897522016854	BCLAF1
ENSG00000029364	631.043539288486	-1.24646908858623	0.524151401874205	-2.3780706950878	0.0174034889641432	0.0656128985031027	SLC39A9
ENSG00000029534	635.803985541034	2.78223285997439	1.44104958899083	1.93069890254283	0.0535202987255301	0.140950873324661	ANK1
ENSG00000029559	40.9490129115819	6.99373437424631	2.02343076012162	3.45637444684589	0.000547494195122782	0.00883418768470493	IBSP
ENSG00000029639	453.702577019733	0.578690936266251	0.526217259793868	1.09971865326679	0.271454724858501	0.429415956181781	TFB1M
ENSG00000029725	1432.56053836711	-1.58954740947508	0.552674842882444	-2.87609872232448	0.00402623764989686	0.0254069479286595	RABEP1
ENSG00000029993	178.098899443801	-0.189522882151492	1.35838891992903	-0.1395203386681	0.889038985187109	0.933314913934625	HMGB3
ENSG00000030066	896.248413614628	0.455767776248769	0.422630474535427	1.07840726996738	0.280852044066791	0.439713765843215	NUP160
ENSG00000030110	32.5666791397614	-0.320879539028628	0.704145839706369	-0.455700397466576	0.648605436141164	0.764943071402026	BAK1
ENSG00000030304	240.476005677447	7.7170923789745	1.88359240450115	4.09700759067262	4.1852518403194e-05	0.00308343909591919	MUSK
ENSG00000030419	1348.21041662521	-0.752411532098519	0.658691822355347	-1.14228157472496	0.253336997474475	0.408607423038349	IKZF2
ENSG00000030582	374.467267726385	-1.3512012494356	1.30272923628966	-1.03720804891429	0.299638907729478	0.459620521704514	GRN
ENSG00000031003	1564.1924707726	-0.906709138801148	0.462534364553015	-1.96030653782314	0.0499599723383304	0.134328730722186	FAM13B
ENSG00000031081	1679.43849430703	-0.48475158833692	0.946009373182823	-0.512417320671979	0.608358971339059	0.733499805744295	ARHGAP31
ENSG00000031691	109.027860464434	2.25067292938266	0.71575065596959	3.14449300271167	0.00166374890113726	0.0155332159140624	CENPQ
ENSG00000031698	702.951133824303	-2.19972191316041	0.949103126670283	-2.31768482406927	0.0204664563972149	0.0728961840886518	SARS1
ENSG00000031823	812.231094993784	0.45312138377158	0.359997823067123	1.25867812174823	0.208146616878861	0.355930198498136	RANBP3
ENSG00000032219	1212.44100980852	-1.65327287267342	0.602033283637586	-2.74614862268754	0.00602994402513211	0.03255697454196	ARID4A
ENSG00000032389	986.084483303679	0.669799306820001	0.555075963495792	1.20668043811823	0.227555235466027	0.379087627020218	EIPR1
ENSG00000032444	394.300004274816	-1.81025803303019	0.711110324562029	-2.54567817468425	0.0109065688009734	0.0484608801537018	PNPLA6
ENSG00000032742	1285.45623309877	0.805019203525525	0.479859079010684	1.67761586419333	0.093422113788528	0.207952194944345	IFT88
ENSG00000033011	144.709663040124	0.509991640502249	0.505183759350706	1.00951709365662	0.312726707953597	0.473736422716434	ALG1
ENSG00000033030	350.706696837094	0.0202502657661488	0.441494422029031	0.0458675461245516	0.963415821381169	0.978654800331148	ZCCHC8
ENSG00000033050	347.79024341173	-0.768830203883065	0.794648551340869	-0.96750972815059	0.333289280470366	0.493561231083264	ABCF2
ENSG00000033100	282.0369960275	-1.78561034248984	0.977640708876012	-1.82644843476572	0.0677827418022017	0.166292480451742	CHPF2
ENSG00000033122	5086.92509577631	-2.20793338748376	1.69146709549446	-1.30533629259771	0.191778361127574	0.336225920284621	LRRC7
ENSG00000033170	2560.78717118052	-1.70270462973096	0.602575357729185	-2.82571234931948	0.00471756072988173	0.0280197248678155	FUT8
ENSG00000033178	999.226747583328	-1.31798779187327	0.522832774372125	-2.52085916659692	0.0117068696336148	0.0507944517737138	UBA6
ENSG00000033327	2122.80950060416	-0.276819873710778	0.546845856987953	-0.506211887999868	0.612707910402124	0.736895828731273	GAB2
ENSG00000033627	1674.55368665652	-2.3799235236021	0.578955373472344	-4.11072015676834	3.94427001361481e-05	0.00300972544692032	ATP6V0A1
ENSG00000033800	1869.07063271367	-0.500872114539631	0.51275478403941	-0.976825824215294	0.328655388932104	0.489115853740696	PIAS1
ENSG00000033867	1693.21381053097	-1.76214321483033	0.798985670624044	-2.20547536660328	0.0274207545163802	0.0883505426369938	SLC4A7
ENSG00000034053	2300.49802108601	-1.00127958823976	0.920430009361454	-1.08783892099997	0.276666224021379	0.435170402898206	APBA2
ENSG00000034152	239.669607980336	1.31105835833825	0.775315805760791	1.69099913686365	0.0908369675024929	0.20386112222598	MAP2K3
ENSG00000034239	226.882280922644	1.48263644694086	1.20894739189698	1.22638624052485	0.220053361431524	0.369920003976487	CLXN
ENSG00000034510	674.718155306992	-2.51287215612379	1.81887674814142	-1.38155164097375	0.16710941120653	0.306745869696115	TMSB10
ENSG00000034533	80.1333010431662	-0.491735349346266	0.628667618064423	-0.782186540576479	0.434104953300209	0.589038632555023	ASTE1
ENSG00000034677	1578.17451832885	-0.856959310127074	0.571819839246225	-1.49865263726547	0.133963769720117	0.265704660851938	RNF19A
ENSG00000034693	477.427017338829	-1.45339131626648	0.572948186169768	-2.53668892117905	0.0111906344012683	0.0492993457144924	PEX3
ENSG00000034713	317.268041627576	-1.67292940330008	0.920996132048996	-1.81643477652639	0.0693037046003954	0.168842048472146	GABARAPL2
ENSG00000034971	35.6506621090676	8.22548181481242	2.59088879146192	3.17477224106217	0.00149954151451065	0.0145377491695104	MYOC
ENSG00000035115	673.382069604344	-0.740490248178429	0.680073644078694	-1.0888383260045	0.27622518723766	0.434773987432453	SH3YL1
ENSG00000035141	96.2347742345484	-0.862943781623981	1.03148243064052	-0.836605409835357	0.402814403719301	0.560084899988955	FAM136A
ENSG00000035403	1442.3000871902	-0.494802611728998	0.915507809399804	-0.540467931183881	0.588874371019116	0.71817251228499	VCL
ENSG00000035499	239.008482631003	3.62692295197115	1.35702805067873	2.67269563820521	0.00752444851617741	0.037748197687053	DEPDC1B
ENSG00000035664	462.604295468243	2.99346349990909	1.14528897881004	2.61371894368468	0.00895626787191696	0.0424383344726874	DAPK2
ENSG00000035681	843.974060159641	-1.17092539098058	0.352498712184118	-3.32178629455243	0.00089443170353879	0.0112164664629949	NSMAF
ENSG00000035687	646.555885582151	-1.37324474166435	0.737080707885348	-1.86308599176897	0.0624501687680355	0.157258528976401	ADSS2
ENSG00000035720	69.4078296795308	6.80285610640538	2.05441563208173	3.31133388987704	0.000928523476310045	0.011415539219153	STAP1
ENSG00000035862	1270.90419367283	-1.93245552789254	0.767422779567403	-2.51811071985884	0.0117986225570576	0.0511109936068288	TIMP2
ENSG00000035928	777.363323956401	-0.150511062458832	0.478430445233217	-0.314593404241787	0.7530703877303	0.83983633712351	RFC1
ENSG00000036054	619.900529552462	-1.10775302648021	0.659423474087227	-1.67988109312239	0.0929804531000975	0.207259112822779	TBC1D23
ENSG00000036257	1988.27674912159	-0.494925264893309	0.553091235404717	-0.894834763619342	0.370875423925572	0.530859894189582	CUL3
ENSG00000036448	329.782015152882	1.30112984155411	1.20451182233045	1.08021342541638	0.280047151299372	0.438852306889945	MYOM2
ENSG00000036530	310.742302904399	-2.77299921505539	1.18942853884656	-2.3313710109432	0.0197338047545386	0.0711428431867336	CYP46A1
ENSG00000036549	1800.40556560399	-0.692651281518677	0.550793841627148	-1.25755088232732	0.208554226359396	0.356538760489909	ZZZ3
ENSG00000036565	73.4150454451712	4.90871989025849	2.11416371093072	2.32182581929643	0.0202423164026307	0.0723829951392013	SLC18A1
ENSG00000036672	252.638470003173	-0.48903455595828	0.820407966316065	-0.596087039664212	0.551117081791683	0.686373773450386	USP2
ENSG00000036828	181.237868291692	6.40422544406254	2.07605226275946	3.08480935617205	0.00203682665440714	0.0173760471891441	CASR
ENSG00000037042	245.653810007059	-1.77592708726046	0.805770232393112	-2.2040117838382	0.0275235153755445	0.0885436799083516	TUBG2
ENSG00000037241	56.4551647441227	-0.136359393597331	0.753812918939072	-0.180892884920632	0.856451653733778	0.912116379850687	RPL26L1
ENSG00000037280	89.6628867627057	3.68722961196915	1.46118074331486	2.52345894157094	0.0116206629955905	0.0505264276883549	FLT4
ENSG00000037474	592.294306296396	-0.641836054953629	0.70025398140153	-0.916576088105947	0.359364819291108	0.519853452124577	NSUN2
ENSG00000037637	911.515010877582	-0.111400251882052	0.463623444831815	-0.240281748310773	0.810111843338811	0.881004617849239	FBXO42
ENSG00000037749	800.186467642775	0.0258344142004696	0.45448372209005	0.0568434312271163	0.954669916731404	0.972781078549754	MFAP3
ENSG00000037757	173.908193624452	-1.51480990181608	0.653430108202322	-2.31824319510396	0.020436107693438	0.0728366547729412	MRI1
ENSG00000037897	34.2969054160374	1.38131047296883	1.05503763500226	1.30925232156848	0.190448894246707	0.334803424647424	METTL1
ENSG00000038002	97.184769990478	-2.0344959140962	0.943579228841343	-2.15614741392139	0.0310721561924087	0.0960306557917828	AGA
ENSG00000038210	11.2744591151799	-0.984186038810495	1.46756820585143	-0.670623712674058	0.502460272495097	0.64564568290102	PI4K2B
ENSG00000038219	1954.88314779415	-0.906516685292189	0.724118912996539	-1.25188925330075	0.210610221234237	0.358689570491088	BOD1L1
ENSG00000038274	202.759797387114	-1.39208817747479	0.757846264864814	-1.83690049290289	0.0662245865259226	0.16373245155064	MAT2B
ENSG00000038295	1130.80286505842	-0.212405672399817	1.54322046235688	-0.137637931572927	0.890526575753929	0.93421261465176	TLL1
ENSG00000038358	271.731473964051	-1.01012212516601	0.937026499177989	-1.07800806706336	0.281030156069164	0.439926010397747	EDC4
ENSG00000038382	10495.8136535134	-1.45463563465766	0.63571169969058	-2.28820019415354	0.0221258654194814	0.0767428331112807	TRIO
ENSG00000038427	9663.10231372348	-1.27477160542864	1.20026050689691	-1.06207910541385	0.288199774829205	0.447625292451039	VCAN
ENSG00000038532	1976.0015643382	0.330417530793141	0.482328934727565	0.685046048460209	0.493314863528629	0.638736338545395	CLEC16A
ENSG00000038945	1143.25898032876	4.42747610187228	1.22535505838969	3.61321893728557	0.000302419140588443	0.00684964447779672	MSR1
ENSG00000039068	271.710057733993	2.59177166931808	0.991324634565834	2.61445300454294	0.00893704543902821	0.0424068753174998	CDH1
ENSG00000039123	1246.34737427643	-0.706893672216312	0.536281593940423	-1.3181389781109	0.18745712841512	0.331800561370903	MTREX
ENSG00000039139	1257.02616064894	1.36224471075102	1.01753342864142	1.33877145694354	0.180645085542924	0.323789522747866	DNAH5
ENSG00000039319	1358.88132712293	-1.08580936753707	0.826223105472337	-1.31418422015242	0.188784217449424	0.333066191676191	ZFYVE16
ENSG00000039523	510.153487260742	-0.680826544789895	0.640929837388602	-1.06224816676323	0.288123038556307	0.447539721648455	RIPOR1
ENSG00000039537	161.08587824827	6.91475060676254	2.03275447001728	3.40166542922608	0.00066976578405946	0.0096338843483708	C6
ENSG00000039560	792.628995894788	0.827078444270649	0.733544696321627	1.12750926892124	0.259527223835996	0.415609344203869	RAI14
ENSG00000039600	53.7232479401766	2.9637321033389	1.49636403331413	1.98062238690332	0.0476336364579645	0.130122023937804	SOX30
ENSG00000039650	187.07998093761	0.838068969471288	0.75262431004919	1.11352896562232	0.265481315240223	0.4226241815129	PNKP
ENSG00000040199	573.416243787735	-1.11536341741269	0.511881912982589	-2.17894672408679	0.0293356261829935	0.0924179484823465	PHLPP2
ENSG00000040275	183.247872602762	-0.333165186235433	0.521344142102087	-0.639050407072944	0.522790140579655	0.663441381837784	SPDL1
ENSG00000040341	1711.23595985305	0.102669605113946	0.449611861999028	0.228351637916013	0.819372883547745	0.887993913258415	STAU2
ENSG00000040487	108.141079608002	0.0484055439426392	0.629722318501038	0.0768680774374673	0.938728492899526	0.963543916439904	SLC66A1
ENSG00000040531	141.389413954404	0.584038095793521	0.55473922786435	1.05281556893311	0.292425528039834	0.451846932252539	CTNS
ENSG00000040608	105.333783041837	-0.20657525478217	1.41175954313272	-0.146324673905711	0.883665088527978	0.92936938895422	RTN4R
ENSG00000040633	137.877627685133	-0.951063065698563	0.924353986615927	-1.02889486005293	0.303529083960169	0.463908198611407	PHF23
ENSG00000040731	1623.19495646069	-2.67049892566809	1.32668944913176	-2.01290432166757	0.0441246958464535	0.122918887015175	CDH10
ENSG00000040933	2123.93290557858	-0.621072748258835	0.420589993581531	-1.47667029110725	0.139764039556219	0.273354825875631	INPP4A
ENSG00000041353	850.825332895683	-0.875696887395836	1.5477281823204	-0.565795013232209	0.571533136833471	0.704292577115746	RAB27B
ENSG00000041357	244.47754445798	-1.58346621834163	1.17123952220191	-1.35195763831871	0.176388867220358	0.318368380363161	PSMA4
ENSG00000041515	2587.3260380122	-1.02888906437408	1.2257983133903	-0.839362440896488	0.401265953733057	0.558876984586043	MYO16
ENSG00000041802	323.513016676065	-0.237099154721593	0.614932534977649	-0.385569377509373	0.699815615995645	0.801476878794175	LSG1
ENSG00000041880	64.1154014586213	0.658669615813725	0.878408351836541	0.749844436743577	0.453348402058352	0.605685147443849	PARP3
ENSG00000041982	6126.02221374096	-1.5685343827033	1.43249765070551	-1.09496471560061	0.273532094941201	0.431751025974284	TNC
ENSG00000041988	71.1259465270223	-0.050251625921183	0.61499698274377	-0.0817103617272862	0.934877038448543	0.96126789664565	THAP3
ENSG00000042062	268.322080660038	4.73354707006187	1.68758474945753	2.80492406178917	0.00503284354509682	0.0291933160362012	RIPOR3
ENSG00000042088	475.331146664712	0.23540928914072	0.474970951888633	0.495628813098273	0.620156320280312	0.742567735989164	TDP1
ENSG00000042286	152.677947724237	0.118615403615018	0.651949368417065	0.181939594332327	0.855630131250387	0.911617058278466	AIFM2
ENSG00000042304	31.3963801347918	5.76612313526566	2.63551125114205	2.18785752964136	0.0286799817535535	0.0910417282240439	C2orf83
ENSG00000042317	693.785006004629	-1.20979061740437	0.382084117929731	-3.16629391443813	0.00154394705014587	0.0148177858098796	SPATA7
ENSG00000042429	293.146095315842	-0.316762217661294	0.507117371976929	-0.624632945281364	0.532211991791095	0.671319493610348	MED17
ENSG00000042445	175.400857794762	-1.35700733972778	0.802083415122492	-1.69185313415381	0.0906739796719728	0.203597761260607	RETSAT
ENSG00000042493	105.457068270872	3.02765828216157	1.24376888527719	2.43426115414265	0.0149222244513305	0.0593563386112879	CAPG
ENSG00000042753	88.716641234205	-0.447966216708893	0.657185345043821	-0.681643649066798	0.495464307489315	0.640574189645657	AP2S1
ENSG00000042781	2164.64253321796	6.67898208462191	1.97682320819002	3.37864410785484	0.000728442427467709	0.0100691583941208	USH2A
ENSG00000042813	411.484591125406	4.90234202783286	1.6642655380033	2.94564894596955	0.00322277941039668	0.0223262497244868	ZPBP
ENSG00000042832	586.648837776671	4.20631340250997	1.5616662988191	2.69347773316917	0.00707108684823843	0.0362746229061579	TG
ENSG00000042980	573.224199224754	-0.429104299340452	0.937780097154375	-0.457574542947262	0.647258136324331	0.7638768976744	ADAM28
ENSG00000043039	182.367503038075	2.22862684964433	1.8058485698063	1.23411613072483	0.217159633553584	0.366321273402253	BARX2
ENSG00000043093	536.704800873377	-0.956796161731791	0.471826065987745	-2.02785778638318	0.042574764579865	0.120021978735233	DCUN1D1
ENSG00000043143	524.117402000487	-0.441504404837241	0.635367978127625	-0.694879849214807	0.487130601955768	0.633450604079075	JADE2
ENSG00000043355	195.34614722466	5.33143430830755	1.56083574828991	3.41575615124704	0.00063605176595977	0.00954099604495857	ZIC2
ENSG00000043462	493.982300748692	0.991775615679611	0.980354285730329	1.01165020657891	0.311705331304677	0.472850018616895	LCP2
ENSG00000043514	599.207713500106	-0.610940855419427	0.462124729236649	-1.32202588774809	0.186159530621363	0.330125455254196	TRIT1
ENSG00000043591	37.6422476423207	-4.34399355643953	1.35963464658229	-3.19497121330278	0.00139844788420419	0.0140087068758267	ADRB1
ENSG00000044090	303.255050604575	0.914935533781588	0.945967435316238	0.967195592177784	0.333446265270953	0.493687643698578	CUL7
ENSG00000044115	2928.22518626243	0.500981648382502	0.593155290214995	0.844604535518711	0.398331675891553	0.556297746049937	CTNNA1
ENSG00000044446	487.216891641043	0.805854402670418	0.340939169742061	2.36363103506145	0.0180968256696557	0.0671013552129839	PHKA2
ENSG00000044459	1954.95355518955	0.980456098918472	0.696361198952484	1.40797060547507	0.159139774193835	0.296789481178416	CNTLN
ENSG00000044524	1297.50931564715	0.901831268262469	1.46641407283444	0.614990871247786	0.538560749105043	0.676069794860874	EPHA3
ENSG00000044574	2074.97346565541	-2.25155821414651	1.51838011834364	-1.48286860908234	0.138109323047993	0.271170023861512	HSPA5
ENSG00000046604	205.798281717443	4.28100535820254	1.21998911615975	3.50905209029911	0.000449706819037465	0.00798925026707537	DSG2
ENSG00000046647	323.723060047126	-0.901270743191592	0.75942604417431	-1.18677881816853	0.235314876002772	0.387982484520916	GEMIN8
ENSG00000046651	661.214123715973	0.106371073140573	0.768265636114971	0.138456112235448	0.889879952840852	0.933818509326904	OFD1
ENSG00000046653	4782.71046652879	-3.39325733049953	0.926360836831598	-3.66299739322463	0.000249281076562071	0.00621641382708876	GPM6B
ENSG00000046889	4665.66575171395	-0.769064109452872	1.03872836577905	-0.74039001416513	0.459063376246025	0.610554141129542	PREX2
ENSG00000047056	923.36232980917	-0.693145123044699	0.474492775219421	-1.46081280736923	0.144066820098535	0.279121852954855	WDR37
ENSG00000047188	1366.3259163661	-1.65704285410808	0.590170158165223	-2.80773744856848	0.00498908840659966	0.0290161866551905	YTHDC2
ENSG00000047230	481.163321685782	0.423552955558218	0.381200123030139	1.11110393194897	0.266523615620473	0.423714021730895	CTPS2
ENSG00000047249	1196.07472223709	-1.32264336278766	0.445109126321416	-2.97150358097257	0.00296345417978975	0.0213523585309659	ATP6V1H
ENSG00000047315	854.506777050782	-1.08776448716046	0.697125566863783	-1.56035661129756	0.118675632175367	0.244529035248547	POLR2B
ENSG00000047346	1267.60839768461	-0.963288554545035	0.495416377675563	-1.94440191716042	0.0518470028609918	0.137790023411187	FAM214A
ENSG00000047365	2432.45712020694	-2.20583443487027	1.03162086113273	-2.13822201351012	0.0324987285442874	0.0990043028237065	ARAP2
ENSG00000047410	2390.88936433221	-0.42343719390586	0.997934145186824	-0.424313764538629	0.671337002150492	0.780678837572697	TPR
ENSG00000047457	698.027558247341	5.10271800398197	1.52765384897543	3.34023182503305	0.000837084822725463	0.0108258911814359	CP
ENSG00000047578	1459.95689349517	1.32788521860041	0.484192690620865	2.74247266495845	0.00609785250089879	0.0327569361940646	KATNIP
ENSG00000047579	731.730471396768	0.509438303360933	0.514506395090052	0.990149604013703	0.322101000881946	0.483046384599156	DTNBP1
ENSG00000047617	2125.66493800729	5.22110401231493	1.29341572741145	4.03667892825462	5.42131819447143e-05	0.00336403438363806	ANO2
ENSG00000047621	448.951477720475	-0.488448164463678	0.293034010797877	-1.66686509573999	0.0955412327602707	0.211430169670584	C12orf4
ENSG00000047634	272.096508108359	-1.99259817195488	0.94100171468407	-2.11752873651656	0.0342149990883314	0.102659890619211	SCML1
ENSG00000047644	683.167589330897	-0.394717658019012	0.499985856937442	-0.789457646735792	0.429844574582133	0.585017504132153	WWC3
ENSG00000047648	1325.66283232184	0.690544129415485	1.09644041821494	0.62980543032126	0.528821892349524	0.668633929189594	ARHGAP6
ENSG00000047662	565.323320146082	1.03029863218905	1.352009851777	0.7620496484067	0.446030372777299	0.59912062868865	FAM184B
ENSG00000047849	2569.83869375856	0.39440669028206	0.587887924848614	0.67088755120055	0.502292167398161	0.645550014271384	MAP4
ENSG00000047932	421.981764272061	-1.12464138934825	0.575482419542274	-1.95425846412956	0.0506706583167253	0.135569742959188	GOPC
ENSG00000047936	51.0930071961784	5.78151670731521	2.59242723046204	2.2301558321021	0.0257370993177134	0.0845261830417753	ROS1
ENSG00000048028	519.83058403191	-0.474130906758033	0.373110951855569	-1.27075044139034	0.203817444531749	0.351169882975506	USP28
ENSG00000048052	5787.55335416504	-0.918872206994165	1.02121532910123	-0.899783014227627	0.36823573539552	0.528691715076301	HDAC9
ENSG00000048140	153.595707828891	-0.398268503887854	0.663504893628182	-0.600249535026093	0.54833994553078	0.684316338782801	TSPAN17
ENSG00000048162	55.3885405219031	-0.471094646523509	0.970087963880304	-0.485620545830869	0.627236226547797	0.748146618721918	NOP16
ENSG00000048342	1130.19414739639	0.538574292200256	0.514152018347031	1.04750010304684	0.294868984676359	0.454298594406379	CC2D2A
ENSG00000048392	354.256415287635	-2.25986769327898	0.840659595469435	-2.6882078137906	0.00718366737919023	0.0366702191395395	RRM2B
ENSG00000048405	835.839301103937	-0.440153197950539	0.443643881874611	-0.992131788430572	0.321133241522244	0.482114378406193	ZNF800
ENSG00000048471	2648.40841451989	1.30443936796305	0.607033663158679	2.14887484357201	0.0316443224665692	0.0974059160890421	SNX29
ENSG00000048540	1569.08364792911	-2.92913744893758	1.32160952186394	-2.21634106025996	0.0266681529618176	0.0866139053082185	LMO3
ENSG00000048544	82.6327628267694	-0.913240790265905	0.455008579155492	-2.00708477181003	0.0447406374083631	0.124166259785097	MRPS10
ENSG00000048545	20.5537843375597	2.94850638998783	2.28913676694055	1.28804291319323	0.197731025480613	0.34343106768259	GUCA1A
ENSG00000048649	2590.49769873478	-0.484916954789575	0.554652473009207	-0.874271689728003	0.381970312865792	0.541233664502652	RSF1
ENSG00000048707	2786.31705945735	-0.626948684959472	0.326156030460717	-1.92223545299428	0.0545761376968659	0.14294869555839	VPS13D
ENSG00000048740	9192.73075507823	-2.81786765052467	0.676409270648823	-4.16592109658954	3.10097950118162e-05	0.00262435550337145	CELF2
ENSG00000048828	1566.64079191005	-0.646027787305604	0.560478466582455	-1.15263623104879	0.249059725573696	0.403470902086836	FAM120A
ENSG00000048991	2475.52586757984	-2.04090925867517	0.675336902266988	-3.02206091777925	0.00251060018072181	0.0194081125746341	R3HDM1
ENSG00000049089	779.47810737134	0.354870556620239	1.33996950090765	0.264834801374106	0.791136726184709	0.868740829473497	COL9A2
ENSG00000049130	574.345261275559	-1.71323358860649	0.72542450999481	-2.36169796443568	0.0181914564320453	0.0673194573296824	KITLG
ENSG00000049167	643.571347058075	0.390656807283613	0.533174745281759	0.732699383721126	0.463741799939616	0.614320296528176	ERCC8
ENSG00000049192	1085.7348514242	2.67039984060053	1.01225618266531	2.63806720702783	0.00833800554427915	0.040484061199847	ADAMTS6
ENSG00000049239	669.859389988751	-0.456970909760223	0.74596875290287	-0.6125872001769	0.540149323788479	0.677282795696213	H6PD
ENSG00000049245	226.620394888324	-1.47392732079054	0.916713335282583	-1.60783885655616	0.107870475891194	0.228878880664273	VAMP3
ENSG00000049246	1107.3701982727	-1.24076287611688	0.803042626524795	-1.54507722894653	0.122327584162881	0.249640986174303	PER3
ENSG00000049249	27.4086406690786	7.17235912166539	2.11496012261661	3.39125028645543	0.000695745324929332	0.00982551852791575	TNFRSF9
ENSG00000049323	2455.23439635667	3.12243652097096	0.828377672356424	3.7693393064166	0.000163680249585924	0.00511863736437209	LTBP1
ENSG00000049449	1293.21065433943	2.7637486364936	0.780633804468086	3.54039066803772	0.000399535136165342	0.00772148325304963	RCN1
ENSG00000049540	1443.83231662624	2.40327308126269	1.0323626721745	2.3279348876501	0.0199155613780085	0.0715734956092871	ELN
ENSG00000049541	135.164788411327	0.71436562920519	0.636863819177091	1.12169290779973	0.261993033076436	0.418520968017584	RFC2
ENSG00000049618	6051.77295768948	-0.220891777030582	0.471993320769015	-0.467997675625334	0.639786251917151	0.758087319699448	ARID1B
ENSG00000049656	618.464534030294	-0.188546092705766	0.62785339475833	-0.300302736721428	0.763946245917817	0.848096360631258	CLPTM1L
ENSG00000049759	1999.60729028789	0.135080302865765	0.927407988919457	0.145653589875962	0.884194860448576	0.929739932839221	NEDD4L
ENSG00000049768	14.2355159113931	2.28131812275033	1.52776062660762	1.49324317109545	0.135373545265344	0.26775605380603	FOXP3
ENSG00000049769	275.728217099619	-1.34852505639758	0.562311529546574	-2.398181409307	0.0164767027873109	0.0632723745475955	PPP1R3F
ENSG00000049860	376.759302198092	0.00042570519338239	0.627038703219877	0.000678913743595684	0.999458305247481	0.999748381667521	HEXB
ENSG00000049883	265.247110371532	-0.0630234762685255	0.388912775868926	-0.162050413817637	0.871266154001882	0.921916927216438	PTCD2
ENSG00000050030	999.38364117622	-1.0983781414389	0.810157574775942	-1.35575865194208	0.175175971104029	0.31684281522437	NEXMIF
ENSG00000050130	253.42133921764	-1.09822196683798	0.540233424047573	-2.03286564279901	0.0420660989904321	0.119001691067315	JKAMP
ENSG00000050165	1948.73156883043	-3.29444541213953	0.959183513886772	-3.43463515004536	0.000593352112592097	0.00919406205151232	DKK3
ENSG00000050327	21.9832778469116	5.32721257216699	1.85195439276792	2.87653550917362	0.00402066954954017	0.0253795560485168	ARHGEF5
ENSG00000050344	166.350581522486	1.01618720119382	1.29928430263881	0.782113044181308	0.434148141437514	0.589038632555023	NFE2L3
ENSG00000050393	211.566800874127	-1.49391030141455	0.469920501065759	-3.17907028534916	0.00147748260298269	0.0144457979891627	MCUR1
ENSG00000050405	1064.27137393868	1.21180252180488	0.959872868710035	1.26246147933466	0.20678277892066	0.354536198101346	LIMA1
ENSG00000050426	248.300334956555	-0.300316248035922	0.516043994563599	-0.581958614381104	0.56059455760112	0.694691810834255	LETMD1
ENSG00000050438	1579.86417752397	-1.25410158955077	0.786985833303538	-1.59355040012145	0.111036771284352	0.233559241141465	SLC4A8
ENSG00000050555	212.860847896302	1.80293465934861	1.34553515067093	1.33993872880215	0.180265265632562	0.323332936769515	LAMC3
ENSG00000050628	430.402358690509	2.51334936421228	1.80467424576687	1.39268866395568	0.163713958061286	0.302301911327167	PTGER3
ENSG00000050730	132.085971606945	5.90658852547833	1.83921135727022	3.21147893205976	0.00132053652864118	0.0135896678978446	TNIP3
ENSG00000050748	692.769546263659	-1.42127669933151	0.357627663304613	-3.97417997869176	7.06221469113405e-05	0.0036369484908309	MAPK9
ENSG00000050767	865.227210518068	2.45190653276019	1.69782827107782	1.44414283501338	0.148698801030766	0.285112888874846	COL23A1
ENSG00000050820	542.095833931718	0.16476236911884	0.78579401799635	0.209676283282174	0.833920337258257	0.897830929044802	BCAR1
ENSG00000051009	294.014534771451	-0.465068860803385	0.425850338507563	-1.09209461341106	0.274791516816119	0.433044793190103	FHIP1B
ENSG00000051108	428.23421729328	-2.14134839320695	1.18751244507808	-1.80322185429067	0.0713533795959113	0.172132120469418	HERPUD1
ENSG00000051128	29.8451489315411	1.03591195468347	0.92217145981432	1.12333985579217	0.261293182874031	0.417787634253649	HOMER3
ENSG00000051180	65.0130386561382	5.36424351474776	1.55296998714972	3.45418363467097	0.000551961395150843	0.00887185601905077	RAD51
ENSG00000051341	261.075934073695	4.00100627344108	1.34940758983236	2.9650094631068	0.00302673618965154	0.0216125268183025	POLQ
ENSG00000051382	1039.0384963857	-0.304766654189452	0.351161196644925	-0.867882491292498	0.385458664830659	0.544646377180267	PIK3CB
ENSG00000051523	113.785861427235	-0.159358511071404	1.15993050372864	-0.137386257675903	0.890725492832393	0.934326492151823	CYBA
ENSG00000051596	168.795870480667	1.89742368856017	0.918312072945944	2.06620793133345	0.0388088502788829	0.11211626360953	THOC3
ENSG00000051620	149.652309724107	1.74301532547843	0.630530985622105	2.76436109441743	0.00570343846698912	0.0314426563739984	HEBP2
ENSG00000051825	725.165639074975	-0.170959072039176	0.421507775398715	-0.405589367544791	0.685044342466542	0.790559292252114	MPHOSPH9
ENSG00000052126	5343.97122988928	0.131527463121821	0.800475433113207	0.164311679885396	0.869485787440707	0.920875626042836	PLEKHA5
ENSG00000052723	217.274918812176	-0.880374003141842	0.930283742092546	-0.946349982599461	0.343970107659058	0.50407184864869	SIKE1
ENSG00000052749	360.515441133316	0.449445270701834	0.350032600207913	1.28400974776313	0.199138544738606	0.3454106665534	RRP12
ENSG00000052795	1347.98820536658	-1.05401787528769	0.568204108545604	-1.85499868697816	0.0635964140781537	0.159387982877486	FNIP2
ENSG00000052802	325.964853151643	-1.53169680764256	0.88779410858523	-1.72528381618058	0.0844763370589946	0.193967649872398	MSMO1
ENSG00000052841	2656.15869504625	-0.0947661699359889	0.564678551778176	-0.167823214884946	0.866722358681171	0.919171350508763	TTC17
ENSG00000052850	91.9593127534861	5.48154647175629	1.85950913065977	2.94784595642797	0.00319996476310576	0.0222613014735264	ALX4
ENSG00000053108	1767.96503456664	0.927752060731798	1.47259367976368	0.630012252178539	0.528686568079012	0.668503701926495	FSTL4
ENSG00000053254	4759.30446068235	-0.434809468740293	0.582892929767039	-0.745950836827049	0.455697114050737	0.607540491729796	FOXN3
ENSG00000053328	366.533887238476	1.66999519418393	0.927982371269092	1.79959797285812	0.0719241414113591	0.17292399956348	METTL24
ENSG00000053371	107.677226747043	-1.33147727320313	0.657213966846062	-2.02594183990463	0.0427707449928929	0.120416097441529	AKR7A2
ENSG00000053372	108.937761679797	-0.579757496957399	0.844096010710334	-0.686838333081937	0.49218461068516	0.637552340538614	MRTO4
ENSG00000053438	290.589516637149	-3.73054763115001	2.13169514361301	-1.75003805883195	0.080111746718372	0.186725745084447	NNAT
ENSG00000053501	84.3671423335549	-0.802498697042459	0.802763147264825	-0.999670575034159	0.317469956517091	0.478474048950501	USE1
ENSG00000053524	1528.85161138083	-0.155975623987153	1.39537177295838	-0.11178069315281	0.910997296203349	0.946396775472046	MCF2L2
ENSG00000053702	38.6650441033667	3.18981766323552	1.5195173233009	2.09923086385495	0.0357965545360269	0.105914573079196	NRIP2
ENSG00000053747	633.79155054222	3.07342654948131	1.36898425745879	2.24504155744379	0.02476546483884	0.0823816393874569	LAMA3
ENSG00000053770	488.148058824859	-1.99435026105349	0.802809253329783	-2.48421434205148	0.0129837631239277	0.0543834793679766	AP5M1
ENSG00000053900	644.273280962457	-1.10078423555162	0.469711363921791	-2.34353332727736	0.0191020555655906	0.0696423496193313	ANAPC4
ENSG00000053918	627.390550982515	2.97522356504697	1.24544856356104	2.38887710989853	0.0168999542263824	0.0643006722074263	KCNQ1
ENSG00000054116	193.229496733072	-0.899203546183998	0.52311961931244	-1.71892529545319	0.0856279755099799	0.195765716481025	TRAPPC3
ENSG00000054118	1755.53219339338	-0.130462116261049	0.835908259548301	-0.156072289956253	0.875976040088478	0.924577716205233	THRAP3
ENSG00000054179	73.1719412374035	-1.71204027148679	1.302846355035	-1.31407687857468	0.188820334142209	0.333101492042888	ENTPD2
ENSG00000054267	2524.8254208147	-0.24576600367677	0.546690979907619	-0.449551963923569	0.653033531305523	0.767844452940633	ARID4B
ENSG00000054277	325.750869795647	0.624518597621142	0.829791626905177	0.752620992272928	0.45167769929714	0.604408153548975	OPN3
ENSG00000054282	3256.55270214667	-0.466191561667033	0.444520815950944	-1.04875080072399	0.294292826641784	0.45371515411358	SDCCAG8
ENSG00000054356	372.134058517918	-2.19904626362735	1.4808714367269	-1.48496770826224	0.137552378384855	0.270547196872582	PTPRN
ENSG00000054392	1071.40329265962	3.43237423696689	1.05905058534888	3.24099177551201	0.00119114620444436	0.0129300327358031	HHAT
ENSG00000054523	5618.45442418138	-1.54499888664825	0.736325323940572	-2.09825580679465	0.0358825541649264	0.106123475053849	KIF1B
ENSG00000054598	55.5012980673944	0.908589104420369	1.57102540846615	0.578341444717599	0.563033618569975	0.697058743842933	FOXC1
ENSG00000054611	2769.03190882793	1.02931398470793	0.542939413642544	1.89581739480347	0.0579841949077135	0.149359138826184	TBC1D22A
ENSG00000054654	3563.86824358324	1.68219114109006	0.788372271016488	2.13375229309007	0.0328630629682929	0.0998494386014295	SYNE2
ENSG00000054690	1054.3182620806	-0.612792598769366	1.05861884796615	-0.578860465168066	0.562683328216003	0.696708493154824	PLEKHH1
ENSG00000054793	2691.53673993252	-2.67044093816843	0.658414789563968	-4.05586414596932	4.99492869446011e-05	0.00327986619912422	ATP9A
ENSG00000054803	53.9430584118948	0.63760766276899	2.25081062380248	0.283279124430214	0.776962878452429	0.857857619921928	CBLN4
ENSG00000054938	60.3204426920784	5.94295843542095	2.01200153299105	2.95375442710828	0.00313933709968409	0.0220907757201479	CHRDL2
ENSG00000054965	3367.65465948894	-0.657515771397988	0.49723261224329	-1.32235045571845	0.186051478594006	0.330047055489872	FAM168A
ENSG00000054967	163.353989314276	0.564229246098937	0.764671116190712	0.737871791090663	0.460592362299385	0.611766295843598	RELT
ENSG00000054983	655.674695246114	-0.66513787344548	0.55973848940285	-1.18830111925137	0.234714796928066	0.387301890015598	GALC
ENSG00000055044	684.181779201431	-0.272992937899405	0.762743941198853	-0.357909021827593	0.720411398931077	0.81688488414966	NOP58
ENSG00000055070	365.274426033333	0.426716769430894	0.591301198186613	0.721657204043451	0.47050525980679	0.619777656539631	SZRD1
ENSG00000055118	170.051059759618	0.486472120944405	0.86687060008881	0.561181935221435	0.574673516568779	0.706730517343193	KCNH2
ENSG00000055130	1396.3000274156	-0.653045958404119	0.498879193660723	-1.30902624663926	0.190525460184829	0.33487846958414	CUL1
ENSG00000055147	356.701639874613	0.0841665294472785	0.579971202763057	0.145121911305765	0.884614618699365	0.929992155571132	FAM114A2
ENSG00000055163	2177.06991437511	-2.3658871961896	0.507121705250588	-4.66532426376924	3.08130740295859e-06	0.000760205458919517	CYFIP2
ENSG00000055208	1920.77332299848	-0.0993317523483094	0.516227097440197	-0.192418710371585	0.847414237483006	0.906543658213634	TAB2
ENSG00000055211	348.122846056304	-1.58937187620036	0.768460607139988	-2.06825419733042	0.0386161262953494	0.111778118093719	GINM1
ENSG00000055332	1324.29085352366	-0.37786438356962	0.774172909422291	-0.48808784054662	0.625487623440569	0.746620789951947	EIF2AK2
ENSG00000055483	729.43037916398	0.36484034451619	0.584805540649194	0.623866087368426	0.532715533444717	0.671585960867116	USP36
ENSG00000055609	5833.08586335233	-0.506494374251073	0.586778172655127	-0.863178621589185	0.388039265927587	0.547205108994158	KMT2C
ENSG00000055732	55.4590136319279	7.12945034022955	1.55722529924712	4.57830369419022	4.68761791678358e-06	0.000959754959417502	MCOLN3
ENSG00000055813	1165.93293046634	-1.67227144518548	0.98092884583175	-1.70478363674536	0.0882347844270603	0.199935032562698	CCDC85A
ENSG00000055917	2599.75460976305	-0.93864580102936	0.754171558611569	-1.24460514363258	0.21327692873257	0.361575948981373	PUM2
ENSG00000055950	106.021180663446	-0.460756130777257	0.566479308678759	-0.813367979585896	0.416007112201736	0.572248458273112	MRPL43
ENSG00000055957	15.5093379406308	6.60390735657486	2.67770736903652	2.46625431626274	0.0136534356563671	0.0562765389551554	ITIH1
ENSG00000056050	153.190318724843	-0.163868955159168	0.47393088599845	-0.34576551138662	0.729518946195734	0.823546363597641	HPF1
ENSG00000056097	1878.32629137152	-1.32052371399448	0.727699761434804	-1.81465459242532	0.0695770072438909	0.169248668720906	ZFR
ENSG00000056277	305.597668735247	-0.444805122053133	0.429375487995841	-1.03593506031123	0.300232439654771	0.46033266253585	ZNF280C
ENSG00000056291	182.304748278603	3.6732650340314	1.98777446423113	1.8479284748495	0.0646126906129695	0.16097901556453	NPFFR2
ENSG00000056487	1005.7609641729	1.21447498816908	0.735597135174607	1.65100559816726	0.0987374317978014	0.216170164746881	PHF21B
ENSG00000056558	168.340567822937	2.00649634029137	0.560104874388651	3.58235829045665	0.000340506337268468	0.00724120899950886	TRAF1
ENSG00000056586	1063.13476338226	-0.883358686190749	0.711647985773179	-1.24128600635469	0.21450011229747	0.363012343252261	RC3H2
ENSG00000056736	237.812355950259	-0.289934347037363	1.22068313838954	-0.237518105984389	0.812254874490495	0.882592535840941	IL17RB
ENSG00000056972	285.91960505881	0.908241319291188	0.758681046249604	1.19713194863758	0.231255129056205	0.383397508519635	TRAF3IP2
ENSG00000056998	660.329278616396	1.16786101466943	0.936823483803148	1.24661799673121	0.212537599675548	0.360957654703644	GYG2
ENSG00000057019	1394.79414581253	-0.064415151567798	0.853695140836832	-0.0754545135452631	0.939853087248186	0.96409653212983	DCBLD2
ENSG00000057252	458.385183885483	-0.394916593390613	0.586713066926367	-0.673100047795893	0.500883643519727	0.644701410702381	SOAT1
ENSG00000057294	261.217406136161	2.41255722299233	0.979737072670563	2.46245374426446	0.0137989970821075	0.0565524567375932	PKP2
ENSG00000057468	224.756473792499	1.99865248772612	1.05617728968536	1.89234563860157	0.0584449438983544	0.15009724228441	MSH4
ENSG00000057593	19.9532141938805	4.15490631254095	1.91429766804319	2.17045989341257	0.0299720237716425	0.0937799182287481	F7
ENSG00000057608	1086.60389789122	-1.16207609030205	0.762117370702395	-1.52479937470923	0.127309145934312	0.256029512570516	GDI2
ENSG00000057657	141.485933442717	-0.105600460773342	0.988003888082454	-0.106882636847001	0.914882088064274	0.948875658176664	PRDM1
ENSG00000057663	904.604798016695	-0.42851608490281	0.372191436054674	-1.15133246870264	0.249595484435596	0.404117211293743	ATG5
ENSG00000057704	810.588265252817	-0.824884235149016	0.776346944388938	-1.06252010278508	0.287999636787205	0.447448872210564	TMCC3
ENSG00000057757	163.14196598812	-2.75075718865064	0.755576231883242	-3.64060841590331	0.000271994545122824	0.00653260766387326	PITHD1
ENSG00000057935	1412.44852287505	-0.0751918554472632	0.482189727410048	-0.155938318825529	0.876081640699083	0.924577716205233	MTA3
ENSG00000058056	805.654409922393	-0.0319025962178702	0.355587958820537	-0.0897178754974974	0.928511410635098	0.957258323886887	USP13
ENSG00000058063	1169.99387368102	-0.906735599274581	0.580258634143998	-1.56264042604416	0.118137194040228	0.243838327754553	ATP11B
ENSG00000058085	148.788249136634	6.50772225597267	1.76188440668554	3.6936147634197	0.000221088661745776	0.00587532536287403	LAMC2
ENSG00000058091	5997.4094003024	-0.603665922732535	0.603610253727392	-1.00009222673869	0.317265877579498	0.478447453016421	CDK14
ENSG00000058262	781.959210892735	-0.801452167169016	1.04381881283238	-0.767807743370987	0.442601413477721	0.596179952403973	SEC61A1
ENSG00000058272	3109.60879979905	-1.74772510339511	0.543574098844061	-3.21524720753203	0.00130332230845552	0.013483193568832	PPP1R12A
ENSG00000058335	612.348945009154	0.452796465885512	1.83164250702545	0.247207882623801	0.804747345146381	0.877782542559212	RASGRF1
ENSG00000058404	910.178021118478	-0.560694377341385	1.06238856326747	-0.527767708282663	0.597660572399579	0.725678056288585	CAMK2B
ENSG00000058453	3138.47234374184	2.16224319027202	0.897257044189999	2.40983696285604	0.0159596506778057	0.0619076376601659	CROCC
ENSG00000058600	480.144834923872	-0.362257821545977	0.648973736591831	-0.558201050551629	0.576707103581361	0.708430925208445	POLR3E
ENSG00000058668	3059.10194710963	-2.55839865017229	0.756493630262325	-3.38191697567252	0.000719818962965798	0.0100177247391665	ATP2B4
ENSG00000058673	1125.91855268475	-0.39201848397957	0.71239219964422	-0.550284638399115	0.582124158880509	0.712798761338823	ZC3H11A
ENSG00000058729	247.909168513169	-0.56646914299297	0.578725151383828	-0.978822402376064	0.327667738603752	0.488278530416299	RIOK2
ENSG00000058799	243.56495980442	0.375313835143627	0.398859933882252	0.940966497914588	0.346722027943806	0.506740039285459	YIPF1
ENSG00000058804	324.408699414956	0.870849327642058	0.462861374953699	1.88144739389665	0.059911084968253	0.152837567981557	NDC1
ENSG00000058866	4796.715885604	0.134699532251269	1.35070092494905	0.0997256533724147	0.920562133616366	0.952041638989536	DGKG
ENSG00000059122	320.478252731481	-0.41463592673405	0.643462433216434	-0.64438249279206	0.519327434359044	0.660554026304379	FLYWCH1
ENSG00000059145	283.211655246527	0.480988345133476	0.57920372908686	0.830430332159247	0.406295522056057	0.562971395108363	UNKL
ENSG00000059377	1565.746031741	1.05399401973699	0.991016427158765	1.06354848502237	0.287533289829676	0.447097148834938	TBXAS1
ENSG00000059378	316.330220916195	2.34548421753959	0.639939103674643	3.66516783248813	0.000247176434857621	0.00619558969263121	PARP12
ENSG00000059573	418.961937072847	-1.07168151807241	0.592351748941138	-1.80919786256747	0.0704202695901463	0.17071755625494	ALDH18A1
ENSG00000059588	1186.19550476589	-1.40077636102366	0.576714515435836	-2.42889041897109	0.0151451090695083	0.0598825450188071	TARBP1
ENSG00000059691	475.124502342532	0.592728891805773	0.606068350577687	0.977990174277869	0.328079183776354	0.488694267096247	GATB
ENSG00000059728	309.273521571679	-1.44181715033407	0.579872287277714	-2.48643913835383	0.0129028637687728	0.0541763086039496	MXD1
ENSG00000059758	1347.27425042976	-1.82239664451008	0.628827858647864	-2.89808509506668	0.00375448707011804	0.0245305017766101	CDK17
ENSG00000059804	321.429764988189	-3.5957723886683	1.00663354191259	-3.5720768670557	0.0003541614197276	0.00734574122221369	SLC2A3
ENSG00000059915	193.893684294125	-0.685712123775668	0.937939140096362	-0.731083813929781	0.464727960248097	0.615165119060966	PSD
ENSG00000060069	462.396194796892	0.563328316390563	0.42410626008905	1.32827163709463	0.184088386059877	0.327999632546286	CTDP1
ENSG00000060138	653.478085987064	-0.0180858095931771	1.14846434683212	-0.0157478198109191	0.987435577025269	0.993054192068161	YBX3
ENSG00000060140	163.497194005653	0.0781229023647531	2.07909737102827	0.0375753937518162	0.970026227004637	0.982618416196183	STYK1
ENSG00000060237	3048.25170062073	-0.399414187996742	0.638900602467259	-0.625158571543546	0.531866989272279	0.67104345139023	WNK1
ENSG00000060339	1542.10739822567	-0.334735128285483	0.855855243686458	-0.391111850695295	0.695714561360412	0.798727593513878	CCAR1
ENSG00000060491	302.230008653831	-0.523192048755054	0.959806575036625	-0.545101546876869	0.585683678862039	0.715721043189119	OGFR
ENSG00000060558	68.1070723800044	1.65622486940255	1.12633736309833	1.47045185897643	0.141439414889459	0.275544542975571	GNA15
ENSG00000060566	25.5578706293277	3.60186394025341	2.37193894613343	1.51853147237408	0.128880471720727	0.258298049497279	CREB3L3
ENSG00000060642	67.7573932048282	-0.630360662407186	0.493063439942416	-1.27845751954516	0.201088154026493	0.347803035036896	PIGV
ENSG00000060656	415.260287718618	0.187148085262502	0.79858527998224	0.2343495302927	0.814713636677629	0.884474133392309	PTPRU
ENSG00000060688	347.250693145256	-0.570312563070283	0.498142366949356	-1.14487865499757	0.252259427118702	0.407314179229144	SNRNP40
ENSG00000060709	1343.72297415298	1.71213047921511	1.36598086990616	1.25340736238329	0.210057493451326	0.35816118956794	RIMBP2
ENSG00000060718	2027.07489423397	-1.81614536927186	1.32099157194799	-1.37483494053917	0.169182622991765	0.309467267655614	COL11A1
ENSG00000060749	1256.43543337507	0.0237937589501305	0.640550835651669	0.0371457777054084	0.970368771864718	0.982772839327578	QSER1
ENSG00000060762	371.659954517934	-1.52902389839439	0.785998350501356	-1.94532710840817	0.0517356214740402	0.137595246138361	MPC1
ENSG00000060971	266.631334159125	-0.44861165187279	0.44290327607275	-1.01288853821687	0.311113403718244	0.472376234015844	ACAA1
ENSG00000060982	1082.31460493466	0.135912282175709	0.976235138459285	0.139220846311892	0.889275635944792	0.933468572370678	BCAT1
ENSG00000061273	408.74080155555	0.617216286979653	0.673522165148149	0.916400853480285	0.359456687853202	0.519949975385868	HDAC7
ENSG00000061337	355.586433820676	-0.340369007785403	1.06681411239156	-0.319051842145556	0.749687201037465	0.837828435566382	LZTS1
ENSG00000061455	917.641715914937	2.5359211738906	1.32369856933476	1.91578447891279	0.0553925341553183	0.144545463301249	PRDM6
ENSG00000061492	19.7196806875704	2.47085839823128	2.05142795415757	1.2044577988828	0.228412683782147	0.380027289293254	WNT8A
ENSG00000061656	11.7627131768026	0.280896064040533	1.2907098874501	0.217629125469446	0.827718089513058	0.8933777615005	SPAG4
ENSG00000061676	2340.17155503288	-2.17523877650319	0.706477284489283	-3.07899323058304	0.00207701401153228	0.0175451686047696	NCKAP1
ENSG00000061794	300.995305087299	-0.689249088062729	0.527059478971053	-1.30772543813899	0.190966451992468	0.335428120339102	MRPS35
ENSG00000061918	300.648542218234	-3.54741228142914	0.779176804879241	-4.55276935762856	5.29443076644349e-06	0.00102321059644191	GUCY1B1
ENSG00000061936	1422.72949175762	-0.23508515781939	0.496590111913955	-0.473398789422781	0.635928693383235	0.755116994841942	SFSWAP
ENSG00000061938	1506.42785034592	0.0128167699137994	1.03776372188979	0.0123503738312029	0.990146077906547	0.994304987551733	TNK2
ENSG00000061987	2196.47948560718	-0.944556421202065	0.569131250539485	-1.65964603122164	0.0969856823247045	0.21353991959035	MON2
ENSG00000062038	223.457927416571	0.845954444389432	1.19048528035921	0.710596307527781	0.477334431905976	0.625043685144824	CDH3
ENSG00000062096	101.197283653968	1.27692348340279	1.79546627145038	0.71119324473374	0.476964494109505	0.624763968688823	ARSF
ENSG00000062194	1322.37311295038	-0.408773871787669	0.517753452523711	-0.789514526257938	0.429811343026637	0.585010778809177	GPBP1
ENSG00000062282	79.1986758640984	1.70315978147075	1.39148236249515	1.22398948587225	0.22095619388366	0.37089777514291	DGAT2
ENSG00000062370	90.9889988722731	0.142966177971069	0.920111923275593	0.155379116773218	0.876522446614476	0.924823086562618	ZNF112
ENSG00000062485	257.115316197972	-1.43323898802021	0.904633559850101	-1.58433099503594	0.113118415954724	0.23683843037191	CS
ENSG00000062524	15.0808104880316	3.07145828587435	1.85681352083122	1.65415549349263	0.0980959231696208	0.215182517791937	LTK
ENSG00000062598	901.27463170193	-0.434822901336137	0.428812885894687	-1.01401547303997	0.310575369131839	0.471679498992164	ELMO2
ENSG00000062650	1133.07968501939	-1.4639788296233	0.57011719684328	-2.56785593861982	0.0102329673156744	0.0465173732954125	WAPL
ENSG00000062716	1432.27071908415	-0.787867396710279	0.826233592971959	-0.953564952347584	0.3403039034917	0.500686191412655	VMP1
ENSG00000062725	882.282189274138	-0.343706055730413	0.467958525638387	-0.734479738907482	0.462656404206563	0.613484895279067	APPBP2
ENSG00000062822	137.162844216024	1.73746847454013	0.640479828233207	2.7127606490481	0.0066725282757423	0.0348437404580998	POLD1
ENSG00000063015	486.808136106746	-0.487215884422833	1.42702356813296	-0.341421049590849	0.73278663081343	0.825882643263075	SEZ6
ENSG00000063046	865.19999702612	-0.680953689325799	0.81068774582109	-0.839970374334581	0.400924997471467	0.558674395061487	EIF4B
ENSG00000063127	141.834442430927	2.17227157317309	1.02627708994249	2.11665211516592	0.0342893836166226	0.102774069106832	SLC6A16
ENSG00000063176	126.569889092644	0.283619606208537	0.736168648468052	0.385264445584231	0.700041500562271	0.801559146740155	SPHK2
ENSG00000063177	450.778095369604	-1.61528742773685	1.41502703976148	-1.14152407151818	0.253651900708053	0.408955843968644	RPL18
ENSG00000063180	237.136985539756	-1.87836517844426	0.976534604813408	-1.92350088689706	0.0544171752205524	0.142658819267977	CA11
ENSG00000063241	99.223434784632	-0.162213845675923	0.875808018446607	-0.185216214352132	0.85305945190443	0.910050371746374	ISOC2
ENSG00000063244	854.387535207758	0.654310613863019	0.996499762445691	0.656608900996781	0.511432424094449	0.654287991700638	U2AF2
ENSG00000063245	476.292314802099	-0.441368969082893	0.805555268750962	-0.547906501520682	0.58375610439003	0.714374037322845	EPN1
ENSG00000063322	242.258045040691	-1.71626257461976	0.829414694576442	-2.06924543999815	0.0385230606366612	0.111586828814332	MED29
ENSG00000063438	141.466542710277	1.7643837516452	1.22406171845119	1.44141731176569	0.149466822369995	0.28589625564602	AHRR
ENSG00000063587	281.670988720056	-1.62303184563068	0.758563711986612	-2.13961176890481	0.0323861547183576	0.0988214982176356	ZNF275
ENSG00000063601	895.549458796911	-0.932506931761104	0.574883013652564	-1.62208120542012	0.104785961829819	0.224685701439115	MTMR1
ENSG00000063660	847.380755780062	-1.51903407962041	1.17899172120824	-1.28841793567786	0.19760051861686	0.343347712333253	GPC1
ENSG00000063761	505.22742121309	0.417422776303327	0.825852201282661	0.505444891537508	0.613246395400595	0.737157601028245	ADCK1
ENSG00000063854	245.890074729476	-0.486797848431768	0.504502010228509	-0.964907648655906	0.334591070085536	0.494815757584123	HAGH
ENSG00000063978	1138.84620322978	0.580529217240141	0.34545042717374	1.68049934686626	0.0928602012792935	0.207074226262325	RNF4
ENSG00000064012	168.55590005986	3.15507408289932	1.15437298126024	2.73314962678258	0.00627318270484155	0.0333762022305448	CASP8
ENSG00000064042	3677.8419477723	-1.31287273654865	0.969241813673643	-1.35453580110475	0.175565499536644	0.317242132551403	LIMCH1
ENSG00000064102	340.913875089282	0.720782811485117	0.507096733347408	1.42139115495212	0.15520307643062	0.292600293714417	INTS13
ENSG00000064115	707.39844832472	-0.748094438912572	0.520539009526839	-1.43715346058805	0.15067439352438	0.287254336884995	TM7SF3
ENSG00000064199	206.612363643535	1.47361842097595	0.952562749419235	1.54700403923458	0.121862271647715	0.249158583686286	SPA17
ENSG00000064201	17.4269292309228	5.0900249545319	2.05259638153112	2.47979826931929	0.0131456732247078	0.0548394949795709	TSPAN32
ENSG00000064205	20.9020186790235	4.99139501311863	2.286903693831	2.1825995675214	0.0290653116696805	0.0917901007967811	CCN5
ENSG00000064225	1369.64143526428	-1.26385843240548	0.820506798353536	-1.54033876982079	0.123477798099102	0.250978829453517	ST3GAL6
ENSG00000064270	225.684608483642	0.874529203924878	1.48554180278352	0.588693769698191	0.556066718074415	0.690558307148017	ATP2C2
ENSG00000064300	110.387142611892	3.10600314329574	1.41274266501975	2.19856256925059	0.027909040958357	0.0893530047960776	NGFR
ENSG00000064309	788.964710635052	1.38025284311676	0.941105988154087	1.46662847807826	0.142477148714869	0.277062719416473	CDON
ENSG00000064313	936.770360807912	-0.380145537634377	0.339226512879267	-1.12062448895223	0.26244773648998	0.41908546277037	TAF2
ENSG00000064393	4444.39647249784	0.310296662118504	0.669203450493061	0.463680606981153	0.642876593421118	0.760615921464429	HIPK2
ENSG00000064419	869.426194402988	-0.18057027055641	0.482320256747168	-0.374378367962813	0.708122834593524	0.807459172680423	TNPO3
ENSG00000064489	32.6193339212355	1.88791149978805	1.11930160584233	1.68668702870957	0.0916635475779817	0.205275124579281	NA
ENSG00000064490	66.2223201928636	1.05455978988678	0.875455053019612	1.20458473139129	0.228363653974889	0.380027289293254	RFXANK
ENSG00000064545	89.7730905643254	0.250742897568634	0.630666893103478	0.397583732887487	0.690937053416095	0.794787079467732	TMEM161A
ENSG00000064547	26.4953307854303	2.32301328358953	1.16242394095312	1.99842174764982	0.0456709558183307	0.126007964692096	LPAR2
ENSG00000064601	276.24623979488	-1.57149204866135	1.14371645332073	-1.37402241971653	0.169434722306302	0.309764001641944	CTSA
ENSG00000064607	1163.9775330757	-0.838242262223984	0.62954936045055	-1.33149569340215	0.183025961105346	0.326782408020847	SUGP2
ENSG00000064651	959.714554799446	-0.318576038004443	0.7585949799006	-0.419955373348485	0.674518054902018	0.782955871867462	SLC12A2
ENSG00000064652	1026.17685659416	0.0288348961808195	0.470631145768169	0.0612685676247689	0.95114532315878	0.970624463955804	SNX24
ENSG00000064655	2530.93506427463	4.52326645219692	1.0191954786963	4.43807546907767	9.0766796477291e-06	0.00147779877694353	EYA2
ENSG00000064666	83.573177049461	2.56424121034247	1.51941568925897	1.68764955401578	0.0914785207825187	0.20497175547315	CNN2
ENSG00000064687	109.295017680435	1.79700450362786	0.840682785565509	2.13755358677774	0.032552992129586	0.0991550043081028	ABCA7
ENSG00000064692	1865.11593903866	0.0327859269545522	1.2564457022891	0.026094185283789	0.979182214956353	0.98775458887682	SNCAIP
ENSG00000064703	130.484830524353	-0.519717240471353	0.67387642589609	-0.771235230228237	0.440567515604896	0.594355113857735	DDX20
ENSG00000064726	655.730914107399	-1.43105837478059	0.581857966836861	-2.45946340231486	0.0139144883593984	0.0568314645040489	BTBD1
ENSG00000064763	1120.49805464613	-0.0845807268550605	0.978692452235517	-0.086422171400078	0.931130822636212	0.959098141128423	FAR2
ENSG00000064787	2165.27809517856	-0.0361241825717867	1.73045541850638	-0.02087553495193	0.983344942651049	0.990144133470373	BCAS1
ENSG00000064886	291.218812203997	5.4562037900092	1.37377380180577	3.97169008670658	7.13645229959726e-05	0.00365275943414217	CHI3L2
ENSG00000064932	629.925968615603	1.81960122434055	0.84012618868405	2.16586656724834	0.0303213847464132	0.0944301077064878	SBNO2
ENSG00000064933	903.59127764551	-0.882363940492832	0.460414589805004	-1.91645521239136	0.0553071788229556	0.144424441328438	PMS1
ENSG00000064961	156.691942320327	1.11719112511248	1.15406628768963	0.968047621726331	0.333020586898903	0.493383017562775	HMG20B
ENSG00000064989	612.63781592794	-0.686774962635058	1.04571385312881	-0.656752285130585	0.511340209240315	0.654250970602678	CALCRL
ENSG00000064995	218.142901331557	-1.05904706084327	0.723344578399604	-1.46409759949596	0.143167283088485	0.278117073460477	TAF11
ENSG00000064999	2351.57965373052	0.556678904150023	0.38140497681715	1.45954808664414	0.144414315648826	0.279541667443797	ANKS1A
ENSG00000065000	1574.8029819044	-0.757779213443744	0.849170061148391	-0.892376271978957	0.37219128491142	0.53217885996523	AP3D1
ENSG00000065029	355.104902027814	0.576569863478672	0.429698886856759	1.34179976051665	0.179660929898252	0.322568212124322	ZNF76
ENSG00000065054	114.640115592435	-0.353861917291209	1.04238172686519	-0.33947440574903	0.734252374813062	0.826678546238325	SLC9A3R2
ENSG00000065057	46.0499948970542	-0.167460250908533	0.762756191147453	-0.219546236205063	0.826224566986119	0.892270369656288	NTHL1
ENSG00000065060	559.109409311356	-0.0429112263264211	0.28390030216471	-0.151148927983618	0.879858236878959	0.926750800602954	UHRF1BP1
ENSG00000065135	831.849879342065	-0.526080801488556	0.509143772796862	-1.03326570920951	0.301479569889889	0.461635191911368	GNAI3
ENSG00000065150	1050.20450811074	-1.49615123829395	0.943091170789316	-1.58643330001887	0.112641051487236	0.236094091192434	IPO5
ENSG00000065154	236.438968518684	-2.81653285248152	0.771453950065515	-3.65094099556082	0.000261281266355665	0.00638730896416524	OAT
ENSG00000065183	426.235600702196	-0.678636757855458	0.748375927585888	-0.906812649686109	0.364505879380141	0.524684468864118	WDR3
ENSG00000065243	1831.32377171625	-0.475043656999675	0.616186465696143	-0.770941400770609	0.440741666053659	0.594526869688429	PKN2
ENSG00000065268	91.9265296613058	-0.192613598268837	0.859078444690372	-0.224209557880664	0.822594246671255	0.889759725228313	WDR18
ENSG00000065308	526.996515445049	1.24149714813555	0.875568393409712	1.41793280511281	0.156210383633746	0.293855158619742	TRAM2
ENSG00000065320	1869.15830040366	2.82926938465018	1.11067229099639	2.54734849116658	0.0108544975701166	0.048331211127006	NTN1
ENSG00000065325	117.299461254059	2.02641282452096	2.01166572904854	1.00733078824154	0.313775839079543	0.474727141961214	GLP2R
ENSG00000065328	115.529320152126	5.99812658309169	1.52368590731568	3.93658991941374	8.26476606525107e-05	0.00385303364595357	MCM10
ENSG00000065357	313.983558473952	-1.62995554963395	0.697510111586254	-2.33681995796041	0.0194485476354065	0.0704090540183072	DGKA
ENSG00000065361	379.170258903126	-1.01253086443555	1.5230887034477	-0.664787849941742	0.50618619496946	0.649182853248168	ERBB3
ENSG00000065413	3025.33889571738	-1.03904311841211	0.626056139651205	-1.65966444956677	0.096981974934891	0.21353991959035	ANKRD44
ENSG00000065427	348.890635414927	-0.543696783098048	0.963289506306765	-0.564416802569117	0.572470506349988	0.704901607765357	KARS1
ENSG00000065457	220.258185183987	-0.0870551771732091	0.471965686722708	-0.184452343935664	0.853658609661794	0.910501670579547	ADAT1
ENSG00000065485	656.914555397585	2.66448949053162	0.848138791210569	3.14157248571136	0.00168043206938249	0.0156108062725789	PDIA5
ENSG00000065491	512.338672498089	0.364625027757318	0.372308850780112	0.979361696594928	0.327401295877735	0.487986982662223	TBC1D22B
ENSG00000065518	149.763758849931	-0.816389470962915	0.589394021671911	-1.38513361341382	0.166011615426299	0.305189913844597	NDUFB4
ENSG00000065526	1966.84554287767	-0.684024716797097	0.661093625740577	-1.03468660135821	0.300815295344914	0.460964166156472	SPEN
ENSG00000065534	952.544896534691	1.59495778302916	1.03550074893007	1.54027680296431	0.123492895676267	0.250978829453517	MYLK
ENSG00000065548	697.134173663065	-1.86353137030271	0.957899746012004	-1.94543466376423	0.051722686162403	0.137585488781071	ZC3H15
ENSG00000065559	1441.0868155383	-1.40623583608301	0.496440712915252	-2.83263600163888	0.00461659228097901	0.0276234119729065	MAP2K4
ENSG00000065600	297.548578386573	0.0267023029956688	0.761184506193062	0.0350799349939687	0.972016001118773	0.983739062268645	PACC1
ENSG00000065609	1679.41383302302	-1.33883840560176	1.1202529446288	-1.19512152324257	0.23203955389017	0.384390445797872	SNAP91
ENSG00000065613	999.959704373387	-2.04710419414088	0.830923171539091	-2.46365038821712	0.0137530186499352	0.0564437981797683	SLK
ENSG00000065615	679.650419533818	-0.293448395568691	0.421380500016845	-0.696397663292345	0.486179826015821	0.632508142108138	CYB5R4
ENSG00000065618	107.751713597165	7.0096360940543	2.20789011948346	3.17481202175686	0.0014993359637272	0.0145377491695104	COL17A1
ENSG00000065621	249.379641995198	-2.27828481975542	1.08597116111024	-2.09792386883112	0.0359118711274377	0.106194992570325	GSTO2
ENSG00000065665	343.682527013179	-1.6646995182081	0.599395416288455	-2.77729771194476	0.00548129474777006	0.0307649332894956	SEC61A2
ENSG00000065675	379.467214358467	2.19215401202524	1.35309925355588	1.62009845638771	0.105211128966777	0.225293666346068	PRKCQ
ENSG00000065717	304.677837045714	1.95495082389631	1.11219549011658	1.7577402905054	0.078791709046772	0.18451223737406	TLE2
ENSG00000065802	272.368717372869	-1.17201153085401	0.581208778239968	-2.01650693302177	0.0437469939854682	0.122232683235441	ASB1
ENSG00000065809	1131.18048531241	1.46326455744088	1.11600362030287	1.31116470486339	0.189802124001168	0.3340355848698	FAM107B
ENSG00000065833	832.983507050265	-0.247381598453601	0.957071740146023	-0.258477591675476	0.796038340733446	0.871908733549984	ME1
ENSG00000065882	1830.89719235636	-0.431556240178557	0.636908071772933	-0.677580108189323	0.498037961942682	0.642552094831098	TBC1D1
ENSG00000065883	2249.18060147265	-0.417100461527549	0.504236690389156	-0.827191811856535	0.408128351913779	0.564565267859057	CDK13
ENSG00000065911	236.112259711347	-0.57494873892739	1.01534349331313	-0.566260327380732	0.571216825251986	0.704083293470606	MTHFD2
ENSG00000065923	1045.39741617085	-1.90940666401028	0.57863180195916	-3.29986471110871	0.00096731447770894	0.0116520373013907	SLC9A7
ENSG00000065970	269.187852695719	-0.787611553346817	0.559369171402357	-1.40803532552974	0.159120610000841	0.296789481178416	FOXJ2
ENSG00000065978	848.138910895767	-0.580786325608115	1.10367873437414	-0.526227703333849	0.598730007873686	0.726549957914439	YBX1
ENSG00000065989	227.45945018701	-0.5873538198761	0.801385511844683	-0.732922933088832	0.463605434979236	0.61422967644385	PDE4A
ENSG00000066027	459.661361884209	-1.158352647761	0.678959105547326	-1.70607130576329	0.0879948042680026	0.199588083520679	PPP2R5A
ENSG00000066032	14854.3675929357	-1.57778198092818	1.20727308082774	-1.3068973424359	0.191247578806545	0.335750800759025	CTNNA2
ENSG00000066044	984.810242387568	0.943128517740689	0.525169696300694	1.79585479585761	0.0725176133127323	0.17400693034277	ELAVL1
ENSG00000066056	67.786796010177	2.66849072045871	1.14072576447305	2.33929205736087	0.0193203234903767	0.0701659588088339	TIE1
ENSG00000066084	2663.98848392742	-0.482745031437232	0.485933615530806	-0.993438231084114	0.320496438233287	0.481478085450501	DIP2B
ENSG00000066117	410.979993666863	-0.792646239200338	0.820776209411907	-0.965727600423843	0.334180504738025	0.494456114587695	SMARCD1
ENSG00000066135	962.740692389524	0.207907662898091	0.448574394922215	0.463485355498597	0.64301650944842	0.760672804142435	KDM4A
ENSG00000066136	736.439291172812	-0.240114994082583	0.352648673904885	-0.680890109195038	0.495941026998299	0.640856484453292	NFYC
ENSG00000066185	62.2909968655402	3.0047692130527	1.1329630410044	2.65213348035511	0.00799849146481828	0.0394425946382526	ZMYND12
ENSG00000066230	420.945952938094	4.63341514255321	2.32941661610297	1.9890882165616	0.0466914667252885	0.128136885184285	SLC9A3
ENSG00000066248	562.334916300524	-0.1215201351835	0.904681675547938	-0.134323639428088	0.893146661070934	0.935555313325073	NGEF
ENSG00000066279	361.358997041909	3.97749698516547	1.49022367334349	2.66906039429738	0.00760637717246998	0.0381037484373805	ASPM
ENSG00000066294	267.416834383319	1.12540411231032	1.01739460155781	1.10616285027179	0.268656039176565	0.426070882286386	CD84
ENSG00000066322	84.4073286561255	0.511628151198935	0.94185144999745	0.543215335284901	0.586981549184051	0.71661926918711	ELOVL1
ENSG00000066336	274.681097046071	1.52370804339662	1.03636544480658	1.47024203772155	0.141496213086119	0.275621721025608	SPI1
ENSG00000066379	28.6874070707019	0.257308024493241	0.861055961025944	0.298828457312646	0.765070936686356	0.849034125777458	POLR1H
ENSG00000066382	2541.38812215181	1.87316134623294	1.12138462584239	1.6704004166508	0.0948401672787458	0.210293782881963	MPPED2
ENSG00000066405	54.9295991770313	7.42586450030316	2.2084074108035	3.36254282791115	0.00077228145445303	0.0103566849524217	CLDN18
ENSG00000066422	394.041585570053	-0.679639040790942	0.703351401369009	-0.966286609322292	0.333900784717925	0.494148309395403	ZBTB11
ENSG00000066427	492.699225907156	-0.401149656172849	0.393031752653123	-1.02065457425495	0.307418123438323	0.468046099904805	ATXN3
ENSG00000066455	466.622537126188	-1.10204554114091	0.57448145010983	-1.9183309416348	0.0550690614474619	0.143997686101192	GOLGA5
ENSG00000066468	1327.44063594984	0.0349234202939155	1.60733122444998	0.0217275815729057	0.982665262049844	0.989881493717874	FGFR2
ENSG00000066557	438.07096400248	-1.02008203506127	0.451835083129933	-2.25764238579041	0.0239679638617123	0.0806695189935463	LRRC40
ENSG00000066583	127.144679286409	0.190633010888356	0.705981725086884	0.270025418667736	0.787140698446271	0.865791777870276	ISOC1
ENSG00000066629	978.557524015415	-0.0381524936968383	0.688386773101294	-0.0554230487679987	0.955801433794446	0.973776426708881	EML1
ENSG00000066651	613.893520553946	-0.492353812625474	0.579974309768622	-0.848923485631453	0.395923869490772	0.553982657635813	TRMT11
ENSG00000066654	332.733903930604	-1.36551732590661	0.996630575790838	-1.3701338881993	0.170645111018166	0.31133923802413	THUMPD1
ENSG00000066697	119.518989308267	-0.121842051062856	0.618236249006861	-0.197080082668371	0.843764869483816	0.903771559932447	MSANTD3
ENSG00000066735	213.635063528798	5.38821566552904	1.52443663213654	3.53456191745885	0.000408451726576767	0.00774680648241787	KIF26A
ENSG00000066739	1224.80531170353	-2.35031205892956	0.57991930345852	-4.05282604823253	5.0602628229541e-05	0.00329060298477572	ATG2B
ENSG00000066777	2123.62802406778	-0.764235264032681	0.572480862366053	-1.33495338319976	0.181891604211027	0.325290710324296	ARFGEF1
ENSG00000066827	807.263938722996	1.31233675589375	0.693041644062056	1.89359004200943	0.0582794462979915	0.149826049496859	ZFAT
ENSG00000066855	406.743417039153	2.17693018433011	0.61360819606872	3.54775278146107	0.000388532720219128	0.00764459383578624	MTFR1
ENSG00000066923	92.6102817339588	2.60129887916305	1.24183532544915	2.09472127733378	0.0361957766559686	0.106820674392575	STAG3
ENSG00000066926	256.723745621101	-0.789462434186661	0.49976327836259	-1.57967275381503	0.114181828370077	0.238357160192289	FECH
ENSG00000066933	3047.31535193138	-1.20102201633378	0.4431252173742	-2.71034454651577	0.00672133472418017	0.0350346741015834	MYO9A
ENSG00000067048	349.343096831052	-7.98135602075833	2.38029021517923	-3.35310205867369	0.000799112342616405	0.0105928488031825	DDX3Y
ENSG00000067057	1240.44635870766	-1.84937979049745	0.948457381309837	-1.94988180485603	0.0511902082765561	0.136588686058181	PFKP
ENSG00000067064	255.489017232178	-1.9944591014194	1.04292718038281	-1.91236659561153	0.0558291894495345	0.145367377225605	IDI1
ENSG00000067066	1082.51521455561	2.16344325782219	0.953119643328815	2.26985486341071	0.0232163905001334	0.079001438070143	SP100
ENSG00000067082	490.255383482484	-2.1128451329822	1.32317930909952	-1.59679426548779	0.110311574640553	0.23246088825787	KLF6
ENSG00000067113	1418.25836698784	-0.368137654263842	0.74354979558208	-0.495108271767662	0.620523695209841	0.742839498277428	PLPP1
ENSG00000067141	2556.5991268069	-0.542989340687037	0.579121888813839	-0.937608042754506	0.348445876628304	0.508181979180246	NEO1
ENSG00000067167	446.528828699243	-1.80622760526895	0.871966823613318	-2.07144074333491	0.0383176266891333	0.111147454384147	TRAM1
ENSG00000067177	472.622535309514	1.35490040317544	0.724389194602458	1.87040393930642	0.061427745353355	0.155360597256229	PHKA1
ENSG00000067182	380.906519107182	-0.60793284981248	0.993349483559277	-0.612002985730855	0.540535782144408	0.67748861436124	TNFRSF1A
ENSG00000067191	322.768262043319	-2.50699112542084	1.01741311981275	-2.4640837400271	0.01373640145291	0.0564422553257654	CACNB1
ENSG00000067208	2610.31012261945	-0.502709379035914	0.388233685292073	-1.29486285729617	0.195367543517002	0.340555123694519	EVI5
ENSG00000067221	108.065954773171	-2.35443566466747	0.570128200848846	-4.12966006796722	3.63299992037726e-05	0.00288949251359544	STOML1
ENSG00000067225	3591.40792280155	-3.14456261012715	1.35221650474735	-2.32548752295749	0.0200459063180463	0.0718670764131204	PKM
ENSG00000067248	604.981237468775	-1.5511920652573	0.647631944874369	-2.395175342313	0.0166124188151095	0.0636045563187651	DHX29
ENSG00000067334	301.545929915661	-1.39687819018445	1.03587239963733	-1.3485041117743	0.177496298581027	0.319864571534385	DNTTIP2
ENSG00000067365	249.020711477482	0.543542666176163	0.445473994529427	1.22014454906696	0.22241008315396	0.372755536780786	METTL22
ENSG00000067369	2422.3072033433	-0.81441499038733	0.593630716850844	-1.37192191588017	0.170087747062668	0.310543901141098	TP53BP1
ENSG00000067445	359.753685275872	-2.31649731518613	0.911556229268881	-2.54125553729591	0.0110455158297075	0.0488473528320191	TRO
ENSG00000067533	365.53701051525	-0.652443100401702	0.733819935739977	-0.889105172297867	0.373946559421177	0.533704251657846	RRP15
ENSG00000067560	1083.55580410689	-1.01809488413122	1.00585156541952	-1.01217209291373	0.311455777042579	0.472637148362275	RHOA
ENSG00000067596	587.027367244691	-0.283622922257068	0.474033355689609	-0.598318491415993	0.549627440531908	0.685178794475484	DHX8
ENSG00000067606	552.897398919177	1.13821893270821	1.06398912269366	1.06976557225193	0.284724842533909	0.444096018913765	PRKCZ
ENSG00000067646	255.944581380444	-5.2227327108301	1.74224932374712	-2.9976953583184	0.00272029447087009	0.0202965894995898	ZFY
ENSG00000067704	542.660505523178	-0.339480387887636	0.863148580490841	-0.393304693491573	0.694094452092963	0.797177404878111	IARS2
ENSG00000067715	5594.59094271296	0.326629952608059	1.56389689645687	0.208856449135531	0.834560302889784	0.898192594121882	SYT1
ENSG00000067798	2695.75786481811	-1.73792451476239	0.99427566559545	-1.7479302520409	0.0804761056620965	0.187377389890093	NAV3
ENSG00000067829	185.867276992372	-0.330834769089813	1.03377440631692	-0.320026078289647	0.748948561700156	0.837343604422444	IDH3G
ENSG00000067836	151.876801058285	-1.32366675158882	0.866873726563244	-1.52694298030758	0.126775190688681	0.25546209389858	ROGDI
ENSG00000067840	584.556856487949	-0.98911243688789	1.03971361554351	-0.951331618727363	0.341436061016105	0.501566832830294	PDZD4
ENSG00000067842	348.865403763093	-0.293531529000195	1.54850858729559	-0.189557572627244	0.849655836464073	0.908012043526644	ATP2B3
ENSG00000067900	2101.90037999042	-0.453468643269946	0.581027926273153	-0.780459290792783	0.435120580419075	0.589852971602595	ROCK1
ENSG00000067955	880.132622565367	0.199509102720389	0.557394948673606	0.35793130740626	0.720394720855821	0.81688488414966	CBFB
ENSG00000067992	363.587216045757	-1.10541839224297	0.638696218954074	-1.73074203265709	0.0834977848496457	0.192490132715006	PDK3
ENSG00000068001	41.5493852521187	0.535846446994559	1.42396689084098	0.376305411622383	0.706689856597938	0.806285286183462	HYAL2
ENSG00000068024	3407.4809829744	0.0409231811987803	0.660505278196601	0.061957387093884	0.950596766942089	0.970160425604356	HDAC4
ENSG00000068028	103.353754740689	0.798529949307428	0.579039264776892	1.37906010504332	0.167876222982846	0.307649097400059	RASSF1
ENSG00000068078	788.058081214493	-1.96572002067436	1.87643242532705	-1.04758369880106	0.294830451123589	0.454273071960711	FGFR3
ENSG00000068079	63.3986652106927	2.48404404442338	1.15854807431617	2.14410096524444	0.0320247977553369	0.0981679206615198	IFI35
ENSG00000068097	352.436104429543	0.161698921374352	0.712052156443415	0.22708859163072	0.820354854892837	0.888613747915202	HEATR6
ENSG00000068120	132.92485555688	-0.974643487467487	0.987875666974456	-0.986605420146145	0.32383611206679	0.484734488702798	COASY
ENSG00000068137	124.633827899845	1.67392925535282	0.835984546375727	2.00234473544979	0.0452476677957165	0.125174116702023	PLEKHH3
ENSG00000068305	3426.62041434393	-1.69032533642456	0.653953521564969	-2.5847790105625	0.00974414296450416	0.0449173277670489	MEF2A
ENSG00000068308	507.47994612596	-0.294992210439193	0.74330855346575	-0.396863737224283	0.69146794640316	0.795152043220141	OTUD5
ENSG00000068323	288.623491787042	-1.35442799798551	0.884204227961813	-1.53180448040564	0.12557069012047	0.253705549682578	TFE3
ENSG00000068354	142.585154677694	-0.572461457870236	0.402057258741121	-1.42383067442351	0.15449549384261	0.291763681933454	TBC1D25
ENSG00000068366	996.618874052669	-2.00882766671755	0.607442782926818	-3.30702367890272	0.000942929210979986	0.0114533734370286	ACSL4
ENSG00000068383	1098.99664771336	1.48640417581838	0.962271871928687	1.54468214148167	0.12242316661098	0.249778612707938	INPP5A
ENSG00000068394	177.910957670423	-0.694187150777754	0.785916127387491	-0.883284012869593	0.377082839385043	0.536661805618947	GPKOW
ENSG00000068400	829.663127711258	-0.695949828918985	0.8358260738033	-0.832649100969261	0.405042658362514	0.562063960024052	GRIPAP1
ENSG00000068438	103.472812464665	-0.168376981604419	0.875930284055622	-0.192226464445117	0.847564816816251	0.906573881288121	FTSJ1
ENSG00000068489	96.7671833411367	3.88448869449057	1.18039818469154	3.29082909891601	0.000998925805554118	0.0117778914732074	PRR11
ENSG00000068615	691.206315271109	-0.390351977462256	1.01849813265732	-0.383262339857025	0.701525259688631	0.802724703690859	REEP1
ENSG00000068650	1532.53846402042	0.790463788054288	0.656532244358372	1.20399842482498	0.228590187365674	0.380194612084148	ATP11A
ENSG00000068654	810.928623853266	0.0757315451056711	0.43677770775446	0.173386928318797	0.862347299184334	0.915865141628581	POLR1A
ENSG00000068697	309.189731417614	-1.22987783296156	0.853311750171288	-1.44129953995675	0.149500077216691	0.285933416274876	LAPTM4A
ENSG00000068724	1278.3230987663	-0.224130763749444	0.607489915898412	-0.368945653061546	0.712168233865789	0.810730906034168	TTC7A
ENSG00000068745	696.196305843293	0.578440227695051	0.561104358337922	1.03089598057745	0.302589601702322	0.462882850540193	IP6K2
ENSG00000068781	252.514282606306	2.87194120479172	1.06963012126481	2.68498534932405	0.00725329855878579	0.0369344892630217	STON1-GTF2A1L
ENSG00000068784	1180.7333282895	1.31292669854679	0.366351531698571	3.58378929783497	0.000338645298730016	0.00722687939364086	SRBD1
ENSG00000068796	1517.97226056041	-1.46950454145834	0.686952672947011	-2.13916416563924	0.0324223752276024	0.098873661308301	KIF2A
ENSG00000068831	107.346376170674	-0.778898518511334	1.06077098731398	-0.73427585013766	0.462780633360182	0.613529985719656	RASGRP2
ENSG00000068878	1674.30685631049	-0.949069232346077	0.820273758832777	-1.15701523074025	0.247266137727858	0.40149971789839	PSME4
ENSG00000068903	531.211360007296	-1.60764006601962	0.938732941035042	-1.71256381420582	0.0867928152169502	0.197663945580541	SIRT2
ENSG00000068912	391.904808541196	-2.58986119408888	0.890114323914741	-2.90958265079773	0.00361911680211686	0.0239487092323118	ERLEC1
ENSG00000068971	191.844650532594	-1.06340891410499	0.753307307049514	-1.41165352327465	0.158052004447965	0.295324604678726	PPP2R5B
ENSG00000068976	110.566112126242	-0.743560194101174	1.53289072209141	-0.485070581604599	0.627626279190995	0.748336957845955	PYGM
ENSG00000069018	350.837203998497	4.63473043849432	2.03093981857482	2.2820619282292	0.0224856843198681	0.0774969110084253	TRPC7
ENSG00000069020	3228.67600698161	-0.724669305745809	0.888724848963747	-0.815403447524588	0.414841411599282	0.571117018941477	MAST4
ENSG00000069122	358.360110532476	1.614952032233	1.22598490488642	1.31726909996711	0.187748438953548	0.332145604339158	ADGRF5
ENSG00000069188	1298.76982066059	1.63674289968999	1.11936783711404	1.46220290187168	0.143685616677755	0.278705080881653	SDK2
ENSG00000069206	97.6816016528902	7.64523024061319	2.20867608116968	3.46145381198876	0.000537266302927391	0.00875502748481916	ADAM7
ENSG00000069248	656.862065434608	-1.13610311979199	0.657743561991209	-1.72727364499415	0.0841185300582872	0.19344421555761	NUP133
ENSG00000069275	3097.39396648655	-1.85589673014706	1.12329897820256	-1.65218411674936	0.0984970233240495	0.215741970693573	NUCKS1
ENSG00000069329	638.245706927776	-2.47362119826139	0.917678987510822	-2.69551905614731	0.00702790577282093	0.0361158209433807	VPS35
ENSG00000069345	491.643088227412	-2.59567694678089	1.14874095112441	-2.25958423806534	0.0238470667554014	0.0804196825562534	DNAJA2
ENSG00000069399	107.726923847339	1.65727740690596	1.04315824604524	1.58871140902057	0.112125561964745	0.235228213033273	BCL3
ENSG00000069424	411.79640460575	0.366551590185275	0.663229110256803	0.552677173719571	0.580484486434677	0.711341411118391	KCNAB2
ENSG00000069431	573.234167892533	2.15746851467816	1.26038256478705	1.71175687045677	0.0869414832929164	0.197850015528539	ABCC9
ENSG00000069493	494.953652303395	-1.02956554955271	0.750599240451063	-1.3716581286893	0.170169888893726	0.310641166351815	CLEC2D
ENSG00000069509	78.2843585906138	-0.860432790146438	0.469605245017665	-1.83224697610452	0.0669146329673057	0.164827599181765	FUNDC1
ENSG00000069535	1514.47774276977	-0.90016616973825	0.958387859038957	-0.939250389337058	0.347602203375564	0.507488418780237	MAOB
ENSG00000069667	17788.0831705108	0.233401441533155	0.848318072729664	0.275134349999323	0.783213022088236	0.862547908811984	RORA
ENSG00000069696	26.8764892510308	0.591722754295988	1.44062422668445	0.410740527151773	0.681262806492041	0.78773392839683	DRD4
ENSG00000069702	1199.08380903006	2.96586224097917	0.754114184624341	3.9329087046103	8.39241183742745e-05	0.00385303364595357	TGFBR3
ENSG00000069712	351.745685703254	-2.76271501147634	0.891233354339326	-3.09987838541382	0.00193600116193032	0.0169422632363762	NA
ENSG00000069812	18.7463348377408	6.4380160701914	1.8906929234766	3.40510930688479	0.000661375751253147	0.00961785454301253	HES2
ENSG00000069849	798.473919135217	-0.518451972921662	0.867864961210212	-0.597387838078745	0.550248471701676	0.685739394325533	ATP1B3
ENSG00000069869	631.122820735213	1.20740127675662	0.904072516942804	1.33551374931687	0.181708258285844	0.325075272349941	NEDD4
ENSG00000069943	200.779652197244	-0.977363822112839	0.434265984844065	-2.25061104535689	0.0244101832309034	0.0816264843195103	PIGB
ENSG00000069956	735.536767775143	-0.188204294122237	0.424536066614862	-0.443317562210741	0.657536054592587	0.771021004244763	MAPK6
ENSG00000069966	556.1758954236	-0.417576309246286	0.33094678384681	-1.26176270514711	0.207034185843283	0.354790745757292	GNB5
ENSG00000069974	639.971387253194	0.213750436127687	0.743350231354322	0.287550103721972	0.773691143726303	0.85547851358765	RAB27A
ENSG00000069998	169.850328346628	0.252183456571204	0.439526099088294	0.573762188626129	0.566128738872384	0.699466821481868	HDHD5
ENSG00000070010	270.501284491034	-0.292654122347029	0.469445887540055	-0.623403314662244	0.533019520323909	0.671723484720465	UFD1
ENSG00000070018	1911.4320104654	-0.321122058574602	0.54989480550774	-0.58396998000026	0.559240509425516	0.693566900228515	LRP6
ENSG00000070019	136.942016755644	5.9008938888657	1.87127107863888	3.15341478646583	0.00161372334085764	0.0152788014042482	GUCY2C
ENSG00000070047	756.600359570835	0.597093689750945	0.689189590554167	0.866370731558541	0.386286889105969	0.545481192285054	PHRF1
ENSG00000070061	959.721414344299	-0.495221516173653	0.529989029641775	-0.934399560135006	0.350097824561604	0.509979776987137	ELP1
ENSG00000070081	799.461963889875	-0.633947384886567	0.671687124427267	-0.943813513512142	0.345264953769269	0.5053247914923	NUCB2
ENSG00000070087	275.342792047441	-0.286037111068167	0.69166735784735	-0.413547217203353	0.679205735832897	0.786190619159725	PFN2
ENSG00000070159	717.640109245548	0.852333865632095	1.2356935549511	0.689761520740331	0.490344170544347	0.635826223994169	PTPN3
ENSG00000070182	522.185618438902	-0.223171214316867	1.37771011079333	-0.161987062857773	0.871316041661496	0.921916927216438	SPTB
ENSG00000070190	120.952368786623	3.9271363442814	1.49902697419028	2.61979031191397	0.00879838483213219	0.0419510721567124	DAPP1
ENSG00000070193	181.170930615463	3.76119500991276	1.68649578862915	2.23018345807434	0.0257352659827768	0.0845261830417753	FGF10
ENSG00000070214	3250.72103986758	-1.37419349211049	0.898389361930178	-1.52961906089143	0.126111048582919	0.254539833456495	SLC44A1
ENSG00000070269	861.307575709201	-0.321607897135717	0.384279354078838	-0.83691172508252	0.402642189185832	0.560000716357238	TMEM260
ENSG00000070366	1751.13996392932	0.626774443484828	0.337165456298375	1.85895213099815	0.0630339238347728	0.158342870624304	SMG6
ENSG00000070367	955.321940699147	-1.75363920207154	0.733313819083962	-2.39138982033932	0.0167847209916044	0.0640271620338289	EXOC5
ENSG00000070371	377.955245848786	1.0583369973019	0.70674877513434	1.49747270110335	0.1342703036515	0.266210509032539	CLTCL1
ENSG00000070404	99.9989836703685	0.371837489866114	1.54505867350922	0.240662374990315	0.809816802351569	0.880915394835776	FSTL3
ENSG00000070413	917.230425535278	-0.653733606814245	0.476367942644865	-1.37232913529953	0.169960999605745	0.310416586133918	DGCR2
ENSG00000070423	115.235350703991	-0.796761457547511	0.653213695382414	-1.21975620410264	0.222557308328987	0.372902042209246	RNF126
ENSG00000070444	338.839327436548	-0.462536649517653	0.770505646963452	-0.600302738001338	0.548304494325647	0.684313394783032	MNT
ENSG00000070476	1014.80020311452	-0.0452346257900768	0.571080112270073	-0.0792088969974226	0.936866468048764	0.962513001429868	ZXDC
ENSG00000070495	199.392909785217	0.194916412214928	0.627414760066267	0.310665965515922	0.756054573385382	0.84182923341785	JMJD6
ENSG00000070501	237.989606900926	-0.211540015883812	0.556353942773354	-0.380225607514008	0.703777952123498	0.804379090367688	POLB
ENSG00000070526	39.556578352583	6.53208832772024	2.20117592560177	2.9675448707874	0.00300188463419281	0.0215093459287849	ST6GALNAC1
ENSG00000070540	225.324069645072	0.797928648000884	0.642705946203574	1.24151433904448	0.214415804430204	0.36296856360626	WIPI1
ENSG00000070601	304.729028492867	3.3594487348443	1.38836437577889	2.41971689381586	0.0155325946178787	0.0607525107060931	FRMPD1
ENSG00000070610	468.667721483908	-0.57709378674026	0.80268201357368	-0.718956918158585	0.472167464784403	0.621076967386087	GBA2
ENSG00000070614	1050.75806200729	-1.19362500279835	0.635970175776433	-1.87685688458755	0.0605377115163533	0.153885597596395	NDST1
ENSG00000070669	270.469838682164	-2.04729791973332	0.694710140445486	-2.94698148269504	0.00320892418756205	0.0222900044590513	ASNS
ENSG00000070718	304.812058272519	-2.00240943125179	0.555293413700699	-3.60603850477341	0.0003109070237536	0.00692806718125074	AP3M2
ENSG00000070729	159.210974944501	1.41194659036672	1.9734820614927	0.715459551377304	0.474325126100263	0.622884948410957	CNGB1
ENSG00000070731	100.880166587536	2.94802898603546	1.226036488837	2.40451977806298	0.0161937299223189	0.0625107599521435	ST6GALNAC2
ENSG00000070748	83.9193431244745	7.1299674262683	2.09556296912244	3.40241144328587	0.000667939979802676	0.0096338843483708	CHAT
ENSG00000070756	1447.61812887336	-1.00140587695242	1.13651293255458	-0.881121409416364	0.378252110517176	0.537475118077694	PABPC1
ENSG00000070759	422.410594553527	0.688692560128739	1.05686291245621	0.651638497303475	0.514634406803013	0.656840198634707	TESK2
ENSG00000070761	193.335834866107	-0.534881840687293	0.62327225846929	-0.858183295372271	0.390791258552988	0.54973962147056	CFAP20
ENSG00000070770	532.150177627878	-1.26134086637272	0.589064360714064	-2.1412615505099	0.0322529519283364	0.0985604836598299	CSNK2A2
ENSG00000070778	607.414749354015	-0.357934431625493	0.443092750808402	-0.807809270118859	0.419200387781646	0.57510447068085	PTPN21
ENSG00000070785	644.950918916919	1.59555741063367	0.615473069973023	2.59240816288454	0.00953066233202706	0.0442045731164709	EIF2B3
ENSG00000070808	984.051085915989	-2.99674788473472	1.65345969451465	-1.81241060467118	0.0699227754735289	0.169909879437967	CAMK2A
ENSG00000070814	428.975575054688	0.468852512676633	0.526619340733585	0.890306292251854	0.373301443395544	0.53315149858253	TCOF1
ENSG00000070831	561.79849037399	-1.43776400984172	0.564324478632602	-2.54776119817719	0.0108416657405798	0.0483238843160546	CDC42
ENSG00000070882	1563.38840356827	0.399250401282115	0.912055733138849	0.43774781164753	0.661569106361916	0.773586833676443	OSBPL3
ENSG00000070886	270.726530141314	3.91130153755189	1.90651995326469	2.05153978632862	0.0402144092052444	0.115002145326853	EPHA8
ENSG00000070915	61.5565837016853	6.32519325310244	1.75673667628173	3.60053577664821	0.000317562126751524	0.00699762852430752	SLC12A3
ENSG00000070950	808.466147374017	0.828148594530782	0.778669020356175	1.06354378160823	0.287535421555967	0.447097148834938	RAD18
ENSG00000070961	3333.78654764356	-2.65772889268864	0.911531844414888	-2.91567311550661	0.00354922144080484	0.0236603321000655	ATP2B1
ENSG00000070985	14.5322624120745	6.74588038064145	2.331948630045	2.89280831221024	0.00381814241473881	0.0246916320257966	TRPM5
ENSG00000071051	1531.30721277817	-0.2168200820312	0.583564848515437	-0.371544109592584	0.710232308581357	0.809016960953723	NCK2
ENSG00000071054	5264.41865933396	-1.09754058860295	0.737657785396254	-1.48787230383989	0.136784572997654	0.269615516008203	MAP4K4
ENSG00000071073	1090.66353569319	-1.88784695799374	0.48926484724891	-3.85853790356884	0.000114067379128636	0.0044172272153578	MGAT4A
ENSG00000071082	603.411707743716	-0.523299728849948	1.01257280541443	-0.516802076899319	0.605294330076723	0.73108316406071	RPL31
ENSG00000071127	1085.02820229641	-1.43528686425898	0.851159250591216	-1.68627300151179	0.0917432287168834	0.205364605611218	WDR1
ENSG00000071189	2022.31692755841	-1.0056191994488	0.617124307968181	-1.62952453252036	0.103202025817857	0.222337701613742	SNX13
ENSG00000071205	1929.47365205221	0.673883680732662	0.831542804450874	0.81040167400363	0.417709356069974	0.573864720580055	ARHGAP10
ENSG00000071242	4205.04875290821	-0.88196805816366	0.802914869507766	-1.09845774646614	0.272004658516835	0.430095147076741	RPS6KA2
ENSG00000071243	253.180855145848	-0.374266501024057	0.55258866358017	-0.677296741122447	0.498217698165846	0.642629976320579	ING3
ENSG00000071246	432.965832983116	-0.759499522409781	0.601934063462803	-1.26176531369655	0.207033246919774	0.354790745757292	VASH1
ENSG00000071282	483.874511106191	3.04155857262613	1.1753029357024	2.58789328285681	0.00965648921355687	0.044592795990876	LMCD1
ENSG00000071462	234.783525612993	0.090551582056367	0.596234825375377	0.151872346603299	0.879287619470273	0.926464316876886	BUD23
ENSG00000071537	1146.05067813074	-2.78089355376332	0.709563654038241	-3.91916008935464	8.88580813431505e-05	0.00392627406857908	SEL1L
ENSG00000071539	69.3406892524848	2.66110941643981	1.20484972362324	2.20866500133915	0.0271979504907522	0.0878516741952929	TRIP13
ENSG00000071553	346.513489623744	-3.82602598745915	1.01468052609221	-3.77067055991911	0.000162809484212547	0.00511378853511051	ATP6AP1
ENSG00000071564	339.372268923705	1.73257011512271	0.718686525002721	2.41074523432334	0.0159199645964987	0.0618000653071142	TCF3
ENSG00000071575	871.183658488654	-1.83417182426017	0.867956289794017	-2.1132075956215	0.0345830034734607	0.103403980455132	TRIB2
ENSG00000071626	661.286100643172	0.813473153318341	0.596011272527236	1.36486202663418	0.172296419282903	0.313428075448034	DAZAP1
ENSG00000071655	68.5587009072359	0.0151648987166625	1.08293746249755	0.0140034851889675	0.98882720053134	0.993558361873387	MBD3
ENSG00000071794	939.211252196386	-1.23824550303175	0.727720864906494	-1.70153909657497	0.0888418028101113	0.200879667484986	HLTF
ENSG00000071859	434.484177882346	-1.27898846742552	1.10602003418585	-1.15638815563318	0.247522424128291	0.401738634093168	FAM50A
ENSG00000071889	120.969929602467	-1.33607891902028	0.806477147179741	-1.65668540477875	0.0975830953286878	0.214421509754748	FAM3A
ENSG00000071894	474.471540696593	0.221272532278626	0.930114414158277	0.237898186406314	0.811960062177341	0.88245767203265	CPSF1
ENSG00000071909	785.21924464282	6.5240640325251	1.9027361587141	3.42878018197446	0.000606300368632881	0.00932863491291618	MYO3B
ENSG00000071967	346.232976350669	0.591010216650095	0.879450892974308	0.672021850647392	0.501569785876905	0.64514285016785	CYBRD1
ENSG00000071991	1005.95710599641	1.96151102909457	1.91345329620056	1.02511570728663	0.305308594950803	0.465836083154111	CDH19
ENSG00000071994	158.507196789106	-0.792939295870082	0.891188087552792	-0.889755268214478	0.373597310293181	0.533499321985525	PDCD2
ENSG00000072041	332.734225500751	-2.05656810506327	1.66330520909856	-1.23643459649708	0.216297062873041	0.365268932866585	SLC6A15
ENSG00000072042	147.876796269645	-2.475276436549	0.664347134601166	-3.72587809539512	0.000194636459319598	0.00549847997577864	RDH11
ENSG00000072062	616.43490264008	-1.79385734487327	0.866468813413298	-2.07030803313819	0.0384235078034383	0.1113764673209	PRKACA
ENSG00000072071	1128.37842155555	-2.00050198088555	0.742269760127373	-2.69511448309879	0.00703644503625912	0.0361507197279012	ADGRL1
ENSG00000072110	2154.41761792408	-1.58856455395438	1.14078926668911	-1.39251358716307	0.163766930110106	0.302363825248521	ACTN1
ENSG00000072121	875.836975817855	-0.130858951633287	0.344702190453115	-0.379629010947889	0.704220822609582	0.804686430845814	ZFYVE26
ENSG00000072133	422.526026755637	-0.0193140178196319	0.631576531280906	-0.0305806451998161	0.975603977823434	0.985661259400567	RPS6KA6
ENSG00000072134	3697.37326185617	-0.682061483558533	0.801928504589039	-0.850526549007091	0.395032406429103	0.553038967401018	EPN2
ENSG00000072135	249.362141257289	-1.11640791857805	0.594782385850666	-1.8770023207418	0.0605177757889113	0.153853833973309	PTPN18
ENSG00000072163	163.46352605975	0.0148636441711283	1.31679701950745	0.0112877261650304	0.990993888815675	0.994725056374865	LIMS2
ENSG00000072182	290.051713047519	0.999809806344279	1.48292157405281	0.674216238969272	0.50017384695352	0.644309050976352	ASIC4
ENSG00000072195	588.298132241851	0.025392358909985	0.989083083391725	0.0256726248141971	0.979518458891707	0.987830393144189	SPEG
ENSG00000072201	1030.13079614278	-0.939801550324286	1.38034993574412	-0.680842970313654	0.495970857075675	0.640856484453292	LNX1
ENSG00000072210	415.117896853215	-1.25010646005883	0.626492478018997	-1.99540537822853	0.0459986848355332	0.126692435230953	ALDH3A2
ENSG00000072274	624.982847397619	-0.933917879300657	0.76409542283836	-1.22225294300477	0.221611988408203	0.371732179452728	TFRC
ENSG00000072310	599.485333385765	-0.867452823792855	0.874746447112931	-0.991662014353819	0.321362426813176	0.482343343454992	SREBF1
ENSG00000072315	467.937003191551	0.988680764500836	1.77437684731686	0.557198864489175	0.577391565461223	0.708967113618889	TRPC5
ENSG00000072364	2230.36483442717	-1.39105815995412	0.750831229348819	-1.85269086524352	0.0639266800640852	0.159828293682169	AFF4
ENSG00000072401	248.801291789932	-1.10215710155023	0.454551394084349	-2.42471393970846	0.01532045340657	0.0603027678209514	UBE2D1
ENSG00000072415	891.81916744055	-2.12700529680523	0.636726381714861	-3.34053269644125	0.000836178341699466	0.0108258911814359	PALS1
ENSG00000072422	599.562884197445	0.104099092577244	0.612117995878302	0.170063767571279	0.86495998767869	0.917774518200402	RHOBTB1
ENSG00000072501	1825.20421586179	-0.0747717115085675	1.05491467238663	-0.0708793928701405	0.943493744226113	0.966249362958191	SMC1A
ENSG00000072506	61.4102637276129	-1.15874146522628	1.29090187477912	-0.897621645661136	0.369387295099317	0.529756562546555	HSD17B10
ENSG00000072518	862.701318760444	-0.293476519429653	0.420824955144594	-0.697383831072508	0.485562617589852	0.631903673325396	MARK2
ENSG00000072571	84.9238062115432	4.13867600548923	1.41903793382412	2.91653655398489	0.00353941246539231	0.0236101646360798	HMMR
ENSG00000072609	768.644324216691	0.051056485487341	0.403107571554627	0.126657222761746	0.899211704371758	0.939096769673207	CHFR
ENSG00000072657	1332.02511798629	-0.509657693179653	1.66297054000526	-0.306474276554558	0.759243562489418	0.84442519382126	TRHDE
ENSG00000072682	478.473154263305	0.224541987035465	0.686269593596473	0.327192096416114	0.743522598351508	0.833169167189272	P4HA2
ENSG00000072694	25.7697616972372	5.98625925076521	1.94289389127315	3.08110457171828	0.00206234205077845	0.0174862546900799	FCGR2B
ENSG00000072736	872.621230579613	1.16189989952484	0.336882509623566	3.44897662043408	0.00056271542092571	0.00900649550257179	NFATC3
ENSG00000072756	330.247922359873	-0.498885269594913	0.684856652803305	-0.728452103886033	0.466336877948521	0.616484304776453	TRNT1
ENSG00000072778	851.106569696828	-0.214058572903281	1.06485791573827	-0.201020783843141	0.840682322620166	0.902402700030999	ACADVL
ENSG00000072786	813.904896017481	0.9629882643747	0.719041845609321	1.33926595545862	0.18048410761598	0.323590532345111	STK10
ENSG00000072803	1513.50383528679	-0.709469119724494	0.467738064143839	-1.51680860317222	0.129315014309327	0.258957983032218	FBXW11
ENSG00000072818	33.8947936989792	2.51336070686553	1.57377311549096	1.59702862002536	0.110259327735302	0.232397578048957	ACAP1
ENSG00000072832	1512.67616808537	-1.09951218219702	0.770308041200056	-1.42736687583334	0.15347417338704	0.290444992355687	CRMP1
ENSG00000072840	514.494547502549	2.47377895027671	0.918334192905305	2.69376766038788	0.00706493940061884	0.0362700799070003	EVC
ENSG00000072849	153.432344488876	-0.914752562806587	0.582415908948213	-1.57061740373566	0.116271544952078	0.240992209889147	DERL2
ENSG00000072858	388.359770102289	-0.114914748717398	1.31627399671251	-0.0873030607642523	0.930430621174237	0.958663418797312	SIDT1
ENSG00000072864	387.511820718073	1.37149440562083	0.774379740691595	1.77108766352276	0.0765461251394081	0.180696041296555	NDE1
ENSG00000072952	490.076056568112	1.12959755891521	1.44701998285728	0.780637152421839	0.435015934048488	0.58980425519202	IRAG1
ENSG00000072954	170.877839907878	-0.36919748093911	0.87339848963174	-0.422713670016511	0.672504180687104	0.781451671860453	TMEM38A
ENSG00000072958	533.092815689549	-1.29831995387447	0.605223067654825	-2.14519244764632	0.0319374632066482	0.0979873592952935	AP1M1
ENSG00000073008	154.925391605201	-0.664810052597804	0.548503666042284	-1.21204304320284	0.225495904467674	0.376384680643072	PVR
ENSG00000073050	159.860854953983	0.326538223931333	0.70395014810871	0.463865551855678	0.642744074727846	0.760534035904686	XRCC1
ENSG00000073060	486.264671219994	0.0662835037610204	0.648169004363405	0.102262686606127	0.91854817176809	0.950969142084326	SCARB1
ENSG00000073111	183.970110170116	2.68825793264619	1.17306578146665	2.29165147864524	0.0219257623977416	0.0763095785516453	MCM2
ENSG00000073146	117.66126849278	1.28387474175233	1.58217542123313	0.811461690355228	0.417100584475177	0.5733330886973	MOV10L1
ENSG00000073150	41.8422168625614	-0.428369028097784	0.995711401838517	-0.430214043252722	0.667039947472964	0.777763196150586	PANX2
ENSG00000073169	280.135806898449	-0.0484975100256779	0.57410547745769	-0.0844749125899987	0.932678848385644	0.960118772688507	SELENOO
ENSG00000073282	412.507127567578	5.35555951706265	1.78704224641915	2.99688467230925	0.00272753877818237	0.0203106857738687	TP63
ENSG00000073331	835.575793386175	0.962077210032606	1.05038391729515	0.915929113337967	0.359704075813907	0.520125906143332	ALPK1
ENSG00000073350	122.109860845081	4.69801393786476	0.98004557275301	4.79366885426331	1.63758501968815e-06	0.000513085160941383	LLGL2
ENSG00000073417	2134.32366686989	-0.315783011572633	0.760048875080206	-0.415477243538198	0.67779257068824	0.785258141591244	PDE8A
ENSG00000073464	612.934328793674	-2.46249863185957	0.617689864685719	-3.98662625476701	6.70194715880437e-05	0.00360525984178047	CLCN4
ENSG00000073536	89.8615291203234	-0.163553430984741	0.633511748461621	-0.258169531002232	0.796276071753596	0.871908733549984	NLE1
ENSG00000073578	594.612468443921	-1.53422479518095	0.669327572245956	-2.2921882480245	0.021894782798175	0.0762968313566853	SDHA
ENSG00000073584	81.3294114720852	-1.17556732271468	1.11319029535363	-1.05603446923801	0.290952467235029	0.450527003739564	SMARCE1
ENSG00000073605	145.883984053646	0.368080364773042	0.744725080338361	0.494249991696005	0.621129637876762	0.743392741153696	GSDMB
ENSG00000073614	1750.87141704037	-0.216175719197825	0.645777463533491	-0.334752653050139	0.737811679180266	0.829241138853673	KDM5A
ENSG00000073670	129.784155479627	-1.09958335837185	1.37781996028313	-0.798060261912518	0.424835520380465	0.580345473183118	ADAM11
ENSG00000073711	977.409620856934	0.505221500097264	0.539028552594323	0.937281518141577	0.34861376723533	0.508283444451766	PPP2R3A
ENSG00000073712	1036.40957877067	-1.59131337599397	0.524726720387626	-3.03265169118591	0.0024241522586055	0.0190170882229526	FERMT2
ENSG00000073734	298.327684950747	5.65875326200249	1.76795180504871	3.20073954835357	0.00137075374844207	0.0138413279454621	ABCB11
ENSG00000073737	58.692880417281	2.93980206016102	1.84847231823684	1.59039550181911	0.111745683628661	0.23459786718346	DHRS9
ENSG00000073754	94.0914573618084	6.08749522099455	2.16194028980517	2.81575548117619	0.00486626883083589	0.0285798276492063	CD5L
ENSG00000073756	52.0050868948525	-3.30031961994759	1.32093884341152	-2.49846511548107	0.0124732418326929	0.0530523462927667	PTGS2
ENSG00000073792	1270.49661009336	3.3787559346675	1.20770769379055	2.79766035443794	0.00514742091500169	0.0296080990506754	IGF2BP2
ENSG00000073803	1252.31703681696	0.811764296983785	0.617833668520356	1.31388808727092	0.188883868184275	0.333140096019618	MAP3K13
ENSG00000073849	2897.5373440809	-0.535861134590319	0.594320546961833	-0.90163656183459	0.367249962236417	0.527716070397253	ST6GAL1
ENSG00000073861	18.855356796743	5.62663113618611	2.10236908377432	2.67632889943606	0.00744335605268267	0.0375052872438934	TBX21
ENSG00000073910	2475.18246811379	-1.2043544107806	0.823784058605997	-1.46197829176083	0.143747158701326	0.278764646247431	FRY
ENSG00000073921	3408.13172371026	-1.55946128042421	0.761901278780131	-2.04680228772032	0.0406775009675474	0.115943493109292	PICALM
ENSG00000073969	618.913952439773	-2.05945348078103	0.55621140754408	-3.7026451684521	0.0002133631999883	0.00577175128818456	NSF
ENSG00000074047	1176.19505288572	3.70373438601179	1.397276237441	2.65068158089834	0.00803295342728478	0.0395246593273289	GLI2
ENSG00000074054	4593.15186273332	-0.508189752180567	0.491160778482847	-1.03467087447479	0.300822642404449	0.460964166156472	CLASP1
ENSG00000074071	94.1412905620469	-1.34498409615087	1.4577788376557	-0.92262561467402	0.356202342343142	0.516543354650339	MRPS34
ENSG00000074181	255.713524831339	0.766860574068799	0.98412180864281	0.779233390962413	0.435842243854191	0.590498706719571	NOTCH3
ENSG00000074201	952.621495020876	0.371137267863133	0.389397018832985	0.95310762515703	0.340535543086856	0.500884450920628	CLNS1A
ENSG00000074211	1340.14167010057	1.42424280682616	1.66968880268445	0.852998956773458	0.393659882726569	0.551935230517507	PPP2R2C
ENSG00000074219	106.080279692459	3.52523697259244	1.28339037955958	2.74681580035079	0.00601769210253042	0.0325077991087321	TEAD2
ENSG00000074266	333.202488148043	-0.406068179629532	0.529681861088546	-0.766626553522191	0.443303583170811	0.596765427809037	EED
ENSG00000074276	90.0900012310385	3.16499863719579	1.30436334104821	2.42647009279818	0.0152465069026646	0.0601682770284866	CDHR2
ENSG00000074317	136.063230160999	-1.22436687809067	1.87716900303047	-0.652241154693087	0.514245614712475	0.656384486552636	SNCB
ENSG00000074319	500.076035375847	-0.121223494315881	0.402497605208789	-0.30117817534094	0.763278631193218	0.847636475723353	TSG101
ENSG00000074356	669.662006831339	-0.549648212717478	0.5569789941502	-0.986838316148875	0.323721907573932	0.484703882899235	NCBP3
ENSG00000074370	87.0328746967043	2.22602077146689	1.42221113154967	1.56518306043729	0.117539992256979	0.242963764482415	ATP2A3
ENSG00000074410	302.629248969629	3.87902101511236	1.28649039592064	3.01519624818998	0.00256813029294668	0.0196096528905609	CA12
ENSG00000074416	1769.46746160232	-0.726837444590628	0.99036450613335	-0.73390902045591	0.463004189026848	0.613766983523962	MGLL
ENSG00000074527	392.787559378935	-0.629075230936322	1.01317037673785	-0.62089777334567	0.534666886314404	0.673061212765299	NTN4
ENSG00000074582	81.6338056118248	0.352857889852314	0.715785373130591	0.492966052531974	0.622036574215423	0.74413365256281	BCS1L
ENSG00000074590	956.25849979773	-2.32574232090445	0.775328687800326	-2.99968562688268	0.00270258388563372	0.0202048923250252	NUAK1
ENSG00000074603	781.114092142187	-1.05286701149871	0.52813920821315	-1.99354070882348	0.0462022704796102	0.127117715706208	DPP8
ENSG00000074621	194.045749368469	2.20635412425907	0.79555780667832	2.77334230867676	0.00554837235566377	0.0308965281971992	SLC24A1
ENSG00000074657	2345.22456510836	-0.137166895639236	0.527515056450699	-0.260024607756489	0.794844792052341	0.871136074562771	ZNF532
ENSG00000074660	69.7079539493298	0.734265985853302	0.924746240568878	0.794018892579226	0.427184432920707	0.582470452879289	SCARF1
ENSG00000074695	792.660426949764	-0.515398015216227	1.07630721023873	-0.478857718607972	0.632039851952188	0.751967786578407	LMAN1
ENSG00000074696	1037.39078536621	-1.65584675476432	0.759981273049502	-2.17879941714888	0.0293465722820772	0.0924242717363806	HACD3
ENSG00000074706	69.5151107962085	-4.25678903025718	1.33712451720231	-3.1835397343276	0.00145486144041473	0.0143262284411125	IPCEF1
ENSG00000074755	1507.99757138825	-0.611759152871604	0.422653521006404	-1.4474247166211	0.14777800737153	0.284005707661326	ZZEF1
ENSG00000074771	105.708810278149	8.48645376377681	2.33604172534074	3.63283483840125	0.000280324458817888	0.0066401254111055	NOX3
ENSG00000074800	1609.61913615065	-2.08731505973391	1.40510933522854	-1.48551789344878	0.137406687012228	0.270303736750939	ENO1
ENSG00000074803	183.519408004255	4.0812324889486	1.77794078661319	2.29548279654631	0.0217054712063728	0.0758778439140261	SLC12A1
ENSG00000074842	141.027600616145	-0.384377663150849	0.725956775033889	-0.529477341309895	0.59647435876313	0.724847174904366	MYDGF
ENSG00000074855	412.757362765017	-1.24870798537512	1.04248323470957	-1.197820687949	0.230986831477976	0.383076163937209	ANO8
ENSG00000074935	263.377118820895	-1.50285794229196	0.905949202303898	-1.65887661081889	0.097140658613948	0.213734662540234	TUBE1
ENSG00000074964	1185.41758346574	1.00252247870155	0.696173546241428	1.44004678734788	0.149854162441357	0.286266441120075	ARHGEF10L
ENSG00000074966	163.242019973117	2.9949643120259	1.3487687737728	2.22051723784228	0.0263836768724937	0.0859735351475414	TXK
ENSG00000075035	469.855891512432	-0.0293618264155701	1.54331161908673	-0.019025209201072	0.984820995013138	0.991250851252998	WSCD2
ENSG00000075043	1055.28772216643	-0.312410040587707	1.17271961711057	-0.26639789769821	0.789932784143243	0.867868454112109	KCNQ2
ENSG00000075089	176.569300541043	-0.802078228176983	0.365530671847576	-2.19428433768055	0.0282149747125764	0.0900258389263025	ACTR6
ENSG00000075131	209.39526789012	1.32469043789567	0.571522612619994	2.31782681672556	0.0204587350568642	0.0728921747486035	TIPIN
ENSG00000075142	385.660443263854	-2.31247566319921	0.769708393828657	-3.00435292344491	0.0026614640203993	0.0200343832640032	SRI
ENSG00000075151	5038.54635782005	-0.62701726298257	0.482628455727969	-1.29917176565317	0.193884988721707	0.338799026683808	EIF4G3
ENSG00000075188	157.03759004062	0.763793355250513	0.434537991854794	1.75771363969884	0.0787962458653864	0.18451223737406	NUP37
ENSG00000075213	2267.9989985799	1.6593659281564	1.36177254641193	1.21853383850966	0.223021173837123	0.373490027030925	SEMA3A
ENSG00000075218	78.1126601197563	4.89664977149595	1.38077768018935	3.54629846770441	0.000390683442436298	0.00767231045217493	GTSE1
ENSG00000075223	825.50764719613	0.562834881923086	1.08431677458904	0.519068684643749	0.603712845060263	0.730026316603818	SEMA3C
ENSG00000075234	165.283514734983	0.872146458448804	0.535607816058035	1.62833034227847	0.103454859037454	0.222801815250522	TTC38
ENSG00000075239	347.374229458918	-0.934489558818179	0.598155621484169	-1.5622850061987	0.118220862621948	0.243932270820122	ACAT1
ENSG00000075240	760.124368738436	-1.07987073703616	0.668329460118679	-1.61577605279348	0.10614274089399	0.226374354264318	GRAMD4
ENSG00000075275	847.974034109537	3.22347919337498	1.24345020580528	2.59236693059808	0.00953180480324695	0.0442045731164709	CELSR1
ENSG00000075292	4810.25831264223	-0.782116752651068	0.75340113881598	-1.03811464086744	0.299216686009331	0.459183810759699	ZNF638
ENSG00000075303	332.285843136042	-0.906392350516093	0.490262045584755	-1.84879159763429	0.0644879111019125	0.160764980551712	SLC25A40
ENSG00000075336	192.106455276863	-1.28803230303713	0.93809959118425	-1.37302298726207	0.169745200586563	0.310246444041702	TIMM21
ENSG00000075340	1771.95486086388	-1.61234051967602	0.863934949443621	-1.86627537260112	0.0620028485299551	0.156436908827592	ADD2
ENSG00000075391	3736.30551757708	-0.458478789124883	0.521001226451317	-0.879995604324597	0.378861690818227	0.53793469544288	RASAL2
ENSG00000075399	230.076901003172	-0.40904898514803	0.807173836417604	-0.506766902856354	0.612318381616819	0.736656481963314	VPS9D1
ENSG00000075407	806.772188591895	-0.647221437196716	0.822787703848218	-0.786620210984717	0.431504224327397	0.586542815675162	ZNF37A
ENSG00000075413	1981.03340724825	-0.60660902652842	0.470681773553022	-1.28878801052637	0.197471795319561	0.343181717405933	MARK3
ENSG00000075415	496.987784620102	-2.73785222500787	1.12557212330826	-2.43240941056787	0.0149987429098336	0.0595189814764206	SLC25A3
ENSG00000075420	3520.46262455701	0.290165732416382	0.575421033781485	0.504266815742734	0.614073893319098	0.737852065075284	FNDC3B
ENSG00000075426	542.545661118828	-1.37300431257065	1.11986865421997	-1.22604048912057	0.220183438755562	0.370026276312578	FOSL2
ENSG00000075429	274.084407468889	2.71385333589497	1.66279630844504	1.63210209339039	0.102657980848642	0.221487744184464	CACNG5
ENSG00000075461	1083.28219307506	-0.151175207865858	1.33531464457212	-0.11321317300036	0.909861552269619	0.94547874569766	CACNG4
ENSG00000075539	3185.7589919083	-0.545934110530937	0.633905140239147	-0.861223668773181	0.389114866585653	0.548089798114892	FRYL
ENSG00000075568	2491.95920417501	-0.80874875413157	0.377139478482594	-2.14442878636185	0.0319985457909368	0.0981165374274589	TMEM131
ENSG00000075618	371.050428708128	-3.38673640255556	1.0968335736885	-3.08773954754726	0.00201685149010997	0.0172840745810129	FSCN1
ENSG00000075624	8502.3842788083	-2.80049281878615	1.44798142007152	-1.93406681879097	0.0531049129418891	0.140088849945825	ACTB
ENSG00000075643	167.714761120654	3.21674219078663	1.32337344509344	2.43071387197097	0.0150691095263707	0.0596906811390614	MOCOS
ENSG00000075651	769.068573929747	1.44370503887098	1.25944350406323	1.14630393043696	0.251669417208539	0.406583740504326	PLD1
ENSG00000075673	60.3762855067968	4.01205829956822	2.035504568774	1.97103871006524	0.0487194482515947	0.132109817780583	ATP12A
ENSG00000075702	132.852930797415	2.87066824967523	1.09101040131634	2.63120154144423	0.00850835627609926	0.0410413574605684	WDR62
ENSG00000075711	2904.52044605436	-0.720772389326262	0.53684431838927	-1.34260970012469	0.179398387762284	0.32228123191176	DLG1
ENSG00000075785	1778.78442552729	-0.379386761794314	0.581628298322841	-0.652283877672901	0.514218058654635	0.656384486552636	RAB7A
ENSG00000075790	587.077248946312	-2.30998023201107	0.6720744968738	-3.43708955295299	0.000588001157290075	0.0091629811089687	BCAP29
ENSG00000075826	302.708032271448	-0.918692799726084	0.761269421076807	-1.20679062404294	0.227512787776203	0.379047449115703	SEC31B
ENSG00000075856	793.384383744707	-0.965317129170648	0.744891195045629	-1.29591695483998	0.195004097257036	0.340150968129755	SART3
ENSG00000075884	1986.67903562786	2.02776895414427	1.11370718784406	1.82073796081866	0.0686466988321738	0.167732190621127	ARHGAP15
ENSG00000075891	148.713344575846	5.94358711531396	1.98334017735397	2.99675627165657	0.00272868778468316	0.0203119275376037	PAX2
ENSG00000075914	225.59071482601	-0.178406578558543	0.486579418348134	-0.366654592921762	0.713876680653683	0.812273350898949	EXOSC7
ENSG00000075945	1475.15171564603	-1.82440151935517	0.578074373792642	-3.15599791664454	0.00159950002977596	0.01517946815775	KIFAP3
ENSG00000075975	256.160955803703	-0.467235157360125	0.44295986424048	-1.0548024664972	0.291515676329279	0.451047711994999	MKRN2
ENSG00000076003	257.555886508504	-0.749427266793601	0.936004974421949	-0.800665901649109	0.423325087776798	0.578964251993149	MCM6
ENSG00000076043	124.316345380382	-1.66611481953296	0.739878273905052	-2.25187693475477	0.02433005009878	0.0815035000798108	REXO2
ENSG00000076067	439.42217874068	0.974798237566691	0.598572868135142	1.62853729171468	0.103411008595566	0.222730574601365	RBMS2
ENSG00000076108	1260.74366618516	0.540668319397277	0.784309528203088	0.689355796347378	0.490599393414991	0.636016855145672	BAZ2A
ENSG00000076201	593.743833622645	-0.64855101056726	0.754405374824529	-0.859685034346566	0.389962686579836	0.548835390715608	PTPN23
ENSG00000076242	609.899679341864	0.175413398130153	0.27813703033634	0.630672578613615	0.528254632192047	0.668190912832468	MLH1
ENSG00000076248	134.637252176958	-0.840936685091627	0.944407413363599	-0.890438462460337	0.373230497488633	0.533086991129123	UNG
ENSG00000076258	152.381905536817	1.40932757062858	0.647508669334149	2.17653853511774	0.0295150154911728	0.0927288066456948	FMO4
ENSG00000076321	528.321142755601	0.741089205238271	0.365046458695754	2.03012298184196	0.0423440400116401	0.119572907742825	KLHL20
ENSG00000076344	157.899786029611	0.051171057815559	1.47021215911231	0.034805220116296	0.972235058104265	0.983829389484758	RGS11
ENSG00000076351	186.028844877528	-0.647168314661145	0.58903986964208	-1.09868337953828	0.271906194604181	0.429972332967795	SLC46A1
ENSG00000076356	2562.86566616327	-0.35511825251044	0.822171153628608	-0.43192740458376	0.665794176373745	0.776534561378042	PLXNA2
ENSG00000076513	352.419574675852	-0.397257467376153	0.441878119496374	-0.899020453488222	0.368641766215027	0.529127721493757	ANKRD13A
ENSG00000076554	599.065694121793	0.578948385794388	0.94485422973824	0.612738311977265	0.540049385709594	0.67728068694819	TPD52
ENSG00000076555	895.540566478935	0.468316558768212	0.979716111645356	0.47801251117705	0.63264130027775	0.752423618130993	ACACB
ENSG00000076604	290.333530863398	0.111733323376462	0.907221959974455	0.123159853162735	0.901980516010976	0.940455558442544	TRAF4
ENSG00000076641	1691.49340026047	-0.854208175852978	0.487263837623863	-1.75307114933568	0.0795897950358362	0.185886308058059	PAG1
ENSG00000076650	248.465004565316	0.395705968033586	0.535176762451645	0.739393030110009	0.459668373351284	0.611009982164376	GPATCH1
ENSG00000076685	1326.14909573979	-0.979802207965299	0.545147384566975	-1.79731616752336	0.0722854409775863	0.173550520605539	NT5C2
ENSG00000076706	271.505629821722	-0.38232237342318	1.01420139955032	-0.376968887631881	0.706196726240405	0.806018440331457	MCAM
ENSG00000076716	572.31735644952	-0.47315150585352	0.946974227747791	-0.499645599626112	0.617324643724568	0.740381412108824	GPC4
ENSG00000076770	315.903320448516	2.7111873871842	0.710439988572782	3.81620887167509	0.000135517799327362	0.0047169138784176	MBNL3
ENSG00000076826	123.896995087432	-0.840165068801447	0.978027867041157	-0.859040010120787	0.390318442381803	0.549149208736787	CAMSAP3
ENSG00000076864	807.984110573944	-2.29035867924321	1.23513946705207	-1.85433203321537	0.0636916719551235	0.159535630604628	RAP1GAP
ENSG00000076924	226.623037326298	-1.09816221207889	0.916572578007848	-1.19811811789714	0.230871036403141	0.382976268392471	XAB2
ENSG00000076928	709.052978875994	0.995664305650826	0.671748222395897	1.4821986459445	0.138287446771392	0.271365165286166	ARHGEF1
ENSG00000076944	21.0026552914068	1.61311482765164	1.15508795595405	1.39652986539824	0.16255499357633	0.30106413467286	STXBP2
ENSG00000076984	175.96210164871	0.424375439135313	0.736665242126587	0.576076370740984	0.564563562155291	0.698283982403808	MAP2K7
ENSG00000077044	965.783645977961	0.0559716389143089	0.388470662336372	0.144082023022484	0.885435700143138	0.930552746641783	DGKD
ENSG00000077063	3259.50547769041	-1.94782880336609	0.851222985589209	-2.28827091883312	0.0221217489649022	0.0767414270835786	CTTNBP2
ENSG00000077080	94.3505920315583	-0.146055119024087	1.40636479107863	-0.103852940539039	0.917286053093837	0.949995407017953	ACTL6B
ENSG00000077092	1217.19466896471	1.7620420424705	1.07922991122839	1.63268458753607	0.102535350590486	0.221305554207354	RARB
ENSG00000077097	2470.56621701624	-1.38423180937065	0.940510049403041	-1.47178843038333	0.14107801883656	0.275144048997569	TOP2B
ENSG00000077147	1686.43006310651	-2.28738195946493	0.750030669245958	-3.0497179025553	0.00229056403527746	0.0184307076919217	TM9SF3
ENSG00000077150	100.12225496377	1.27949324806367	1.21762444546181	1.05081107137135	0.293345369887568	0.452841232128246	NFKB2
ENSG00000077152	46.4662670644971	2.04582611852149	1.25773359104671	1.62659734389292	0.10382264381796	0.22333802678785	UBE2T
ENSG00000077157	3660.10554474986	-0.362086171609652	0.644395915148578	-0.561900165872663	0.574184040674265	0.706380616164145	PPP1R12B
ENSG00000077232	1172.00926349786	-1.27166993997859	0.695666449940743	-1.82798802513318	0.0675513488601372	0.165961072006508	DNAJC10
ENSG00000077235	1634.79230539946	-1.0467148558339	0.653852148700336	-1.60084333731174	0.109411622229646	0.23119997303156	GTF3C1
ENSG00000077238	348.893933576314	1.77243717634498	1.15006136357895	1.54116748242825	0.123276029395412	0.25066125977067	IL4R
ENSG00000077254	1303.37913792867	-1.23163036104399	0.677072687172122	-1.81905190443887	0.0689035117095947	0.168243679140714	USP33
ENSG00000077264	2270.11005625877	-1.93932738037704	0.943374542611857	-2.05573427390542	0.0398081363704785	0.114277670330648	PAK3
ENSG00000077274	29.6114155594653	8.01783702567804	2.77685424294006	2.88738130424482	0.00388463144076659	0.0249550461521008	CAPN6
ENSG00000077279	792.148189366186	-1.37976473486207	1.20707787848111	-1.14306190135657	0.253012891062091	0.408226181246488	DCX
ENSG00000077312	151.771978691265	0.772551483420786	0.783533604816966	0.985983854006178	0.324141036021452	0.485050472819133	SNRPA
ENSG00000077327	827.190922378865	2.26754373637472	1.13267037234095	2.00194495393065	0.0452906520931736	0.125209277357585	SPAG6
ENSG00000077348	46.86488016152	0.311412896804878	0.554615154692052	0.561493666680977	0.574461046592181	0.706553261314441	EXOSC5
ENSG00000077380	949.534804337018	-1.71897992801803	0.945039536724614	-1.81895027797016	0.0689190162077209	0.168256273901984	DYNC1I2
ENSG00000077420	960.221331971593	0.0567760533381629	0.95264079427314	0.0595985954826581	0.952475337024601	0.971605568629937	APBB1IP
ENSG00000077454	253.387581092049	0.738545123752208	0.698125059590685	1.05789802787658	0.290101934394459	0.449661006987796	LRCH4
ENSG00000077458	248.432575877392	-0.804295112650438	0.638390270701954	-1.25987996616249	0.20771266680296	0.355364460727924	FAM76B
ENSG00000077463	51.0663050453208	0.110314083022743	0.835647833734309	0.132010254283525	0.894976180989468	0.936552423798452	SIRT6
ENSG00000077498	181.18529517048	8.44886387014091	2.30710402303735	3.66210790054357	0.000250148450052581	0.00621641382708876	TYR
ENSG00000077514	638.102002361288	1.62578549033042	0.54869302813386	2.96301466752698	0.00304642052253666	0.0216951901692921	POLD3
ENSG00000077522	549.940964983922	-1.86435673091581	1.20814639453503	-1.54315465356607	0.122793256734311	0.250171601577223	ACTN2
ENSG00000077549	1645.38882562399	-0.263305734000356	0.407865316181983	-0.645570298708296	0.518557677687526	0.660083267235615	CAPZB
ENSG00000077585	631.483155472038	-1.16279530509147	0.584794160442545	-1.98838391992752	0.046769245825206	0.128319123579599	GPR137B
ENSG00000077616	391.19972315838	-1.15302335159413	1.07478313921544	-1.07279627817367	0.283362531069334	0.442471779806899	NAALAD2
ENSG00000077684	946.434167610597	-0.790585971942548	0.574000384332812	-1.37732655503617	0.168411308695541	0.308402232277022	JADE1
ENSG00000077713	283.67827558658	0.784193555575739	0.76508594629061	1.02497446120631	0.30537523818671	0.465870487499376	SLC25A43
ENSG00000077721	198.790300439555	-1.92773627617147	0.938652727211442	-2.05372681534565	0.040002139673683	0.114650623189479	UBE2A
ENSG00000077782	1710.57132592527	1.26568664389694	0.898969711052782	1.40793024318327	0.15915172671732	0.296789481178416	FGFR1
ENSG00000077800	43.457834456514	9.39247241516497	2.4543318366836	3.82689588864091	0.000129769367996087	0.00468229375166266	FKBP6
ENSG00000077935	90.0219135137909	3.99786290026482	1.63179986952916	2.4499713322188	0.0142867588963568	0.0576667216514166	SMC1B
ENSG00000077942	631.119211851676	3.77072241363681	1.21393153947361	3.10620680905274	0.00189504129138742	0.0167325187295476	FBLN1
ENSG00000077943	503.493810344028	2.25123328145932	1.80012709685744	1.25059685251636	0.211081599525999	0.359373982924265	ITGA8
ENSG00000077984	12.6383567415692	4.80065538937574	2.17795343665944	2.20420478627818	0.0275099453301583	0.0885413477793531	CST7
ENSG00000078018	7484.6297341934	-2.55257952817281	0.906699059791945	-2.8152444855943	0.00487401384721499	0.0285893207724987	MAP2
ENSG00000078043	1387.16652197232	-1.06334170268391	0.568195515617209	-1.87143628109919	0.0612846340296619	0.155135873068843	PIAS2
ENSG00000078053	1354.8540542103	-0.932113188925536	0.983925017075722	-0.947341690422535	0.343464693275265	0.50365137870586	AMPH
ENSG00000078061	213.157368589167	-0.025711616962791	0.915212261042569	-0.0280936106925638	0.977587489992483	0.986749241253212	ARAF
ENSG00000078070	817.123237593261	-0.673274001870447	0.439242643677437	-1.53280655137135	0.125323525965737	0.253280413745649	MCCC1
ENSG00000078081	82.2331875191423	7.07824486133871	1.69933140431271	4.16531162984156	3.10927558550223e-05	0.00262435550337145	LAMP3
ENSG00000078098	217.889713184355	3.60194745172963	1.25786714041697	2.86353569148457	0.00418941612653481	0.0261304516856737	FAP
ENSG00000078114	4607.85152186619	-0.453934264188629	1.0331114238059	-0.439385581969825	0.660382171852944	0.772844612938859	NEBL
ENSG00000078124	1210.56975312329	0.06478565228531	0.562190868854767	0.115237823796897	0.908256619309883	0.944760494502468	ACER3
ENSG00000078140	1392.21745832546	-0.850771029255223	0.567105747243382	-1.50019821416146	0.133563065726954	0.265138776631245	UBE2K
ENSG00000078142	1608.69650534611	-1.12458369604948	0.666152112266901	-1.68817853361231	0.0913769626244297	0.204766386011116	PIK3C3
ENSG00000078177	837.352499524122	0.247503979695701	0.445934818298005	0.555022773598049	0.578879083503281	0.710002406154469	N4BP2
ENSG00000078237	563.001406099968	1.30199725557964	0.733714411414545	1.77452866581901	0.0759757448097717	0.179862899475818	TIGAR
ENSG00000078246	417.758634869368	0.662665073244786	0.659531546140988	1.00475114059689	0.315016696064044	0.476220071914145	TULP3
ENSG00000078269	768.566298004846	-0.470424334339176	0.960510393200211	-0.489764960035284	0.624300228505281	0.745684450570889	SYNJ2
ENSG00000078295	4111.6289928244	-1.8588373267357	1.05916872160573	-1.7549964314634	0.0792599181554879	0.18534613225572	ADCY2
ENSG00000078304	1683.65523531706	-1.17383658956176	0.319611787179638	-3.672694927556	0.000240005946284094	0.00610465309127771	PPP2R5C
ENSG00000078328	13774.4067959589	0.667847929361533	1.66583188819842	0.40090956001797	0.688486711133927	0.793159704709664	RBFOX1
ENSG00000078369	2587.91753867618	-1.03110192203148	0.702238079665662	-1.46830818761978	0.142020527911516	0.276382693081333	GNB1
ENSG00000078401	39.3207473408744	0.391682843927604	1.42972638039128	0.273956506153584	0.784118046388535	0.863336014583938	EDN1
ENSG00000078403	2512.71964445002	-0.492257615371641	0.543294041194752	-0.906061134572951	0.364903495112814	0.525019643777269	MLLT10
ENSG00000078487	200.906505079781	1.87077033847304	0.763898522699416	2.44897755772879	0.0143262374127244	0.0577807678724864	ZCWPW1
ENSG00000078549	1473.96342546918	-1.57030367271867	1.1055247092157	-1.42041481264829	0.155486952931975	0.292943504197184	ADCYAP1R1
ENSG00000078579	19.2228590952885	1.92784594709875	1.41302376757469	1.36434077850488	0.172460337290219	0.313659394443662	FGF20
ENSG00000078589	33.565035852617	6.84907849284674	2.25245327966822	3.04071944784381	0.00236013632229636	0.0187208511732897	P2RY10
ENSG00000078596	76.6668057959095	-0.271361660607484	1.41843783480556	-0.191310224494034	0.848282551048456	0.907013178548656	ITM2A
ENSG00000078618	1512.91651207229	-1.16619746128049	0.680468569094935	-1.71381532409587	0.0865626481238009	0.197226641753204	NRDC
ENSG00000078668	278.226593739805	-1.91054839786215	0.887375240104812	-2.1530332507773	0.0313160654133029	0.0966741363625118	VDAC3
ENSG00000078674	4393.68757139239	-1.12001508475649	0.851814813564633	-1.31485748653456	0.188557802995099	0.332858953591968	PCM1
ENSG00000078687	2010.9893530458	-0.503180719104345	0.550145400954058	-0.914632237644327	0.360384728803898	0.52080478371232	TNRC6C
ENSG00000078699	1778.03304140087	0.970284033621314	0.679744880450982	1.42742381962123	0.153457769070367	0.290444992355687	CBFA2T2
ENSG00000078725	2175.49161746093	-0.993376282463209	1.15795637121556	-0.857870216146756	0.390964132027315	0.549907991170783	BRINP1
ENSG00000078747	1630.56815524711	-0.292838672270181	0.45815451608581	-0.639170109621561	0.522712274720649	0.663383277829158	ITCH
ENSG00000078795	56.03744261214	4.59185329822926	1.73533518456154	2.64609012661116	0.00814281182091238	0.0398424189504527	PKD2L2
ENSG00000078804	255.101145261284	-1.48857414539883	0.963910368121056	-1.54430763962058	0.122513822708054	0.249887431345087	TP53INP2
ENSG00000078808	613.454192013439	-1.36308410994961	1.1346707503634	-1.20130364646577	0.229633436473336	0.381290335059588	SDF4
ENSG00000078814	79.3313098329919	0.979249270267255	1.13268489240002	0.864538122506737	0.387292347541698	0.546527805023527	MYH7B
ENSG00000078900	309.289000819489	8.89422714182688	1.93747240561635	4.59063422841238	4.41901159295325e-06	0.000935570071405648	TP73
ENSG00000078902	401.35005086764	-1.42226581880494	0.695566951462091	-2.04475761221162	0.0408787606005085	0.116292181852457	TOLLIP
ENSG00000078967	259.227365078202	-0.180131755834984	0.392316165813261	-0.459149460388856	0.64612684068848	0.762890084423723	UBE2D4
ENSG00000079101	127.680837977022	1.08466064260449	1.38828157867351	0.781297295351913	0.434627660501133	0.589393756410448	CLUL1
ENSG00000079102	2848.59575069756	-2.18760822083159	1.01188190851689	-2.16192047947371	0.0306243061496622	0.0949445317644476	RUNX1T1
ENSG00000079112	135.715053132076	6.81198633971441	2.16755913958792	3.14269918421208	0.00167397776490874	0.015578841674414	CDH17
ENSG00000079134	876.253845090342	-0.213846816786047	0.532608358725033	-0.401508563061152	0.688045734910958	0.792784184110086	THOC1
ENSG00000079150	59.2964713702489	0.702705572902188	0.845325043083233	0.831284461109947	0.405812950694378	0.562613230708425	FKBP7
ENSG00000079156	1641.73586609968	-1.05078678984339	0.767126053331645	-1.36977069841364	0.170758491531035	0.311413250407468	OSBPL6
ENSG00000079215	8189.12775973024	-1.95556177502773	1.11850295255737	-1.74837426272008	0.0803992415472121	0.187268405392512	SLC1A3
ENSG00000079246	2592.60906862866	-1.00849723683971	0.714209568094144	-1.41204666234152	0.157936222146026	0.295161603050851	XRCC5
ENSG00000079257	45.6512797847158	2.76472971068018	1.19304842588151	2.31736587610633	0.0204838095595271	0.0729312496352376	LXN
ENSG00000079263	435.920504052566	1.80855118778958	1.25394782864074	1.44228583237791	0.14922175527704	0.285696605612414	SP140
ENSG00000079277	639.207464450224	-0.98170746801177	0.656182215439871	-1.49608972159308	0.134630276016643	0.266745183266087	MKNK1
ENSG00000079308	1691.11279553129	1.2988951574099	1.05166624561403	1.23508305303792	0.216799595854447	0.365855952560315	TNS1
ENSG00000079313	346.5014278655	0.667517172343609	0.640572688112194	1.04206311747512	0.297382416897878	0.457149197073388	REXO1
ENSG00000079332	459.205046775648	-1.98214934520986	0.781921770458174	-2.53497142565605	0.0112456498701446	0.0494325020337794	SAR1A
ENSG00000079335	793.135951753076	0.911288945905103	0.704410955642049	1.29368934228811	0.195772748139073	0.341031476604152	CDC14A
ENSG00000079337	310.246901006468	0.126359639427847	1.17695877341545	0.107361143212485	0.914502479509767	0.948645568733118	RAPGEF3
ENSG00000079385	87.4070944198448	5.93326845754721	2.0169247429489	2.94174013100375	0.00326373688356178	0.0224819503714771	CEACAM1
ENSG00000079387	419.152624645436	0.293160792945253	0.3448686513144	0.850065066302569	0.395288912348322	0.553289462329021	SENP1
ENSG00000079432	886.638757019746	0.313680630492515	0.792702920428421	0.395710199128552	0.692318830585473	0.795801061571818	CIC
ENSG00000079435	111.895429316799	1.56976549184915	1.13594856088613	1.38189839390669	0.167002901176702	0.306640884046354	LIPE
ENSG00000079459	581.389318730128	-1.30208782271588	0.742145184932006	-1.75449204435003	0.0793462319176737	0.185506018069596	FDFT1
ENSG00000079462	80.6591654253057	-1.50594715334336	1.16080117780646	-1.29733427406501	0.194516196407041	0.339586359265615	PAFAH1B3
ENSG00000079482	4327.63607824818	-0.830728783993649	1.06281553740572	-0.781630259208873	0.434431898473978	0.589259609160959	OPHN1
ENSG00000079616	184.448568317116	0.630330180490003	0.653225769527567	0.964949960479785	0.334569875803718	0.494815757584123	KIF22
ENSG00000079689	83.9504967689603	6.37122836651188	2.0928203254705	3.04432649519471	0.00233201902593699	0.0186170233501517	SCGN
ENSG00000079691	2492.2937981148	0.195656299834666	1.04970856085723	0.186391068083589	0.852138096335344	0.90942675097565	CARMIL1
ENSG00000079739	476.45884997791	0.234188819287419	0.594964583917854	0.393618083525713	0.693863028158658	0.79700214730144	PGM1
ENSG00000079785	781.495341162349	-1.68277587674919	0.893803594950261	-1.88271325630866	0.0597392379659397	0.152603297320859	DDX1
ENSG00000079805	1150.42524753362	0.509487147318159	0.472091926085509	1.07921173645718	0.280493348870741	0.439379829515475	DNM2
ENSG00000079819	4399.45698811555	-1.20135463799831	0.842893075785891	-1.42527524843907	0.15407765202879	0.291240563647473	EPB41L2
ENSG00000079841	3463.11149727991	-0.177581273548157	1.31609058801511	-0.134930889381999	0.892666516679529	0.93536614636007	RIMS1
ENSG00000079931	500.41603115519	-0.058687813075401	1.50899069104696	-0.0388920974951028	0.968976417089186	0.982036038472225	MOXD1
ENSG00000079950	978.40448244977	-1.85843086396347	0.506427389108261	-3.66968869364643	0.000242846025862464	0.00612416215708525	STX7
ENSG00000079974	134.37249328058	-0.236990238063586	0.715457657172151	-0.331242856495926	0.740461050867389	0.831090717215544	RABL2B
ENSG00000079999	174.787584322598	-0.722293331959992	0.758072858848327	-0.952801994596282	0.340690403517979	0.501076589925198	KEAP1
ENSG00000080007	38.2684275797556	3.01145247799503	1.81414189605998	1.65998728353908	0.0969170107656939	0.213479640564954	DDX43
ENSG00000080031	45.3000111131094	4.0551324352113	1.63056392617637	2.48695090705243	0.0128843177452939	0.0541227822430024	PTPRH
ENSG00000080166	129.828636775439	2.64907859146516	1.32205814595245	2.00375346543981	0.0450964758930956	0.124872793919834	DCT
ENSG00000080189	412.228428920067	0.364825641824394	0.535509815013298	0.68126789014191	0.49570199704677	0.640760705857189	SLC35C2
ENSG00000080200	1015.51762660901	2.02678568487389	0.92116748148115	2.200235815549	0.0277901684451793	0.0891380321510566	CRYBG3
ENSG00000080224	4960.07427092054	0.630805333998622	1.72801889110119	0.365045392296977	0.715077522674455	0.813306029449534	EPHA6
ENSG00000080293	90.1685659761948	7.32269778232887	2.26454893380095	3.23362311718212	0.0012223063928588	0.0130603628917927	SCTR
ENSG00000080298	6646.25406835852	-0.908958502277958	0.86346196520595	-1.05269084094649	0.292482707757619	0.451858374154189	RFX3
ENSG00000080345	1564.37928406523	-0.871810601620288	0.75084563730371	-1.16110497059151	0.245599213597259	0.400027263545819	RIF1
ENSG00000080371	720.252295265312	-1.78779125966812	0.780610170046099	-2.29024848544126	0.0220069162141454	0.0764842051079517	RAB21
ENSG00000080493	4688.07129755056	-2.09296526184379	1.10834420448447	-1.88837118773702	0.0589761365402885	0.151048740093711	SLC4A4
ENSG00000080503	3331.27155520456	-2.10949309703535	0.700146479434949	-3.01293109227345	0.00258737660276312	0.0196779554132176	SMARCA2
ENSG00000080546	932.815187502981	-0.724365005217476	0.500475688849437	-1.44735303103883	0.147798073455294	0.284009525099192	SESN1
ENSG00000080561	298.590847070121	1.45461762156555	0.791782325820532	1.83714333362786	0.0661887384579396	0.163663389043613	MID2
ENSG00000080572	58.0387065391505	8.24355653803594	2.08006112191345	3.96313187684248	7.39728916817462e-05	0.00369505113064104	DNAAF6
ENSG00000080573	833.211485601354	-0.0232507038059044	1.33573904100402	-0.0174066214224208	0.986112226825337	0.992109309064958	COL5A3
ENSG00000080603	64.5686356388576	-0.0669113541654103	0.668904561885394	-0.100031242090519	0.920319522229851	0.951956256541468	SRCAP
ENSG00000080608	1984.03125492077	-0.81221130109579	0.617258010232081	-1.31583760377676	0.188228554986038	0.332511386345147	PUM3
ENSG00000080618	80.9056779673689	7.21861934781807	2.32074457711076	3.1104755857299	0.00186786336002606	0.0165986436399387	CPB2
ENSG00000080644	35.1583051804509	1.21750940026823	1.81391306264626	0.671206038117416	0.502089282636451	0.645449724955811	CHRNA3
ENSG00000080709	503.356180179545	-0.424184173521808	1.4525888592386	-0.292019431943152	0.770271766659182	0.853122870306841	KCNN2
ENSG00000080802	1888.68899424707	-0.571935017406916	0.464531485355704	-1.23120829359709	0.218244970312248	0.367635039189229	CNOT4
ENSG00000080815	1042.08125604516	-1.39792122650299	0.536878506108656	-2.60379436054397	0.00921980570650057	0.0433211456952341	PSEN1
ENSG00000080819	351.336172287528	-1.21636700551096	0.766332768860389	-1.58725693972321	0.112454463454089	0.235774698344023	CPOX
ENSG00000080822	300.695225901738	-1.65195885212422	0.877731750118717	-1.88207712880477	0.0598255442041646	0.152709541998629	CLDND1
ENSG00000080823	1198.75993971803	0.243722676366106	0.782046848968971	0.311647156033457	0.755308692395375	0.841134603373578	MOK
ENSG00000080824	7862.78171447257	-3.16279721848882	1.33610576584953	-2.36717578752296	0.0179244169365351	0.0667373096562135	HSP90AA1
ENSG00000080839	332.349207670827	0.974650641758208	0.600326857956453	1.62353329497197	0.104475451871254	0.2242058809927	RBL1
ENSG00000080845	1586.54887111606	-0.546724328802515	0.519255998026088	-1.05289940006634	0.292387101104191	0.451846808942487	DLGAP4
ENSG00000080854	2659.7153684501	0.608526429155905	1.17186446741347	0.519280553406522	0.603565112362747	0.730007566793213	IGSF9B
ENSG00000080986	122.811956953593	4.97800255184592	1.37624296103373	3.61709574020768	0.000297927127199761	0.00680003870128462	NDC80
ENSG00000081014	517.63704997913	0.0353786956095958	0.334227004371534	0.105852295436511	0.915699544063292	0.94908201971027	AP4E1
ENSG00000081019	559.592535785113	-0.534992276952913	0.545176606471728	-0.981319210329427	0.326435352339976	0.487109009311471	RSBN1
ENSG00000081026	2008.25005314012	-0.122202600750693	0.404589045349792	-0.302041298832106	0.762620580362653	0.847087660811049	MAGI3
ENSG00000081041	30.6372413699026	-0.802734992165558	1.7755182201534	-0.452113069330376	0.65118752894389	0.766520127094271	CXCL2
ENSG00000081051	38.6642826323114	5.78005308891894	2.00833424959465	2.87803342002735	0.00400162743587869	0.0252902364751025	AFP
ENSG00000081052	355.332838646194	2.66981224410654	1.59438268698429	1.67451156231279	0.0940301039622885	0.209125459220925	COL4A4
ENSG00000081059	202.274899885759	2.98188869756536	1.0816364472664	2.75683082342633	0.00583645395526157	0.031861676700331	TCF7
ENSG00000081087	437.443447843331	-0.0551774746687536	0.617759398450741	-0.0893187134135578	0.928828622355316	0.957346711941663	OSTM1
ENSG00000081138	352.533127295036	1.02909365718567	1.50697977692448	0.682884848850393	0.494679608556953	0.639942422605519	CDH7
ENSG00000081148	779.163008982119	4.11563665608092	1.2064403120871	3.41138854102198	0.000646329196819162	0.0095535678777866	IMPG2
ENSG00000081154	444.209705787576	-1.20165718194178	0.805543489226323	-1.49173470832208	0.135768706364035	0.268164190187797	PCNP
ENSG00000081177	398.62510277985	-1.57088190127906	0.507979744090181	-3.09241051351879	0.00198538082810474	0.017165303071805	EXD2
ENSG00000081181	121.322671683818	0.0170897625973776	1.04801327185145	0.0163068188699426	0.986989617593961	0.992750537585754	ARG2
ENSG00000081189	3163.24382322478	-3.57792686761687	0.890887697770764	-4.01613679992415	5.91599232806967e-05	0.00351079468668929	MEF2C
ENSG00000081237	956.527883029739	0.353127784064762	0.942650385976059	0.374611615630029	0.707949333095338	0.807394896265084	PTPRC
ENSG00000081248	148.491149819674	4.03009727573901	2.04239828543056	1.97321810563967	0.0484707185307333	0.131625211884049	CACNA1S
ENSG00000081277	88.3527056511862	5.00840983904585	2.0274758311344	2.47026857836504	0.0135011643858608	0.0559052019093342	PKP1
ENSG00000081307	632.030582701022	-1.26278582885433	0.680944191535857	-1.8544630302318	0.0636729445475994	0.159521785837146	UBA5
ENSG00000081320	309.082997617481	-0.641236980376056	0.757110892330625	-0.846952522902063	0.397021585088234	0.554992858652037	STK17B
ENSG00000081377	1330.01494425391	0.265084078717889	0.62894950363459	0.421471162924868	0.673411064241101	0.781989562433208	CDC14B
ENSG00000081386	331.253826919699	-1.2624638886726	0.746803753916173	-1.69048947873166	0.0909343494336615	0.203929006474866	ZNF510
ENSG00000081479	896.429378273602	5.42916536722653	1.55509355821604	3.49121462084553	0.00048082983452728	0.00825494770846161	LRP2
ENSG00000081692	74.6374272074474	-0.563866635831683	0.82673964441238	-0.682036527028363	0.495215854233031	0.640461772474966	JMJD4
ENSG00000081721	85.8495889915309	-0.722408613677464	0.750062651262134	-0.963131029737134	0.33548177157977	0.495565937173946	DUSP12
ENSG00000081760	526.694750605883	-0.487337277535509	0.63055996619834	-0.772864285174455	0.439602703351284	0.593718502440648	AACS
ENSG00000081791	440.832251045461	-0.53133547248636	0.485372784023807	-1.09469564420468	0.273649997539247	0.43187119736809	DELE1
ENSG00000081800	185.987282069245	8.62688649424543	2.34944960066354	3.67187552855315	0.000240776952183927	0.00610923508492201	SLC13A1
ENSG00000081803	2007.70908819432	0.820599991088614	1.34505702256132	0.6100856523733	0.541805070401433	0.678700451346695	CADPS2
ENSG00000081818	59.4909366685086	-2.24548162298807	1.18636282692544	-1.89274442187929	0.0583918658508678	0.150035461472427	PCDHB4
ENSG00000081870	244.097088063668	0.0557862273788763	0.551314687667731	0.101187631359638	0.919401515066906	0.951423906824228	HSPB11
ENSG00000081913	3393.52021653657	-0.814173624580952	0.669784600790418	-1.21557531125699	0.224146743752107	0.374828603756252	PHLPP1
ENSG00000081923	325.829301827569	1.69813287024242	1.23319952632899	1.37701388460426	0.16850795514283	0.308506065019794	ATP8B1
ENSG00000081985	230.028968368028	1.00360718588357	1.62746698388231	0.616668230952049	0.537453579881185	0.675130760439984	IL12RB2
ENSG00000082014	548.718896131911	0.843044815795379	0.614904566969291	1.37101732704724	0.170369554707676	0.310932552336224	SMARCD3
ENSG00000082068	2613.48066116433	-0.0650921866131126	0.313714501202496	-0.207488612619462	0.835628284987257	0.898827428101508	WDR70
ENSG00000082074	1034.61432448637	1.40006385531172	1.11640426524219	1.25408321958353	0.209811758912604	0.357919267658285	FYB1
ENSG00000082126	125.580955405032	2.29331217998271	1.41606788162076	1.61949311169878	0.105341207388253	0.225416132325106	MPP4
ENSG00000082146	246.214392230713	-0.0861824333902304	0.585951431284749	-0.147081189308247	0.883067937152073	0.929053035881899	STRADB
ENSG00000082153	224.537467357529	-1.76564147750523	0.864721785010226	-2.0418607558087	0.041165345543072	0.116882902716626	BZW1
ENSG00000082175	156.182200528848	6.95525079965913	1.76011896302158	3.95157994759576	7.76369266534513e-05	0.00375816001864406	PGR
ENSG00000082212	690.286052085024	-0.855720600662244	0.478045457652982	-1.79004022936124	0.0734474443494173	0.175809665667508	ME2
ENSG00000082213	192.702598491906	-1.419237618174	0.581230399435447	-2.44178146833428	0.0146149904927645	0.0584232337908134	C5orf22
ENSG00000082258	813.089972486174	-1.24539151390285	0.652749082735166	-1.90791767747016	0.0564018571230823	0.14652437229249	CCNT2
ENSG00000082269	2035.56707872613	-1.90635299507018	0.559592868478234	-3.40667850227317	0.000657585351968157	0.00961196384838252	FAM135A
ENSG00000082293	1000.44237252171	0.270657954826181	1.65223933324242	0.163812802044261	0.86987851325163	0.921150029472063	COL19A1
ENSG00000082397	2050.85020069805	-0.349489932477934	0.565862775348125	-0.617623119426657	0.536823800994177	0.674585523867196	EPB41L3
ENSG00000082438	1001.97245526302	2.41580837237603	0.928174671873939	2.60275188020229	0.00924788553680699	0.0433742401940648	COBLL1
ENSG00000082458	677.368388177754	-1.11947917113917	0.585961937475812	-1.91049810498209	0.0560691101496085	0.145824818108886	DLG3
ENSG00000082482	588.414193449048	1.07552065666842	1.39253041522568	0.772349849532094	0.439907248169435	0.593924944087723	KCNK2
ENSG00000082497	73.4816895062215	1.25929519247759	1.3864617657105	0.908279783562767	0.363730420779844	0.52396944418714	SERTAD4
ENSG00000082512	402.777941578578	0.359855396861872	0.502733482199432	0.715797553979345	0.474116362998201	0.622768993866468	TRAF5
ENSG00000082515	252.824461754932	-0.757501208005633	0.409645971723344	-1.84916064185592	0.0644346200308913	0.160732584682911	MRPL22
ENSG00000082516	380.086135478325	-0.181372640233466	0.452540039087835	-0.400788050929264	0.688576177059108	0.793174396468655	GEMIN5
ENSG00000082556	65.4602531353026	1.17783938635995	1.99183204838632	0.591334689746644	0.55429619075653	0.688922402251129	OPRK1
ENSG00000082641	1337.16519926605	-1.62398765822371	1.02185724811961	-1.58925100468986	0.112003735437321	0.235058366548284	NFE2L1
ENSG00000082684	719.94451997702	1.09597248049951	0.994356667566263	1.10219251929185	0.270377983500088	0.428079497802491	SEMA5B
ENSG00000082701	3455.85651359656	-0.629554454493635	0.407920572719783	-1.54332607030855	0.122751681239619	0.250111539693967	GSK3B
ENSG00000082781	830.401019597017	1.02370252141578	0.817347266085161	1.25246949967668	0.21039883544283	0.358420650735149	ITGB5
ENSG00000082805	5028.64849682712	0.48937025157384	0.434208309053335	1.12704027392007	0.259725453554886	0.415894583712365	ERC1
ENSG00000082898	1864.19539938436	-0.61926209407287	0.820249562583403	-0.754967905282977	0.45026823970263	0.60305031922349	XPO1
ENSG00000082996	1604.35008059153	-0.944752488104525	0.572587412861394	-1.6499707588459	0.0989489169004122	0.216368168099174	RNF13
ENSG00000083067	5486.74394422228	1.00553975258999	1.57677112920536	0.637720804221438	0.523655440418784	0.664172647964919	TRPM3
ENSG00000083093	182.144836868197	-0.0425348696156083	0.362258493643852	-0.11741579662567	0.906530566760227	0.943677099926239	PALB2
ENSG00000083097	1722.30944395108	-1.90986975724162	0.617582473413041	-3.09249345546809	0.00198482610157807	0.017165303071805	DOP1A
ENSG00000083099	283.402423424397	-0.0457264479727493	0.494430573857172	-0.0924830509893962	0.926314256855523	0.955755539243357	LYRM2
ENSG00000083123	1871.70208096416	-0.0535240995969246	0.606031719590406	-0.0883189738535461	0.929623158928298	0.95811788793253	BCKDHB
ENSG00000083168	2260.44536841593	-0.0674770352687274	0.591332385119966	-0.114110163702666	0.909150465384577	0.94526232961374	KAT6A
ENSG00000083223	1221.60753222313	-0.55508978897755	0.853494764514106	-0.650372810773552	0.51545143564247	0.657639451977457	TUT7
ENSG00000083290	888.036054464259	-1.11988135593559	0.51509851918008	-2.17411099864582	0.0296968001634967	0.0931018997242191	ULK2
ENSG00000083307	269.702860557334	7.81609383342245	2.04718443900129	3.81797247210197	0.000134552934726226	0.0047169138784176	GRHL2
ENSG00000083312	1823.60401748226	-1.90714008826436	0.73352100005282	-2.59998021614518	0.00932291350824289	0.0436074481875039	TNPO1
ENSG00000083444	362.753563689504	-0.48783028481391	0.951242650145348	-0.512834748041806	0.60806692091248	0.733233183133079	PLOD1
ENSG00000083457	178.834363814726	1.87650782332951	1.12658326983346	1.66566278195034	0.0957805988496499	0.211760642478047	ITGAE
ENSG00000083520	488.238966176779	-0.71378147742212	0.924761659444871	-0.771854531523938	0.440200589752921	0.59418459500657	DIS3
ENSG00000083535	1961.89795023033	0.659404967417721	0.41417057597496	1.59210964194035	0.111360071001881	0.234002124606026	PIBF1
ENSG00000083544	1420.23131371349	-0.0558694847663647	0.435905059686907	-0.128168929276695	0.898015288082679	0.938450482224668	TDRD3
ENSG00000083635	214.309386824492	0.0677041903559141	0.481873353188903	0.140502042513591	0.888263338806596	0.932772876224745	NUFIP1
ENSG00000083642	2472.31968308344	-0.967749071286463	0.588079101910744	-1.64561037476442	0.0998440017830159	0.217586058896721	PDS5B
ENSG00000083720	1142.55978288713	-1.94287621960234	0.443524534273239	-4.38053832306243	1.18386468104795e-05	0.00171194655320011	OXCT1
ENSG00000083750	441.031250036663	-1.04985523670837	0.58887595751729	-1.78281219212036	0.0746168804172787	0.177601573451762	RRAGB
ENSG00000083799	883.122208031652	-1.97045160653029	0.679086420040497	-2.90162127879509	0.00371237048383279	0.0243399204930812	CYLD
ENSG00000083807	90.7667509472462	1.67402971229309	0.681583957517964	2.45608731518445	0.0140459025174997	0.0571200035711655	SLC27A5
ENSG00000083812	84.5619508181382	-0.997629650771989	0.605176899428221	-1.64849261714147	0.0992516244620367	0.216614706306117	ZNF324
ENSG00000083814	132.724001031608	-0.723401204526721	0.654515198523564	-1.10524737417641	0.269052414286537	0.426470556111552	ZNF671
ENSG00000083817	82.4404545817531	-0.138234859856256	0.57785170685456	-0.239222032601953	0.810933419029718	0.881527212958815	ZNF416
ENSG00000083828	801.949458938738	0.454056227869788	0.607814428693587	0.747031012155667	0.455044841221657	0.607049369177643	ZNF586
ENSG00000083838	85.0091595841335	-0.00664705490030459	0.682431071372661	-0.0097402582900197	0.992228521175797	0.995502090601829	ZNF446
ENSG00000083844	478.448263011582	-0.624946411783754	0.639010640479085	-0.977990618928056	0.328078963856338	0.488694267096247	ZNF264
ENSG00000083845	286.010903486148	-0.624905084581802	1.34268692179738	-0.465413846248892	0.641635120451772	0.759532598694538	RPS5
ENSG00000083857	2707.03286139659	-1.34488203787459	0.865497447390419	-1.55388330945351	0.120212253650251	0.246711908816349	FAT1
ENSG00000083896	1579.91745396515	-0.741197471741489	0.833708374583116	-0.889036855497721	0.373983272781326	0.533719813515875	YTHDC1
ENSG00000083937	208.654090415471	-1.54467472153337	0.610031459418142	-2.53212305314008	0.0113374196212986	0.0496711928679674	CHMP2B
ENSG00000084070	1725.95735983316	-2.00637425128564	0.655869769916126	-3.05910463222328	0.00221999599428342	0.0182076622118675	SMAP2
ENSG00000084072	330.072318547997	0.541020082963803	0.40291509561442	1.34276449021792	0.179348244994501	0.322219144938426	PPIE
ENSG00000084073	377.786468693488	-0.786601419681209	0.564066417780908	-1.39451914683341	0.163160891734117	0.301762282458618	ZMPSTE24
ENSG00000084090	744.354265859356	-2.16001856720092	0.957990401905018	-2.25473925720508	0.0241496999970537	0.0811228987268561	STARD7
ENSG00000084092	115.451208618404	-1.23776495476085	0.808227762019869	-1.53145562788825	0.125656824841092	0.253827558115238	NOA1
ENSG00000084093	445.146655090122	0.26179022449577	0.931292877694558	0.281104076672249	0.778630574460899	0.859189556585352	REST
ENSG00000084110	33.3727823025682	5.30032736999182	1.9802383599679	2.67661079450948	0.00743709719200284	0.0375052872438934	HAL
ENSG00000084112	1004.7830695111	-0.594419537766225	0.468048496000502	-1.26999561550901	0.204086191943341	0.35142795929689	SSH1
ENSG00000084207	133.239536942743	-0.602797327684872	1.3604848904177	-0.443075356389884	0.657711229502279	0.771021004244763	GSTP1
ENSG00000084234	4847.32717749047	-3.21792932494363	1.16043410407828	-2.77303925628727	0.005553542087449	0.0309046546895473	APLP2
ENSG00000084444	476.376950520619	-1.22518439017446	0.613704714900966	-1.99637441334008	0.0458931837363029	0.126452384607996	FAM234B
ENSG00000084453	506.80899540887	5.51559724939997	2.00927322376497	2.74507079682517	0.00604978449581323	0.0326102574276773	SLCO1A2
ENSG00000084463	532.197834183427	-0.868571575457207	1.00616534225234	-0.863249347779039	0.388000386883373	0.547190888655886	WBP11
ENSG00000084623	191.622152808679	-1.0201194214158	1.13996722396066	-0.894867325984636	0.370858014937411	0.530859894189582	EIF3I
ENSG00000084628	196.328586582391	1.64942084399183	1.72552913577976	0.955892780823124	0.339126406642233	0.499610969172079	NKAIN1
ENSG00000084636	1352.30538254183	0.0524312611073473	1.01795413547937	0.0515065063149006	0.958921917445411	0.975383488974601	COL16A1
ENSG00000084652	683.359477234306	-0.126517996436539	0.891755171019051	-0.141875259654464	0.88717853655075	0.931924382285819	TXLNA
ENSG00000084674	79.2099880145619	3.645629220155	1.97150047765793	1.84916476636408	0.0644340246452386	0.160732584682911	APOB
ENSG00000084676	4686.38354662826	-1.15507608750028	0.627183902746354	-1.84168643749044	0.0655210291813613	0.162537111617247	NCOA1
ENSG00000084693	188.834289078803	0.843664154160416	0.662550946848507	1.27335740469981	0.20289124510899	0.350011517277785	AGBL5
ENSG00000084710	894.086012348251	-0.750508867751873	0.54767242488553	-1.37036088298354	0.170574276477751	0.311241989171747	EFR3B
ENSG00000084731	901.531150799211	-2.42310476094469	0.569236137326877	-4.25676551795104	2.07405682527128e-05	0.00210715808623868	KIF3C
ENSG00000084733	1584.14579053061	-0.559396459200657	0.529200609081758	-1.0570593638796	0.290484495426185	0.449990926729949	RAB10
ENSG00000084734	43.3590871351907	2.56429535080133	1.46731062142806	1.74761588538468	0.0805305627659022	0.187422111196459	GCKR
ENSG00000084754	742.668168053521	-0.517628726739871	0.709060097424047	-0.730020951144157	0.465377378211877	0.615619621322369	HADHA
ENSG00000084764	743.800003730219	-1.0428194621031	0.486510845075052	-2.14346601449806	0.0320756972152714	0.0982656804021625	MAPRE3
ENSG00000084774	399.82681040248	0.498547866205222	0.719950310248841	0.692475382131449	0.488638840581852	0.63462897779124	CAD
ENSG00000085063	1116.52772540946	-2.20466699728753	1.05312307575082	-2.09345616675974	0.0363084530446148	0.10707679699224	CD59
ENSG00000085117	428.741647311533	0.809231894766255	1.30181167963015	0.621619783743347	0.534191909049722	0.67274996877218	CD82
ENSG00000085185	312.626203646952	0.240956288665086	0.543698053532415	0.443180340815255	0.657635297402936	0.771021004244763	BCORL1
ENSG00000085224	3915.7134886231	-0.885249120541096	0.788081668987782	-1.12329617015216	0.261311729843643	0.417787634253649	ATRX
ENSG00000085231	108.787121638857	-0.707906495413809	0.547568904063484	-1.29281719644864	0.196074291347167	0.341326733796452	AK6
ENSG00000085265	33.8694307043431	2.82284932835331	1.10443722689618	2.55591649720684	0.0105908530639772	0.0475691247849662	FCN1
ENSG00000085274	230.197331018009	-0.210571118943203	0.564566554024702	-0.372978380391251	0.709164534779517	0.808245889258467	MYNN
ENSG00000085276	2456.41777616485	4.97845532870183	0.980890125628496	5.07544647318367	3.86587175877377e-07	0.000237312233056126	MECOM
ENSG00000085365	909.399541420008	-1.16917004039	0.368428135333105	-3.17340053124044	0.0015066451766913	0.0145792773087503	SCAMP1
ENSG00000085377	810.485682836095	-0.271137384104162	0.426081117328504	-0.636351560951992	0.524547305226399	0.665097365673314	PREP
ENSG00000085382	877.527261398993	-1.19057824518858	0.454636269606598	-2.61874893135737	0.00882528748245775	0.0420405712623229	HACE1
ENSG00000085415	296.056277991558	-0.836562127351699	0.54850436766183	-1.52516949120716	0.12721682806622	0.255931198324872	SEH1L
ENSG00000085433	604.63286053962	-2.48582705647641	0.520728129106115	-4.77375220874585	1.80824846909172e-06	0.000549893677828641	WDR47
ENSG00000085449	596.147374955895	-0.439184794053494	0.35013398305506	-1.25433352747263	0.209720802442348	0.357793620469046	WDFY1
ENSG00000085465	62.6826688590218	0.370003607324008	1.01580620616145	0.364246255909566	0.715674128695683	0.813736477005445	OVGP1
ENSG00000085491	446.054317489814	0.452344075655808	0.755191623708266	0.59897920137757	0.549186754193652	0.684794554387996	SLC25A24
ENSG00000085511	1494.79226032062	-0.222026399200959	0.58938173740297	-0.376710686997681	0.706388619920082	0.806148469720053	MAP3K4
ENSG00000085514	206.508416431528	2.37567515757002	0.98968024595434	2.40044718208878	0.0163750537282063	0.0630224708813659	PILRA
ENSG00000085552	79.0753334386645	5.63339461638216	1.54660813943016	3.6424188343259	0.000270088152359021	0.00650192421726681	IGSF9
ENSG00000085563	648.678055295169	3.47245008729295	1.31196718972619	2.64675070724722	0.00812692392676557	0.039804222436314	ABCB1
ENSG00000085644	82.4275126565585	-0.940422087137831	0.643651073417378	-1.46107437084628	0.143995032799881	0.279090472131293	ZNF213
ENSG00000085662	183.12152716051	-0.924246305237471	0.805671201886393	-1.14717555135823	0.251309073887435	0.406223742587217	AKR1B1
ENSG00000085719	657.745364214705	-0.836131297725448	0.585677461382891	-1.42763099633575	0.153398097033208	0.290380744100121	CPNE3
ENSG00000085721	308.947729676622	-0.945347365310066	0.675957790795539	-1.39853017182845	0.161953918772316	0.300303386822107	RRN3
ENSG00000085733	1404.42188631434	-0.55451156208539	0.835728266978805	-0.663507008192955	0.507005892545399	0.649974485811069	CTTN
ENSG00000085741	47.9425329526976	3.55868797841423	1.63421932694547	2.17760732585741	0.029435283676097	0.0925767651920927	WNT11
ENSG00000085760	252.864398610921	-0.398153652675212	0.77537604640747	-0.513497488760411	0.607603366977857	0.732845145857982	MTIF2
ENSG00000085788	591.885496356575	-1.55537117953709	0.562421884283382	-2.76548836914283	0.00568376319016002	0.0313927721712925	DDHD2
ENSG00000085831	143.321288360301	3.26681255940024	1.68743780652947	1.93596027465988	0.0528725665597338	0.139700834513431	TTC39A
ENSG00000085832	1703.22214687792	-1.28758152582851	0.619684043262749	-2.07780326091529	0.0377274833715672	0.109898102358169	EPS15
ENSG00000085840	71.8055661274304	6.10672556078396	1.40151958189439	4.35721743718323	1.31726390575997e-05	0.001792085546527	ORC1
ENSG00000085871	283.192461237216	1.60327848867688	0.792757924352986	2.02240613360681	0.0431344119355535	0.121126630148739	MGST2
ENSG00000085978	997.284703279634	-1.54991861978022	0.54978549505902	-2.819133341475	0.00481535099962748	0.0284261042881235	ATG16L1
ENSG00000085982	828.517182258683	0.00923493215051182	0.493608916496471	0.0187090059394781	0.985073243812375	0.991305153963507	USP40
ENSG00000085998	410.228436952232	-0.457215607001565	0.72100994218136	-0.634132180782826	0.525994562690657	0.666362896641554	POMGNT1
ENSG00000085999	96.741058839931	3.80121057937811	1.21185220318807	3.13669486211115	0.00170863852082094	0.015766593472582	RAD54L
ENSG00000086015	1381.55805062217	1.37853982779121	0.463458657734008	2.97446127024861	0.00293503504025453	0.021223392675678	MAST2
ENSG00000086061	1113.7952021121	-1.96053074317499	1.31839194668573	-1.48706213512871	0.136998400970677	0.269885675304624	DNAJA1
ENSG00000086062	453.350188355799	0.86840584754739	0.770186391132627	1.12752686563356	0.259519788288344	0.415609344203869	B4GALT1
ENSG00000086065	367.058039031061	-0.947551750377498	0.948077381734528	-0.999445581798325	0.317578888187653	0.478555259697768	CHMP5
ENSG00000086102	992.248733692206	-0.29427819257506	0.542074654211225	-0.542873920204341	0.587216613436666	0.716678138809547	NFX1
ENSG00000086159	46.2515724732016	3.92437736895953	0.992755605423932	3.95301456624234	7.71727372258897e-05	0.00375816001864406	AQP6
ENSG00000086189	89.6048181836441	0.114466548506105	0.576696329979701	0.198486694912961	0.842664293588886	0.903300618762285	DIMT1
ENSG00000086200	496.504888920034	-0.493813405562401	0.493778171303876	-1.0000713564523	0.317275976750045	0.478447453016421	IPO11
ENSG00000086205	149.407894541726	5.39824749553788	1.98012387885369	2.72621705802718	0.00640648529876311	0.0338649564143974	FOLH1
ENSG00000086232	577.555080348623	-0.361966950701428	0.80667736099603	-0.448713411585638	0.65363840855027	0.768224352676168	EIF2AK1
ENSG00000086289	511.797639792925	-1.27572526169424	0.521548734365275	-2.44603270535552	0.0144437897588105	0.0580335542910143	EPDR1
ENSG00000086300	599.638598381735	-1.74704545732433	0.803640587459853	-2.17391391697425	0.0297116006757128	0.0931156269653541	SNX10
ENSG00000086475	235.531289768083	0.0437004881552574	0.578629819825914	0.0755240857935824	0.939797734567654	0.96409653212983	SEPHS1
ENSG00000086504	83.3623690617562	-2.00470250668818	1.2143095976445	-1.65089900514405	0.0987591990132274	0.21617883734461	MRPL28
ENSG00000086544	330.815546302325	-0.287959475388945	0.903859170113122	-0.318588874141649	0.750038291309125	0.838018252970682	ITPKC
ENSG00000086570	283.271077222376	6.38319857854487	2.20271138699634	2.89788240812117	0.00375691421688173	0.0245386067880282	FAT2
ENSG00000086589	230.102446952991	-0.992551347976848	0.723713769562747	-1.37146948105814	0.170228650924005	0.310721005601333	RBM22
ENSG00000086598	577.231173944549	-2.25640445693743	1.26817127317615	-1.77925845243777	0.0751973991905478	0.178481919237879	TMED2
ENSG00000086619	399.377161633923	-0.668717883490769	0.513743005240551	-1.30165837134396	0.193033196152931	0.337768418832131	ERO1B
ENSG00000086666	1202.37143741703	0.426308718774396	0.507669460740723	0.83973678099995	0.401055986471179	0.558764487366826	ZFAND6
ENSG00000086696	122.010572440629	7.77520773200271	2.46001047924585	3.16064008572285	0.00157422885879364	0.0150223712833381	HSD17B2
ENSG00000086712	395.869169964722	-0.129157258899491	0.4398733759932	-0.293623724345362	0.769045445083858	0.852209997261084	TXLNG
ENSG00000086717	195.843597529091	2.03171394224505	1.58193278757099	1.28432380832354	0.199028679739854	0.345249062020002	PPEF1
ENSG00000086730	125.733359406079	1.35128048173854	1.06609787183313	1.26750134058054	0.204976084570015	0.352519997739799	LAT2
ENSG00000086758	4403.15729261677	-0.953017784455779	0.905345525024661	-1.05265642576609	0.292498486214419	0.451858374154189	HUWE1
ENSG00000086827	245.898697049034	-0.242861415530571	0.405075554519264	-0.599545968205349	0.548808865837963	0.684603165223518	ZW10
ENSG00000086848	61.1507727395559	-1.41666254189782	0.683648728433831	-2.07220825985188	0.0382460234476413	0.11095531970732	ALG9
ENSG00000086967	51.4288083256852	4.48804206052689	2.08985961568787	2.14753279446938	0.031750889264655	0.0976176983502529	MYBPC2
ENSG00000086991	460.954626234414	3.2060335871567	1.10755419357755	2.89469680648382	0.00379524914623312	0.0246643485527828	NOX4
ENSG00000087008	569.377782886051	0.0519791783792783	0.412692577888561	0.12595132833553	0.899770452016274	0.939341896650252	ACOX3
ENSG00000087053	854.286673472412	-0.237536657090534	0.522207264496036	-0.45487045707756	0.64920243791952	0.765372843924818	MTMR2
ENSG00000087074	354.227625931538	-0.761131956143748	1.07792714220603	-0.706107051526741	0.48012156684526	0.627356156258413	PPP1R15A
ENSG00000087076	226.396706768091	1.38572595459867	0.968400814993944	1.43094257371864	0.152446674115101	0.289135538294613	HSD17B14
ENSG00000087077	221.439943058259	1.5940775096608	1.13373000093926	1.40604686154566	0.159710209942366	0.297653822835686	TRIP6
ENSG00000087085	122.899593976557	-2.60099849499443	1.12097216580533	-2.32030604714062	0.0203243272268743	0.0726134697174384	ACHE
ENSG00000087086	452.530157318941	-1.86062081504866	1.51805408576798	-1.225661741892	0.220325992945993	0.370148790894159	FTL
ENSG00000087087	932.945369414124	0.399818914754995	0.835968393588025	0.478270372207434	0.632457780980523	0.752248616869678	SRRT
ENSG00000087088	103.379019326505	-0.200251476309283	0.827867816036777	-0.241888224702272	0.808866774569772	0.880049837153701	BAX
ENSG00000087095	1852.13580910616	-0.151945446835295	0.717667631738726	-0.211721192534724	0.832324553635687	0.896486246399936	NLK
ENSG00000087116	618.379806876438	4.17699583118083	1.44635943214274	2.88793763040817	0.00387776754697128	0.0249264392613675	ADAMTS2
ENSG00000087128	65.3586113098778	7.58203623722978	2.67993113136164	2.82919070139592	0.00466658829323792	0.0278310340208784	TMPRSS11E
ENSG00000087152	224.252767196804	-1.54692582782974	1.11492528680885	-1.38747039477181	0.165298372546506	0.304242031523776	ATXN7L3
ENSG00000087157	417.644138298295	0.411024061510715	0.423129321142639	0.971391111352826	0.331353553140474	0.491892327738109	PGS1
ENSG00000087191	364.016766961184	-1.57793211521405	0.956959062337086	-1.64890242155231	0.0991676269732187	0.216545655562744	PSMC5
ENSG00000087206	1033.38467727321	-0.124636017460783	0.321573543651477	-0.387581689854015	0.698325621146073	0.800836042573183	UIMC1
ENSG00000087237	29.6840004994861	6.87676581120004	2.06517539747147	3.32987010189047	0.000868865081208169	0.0110431843972365	CETP
ENSG00000087245	407.267439272887	3.85944621561787	1.35081153402718	2.85713152308649	0.00427488661197029	0.0264197191419407	MMP2
ENSG00000087250	190.359914072681	-4.73033957746219	1.58587326426385	-2.98279798522107	0.00285626452585689	0.0209006219219216	MT3
ENSG00000087253	660.349387793086	0.311639487862336	1.0694639482799	0.291397843156443	0.770747063923309	0.853405767796915	LPCAT2
ENSG00000087258	2555.53972907863	-1.48541219593468	1.05004828396985	-1.41461323123055	0.157181927268984	0.294714573916197	GNAO1
ENSG00000087263	252.162637139321	-0.11474014546563	0.820573171283906	-0.139829267493723	0.888794888347372	0.933106031179129	OGFOD1
ENSG00000087266	764.264680193055	0.539842723597224	0.832582300334399	0.64839562813238	0.516729097257384	0.658700591923649	SH3BP2
ENSG00000087269	455.590693485901	0.17515989751307	0.771506771298102	0.227036111709498	0.820395662178474	0.888613747915202	NOP14
ENSG00000087274	2553.23237764889	-1.46146039954953	0.634429514185483	-2.30358198487319	0.0212461200849849	0.0746049443432505	ADD1
ENSG00000087299	348.599119525023	-0.646886346368874	0.456997907431251	-1.41551270990489	0.156918224545685	0.294645552070887	L2HGDH
ENSG00000087301	742.236006107943	-1.48828721465916	0.482995488030656	-3.08136877370725	0.00206051278828645	0.0174862546900799	TXNDC16
ENSG00000087302	282.99426345061	-1.18181951636711	0.751880216581512	-1.57181887527292	0.115992562780033	0.240766300084159	RTRAF
ENSG00000087303	658.512703591712	-0.898973363494819	1.00314516472115	-0.896154809004845	0.370170087721206	0.530401000830572	NID2
ENSG00000087338	367.335515565065	-0.66227620733902	0.427209117712937	-1.55023893423557	0.121084178105123	0.248033652207612	GMCL1
ENSG00000087365	1579.63179898357	-1.52079709282809	1.16058662338863	-1.31036930995097	0.190070930646062	0.334326281117191	SF3B2
ENSG00000087448	653.462980480025	-1.90394792806706	0.698524407421868	-2.72567129772058	0.00641708687590665	0.0339123280109567	KLHL42
ENSG00000087460	3653.21782231038	-1.19566070688111	1.15154262887289	-1.0383121535426	0.299124752289689	0.459076796244507	GNAS
ENSG00000087470	910.932596641812	-1.55294883817473	0.629221894380806	-2.46804641104063	0.0135852704440619	0.0561410486636202	DNM1L
ENSG00000087494	43.6422324763524	-1.13563334242662	1.1907082020723	-0.953746132301908	0.340212162439299	0.500649207990491	PTHLH
ENSG00000087495	2545.13206233429	-1.08839680890245	1.48185194191389	-0.734484180313405	0.462653698270914	0.613484895279067	PHACTR3
ENSG00000087502	530.383516801914	-1.34727311190715	0.634579488297167	-2.12309590327671	0.0337458162509747	0.101789339646552	ERGIC2
ENSG00000087510	33.2802097060718	4.29392126437717	2.31794601497809	1.85246819236977	0.0639586209525053	0.159869493856746	TFAP2C
ENSG00000087586	74.007613356248	4.01564870422029	1.22041581565947	3.2903938581379	0.00100047238574427	0.0117884720597184	AURKA
ENSG00000087589	171.657711607169	1.24128432370426	0.974002871765609	1.27441546599769	0.202516214030102	0.349564410877091	CASS4
ENSG00000087842	287.108559813659	-0.518198178658013	0.936770591184839	-0.553175114093398	0.580143505925278	0.711131449853517	PIR
ENSG00000087884	1521.30984162315	-0.277420495911182	0.875991712470119	-0.316693059947921	0.751476515311435	0.839108702986714	AAMDC
ENSG00000087903	1796.70574897681	2.15091114796525	0.981680548068193	2.19104998280544	0.0284481756410594	0.0905463789566672	RFX2
ENSG00000087995	142.750504205149	-0.0548376905332398	0.514950551104555	-0.106491177484157	0.915192654954116	0.948939749766714	METTL2A
ENSG00000088002	72.2368966565034	6.51716735100975	2.13216113474534	3.05660170087855	0.00223861523875459	0.0182504000115643	SULT2B1
ENSG00000088035	382.590915786704	-0.0400644971826054	0.459614450797758	-0.087169794407171	0.930536548511319	0.958724791324078	ALG6
ENSG00000088038	503.910333460893	-0.131919123689199	0.836967867313675	-0.157615517681229	0.874759775080696	0.923858906480782	CNOT3
ENSG00000088053	40.4422582019788	1.07704478142494	1.28587718630161	0.83759537294747	0.402257992410693	0.559702127914191	GP6
ENSG00000088179	2082.36135449359	-0.733810738256581	0.586850102701676	-1.2504227823738	0.211145146512833	0.359422990182654	PTPN4
ENSG00000088205	410.892436745665	-0.90831352486321	0.871956305445375	-1.04169614829411	0.297552575325828	0.457342775766523	DDX18
ENSG00000088247	889.5147285016	-1.16836790707461	1.1280397331933	-1.03575066790169	0.300318477699165	0.460396308128182	KHSRP
ENSG00000088256	346.016599751395	-0.674177304112182	0.81284747803544	-0.829401975560769	0.406876983981851	0.563475030254533	GNA11
ENSG00000088280	534.868064762472	-0.0575473550005026	0.82843540281056	-0.0694651083298308	0.944619405058816	0.966875448062726	ASAP3
ENSG00000088298	201.325134354594	0.912674363935804	0.529661997209393	1.7231260100675	0.0848657401516509	0.194560824899777	EDEM2
ENSG00000088305	127.063107270639	0.745499799086661	0.817248877400921	0.912206574645361	0.361659983588411	0.522077961649197	DNMT3B
ENSG00000088325	257.904451639962	2.21224364149191	1.17772540314003	1.87840360375489	0.0603259729084012	0.153638291008187	TPX2
ENSG00000088356	73.7494288034089	-0.168655694589476	0.590703905706841	-0.285516471044255	0.775248487276028	0.856696599603537	PDRG1
ENSG00000088367	1259.42979213686	-1.01956308603046	0.648832476391253	-1.57138109316164	0.116094154976693	0.240769334145325	EPB41L1
ENSG00000088386	87.6620006602936	5.85166946855046	1.98415635107229	2.94919776124904	0.0031860003169353	0.0222196711382874	SLC15A1
ENSG00000088387	3128.07439452009	0.724607890214459	0.982168071957044	0.737763638325794	0.460658092985084	0.611775011549582	DOCK9
ENSG00000088448	2577.57205914145	-1.355938103457	0.877528066538965	-1.54517918589763	0.122302927461239	0.249640986174303	ANKRD10
ENSG00000088451	116.885605408463	0.678466553244966	0.536715705067911	1.26410788214054	0.206191307898555	0.353756745709302	TGDS
ENSG00000088538	5477.17592127372	-0.596222574093609	0.762353033285226	-0.78208198572293	0.434166392833486	0.589038632555023	DOCK3
ENSG00000088543	79.8438172018284	0.316018475699357	0.566014248753087	0.558322474028766	0.576624201116397	0.708413251834956	C3orf18
ENSG00000088682	301.742179994425	-0.387618552875795	0.785405385962628	-0.493526731295218	0.621640456763575	0.743745834610853	COQ9
ENSG00000088726	51.966155874839	5.90993748845017	2.06396741848427	2.86338700675338	0.00419138277610925	0.0261304516856737	TMEM40
ENSG00000088727	250.626374038686	1.91255440753865	0.836101121505531	2.28746781740323	0.0221685318137439	0.0767806214087817	KIF9
ENSG00000088756	577.77004196226	1.82345075363649	1.33569215990387	1.36517291062614	0.172198710433488	0.313294080045597	ARHGAP28
ENSG00000088766	626.409666085784	-1.20697884323917	0.545284629780664	-2.21348407294126	0.0268642901002464	0.0870152379915274	CRLS1
ENSG00000088808	642.560251052974	-0.0888108380943373	0.646368522394534	-0.137399695401826	0.890714871798643	0.934326492151823	PPP1R13B
ENSG00000088812	1756.31894725624	-1.17506378931838	0.230594051656592	-5.09581136580368	3.4725076691149e-07	0.000237312233056126	ATRN
ENSG00000088826	445.227724717063	0.330857467850112	0.968820584079506	0.341505406973228	0.732723135099597	0.825882643263075	SMOX
ENSG00000088827	46.7249719166145	3.49098942012803	1.13375778216859	3.07913160556276	0.00207604950318159	0.0175451686047696	SIGLEC1
ENSG00000088833	479.188177579612	-1.22248513308517	0.553730005272959	-2.20772781218989	0.0272632528544094	0.0880174042332162	NSFL1C
ENSG00000088836	67.6669866009725	1.65099533111052	1.71563892114758	0.962320981856824	0.335888392487865	0.495954021296434	SLC4A11
ENSG00000088854	2221.44089821241	-0.789992161999726	0.47337721999105	-1.66884279309989	0.095148539403295	0.210774145294134	DNAAF9
ENSG00000088876	48.8972502209978	1.24384305269878	1.27419704165794	0.976177947392137	0.328976289484854	0.489382108499914	ZNF343
ENSG00000088881	473.988426947348	1.04303377343112	0.90937689916212	1.14697632454942	0.251391405978752	0.406293308654522	EBF4
ENSG00000088882	81.5047170106122	1.79381648103515	1.3664660625837	1.312741333395	0.189270124599189	0.333525087906828	CPXM1
ENSG00000088888	541.248189162387	-0.0223025012542626	0.679496490447682	-0.0328220992570082	0.973816455046808	0.984594571505108	MAVS
ENSG00000088899	415.847770783644	-1.95172986431641	1.04313821521628	-1.87101750836706	0.0613426542738406	0.15519812384332	LZTS3
ENSG00000088926	46.9294529448689	4.50636100981344	1.67521289361194	2.69002287828459	0.00714471206845488	0.0365074131118306	F11
ENSG00000088930	1441.61199602762	-0.368327961348578	0.662724697557734	-0.555778232961494	0.578362467548689	0.709663411050813	XRN2
ENSG00000088970	1133.65076029573	-0.35359666948304	0.411433061611815	-0.859426969961536	0.390104995401184	0.548923598251299	KIZ
ENSG00000088986	399.089917085073	-1.63289856328574	0.759457146811201	-2.15008650605493	0.0315483727823341	0.0971735738846813	DYNLL1
ENSG00000088992	294.500059131604	0.389420115973544	1.50808943590434	0.258220836710539	0.796236477725954	0.871908733549984	TESC
ENSG00000089006	335.496118674329	-1.00254967455987	0.756822795483728	-1.32468218523873	0.185276584283165	0.329187560227932	SNX5
ENSG00000089009	145.256980605298	-0.40940132054894	0.965472420090128	-0.424042481203888	0.671534832312554	0.780720121290341	RPL6
ENSG00000089012	47.3905892760779	6.5778334944729	2.02580680718369	3.24701914869045	0.00116620543195816	0.0127654067521421	SIRPG
ENSG00000089022	775.893841808899	-0.367313170663925	0.521057444410615	-0.704937957616948	0.48084884710737	0.62794274135354	MAPKAPK5
ENSG00000089041	722.795299505615	-1.52095250968732	1.13738951847429	-1.33723098813812	0.181147249742961	0.324296750201925	P2RX7
ENSG00000089048	751.950934401159	0.0360851002653207	0.512971660616007	0.0703452120960982	0.943918897563087	0.966589030539125	ESF1
ENSG00000089050	76.4133183452248	-0.376897951910464	0.845323176838971	-0.445862555572945	0.655696531567686	0.769565196538463	RBBP9
ENSG00000089053	824.187018821149	-0.633107337066497	0.440531407772078	-1.43714460739211	0.150676908563835	0.287254336884995	ANAPC5
ENSG00000089057	1657.42802887655	-1.5437882644111	0.389403484640486	-3.96449524799808	7.35514119082147e-05	0.00369167390012129	SLC23A2
ENSG00000089060	274.820663782986	-0.117351606820756	0.718638542079945	-0.16329712358748	0.870284498550437	0.921249713105938	SLC8B1
ENSG00000089063	337.85187535207	0.379108968753144	0.410656876503574	0.923176964625465	0.355914991195623	0.51623254568424	TMEM230
ENSG00000089091	475.141387434213	0.681372007985216	0.52634725925273	1.29452941191824	0.195482616743468	0.340698274895759	DZANK1
ENSG00000089094	769.670817842054	0.376475166188667	0.468389176590431	0.803765725179992	0.421532287884651	0.577264674598837	KDM2B
ENSG00000089101	1279.79297333193	3.28849241517086	1.20803003007099	2.7221942611622	0.0064850009054652	0.0341403599093979	CFAP61
ENSG00000089123	1440.41857084797	0.15588892016381	0.393517652239327	0.396142128000405	0.692000181387915	0.795523223867061	TASP1
ENSG00000089127	158.221981127787	2.56351623444968	1.10157838512095	2.32713011536461	0.0199583411064573	0.0716774115561708	OAS1
ENSG00000089154	973.917361520543	0.217412348935169	0.604048383228587	0.359925388382166	0.718902930463704	0.815882426818448	GCN1
ENSG00000089157	406.502899227435	-1.3193092314398	1.48759237613596	-0.886875499366782	0.375145933826941	0.534751689915717	RPLP0
ENSG00000089159	572.47645428803	1.98724104579587	0.800748907848107	2.48172807520435	0.0130747008162762	0.0546205531676312	PXN
ENSG00000089163	35.8371125631688	3.47154587697775	1.40595002980771	2.46918155224376	0.0135422492122935	0.0560304464707919	SIRT4
ENSG00000089169	1855.1622599074	-0.459821875533072	1.42031799664281	-0.323745722169225	0.746130552166444	0.835231618483727	RPH3A
ENSG00000089177	1892.28296669866	-0.431647546272657	0.508725671097507	-0.848487840885709	0.396166341214791	0.554246923075615	KIF16B
ENSG00000089195	164.542213573904	-0.133215070743044	0.525453251554447	-0.253524115321304	0.799863228395119	0.874550399195404	TRMT6
ENSG00000089199	1312.7388152279	-2.42017012342585	1.03613767326225	-2.33576115016261	0.0195036934534576	0.0705346059678295	CHGB
ENSG00000089220	461.424606759944	-3.34874846668353	0.978036708113312	-3.42394967275151	0.000617180496041632	0.00940349847276301	PEBP1
ENSG00000089225	108.964576785714	6.49509630402003	2.10317669145701	3.08823140271703	0.00201351617924184	0.0172679448369632	TBX5
ENSG00000089234	334.382641311278	-0.540281459417352	0.317202563051231	-1.70326952664028	0.088517640640731	0.200466136327858	BRAP
ENSG00000089248	285.430607147438	-1.16698426108162	0.988700687555563	-1.18032107772358	0.237872538065343	0.390766302403339	ERP29
ENSG00000089250	769.571307657457	1.91584632217156	1.8855220162559	1.01608271112945	0.309590001243503	0.470597738585298	NOS1
ENSG00000089280	1208.63014674706	-0.709247123815455	0.789898760696904	-0.897896235702037	0.369240871715547	0.529583297697725	FUS
ENSG00000089289	393.089924459962	0.212624536130434	0.64063807096034	0.331894943133339	0.739968588967746	0.830762280865629	IGBP1
ENSG00000089327	68.346177597728	1.42253462860549	1.19388677608415	1.19151552484004	0.233451265687859	0.385721375927358	FXYD5
ENSG00000089335	326.824264738643	-1.33805983360092	0.922917698538384	-1.44981490301898	0.147110142500117	0.28298517551255	ZNF302
ENSG00000089351	418.986181822137	-0.149883711530485	0.572245017230354	-0.261922265843252	0.793381373050405	0.870298808225542	GRAMD1A
ENSG00000089356	15.3650618453388	3.53018698976561	1.66480709658639	2.12047810043825	0.033965746454723	0.102170896764846	FXYD3
ENSG00000089472	484.264071219935	0.514112378418203	1.37729797709716	0.373276071676053	0.708942983588545	0.808082458253088	HEPH
ENSG00000089486	307.571193971158	-0.78345486974782	0.640260861373041	-1.22364947947575	0.221084485511807	0.370967711449096	CDIP1
ENSG00000089558	63.0762908208409	0.452735864524549	1.72937853613535	0.261791074113987	0.793482520972871	0.870298808225542	KCNH4
ENSG00000089597	833.093487013747	-1.22501762700974	1.09644539184767	-1.117262780361	0.263881984520451	0.420661082169165	GANAB
ENSG00000089639	173.470613432011	-0.0906184506515357	0.857080665991773	-0.105729197084007	0.915797214259216	0.949118959237525	GMIP
ENSG00000089682	567.816775490129	-0.135570696934083	0.582030606557234	-0.23292709250463	0.815818020209096	0.885301261539878	RBM41
ENSG00000089685	75.8519578375647	4.74644012758114	1.94886720219189	2.435486687981	0.014871771801742	0.0592321589152973	BIRC5
ENSG00000089693	306.787458208553	-1.43528741233709	0.869690015558146	-1.65034367034323	0.0988726651508868	0.216312721398137	MLF2
ENSG00000089723	56.441858338785	0.0820197183576825	1.18588258743936	0.0691634393037045	0.944859524599547	0.967073357216098	OTUB2
ENSG00000089737	1353.81868501018	-2.48080459030964	0.962836958144445	-2.57655729698057	0.0099789665329678	0.0456739816147059	DDX24
ENSG00000089775	407.386531245085	-1.38919505700245	0.358119449579332	-3.87913881425396	0.000104826924694564	0.00422848036183489	ZBTB25
ENSG00000089818	212.953942784475	-2.17716649636902	0.727649266915182	-2.99205482003571	0.002771064976699	0.0205107285325545	NECAP1
ENSG00000089820	163.887820271433	0.818252074798322	0.827350770342667	0.989002614283448	0.322661862593597	0.48367703200964	ARHGAP4
ENSG00000089847	257.422556479199	-0.566331584152698	0.968422706958625	-0.584797919424347	0.558683603505636	0.693125644162049	ANKRD24
ENSG00000089876	521.994878880819	-0.786353749280537	0.389578756420558	-2.01847183995744	0.0435421440700358	0.121808441182937	DHX32
ENSG00000089902	957.161260310214	0.41392727058474	0.440366506845411	0.939960837507669	0.3472376491572	0.507063579332091	RCOR1
ENSG00000089916	1455.87390022822	-0.81171659080555	0.385429999337793	-2.10600262615822	0.0352041242304703	0.104791432987174	GPATCH2L
ENSG00000090006	571.109299397694	-0.276368006008624	1.06611645416022	-0.2592287220877	0.795458771321214	0.871682111147037	LTBP4
ENSG00000090013	84.2109886620076	0.981031050321822	0.682244039895638	1.43794741024325	0.150448976280787	0.287031495572505	BLVRB
ENSG00000090020	332.736584340194	-0.170744503961014	0.518884930396509	-0.329060440877592	0.742110004228598	0.832082241362207	SLC9A1
ENSG00000090054	863.541529209141	-0.273636354140149	0.430479399891268	-0.635654933103107	0.52500135639853	0.665488465427379	SPTLC1
ENSG00000090060	1328.75871104652	-1.24477813652086	0.730990292044326	-1.70286548271338	0.0885932449134866	0.200584329692108	PAPOLA
ENSG00000090061	441.37150648789	-0.177158597047401	0.376030683420083	-0.471128035180809	0.637549305870936	0.756477053942224	CCNK
ENSG00000090097	587.546699114569	1.87220892919145	0.887691973477707	2.10907497772758	0.0349381103123887	0.104239674383189	PCBP4
ENSG00000090104	317.671593719845	-1.4145926442356	1.47207124696663	-0.960953926075606	0.336575334572292	0.496729848281751	RGS1
ENSG00000090238	187.62736986004	-1.47670335105769	0.934416622214114	-1.58034790472651	0.114027214848516	0.23815460820649	YPEL3
ENSG00000090263	120.657187189158	0.221989578217104	0.779126871403565	0.284920962637572	0.775704695474666	0.857063336061157	MRPS33
ENSG00000090266	187.365590981092	0.140533874632324	0.489183417432743	0.287282580774819	0.773895959295989	0.855613480660915	NDUFB2
ENSG00000090273	564.336673476103	-0.480190831434887	0.773719421544948	-0.620626570903508	0.534845352896644	0.673090448483806	NUDC
ENSG00000090316	724.470929686272	0.591290922782965	0.449739338057443	1.31474139072852	0.188596830850421	0.332858953591968	MAEA
ENSG00000090339	194.748874098827	1.90966090607443	1.26335821049295	1.51157517338594	0.130641971426781	0.260666280117174	ICAM1
ENSG00000090372	577.060035517698	-0.912377402738378	0.839923339123657	-1.08626271022581	0.277362779838692	0.435900967037871	STRN4
ENSG00000090376	583.562572877024	0.115436804976148	1.07887564818991	0.106997321859866	0.914791104405266	0.948837099262502	IRAK3
ENSG00000090382	42.3299936756017	2.80223854315286	1.58343390457444	1.76972245892763	0.0767733866436773	0.181046511849082	LYZ
ENSG00000090402	99.5710845224531	5.32918577163379	2.03278484761723	2.62161820906945	0.00875134072818473	0.0417845705190792	SI
ENSG00000090432	140.938789838685	-2.22564670105017	0.862343514351064	-2.5809282078558	0.00985350706300048	0.0453017282955887	MUL1
ENSG00000090447	94.6824542095481	0.945271559541289	0.739833013572562	1.27768231776613	0.201361462380666	0.348098451811552	TFAP4
ENSG00000090470	338.009912516357	-0.684709434934128	0.524372640671416	-1.30576880223464	0.191631192429631	0.336138920034397	PDCD7
ENSG00000090487	208.756587295773	0.238761402542198	0.399571248527103	0.597544001031904	0.550144238999788	0.685739394325533	SPG21
ENSG00000090512	29.3135167637432	3.69093894262183	2.06685075613878	1.78577912878292	0.0741350273542412	0.176923050277941	FETUB
ENSG00000090520	490.235461593581	-1.60784832180181	0.988692755601667	-1.62623657621862	0.10389933807132	0.223433279115727	DNAJB11
ENSG00000090530	1007.64530138552	0.120086179912336	0.950919185822171	0.12628431700903	0.899506870081884	0.939297205798277	P3H2
ENSG00000090534	12.6843406510627	-0.0611478277478705	1.84274247244537	-0.033183056592127	0.973528609562616	0.984478366528697	THPO
ENSG00000090565	1228.89289345111	0.749932448029118	0.698172571620774	1.07413622149061	0.282761632376949	0.441833746102684	RAB11FIP3
ENSG00000090581	401.097261515638	-1.13835249423035	0.872708267773046	-1.30439063804812	0.192100425575635	0.336721193081222	GNPTG
ENSG00000090612	195.906218955561	-0.904355172929714	0.743757657640003	-1.21592720913866	0.224012652023033	0.374664965317397	ZNF268
ENSG00000090615	1032.38247475913	-0.887321578491772	0.742843460826575	-1.19449335598167	0.232285038121796	0.384668758402811	GOLGA3
ENSG00000090621	600.281567803576	-0.723694652285645	1.00468900844724	-0.720317079415572	0.471329791249412	0.620326595790148	PABPC4
ENSG00000090661	754.232849918251	0.92149666848932	0.855555212485002	1.07707446000216	0.281447002011312	0.440445175918868	CERS4
ENSG00000090674	104.301540087527	-0.976402869790783	0.565120619420946	-1.72777781633815	0.0840280660320221	0.193286219783294	MCOLN1
ENSG00000090686	1321.95267405283	-0.824757465046139	0.47603701054781	-1.73254903877543	0.0831758537761757	0.191984984957868	USP48
ENSG00000090776	136.419125204188	-1.12373925586654	1.15001740438373	-0.977149781892851	0.328495005251893	0.489014683613955	EFNB1
ENSG00000090857	590.139203183307	0.120225646458293	0.461902141107062	0.26028380420611	0.794644864551261	0.87105545476043	PDPR
ENSG00000090861	911.724628069384	-2.34201960405085	1.02106939888211	-2.29369287397599	0.0218081463635791	0.0760875077868149	AARS1
ENSG00000090863	2652.86018083844	-1.49394842785802	0.788056326475716	-1.89573813148501	0.0579946804505882	0.149367542288917	GLG1
ENSG00000090889	248.901261605612	5.12300470615362	1.08929878299835	4.70302986298422	2.56328910582853e-06	0.00067739448375442	KIF4A
ENSG00000090905	3732.19771519485	-0.36281344219344	0.71376390882538	-0.50831015369005	0.6112358504009	0.735724455788137	TNRC6A
ENSG00000090924	241.872823162051	0.858563708390494	0.830890957167656	1.0333049132189	0.301461228717279	0.461635191911368	PLEKHG2
ENSG00000090932	71.3018264519103	-0.515689283354902	1.81563129927184	-0.284027535525367	0.77638927893984	0.857486555377083	DLL3
ENSG00000090971	89.9924586317372	-2.01905424805862	1.05021388893271	-1.92251718372389	0.0545407135020237	0.142889404581158	NAT14
ENSG00000090975	950.282185873309	-0.773358050327072	0.651501058151203	-1.18704035956852	0.235211701263277	0.387936095902321	PITPNM2
ENSG00000090989	907.68294833853	-1.24882335480761	0.665168422356187	-1.8774543601814	0.0604558470111158	0.153809849943758	EXOC1
ENSG00000091039	1919.68376928372	-0.995807836891332	0.394143902744557	-2.52650828785422	0.0115202670206681	0.050247855224429	OSBPL8
ENSG00000091073	107.73691480135	1.16046034343061	0.679449075920834	1.70794307411174	0.0876469056682171	0.199017279270129	DTX2
ENSG00000091106	68.6817570588743	3.98889991208292	1.55286250220813	2.56873992797869	0.0102069027509736	0.0464295076963009	NLRC4
ENSG00000091127	474.201063640221	0.158182046105397	0.589870100698205	0.268164204149632	0.788572927122743	0.866742827679983	PUS7
ENSG00000091128	256.97400232443	4.92275355486593	1.62401461457688	3.03122491058893	0.00243563747027994	0.0190637953247233	LAMB4
ENSG00000091129	11402.113553398	-2.73075479749	1.05324187941913	-2.59271383985987	0.00952219638991047	0.0441996631081837	NRCAM
ENSG00000091136	1449.28236545529	-0.0114379899221652	1.52201881009201	-0.00751501219717104	0.994003944231968	0.996541409847652	LAMB1
ENSG00000091137	185.344937406676	0.607545302244639	1.77301569960683	0.342662110876606	0.731852669947853	0.825459875741882	SLC26A4
ENSG00000091138	1276.8989107566	-0.199242930170768	1.00759217149848	-0.197741641714479	0.843247207573656	0.903543763037125	SLC26A3
ENSG00000091140	645.449501018476	-1.33250167767465	0.715426767779104	-1.86252700861492	0.0625288420800672	0.157293121385875	DLD
ENSG00000091157	2807.93798240782	-1.11746237331344	0.420433254212958	-2.65788293888718	0.00786332005932306	0.0389287994988608	WDR7
ENSG00000091164	559.865396472454	-1.53253097501836	0.586727256909868	-2.61199894323946	0.009001453237543	0.0425465260569489	TXNL1
ENSG00000091181	158.497561932304	6.63490124674813	1.54415762160258	4.29677719031182	1.73299227535251e-05	0.00196904105835245	IL5RA
ENSG00000091262	119.103468947671	5.13930086763807	1.51739360782277	3.3869266623656	0.000706802789320422	0.00989571758995058	ABCC6
ENSG00000091317	283.008832445616	-0.626703995101644	0.750346116577419	-0.835219882206162	0.403593917177215	0.56073089312736	CMTM6
ENSG00000091409	849.785644304548	0.588987405750545	0.838662786750059	0.702293478446752	0.482496159481551	0.629180103538844	ITGA6
ENSG00000091428	2354.88593788591	-0.857591223175724	0.928604801167957	-0.92352658751827	0.355732851396384	0.516007269502373	RAPGEF4
ENSG00000091436	870.987535140758	2.82153579863083	0.522614952159891	5.39888073804592	6.70579307831212e-08	7.32033440318391e-05	MAP3K20
ENSG00000091482	53.2171728767423	6.4232713418841	2.27262662298757	2.82636455848613	0.00470796491150386	0.0280147345692506	SMPX
ENSG00000091483	259.469027343514	-0.903277543029346	0.972789270154175	-0.92854390024901	0.353125506717008	0.51319715745316	FH
ENSG00000091490	1280.82847935056	1.13153439898803	0.74026458958304	1.52855399935498	0.126375047172195	0.254857577576928	SEL1L3
ENSG00000091513	930.796848551115	-2.34532685088411	1.45151461389926	-1.61577901347047	0.106142100544977	0.226374354264318	TF
ENSG00000091527	669.615942069525	-1.80938276534647	1.16799778503034	-1.54913201766001	0.121349987568964	0.248455088409763	CDV3
ENSG00000091536	94.5161639349194	3.14458500768084	1.40938145234874	2.23118092155987	0.0256691472016646	0.0844167135787568	MYO15A
ENSG00000091542	543.176694222425	-0.985063510269521	0.710258482585622	-1.3869084768738	0.165469672673101	0.304480099769269	ALKBH5
ENSG00000091583	53.8898936216866	6.31521286047419	2.15083472474853	2.93616835724676	0.0033229392332963	0.0226857247954223	APOH
ENSG00000091592	687.739062430374	-0.639834571547596	0.739418472130728	-0.865321324342671	0.386862449803163	0.546107488530248	NLRP1
ENSG00000091622	506.587185706614	1.2973273099545	1.12115455489983	1.15713511958252	0.247217160171182	0.401492472722836	PITPNM3
ENSG00000091640	199.854684105221	-1.24190794130484	0.947478433212539	-1.31075061739823	0.189942031415531	0.334196483250385	SPAG7
ENSG00000091651	53.9505944794354	-0.224718334642486	0.992633903030754	-0.226385915246665	0.82090128160083	0.888858393665492	ORC6
ENSG00000091656	1759.98332145932	0.481991406547688	1.73542515132	0.277736787542277	0.781214418766976	0.860942920788866	ZFHX4
ENSG00000091664	91.4765155981161	-0.425686311454475	2.25506916898414	-0.188768627281724	0.850274161539409	0.908331760183337	SLC17A6
ENSG00000091732	168.051285000279	1.00233566916155	0.511891737708246	1.95810089385118	0.0502181749049163	0.134672758249094	ZC3HC1
ENSG00000091831	963.621839839532	2.37642871869288	1.43746494726939	1.65320811697506	0.0982885150922194	0.215497539056429	ESR1
ENSG00000091844	860.827258345826	-1.76907872626838	1.04152183507896	-1.69855174100527	0.0894036758897392	0.20176596923209	RGS17
ENSG00000091879	260.474096015594	1.79765421585453	1.01516163754354	1.7708058986591	0.0765929847119029	0.180765388137119	ANGPT2
ENSG00000091947	123.646139680029	1.42643406939019	0.620073820219668	2.3004262119708	0.0214240852303781	0.0751023323409032	TMEM101
ENSG00000091972	413.618170594276	-2.70594569949589	0.746556193336138	-3.62457069360555	0.00028944184282439	0.00674329908822247	CD200
ENSG00000091986	677.609246897165	0.125642798861085	1.03786842663997	0.121058503791126	0.903644696555228	0.941478671909792	CCDC80
ENSG00000092010	271.413037415402	-0.790531387613082	1.42000694798664	-0.556709520847021	0.577725910878307	0.709135748161655	PSME1
ENSG00000092020	319.470540729637	-0.429639557818285	0.406979874091751	-1.0556776518178	0.291115510706381	0.450630859038644	PPP2R3C
ENSG00000092051	361.91473496168	-2.69974626628149	1.52167942028091	-1.7741885907763	0.0760319607692973	0.179954780445038	JPH4
ENSG00000092054	87.3729105093252	-0.586742347527868	1.06053724477149	-0.553250110187591	0.580092158099984	0.711110660818636	MYH7
ENSG00000092068	289.021210318908	-0.363854222877742	0.813254560596384	-0.447405081394093	0.654582607585521	0.768791602332083	SLC7A8
ENSG00000092094	314.728569519425	-1.09611337780668	0.704841620800454	-1.55512010848888	0.119917466711482	0.246278011135837	OSGEP
ENSG00000092096	895.916002114709	-5.21634076489199	1.16810964027764	-4.46562598666007	7.98349746402272e-06	0.00136438631453327	SLC22A17
ENSG00000092098	103.702344004123	-0.352658068273671	0.870747838813764	-0.405005964475437	0.685473126706407	0.790780460766257	RNF31
ENSG00000092108	1388.73378664571	-1.53536331402384	0.483137373837826	-3.17790218096274	0.00148344790287149	0.0144671852334606	SCFD1
ENSG00000092140	539.155564547256	-1.07879883334566	0.557225356085577	-1.93601892226165	0.0528653834854199	0.139700834513431	G2E3
ENSG00000092148	2239.58641674885	-1.90403037243666	0.693142342627939	-2.74695434882513	0.00601515063900625	0.0325025607692737	HECTD1
ENSG00000092199	3056.79634364124	-0.836029615116507	0.747229714268927	-1.11883882446305	0.263208905237214	0.420011269874199	HNRNPC
ENSG00000092200	231.779213825903	5.60149967670406	1.74938122722807	3.20198913165413	0.00136482147306481	0.0138010480398569	RPGRIP1
ENSG00000092201	819.302171639609	-1.51039996605287	0.931346492615999	-1.62173796543798	0.104859466075037	0.224770928613551	SUPT16H
ENSG00000092203	357.923354760495	-1.48780788529936	0.803138084888862	-1.85249325526038	0.0639550251955678	0.159869493856746	TOX4
ENSG00000092208	73.2644572626758	-1.22385972530455	0.461988352690715	-2.64911381028664	0.00807031490859388	0.0396592305120753	GEMIN2
ENSG00000092295	32.6586255500694	3.76025866648911	1.14315496678591	3.28936913694339	0.00100412237707495	0.0117978674065528	TGM1
ENSG00000092330	113.572996276364	-1.90851044226519	1.04482702748204	-1.82662813275855	0.0677557005049949	0.166265590452449	TINF2
ENSG00000092345	125.873255586974	7.52187908826754	2.25483825954597	3.33588409564336	0.000850286054888937	0.0109142019493948	DAZL
ENSG00000092377	153.403334784062	-0.715159019099429	1.58342159306251	-0.451654203929499	0.651518114717565	0.766847463956089	TBL1Y
ENSG00000092421	1775.01224450964	-0.692687777592039	0.698966082394656	-0.991017726094653	0.32167692474853	0.482597575968504	SEMA6A
ENSG00000092439	1308.63530910478	-0.617496891823099	0.483979318287901	-1.27587454358075	0.201999871153742	0.348910402237573	TRPM7
ENSG00000092445	557.784108489876	-3.2732317423648	0.768245943196905	-4.2606560716011	2.03827687896904e-05	0.00210715808623868	TYRO3
ENSG00000092470	142.846708841945	2.07089550150866	0.868718265040121	2.38385168684467	0.0171325055589392	0.064863252005365	WDR76
ENSG00000092529	353.807415365481	1.02708338536442	0.726654042215862	1.41344205866168	0.157525786491138	0.294904286983761	CAPN3
ENSG00000092531	468.240663533432	0.360286617580881	0.507780053979293	0.70953282776163	0.477993887335481	0.625636786898564	SNAP23
ENSG00000092607	293.012654163925	5.14967715883443	1.6296296357756	3.16002915373069	0.0015775335299846	0.015034494927702	TBX15
ENSG00000092621	503.107387221244	2.19282516542015	0.733733124988419	2.98858684546205	0.00280270836707913	0.0206443670028794	PHGDH
ENSG00000092758	1729.06006666591	0.528466103913714	1.52736139588635	0.34599938517304	0.729343176796044	0.823482803874714	COL9A3
ENSG00000092820	1963.44826748585	0.146383057658289	1.34143261769097	0.109124420956947	0.91310380543106	0.947873254457897	EZR
ENSG00000092841	908.058136670991	-1.74477538350284	1.41642666530023	-1.23181483817449	0.218018259214008	0.367372847317998	MYL6
ENSG00000092847	918.991928077596	-0.531679154106597	0.408860823455426	-1.30039153571426	0.193466809472771	0.338354207805094	AGO1
ENSG00000092850	93.0705312916732	2.48640565070179	1.23943259556402	2.006083799636	0.0448473080003788	0.124416082927265	TEKT2
ENSG00000092853	226.565549032794	2.72299640989918	1.25803883653028	2.16447722505079	0.0304277426599265	0.0946384824513407	CLSPN
ENSG00000092871	100.198513324632	-0.390820964471316	0.777681634759444	-0.502546218147747	0.615283349914516	0.738747279386999	RFFL
ENSG00000092929	88.7200213438327	2.50002844655357	1.02702572802929	2.43424130313732	0.0149230429150387	0.0593563386112879	UNC13D
ENSG00000092931	400.344117379105	0.906682703844558	0.495366401062575	1.83032741401051	0.0672009944608934	0.16533764945525	MFSD11
ENSG00000092964	5577.17290886516	-2.75576882652741	0.820519299667221	-3.35856673651073	0.000783478005192703	0.0104458682587878	DPYSL2
ENSG00000092969	1769.52529700306	0.42632440211497	0.938689906426821	0.454169581664939	0.64970677484632	0.765717907047022	TGFB2
ENSG00000092978	1631.75867230713	-0.158936689529498	0.449778002312972	-0.35336696928745	0.723813345254083	0.819366226870064	GPATCH2
ENSG00000093000	341.034961608506	-1.11665530864421	0.668355064374892	-1.670751623149	0.0947707475639623	0.210162390227901	NUP50
ENSG00000093009	84.247485270666	5.20706846014148	1.46752506581096	3.54819728906235	0.000387877567903295	0.00764459383578624	CDC45
ENSG00000093010	600.578582958609	-0.334858751574731	0.840535127826263	-0.398387575354192	0.690344515036084	0.794459025345383	COMT
ENSG00000093072	210.010325182111	0.624834013818182	0.698555414504385	0.894465923310455	0.371072654369419	0.530995185087899	ADA2
ENSG00000093144	598.646979354719	-0.457003772850447	0.578319163365774	-0.790227614438226	0.429394851726531	0.584636300951603	ECHDC1
ENSG00000093167	1584.34255125619	-0.76441658674701	0.430939105996273	-1.77383898585806	0.0760897874289844	0.180029830005031	LRRFIP2
ENSG00000093183	410.848543438692	-0.68607297232809	0.433902540537712	-1.58116836900258	0.113839545633946	0.23781068432815	SEC22C
ENSG00000093217	452.068679216598	0.277600251954944	0.578442487786145	0.479909857620236	0.631291491515472	0.751377857951549	XYLB
ENSG00000094631	444.447565821581	-0.190811274079389	0.863707845392863	-0.220921084713081	0.825153879782303	0.891549040180691	HDAC6
ENSG00000094755	83.5330632461848	8.01660253969283	2.31831456076086	3.45794426493263	0.000544313978263515	0.00883418768470493	GABRP
ENSG00000094804	67.2135314033491	0.702831051812446	1.09071932282911	0.644373888957465	0.519333012218027	0.660554026304379	CDC6
ENSG00000094841	204.805200440743	-0.501927484898659	0.510559620418988	-0.983092796266879	0.325561769418044	0.486296722753231	UPRT
ENSG00000094880	155.651365328516	-0.590481402811754	0.611469668597608	-0.96567570418662	0.334206480531749	0.494459169415185	CDC23
ENSG00000094914	158.77533755433	0.550323287382605	0.762207855088522	0.722012091201409	0.470287043699495	0.619628275034205	AAAS
ENSG00000094916	2392.52272090977	-1.52372788154789	1.06133866413939	-1.4356660442437	0.151097391821662	0.287525808915077	CBX5
ENSG00000094963	88.0676058388793	4.14933139310313	1.53123593763785	2.70979232599783	0.00673253480191513	0.0350597046509199	FMO2
ENSG00000094975	1296.22101963995	-0.409021357473059	0.601916470943494	-0.679531757673825	0.496800992501454	0.641439383867084	SUCO
ENSG00000095002	793.757102568544	0.255464593316543	0.499575606046767	0.511363225554749	0.609096740330902	0.734028980882814	MSH2
ENSG00000095015	1126.70278412325	0.605689459523872	0.61136790709836	0.990711897846521	0.321826279711301	0.4827251916547	MAP3K1
ENSG00000095059	166.737245872089	0.115194798148842	0.903753098151543	0.127462686860439	0.898574203824095	0.938844783795395	DHPS
ENSG00000095066	453.224596985029	1.24018227577856	0.613943555770629	2.02002653846878	0.0433806348492559	0.121521017075015	HOOK2
ENSG00000095110	74.8387691158641	5.88180705484734	2.06384580647159	2.84992562739125	0.00437294530935284	0.0267935483207219	NXPE1
ENSG00000095139	736.348803913082	-1.62502421967676	0.978415206810682	-1.66087383798318	0.09673878761519	0.213223341408497	ARCN1
ENSG00000095203	974.311148308661	-0.791678224055052	0.988600554493477	-0.800806979580018	0.423243397771307	0.578890814373494	EPB41L4B
ENSG00000095209	362.21124069385	0.530742378506326	0.528917903558064	1.00344944827163	0.315644055997711	0.476731945274946	TMEM38B
ENSG00000095261	263.429024417085	-0.188722242440476	0.660546864064606	-0.28570606070127	0.775103262345558	0.856581891943341	PSMD5
ENSG00000095303	140.823476003736	0.767046504438219	0.911910779764334	0.841142051897278	0.400268359343614	0.557984994126101	PTGS1
ENSG00000095319	534.380272319563	0.665191689613355	0.600429988935617	1.10785887092772	0.267922770522991	0.425335000979894	NUP188
ENSG00000095321	204.119952488791	-1.21004882942726	0.90447070006307	-1.33785298887281	0.180944364472631	0.324157369221999	CRAT
ENSG00000095370	126.916463777786	0.838210347047243	0.94294333149722	0.888929715125425	0.374040854369783	0.533759879171689	SH2D3C
ENSG00000095380	131.620087941043	-0.399640834815169	0.69380298086367	-0.576014871423127	0.564605129731756	0.698293629050418	NANS
ENSG00000095383	210.889944377967	1.98495908023454	0.772409241204614	2.56982823915841	0.0101748949078609	0.0463042807657692	TBC1D2
ENSG00000095397	1132.37722287007	1.45159081077857	0.62385028855156	2.32682558206206	0.0199745502607001	0.0717032927252654	WHRN
ENSG00000095464	74.4922574385458	5.32163520466299	2.21241641033542	2.40534972521569	0.0161569954640426	0.0624155630862949	PDE6C
ENSG00000095485	334.950909587914	-1.02854477113483	0.39281791399136	-2.61837542153806	0.00883495449228124	0.0420479576657555	CWF19L1
ENSG00000095539	127.165891052643	0.765302927590108	0.72562243793104	1.05468476108899	0.291569523591656	0.451072991276706	SEMA4G
ENSG00000095564	1287.32306224167	-1.3817274355383	0.545763179120365	-2.53173443793938	0.0113499915537744	0.049715415238403	BTAF1
ENSG00000095574	290.179476077923	-1.77341821119222	0.588051758640134	-3.01575190471879	0.00256342909598961	0.0196077299861697	IKZF5
ENSG00000095585	285.787291515585	1.51211097024617	1.36530844845175	1.10752333801266	0.268067727779465	0.425451132716054	BLNK
ENSG00000095587	271.980535049866	3.42232688745702	1.65916423717842	2.06268120465098	0.0391429268043764	0.11282918642148	TLL2
ENSG00000095627	49.6472256248929	3.10965594243902	2.01569526917995	1.54272125850855	0.122898421632282	0.250287222861331	TDRD1
ENSG00000095637	8421.41507999211	-1.65387207629324	0.981872221068067	-1.68440662726376	0.0921031108941204	0.205902727586975	SORBS1
ENSG00000095713	478.341429994522	0.549499998809791	1.45721650045944	0.377088784430138	0.706107625768263	0.80596122941226	CRTAC1
ENSG00000095739	174.059588991738	-0.0990356668022078	1.25568190881039	-0.0788700275980186	0.937136003467328	0.962646436625149	BAMBI
ENSG00000095777	1242.59247502332	7.67291500443797	1.5230901750046	5.03772864559041	4.7108865456148e-07	0.000256359007570443	MYO3A
ENSG00000095787	2121.76839190469	-0.685098049699243	0.638686891281304	-1.07266652729451	0.283420763860261	0.442495883417617	WAC
ENSG00000095794	753.830529079523	-0.0455505123492504	0.670046201651295	-0.0679811515041701	0.945800638489557	0.967609101460345	CREM
ENSG00000095906	72.7540132468308	0.308250788400274	0.861365077966066	0.357863113197187	0.720445756438595	0.81688488414966	NUBP2
ENSG00000095951	1082.18019216212	-0.473477806527063	0.571650785435967	-0.828264070635305	0.407520965872943	0.564026909396064	HIVEP1
ENSG00000095970	55.2719792872542	1.09853620313349	1.07590210032235	1.02103732561202	0.307236754915147	0.467811564309721	TREM2
ENSG00000096060	2504.28247351538	-0.345964769985557	1.27557485803707	-0.271222631745775	0.786219807510144	0.864984007209101	FKBP5
ENSG00000096063	742.520016436103	-0.969996111435052	0.635645571174394	-1.52600152572907	0.127009484523047	0.255737987385792	SRPK1
ENSG00000096070	476.901929016739	-1.12641901579613	0.516257648865225	-2.18189312695336	0.0291174212201592	0.0919125558558497	BRPF3
ENSG00000096080	196.615075015906	-0.805108203623573	0.558652969341141	-1.44115980368473	0.14953954142094	0.285982444931437	MRPS18A
ENSG00000096088	33.4089113971068	3.8708017645314	2.19440268408621	1.76394323275414	0.0777415371143527	0.182683777953148	PGC
ENSG00000096092	141.994029101846	-1.77233293641571	0.576336590065283	-3.0751699041266	0.0021038266789846	0.0177214056256071	TMEM14A
ENSG00000096093	781.852818656693	1.75167148909334	0.51309546550401	3.41392899929975	0.000640332604641081	0.00954683270906009	EFHC1
ENSG00000096384	5571.62091804294	-3.26556156542994	1.52201475159163	-2.14555184962235	0.0319087505130353	0.0979283247045201	HSP90AB1
ENSG00000096401	709.771739605621	-1.07413235395107	0.719822452838864	-1.49221846264292	0.135641883826152	0.268081670232343	CDC5L
ENSG00000096433	301.349942172596	3.8589864515216	1.33637895590041	2.88764383372194	0.00388139100563737	0.0249419778140383	ITPR3
ENSG00000096654	157.081501742628	-1.73979796239695	0.656169541294551	-2.65144578177848	0.00801479798875205	0.0395084642692261	ZNF184
ENSG00000096696	850.018930985182	3.25204939875066	1.60754960883544	2.0229854064078	0.0430746521395596	0.121041001711367	DSP
ENSG00000096717	368.185988724911	-0.845120371352749	0.569851473386876	-1.48305376193876	0.138060127484573	0.271124917023123	SIRT1
ENSG00000096746	999.80603563315	-1.00978308183576	0.957868857013804	-1.05419763304947	0.291792443495815	0.451239600587045	HNRNPH3
ENSG00000096872	730.671480963702	0.830106987615256	0.745674479263462	1.11322971443946	0.265609783923925	0.422796145159175	IFT74
ENSG00000096968	1484.7896212088	-0.374341572711225	0.571379675166935	-0.655153812746065	0.512368728132883	0.655121061587825	JAK2
ENSG00000096996	53.2584638556194	3.32866126010405	1.68957969050034	1.97011202183564	0.0488255334257452	0.1322943226038	IL12RB1
ENSG00000097007	1638.13973683362	1.20890141991896	0.433568059466218	2.78826217366493	0.00529916398756575	0.030154488744874	ABL1
ENSG00000097021	522.546846743775	-0.657569730944479	0.754532078115845	-0.871493406332713	0.383484804537949	0.542576401075785	ACOT7
ENSG00000097033	966.846069422352	-1.77300471629018	0.862224651289168	-2.05631410983118	0.0397522491281675	0.114155917195025	SH3GLB1
ENSG00000097046	248.064266480204	-0.456096707454262	0.633537948778713	-0.719920106338525	0.471574187702064	0.620454452344021	CDC7
ENSG00000097096	125.326474268537	0.4825955458815	1.00653976557609	0.479459989944153	0.631611425064258	0.751544545653017	SYDE2
ENSG00000099139	2475.88727110568	0.929518857139019	0.548289432928316	1.69530689689682	0.0900172171419308	0.202634918855113	PCSK5
ENSG00000099194	1586.65612320455	-3.8952380768938	1.1094658406578	-3.51091303053037	0.000446570472393894	0.00796775737587	SCD
ENSG00000099203	52.7064465031685	-1.9518992008684	1.1474029997685	-1.70114528309775	0.0889157095055569	0.200993436474138	TMED1
ENSG00000099204	3297.05016825646	-1.17637504846125	0.760355633044811	-1.54713794090077	0.121829986735068	0.249141121322257	ABLIM1
ENSG00000099219	403.441538437413	-0.0553018564980168	0.475980321432366	-0.116185174066854	0.907505786553044	0.944387410754532	ERMP1
ENSG00000099246	649.280306459265	-1.54288416711745	0.63411312403839	-2.43313709908966	0.0149686319565168	0.0594690375079369	RAB18
ENSG00000099250	1346.9954162107	0.886166751856587	1.00638812219415	0.880541743601414	0.378565901864949	0.537762348416468	NRP1
ENSG00000099256	855.142850142358	0.40995686319712	0.796057464736358	0.51498400725743	0.606564195631828	0.732061456838483	PRTFDC1
ENSG00000099260	476.234280229583	0.386123405136868	0.997268337791266	0.387181052987251	0.698622175916945	0.801087278240351	PALMD
ENSG00000099282	242.460684483053	1.90190128309766	1.22847021707706	1.54818672578234	0.121577346399273	0.24877280290823	TSPAN15
ENSG00000099284	419.472060649319	1.03381941115844	0.59083276528492	1.74976655307851	0.0801586043056547	0.186813904929182	MACROH2A2
ENSG00000099290	309.306747795966	-1.18225996326495	0.6110313349117	-1.93485979476944	0.053007503075245	0.139921133021827	WASHC2A
ENSG00000099308	497.230082998727	-2.37432415156442	0.720315921339237	-3.29622611582705	0.000979931101537183	0.0116997663098657	MAST3
ENSG00000099326	321.430606247537	1.64342547454099	0.60324677523028	2.72430047208067	0.00644378527509664	0.0340186458268377	MZF1
ENSG00000099330	25.2460044261756	-0.788500729996515	1.06108936887838	-0.743104919456494	0.457418161490357	0.609002298081428	OCEL1
ENSG00000099331	1840.27218838944	0.987882669826436	0.684547118743513	1.4431185856712	0.148987068613355	0.285519942677136	MYO9B
ENSG00000099337	64.1893382539515	1.0117201617106	1.34134968807958	0.754255337516857	0.450695915021374	0.603466771997345	KCNK6
ENSG00000099338	168.442552096735	0.771308659208315	0.618286195682036	1.24749454960333	0.212216217492824	0.360648198862557	CATSPERG
ENSG00000099341	200.886590061214	-1.9791632975856	1.06599749237303	-1.85663035020821	0.0633637628831284	0.158920467272312	PSMD8
ENSG00000099364	333.118380217337	0.715108019861422	0.669993926464542	1.06733507814756	0.285820553410867	0.44546331931007	FBXL19
ENSG00000099365	355.681177144195	-3.8273844118453	1.11071913562729	-3.44586159459993	0.000569241827659353	0.0090271102409262	STX1B
ENSG00000099377	29.0729700983849	1.4249412938246	1.45237320249036	0.981112355544205	0.326537338127682	0.48722603471696	HSD3B7
ENSG00000099381	436.676149030837	0.34624738764143	0.600035517092884	0.577044821144866	0.563909177829352	0.69779513969143	SETD1A
ENSG00000099385	500.904648896361	1.15360776873205	0.550312050114034	2.09627931733096	0.0360574203699914	0.106503556039288	BCL7C
ENSG00000099622	1200.53102413971	-1.54736731793703	0.791603021409067	-1.95472639200226	0.0506153732675622	0.135491948711964	CIRBP
ENSG00000099624	142.283570749734	-2.51592857355998	1.2732411796793	-1.97600314356286	0.0481544211674623	0.130966778691975	ATP5F1D
ENSG00000099625	194.104650325584	-1.11775714058828	1.05962939354214	-1.05485667668375	0.291490878781477	0.451043092062419	CBARP
ENSG00000099715	377.694725390828	-2.7982570021938	1.68750679981825	-1.6582196898378	0.0972731319561537	0.213945021880589	PCDH11Y
ENSG00000099783	1740.31798762711	-0.324933622704736	0.787614696146052	-0.412554037265554	0.679933382117126	0.786812669770568	HNRNPM
ENSG00000099785	127.568150463138	-0.507629829715927	0.745694834155135	-0.680747413640148	0.496031329478648	0.640856484453292	MARCHF2
ENSG00000099795	181.445778704107	-1.37927933310152	0.983510999222166	-1.40240356660206	0.160794768923558	0.29893688991911	NDUFB7
ENSG00000099797	257.125567161288	-0.085407158618251	0.521793770436126	-0.163679912366271	0.869983131867428	0.921175469495851	TECR
ENSG00000099800	76.8036945455688	-0.803198793930108	1.21668676831991	-0.660152485293501	0.509155980244331	0.652344269855795	TIMM13
ENSG00000099804	223.82379713513	-0.898347906696003	0.915377781366975	-0.981395796339365	0.326397598326215	0.487087821013769	CDC34
ENSG00000099812	26.2528529692141	4.95646012302304	1.85196307430993	2.67632772584837	0.00744338211949022	0.0375052872438934	MISP
ENSG00000099814	378.107847267222	-1.15071018064254	0.788799277914012	-1.45881241636732	0.144616744241286	0.279784308502247	CEP170B
ENSG00000099817	180.160374781237	-1.39952631784612	1.04099972244042	-1.3444060432266	0.178817120693407	0.321516323695241	POLR2E
ENSG00000099821	205.270587306252	0.257361293613339	0.88598323733197	0.290480996444528	0.771448286982619	0.854003165230919	POLRMT
[truncated: 18,680 more rows]
