# Supplementary material for: Associations in cell type-specific hydroxymethylation and transcriptional alterations of pediatric central nervous system tumors
Source: Nat Commun. 2024 Apr 30;15:3635. doi: 10.1038/s41467-024-47943-9 (PMC11061294; doi:10.1038/s41467-024-47943-9)
Supplement: Supplementary file 4 — Supplementary Data 1–21 [file 41467_2024_47943_MOESM4_ESM.zip › SupplementaryData_03302024/SD10. ATC_TumorVsNT_DE_AdjCellType_incpurity_121822.csv]

	baseMean	log2FoldChange	lfcSE	stat	pvalue	padj	gene
ENSG00000000419	282.806975639791	-1.04681575774595	0.541056421149116	-1.93476265473882	0.0530194278120159	0.128397792215093	DPM1
ENSG00000000457	399.577520234037	-0.30474275759834	0.482714353318622	-0.631310744135239	0.527837363196635	0.660843302872386	SCYL3
ENSG00000000460	521.497033958353	2.02386384789011	1.04358370784779	1.93934021072826	0.0524599256277991	0.12748276130008	C1orf112
ENSG00000000938	90.892387241792	4.28271360902768	1.21647657254732	3.52058864566508	0.000430590038713658	0.00583163391374804	FGR
ENSG00000000971	296.622308264814	4.7985488466401	1.69159417379626	2.8367021599934	0.00455821113268164	0.0230922725194111	CFH
ENSG00000001036	149.186980823608	0.0719177772301248	0.837613987519928	0.0858602868405582	0.931577481393836	0.958126466614102	FUCA2
ENSG00000001084	613.097834435269	-1.17309761576839	0.770370637958593	-1.52277041461106	0.127816154219663	0.243223544042368	GCLC
ENSG00000001167	343.404053784232	-0.229461563759276	0.561688608281798	-0.408520949821641	0.682891253152638	0.785837964604529	NFYA
ENSG00000001460	263.434896952713	1.44736363562836	0.72649178903583	1.99226427259314	0.0463420695190957	0.116909559056408	STPG1
ENSG00000001461	580.719612943183	-1.23414642507851	0.42420709934018	-2.90930167599298	0.00362237132870398	0.0198114299672757	NIPAL3
ENSG00000001497	550.909240072706	-0.151880214096586	0.786555186523197	-0.193095432715841	0.846884229511611	0.904521681608491	LAS1L
ENSG00000001561	193.294016032437	-1.86200213037844	0.781505248554313	-2.38258429335301	0.0171915956158267	0.0573950606618794	ENPP4
ENSG00000001617	91.031815591551	1.06592500720306	1.37335467057608	0.776146926966751	0.437662238567841	0.581804856989106	SEMA3F
ENSG00000001626	453.637448396051	6.71379320354104	1.96436950197277	3.41778529792819	0.000631328880136573	0.00698515244106163	CFTR
ENSG00000001629	2185.67722083105	-1.41623982193334	0.615682543046389	-2.30027607235021	0.0214325843843671	0.0672030951454627	ANKIB1
ENSG00000001631	872.836641094653	-0.932902494751522	0.699800838764484	-1.33309713717775	0.182499928750389	0.315202207185274	KRIT1
ENSG00000002016	414.373546849959	0.650213022631441	0.549983957081651	1.18223998038348	0.237110493046187	0.380211529598488	RAD52
ENSG00000002330	125.356519538883	0.687408005087822	0.669824853174058	1.02625037251222	0.304773583188664	0.452289244043223	BAD
ENSG00000002549	476.628691357238	-0.188598345595594	0.848496691971785	-0.22227351901316	0.824100965268169	0.889714099445571	LAP3
ENSG00000002586	967.25650851081	1.77126596359099	1.02897828733562	1.72138322585738	0.0851813060866166	0.181631700202634	CD99
ENSG00000002587	305.044504700079	0.832586180037582	1.22224872117045	0.681192105679015	0.495749942539084	0.633754516676911	HS3ST1
ENSG00000002726	61.724262164852	11.6264401346409	3.2861545432591	3.53800771740645	0.000403158274782001	0.00568296521078187	AOC1
ENSG00000002745	49.7481499033904	1.61364743070033	2.29321248209565	0.703662413883994	0.481643032607455	0.620825049634704	WNT16
ENSG00000002746	2922.77271791502	0.23295628457285	1.3920672801624	0.167345564321915	0.86709815443946	0.91801775218378	HECW1
ENSG00000002822	1761.05621017661	2.1997518803364	0.896872842671601	2.45269092303407	0.0141792111657383	0.0498744527464369	MAD1L1
ENSG00000002834	666.855224252277	-1.06870177914766	0.941991941543355	-1.13451265559311	0.25657956817904	0.402239105374257	LASP1
ENSG00000002919	94.2188023345121	-0.392478000891047	0.561150917929306	-0.699416125592958	0.48429201311115	0.623192450357154	SNX11
ENSG00000002933	49.6210600496675	2.36702094897437	1.69617646796534	1.39550394294395	0.16286392660968	0.290086755094528	TMEM176A
ENSG00000003056	299.759682634035	-1.82279708385067	1.07155451999736	-1.70107731322449	0.0889284703746986	0.187342281874327	M6PR
ENSG00000003096	879.447958584549	0.0210589221045652	0.74338300233722	0.0283284955915797	0.977400153520389	0.985886433571442	KLHL13
ENSG00000003137	71.2587283539515	-2.39696078715292	1.40502979923222	-1.7059857296	0.0880107365724526	0.185939315649954	CYP26B1
ENSG00000003147	1112.41993691562	-0.0919129328731173	0.952147142544396	-0.0965322782227765	0.923097839308103	0.952912351190708	ICA1
ENSG00000003249	83.076652627357	-0.810372255703333	0.962835991708277	-0.84165139513071	0.399983112039064	0.545525047741447	DBNDD1
ENSG00000003393	900.272670049041	-1.26561300877378	0.581155356392462	-2.17775332336281	0.0294244066552161	0.0840098902176453	ALS2
ENSG00000003400	132.922465252155	2.91540038227028	1.02635205464197	2.84054615478631	0.00450363553495822	0.0229318565762329	CASP10
ENSG00000003402	1182.85530257088	0.137815474607777	0.635915536868889	0.216719778991957	0.828426732905969	0.892783785429543	CFLAR
ENSG00000003436	256.863308204388	4.51989893108824	1.74290020384356	2.59332055910066	0.00950541273006199	0.0380271677007065	TFPI
ENSG00000003509	295.261173521975	-0.787506899193876	0.37201412367443	-2.11687365903093	0.0342705717720782	0.093840195137024	NDUFAF7
ENSG00000003756	1305.61902910306	-0.618148439840097	0.880455964101977	-0.702077633684473	0.482630749845577	0.621826870782348	RBM5
ENSG00000003987	713.07030087451	-0.732494993728182	1.5904138723321	-0.460568790596682	0.645108007082705	0.756375147613725	MTMR7
ENSG00000003989	337.752276010806	-0.115629491301888	1.28410353967635	-0.0900468597189843	0.928249977379688	0.9560831440073	SLC7A2
ENSG00000004059	92.7324677234808	-1.87001153328862	1.19882344903249	-1.55987233549512	0.118790053179023	0.231000518120089	ARF5
ENSG00000004139	578.964112273628	-0.701677749157122	0.480625933031262	-1.45992486242202	0.144310725356359	0.265285935607089	SARM1
ENSG00000004142	186.054614686567	-1.05326262098543	0.941282283703751	-1.11896573346846	0.263154757952448	0.409402440543083	POLDIP2
ENSG00000004399	577.130855801697	-1.4478822077192	0.946545082410693	-1.52964949543838	0.126103511038078	0.240895566259254	PLXND1
ENSG00000004455	509.836236380997	0.658211030191249	0.412982978657725	1.59379699456516	0.11098151092716	0.220375135823194	AK2
ENSG00000004468	284.38271576908	2.15837398933701	1.55688886103442	1.38633787122284	0.165643757917352	0.293583404286361	CD38
ENSG00000004478	359.371032267215	-1.15996241576132	1.09951676971658	-1.05497473772985	0.291436878627216	0.43839551997761	FKBP4
ENSG00000004487	1300.05532621966	-2.12405426096414	0.768134441336116	-2.76521159143639	0.00568858834628609	0.0266020620562755	KDM1A
ENSG00000004534	2737.93814242409	0.899291161218811	0.653817651836511	1.37544643937463	0.168993080021777	0.298225627391221	RBM6
ENSG00000004660	215.941183358974	-0.135686141614917	0.785987154462429	-0.172631500202721	0.862941090038431	0.915303590526504	CAMKK1
ENSG00000004700	299.601617149492	-0.0214315530383655	0.655988244622459	-0.032670635814061	0.973937240611317	0.98416967350476	RECQL
ENSG00000004766	1193.99985192695	-1.21418778386581	0.469132493983957	-2.58815537068156	0.00964914470159647	0.0383868147911338	VPS50
ENSG00000004776	69.3264046831685	0.320715068528091	1.54423979595955	0.20768475813616	0.835475119439834	0.896889892275156	HSPB6
ENSG00000004777	327.779861281678	-0.984202856551968	0.797495026282837	-1.23411786169926	0.217158988633733	0.356512442518019	ARHGAP33
ENSG00000004779	166.873657220656	-0.567175025193843	0.641461715455416	-0.884191544917327	0.376592821794885	0.523979371367619	NDUFAB1
ENSG00000004799	380.807426407374	-0.266719231534399	1.23006868362082	-0.216832795669007	0.828338652679832	0.892751081397105	PDK4
ENSG00000004809	114.164673660941	6.57937304299215	1.97493829622578	3.33143220502924	0.000864003423467241	0.00831010548552515	SLC22A16
ENSG00000004838	103.179888165291	2.89583306597235	1.01427908084486	2.85506535692348	0.00430279733198136	0.0222277157202205	ZMYND10
ENSG00000004846	238.828812093007	8.98192273073555	2.10452059440593	4.26791866737279	1.97305233741241e-05	0.00165467863400163	ABCB5
ENSG00000004848	135.187701943135	1.26660984231816	2.02668341902916	0.624966795714398	0.531992851024573	0.664436804151546	ARX
ENSG00000004864	1488.27241582554	0.618549906183703	0.522367103245677	1.18412875225182	0.236362100094749	0.379158472411706	SLC25A13
ENSG00000004866	2832.32062439892	-0.915358896285859	0.589634824098699	-1.5524166125789	0.120562571015187	0.233634467812112	ST7
ENSG00000004897	1148.48594321967	-1.41429892497853	0.651195146999542	-2.1718511440005	0.0298668925679743	0.0848439240584018	CDC27
ENSG00000004939	31.2107251111481	5.52978713872573	2.33203961391764	2.37122350140362	0.0177293064792683	0.0586964273583689	SLC4A1
ENSG00000004948	223.626566795876	5.69151072973784	2.00482924820104	2.83890048733322	0.00452692722163358	0.0229892750530847	CALCR
ENSG00000004961	90.46498376179	-1.12469005927884	0.746483200671189	-1.50665153384242	0.131900000642922	0.248774180344307	HCCS
ENSG00000004975	202.151801207518	0.15566593297924	0.850349829391099	0.183061050404051	0.854750116563619	0.909535014393489	DVL2
ENSG00000005007	680.7905684321	-0.414561302925797	0.783356099797926	-0.529211814438844	0.596658521876196	0.718508076013781	UPF1
ENSG00000005020	1559.47375372768	2.05845004327436	0.824564202177638	2.4964096644483	0.0125457619058312	0.045941882495251	SKAP2
ENSG00000005022	202.6320670483	-2.20036079904106	1.42863178295484	-1.54018748938236	0.123514658532752	0.23722110372423	SLC25A5
ENSG00000005059	480.078702093981	3.21845562327554	0.999660671946478	3.21954810626766	0.00128392816179853	0.0104502216423402	MCUB
ENSG00000005075	65.8922076591755	-0.737962085490146	1.2340144011855	-0.598017401402442	0.549828322089218	0.679002679754132	POLR2J
ENSG00000005100	144.015224678458	-0.0405378712600331	0.381436160026928	-0.10627694882722	0.915362620168692	0.948098353241592	DHX33
ENSG00000005102	40.1248570734178	5.4705218405597	2.07345107037603	2.6383655340213	0.00833067312114381	0.0345475095253594	MEOX1
ENSG00000005108	2472.72328143344	-1.01000102107091	1.01307980462165	-0.996960966414789	0.318783456951476	0.466665942680135	THSD7A
ENSG00000005156	506.87552265162	-1.06129860395937	0.704125600351575	-1.50725751688258	0.131744662439854	0.248590290600388	LIG3
ENSG00000005175	486.670252460266	-0.963418179949981	0.642508217159064	-1.49946437138168	0.133753204945149	0.251466726526115	RPAP3
ENSG00000005187	334.183746710374	7.80772176870719	1.83254730518985	4.26058402235806	2.03893411442848e-05	0.00165983146331431	ACSM3
ENSG00000005189	139.929235524901	1.91031245543957	0.852901841819301	2.2397799626798	0.0251052113324931	0.0750326152832236	REXO5
ENSG00000005194	182.007226554005	-0.594778779148566	0.506472400713689	-1.17435575622767	0.24025255903154	0.383999278730346	CIAPIN1
ENSG00000005206	269.599451968486	0.28836810646756	0.794419308422812	0.362992318301109	0.716610622647387	0.812260633254883	SPPL2B
ENSG00000005238	122.18843920729	0.304007797795672	0.759437933607559	0.400306311210376	0.688930920058879	0.790676129198444	FAM214B
ENSG00000005243	44.6625603193396	2.22368894286607	0.928030684926252	2.39613730341554	0.0165688823773398	0.0558389697980784	COPZ2
ENSG00000005249	604.500680499033	-1.61535988956371	0.748209072970058	-2.15896859303169	0.0308526036030117	0.0869501390524076	PRKAR2B
ENSG00000005302	192.771827532397	-1.0593276865242	0.835818838991974	-1.26741302912218	0.205007643438902	0.342181267820323	MSL3
ENSG00000005339	2695.55436775592	-0.451375405565671	0.603993333294678	-0.747318522711992	0.454871314230397	0.597186458445203	CREBBP
ENSG00000005379	1114.93811499433	0.541453157001913	1.01658546279591	0.532619417469099	0.594297057972931	0.716670682401577	TSPOAP1
ENSG00000005381	17.5218120789034	3.33175914138156	2.06931679597065	1.61007688521599	0.107381072559561	0.215376643982461	MPO
ENSG00000005421	49.4999564216389	4.27557328420661	2.27425587065854	1.87998779704966	0.0601097410465832	0.140557394539661	PON1
ENSG00000005436	618.6804567169	-0.134799238591977	0.496067016427099	-0.271735943185384	0.785825062153164	0.863034492552195	GCFC2
ENSG00000005448	45.2060944683404	-0.689719004643407	1.25658606031268	-0.548883221314567	0.583085593485495	0.707067787936818	WDR54
ENSG00000005469	382.335531664913	0.641377850671499	0.504310087463686	1.27179262643181	0.203446809510447	0.340709149163147	CROT
ENSG00000005471	186.283531127652	5.09265565461557	1.65896862475888	3.0697721334879	0.00214222144372697	0.0142119359407	ABCB4
ENSG00000005483	2877.33031434788	-1.29823664836688	0.761711086870418	-1.70436884895669	0.0883121998182974	0.186385790982096	KMT2E
ENSG00000005486	337.599257813768	-1.65667056971291	0.518729811030067	-3.19370611537282	0.00140459027669678	0.0110437330020139	RHBDD2
ENSG00000005513	329.281384486492	-1.86239634481375	1.45770410723498	-1.2776230344486	0.201382374699644	0.338595505847137	SOX8
ENSG00000005700	925.540860560556	-1.4106261255143	0.684359328522639	-2.06123605936591	0.0392805249390214	0.103620611712466	IBTK
ENSG00000005801	387.22971547207	-1.38236682828619	0.496953184073873	-2.7816842161146	0.00540776302598517	0.0258185429934458	ZNF195
ENSG00000005810	5412.29114451922	-2.12884685527611	0.630766542392845	-3.37501549654206	0.000738115344226996	0.00756940364275143	MYCBP2
ENSG00000005812	534.70102961225	-1.27355470864959	0.851481525661063	-1.49569270767307	0.134733751502762	0.252644110203629	FBXL3
ENSG00000005844	140.230176161635	4.64961626925624	1.22850847357502	3.78476532255869	0.00015385369073629	0.00376185446102928	ITGAL
ENSG00000005882	231.063490400823	-0.547246911116787	0.77102668441909	-0.709763905939385	0.477850555233511	0.61736046680456	PDK2
ENSG00000005884	742.450634618194	0.933235118790253	1.27756527482033	0.730479402644609	0.46509719870599	0.606828022233183	ITGA3
ENSG00000005889	880.491728267831	-0.526651203166684	0.609699841861669	-0.863787665679226	0.387704544797957	0.534596404739411	ZFX
ENSG00000005893	833.704506550337	-2.16513720142113	0.964471942002306	-2.24489392291306	0.0247749431713637	0.0743565521986489	LAMP2
ENSG00000005961	62.0828695716645	2.21736629130428	1.33789482303073	1.65735471363982	0.0974477815225428	0.200171120900433	ITGA2B
ENSG00000005981	113.84600615963	7.52232003758479	2.07186087059434	3.6307071311342	0.000282645767194944	0.00489927227143692	ASB4
ENSG00000006007	188.772141379939	-0.709511682762575	0.571696099417069	-1.24106441077004	0.214581955457164	0.353291421727603	GDE1
ENSG00000006015	93.6803177971355	-0.0231929402599613	1.1683181526709	-0.0198515620141139	0.984161785433799	0.990387929387587	REX1BD
ENSG00000006016	307.637788618958	2.65455928628281	1.53619277328909	1.72801183057203	0.0839861033653802	0.179750427602225	CRLF1
ENSG00000006025	148.544742022322	0.918525768587815	0.595324325613613	1.54289977591806	0.122855095211358	0.236415458205442	OSBPL7
ENSG00000006042	122.022394073852	1.37691883710278	1.34361485179217	1.02478685410941	0.305463770564165	0.452971338221324	TMEM98
ENSG00000006047	13.1679138713069	3.23183897544859	2.00116183609896	1.61498131592829	0.106314741089836	0.213922597158384	YBX2
ENSG00000006062	688.345349622437	1.72899134133371	0.617556877442385	2.79972809710149	0.00511456676823192	0.0248798226770802	MAP3K14
ENSG00000006071	657.418061773077	0.310520887859409	1.14619677621994	0.270914117280526	0.786457086908565	0.86336647230956	ABCC8
ENSG00000006116	472.888771680641	1.04509787046237	2.09267009087872	0.499408805533952	0.617491417104857	0.734784229662064	CACNG3
ENSG00000006118	482.973544657027	-3.95402823195029	1.21365260664687	-3.25795718667358	0.00112217335136618	0.00965283807525006	TMEM132A
ENSG00000006125	1413.79051371129	-1.53373065908169	0.55120189978578	-2.78252063296182	0.00539384355008411	0.025771555169175	AP2B1
ENSG00000006128	36.4533419257508	-0.234433905440461	2.350836258841	-0.0997236215660722	0.920563746722131	0.951388760980906	TAC1
ENSG00000006194	279.782227221714	0.140166647067724	0.386702297672813	0.36246654832736	0.717003416969426	0.81252266875881	ZNF263
ENSG00000006210	334.692782112204	-3.18081866622162	1.35513102421759	-2.34724067959269	0.0189130333849304	0.0613804703678756	CX3CL1
ENSG00000006282	232.048468412261	0.984472671513818	1.06116131995546	0.927731394841209	0.353546918923337	0.502092895942141	SPATA20
ENSG00000006283	707.717880461381	-0.769866120391492	1.54421286287322	-0.498549221354788	0.618096985404888	0.735002936290338	CACNA1G
ENSG00000006327	68.058026729301	4.13433317324948	2.17903142127786	1.89732609308817	0.0577849132481747	0.136595132722794	TNFRSF12A
ENSG00000006377	43.0106636458972	3.83453301396129	2.34653175843203	1.63412789968952	0.102231997733718	0.207484098649088	DLX6
ENSG00000006432	422.846178559033	-0.0714920121651945	0.881970653706375	-0.0810594001793121	0.935394713356675	0.96032792096729	MAP3K9
ENSG00000006451	885.789166364543	-0.78575848431484	0.641531461417272	-1.22481675735581	0.220644269725388	0.360802060228633	RALA
ENSG00000006453	187.438827112338	3.73629718987961	1.5019601620113	2.48761404222351	0.0128603214240901	0.0466558924085544	BAIAP2L1
ENSG00000006459	837.414002740722	0.0296642701736793	0.599278775999323	0.0494999512108749	0.960520876081765	0.975838663175151	KDM7A
ENSG00000006468	978.685859528852	-0.595195071105913	0.92635685631184	-0.642511648778203	0.520541028315023	0.654880326368945	ETV1
ENSG00000006530	844.756012099544	0.251269819736224	0.487108673014752	0.515839346856823	0.605966618952667	0.725749085678339	AGK
ENSG00000006534	74.9821148862753	4.30276362265645	1.17945958211615	3.64808060225054	0.000264206758516875	0.0047737326142148	ALDH3B1
ENSG00000006555	34.9000802004916	3.22316457346129	1.66520599292678	1.93559510784382	0.0529173100205534	0.128270666265974	TTC22
ENSG00000006576	1052.12842422241	-0.848357789960444	0.48351375172049	-1.75456806955692	0.0793332171362715	0.17207170098185	PHTF2
ENSG00000006606	56.7745524392145	8.1161532180197	2.37588813604927	3.41605023185797	0.000635365256109017	0.00701046053502193	CCL26
ENSG00000006607	1027.43207964352	0.290694421777989	0.431735342833555	0.673316249418244	0.50074611718147	0.638050955523792	FARP2
ENSG00000006611	217.158706355535	3.76106705091135	1.6910449106037	2.22410831748322	0.0261411574270076	0.0771585775668127	USH1C
ENSG00000006625	20.6621017802722	-4.04828697918963	1.71116129205779	-2.36581261975678	0.0179905473071297	0.0592909339005547	GGCT
ENSG00000006634	178.599415725034	-0.840247587257402	0.719770387583466	-1.1673828234007	0.243055804570016	0.386894848949532	DBF4
ENSG00000006638	21.0468045932403	3.08721450861393	1.74617380294004	1.76798810256801	0.0770628926550081	0.168508359650303	TBXA2R
ENSG00000006652	577.1180147436	-0.304540649962327	0.581135661659747	-0.52404398844247	0.600247944879944	0.720773129769906	IFRD1
ENSG00000006695	637.143134018515	0.727832553748703	0.475090565935323	1.53198696403453	0.125525651657306	0.240013402738922	COX10
ENSG00000006704	960.668182480851	1.41377049227972	0.775509469620414	1.82302157183421	0.0683001237586158	0.15432454755293	GTF2IRD1
ENSG00000006712	333.831733858448	-0.579365303931982	1.18092683201891	-0.490602201782054	0.6237078288457	0.739417198457847	PAF1
ENSG00000006715	2216.44527709608	-1.02338721421815	0.414211860298286	-2.47068544459634	0.0134854379087158	0.0481515041884021	VPS41
ENSG00000006740	897.190042102102	0.11042679677984	1.30280059460585	0.0847610887169182	0.932451328876177	0.958700372896609	ARHGAP44
ENSG00000006744	391.863474979524	-0.566435015933251	0.724855236187857	-0.781445711715119	0.434540394623548	0.578538553980193	ELAC2
ENSG00000006747	776.443300169385	4.21531737634218	1.47865879681522	2.85077083734345	0.00436133897055236	0.0224371038113136	SCIN
ENSG00000006756	236.593595293558	0.501787400493737	0.791370740567327	0.634073734055432	0.526032703356713	0.659502259774068	ARSD
ENSG00000006757	81.0820657781393	0.102308996159936	0.689051643896733	0.148477979939728	0.881965562790626	0.927631650116849	PNPLA4
ENSG00000006788	124.928403816153	7.23633366055573	2.11524974203463	3.4210303950186	0.000623843596753064	0.00694837496044417	MYH13
ENSG00000006831	904.804802025411	-0.631882352673093	0.765993028096705	-0.824919195731007	0.409417467482291	0.554642494982389	ADIPOR2
ENSG00000006837	612.521460041855	0.723315644958106	0.602264289531369	1.2009937456543	0.229753627436471	0.371700458594804	CDKL3
ENSG00000007001	1163.8503527393	0.709058512870629	1.14382198068493	0.619902856252191	0.535321745191257	0.667296149655741	UPP2
ENSG00000007047	587.873612827591	0.522356702599751	0.574467098418812	0.909289155179658	0.363197513585915	0.511499767572009	MARK4
ENSG00000007062	486.943392855522	0.929193765923484	1.38153127183833	0.672582506718833	0.501212933857425	0.638449073502384	PROM1
ENSG00000007080	168.445528609055	-0.0213552266235691	1.16944183125435	-0.018261042193662	0.985430606106104	0.991037812647998	CCDC124
ENSG00000007129	80.8170102693571	2.5854380035094	1.61570822595029	1.60018867391033	0.109556733981165	0.218174186231949	CEACAM21
ENSG00000007168	1959.54800335936	-1.93531914824345	0.632442773012588	-3.06006998708313	0.00221285274693633	0.0145764355295706	PAFAH1B1
ENSG00000007171	104.576040176803	1.75014667046715	1.71321705664451	1.02155571220787	0.306991227982625	0.454454263258122	NOS2
ENSG00000007174	3274.19808819297	4.10034916673254	1.23368792383869	3.32365186324762	0.000888470333775578	0.00843340095619182	DNAH9
ENSG00000007202	1177.59987834279	-0.761868692050691	0.879482560278996	-0.86626924337079	0.386342528746242	0.533322907339355	KIAA0100
ENSG00000007216	46.3170061110291	6.99303203467129	2.79944517865551	2.49800642212606	0.0124893931179659	0.0458222229934632	SLC13A2
ENSG00000007237	2267.74518887278	0.506015791873296	0.961555984943772	0.526246833046217	0.598716718183458	0.720068803961599	GAS7
ENSG00000007255	69.6325883201215	1.25389698995298	0.595824559518764	2.10447348958849	0.0353371647663917	0.0959098609009336	TRAPPC6A
ENSG00000007264	91.8726184512335	0.652029535574141	1.503134716782	0.433779839088572	0.66444832322307	0.771570466977194	MATK
ENSG00000007306	51.9136566594238	10.2703399481026	2.92222673720772	3.51455957107428	0.000440483864250998	0.00586319751834346	CEACAM7
ENSG00000007314	35.4760643612495	9.11073598777601	2.46510889517265	3.69587566927258	0.000219130196621012	0.00438564472524789	SCN4A
ENSG00000007341	760.264129436489	-0.395178662346221	0.37468426362127	-1.05469778348008	0.291563565846528	0.438554188110297	ST7L
ENSG00000007350	101.594608885936	4.93246610753824	1.69520130240261	2.90966394406815	0.00361817567962751	0.0197998289737248	TKTL1
ENSG00000007372	650.323042322574	1.23711889768998	1.2842129051865	0.963328504715748	0.335382692854314	0.483301651953614	PAX6
ENSG00000007376	38.3165178876114	-1.30920541905793	1.04803282341542	-1.24920268698396	0.211590949476721	0.349815257773354	RPUSD1
ENSG00000007384	146.808236554563	1.95227124232569	0.985988543945	1.9800141232012	0.0477019417335714	0.119371792734076	RHBDF1
ENSG00000007392	926.834998634087	-0.0185995137285883	0.763856012546707	-0.0243495022924245	0.980573827700572	0.98802739282854	LUC7L
ENSG00000007402	407.262306279811	0.885523266641616	1.05075191936236	0.842751985815064	0.399367166167151	0.545097794001426	CACNA2D2
ENSG00000007516	657.242623290981	-1.51401834415856	1.52323162112344	-0.993951493103798	0.320246483363145	0.467979438164545	BAIAP3
ENSG00000007520	137.607660703903	-1.36558323815005	1.23681423921031	-1.10411345120182	0.269543927002211	0.415900527270462	TSR3
ENSG00000007541	304.60563842108	-0.952769726374138	1.05361544715134	-0.904286026699917	0.365843754227969	0.513945855548924	PIGQ
ENSG00000007545	206.969386784837	0.662404932015266	0.565202180366074	1.17197872730469	0.241205596941545	0.384957207621687	CRAMP1
ENSG00000007866	132.40360220082	2.47631481333822	0.974580012428719	2.54090457608204	0.0110566091201808	0.0421455520730357	TEAD3
ENSG00000007908	53.9701527095147	7.39848318692055	2.42803868763128	3.04710267781536	0.0023105876773163	0.0149641849606088	SELE
ENSG00000007923	565.887162241914	0.136604942138061	0.347936750818979	0.392614295030687	0.694604379797039	0.794992970334085	DNAJC11
ENSG00000007933	68.3487365062888	6.39835158646074	1.98005760625916	3.23139668575042	0.00123186847781834	0.0102002846978368	FMO3
ENSG00000007944	222.519770112048	-2.23973576509021	0.965838984374601	-2.31895357437915	0.0203975537448557	0.0647430566216226	MYLIP
ENSG00000007952	42.3978382319187	6.12582094364168	1.97629364691326	3.09965118453399	0.00193748669304921	0.0133684642394276	NOX1
ENSG00000007968	52.1413901886305	5.5095193881766	1.78437806303329	3.08764129212107	0.00201751837559398	0.0137192576418638	E2F2
ENSG00000008018	288.766336395001	-1.95532440947288	0.807306282718958	-2.4220354174471	0.0154338462424943	0.053024839084323	PSMB1
ENSG00000008056	349.791635291302	-3.02361928103681	1.0410574274498	-2.90437318952092	0.0036798924077697	0.0199938242512532	SYN1
ENSG00000008083	2440.78110856125	-0.0177651349211023	0.494567751064603	-0.0359205283459367	0.971345727176026	0.982463110407094	JARID2
ENSG00000008086	1135.79979139427	-2.67096808076524	0.779716012065218	-3.42556525636905	0.000613521533999611	0.00688389137361799	CDKL5
ENSG00000008118	129.457484806975	-0.449695476742148	1.80256766258163	-0.249474949582805	0.802993415777715	0.874090690365182	CAMK1G
ENSG00000008128	221.040494573738	0.973850141076549	0.992669743473299	0.981041426395348	0.326572313151087	0.474740869149478	CDK11A
ENSG00000008130	273.713189305172	-0.0236900922735289	0.623364361903044	-0.0380036038653323	0.969684808636548	0.981407212108221	NADK
ENSG00000008196	63.8919834946068	8.29752489843361	2.5845196118802	3.21047085899158	0.00132517704240931	0.0106627766770358	TFAP2B
ENSG00000008197	93.2202916215855	6.56598080505896	2.22181810144298	2.955228783488	0.00312437267277264	0.0179519040011851	TFAP2D
ENSG00000008226	336.189174309751	3.99951644453481	1.35125789306673	2.95984686939201	0.00307791990145904	0.0177987431885546	DLEC1
ENSG00000008256	736.061198409484	-0.68312425878185	0.614404002087608	-1.11184864756861	0.266203231289841	0.412531221510988	CYTH3
ENSG00000008277	2371.96864731929	-1.74923283943958	0.614667882177155	-2.8458178638581	0.0044297523863821	0.0226627534878761	ADAM22
ENSG00000008282	217.665878822631	-0.991018833565051	0.770238910147209	-1.28663823718753	0.198220409637212	0.334603142333669	SYPL1
ENSG00000008283	152.999422574005	-0.801416173430551	1.05052791392743	-0.762869946439052	0.445540961158032	0.589088333490214	CYB561
ENSG00000008294	3529.11783247076	-1.03172725039073	0.743749735669909	-1.3871967960586	0.165381762169767	0.293208386319678	SPAG9
ENSG00000008300	412.729520086573	-2.07452056746896	1.01411328205971	-2.04564973575291	0.0407908443782648	0.106517725836361	CELSR3
ENSG00000008311	870.514205651099	0.824871002217361	0.660628839325667	1.24861488496225	0.211805965439533	0.350058788309151	AASS
ENSG00000008323	27.5021020601387	7.36949664681581	2.41975443831887	3.0455555861841	0.00232250843189585	0.0149890422873252	PLEKHG6
ENSG00000008324	98.0167322566728	0.872438519611082	0.913777003003553	0.954760862599307	0.33969864349862	0.487923056810999	SS18L2
ENSG00000008382	102.950671629744	0.108878130561668	0.661060124991844	0.164702311401721	0.869178297594109	0.91937278853957	MPND
ENSG00000008394	921.358997416952	0.742798405358746	1.20209184591314	0.617921507315856	0.53662708095222	0.668488638976564	MGST1
ENSG00000008405	714.337418774414	0.725722518439692	0.540408351381011	1.34291506891985	0.179299476466091	0.31141725800792	CRY1
ENSG00000008441	3341.0167005642	0.530854612791051	1.01517885847051	0.522917324727241	0.601031787836865	0.721342794003397	NFIX
ENSG00000008513	964.699105723757	-0.174409167005784	0.876249193379901	-0.199040602060981	0.842230984107225	0.901148368621788	ST3GAL1
ENSG00000008516	25.208712568763	4.40701936237839	1.66776910129315	2.64246373131705	0.00823052797628494	0.0342521811273086	MMP25
ENSG00000008517	39.9509028948842	6.43364263732503	1.82639485470013	3.5225913064573	0.000427349807970186	0.00581775291574422	IL32
ENSG00000008710	1095.39904892168	0.483646834266484	0.90247575935341	0.535911163545267	0.59201994871171	0.714999052201207	PKD1
ENSG00000008735	321.826858097896	-2.42212837399145	1.11464654120784	-2.17300129184163	0.0297802200559237	0.0847332645879995	MAPK8IP2
ENSG00000008838	534.006029362918	-0.0811433805164213	0.521156003421104	-0.155698831029019	0.876270418636957	0.92450999933641	MED24
ENSG00000008853	396.163473357833	-1.44861573332444	0.733210892574345	-1.97571496549685	0.048187068975866	0.120142319671079	RHOBTB2
ENSG00000008869	907.206708186237	-0.906678526550499	0.386577128787567	-2.34540136762394	0.0190066066731182	0.0615853367899422	HEATR5B
ENSG00000008952	1504.43688234114	-2.65711823740746	1.14890983417301	-2.31272999705854	0.0207374886870963	0.0656507239069909	SEC62
ENSG00000008988	414.823893456624	-2.74515974381399	1.12977886449628	-2.42982041006577	0.0151063059761392	0.0522094996876015	RPS20
ENSG00000009307	2105.04510617925	-2.21730691098895	1.08944284450784	-2.0352668542154	0.041824029388702	0.108489601571622	CSDE1
ENSG00000009335	1989.89170421959	-1.09965749811418	0.52110949046686	-2.11022351008999	0.034839108409548	0.0949677932042453	UBE3C
ENSG00000009413	3472.45877309221	-0.837292077503233	0.777077719210407	-1.07748820588243	0.281262216993601	0.428072524119428	REV3L
ENSG00000009694	2157.365952199	-0.463211196217592	1.02184499124643	-0.453308672240566	0.650326488997902	0.760264288820947	TENM1
ENSG00000009709	247.162985046821	5.83846561066823	1.9549161469486	2.98655552044082	0.00282139601566702	0.0169554339459396	PAX7
ENSG00000009724	21.7471990753354	7.68309018829576	1.94155120746361	3.95719163046579	7.58360919183072e-05	0.0029094889513519	MASP2
ENSG00000009765	65.4787876799664	7.55781582367062	2.26473199905966	3.33717889216415	0.000846334548046647	0.00821623409313184	IYD
ENSG00000009780	254.575613627151	-0.37726721678364	0.479819158491709	-0.786269597840911	0.431709559639731	0.575868660221184	FAM76A
ENSG00000009790	153.848708470263	4.2913580338463	1.47490167190006	2.90958923947649	0.0036190405174791	0.0197998289737248	TRAF3IP3
ENSG00000009830	525.677629935878	0.220578777815923	0.41566918947041	0.530659436406521	0.595654800078599	0.717688786711059	POMT2
ENSG00000009844	591.107011385321	-0.908145997661587	0.502457356590718	-1.80740909800496	0.0706985164441093	0.158153896748998	VTA1
ENSG00000009950	182.564439774184	2.27434676037706	1.67569563226052	1.35725528943997	0.174700108413322	0.305378152314378	MLXIPL
ENSG00000009954	2033.46970317087	-0.450271654372792	0.784398801926803	-0.574034092437089	0.565944731196221	0.69298589191222	BAZ1B
ENSG00000010017	1456.13879659344	-1.81528895038827	0.663080637447113	-2.73765941556853	0.00618781218907884	0.0280941900853155	RANBP9
ENSG00000010030	57.9001367944344	4.82446176797373	1.65869894108073	2.90858193038355	0.00363072027576632	0.0198368590560503	ETV7
ENSG00000010072	151.230123863204	-0.719946563035146	0.682010267426732	-1.05562422945852	0.29113992670417	0.438076296610314	SPRTN
ENSG00000010165	208.501603304853	0.326332486566007	0.59470055446841	0.548734121927478	0.583187925879392	0.707108948652005	METTL13
ENSG00000010219	104.443049865948	4.14773547054327	1.42230300324738	2.91621086440318	0.00354310951685167	0.0195419357511241	DYRK4
ENSG00000010244	1303.55830951155	-1.56747694376646	0.9294298269519	-1.68649305016072	0.0917008725744825	0.191446980713551	ZNF207
ENSG00000010256	344.950112492518	-1.60160734230913	1.12917176943568	-1.41839123653398	0.15607657273419	0.280799325523779	UQCRC1
ENSG00000010270	492.921805072714	-1.05004471914382	0.459018845447592	-2.28758520387091	0.0221616883669952	0.0689209332323468	STARD3NL
ENSG00000010278	556.111482973067	1.08271022866966	0.881591597077041	1.22813129374127	0.219397685276117	0.359246554265962	CD9
ENSG00000010292	942.135571934289	-0.402513744308574	0.801217207927989	-0.502377807572938	0.615401786716878	0.733227330463143	NCAPD2
ENSG00000010295	404.890753946046	0.160754304500858	0.750430818050322	0.214216021829314	0.830378602460114	0.894017760205794	IFFO1
ENSG00000010310	32.0580280719799	3.40795553680436	1.91704408717126	1.77771369975797	0.0754508884871598	0.165878048376141	GIPR
ENSG00000010318	91.9492538508432	-0.251685264342016	0.454907721789009	-0.553266634719272	0.580080844480327	0.704043419592011	PHF7
ENSG00000010319	36.6387375422151	2.00477047534563	1.56359433290549	1.28215511731891	0.199788237261574	0.336626819712547	SEMA3G
ENSG00000010322	1033.02212784768	-1.00058113427097	0.735811894719822	-1.35983277988726	0.173882846646093	0.304180981794649	NISCH
ENSG00000010327	530.557115147608	2.45797310575733	1.24325683562009	1.97704370917968	0.0480366897322623	0.119897490280441	STAB1
ENSG00000010361	89.8057850625267	0.865540589245365	0.571687673695193	1.51400953540035	0.130023421069725	0.246195619215716	FUZ
ENSG00000010379	257.013977304561	1.71624074805406	1.61854451672512	1.0603605463547	0.288980603977593	0.435905602863275	SLC6A13
ENSG00000010404	543.97881761143	-4.93930223406783	1.33687256824859	-3.69466944821727	0.000220173025847492	0.00439050916248823	IDS
ENSG00000010438	105.735237543765	3.78450972002964	1.93192064258025	1.95893642658898	0.0501202324031933	0.123620740203439	PRSS3
ENSG00000010539	125.160003404499	0.401085729368333	0.405888062686476	0.988168330730503	0.323070215335587	0.47117349481096	ZNF200
ENSG00000010610	202.699612320088	3.08994790864638	1.02166339944189	3.02442850584091	0.00249103339984307	0.0156709242483202	CD4
ENSG00000010626	302.35180470096	1.50249932301149	0.478524902784229	3.1398560749282	0.00169030856027329	0.0123932385879684	LRRC23
ENSG00000010671	86.484328093103	3.27791521829687	1.08609570031682	3.01807218032508	0.00254388305845961	0.0158783452357037	BTK
ENSG00000010704	56.1365063860788	3.81707170125008	1.2124839779901	3.14814197180364	0.00164311868744369	0.0121437858142113	HFE
ENSG00000010803	2172.42167391413	-0.0254320925225118	0.44643147604218	-0.0569675166007089	0.954571071099881	0.972009807921728	SCMH1
ENSG00000010810	6202.9479120309	-0.600269957010059	0.692142225311318	-0.867263887476399	0.38579743843589	0.533037207274043	FYN
ENSG00000010818	2828.72035744205	-1.73117611265628	0.700202938975758	-2.4723919542363	0.0134212276549984	0.0480501327350611	HIVEP2
ENSG00000010932	96.4263620132893	7.95895896097456	1.78659365374374	4.45482325782186	8.39623339840263e-06	0.00127404945721532	FMO1
ENSG00000011007	379.556683742065	-0.892636523187493	0.811581472586929	-1.09987296819653	0.271387474069722	0.417791340896448	ELOA
ENSG00000011009	47.0327352361956	-0.986746049987889	1.05158253007146	-0.93834389766901	0.348067707261137	0.496598048741068	LYPLA2
ENSG00000011021	511.889475228366	-1.02628200656592	0.558300572535999	-1.83822488646963	0.0660292741020893	0.150459433515934	CLCN6
ENSG00000011028	936.760844141644	2.6795524225297	1.28702689149473	2.08197081213876	0.0373451358575368	0.100020731044943	MRC2
ENSG00000011052	18.4992660334429	0.308933126428381	0.914210019978362	0.337923583943757	0.735420774520882	0.826162549605574	NME1-NME2
ENSG00000011083	96.7108468502519	1.61042325977996	2.24785643558485	0.716426206890283	0.47372821767254	0.614530193416376	SLC6A7
ENSG00000011105	1068.50709901621	1.54269791254278	1.02402727832106	1.50650079856476	0.131938662284951	0.248824404686776	TSPAN9
ENSG00000011114	924.106600747374	-0.685543052943861	0.36170777793938	-1.89529530398639	0.0580532899714542	0.137010269723773	BTBD7
ENSG00000011132	82.8638014376203	0.895671689958976	0.785174971740362	1.1407287830045	0.253982804889994	0.399491170785745	APBA3
ENSG00000011143	147.112903641874	0.400713685666928	0.589069689396239	0.680248352410791	0.496347220962705	0.634008535566606	MKS1
ENSG00000011198	265.129906846286	-0.661232332017205	0.519705146013345	-1.27232207933578	0.203258706843078	0.340579996688219	ABHD5
ENSG00000011201	1306.91487346902	0.433327829953606	1.01314538918262	0.427705475028817	0.668865563278083	0.775132872843952	ANOS1
ENSG00000011243	899.846397655055	0.171803290468738	0.632750880030015	0.271518058513942	0.785992612506739	0.863172662454958	AKAP8L
ENSG00000011258	947.258770985935	-0.149417459464044	0.441082724502055	-0.338751556485743	0.734796898004524	0.825628398926078	MBTD1
ENSG00000011260	468.449316113233	-0.992561896261987	0.673218130723583	-1.47435407777145	0.140386281973762	0.260226106363565	UTP18
ENSG00000011275	1818.81432758811	0.337624066548839	0.344448990518347	0.980185966115802	0.326994330615598	0.475254130081526	RNF216
ENSG00000011295	799.522597871365	-1.16626874861279	0.557600777815174	-2.0915837907948	0.0364757637646977	0.0983034430978997	TTC19
ENSG00000011304	525.065891796338	0.565711058371206	1.1446961379136	0.494201945506963	0.621163565916832	0.737754372499808	PTBP1
ENSG00000011332	138.59182253455	-0.878773242408258	0.817008656011924	-1.0755984479991	0.28210688182497	0.428760368384558	DPF1
ENSG00000011347	500.99220026775	-0.143485258703876	1.28131632470899	-0.111982697743638	0.910837125472712	0.945447290314738	SYT7
ENSG00000011376	876.306404786632	0.557614691199096	0.37987013159209	1.46790875308373	0.142129010241427	0.262582489304249	LARS2
ENSG00000011405	1545.00696620124	-0.554939273187579	0.516286298867487	-1.07486732536749	0.282434132666042	0.429066663928966	PIK3C2A
ENSG00000011422	138.283075596543	4.53971211596256	1.32255598636419	3.43252925605257	0.000597979362059883	0.00678005343115515	PLAUR
ENSG00000011426	468.383167285945	1.06359115382897	1.37070643151693	0.775943797572994	0.437782171013111	0.58191794782928	ANLN
ENSG00000011451	259.360098016643	-0.210228619309942	0.622692962836535	-0.337612004401484	0.735655594637637	0.826239854094162	WIZ
ENSG00000011454	2462.74496077564	-1.08764171433194	0.591575974344548	-1.83854950420699	0.0659814742179726	0.150449984050442	RABGAP1
ENSG00000011465	217.403576631918	1.3451489301979	1.78546778449866	0.753387399020254	0.451217152714162	0.594048481630875	DCN
ENSG00000011478	46.3214864019036	0.538992843241691	0.734016867605507	0.734305800083289	0.462762383733052	0.604629009491109	QPCTL
ENSG00000011485	666.67134289077	-0.989115048946504	0.640689556872867	-1.54382889238005	0.122629789982228	0.236217634605064	PPP5C
ENSG00000011523	538.019978200099	-1.41554330935744	0.738335818045585	-1.91720796250202	0.0552115168983252	0.132005891772513	CEP68
ENSG00000011566	2218.6089115266	-1.63238565401948	0.55931775144812	-2.91853003018963	0.00351685998925834	0.0194422470709337	MAP4K3
ENSG00000011600	75.5524911960839	3.1696346111094	1.23778950411201	2.56072183564303	0.0104454952686724	0.0405683534351471	TYROBP
ENSG00000011638	57.165960149295	0.911496341065513	1.03271183369002	0.88262408866626	0.37743940907356	0.524569496621557	LDAF1
ENSG00000011677	602.889831402625	-0.0119573389747032	1.66501412188443	-0.00718152405888915	0.994270022083675	0.996450140434886	GABRA3
ENSG00000012048	366.626946439363	3.05333494157936	0.74568758069182	4.09465709318452	4.22793666487176e-05	0.0021428799581589	BRCA1
ENSG00000012061	535.649767000042	0.977618766401345	0.679112982425392	1.43955246284626	0.149994057053042	0.272823212753968	ERCC1
ENSG00000012124	90.7263439140156	5.41310595799802	1.81767250878767	2.97804248665696	0.00290095768737916	0.0172381908095729	CD22
ENSG00000012171	231.350115536676	1.84521950804567	1.31172402448646	1.40671320613197	0.159512448157577	0.285416450242323	SEMA3B
ENSG00000012174	314.946545924215	-1.63503218214707	0.659166562245124	-2.48045376661423	0.0131215279092697	0.0473170320364716	MBTPS2
ENSG00000012211	66.8173490620107	3.73705795359627	0.942743634313971	3.9640235346863	7.36969822200287e-05	0.00287001863526925	PRICKLE3
ENSG00000012223	479.313024651759	7.28193245331847	1.98731842930451	3.66420013317488	0.000248112730680418	0.00462227311508141	LTF
ENSG00000012232	820.956343712297	-1.31261050112241	0.372759575661884	-3.52133274857313	0.000429383439135392	0.00582625993299263	EXTL3
ENSG00000012504	145.406800304252	7.81830195574526	2.1657158389722	3.61003129545179	0.000306160063845711	0.00509749111132485	NR1H4
ENSG00000012660	1440.23896327764	-0.90578590496925	0.714045618539018	-1.2685266619555	0.2046099355902	0.341826535633362	ELOVL5
ENSG00000012779	311.884319776077	3.87344388093716	1.11352355072495	3.4785468869656	0.000504140234837143	0.00622023622684802	ALOX5
ENSG00000012817	481.181071125564	-4.72256501183191	2.43690260807415	-1.93793752617963	0.0526308449690369	0.127755985809921	KDM5D
ENSG00000012822	905.127187173142	-0.17872612860262	0.937386340662426	-0.190664319341712	0.848788594850862	0.905660609514606	CALCOCO1
ENSG00000012963	162.158352503174	-1.75343163455747	1.02254605639758	-1.71477032607685	0.0863873440219372	0.183446692034262	UBR7
ENSG00000012983	2172.54885706395	-0.994097901942519	0.582728465699637	-1.70593674491083	0.0880198574366622	0.185939588510853	MAP4K5
ENSG00000013016	559.49456775622	-0.877224447395824	0.836757703053079	-1.04836136458033	0.294472146947875	0.441900546207192	EHD3
ENSG00000013275	269.007522730074	-1.01180513187235	0.968673861119032	-1.04452610159573	0.296242049464429	0.443462381705149	PSMC4
ENSG00000013288	362.79459861482	-0.989202603985884	0.564894122349741	-1.75112922023544	0.0799236539808248	0.172953248291071	MAN2B2
ENSG00000013293	659.008838631343	-1.59532073295422	1.55433364313361	-1.02636955714217	0.304717421974546	0.452289244043223	SLC7A14
ENSG00000013297	1719.75676476703	2.75093715438683	1.66378773833485	1.65341833636785	0.0982457535971062	0.20151857089654	CLDN11
ENSG00000013306	117.832068375344	0.403411730906714	1.09618089236135	0.368015656647416	0.712861559895621	0.809203721638115	SLC25A39
ENSG00000013364	356.828267660255	2.73756771476925	1.23191343057727	2.22220786527706	0.0262692611704244	0.0774372133632509	MVP
ENSG00000013374	512.730753501993	0.066030279223208	0.753100602901211	0.0876778998301634	0.93013268534483	0.957259433645833	NUB1
ENSG00000013375	397.889176179027	-1.18885448955382	0.685088730329158	-1.73532921638139	0.0826825096593983	0.1775668934725	PGM3
ENSG00000013392	61.9884805486304	-1.70590131191693	0.777305918991337	-2.19463311707516	0.0281899259675173	0.0814047589837019	RWDD2A
ENSG00000013441	993.103251077553	-0.589855921838589	1.1121217577574	-0.530387898379072	0.595843014745785	0.717865165574929	CLK1
ENSG00000013503	551.749426069616	0.305817429623198	0.599289690382136	0.510299834172341	0.609841418907005	0.728933429822918	POLR3B
ENSG00000013523	504.131562987228	-0.509742135926877	0.507650649588791	-1.00411993235856	0.315320808988764	0.463069924158429	ANGEL1
ENSG00000013561	415.951999094226	-1.31512912715185	0.484479589627344	-2.71451915686155	0.00663720614852134	0.0295226470090929	RNF14
ENSG00000013563	74.0784239150767	0.499767991242055	1.01224074407133	0.493724436769794	0.621500804715419	0.738070128106021	DNASE1L1
ENSG00000013573	164.464546471199	0.782457617260937	0.810672883621327	0.965195250846	0.334447025231466	0.482569831575646	DDX11
ENSG00000013583	144.333962703101	0.923215673405813	0.604826571146903	1.52641388035444	0.126906822999199	0.241893832869428	HEBP1
ENSG00000013588	71.3016482506994	5.97803458170708	1.5094061491547	3.96052088767156	7.47864506250197e-05	0.00290499416992372	GPRC5A
ENSG00000013619	1387.05168305787	-1.41852259986175	0.865276169156136	-1.63938711179943	0.101132664062796	0.205757807964832	MAMLD1
ENSG00000013725	75.4072594467535	3.44618934004326	1.84384388141955	1.86902447369356	0.0616194095192131	0.143075204294611	CD6
ENSG00000013810	169.85259095334	1.47213451157707	0.904190120441381	1.62812496873826	0.103498390174212	0.209437636795433	TACC3
ENSG00000014123	539.087107224553	-1.12504196278268	1.18879927018735	-0.946368315489772	0.343960760171851	0.492505508904148	UFL1
ENSG00000014138	176.706916886106	1.47864400848771	0.562722712139871	2.62766008300048	0.00859743784466628	0.0353450780187454	POLA2
ENSG00000014164	374.260984963878	1.02847841270921	0.686019935217139	1.49919610190873	0.133822766013167	0.251506041841887	ZC3H3
ENSG00000014216	374.724234103064	-0.304435202975052	0.944600763417648	-0.322289812548509	0.747233150155553	0.834343105403169	CAPN1
ENSG00000014257	140.481432496744	5.53124023026908	1.75192113671301	3.1572427059399	0.00159268721826599	0.0119426563411516	ACP3
ENSG00000014641	380.242930202375	-2.90365592470249	1.01485954364241	-2.8611406799024	0.00422119697210267	0.0219597816820405	MDH1
ENSG00000014824	1310.28454548298	-1.56390906733899	0.477942987899628	-3.27216656993286	0.00106726677104005	0.00936706476466173	SLC30A9
ENSG00000014914	151.559077801865	1.88911280001657	1.08445849929727	1.74198717723243	0.0815106880370365	0.175634002075427	MTMR11
ENSG00000014919	313.522661020596	-0.936661526697861	0.597111917915998	-1.56865320988222	0.116728766733591	0.22825855009777	COX15
ENSG00000015133	996.378613049148	1.6747382466418	1.0146516391921	1.65055491161014	0.0988294920280615	0.202366082349568	CCDC88C
ENSG00000015153	1237.35050230081	-0.89068869218801	0.512362964547071	-1.73839397813497	0.0821414170496874	0.17666171223822	YAF2
ENSG00000015171	1710.65821694302	-1.11548486904741	0.621974101263635	-1.79345870958474	0.072899607241115	0.161782676340311	ZMYND11
ENSG00000015285	96.4237259941572	3.15997958811456	0.815751776806672	3.87370236628177	0.000107194316403715	0.00333568558588954	WAS
ENSG00000015413	28.6930902371094	8.07142604559907	1.89927449133003	4.24974172108571	2.14017145184832e-05	0.00167638657018074	DPEP1
ENSG00000015475	148.410380356093	0.417387617190666	0.639434578713038	0.65274483283454	0.513920794270417	0.649108945733503	BID
ENSG00000015520	36.0883998461867	7.79081019994849	2.60763898843789	2.98768741934465	0.00281096885838747	0.0169321366217869	NPC1L1
ENSG00000015532	227.130503145682	1.05288967107479	0.663132935392151	1.58775053217972	0.112342761433335	0.222288389979899	XYLT2
ENSG00000015568	330.366355247337	0.735223147925256	1.54704676892728	0.475243000206811	0.634613781297369	0.748313758536141	RGPD5
ENSG00000015592	349.784063274825	-3.46679162466232	1.33906352359915	-2.58896726224327	0.00962642458454109	0.0383259210596314	STMN4
ENSG00000015676	1620.85139979521	-1.06502267384912	0.486087511139642	-2.19101015648839	0.0284510574845516	0.081998525118194	NUDCD3
ENSG00000016391	301.683694474157	2.4663488460079	1.12973021697494	2.18313081207299	0.0290261780890689	0.0831739502828746	CHDH
ENSG00000016402	114.971462157201	5.98161978395081	1.80838567877199	3.30771242781171	0.000940613437148769	0.00873187698290949	IL20RA
ENSG00000016490	80.8647669176654	10.1598148019262	2.59935998049243	3.90858321978223	9.28389677252481e-05	0.00310650002199095	CLCA1
ENSG00000016602	54.7610151536926	7.11083642136072	2.73616231373727	2.59883574364716	0.00935405207526237	0.037537962757587	CLCA4
ENSG00000016864	179.521286883542	-1.44078084216577	0.840510411450844	-1.71417370033379	0.0864968294600184	0.183584926244865	GLT8D1
ENSG00000017260	2143.37904146119	-2.21364456716229	0.601329166163888	-3.68125261790308	0.000232090909015736	0.00447163637961095	ATP2C1
ENSG00000017427	264.857774272108	1.39769265037419	1.33893934144712	1.0438804859252	0.296540687656003	0.443780929225538	IGF1
ENSG00000017483	53.2328206265818	1.77041077633246	0.941776570168393	1.87986283839691	0.0601267736942528	0.140572250223115	SLC38A5
ENSG00000017797	699.242463537175	-0.765077274618695	0.678638931808751	-1.1273701503973	0.259586014011525	0.405497747676713	RALBP1
ENSG00000018189	2184.73679142685	-2.11214296313158	0.585758142435743	-3.60582774718029	0.000311159494584115	0.0051107761624344	RUFY3
ENSG00000018236	6167.99954494032	-2.92405722120312	1.35929122081462	-2.1511631771231	0.031463322347335	0.0881254290695573	CNTN1
ENSG00000018280	412.047143159698	3.3463542480085	1.37701176528357	2.43015661330924	0.0150922997429915	0.0522070368660625	SLC11A1
ENSG00000018408	2519.76109756416	2.52820679885372	1.07613171901569	2.3493469750768	0.0188063726046401	0.0611473237565021	WWTR1
ENSG00000018510	1107.85819315572	-1.2913132039961	0.43144841081972	-2.99297244262111	0.00276274694053752	0.0167490014609719	AGPS
ENSG00000018610	118.006549309795	-1.07247204406302	0.59298134430104	-1.80861009266179	0.0705115994178691	0.157889481793407	STEEP1
ENSG00000018625	3533.98797788038	-1.1547128790033	1.7490802584105	-0.660182900956565	0.509136463834063	0.64517227523057	ATP1A2
ENSG00000018699	695.763710987403	0.591267580736487	0.534621208567031	1.10595608865067	0.268745526002094	0.415149014496674	TTC27
ENSG00000018869	91.7777962314445	-0.0436485987805411	0.594354372338463	-0.0734386770115067	0.941457040867968	0.963770957987476	ZNF582
ENSG00000019144	2311.69310804639	1.51291079199767	0.852291502015532	1.77510955866611	0.0758797990002026	0.166537716358012	PHLDB1
ENSG00000019169	86.6600132888327	7.85924028579435	2.27184494074451	3.45940875842467	0.000541362657627988	0.00642847745370658	MARCO
ENSG00000019186	55.916806845312	3.86813110033381	2.4629075814247	1.57055470920116	0.116286117108914	0.227715967395382	CYP24A1
ENSG00000019485	789.322659717374	0.42136359112114	0.677058977648443	0.62234399813236	0.533715695987591	0.665884180150103	PRDM11
ENSG00000019505	288.155582432625	-1.40435680844867	1.90894148672079	-0.735673051383622	0.461929693639113	0.603845584370665	SYT13
ENSG00000019549	27.0677013675542	-1.65378244116072	1.76099986418836	-0.939115598355224	0.347671396506599	0.496208141010803	SNAI2
ENSG00000019582	2379.986471853	3.67770458158163	1.49706366404247	2.45661201317976	0.0140254070304342	0.0494765254149351	CD74
ENSG00000019991	273.33361449365	1.34565193347517	1.39539607655176	0.964351237679044	0.33486986065514	0.482877789201235	HGF
ENSG00000019995	702.265326580811	-1.06980806737974	0.466414103011844	-2.29368722015805	0.0218084713514854	0.0680617837424339	ZRANB1
ENSG00000020129	410.576843528215	-2.73761085296042	1.09273220726695	-2.50528979996619	0.0122351099052534	0.0451883975229032	NCDN
ENSG00000020181	154.329393310879	2.04114737725362	1.04883189710252	1.94611489495356	0.0516409397699518	0.126198108145394	ADGRA2
ENSG00000020256	532.540846580605	0.430010092509768	0.583208124936738	0.737318418800171	0.460928733854176	0.603021293472204	ZFP64
ENSG00000020426	2360.01178338241	-1.44085923286806	0.536011300077945	-2.68811353913347	0.00718569592085795	0.0311908072937493	MNAT1
ENSG00000020577	5528.02985349013	1.27742144554563	0.965282675386931	1.32336514278947	0.185713977807555	0.319037523259325	SAMD4A
ENSG00000020633	91.5527093647951	5.67965028390023	1.54801206094865	3.66899614491351	0.000243504750691211	0.00456521735226069	RUNX3
ENSG00000020922	588.018077307123	-0.0617901062893134	0.456824970895952	-0.135259914028182	0.892406377727402	0.933869812755428	MRE11
ENSG00000021300	480.119216288586	1.91009494911416	0.999714095732791	1.91064120958909	0.0560507047087043	0.133410741559772	PLEKHB1
ENSG00000021355	91.8736264388004	1.2221820722478	1.07378316941891	1.13820192666011	0.255036174373173	0.400538699009862	SERPINB1
ENSG00000021461	68.8547041584492	3.2679652772595	1.76969611438558	1.84662510738127	0.0648014927553568	0.148479786004213	CYP3A43
ENSG00000021488	60.0872022647956	2.85797562919072	1.36542384677461	2.09310510867509	0.0363397727806699	0.0980596430678499	SLC7A9
ENSG00000021574	722.0979223535	-1.1554778524222	0.501926111820214	-2.3020875487667	0.0213302354537751	0.0669735710520219	SPAST
ENSG00000021645	19075.3725693417	-0.971731593734654	1.20942701254809	-0.803464437004227	0.421706343912765	0.566059250519242	NRXN3
ENSG00000021762	524.651361351122	0.329747639908855	0.577052507758253	0.571434376379139	0.567705232212844	0.694402963263303	OSBPL5
ENSG00000021776	1070.99400315713	-0.845183884858729	0.531803158511151	-1.58927955077387	0.111997293390298	0.221795827429418	AQR
ENSG00000021826	388.070289443125	4.28882906703227	1.34639547603996	3.18541553604046	0.0014454629177818	0.0112409714277212	CPS1
ENSG00000021852	84.7867184867144	10.9449156225222	2.71132062500621	4.03674708242856	5.41974418637298e-05	0.002399890578801	C8B
ENSG00000022267	763.876377902477	-2.15061595345239	0.940555413817416	-2.28653827500043	0.022222787606088	0.0690629733853763	FHL1
ENSG00000022277	495.522540685257	-0.351362910348664	0.538175554693202	-0.652877870956003	0.5138350162303	0.649049801516485	RTF2
ENSG00000022355	359.930297330116	-2.38509436365776	2.0086944096327	-1.18738537441038	0.235075646307648	0.377651436450889	GABRA1
ENSG00000022556	62.4982441014676	2.66549445935908	1.86367926853176	1.43023239264716	0.152650331350815	0.276148736068892	NLRP2
ENSG00000022567	471.574341279479	0.484711190741951	0.721952317544757	0.671389479557839	0.50197244516959	0.639022912685419	SLC45A4
ENSG00000022840	949.802644900194	-0.697967787931304	0.647084089588652	-1.07863537237486	0.280750306236685	0.427564499247595	RNF10
ENSG00000022976	207.084983316405	-0.0268368078504299	0.555174301213923	-0.0483394274406247	0.961445732712446	0.976365776494656	ZNF839
ENSG00000023041	261.372744728974	-1.49008924148126	0.550677509830073	-2.70591991661521	0.00681154701123836	0.0300140593746853	ZDHHC6
ENSG00000023171	2357.85316758541	0.0589736378194449	0.843787613823197	0.0698915661397726	0.944279965960358	0.965763164157191	GRAMD1B
ENSG00000023191	262.571585889023	-0.140263732683541	1.16402793056506	-0.120498597156042	0.904088190856454	0.940936676095192	RNH1
ENSG00000023228	1036.74457889372	-1.89292363844384	0.806497744864916	-2.34709104953653	0.0189206305929138	0.0613837025464175	NDUFS1
ENSG00000023287	1863.98050488143	-1.45751223528323	0.614705847907104	-2.37107266873357	0.0177365434890544	0.0586964273583689	RB1CC1
ENSG00000023318	1030.29753743025	-0.37493612753597	0.569198897252959	-0.658708457352024	0.510083001036017	0.645967688065638	ERP44
ENSG00000023330	199.838127155876	-1.05069702744552	0.790306403868917	-1.32948059423771	0.183689463931704	0.316542868720309	ALAS1
ENSG00000023445	77.2470741054766	2.1358790158301	1.30085672308143	1.64190181588231	0.100610353489235	0.204937105969651	BIRC3
ENSG00000023516	1829.82803449469	-2.87956275104099	0.820952336846232	-3.50758822625819	0.000452188383796764	0.00592396020430613	AKAP11
ENSG00000023572	38.3137654506232	-0.449301519198967	0.973905235920575	-0.46134007974017	0.64455463398168	0.75585982536803	GLRX2
ENSG00000023608	367.790045326908	0.122610623877824	0.654931212454424	0.187211452968209	0.851494845424959	0.907259081419322	SNAPC1
ENSG00000023697	759.270202939432	0.561798714898338	0.410519538407793	1.3685066417966	0.171153544447737	0.300908361302053	DERA
ENSG00000023734	487.437838418646	-2.70046876245137	0.922079435561535	-2.92867258318891	0.00340412794444436	0.0190511398547131	STRAP
ENSG00000023839	127.223357612622	5.36850324967606	1.57938957443492	3.39910009320963	0.000676079692139301	0.007228878983324	ABCC2
ENSG00000023892	151.455718026424	2.25323067549767	1.01571607934694	2.21836664921796	0.0265298431697727	0.0779801205784198	DEF6
ENSG00000023902	393.526010586734	-0.882699259663283	0.586113816504703	-1.50602022134075	0.132061982732117	0.249011556571301	PLEKHO1
ENSG00000023909	145.621018364126	-0.591286204493724	0.570109612690026	-1.03714477239522	0.299668391958398	0.447160524666354	GCLM
ENSG00000024048	1444.11456571966	-1.05993963648423	0.468566953451865	-2.26208790158121	0.0236919729393906	0.0721222300034828	UBR2
ENSG00000024422	122.288073506871	2.10955522665351	1.22981243267191	1.71534712986292	0.0862816025042242	0.183354024631796	EHD2
ENSG00000024526	51.9267524059039	2.01214267473437	1.8105096305945	1.11136811466375	0.266409931143702	0.41282060443017	DEPDC1
ENSG00000024862	151.077179978064	-1.62390613041324	0.667555841849568	-2.43261466473569	0.0149902443195267	0.0519495998464038	CCDC28A
ENSG00000025039	357.058502817178	-1.3871401426938	0.761111235246306	-1.82251959826201	0.0683761827956783	0.154462648463167	RRAGD
ENSG00000025156	277.119054510221	-1.56321371939985	0.523217417589524	-2.98769434435423	0.00281090517301158	0.0169321366217869	HSF2
ENSG00000025293	1038.80856948622	0.236177903601922	0.314728122993248	0.750418810228118	0.453002505498732	0.595526942861302	PHF20
ENSG00000025423	91.5681653078217	3.48792948866301	1.70619281278566	2.04427627553322	0.0409262616065917	0.106803907592467	HSD17B6
ENSG00000025434	87.167230503637	1.54223605743376	0.660984991893784	2.33323914513567	0.0196355973850616	0.0629331243530204	NR1H3
ENSG00000025708	128.695591809405	3.77678495988183	1.27292748979652	2.96700714703362	0.00300713968800432	0.017620708047099	TYMP
ENSG00000025770	167.513671581058	-0.592827542007544	0.819834411078867	-0.723106439539917	0.469614493322995	0.610956785619767	NCAPH2
ENSG00000025772	153.449990709859	0.584250538157949	0.539238079993414	1.08347418298998	0.278598004067588	0.425458099557909	TOMM34
ENSG00000025796	1205.17682211616	-0.979362466425038	0.658256843591136	-1.48781205385135	0.136800465919687	0.255477001242049	SEC63
ENSG00000025800	778.729684554648	-1.19497138393648	0.545131182826735	-2.19208040483035	0.0283737013822421	0.0818211924255173	KPNA6
ENSG00000026025	6507.44471995068	0.996115598440874	1.81871955232036	0.547701594327729	0.583896817223001	0.707861400517589	VIM
ENSG00000026103	211.704793804474	1.65545981551838	1.05517963836139	1.56888908327418	0.11667378602439	0.228215779530682	FAS
ENSG00000026297	45.5391690528054	-0.0308048056961345	1.4141802075102	-0.0217828007580232	0.982621213939546	0.989319055604259	RNASET2
ENSG00000026508	3678.06643170864	4.00688535345727	1.40503573171594	2.85180316984804	0.00434720096975661	0.0223788321766485	CD44
ENSG00000026559	168.506418294464	0.293398981867242	1.52835280969103	0.191970715143027	0.847765144688715	0.905149495405718	KCNG1
ENSG00000026652	2130.75419270676	-0.821780367812309	0.917429544058619	-0.895742210542766	0.370390460740572	0.518074721666836	AGPAT4
ENSG00000026751	58.4714625311585	9.77352763291949	2.12043743307285	4.60920349758026	4.04214545011782e-06	0.000925509471484809	SLAMF7
ENSG00000026950	233.508734137075	1.73428171466551	0.826360383461176	2.09869900515021	0.0358434424362338	0.0969657961981789	BTN3A1
ENSG00000027001	981.434665534735	0.214485058582127	0.624901142729351	0.343230383041598	0.731425149106451	0.823226509463468	MIPEP
ENSG00000027075	1333.67692175496	2.0857345351847	1.20759992683843	1.7271734527554	0.0841365170494305	0.179979211344282	PRKCH
ENSG00000027644	34.1768676350512	6.60280777804734	2.37932915236308	2.77507118823373	0.00551896259065147	0.0260832629755348	INSRR
ENSG00000027697	548.388375952081	-1.57563980725677	0.80468984995556	-1.95807093545891	0.0502216896532244	0.123814156908143	IFNGR1
ENSG00000027847	134.150420411574	-0.591261828661327	0.560038812803152	-1.05575152140241	0.291081751837265	0.438052510460869	B4GALT7
ENSG00000027869	32.8503884126564	7.07056641640281	2.01149374220697	3.51508248225776	0.000439617424773753	0.00586319751834346	SH2D2A
ENSG00000028116	810.571272588163	3.41221504031491	1.10600117164452	3.08518212077593	0.00203427547318804	0.0137833494462829	VRK2
ENSG00000028137	322.719637648455	3.33420229854135	1.19303025655489	2.79473406497629	0.00519424239943109	0.0251533141703337	TNFRSF1B
ENSG00000028203	1186.00407477115	-1.78785858017413	0.658626910837265	-2.714524035924	0.0066371083799412	0.0295226470090929	VEZT
ENSG00000028277	358.542324409983	1.73028758272123	1.14776640350105	1.50752590199826	0.1316759096912	0.248510188601289	POU2F2
ENSG00000028310	587.830605896636	0.235795522334667	0.559968188853941	0.421087352867772	0.673691296378822	0.778949502252136	BRD9
ENSG00000028528	1226.32063747936	-0.38464367563258	0.641646641516324	-0.599463397367123	0.548863911457354	0.678338323274362	SNX1
ENSG00000028839	298.837118929107	-1.43598644287855	0.537583881526093	-2.67118582276326	0.00755837915123498	0.0322866602909292	TBPL1
ENSG00000029153	437.230077313831	0.23886773984143	0.992394274888409	0.240698425903646	0.809788859055448	0.879528422033196	ARNTL2
ENSG00000029363	1164.95594694762	-1.47853856096317	0.981057402426691	-1.50708669778744	0.131788435993704	0.248631791616989	BCLAF1
ENSG00000029364	631.043539288486	-1.01139929399849	0.54686085993832	-1.84946367182425	0.0643908887946065	0.14783381696277	SLC39A9
ENSG00000029534	635.803985541034	2.16727189879001	1.50223193919298	1.4427012515486	0.14910464653689	0.271666338880062	ANK1
ENSG00000029559	40.9490129115819	8.07477296883339	2.08192041229156	3.87852144643009	0.000105093263060963	0.00330779845789596	IBSP
ENSG00000029639	453.702577019733	-0.123827438835613	0.549484821246679	-0.225351882431751	0.821705541130996	0.887749489701367	TFB1M
ENSG00000029725	1432.56053836711	-0.895290157979212	0.575946549444402	-1.55446743945748	0.120072957577478	0.232903919870994	RABEP1
ENSG00000029993	178.098899443801	-1.92787002914308	1.42065798091424	-1.35702614918083	0.174772901972945	0.30542794218698	HMGB3
ENSG00000030066	896.248413614628	0.204496186752043	0.440639909742501	0.464089117282966	0.642583898397514	0.754356652566687	NUP160
ENSG00000030110	32.5666791397614	-0.0369901348319749	0.73758106924237	-0.0501506022517233	0.960002375674267	0.975666640122287	BAK1
ENSG00000030304	240.476005677447	8.90736248671002	1.95508971465479	4.55598657184014	5.21402674200311e-06	0.00103271181744261	MUSK
ENSG00000030419	1348.21041662521	-0.0547336075722204	0.686623558555111	-0.0797141415995083	0.936464611877032	0.960882287314361	IKZF2
ENSG00000030582	374.467267726385	-0.84138402997925	1.35817281775635	-0.619497032321101	0.535588976345724	0.667517143313237	GRN
ENSG00000031003	1564.1924707726	-0.997686354430071	0.482269120710514	-2.06873364183095	0.0385710884441378	0.102389157629824	FAM13B
ENSG00000031081	1679.43849430703	1.12300668177125	0.985847695026461	1.13912796818083	0.254649783763813	0.400175004062002	ARHGAP31
ENSG00000031691	109.027860464434	1.86467574893849	0.746555635973998	2.49770500560984	0.0125000165291345	0.0458253708070491	CENPQ
ENSG00000031698	702.951133824303	-1.55734916712458	0.989021418852961	-1.57463644106995	0.115340386364254	0.226292585353549	SARS1
ENSG00000031823	812.231094993784	-0.076528150444811	0.37586757030199	-0.203604025703321	0.838662946986815	0.898865506413411	RANBP3
ENSG00000032219	1212.44100980852	-0.95076661835587	0.627345791468749	-1.51553837020238	0.129636120961354	0.245624458984775	ARID4A
ENSG00000032389	986.084483303679	0.147234895775785	0.5789025736023	0.254334498566133	0.799237149838629	0.872033225288081	EIPR1
ENSG00000032444	394.300004274816	-0.662725510882838	0.740613650892108	-0.894832967343433	0.370876384292747	0.518584944944872	PNPLA6
ENSG00000032742	1285.45623309877	0.568885058586772	0.500652339583627	1.1362876263794	0.255836207629699	0.401433855608315	IFT88
ENSG00000033011	144.709663040124	1.18511962797002	0.526527951900125	2.25081996823374	0.0243969422890878	0.0735965528221805	ALG1
ENSG00000033030	350.706696837094	0.389938875459223	0.459993897134421	0.847704454099039	0.396602585187345	0.542596418067424	ZCCHC8
ENSG00000033050	347.79024341173	-0.526157032963829	0.828502452395463	-0.635069976488956	0.525382777338667	0.658927125945312	ABCF2
ENSG00000033100	282.0369960275	-1.17613409775538	1.01872320686059	-1.15451782175444	0.24828793631151	0.392804394077401	CHPF2
ENSG00000033122	5086.92509577631	-3.9280736414487	1.7633518857128	-2.22761756928672	0.0259060280536846	0.0766275202594835	LRRC7
ENSG00000033170	2560.78717118052	-0.648766267785431	0.627947342857172	-1.03315393426706	0.301531866669132	0.449169966204508	FUT8
ENSG00000033178	999.226747583328	-1.63527613138185	0.545386408487226	-2.9983807919191	0.00271418314172507	0.0165536311612671	UBA6
ENSG00000033327	2122.80950060416	0.28120587431516	0.569983253824006	0.493358133644375	0.621759558855606	0.73829261657049	GAB2
ENSG00000033627	1674.55368665652	-2.40320328483965	0.603637661887226	-3.98120169859221	6.85677335053796e-05	0.00276396132779288	ATP6V0A1
ENSG00000033800	1869.07063271367	-1.22527634059955	0.534907437838449	-2.29063246073165	0.0219846798695171	0.0685186428065929	PIAS1
ENSG00000033867	1693.21381053097	-1.75490857013004	0.832917332228881	-2.10694207243102	0.0351226011215744	0.0955155534709413	SLC4A7
ENSG00000034053	2300.49802108601	-0.754265337343215	0.959430774039002	-0.786159207889399	0.431774220832203	0.575893905610754	APBA2
ENSG00000034152	239.669607980336	1.03539664613794	0.809374620673932	1.27925514303353	0.200807223171004	0.337898667693333	MAP2K3
ENSG00000034239	226.882280922644	1.22729179025375	1.26805232506752	0.967855794269688	0.33311639427698	0.481411273831411	CLXN
ENSG00000034510	674.718155306992	-1.50487733793946	1.89542823506837	-0.79395110302616	0.427223897780774	0.57142590841044	TMSB10
ENSG00000034533	80.1333010431662	-0.301249665152811	0.658006695248123	-0.457821580431207	0.647080630225225	0.757785726154005	ASTE1
ENSG00000034677	1578.17451832885	-0.811985803072803	0.596385621020049	-1.3615113685739	0.173352143322545	0.303663614719772	RNF19A
ENSG00000034693	477.427017338829	-1.23698619279029	0.597454528581542	-2.07042734403086	0.0384123434039786	0.102059469260038	PEX3
ENSG00000034713	317.268041627576	-1.97944541585559	0.960998160463556	-2.0597806502572	0.03941951520589	0.10390773166891	GABARAPL2
ENSG00000034971	35.6506621090676	9.06192976151967	2.66363807036267	3.40208749167106	0.00066873225390501	0.00718374767714374	MYOC
ENSG00000035115	673.382069604344	-0.855123777631871	0.709050060515202	-1.20601326373279	0.227812376255179	0.369368992361678	SH3YL1
ENSG00000035141	96.2347742345484	-1.37016978312663	1.0797449279434	-1.26897542898063	0.204449827696614	0.341629945377824	FAM136A
ENSG00000035403	1442.3000871902	0.221696627021331	0.954277118971166	0.232318917234805	0.816290320510348	0.883634378779955	VCL
ENSG00000035499	239.008482631003	3.14133501880951	1.41505126295292	2.21994432361001	0.0264225472464252	0.0777339386127225	DEPDC1B
ENSG00000035664	462.604295468243	3.42457930741943	1.19349698423191	2.86936569816585	0.0041129595846206	0.0215703503044305	DAPK2
ENSG00000035681	843.974060159641	-0.964088509970143	0.367505966447316	-2.62332750482937	0.0087075525380896	0.0357056273914644	NSMAF
ENSG00000035687	646.555885582151	-1.46370705951838	0.768700705870993	-1.90413128066521	0.0568930887184316	0.134986215524697	ADSS2
ENSG00000035720	69.4078296795308	7.04546725799699	2.13449601787557	3.3007638332393	0.000964220087971303	0.00883825673721568	STAP1
ENSG00000035862	1270.90419367283	-1.64663275611287	0.800049656538177	-2.0581631935671	0.0395744704864921	0.10419664822895	TIMP2
ENSG00000035928	777.363323956401	-0.160685256959693	0.49884948730089	-0.322111701124738	0.747368074109147	0.83442917549639	RFC1
ENSG00000036054	619.900529552462	-1.48433456594441	0.688016277307604	-2.15741198995032	0.0309735778349311	0.0871669319608791	TBC1D23
ENSG00000036257	1988.27674912159	-1.14312964076553	0.576807244134907	-1.98182261472807	0.0474990974477465	0.118972121623298	CUL3
ENSG00000036448	329.782015152882	0.621624240607082	1.25620361486643	0.494843537505007	0.620710569213491	0.737374109301781	MYOM2
ENSG00000036530	310.742302904399	-0.846573495318821	1.23910190325125	-0.683215394228283	0.494470746533048	0.632510241714518	CYP46A1
ENSG00000036549	1800.40556560399	-1.18143513431347	0.57437832761608	-2.0568936492032	0.0396964570140266	0.104424759520806	ZZZ3
ENSG00000036565	73.4150454451712	4.53208166966348	2.20221781571332	2.05796249459343	0.0395937338197879	0.104220827604302	SLC18A1
ENSG00000036672	252.638470003173	-1.1652725900796	0.857085947603106	-1.35957495667542	0.173964467555316	0.304246551469586	USP2
ENSG00000036828	181.237868291692	7.42365508210094	2.16252020719132	3.43287200619631	0.00059722396093041	0.00678005343115515	CASR
ENSG00000037042	245.653810007059	-0.327264911497658	0.837607088047838	-0.390714114251821	0.696008564881996	0.796103828375175	TUBG2
ENSG00000037241	56.4551647441227	0.551280527854225	0.785940773769371	0.701427570948234	0.483036220765359	0.622155466160502	RPL26L1
ENSG00000037280	89.6628867627057	4.04186654495505	1.52218303679064	2.65530914959931	0.00792357554225438	0.0334249786941672	FLT4
ENSG00000037474	592.294306296396	-1.02325333436238	0.730403973310515	-1.40094163196367	0.161231527955113	0.287720639159802	NSUN2
ENSG00000037637	911.515010877582	-0.00119972322493258	0.483426378249352	-0.00248170823709947	0.998019885345748	0.998455167859509	FBXO42
ENSG00000037749	800.186467642775	0.192376797856114	0.474069126242714	0.40579904323409	0.684890261726346	0.787469460484885	MFAP3
ENSG00000037757	173.908193624452	-0.684056455935358	0.679086222842929	-1.00731900151298	0.313781501384957	0.461631165846579	MRI1
ENSG00000037897	34.2969054160374	0.727506255818666	1.1033055290208	0.659387845599156	0.509646745065169	0.645652456117297	METTL1
ENSG00000038002	97.184769990478	-1.21529675848006	0.984809241261459	-1.23404280500391	0.217186954236402	0.356530048952493	AGA
ENSG00000038210	11.2744591151799	-2.60940172458523	1.59539341758662	-1.635585113879	0.101926447957469	0.20697614007931	PI4K2B
ENSG00000038219	1954.88314779415	-0.529048215624272	0.754827259697071	-0.700886472802519	0.483373867010115	0.622357773233433	BOD1L1
ENSG00000038274	202.759797387114	-1.49196463766118	0.79297356058126	-1.88148093685186	0.059906526066244	0.140263479678879	MAT2B
ENSG00000038295	1130.80286505842	0.234589471217485	1.60886887306299	0.145810186986134	0.884071233805023	0.929184703626636	TLL1
ENSG00000038358	271.731473964051	-1.1343836474368	0.977197732457709	-1.16085374511027	0.245701382053327	0.389891599707358	EDC4
ENSG00000038382	10495.8136535134	-1.18176880891315	0.662666441405238	-1.78335393958854	0.0745287060737372	0.16440380602417	TRIO
ENSG00000038427	9663.10231372348	-0.131114207668764	1.25103761054129	-0.104804369240374	0.916531042993605	0.948833313545169	VCAN
ENSG00000038532	1976.0015643382	0.24978113003325	0.502825089962007	0.496755502101382	0.61936147792188	0.736290658347029	CLEC16A
ENSG00000038945	1143.25898032876	5.45473278191929	1.27711198956813	4.27114679564151	1.94470340969877e-05	0.00165467863400163	MSR1
ENSG00000039068	271.710057733993	3.01511260773493	1.03261159664307	2.91989032230202	0.0035015459509391	0.019410970281002	CDH1
ENSG00000039123	1246.34737427643	-0.937975013943212	0.55926828572427	-1.6771467967802	0.0935137797481903	0.194116077802799	MTREX
ENSG00000039139	1257.02616064894	2.31396567453901	1.06094298579587	2.18104620655291	0.0291799990161294	0.0834480984171677	DNAH5
ENSG00000039319	1358.88132712293	-1.05187178674065	0.861268115965353	-1.22130584801883	0.221970240035918	0.36246621143717	ZFYVE16
ENSG00000039523	510.153487260742	-0.602786672221593	0.668103347452362	-0.902235671352589	0.366931689498537	0.51487958248899	RIPOR1
ENSG00000039537	161.08587824827	7.82408982969988	2.1163670222145	3.6969437472679	0.000218210670723201	0.00438564472524789	C6
ENSG00000039560	792.628995894788	0.996898627349103	0.764607476690668	1.30380444573185	0.192300266441368	0.3273730274058	RAI14
ENSG00000039600	53.7232479401766	3.12922561727449	1.5624074428043	2.00282303549321	0.0451962864178579	0.114761051919804	SOX30
ENSG00000039650	187.07998093761	0.844750454378387	0.7849783151699	1.07614495592219	0.281862432630154	0.428702062691892	PNKP
ENSG00000040199	573.416243787735	-0.990436486346588	0.534030945829697	-1.85464249605947	0.0636472953961367	0.14663128581737	PHLPP2
ENSG00000040275	183.247872602762	-0.620264917708586	0.544220547411781	-1.1397307960136	0.254398472910661	0.399901635980202	SPDL1
ENSG00000040341	1711.23595985305	-1.03810139552134	0.469088774910387	-2.21301691928069	0.0268964792053572	0.0787473160820589	STAU2
ENSG00000040487	108.141079608002	0.599140425693869	0.657248360211916	0.911589076465232	0.361985074848728	0.510327881292395	SLC66A1
ENSG00000040531	141.389413954404	1.614537139855	0.575403500361545	2.8059216512248	0.00501728901322514	0.0245509984629633	CTNS
ENSG00000040608	105.333783041837	0.108937605848289	1.47554094731949	0.073828927652728	0.941146508892974	0.963612344968276	RTN4R
ENSG00000040633	137.877627685133	-0.399060256811636	0.963155955535897	-0.41432569099321	0.678635601357	0.782663520617638	PHF23
ENSG00000040731	1623.19495646069	-1.4999242852426	1.38292355443214	-1.08460390340122	0.278097125450485	0.424996972484209	CDH10
ENSG00000040933	2123.93290557858	-0.708053232918754	0.43848417272357	-1.61477489260513	0.106359452200498	0.213970922468538	INPP4A
ENSG00000041353	850.825332895683	-0.598695551107641	1.61346693251716	-0.371061556355309	0.710591683790358	0.807696522033356	RAB27B
ENSG00000041357	244.47754445798	-1.60954300786376	1.22161213638592	-1.31755649761757	0.187652156393022	0.321429244144102	PSMA4
ENSG00000041515	2587.3260380122	-0.861929696528291	1.2778489476564	-0.67451610623391	0.499983249486147	0.637353816799657	MYO16
ENSG00000041802	323.513016676065	-0.244711486154099	0.641625933040008	-0.381392761035487	0.70291183169892	0.801296238572325	LSG1
ENSG00000041880	64.1154014586213	0.915998818914155	0.914169056419925	1.00200155811595	0.316342840318858	0.464078717008631	PARP3
ENSG00000041982	6126.02221374096	0.513945876255081	1.49285425893052	0.344270630023369	0.730642769659894	0.822614571448628	TNC
ENSG00000041988	71.1259465270223	0.0813537076982252	0.639680547651897	0.12717864877532	0.898799003954817	0.937419444573934	THAP3
ENSG00000042062	268.322080660038	6.06074073023634	1.75780562001669	3.44790155476849	0.000564959914966889	0.00655951019667593	RIPOR3
ENSG00000042088	475.331146664712	0.220269833822323	0.495697333774603	0.444363563840513	0.656779751969799	0.765330130225598	TDP1
ENSG00000042286	152.677947724237	1.42966749169924	0.677639437164874	2.10977610406018	0.0348776456712492	0.0950493983705539	AIFM2
ENSG00000042304	31.3963801347918	5.95831787342159	2.73961976666015	2.17487037651409	0.0296398313853807	0.0844594285818227	C2orf83
ENSG00000042317	693.785006004629	-0.756604701849151	0.398577424814312	-1.89826280854124	0.0576614706308392	0.136350091615223	SPATA7
ENSG00000042429	293.146095315842	-0.924555841306668	0.530967810034772	-1.74126533442041	0.0816370796450635	0.175851371872945	MED17
ENSG00000042445	175.400857794762	-0.292722156784145	0.834146620962109	-0.350924105460642	0.725645286583595	0.818771150830041	RETSAT
ENSG00000042493	105.457068270872	4.72725979345743	1.29176073603103	3.65954751650222	0.000252660991630005	0.00466497914814006	CAPG
ENSG00000042753	88.716641234205	0.405152568447258	0.68509187914614	0.591384281116013	0.554262970080944	0.683092196096539	AP2S1
ENSG00000042781	2164.64253321796	5.47047089273752	2.06068690027985	2.65468319908017	0.00793829216609447	0.0334534223971199	USH2A
ENSG00000042813	411.484591125406	5.69302325414115	1.73480104911875	3.28165771921403	0.00103198792276591	0.00917870032467794	ZPBP
ENSG00000042832	586.648837776671	4.84934821120402	1.6280553512227	2.97861384599858	0.00289555439886244	0.0172209287932345	TG
ENSG00000042980	573.224199224754	1.80257469916242	0.976952202606936	1.84510019461788	0.0650229649169929	0.148904749891306	ADAM28
ENSG00000043039	182.367503038075	2.46456682559923	1.88285884839336	1.30894932867763	0.190551515546099	0.325143558872662	BARX2
ENSG00000043093	536.704800873377	-0.964192793133988	0.492287354839907	-1.95859752165998	0.0501599400686694	0.123703923754325	DCUN1D1
ENSG00000043143	524.117402000487	0.00931253462609738	0.662907306853418	0.0140480192778393	0.988791670964293	0.993210422299054	JADE2
ENSG00000043355	195.34614722466	3.39511318075944	1.62893647534914	2.0842514316169	0.0371373026681201	0.0995930854459935	ZIC2
ENSG00000043462	493.982300748692	2.28994893654817	1.02130366853531	2.2421822295344	0.0249495971785563	0.0746880278432961	LCP2
ENSG00000043514	599.207713500106	-1.18811095027051	0.482269048849289	-2.46358532256089	0.0137555151731144	0.0487740566297723	TRIT1
ENSG00000043591	37.6422476423207	-3.08704744154445	1.41020312101701	-2.18907999531169	0.0285910262521407	0.0822872417352843	ADRB1
ENSG00000044090	303.255050604575	-0.102013697146461	0.986770398069342	-0.103381391807107	0.917660280193494	0.949526991950025	CUL7
ENSG00000044115	2928.22518626243	1.27439617434204	0.618319944258359	2.06106270091386	0.0392970586551196	0.103651004582809	CTNNA1
ENSG00000044446	487.216891641043	0.393559714538626	0.355989446601839	1.10553758909266	0.268926716046033	0.415209291443485	PHKA2
ENSG00000044459	1954.95355518955	0.498548675190528	0.726154392037285	0.686560159461143	0.492359941782683	0.63062937355987	CNTLN
ENSG00000044524	1297.50931564715	-0.305944263586496	1.52875947974363	-0.200125832506891	0.841382170595414	0.900566351228912	EPHA3
ENSG00000044574	2074.97346565541	-2.09496870730611	1.58309555141657	-1.32333686708393	0.185723376613751	0.319037523259325	HSPA5
ENSG00000046604	205.798281717443	4.14600997739681	1.27337818125084	3.25591410190819	0.00113027940794	0.0096943375681424	DSG2
ENSG00000046647	323.723060047126	-0.964920272996369	0.792641063588338	-1.21734832741078	0.223471714215213	0.36435950313462	GEMIN8
ENSG00000046651	661.214123715973	-0.0761031315521318	0.801004998981037	-0.0950095588029326	0.924307234442332	0.953732313808342	OFD1
ENSG00000046653	4782.71046652879	-2.09575721605942	0.965501381942646	-2.17064134268004	0.0299582943683841	0.0850738216484228	GPM6B
ENSG00000046889	4665.66575171395	0.667988367453647	1.08276958053865	0.616925687108184	0.537283742934526	0.668914441935191	PREX2
ENSG00000047056	923.36232980917	-0.435672290207407	0.494756646716263	-0.880578953509765	0.378545754158401	0.525400875913925	WDR37
ENSG00000047188	1366.3259163661	-1.83809853238752	0.615433983389516	-2.98667051543718	0.00282033506155411	0.0169554339459396	YTHDC2
ENSG00000047230	481.163321685782	-0.206567051982022	0.398603470466067	-0.518226927980565	0.604299948972174	0.724214352060016	CTPS2
ENSG00000047249	1196.07472223709	-1.61620161695394	0.464380030644019	-3.48034262953241	0.000500772918363869	0.00619772984440531	ATP6V1H
ENSG00000047315	854.506777050782	-1.54921382420944	0.727195342657073	-2.13039569058407	0.033138959287757	0.0912855387120722	POLR2B
ENSG00000047346	1267.60839768461	-0.927156543927468	0.516663239201651	-1.79450844104975	0.0727320525389918	0.161549528942407	FAM214A
ENSG00000047365	2432.45712020694	-0.168644112402816	1.07519700707849	-0.15684949948015	0.87536346067507	0.923883070652773	ARAP2
ENSG00000047410	2390.88936433221	-0.62611646928283	1.04033588693095	-0.601840691211673	0.547280186154662	0.676866445543795	TPR
ENSG00000047457	698.027558247341	7.82910216131202	1.58547640331124	4.93801241378369	7.89228199459311e-07	0.000400372823910469	CP
ENSG00000047578	1459.95689349517	0.797097555256518	0.50504660759991	1.57826533880605	0.114504665230583	0.225122834407988	KATNIP
ENSG00000047579	731.730471396768	1.01584504029771	0.536431333689147	1.89370936502075	0.0582635975858231	0.137396845076661	DTNBP1
ENSG00000047617	2125.66493800729	2.44258429481981	1.34826805753739	1.81164589724182	0.0700409282883242	0.157227133746663	ANO2
ENSG00000047621	448.951477720475	-0.764044699369746	0.306840730799697	-2.49003676069494	0.0127729883276827	0.0464525559151454	C12orf4
ENSG00000047634	272.096508108359	-1.21839476903228	0.98087889061956	-1.2421459781469	0.214182707173892	0.352802628775602	SCML1
ENSG00000047644	683.167589330897	-0.508154129983277	0.521685343011736	-0.974062501065598	0.330025507072388	0.478147373414833	WWC3
ENSG00000047648	1325.66283232184	1.11614169510477	1.14304270223643	0.976465439935855	0.328833866193649	0.476922115234848	ARHGAP6
ENSG00000047662	565.323320146082	0.767831568540343	1.40943857810154	0.544778311357551	0.585905997153555	0.709482857307099	FAM184B
ENSG00000047849	2569.83869375856	-0.0476021379900472	0.612946992723605	-0.0776611004787365	0.938097637932434	0.961757339290972	MAP4
ENSG00000047932	421.981764272061	-1.15311747028436	0.600327705377565	-1.9208133490343	0.0547552429390709	0.131218411025269	GOPC
ENSG00000047936	51.0930071961784	6.88796161972616	2.70135041069912	2.54982159754074	0.0107778055652082	0.0413956614567127	ROS1
ENSG00000048028	519.83058403191	-0.401721427147058	0.389637474948499	-1.03101332129348	0.302534572901089	0.450112413340644	USP28
ENSG00000048052	5787.55335416504	-1.22652193314571	1.06460777242472	-1.1520880881343	0.249284877504837	0.393989757101996	HDAC9
ENSG00000048140	153.595707828891	-0.732191906286219	0.694533091974929	-1.05422177106667	0.291781394741676	0.438779257916692	TSPAN17
ENSG00000048162	55.3885405219031	-0.380715224567202	1.01082355940662	-0.376638653723793	0.706442158091991	0.804478076280868	NOP16
ENSG00000048342	1130.19414739639	0.671229494887072	0.536070577655332	1.25212896000168	0.210522876622945	0.348439456193844	CC2D2A
ENSG00000048392	354.256415287635	-1.49503944092661	0.876735956427068	-1.7052334057557	0.0881509020306381	0.186159365103305	RRM2B
ENSG00000048405	835.839301103937	-0.666962561020998	0.463021624052785	-1.44045661449488	0.149738256193986	0.272477771896819	ZNF800
ENSG00000048471	2648.40841451989	1.3497193312549	0.632825762412004	2.1328451074913	0.0329374345687932	0.0908999345319731	SNX29
ENSG00000048540	1569.08364792911	-3.36531982096209	1.37804474698567	-2.44209763748483	0.0146021968084667	0.0509635152408916	LMO3
ENSG00000048544	82.6327628267694	-1.0276757248277	0.479197460645177	-2.14457673344945	0.0319867042081643	0.0890486074745058	MRPS10
ENSG00000048545	20.5537843375597	3.76234139199529	2.39096782171387	1.57356421020271	0.115588232833847	0.226671319750699	GUCA1A
ENSG00000048649	2590.49769873478	-0.930508176850082	0.578330637399698	-1.60895535646158	0.107626103784701	0.215719698560576	RSF1
ENSG00000048707	2786.31705945735	-0.537215369664053	0.340141580184929	-1.57938752848734	0.114247196211122	0.224767659494457	VPS13D
ENSG00000048740	9192.73075507823	-2.21935349573636	0.705096494325014	-3.14758832812088	0.00164623360463449	0.0121580231107988	CELF2
ENSG00000048828	1566.64079191005	-0.846570162973262	0.584369631725496	-1.44868952288563	0.147424307671436	0.269309828475055	FAM120A
ENSG00000048991	2475.52586757984	-2.09878684492665	0.704062078452389	-2.98096845315121	0.00287338391167819	0.0171631155140362	R3HDM1
ENSG00000049089	779.47810737134	4.3153141343122	1.39202972133297	3.1000158029528	0.00193510317819104	0.013360934431323	COL9A2
ENSG00000049130	574.345261275559	-0.984232352543862	0.756665067377251	-1.30075035174467	0.193343921141365	0.328471816076429	KITLG
ENSG00000049167	643.571347058075	-0.140684083126293	0.556167612918257	-0.252952670847034	0.800304787159741	0.872725775598595	ERCC8
ENSG00000049192	1085.7348514242	3.02353866792203	1.05497322430638	2.86598616747826	0.00415712409730236	0.0217520587780707	ADAMTS6
ENSG00000049239	669.859389988751	0.127575164629787	0.777476061427127	0.164088865187194	0.869661187296338	0.919695391843151	H6PD
ENSG00000049245	226.620394888324	-1.30882880622405	0.956450545879445	-1.36842287545625	0.171179747922068	0.300928845301407	VAMP3
ENSG00000049246	1107.3701982727	-0.170171891228454	0.836861766956011	-0.203345281082006	0.838865165575508	0.898989052598255	PER3
ENSG00000049249	27.4086406690786	8.71076219849975	2.20359673338805	3.95297472832376	7.71855918008155e-05	0.00292329826529132	TNFRSF9
ENSG00000049323	2455.23439635667	2.27721286067233	0.863586962960913	2.63692362013506	0.00836616668228456	0.0346631858992111	LTBP1
ENSG00000049449	1293.21065433943	2.41156012026305	0.813983855604358	2.96266333006389	0.00304989953478167	0.0177508788290881	RCN1
ENSG00000049540	1443.83231662624	2.11408782813201	1.07675428463388	1.96338928788274	0.0496009575743557	0.122691172449773	ELN
ENSG00000049541	135.164788411327	0.587347221920871	0.664190460142748	0.884305417145916	0.376531364780514	0.523941567504419	RFC2
ENSG00000049618	6051.77295768948	-0.724018351268274	0.492099680119519	-1.47128392989897	0.141214347429322	0.26138305500277	ARID1B
ENSG00000049656	618.464534030294	-0.297082674201272	0.654976459110116	-0.453577636370173	0.650132852762939	0.760130436113075	CLPTM1L
ENSG00000049759	1999.60729028789	-0.767597079980566	0.96686890458054	-0.793899851721444	0.42725373602372	0.57142590841044	NEDD4L
ENSG00000049768	14.2355159113931	3.06030897813526	1.59592487651647	1.91757708847499	0.0551646575938624	0.13193961998421	FOXP3
ENSG00000049769	275.728217099619	-0.324155152641925	0.584567258515691	-0.554521567740565	0.579221949424089	0.703531905564174	PPP1R3F
ENSG00000049860	376.759302198092	0.95076624761932	0.653670247985728	1.45450439353648	0.145806516273777	0.267180589280057	HEXB
ENSG00000049883	265.247110371532	-0.281840645703374	0.406637715734415	-0.693100110486187	0.488246728339626	0.626855100357015	PTCD2
ENSG00000050030	999.38364117622	-1.15333955517272	0.844704241743327	-1.36537677707457	0.172134659022082	0.302170850077898	NEXMIF
ENSG00000050130	253.42133921764	-1.0633521210581	0.564869832935145	-1.88247284428834	0.0597718435824682	0.14009472265667	JKAMP
ENSG00000050165	1948.73156883043	-1.23626142109584	0.999375050182834	-1.23703450558394	0.216074272655036	0.355155681042701	DKK3
ENSG00000050327	21.9832778469116	4.92843229610134	1.91762246948382	2.57007433659659	0.0101676694442603	0.0397612020495195	ARHGEF5
ENSG00000050344	166.350581522486	0.721596437230795	1.35545467787162	0.532364858088703	0.594473319499335	0.716757843503397	NFE2L3
ENSG00000050393	211.566800874127	-1.56342426643318	0.491961063629423	-3.17794309756768	0.00148323857458975	0.0113639601767411	MCUR1
ENSG00000050405	1064.27137393868	2.01706135764671	1.00030590708238	2.01644451298897	0.0437535148550565	0.111963733905174	LIMA1
ENSG00000050426	248.300334956555	-0.841511945284401	0.53923793904951	-1.56055775075414	0.118628133879962	0.230881052282705	LETMD1
ENSG00000050438	1579.86417752397	-0.45354827988115	0.820278239179878	-0.552920043733711	0.580318161739367	0.704290114831173	SLC4A8
ENSG00000050555	212.860847896302	2.11724585297212	1.40184722231032	1.51032567549178	0.130960343328969	0.247524206431676	LAMC3
ENSG00000050628	430.402358690509	3.30049534621641	1.88130040928372	1.75436912144883	0.079367278804455	0.172109475503075	PTGER3
ENSG00000050730	132.085971606945	6.98923716566602	1.91458515383576	3.65052301364789	0.000261706857909468	0.00475139255022816	TNIP3
ENSG00000050748	692.769546263659	-1.23750450246232	0.372978300613545	-3.31789946071028	0.000906971242541185	0.00851737435263813	MAPK9
ENSG00000050767	865.227210518068	3.15964988767149	1.76963970555723	1.78547637564256	0.0741840799534745	0.163876999183623	COL23A1
ENSG00000050820	542.095833931718	0.0706115765808362	0.81936299006092	0.086178625880559	0.931324421562545	0.957961485947666	BCAR1
ENSG00000051009	294.014534771451	-0.637201054185166	0.445407660150752	-1.43060192087738	0.15254433664256	0.276077747018335	FHIP1B
ENSG00000051108	428.23421729328	-1.14175844133559	1.23755780425227	-0.922589989261499	0.356220914532895	0.504540567919571	HERPUD1
ENSG00000051128	29.8451489315411	1.90456517275179	0.949881285840228	2.00505600135819	0.0449570604823465	0.114336127624455	HOMER3
ENSG00000051180	65.0130386561382	4.80885748228006	1.6098988835435	2.98705560419759	0.00281678485040094	0.0169523556232366	RAD51
ENSG00000051341	261.075934073695	3.09015974686006	1.40661290718482	2.19687998814448	0.0280290184260343	0.0810975291020097	POLQ
ENSG00000051382	1039.0384963857	-0.453822021083688	0.366579643934863	-1.23799023920796	0.215719680074507	0.354712727756101	PIK3CB
ENSG00000051523	113.785861427235	1.80494703309039	1.20259439086601	1.50087764153849	0.133387212099683	0.250869864393756	CYBA
ENSG00000051596	168.795870480667	0.672338544625427	0.959081628164864	0.701023275684991	0.483288489659122	0.62232534265278	THOC3
ENSG00000051620	149.652309724107	2.11855958954403	0.656968211418463	3.22475205454742	0.00126081813544267	0.0103585451818907	HEBP2
ENSG00000051825	725.165639074975	-0.679214953700059	0.439900742553583	-1.54401865692992	0.122583812928917	0.236179136080973	MPHOSPH9
ENSG00000052126	5343.97122988928	-1.19669477686022	0.834539643996401	-1.43395797367942	0.151584256254823	0.274869417317913	PLEKHA5
ENSG00000052723	217.274918812176	-1.57074567145329	0.971750993999665	-1.61640757884713	0.106006220843585	0.213467975540411	SIKE1
ENSG00000052749	360.515441133316	0.615325771931511	0.364715991116445	1.68713680485442	0.091577049451154	0.191246395233328	RRP12
ENSG00000052795	1347.98820536658	-1.30471102741038	0.592545428717778	-2.20187510387798	0.0276741320387536	0.0803641871126788	FNIP2
ENSG00000052802	325.964853151643	-1.63833063566805	0.925688683493529	-1.7698505608657	0.0767520385415659	0.168024074211417	MSMO1
ENSG00000052841	2656.15869504625	-0.425859418827726	0.588761944344775	-0.723313425601343	0.46948734633562	0.610829799602007	TTC17
ENSG00000052850	91.9593127534861	5.60488375978327	1.9332364432218	2.89922310301711	0.00374088603563448	0.020197854394487	ALX4
ENSG00000053108	1767.96503456664	0.958933801798165	1.53527855090062	0.624599230697021	0.532234124720817	0.664657857666632	FSTL4
ENSG00000053254	4759.30446068235	0.604059377268312	0.607568586586634	0.994224175844843	0.320113740707394	0.467884651123	FOXN3
ENSG00000053328	366.533887238476	2.36290330989564	0.96754645132586	2.44216007061746	0.0145996716392313	0.05096330348205	METTL24
ENSG00000053371	107.677226747043	-1.15041243062303	0.68585490046944	-1.67734083380555	0.0934758519526292	0.194075014310082	AKR7A2
ENSG00000053372	108.937761679797	-1.07652627436652	0.881541289375888	-1.22118644621703	0.222015434828101	0.362499579692878	MRTO4
ENSG00000053438	290.589516637149	-3.91198679373105	2.21949503372348	-1.76255712866733	0.0779752131030053	0.169892469893272	NNAT
ENSG00000053501	84.3671423335549	-0.0390549103806095	0.83339237810045	-0.0468625720691462	0.962622758464439	0.977155287446889	USE1
ENSG00000053524	1528.85161138083	-0.191992494948976	1.45472603852919	-0.131978454955746	0.895001333118418	0.93520629446972	MCF2L2
ENSG00000053702	38.6650441033667	4.32787253069356	1.59064992755475	2.72082024820297	0.00651201609240612	0.029122400686606	NRIP2
ENSG00000053747	633.79155054222	3.38338291354799	1.4273753402843	2.3703526452083	0.0177711261829896	0.0587512579277445	LAMA3
ENSG00000053770	488.148058824859	-1.97537498098901	0.837805154280063	-2.35779759875848	0.0183837133011582	0.0601513935687739	AP5M1
ENSG00000053900	644.273280962457	-0.925510155796603	0.489898428667247	-1.88918784310949	0.0588666631099065	0.138487340893033	ANAPC4
ENSG00000053918	627.390550982515	3.66726771101531	1.29806527175948	2.82517974311451	0.00472540998292464	0.0236087830482964	KCNQ1
ENSG00000054116	193.229496733072	-0.577846337742676	0.546023647614575	-1.05828079107402	0.289927447687059	0.436792196613777	TRAPPC3
ENSG00000054118	1755.53219339338	-0.385515491377013	0.871454107529414	-0.442381862735096	0.658212901447525	0.766654533571779	THRAP3
ENSG00000054179	73.1719412374035	-0.365622176642549	1.36074687618923	-0.268692277043085	0.788166495336918	0.864412355188126	ENTPD2
ENSG00000054267	2524.8254208147	-0.546155389781395	0.570018949196432	-0.958135498041464	0.337994437440102	0.486082966258006	ARID4B
ENSG00000054277	325.750869795647	1.17715126672192	0.865222339673181	1.36051880857187	0.173665805052748	0.30392665816682	OPN3
ENSG00000054282	3256.55270214667	-0.431661045519044	0.463366105070671	-0.931576653525852	0.351555353169631	0.500055932603852	SDCCAG8
ENSG00000054356	372.134058517918	-2.44298246842547	1.54479703154712	-1.581426179968	0.113780625389487	0.224272497328767	PTPRN
ENSG00000054392	1071.40329265962	3.71544716832897	1.10397982483735	3.36550277889034	0.000764042975871703	0.00774112920041693	HHAT
ENSG00000054523	5618.45442418138	-2.11651485720349	0.767616957926892	-2.75725390814655	0.00582890703297185	0.0270863546948119	KIF1B
ENSG00000054598	55.5012980673944	1.51799317519098	1.64072799657476	0.925194900288163	0.354864535733639	0.503343420977839	FOXC1
ENSG00000054611	2769.03190882793	0.918589833362114	0.566012774190112	1.62291360769462	0.104607874222651	0.211207403929916	TBC1D22A
ENSG00000054654	3563.86824358324	1.94668243722224	0.821830421668503	2.36871547450146	0.0178499794057449	0.0589271590248083	SYNE2
ENSG00000054690	1054.3182620806	0.135637820389339	1.10332422112088	0.122935595714144	0.902158098102596	0.939691242890293	PLEKHH1
ENSG00000054793	2691.53673993252	-2.94044619369563	0.68637659084474	-4.2840129353432	1.83552233978832e-05	0.00162904577100784	ATP9A
ENSG00000054803	53.9430584118948	1.17998557259103	2.34482892188417	0.503228854599278	0.614803380140179	0.732791476939843	CBLN4
ENSG00000054938	60.3204426920784	6.71187670935002	2.08789018991968	3.21466940251691	0.00130594832163152	0.010561480384442	CHRDL2
ENSG00000054965	3367.65465948894	-0.441682150125219	0.518293244592775	-0.852185813211303	0.394110969367493	0.540295726302731	FAM168A
ENSG00000054967	163.353989314276	0.954974346017514	0.796661629805922	1.19872014703427	0.230636781397404	0.372662760002884	RELT
ENSG00000054983	655.674695246114	0.587816294913031	0.583255345286143	1.00781981624986	0.313540970900334	0.46137279893982	GALC
ENSG00000055044	684.181779201431	-0.97870381707206	0.795558446669833	-1.23020982451869	0.218618541827332	0.358311232975145	NOP58
ENSG00000055070	365.274426033333	0.570668229556565	0.616695202086761	0.925365119795889	0.354776015962944	0.503300317030402	SZRD1
ENSG00000055118	170.051059759618	-1.31916786945086	0.906375599018955	-1.45543179988374	0.145549758167171	0.266804667063109	KCNH2
ENSG00000055130	1396.3000274156	-1.11089367128384	0.520365112605355	-2.13483503096861	0.0327744877346903	0.0905590101370471	CUL1
ENSG00000055147	356.701639874613	-0.186229623859443	0.605428015214762	-0.307599944468018	0.758386762467049	0.84224918695253	FAM114A2
ENSG00000055163	2177.06991437511	-1.78633297504383	0.528635028558839	-3.37914227877353	0.000727123666839482	0.00751809515328682	CYFIP2
ENSG00000055208	1920.77332299848	0.145521229187268	0.538193840116261	0.270388135909977	0.786861666473009	0.86336647230956	TAB2
ENSG00000055211	348.122846056304	-0.869620873293129	0.800880798910029	-1.08583059361225	0.277553948383847	0.424522048715205	GINM1
ENSG00000055332	1324.29085352366	-0.309138672421703	0.807295505093372	-0.382931244471561	0.701770744131202	0.800392544144786	EIF2AK2
ENSG00000055483	729.43037916398	0.0394037656798698	0.609738336478171	0.0646240580959115	0.948473329154502	0.96832781898721	USP36
ENSG00000055609	5833.08586335233	-0.739892278015758	0.611714910177464	-1.20953775313587	0.226456316004783	0.367775870467518	KMT2C
ENSG00000055732	55.4590136319279	7.29211899617393	1.60022742441775	4.5569266498649	5.19075408603992e-06	0.00103271181744261	MCOLN3
ENSG00000055813	1165.93293046634	-1.31811093761579	1.02265478069994	-1.28891094286346	0.19742904929236	0.333575889395924	CCDC85A
ENSG00000055917	2599.75460976305	-2.05833579714261	0.78644905644812	-2.61725254835803	0.00886407317376773	0.036120730875281	PUM2
ENSG00000055950	106.021180663446	0.263150230722923	0.586984222241948	0.448308865471439	0.653930303289205	0.762826464811727	MRPL43
ENSG00000055957	15.5093379406308	6.69287925722058	2.75746328966411	2.42718707527593	0.0152164073091866	0.0524695825824027	ITIH1
ENSG00000056050	153.190318724843	-0.398091115785888	0.495626268873725	-0.803208265555659	0.421854368877625	0.56609516508893	HPF1
ENSG00000056097	1878.32629137152	-1.63626459798145	0.7587994464722	-2.15638612493558	0.0310535271992287	0.0872799900144207	ZFR
ENSG00000056277	305.597668735247	-1.39580887380497	0.450275017627311	-3.09990299075457	0.0019358403450529	0.0133615629156705	ZNF280C
ENSG00000056291	182.304748278603	4.55514222055498	2.07143996044186	2.19902208489949	0.027876351984508	0.080758627442931	NPFFR2
ENSG00000056487	1005.7609641729	1.18154601261831	0.766424478906595	1.54163397064762	0.12316256565403	0.236852849917204	PHF21B
ENSG00000056558	168.340567822937	2.37327528157512	0.582083603025465	4.07720689818381	4.55799318812274e-05	0.00221775861499271	TRAF1
ENSG00000056586	1063.13476338226	-1.61423547719407	0.74242745873839	-2.17426693772499	0.0296850938860795	0.0845185262935755	RC3H2
ENSG00000056736	237.812355950259	1.31302100335209	1.27027862161551	1.03364803674506	0.301300733787417	0.448968106267166	IL17RB
ENSG00000056972	285.91960505881	1.90516379182818	0.790296819634795	2.41069398799881	0.0159222014451543	0.0542713313346562	TRAF3IP2
ENSG00000056998	660.329278616396	0.0560589233942595	0.976855299579428	0.0573871313575255	0.954236813797927	0.971765146879116	GYG2
ENSG00000057019	1394.79414581253	0.234191367990219	0.889788359050309	0.263198956929687	0.792397234718991	0.867494387129764	DCBLD2
ENSG00000057252	458.385183885483	-0.253662083365358	0.611951125801678	-0.414513631350954	0.678497986143198	0.782611549277956	SOAT1
ENSG00000057294	261.217406136161	3.52999911533253	1.02094870766529	3.45756754362808	0.000545075586054486	0.00644400211067057	PKP2
ENSG00000057468	224.756473792499	2.22746995829498	1.10088173616058	2.02335081519608	0.0430369913022248	0.110815831545101	MSH4
ENSG00000057593	19.9532141938805	3.84637334967643	1.99599207748916	1.92704840517952	0.0539735977803746	0.129872007039838	F7
ENSG00000057608	1086.60389789122	-1.30101733159741	0.794642269093095	-1.63723650527958	0.101581062122704	0.206446661782348	GDI2
ENSG00000057657	141.485933442717	1.58500291914686	1.02778516573631	1.54215391697287	0.123036195443031	0.23667585912246	PRDM1
ENSG00000057663	904.604798016695	-0.567898655529887	0.388659052963491	-1.46117439231046	0.143967588699477	0.264819940109988	ATG5
ENSG00000057704	810.588265252817	0.292395047568559	0.808814330902601	0.361510715620306	0.717717695963881	0.813198412954747	TMCC3
ENSG00000057757	163.14196598812	-2.66873477238184	0.789006394936306	-3.38239941971228	0.000718555853329626	0.00748028249168892	PITHD1
ENSG00000057935	1412.44852287505	-0.146847581961166	0.50292441448729	-0.291987379675872	0.770296273286301	0.851087659504564	MTA3
ENSG00000058056	805.654409922393	-0.671880290695593	0.371366548409843	-1.80921058607061	0.0704182936395255	0.157783063622467	USP13
ENSG00000058063	1169.99387368102	-1.29486986493179	0.605172822412349	-2.13966955715255	0.0323814809625351	0.0898050401519125	ATP11B
ENSG00000058085	148.788249136634	7.29057672052041	1.83265527881472	3.97814952151592	6.94536928964866e-05	0.00277557938949422	LAMC2
ENSG00000058091	5997.4094003024	-0.590187693552751	0.629271241126894	-0.937890777426674	0.34830054320517	0.496758875297586	CDK14
ENSG00000058262	781.959210892735	-0.734890098035537	1.08821833176574	-0.67531494056262	0.499475693649921	0.636822442241367	SEC61A1
ENSG00000058272	3109.60879979905	-1.48503107413488	0.566674917931427	-2.62060491322925	0.00877739181521004	0.0359136694394002	PPP1R12A
ENSG00000058335	612.348945009154	1.31589061010223	1.90918706399338	0.689241318946416	0.490671418886563	0.629168119994744	RASGRF1
ENSG00000058404	910.178021118478	-1.06170272003086	1.10786960286775	-0.958328234011128	0.33789727096825	0.486043232749232	CAMK2B
ENSG00000058453	3138.47234374184	2.12321993470206	0.935567335021714	2.26944641526286	0.0232411923102004	0.0711163977186496	CROCC
ENSG00000058600	480.144834923872	-0.27726882672919	0.676539433444117	-0.40983394762028	0.68192776162645	0.78503502659207	POLR3E
ENSG00000058668	3059.10194710963	-1.80105616861301	0.788724828497478	-2.28350383243802	0.0224007073685264	0.0694944125258108	ATP2B4
ENSG00000058673	1125.91855268475	-0.723077986950169	0.742796462590018	-0.973453729745706	0.330327846073812	0.478417812646054	ZC3H11A
ENSG00000058729	247.909168513169	-0.788493261962198	0.604600309279547	-1.30415623323412	0.192180319007625	0.327220816530151	RIOK2
ENSG00000058799	243.56495980442	0.606395305408526	0.41641242857165	1.45623728736566	0.145327035081808	0.266514522743589	YIPF1
ENSG00000058804	324.408699414956	0.203935959747399	0.483478308017368	0.421809947552132	0.673163744288711	0.778499696222038	NDC1
ENSG00000058866	4796.715885604	1.25627137550436	1.40803312630522	0.89221720145243	0.372276523954493	0.519635343644037	DGKG
ENSG00000059122	320.478252731481	0.0716605015047182	0.670744423309273	0.106837267690076	0.91491808132194	0.947941909461124	FLYWCH1
ENSG00000059145	283.211655246527	0.966605477084749	0.603438749299388	1.6018286498953	0.109193505764707	0.21763975958635	UNKL
ENSG00000059377	1565.746031741	2.5605943840232	1.03287250820174	2.47910014420005	0.0131714319369158	0.0474458269374543	TBXAS1
ENSG00000059378	316.330220916195	2.90279810389854	0.667329851341437	4.34987000516081	1.36218259263408e-05	0.00148295971939833	PARP12
ENSG00000059573	418.961937072847	-0.594875475876873	0.617316960437852	-0.963646739034901	0.335223065444267	0.483138958065375	ALDH18A1
ENSG00000059588	1186.19550476589	-1.81499576454538	0.60129097334768	-3.01849827287513	0.00254030849724847	0.015864180533728	TARBP1
ENSG00000059691	475.124502342532	0.792235343303965	0.631971727844189	1.25359301436866	0.209989971607231	0.347840408356905	GATB
ENSG00000059728	309.273521571679	-1.56252122484135	0.605445539773442	-2.58077914889925	0.00985776228828822	0.0389395733255993	MXD1
ENSG00000059758	1347.27425042976	-2.0448988351245	0.655827644668104	-3.11804305864441	0.00182056203530752	0.0128992637102261	CDK17
ENSG00000059804	321.429764988189	-1.91733976591318	1.04761667575641	-1.83019210201939	0.0672212183880415	0.152545868237094	SLC2A3
ENSG00000059915	193.893684294125	-1.57414247557178	0.978509439819034	-1.60871465467201	0.107678749896887	0.215738288158009	PSD
ENSG00000060069	462.396194796892	0.609434451706716	0.442521987201858	1.37718456784548	0.168455191785637	0.297479497090964	CTDP1
ENSG00000060138	653.478085987064	1.15662770763243	1.19659117754281	0.966602235867685	0.333742916450875	0.481864919223444	YBX3
ENSG00000060140	163.497194005653	0.946669896192218	2.16715587881585	0.436825936447859	0.66223758775995	0.769738130362993	STYK1
ENSG00000060237	3048.25170062073	-0.994031871113685	0.666136192577359	-1.49223519482954	0.135637498901685	0.253814130512843	WNK1
ENSG00000060339	1542.10739822567	-0.366926945627137	0.892207539750784	-0.411257391671033	0.680883809088505	0.784313518724442	CCAR1
ENSG00000060491	302.230008653831	0.170743689251514	1.00017977762627	0.170712998873803	0.86444944124983	0.916198554436227	OGFR
ENSG00000060558	68.1070723800044	3.38202086313253	1.1730343488956	2.88313881542913	0.00393733888460619	0.0209464513125106	GNA15
ENSG00000060566	25.5578706293277	5.00560543448717	2.47987435316835	2.01849155304658	0.0435400930088593	0.111568802023613	CREB3L3
ENSG00000060642	67.7573932048282	-0.459715362806466	0.517388151672167	-0.888530905318751	0.374255239161399	0.521841638545486	PIGV
ENSG00000060656	415.260287718618	-0.748280539760326	0.833267517055567	-0.89800757193134	0.369181512668073	0.516949112978269	PTPRU
ENSG00000060688	347.250693145256	-0.815609862929536	0.520582929682272	-1.56672417865743	0.117179176676405	0.228847574425513	SNRNP40
ENSG00000060709	1343.72297415298	0.378270427894426	1.4242097050559	0.265600231870052	0.790547107002604	0.866379968504258	RIMBP2
ENSG00000060718	2027.07489423397	0.516684275921047	1.37680835520407	0.375276830626485	0.707454595586062	0.805341772213777	COL11A1
ENSG00000060749	1256.43543337507	-1.02116342064263	0.66817691478357	-1.52828300117701	0.126442288576478	0.241353576535351	QSER1
ENSG00000060762	371.659954517934	-0.877155238175385	0.819191009834412	-1.07075789119401	0.284278305144391	0.431013349371718	MPC1
ENSG00000060971	266.631334159125	0.407784126081036	0.460343097291152	0.885826524782505	0.37571101419128	0.523398549074474	ACAA1
ENSG00000060982	1082.31460493466	-1.03820377293097	1.01800915683775	-1.01983736193095	0.307805600508913	0.455236161702462	BCAT1
ENSG00000061273	408.74080155555	1.15028693797821	0.701328010774374	1.64015541986996	0.100972855826547	0.205493326014877	HDAC7
ENSG00000061337	355.586433820676	-0.763452929648453	1.11266867819727	-0.686145790394125	0.492621178114474	0.63084675143852	LZTS1
ENSG00000061455	917.641715914937	3.5270357111425	1.37904327930572	2.55759609873751	0.0105398431617737	0.0408076047074178	PRDM6
ENSG00000061492	19.7196806875704	3.23400178988464	2.13924017540746	1.51175254983638	0.130596824638338	0.247014701975321	WNT8A
ENSG00000061656	11.7627131768026	1.42852045566772	1.34221226651709	1.06430293576037	0.287191488494486	0.434220427767601	SPAG4
ENSG00000061676	2340.17155503288	-2.29929305345804	0.736649988953472	-3.12128295382798	0.00180064928813917	0.0128182274087264	NCKAP1
ENSG00000061794	300.995305087299	-1.25421201143995	0.550866792484688	-2.27679727395223	0.0227983343960718	0.0701259845723604	MRPS35
ENSG00000061918	300.648542218234	-2.61811922977601	0.812017787264504	-3.22421413771715	0.00126318902944375	0.0103725729956705	GUCY1B1
ENSG00000061936	1422.72949175762	0.0210749910266902	0.517638604008801	0.0407137158308461	0.967524127010622	0.980371982676041	SFSWAP
ENSG00000061938	1506.42785034592	0.410974939546472	1.0819478211202	0.379847282395715	0.704058781903245	0.802205716622249	TNK2
ENSG00000061987	2196.47948560718	-1.08535322759112	0.593396157463472	-1.8290533464702	0.0673916169950061	0.152806057877163	MON2
ENSG00000062038	223.457927416571	1.99796769034458	1.24082306274884	1.61019548260041	0.107355187296438	0.215345612387529	CDH3
ENSG00000062096	101.197283653968	1.34043098210646	1.87218341889878	0.715972040226113	0.474008613502487	0.614697241795751	ARSF
ENSG00000062194	1322.37311295038	-0.834419406522673	0.540087463892133	-1.54497088399246	0.122353306173626	0.235976871699721	GPBP1
ENSG00000062282	79.1986758640984	2.11591263217426	1.45241107537617	1.4568276626686	0.14516395788649	0.266357185903702	DGAT2
ENSG00000062370	90.9889988722731	-0.847423370070815	0.962226225728233	-0.880690369283447	0.378485430832713	0.525379677460533	ZNF112
ENSG00000062485	257.115316197972	-1.67967892661771	0.943635388420029	-1.78000840921202	0.0750745844930979	0.165208825447778	CS
ENSG00000062524	15.0808104880316	3.95652551142955	1.93914965150894	2.04034047003582	0.0413164266313082	0.107523582470277	LTK
ENSG00000062598	901.27463170193	-0.305151487191057	0.447172609553748	-0.682402009138217	0.494984785685179	0.632972010585852	ELMO2
ENSG00000062650	1133.07968501939	-1.19377106741567	0.59437462137271	-2.00844892175688	0.0445956086884852	0.113677439411656	WAPL
ENSG00000062716	1432.27071908415	-0.21807973737603	0.861277452714302	-0.253204976733984	0.800109820925106	0.872633501152779	VMP1
ENSG00000062725	882.282189274138	-0.518748712531247	0.488164385153142	-1.06265169747791	0.287939933269606	0.434779837903043	APPBP2
ENSG00000062822	137.162844216024	1.58837944849907	0.666691644678034	2.38247990833325	0.0171964703482721	0.0574020678501886	POLD1
ENSG00000063015	486.808136106746	-2.94723529569137	1.48836317979224	-1.98018557278659	0.0476826803891534	0.119359659577206	SEZ6
ENSG00000063046	865.19999702612	-1.5984829274543	0.845674412870661	-1.89018717265929	0.058732931628483	0.138219903624149	EIF4B
ENSG00000063127	141.834442430927	1.07267884074654	1.07189531410374	1.00073097310203	0.316956888970902	0.464755219461025	SLC6A16
ENSG00000063176	126.569889092644	0.487595809541417	0.768211642970061	0.634715464160727	0.525614006066133	0.659121270522679	SPHK2
ENSG00000063177	450.778095369604	-1.46062327034101	1.47485007861003	-0.990353725795353	0.322001254952039	0.46991277001787	RPL18
ENSG00000063180	237.136985539756	-0.916897340004281	1.01904180608858	-0.899764204496809	0.368245747418872	0.516058133022151	CA11
ENSG00000063241	99.223434784632	1.18800531023406	0.90861813483943	1.30748580144068	0.191047773980871	0.325802153896621	ISOC2
ENSG00000063244	854.387535207758	-0.0446579999829738	1.03904174669708	-0.0429799862468791	0.965717487770298	0.979202893999248	U2AF2
ENSG00000063245	476.292314802099	-0.650543163376182	0.840084507538835	-0.774378241162969	0.438707147092419	0.582623151674531	EPN1
ENSG00000063322	242.258045040691	-1.32545753258696	0.864575290400553	-1.53307357647577	0.125257727355992	0.239722771309075	MED29
ENSG00000063438	141.466542710277	2.37053336541768	1.27683196181345	1.85657426843457	0.0633717476329434	0.146159309536208	AHRR
ENSG00000063587	281.670988720056	-0.905752946050869	0.78952307510651	-1.14721529314223	0.251292652524472	0.396284661141887	ZNF275
ENSG00000063601	895.549458796911	-0.985465844477973	0.599532383049028	-1.64372412957281	0.100233199379914	0.204444258872057	MTMR1
ENSG00000063660	847.380755780062	-1.10259453126032	1.22899930543548	-0.897148213496856	0.369639834537547	0.517226925938212	GPC1
ENSG00000063761	505.22742121309	1.30597395871037	0.86075393349348	1.51724425284925	0.129205027274533	0.245009698212752	ADCK1
ENSG00000063854	245.890074729476	0.279207024931002	0.525774267968166	0.531039729292928	0.595391248336669	0.717529904094293	HAGH
ENSG00000063978	1138.84620322978	0.198539526141068	0.360480861864837	0.550763014474569	0.58179614117378	0.705719945059874	RNF4
ENSG00000064012	168.55590005986	4.78621821530286	1.20125437128318	3.98435030058639	6.76649962377532e-05	0.00273824747005968	CASP8
ENSG00000064042	3677.8419477723	-0.74843685894917	1.01037580202794	-0.740750973496167	0.458844446340538	0.601067040787785	LIMCH1
ENSG00000064102	340.913875089282	0.393457926751555	0.52891538625715	0.74389578555437	0.456939525237668	0.599065012514406	INTS13
ENSG00000064115	707.39844832472	-0.893339533197735	0.543223730007598	-1.64451492791974	0.100069883346289	0.204248421750996	TM7SF3
ENSG00000064199	206.612363643535	2.02955591024192	0.995012712385629	2.0397286235428	0.0413773623577193	0.107627984427079	SPA17
ENSG00000064201	17.4269292309228	5.93001748430593	2.10877650091005	2.81206542359838	0.00492244900355129	0.0242277357774671	TSPAN32
ENSG00000064205	20.9020186790235	5.85535369716347	2.37410837528826	2.46633799792418	0.0136502459778402	0.0485339471416366	CCN5
ENSG00000064225	1369.64143526428	-0.909146923915399	0.855444275429867	-1.06277749472173	0.287882867815546	0.434757162313422	ST3GAL6
ENSG00000064270	225.684608483642	1.33077070763216	1.54880435893235	0.859224536628702	0.390216648740156	0.536950364605914	ATP2C2
ENSG00000064300	110.387142611892	4.03345825482577	1.46524851115969	2.75274687133683	0.00590975705360564	0.0272967317126545	NGFR
ENSG00000064309	788.964710635052	0.078235778706755	0.981629533417806	0.0796999031135057	0.93647593651409	0.960882287314361	CDON
ENSG00000064313	936.770360807912	-0.646707232233212	0.353999014590061	-1.82686167356176	0.067720570100165	0.153272791640718	TAF2
ENSG00000064393	4444.39647249784	0.410281883738147	0.697583236781609	0.588147567351297	0.556433247462343	0.685072822354953	HIPK2
ENSG00000064419	869.426194402988	-0.761939083139836	0.503280829082032	-1.5139441820774	0.130039997038302	0.246195619215716	TNPO3
ENSG00000064489	32.6193339212355	2.07890986464242	1.16767326166734	1.78038663116591	0.0750127081295531	0.165136050429996	NA
ENSG00000064490	66.2223201928636	1.58839804714281	0.907715569535142	1.7498852068344	0.0801381238104237	0.173272298439539	RFXANK
ENSG00000064545	89.7730905643254	0.291555736251852	0.659870813371105	0.441837599639195	0.658606728118978	0.766788803380041	TMEM161A
ENSG00000064547	26.4953307854303	2.14244802455352	1.19661514972079	1.79042361702792	0.0733858364466947	0.162582570375102	LPAR2
ENSG00000064601	276.24623979488	-0.634034676979039	1.19181740869901	-0.53198977658092	0.594733076258397	0.716987424004395	CTSA
ENSG00000064607	1163.9775330757	-0.800645838758935	0.656292050040693	-1.21995358424545	0.222482470971273	0.36320478544367	SUGP2
ENSG00000064651	959.714554799446	-1.47772194911303	0.79138401057892	-1.86726283240425	0.0618648930398666	0.143467996318426	SLC12A2
ENSG00000064652	1026.17685659416	0.524813992574177	0.490754824837398	1.06940159528348	0.284888748800453	0.431780594872806	SNX24
ENSG00000064655	2530.93506427463	1.81849565067957	1.0623686131042	1.71173698869547	0.0869451488219253	0.18436274407102	EYA2
ENSG00000064666	83.573177049461	3.2913899837318	1.57826856636841	2.08544353848805	0.0370290582470426	0.0993938879175671	CNN2
ENSG00000064687	109.295017680435	0.37507904964215	0.880943717782229	0.425769594664242	0.670275744538484	0.776245078478456	ABCA7
ENSG00000064692	1865.11593903866	-0.0357101143086894	1.30986784930953	-0.0272623794282097	0.978250462574877	0.986630803170234	SNCAIP
ENSG00000064703	130.484830524353	-0.89370981223654	0.705500446095682	-1.26677426950249	0.2052360149417	0.342429849360935	DDX20
ENSG00000064726	655.730914107399	-1.64650237729198	0.607171711724491	-2.71175739168674	0.006692755749428	0.0296988259905622	BTBD1
ENSG00000064763	1120.49805464613	0.326272644256242	1.02034194493871	0.319767942379198	0.749144250927707	0.835800052060105	FAR2
ENSG00000064787	2165.27809517856	1.61043000474054	1.80395126814325	0.892723674513725	0.372005168923722	0.519519933881729	BCAS1
ENSG00000064886	291.218812203997	6.92871617840981	1.42761865368145	4.85333822204025	1.21400381580219e-06	0.000557875220154966	CHI3L2
ENSG00000064932	629.925968615603	2.39876539415616	0.875751931590992	2.73909232469324	0.00616090697741551	0.0280249439916356	SBNO2
ENSG00000064933	903.59127764551	-1.13556880591674	0.480358236755638	-2.36400402663318	0.0180786160894981	0.0594276225850784	PMS1
ENSG00000064961	156.691942320327	1.6277458762453	1.20172264607926	1.35451044511476	0.175573583297329	0.306516346897886	HMG20B
ENSG00000064989	612.63781592794	0.147160956253817	1.09030785580566	0.134971930606769	0.892634067351031	0.933869812755428	CALCRL
ENSG00000064995	218.142901331557	-1.15655909320816	0.754530073775206	-1.53282040491964	0.125320111600973	0.239819969257499	TAF11
ENSG00000064999	2351.57965373052	0.154721851023125	0.397726091900538	0.389016094679091	0.697264240489482	0.797223767370126	ANKS1A
ENSG00000065000	1574.8029819044	-0.467407745132894	0.885208137990327	-0.528020162799273	0.597485341638137	0.719006016046033	AP3D1
ENSG00000065029	355.104902027814	0.720741893530318	0.448223314916201	1.60799732977984	0.107835763594524	0.215932580165698	ZNF76
ENSG00000065054	114.640115592435	-0.136646000732746	1.08730632774145	-0.125673876116022	0.899990081722594	0.938285601207034	SLC9A3R2
ENSG00000065057	46.0499948970542	0.757879633436177	0.790699421463726	0.958492712734261	0.337814364378552	0.486024259797037	NTHL1
ENSG00000065060	559.109409311356	-0.130000672220046	0.296267324302883	-0.438795174344448	0.66080995724284	0.768597171147123	UHRF1BP1
ENSG00000065135	831.849879342065	-0.6992949936214	0.530997699832966	-1.31694542903175	0.187856917263589	0.321687081160464	GNAI3
ENSG00000065150	1050.20450811074	-2.11209863872489	0.983471037885208	-2.14759617453159	0.0317458495907622	0.0887005031330052	IPO5
ENSG00000065154	236.438968518684	-1.77556621149342	0.80325531031037	-2.21046308527654	0.0270730397463723	0.0790562946302824	OAT
ENSG00000065183	426.235600702196	-1.4932603870638	0.781037906473599	-1.9118923354257	0.0558900049812481	0.133166195760713	WDR3
ENSG00000065243	1831.32377171625	-0.768530780663487	0.642436667749923	-1.19627477577704	0.231589348834202	0.373669933083565	PKN2
ENSG00000065268	91.9265296613058	-0.538210495941191	0.896219600616788	-0.600534172172522	0.548150293940217	0.677618360138076	WDR18
ENSG00000065308	526.996515445049	1.34965830925912	0.91280017533426	1.47859120290472	0.1392496053007	0.258765509346979	TRAM2
ENSG00000065320	1869.15830040366	3.98938956861173	1.15774525203705	3.44582675816843	0.000569315211708968	0.0065883012842394	NTN1
ENSG00000065325	117.299461254059	3.53531317094328	2.09696193408239	1.68592148168407	0.0918109237506883	0.191599363431273	GLP2R
ENSG00000065328	115.529320152126	5.34287624299638	1.58214460677925	3.37698350713517	0.000732854442372277	0.00755092028590748	MCM10
ENSG00000065357	313.983558473952	0.164636834682931	0.724969589003708	0.227094814982769	0.820350015777112	0.886775639114213	DGKA
ENSG00000065361	379.170258903126	0.706323515282484	1.58746619736938	0.444937672659076	0.65636479679249	0.764966727440617	ERBB3
ENSG00000065413	3025.33889571738	-0.0822299842758728	0.652485814479313	-0.126025704239245	0.899711577748895	0.938089835943599	ANKRD44
ENSG00000065427	348.890635414927	-0.923034308583707	1.00466458955433	-0.918748722887871	0.358227018706303	0.506653205651299	KARS1
ENSG00000065457	220.258185183987	-0.683426059860191	0.493612477608383	-1.38453967608655	0.166193268049343	0.294339721650597	ADAT1
ENSG00000065485	656.914555397585	1.34437181406	0.88458538694313	1.51977619560928	0.128567233800828	0.244248215688317	PDIA5
ENSG00000065491	512.338672498089	0.252513902531775	0.388680147990941	0.649670182120185	0.515905288563679	0.650710915657721	TBC1D22B
ENSG00000065518	149.763758849931	-1.10051928392537	0.616267021935864	-1.78578318286178	0.0741343706851285	0.163837196900478	NDUFB4
ENSG00000065526	1966.84554287767	-0.797739851224385	0.689232733038803	-1.15743175415825	0.247096006812711	0.391547764358625	SPEN
ENSG00000065534	952.544896534691	2.00217446500647	1.07961596145417	1.85452469812477	0.0636641300455624	0.146653731225597	MYLK
ENSG00000065548	697.134173663065	-1.94901654549163	0.998766229716062	-1.95142415462496	0.0510066104283324	0.125165028722853	ZC3H15
ENSG00000065559	1441.0868155383	-1.27335556782708	0.517773816576775	-2.45928922448373	0.0139212415800428	0.0492118468119326	MAP2K4
ENSG00000065600	297.548578386573	0.125184242519427	0.793417880752682	0.157778448855564	0.874631381249649	0.923251778094001	PACC1
ENSG00000065609	1679.41383302302	-1.49387243615597	1.16792783866587	-1.27907939745869	0.200869097881818	0.337952328947858	SNAP91
ENSG00000065613	999.959704373387	-1.451551712309	0.866090928217857	-1.67598073714482	0.0937419657807336	0.194432307961865	SLK
ENSG00000065615	679.650419533818	-0.143671796209831	0.43954063829687	-0.326868061088799	0.7437676788819	0.832001072790155	CYB5R4
ENSG00000065618	107.751713597165	8.40287924504552	2.28534746516987	3.67684974521847	0.000236132031370203	0.00450043712138656	COL17A1
ENSG00000065621	249.379641995198	-0.186078389669345	1.12918161167069	-0.164790488745235	0.869108890574284	0.91937278853957	GSTO2
ENSG00000065665	343.682527013179	-1.93011882239687	0.625808971954536	-3.08419806825187	0.00204101663155759	0.0138199682134837	SEC61A2
ENSG00000065675	379.467214358467	3.12249646012716	1.41036354273117	2.21396566595904	0.0268311408804052	0.0785782696878487	PRKCQ
ENSG00000065717	304.677837045714	1.65495159994057	1.15916681774703	1.42770788000743	0.153375957116674	0.277122011115395	TLE2
ENSG00000065802	272.368717372869	-1.45739777814319	0.60735834973388	-2.39956819360723	0.0164144220762102	0.0554539836814166	ASB1
ENSG00000065809	1131.18048531241	1.11840928781181	1.163404410905	0.961324606756317	0.336388979229678	0.48444792126823	FAM107B
ENSG00000065833	832.983507050265	0.901081068233719	0.997849640956059	0.903022891675719	0.366513745689629	0.514572458898489	ME1
ENSG00000065882	1830.89719235636	0.866076299214927	0.663700182640389	1.30492098972977	0.191919753148637	0.326911744263646	TBC1D1
ENSG00000065883	2249.18060147265	-0.604585042579686	0.525768514410336	-1.14990728050299	0.250182061924799	0.395045422918671	CDK13
ENSG00000065911	236.112259711347	-1.16942974729211	1.06044541754788	-1.10277221999435	0.270126094905986	0.416519090042569	MTHFD2
ENSG00000065923	1045.39741617085	-1.73455992412892	0.603291328007599	-2.87516137494865	0.00403821046618349	0.0213080260857893	SLC9A7
ENSG00000065970	269.187852695719	-0.643842016524459	0.583400326042212	-1.10360242835701	0.269765637345374	0.41608738827963	FOXJ2
ENSG00000065978	848.138910895767	-1.72489958504808	1.15092519699868	-1.49870694424467	0.133949674428146	0.251675932900203	YBX1
ENSG00000065989	227.45945018701	0.695011374429871	0.834845696997413	0.832502792946688	0.405125202358538	0.550541109257554	PDE4A
ENSG00000066027	459.661361884209	-0.338920149897183	0.707846923399254	-0.478804298914808	0.632077858123276	0.746131865973925	PPP2R5A
ENSG00000066032	14854.3675929357	-1.01673129625994	1.25852486226642	-0.807875415690206	0.419162305011166	0.563469889184548	CTNNA2
ENSG00000066044	984.810242387568	1.19063067501429	0.547498039322149	2.17467568740227	0.0296544280604951	0.0844777404412425	ELAVL1
ENSG00000066056	67.786796010177	2.79016678438463	1.18950361895868	2.3456564065162	0.0189936076809142	0.0615625099112263	TIE1
ENSG00000066084	2663.98848392742	-0.220796602336722	0.506489525599493	-0.435935179657234	0.662883759973576	0.770142888504611	DIP2B
ENSG00000066117	410.979993666863	-1.32701691647055	0.856182760460691	-1.54992249056324	0.121160120781762	0.234331288593907	SMARCD1
ENSG00000066135	962.740692389524	-0.162194608334023	0.467925857380572	-0.346624589720219	0.72887337001389	0.821356308790278	KDM4A
ENSG00000066136	736.439291172812	-0.080189617926061	0.367763495004518	-0.21804670396956	0.827392722273349	0.892133777840025	NFYC
ENSG00000066185	62.2909968655402	3.33216162406267	1.18121622593537	2.82095822161945	0.00478804380801126	0.0238163037209155	ZMYND12
ENSG00000066230	420.945952938094	7.85062430162429	2.43495359450174	3.22413713318867	0.00126352876715963	0.0103725729956705	SLC9A3
ENSG00000066248	562.334916300524	1.70835729034765	0.943281193776223	1.81107956102529	0.0701285368854268	0.1573209766222	NGEF
ENSG00000066279	361.358997041909	2.35482574931403	1.55259210513747	1.51670599220619	0.129340930738699	0.245210881717473	ASPM
ENSG00000066294	267.416834383319	2.06874443055191	1.06069360528362	1.95036947545163	0.0511320973426185	0.125398557987193	CD84
ENSG00000066322	84.4073286561255	1.67235025125804	0.977373969364812	1.71106485713435	0.0870691407194615	0.184496645244159	ELOVL1
ENSG00000066336	274.681097046071	3.13240331883216	1.07902643794286	2.90299033340091	0.00369618045671096	0.0200315586590431	SPI1
ENSG00000066379	28.6874070707019	0.637922061107266	0.897780464456758	0.710554624836116	0.477360269637233	0.617042716636267	POLR1H
ENSG00000066382	2541.38812215181	-0.750910096876123	1.1691913330668	-0.642247402661186	0.520712559287597	0.655016425178431	MPPED2
ENSG00000066405	54.9295991770313	8.62055519028827	2.29092833163114	3.76290915401549	0.000167948222638936	0.00389504708757154	CLDN18
ENSG00000066422	394.041585570053	-1.2991537500123	0.733988340259813	-1.76999235376468	0.0767284144929639	0.168007929193139	ZBTB11
ENSG00000066427	492.699225907156	0.261112664603928	0.409340577530026	0.637886100077081	0.523547826611748	0.657372740456973	ATXN3
ENSG00000066455	466.622537126188	-0.534750028151257	0.598851261471386	-0.89295967555845	0.371878767625758	0.519399171234746	GOLGA5
ENSG00000066468	1327.44063594984	1.4837756831592	1.6751740667788	0.885744181804561	0.375755394416104	0.523425112908765	FGFR2
ENSG00000066557	438.07096400248	-1.59828876548969	0.471695106383537	-3.38839378204215	0.000703032525227087	0.00739725195883034	LRRC40
ENSG00000066583	127.144679286409	-0.474090146665185	0.741173377046374	-0.639648105756937	0.522401400223154	0.656369804815085	ISOC1
ENSG00000066629	978.557524015415	0.0240850135970993	0.717866576127822	0.0335508218351857	0.973235338657248	0.983791442616501	EML1
ENSG00000066651	613.893520553946	-0.746433423503118	0.605167210055678	-1.23343335709554	0.217414126206505	0.356789676678384	TRMT11
ENSG00000066654	332.733903930604	-1.78850875105167	1.0400329118406	-1.71966553239788	0.0854932565726725	0.182165384097506	THUMPD1
ENSG00000066697	119.518989308267	-0.118961444466717	0.644777062560656	-0.184500118528218	0.853621134181176	0.908727486936038	MSANTD3
ENSG00000066735	213.635063528798	2.34183116048023	1.5936956902251	1.46943433106069	0.141715021272305	0.262028337347102	KIF26A
ENSG00000066739	1224.80531170353	-1.72519117420194	0.604400930431537	-2.85438206220194	0.00431206388376294	0.022242247206868	ATG2B
ENSG00000066777	2123.62802406778	-1.26116755023163	0.596898936057066	-2.11286613871775	0.0346122268144026	0.0945041821143587	ARFGEF1
ENSG00000066827	807.263938722996	1.40653306123799	0.722557981218341	1.94660234583024	0.0515824271618012	0.12613507682229	ZFAT
ENSG00000066855	406.743417039153	1.09396450311671	0.640342898190611	1.70840421000667	0.0875613666306808	0.185235959136148	MTFR1
ENSG00000066923	92.6102817339588	3.42876876981225	1.29387110507782	2.65000799257052	0.00804898666863911	0.0337616623368739	STAG3
ENSG00000066926	256.723745621101	-0.432258821119402	0.520995269840768	-0.82967897434369	0.406720312199476	0.551921900434839	FECH
ENSG00000066933	3047.31535193138	-0.876882050340845	0.461895279098128	-1.89844341352221	0.0576376952980791	0.136309458036251	MYO9A
ENSG00000067048	349.343096831052	-4.23683542495202	2.4754343707494	-1.71155231381448	0.0869792026286023	0.18436274407102	DDX3Y
ENSG00000067057	1240.44635870766	-0.109242731123617	0.988241691321808	-0.110542524245765	0.9119791270229	0.946205226416465	PFKP
ENSG00000067064	255.489017232178	-1.6123752766635	1.08715299822447	-1.48311716869366	0.138043283260738	0.257049818901343	IDI1
ENSG00000067066	1082.51521455561	3.98993581081499	0.993401122958934	4.01643980321928	5.9083946953766e-05	0.00254011837641773	SP100
ENSG00000067082	490.255383482484	-1.77942461083599	1.37947725174626	-1.28992675202396	0.197076091327504	0.333197325857367	KLF6
ENSG00000067113	1418.25836698784	0.0163861981069493	0.775240255183505	0.0211369288390095	0.98313642651503	0.989645045217558	PLPP1
ENSG00000067141	2556.5991268069	-1.05811829262511	0.603853725166512	-1.75227583854573	0.079726388552361	0.172652842064538	NEO1
ENSG00000067167	446.528828699243	-1.85535299998296	0.909937001121005	-2.03899060890726	0.0414509648253424	0.107792316602522	TRAM1
ENSG00000067177	472.622535309514	1.65721539435622	0.755027086648819	2.19490853197301	0.0281701596796526	0.0813590407842926	PHKA1
ENSG00000067182	380.906519107182	1.45699242033085	1.03352159349288	1.40973582894075	0.158617701075133	0.284159702030033	TNFRSF1A
ENSG00000067191	322.768262043319	-1.17493380500509	1.05963514082824	-1.10880977775683	0.267512251505702	0.414094307125265	CACNB1
ENSG00000067208	2610.31012261945	-0.255412829452298	0.40478824332949	-0.630978872685284	0.528054338699036	0.660914881367713	EVI5
ENSG00000067221	108.065954773171	-1.68063436228386	0.592410063545425	-2.83694431560748	0.00455475549787431	0.0230852423873879	STOML1
ENSG00000067225	3591.40792280155	-2.12878779361304	1.40949515404616	-1.51031934200131	0.130961958632862	0.247524206431676	PKM
ENSG00000067248	604.981237468775	-1.54857997708221	0.675423127303954	-2.29275533288826	0.0218620949231952	0.0682085487200895	DHX29
ENSG00000067334	301.545929915661	-1.95818302337516	1.08108322964699	-1.8113156967707	0.0700919972687905	0.157307620091309	DNTTIP2
ENSG00000067365	249.020711477482	-0.00517301871945497	0.46544988793187	-0.0111140186163546	0.9911324786927	0.994686168755985	METTL22
ENSG00000067369	2422.3072033433	-1.03747636637519	0.618914592266877	-1.67628357666485	0.0936826602731139	0.194367786875461	TP53BP1
ENSG00000067445	359.753685275872	-1.89613008384218	0.949587758864148	-1.99679288843218	0.0458476864399796	0.116030388923307	TRO
ENSG00000067533	365.53701051525	-1.19219765295056	0.765690412360372	-1.55702309145469	0.119465003089847	0.231964296874642	RRP15
ENSG00000067560	1083.55580410689	-1.03070233756221	1.04877941824529	-0.982763696189501	0.325723753256826	0.473900865011363	RHOA
ENSG00000067596	587.027367244691	0.0577129758292063	0.494064858787664	0.116812549613066	0.907008598685699	0.94299085903116	DHX8
ENSG00000067606	552.897398919177	1.3517069305729	1.10953370727645	1.21826576489587	0.223122995332161	0.364020545993985	PRKCZ
ENSG00000067646	255.944581380444	-2.94188374115121	1.81460123363947	-1.62122877831996	0.104968583006202	0.211790938431579	ZFY
ENSG00000067704	542.660505523178	-0.85713143237435	0.900362423421744	-0.95198490083238	0.341104639517896	0.489602473838451	IARS2
ENSG00000067715	5594.59094271296	-1.48799051629671	1.6303791395361	-0.912665330543969	0.361418583127163	0.509772517596795	SYT1
ENSG00000067798	2695.75786481811	-0.678193125443437	1.0364361388993	-0.654351097949633	0.512885632417598	0.648068507404221	NAV3
ENSG00000067829	185.867276992372	-0.419112988136187	1.07851899599988	-0.388600469431356	0.697571719463772	0.797407975309848	IDH3G
ENSG00000067836	151.876801058285	-1.62127989845042	0.90405269768553	-1.79334667392849	0.0729175086464683	0.161805039306827	ROGDI
ENSG00000067840	584.556856487949	-1.59951239173516	1.08455341931109	-1.47481199473898	0.140263095535465	0.260111250343276	PDZD4
ENSG00000067842	348.865403763093	-0.544054090299655	1.61466917931704	-0.336944618296222	0.736158649406277	0.826619499949631	ATP2B3
ENSG00000067900	2101.90037999042	-0.351057920281962	0.605732296254377	-0.579559522338125	0.562211696200835	0.690124415822419	ROCK1
ENSG00000067955	880.132622565367	-0.0865159831215547	0.581433724573576	-0.148797669390446	0.881713289723686	0.927631650116849	CBFB
ENSG00000067992	363.587216045757	-0.312076778040356	0.665993454229152	-0.468588356324863	0.639363901618419	0.751945398321483	PDK3
ENSG00000068001	41.5493852521187	-0.32126907610242	1.49379666507264	-0.215068813322594	0.82971366831021	0.893697361899141	HYAL2
ENSG00000068024	3407.4809829744	-0.26361998402867	0.688603845694818	-0.382832575909696	0.701843906100584	0.800431840627288	HDAC4
ENSG00000068028	103.353754740689	1.09095294684382	0.603097789979262	1.80891551083504	0.0704641303110304	0.157851782087969	RASSF1
ENSG00000068078	788.058081214493	-2.14077332766974	1.95741884107565	-1.09367156519927	0.274099049556297	0.420856418605187	FGFR3
ENSG00000068079	63.3986652106927	4.12006004607918	1.20430930677269	3.42109790475681	0.000623688756210967	0.00694837496044417	IFI35
ENSG00000068097	352.436104429543	0.292852478733237	0.742416756076622	0.39445833669063	0.693242681281902	0.793994206935943	HEATR6
ENSG00000068120	132.92485555688	-0.732973932725929	1.03020118756332	-0.711486204417599	0.476782996670125	0.616457096368885	COASY
ENSG00000068137	124.633827899845	1.52235321120183	0.871744710899708	1.74632916284705	0.0807537711704928	0.174275436655669	PLEKHH3
ENSG00000068305	3426.62041434393	-1.14380751609565	0.68171100258602	-1.67784810829912	0.0933767549369469	0.19393160309299	MEF2A
ENSG00000068308	507.47994612596	-0.6154145129685	0.775435731984004	-0.793637032167606	0.427406767276366	0.571506274846943	OTUD5
ENSG00000068323	288.623491787042	-0.724663931730001	0.920785580149218	-0.787006168811382	0.431278255003918	0.575343722032515	TFE3
ENSG00000068354	142.585154677694	-0.32670390138135	0.420228275277205	-0.777443881342442	0.436896931555607	0.581082156062692	TBC1D25
ENSG00000068366	996.618874052669	-1.97584362255444	0.63346213588219	-3.11911874543659	0.00181392841795066	0.012868001974203	ACSL4
ENSG00000068383	1098.99664771336	1.28458957420154	1.00335380373086	1.28029571366046	0.200441154616211	0.33747945255729	INPP5A
ENSG00000068394	177.910957670423	0.0895527565602786	0.817838251486174	0.109499349532189	0.912806437665919	0.946901535150845	GPKOW
ENSG00000068400	829.663127711258	-0.465047682529089	0.871387786297574	-0.533686252942588	0.59355862178943	0.716147463521609	GRIPAP1
ENSG00000068438	103.472812464665	-0.140057751485826	0.913947618444671	-0.153244834451423	0.878205202420624	0.925370974820693	FTSJ1
ENSG00000068489	96.7671833411367	3.9588136771701	1.22942045133244	3.22006492805579	0.00128161566025265	0.0104464052969509	PRR11
ENSG00000068615	691.206315271109	-0.986561491808497	1.0619459284926	-0.929012923670128	0.352882388775291	0.501357259875249	REEP1
ENSG00000068650	1532.53846402042	0.663923124559047	0.684514281299248	0.969918587087594	0.332087074427478	0.480354186783725	ATP11A
ENSG00000068654	810.928623853266	-0.448983815785136	0.455740753059795	-0.985173726006958	0.32453874404617	0.472648544836308	POLR1A
ENSG00000068697	309.189731417614	-1.11666420854435	0.891020038618547	-1.25324253119565	0.210117455916249	0.347971291726127	LAPTM4A
ENSG00000068724	1278.3230987663	0.891683824013739	0.632976601557596	1.40871530135479	0.158919368556926	0.284576863732999	TTC7A
ENSG00000068745	696.196305843293	-0.031532798916425	0.585294727915123	-0.0538750776531815	0.957034692972252	0.973847082766125	IP6K2
ENSG00000068781	252.514282606306	3.5453592330364	1.11396757018275	3.18264133349482	0.00145938270898369	0.0112648656360858	STON1-GTF2A1L
ENSG00000068784	1180.7333282895	0.919170335206468	0.382156346791782	2.40522064574602	0.0161627038624636	0.0548545153041302	SRBD1
ENSG00000068796	1517.97226056041	-1.80346936884878	0.716297887590024	-2.51776446656367	0.0118102268415946	0.0440518904865323	KIF2A
ENSG00000068831	107.346376170674	0.141580476195126	1.10200208171123	0.128475688517099	0.897772536520445	0.936871128517676	RASGRP2
ENSG00000068878	1674.30685631049	-0.999432434419651	0.855189802787453	-1.16866738958071	0.242537665498049	0.386337727995237	PSME4
ENSG00000068903	531.211360007296	-0.45403189218659	0.977810378894254	-0.464335316935403	0.642407524712212	0.754192415324391	SIRT2
ENSG00000068912	391.904808541196	-2.44270483079327	0.928829604374344	-2.62987400411152	0.00854165188323149	0.035178812844721	ERLEC1
ENSG00000068971	191.844650532594	-0.81206433987514	0.785700580378824	-1.03355446101822	0.301344497889655	0.44898788614887	PPP2R5B
ENSG00000068976	110.566112126242	-0.484358990994347	1.59524960081651	-0.303625834318613	0.761412967266295	0.84456679451267	PYGM
ENSG00000069018	350.837203998497	4.84311436089108	2.11692188051101	2.28780967567967	0.02214860712894	0.0688945617959312	TRPC7
ENSG00000069020	3228.67600698161	-0.0239748131615405	0.926443676910889	-0.0258783278023782	0.979354386165592	0.98723161506865	MAST4
ENSG00000069122	358.360110532476	1.92483299911102	1.2782830291777	1.50579562989992	0.132119645531616	0.249074860967116	ADGRF5
ENSG00000069188	1298.76982066059	2.04274087311746	1.16681526365503	1.75069776403045	0.079997984798959	0.173069442121317	SDK2
ENSG00000069206	97.6816016528902	8.68057063047566	2.2944325810856	3.78331910993371	0.000154750802790507	0.00376481394224105	ADAM7
ENSG00000069248	656.862065434608	-1.51985166717793	0.686033061269608	-2.21542044105748	0.0267312195753025	0.0783855487234373	NUP133
ENSG00000069275	3097.39396648655	-2.08510012348965	1.17108419007705	-1.78048695487253	0.0749963023598283	0.165136050429996	NUCKS1
ENSG00000069329	638.245706927776	-2.19637741457597	0.956843862785128	-2.29543972637591	0.0217079368875318	0.0678196747087583	VPS35
ENSG00000069345	491.643088227412	-2.42202276314282	1.19777517352765	-2.02210132308014	0.043165885373426	0.110979936014232	DNAJA2
ENSG00000069399	107.726923847339	3.45362987975607	1.08490688857726	3.18334219841219	0.00145585444587821	0.0112612172639931	BCL3
ENSG00000069424	411.79640460575	0.773072314861914	0.691822624472072	1.11744295071565	0.263804979335805	0.410075114875668	KCNAB2
ENSG00000069431	573.234167892533	1.64766061487492	1.31412852068075	1.25380477551875	0.209912973012005	0.347791873160424	ABCC9
ENSG00000069493	494.953652303395	0.320089626616245	0.78060287806305	0.410054376702403	0.6817660592347	0.784979974327081	CLEC2D
ENSG00000069509	78.2843585906138	-1.19191915223294	0.495326942123609	-2.40632812566755	0.0161137843635991	0.054750174617728	FUNDC1
ENSG00000069535	1514.47774276977	0.935246463062069	0.998920407544071	0.936257239314442	0.34914075865566	0.497682618614489	MAOB
ENSG00000069667	17788.0831705108	-0.0287011116226784	0.884319736541363	-0.0324555818859483	0.974108737871781	0.984198690108494	RORA
ENSG00000069696	26.8764892510308	2.07340402312103	1.50004638378163	1.38222660681596	0.16690213298116	0.295316951135229	DRD4
ENSG00000069702	1199.08380903006	1.7536216381238	0.786467666324559	2.22974409910466	0.0257644364333416	0.0763408484030765	TGFBR3
ENSG00000069712	351.745685703254	-3.24888340022026	0.9294923371295	-3.49533102150535	0.000473474149483094	0.00602892360662617	NA
ENSG00000069812	18.7463348377408	6.74597778779284	1.97324076929733	3.41873018881273	0.000629140775952586	0.00697587244285443	HES2
ENSG00000069849	798.473919135217	-1.4522388023381	0.905293476858368	-1.60416355520178	0.108678005732045	0.21705781971495	ATP1B3
ENSG00000069869	631.122820735213	2.20011335889091	0.94238122371817	2.33463199766476	0.0195626534973852	0.062786917844549	NEDD4
ENSG00000069943	200.779652197244	-0.368531776917599	0.451997490537095	-0.815340316336013	0.41487753742177	0.559455663276477	PIGB
ENSG00000069956	735.536767775143	-0.668629105385309	0.443301755609487	-1.5082933846405	0.131479455595246	0.248214491882049	MAPK6
ENSG00000069966	556.1758954236	-1.18501411844819	0.346455962559039	-3.42038887047947	0.000625316785211403	0.00694837496044417	GNB5
ENSG00000069974	639.971387253194	0.695617310292275	0.774738203683237	0.897874026329401	0.369252713379827	0.517013803235252	RAB27A
ENSG00000069998	169.850328346628	0.251717698296913	0.458649796920455	0.548823306991607	0.583126713882897	0.707076188365452	HDHD5
ENSG00000070010	270.501284491034	0.0145455763002265	0.489366595010283	0.029723271773221	0.976287751928367	0.985293041587443	UFD1
ENSG00000070018	1911.4320104654	-0.754875890766726	0.573296818566644	-1.31672785600671	0.187929862853442	0.321758704582408	LRP6
ENSG00000070019	136.942016755644	6.54058629949776	1.9485782299799	3.35659415612235	0.000789088477423827	0.00788774600640402	GUCY2C
ENSG00000070047	756.600359570835	0.809810888043718	0.718407712720215	1.12723022554617	0.259645154234902	0.40555949425361	PHRF1
ENSG00000070061	959.721414344299	-0.627717338286906	0.552516635147561	-1.13610577194524	0.255912299675233	0.401487781274876	ELP1
ENSG00000070081	799.461963889875	-0.020342006132019	0.700228107885635	-0.0290505421061179	0.976824280812636	0.985545926177034	NUCB2
ENSG00000070087	275.342792047441	-0.275659955765647	0.72173287965336	-0.381941800819777	0.702504533910138	0.800920236890934	PFN2
ENSG00000070159	717.640109245548	1.84632763183647	1.28800086478131	1.43348322374765	0.151719789842028	0.274994612511464	PTPN3
ENSG00000070182	522.185618438902	0.499836184018695	1.43622369504393	0.34802112355026	0.727824319666874	0.820513498685672	SPTB
ENSG00000070190	120.952368786623	4.74184377877122	1.562682366385	3.03442585695816	0.00240993983363158	0.0153207219272021	DAPP1
ENSG00000070193	181.170930615463	4.53221630439721	1.76023561960402	2.57477820237314	0.0100304384870495	0.0393659968634837	FGF10
ENSG00000070214	3250.72103986758	-0.492495274242881	0.936436155101179	-0.52592509543768	0.598940251787494	0.720086364343813	SLC44A1
ENSG00000070269	861.307575709201	-0.234730972876731	0.400900604540137	-0.585509151691066	0.558205414838384	0.686508486012541	TMEM260
ENSG00000070366	1751.13996392932	0.816186627371657	0.351538503876664	2.32175599079756	0.0202460781905867	0.0644006538845011	SMG6
ENSG00000070367	955.321940699147	-2.00994677525114	0.764957864555791	-2.62752612710023	0.00860082366605382	0.0353450780187454	EXOC5
ENSG00000070371	377.955245848786	0.983081201436818	0.736657986412677	1.33451509325807	0.182035103713623	0.314688506077078	CLTCL1
ENSG00000070404	99.9989836703685	1.19572946763235	1.60651440935217	0.74430049346058	0.456694702798092	0.598782003497448	FSTL3
ENSG00000070413	917.230425535278	-0.847929982036918	0.496973110063163	-1.70618885582995	0.087972922953267	0.185897411991683	DGCR2
ENSG00000070423	115.235350703991	-0.687568619947649	0.682124083274593	-1.00798173940278	0.313463228677643	0.461327030519179	RNF126
ENSG00000070444	338.839327436548	-0.543525483085588	0.803814943649819	-0.676182356871402	0.498924872841138	0.636393723184218	MNT
ENSG00000070476	1014.80020311452	-0.691572054834716	0.595714363274219	-1.16091217111777	0.245677618687334	0.389891599707358	ZXDC
ENSG00000070495	199.392909785217	-0.208258680919995	0.654985238945543	-0.317959350130195	0.750515771857993	0.836498551597618	JMJD6
ENSG00000070501	237.989606900926	-0.866003466350354	0.581158914158868	-1.49013195057629	0.136189544673753	0.254635044693357	POLB
ENSG00000070526	39.556578352583	6.76708443719223	2.27333437785647	2.97672199176125	0.00291348070782066	0.0172877668743252	ST6GALNAC1
ENSG00000070540	225.324069645072	2.32760897477243	0.669069887898811	3.47887271101409	0.000503527697101495	0.00622023622684802	WIPI1
ENSG00000070601	304.729028492867	2.18613958786707	1.44746151228618	1.51032657470401	0.130960113993646	0.247524206431676	FRMPD1
ENSG00000070610	468.667721483908	-0.36162348642056	0.83656477392015	-0.432271950354769	0.665543771144776	0.772452132429861	GBA2
ENSG00000070614	1050.75806200729	-1.02315918432156	0.663025155796198	-1.5431679708938	0.122790026349543	0.236334228860964	NDST1
ENSG00000070669	270.469838682164	-1.80316210597135	0.724282347705874	-2.48958449930855	0.0127892512938107	0.0464959436541336	ASNS
ENSG00000070718	304.812058272519	-1.86674220654849	0.579373988661396	-3.22199864522995	0.00127299737059633	0.0104018810154697	AP3M2
ENSG00000070729	159.210974944501	1.30125730750727	2.05850179073494	0.632138049801105	0.52729667378789	0.660486275198969	CNGB1
ENSG00000070731	100.880166587536	3.56031640627282	1.27549451431666	2.79132239794872	0.00524931569308764	0.0253326952665949	ST6GALNAC2
ENSG00000070748	83.9193431244745	7.79068266820981	2.17169680509579	3.58737124350385	0.000334028583506144	0.00523797310521042	CHAT
ENSG00000070756	1447.61812887336	-1.81369071823845	1.18507275589383	-1.53044672507933	0.125906190827811	0.240652012212616	PABPC1
ENSG00000070759	422.410594553527	1.23795942728908	1.10170582595885	1.12367512099852	0.261150874551427	0.407173259055188	TESK2
ENSG00000070761	193.335834866107	-0.886561143214607	0.651654102966073	-1.36047811128531	0.173678674962876	0.30392665816682	CFAP20
ENSG00000070770	532.150177627878	-1.67080363773029	0.614935251128315	-2.71703993983856	0.00658686585124091	0.0293591904588318	CSNK2A2
ENSG00000070778	607.414749354015	0.208321511052048	0.461565447435689	0.451336884529412	0.651746764927593	0.761138044385705	PTPN21
ENSG00000070785	644.950918916919	1.28822623251502	0.641756112189494	2.00734548225797	0.0447128894360015	0.113880014447023	EIF2B3
ENSG00000070808	984.051085915989	-2.37962236839816	1.72379739605549	-1.38045362746421	0.167447018201037	0.296038757126152	CAMK2A
ENSG00000070814	428.975575054688	0.497611772250622	0.549276805120155	0.905939896991953	0.364967665527867	0.513203206544999	TCOF1
ENSG00000070831	561.79849037399	-1.75931225048639	0.589068936636683	-2.98659824184801	0.00282100182160654	0.0169554339459396	CDC42
ENSG00000070882	1563.38840356827	0.960105523615639	0.950805893537229	1.00978078716342	0.312600327020372	0.460319174140446	OSBPL3
ENSG00000070886	270.726530141314	0.72976256899906	1.9920681624201	0.366334135932626	0.714115760516979	0.810404994607102	EPHA8
ENSG00000070915	61.5565837016853	7.41355693152105	1.82136937642229	4.07032040150113	4.69485233651542e-05	0.00224214437567673	SLC12A3
ENSG00000070950	808.466147374017	0.0529161316811138	0.811966310453304	0.0651703537448146	0.948038365218457	0.968061985962879	RAD18
ENSG00000070961	3333.78654764356	-3.15438124579175	0.950306148447462	-3.31933161849488	0.000902332040027217	0.00848922850578836	ATP2B1
ENSG00000070985	14.5322624120745	6.92575771994939	2.39026085227438	2.89749033598546	0.00376161327168058	0.0202781991022412	TRPM5
ENSG00000071051	1531.30721277817	-0.895578361794094	0.60859870193208	-1.47154168904889	0.141144681843818	0.261292473250718	NCK2
ENSG00000071054	5264.41865933396	-0.857468807293107	0.768919614003673	-1.11516053391897	0.264781634923788	0.411005812084448	MAP4K4
ENSG00000071073	1090.66353569319	-0.333322518089629	0.509413116078567	-0.654326532963122	0.512901455204675	0.648068507404221	MGAT4A
ENSG00000071082	603.411707743716	-0.927573440731672	1.05564208713985	-0.878681754007013	0.37957385441353	0.526641262951635	RPL31
ENSG00000071127	1085.02820229641	-1.59222272235662	0.887581338251689	-1.79388936397976	0.0728308294224313	0.161698998049603	WDR1
ENSG00000071189	2022.31692755841	-1.49317871173261	0.643652091869715	-2.31985373867914	0.0203487908615015	0.064647817825317	SNX13
ENSG00000071205	1929.47365205221	0.447977986920301	0.866993853499018	0.516702609957786	0.605363773856274	0.725252086882458	ARHGAP10
ENSG00000071242	4205.04875290821	0.558861595331177	0.836909152199566	0.667768531222745	0.504281356865715	0.640975731675341	RPS6KA2
ENSG00000071243	253.180855145848	-0.68816076056926	0.577780973860932	-1.19104088175617	0.233637536182899	0.375866703806298	ING3
ENSG00000071246	432.965832983116	-0.390936873922322	0.627438136091234	-0.6230683974005	0.533239576024723	0.665672272418669	VASH1
ENSG00000071282	483.874511106191	4.71943956827306	1.22397973908571	3.85581510670951	0.00011534464598486	0.00337370853510739	LMCD1
ENSG00000071462	234.783525612993	0.274735318240874	0.621828436772772	0.441818517767896	0.658620537406412	0.766788803380041	BUD23
ENSG00000071537	1146.05067813074	-2.13242418349855	0.739773990235296	-2.88253468173476	0.0039448970646086	0.0209676013171194	SEL1L
ENSG00000071539	69.3406892524848	1.94929755620013	1.25580176792266	1.55223348620112	0.120606366407927	0.233697437307865	TRIP13
ENSG00000071553	346.513489623744	-3.60295118804592	1.05812303190216	-3.4050399428212	0.000661543768434767	0.00713805277928675	ATP6AP1
ENSG00000071564	339.372268923705	1.07378614998788	0.749166174261537	1.4333083725334	0.15176973034217	0.275036916461811	TCF3
ENSG00000071575	871.183658488654	-1.3405443169802	0.904490003928002	-1.4820996485959	0.138313782293238	0.257466081919333	TRIB2
ENSG00000071626	661.286100643172	0.208710304077157	0.621849811774781	0.335628153494958	0.737151290893322	0.827209462497943	DAZAP1
ENSG00000071655	68.5587009072359	0.169089925317885	1.12931662457846	0.149727650897729	0.880979491829211	0.927113227050191	MBD3
ENSG00000071794	939.211252196386	-1.78638692247448	0.758920238988184	-2.3538533177823	0.0185799412046011	0.0605538790341261	HLTF
ENSG00000071859	434.484177882346	-0.176059939414842	1.15174874572482	-0.152863148380547	0.87850619762913	0.925546650742448	FAM50A
ENSG00000071889	120.969929602467	-0.269486005269375	0.838487213345858	-0.321395485798802	0.747910703625661	0.834874247788127	FAM3A
ENSG00000071894	474.471540696593	0.359660490373153	0.969360291692257	0.371028701562839	0.710616154307898	0.807696522033356	CPSF1
ENSG00000071909	785.21924464282	6.61441970141803	1.98268603935011	3.33609031896252	0.000849655551660488	0.00822755734019509	MYO3B
ENSG00000071967	346.232976350669	1.77920917217766	0.915927851214882	1.94252109466671	0.0520740487612907	0.126836190145433	CYBRD1
ENSG00000071991	1005.95710599641	3.63125436043319	1.99440134471444	1.82072398319262	0.0686488246060694	0.154909323879191	CDH19
ENSG00000071994	158.507196789106	-1.1994932373974	0.931448183486389	-1.28777237280953	0.197825211992069	0.334136041720492	PDCD2
ENSG00000072041	332.734225500751	-2.31212007880747	1.7348011328981	-1.33278681628765	0.182601773377188	0.315299104180601	SLC6A15
ENSG00000072042	147.876796269645	-1.79082321398268	0.690896871874465	-2.5920268087537	0.00954123361695166	0.0381117309820822	RDH11
ENSG00000072062	616.43490264008	-1.3413500085411	0.903228161286435	-1.48506220912185	0.137527345687489	0.256510145347848	PRKACA
ENSG00000072071	1128.37842155555	-1.65199712857667	0.773739777548473	-2.13508103953358	0.0327543911054311	0.0905393923160537	ADGRL1
ENSG00000072110	2154.41761792408	0.0460466096098268	1.18894504890005	0.0387289636745003	0.969106481054052	0.981217476623003	ACTN1
ENSG00000072121	875.836975817855	0.239369963034985	0.359279296194673	0.666250367249898	0.505251084034352	0.641832698796211	ZFYVE26
ENSG00000072133	422.526026755637	-0.717722077140106	0.659248868352158	-1.08869671469305	0.276287651047848	0.423368087144754	RPS6KA6
ENSG00000072134	3697.37326185617	-0.131450396617371	0.835875110665854	-0.157260809587521	0.875039305308004	0.923588086691722	EPN2
ENSG00000072135	249.362141257289	-0.747933380191865	0.6199697425466	-1.20640303689602	0.227662125659729	0.369183272938953	PTPN18
ENSG00000072163	163.46352605975	-0.158779778228231	1.37375692510962	-0.115580693589997	0.907984864627273	0.943581852949865	LIMS2
ENSG00000072182	290.051713047519	-0.104391189703503	1.54659374693003	-0.0674974859498288	0.94618566338452	0.967091247536551	ASIC4
ENSG00000072195	588.298132241851	1.2390602610687	1.03086135326758	1.201965964813	0.229376714963047	0.371235899563343	SPEG
ENSG00000072201	1030.13079614278	-0.0107831598037697	1.43900551378099	-0.00749348053256371	0.994021123531004	0.996382104386701	LNX1
ENSG00000072210	415.117896853215	-1.05806231516892	0.653666386106858	-1.61865798464961	0.105520871623123	0.212692491560199	ALDH3A2
ENSG00000072274	624.982847397619	-1.90291447150248	0.797101886582671	-2.38729139089188	0.0169730323577866	0.0568857919168022	TFRC
ENSG00000072310	599.485333385765	-0.203778879622462	0.911985150139335	-0.223445392275662	0.823188879298168	0.889007877324358	SREBF1
ENSG00000072315	467.937003191551	1.31945604484884	1.849936372471	0.713244014488137	0.475694774513624	0.615715630187315	TRPC5
ENSG00000072364	2230.36483442717	-1.61014561757662	0.782844829908168	-2.05678770052744	0.0397066517005336	0.104438291848809	AFF4
ENSG00000072401	248.801291789932	-1.88111254198583	0.476671987190021	-3.94634589935729	7.93529532844063e-05	0.00295664814588872	UBE2D1
ENSG00000072415	891.81916744055	-0.713338942298034	0.662972363176958	-1.07597085778918	0.281940289914363	0.428715322127624	PALS1
ENSG00000072422	599.562884197445	0.695996957295491	0.638274004928296	1.09043600698368	0.2755211279565	0.422506592881903	RHOBTB1
ENSG00000072501	1825.20421586179	-0.286832537311326	1.0997420141669	-0.260818022423752	0.794232845475028	0.868634349697298	SMC1A
ENSG00000072506	61.4102637276129	-0.759073155900993	1.34301349037549	-0.565201437916136	0.571936758763624	0.697721682170549	HSD17B10
ENSG00000072518	862.701318760444	-0.248712584466645	0.438963747581162	-0.566590261353324	0.570992592992223	0.696816514044625	MARK2
ENSG00000072571	84.9238062115432	4.03516057826924	1.4767034862826	2.73254625302416	0.00628468465558005	0.0284254142591295	HMMR
ENSG00000072609	768.644324216691	0.352480757342355	0.420358383179673	0.838524391201911	0.401736254778159	0.547014157671531	CHFR
ENSG00000072657	1332.02511798629	0.18887756638537	1.73366498660405	0.108946981016989	0.913244542929104	0.947137965957718	TRHDE
ENSG00000072682	478.473154263305	0.925659184869044	0.715695739572543	1.29336970123911	0.195883224103711	0.331750138512746	P4HA2
ENSG00000072694	25.7697616972372	7.78035865554608	1.99244215349085	3.90493578040122	9.42504103489371e-05	0.00313908701905592	FCGR2B
ENSG00000072736	872.621230579613	1.00982896223273	0.351520351904436	2.87274678908849	0.00406920117497101	0.0214223551673181	NFATC3
ENSG00000072756	330.247922359873	-1.12327676623389	0.714937374409064	-1.57115407088955	0.116146865539643	0.227486364130922	TRNT1
ENSG00000072778	851.106569696828	0.328221042065932	1.10993927368813	0.295710810353896	0.7674509407568	0.848941799717015	ACADVL
ENSG00000072786	813.904896017481	1.87537151833399	0.749241306169148	2.50302739970747	0.0123136010815766	0.0453810295430265	STK10
ENSG00000072803	1513.50383528679	-0.923910059232518	0.487873876426791	-1.89374775710328	0.0582584990369216	0.137396845076661	FBXW11
ENSG00000072818	33.8947936989792	4.31060324303069	1.63170383941405	2.64178041315307	0.00824715060305341	0.0342989156427716	ACAP1
ENSG00000072832	1512.67616808537	-1.69917957387731	0.803108092147723	-2.1157545173443	0.0343656912237945	0.0940508375882539	CRMP1
ENSG00000072840	514.494547502549	4.03319796936149	0.956241652510157	4.21776018517312	2.4674103313359e-05	0.00176070826360246	EVC
ENSG00000072849	153.432344488876	-0.868074700433476	0.60906599036781	-1.42525557847887	0.154083335774703	0.278108940253793	DERL2
ENSG00000072858	388.359770102289	0.348800108858754	1.37222914742789	0.254185031350301	0.799352614175331	0.872036069211399	SIDT1
ENSG00000072864	387.511820718073	2.0239508445401	0.807013148246955	2.50795275013382	0.0121432903795891	0.0449346233053639	NDE1
ENSG00000072952	490.076056568112	1.39241484027385	1.50847864034703	0.923059036456442	0.35597644040242	0.504367030564005	IRAG1
ENSG00000072954	170.877839907878	-0.347471992921077	0.911834660618088	-0.381069077463608	0.70315199198169	0.801525827803834	TMEM38A
ENSG00000072958	533.092815689549	-1.13501910275146	0.631099561863058	-1.79847867331865	0.072101185303067	0.160458503108278	AP1M1
ENSG00000073008	154.925391605201	-0.744044005542008	0.573227228398871	-1.29799138749961	0.194290294490501	0.32972745176603	PVR
ENSG00000073050	159.860854953983	0.186706237620971	0.733830309646401	0.254426991045023	0.799165701032342	0.872033225288081	XRCC1
ENSG00000073060	486.264671219994	0.455544225699838	0.675822271364729	0.674059209057922	0.500273671500688	0.637606117285839	SCARB1
ENSG00000073111	183.970110170116	1.28151890669113	1.22300063662848	1.04784811087586	0.294708592309307	0.442192730271426	MCM2
ENSG00000073146	117.66126849278	1.93688106257968	1.65025716752479	1.17368438125604	0.240521468533624	0.384221201066574	MOV10L1
ENSG00000073150	41.8422168625614	-0.913352000950429	1.04206931240152	-0.876479126753616	0.380769618925958	0.527708260154808	PANX2
ENSG00000073169	280.135806898449	-0.034402183085144	0.598687438504856	-0.0574626773046365	0.95417663615644	0.971751719235608	SELENOO
ENSG00000073282	412.507127567578	5.83636778462342	1.86237779909862	3.13382590119373	0.00172543195586312	0.0125105916603413	TP63
ENSG00000073331	835.575793386175	2.49264028665534	1.09480514012564	2.27678898764513	0.0227988294540345	0.0701259845723604	ALPK1
ENSG00000073350	122.109860845081	4.4385413656984	1.02027754267933	4.35032741585434	1.35934407699205e-05	0.00148295971939833	LLGL2
ENSG00000073417	2134.32366686989	0.361300042257512	0.792217834127204	0.456061485482159	0.648345764824203	0.758704659325199	PDE8A
ENSG00000073464	612.934328793674	-3.06301290171315	0.644741100182101	-4.75076414524842	2.02649387072111e-06	0.000695248288188405	CLCN4
ENSG00000073536	89.8615291203234	-0.820510513525122	0.661936562904539	-1.23956064600023	0.215137944286693	0.35399318513013	NLE1
ENSG00000073578	594.612468443921	-0.85910093120572	0.697479745644132	-1.23172169022962	0.218053064565498	0.357582816982549	SDHA
ENSG00000073584	81.3294114720852	-1.97795457216109	1.17117117966812	-1.68886889166926	0.0912445579555715	0.19086079235131	SMARCE1
ENSG00000073605	145.883984053646	0.574104352344407	0.77595111893835	0.739871801628293	0.459377786043577	0.601613251272649	GSDMB
ENSG00000073614	1750.87141704037	-0.799265493050893	0.673355030469033	-1.18698971105058	0.23523167895565	0.377814049640691	KDM5A
ENSG00000073670	129.784155479627	0.306952764473557	1.43770682813669	0.21350163918424	0.830935710708933	0.894208176821724	ADAM11
ENSG00000073711	977.409620856934	0.481381175289909	0.56208121681293	0.85642636845152	0.391761984625626	0.538253011764887	PPP2R3A
ENSG00000073712	1036.40957877067	-0.958504380775801	0.546711232721571	-1.75321874402377	0.0795644667960533	0.172429667531008	FERMT2
ENSG00000073734	298.327684950747	6.77344691145117	1.84030446830155	3.68061210963777	0.000232674730134986	0.00447163637961095	ABCB11
ENSG00000073737	58.692880417281	2.49354503172638	1.92835945660781	1.29309140118139	0.19597944878588	0.331777242852493	DHRS9
ENSG00000073754	94.0914573618084	7.65615386024862	2.25344529384423	3.3975326053679	0.000679964844646147	0.0072516725231757	CD5L
ENSG00000073756	52.0050868948525	-2.21152647294105	1.37429973433762	-1.60920243065241	0.107572085107124	0.215656071518	PTGS2
ENSG00000073792	1270.49661009336	4.60981889367671	1.25721844281542	3.66668093362795	0.000245719076283153	0.00459423578522543	IGF2BP2
ENSG00000073803	1252.31703681696	-0.327513093183034	0.644308072167909	-0.508317538349392	0.611230672385006	0.729808949100907	MAP3K13
ENSG00000073849	2897.5373440809	-0.292188493802333	0.619456868349491	-0.471684969093737	0.637151667420347	0.750065998553192	ST6GAL1
ENSG00000073861	18.855356796743	5.74743348346407	2.18581075809773	2.62942867408428	0.00855284715197193	0.0351968808468911	TBX21
ENSG00000073910	2475.18246811379	-1.69283245133523	0.858852493569668	-1.97103980486716	0.0487193230356887	0.121089769357573	FRY
ENSG00000073921	3408.13172371026	-1.56263116569653	0.794322774111103	-1.96724960762356	0.0491544414768534	0.121980642661689	PICALM
ENSG00000073969	618.913952439773	-2.16865874324463	0.580095022849719	-3.73845431838232	0.000185155127475846	0.00406119623776757	NSF
ENSG00000074047	1176.19505288572	3.17040765651367	1.4563139317754	2.17700839588111	0.0294799410138435	0.0841313414608432	GLI2
ENSG00000074054	4593.15186273332	-0.823416759084213	0.512019419317673	-1.60817486215955	0.107796887045475	0.215896545008559	CLASP1
ENSG00000074071	94.1412905620469	-0.971396065077109	1.51824911032951	-0.639813360316269	0.522293945668568	0.656366849132806	MRPS34
ENSG00000074181	255.713524831339	1.34526893772153	1.02439837115387	1.31322830609955	0.18910602851107	0.323344101503259	NOTCH3
ENSG00000074201	952.621495020876	0.383032021889293	0.406084090680863	0.943233262960588	0.345561603014811	0.494181769622633	CLNS1A
ENSG00000074211	1340.14167010057	0.354830554532494	1.74072747108332	0.203840383073675	0.838478234181036	0.898771375025987	PPP2R2C
ENSG00000074219	106.080279692459	3.48895404099333	1.33469492454637	2.61404608411104	0.00894769667580727	0.0363515559055046	TEAD2
ENSG00000074266	333.202488148043	-0.553073662843661	0.552728379080701	-1.00062468976812	0.317008289017329	0.464767640831667	EED
ENSG00000074276	90.0900012310385	3.75319158148846	1.35865004613011	2.76244172822781	0.00573708016423153	0.0267743355260988	CDHR2
ENSG00000074317	136.063230160999	-1.61694559566681	1.96328089517596	-0.823593607842802	0.410170509212726	0.555171878518783	SNCB
ENSG00000074319	500.076035375847	0.0968795257206368	0.419929598830801	0.230704208492032	0.817544603815727	0.88476056428226	TSG101
ENSG00000074356	669.662006831339	-0.0101271190869247	0.580324458918105	-0.0174507879709304	0.986076992369991	0.991398586406993	NCBP3
ENSG00000074370	87.0328746967043	3.29475880199057	1.48225457065746	2.2228022548982	0.0262291369815418	0.0773599077743831	ATP2A3
ENSG00000074410	302.629248969629	5.10899009007794	1.33758545750511	3.81956162980967	0.000133689054724602	0.00356716898406457	CA12
ENSG00000074416	1769.46746160232	0.15024468014512	1.03238847994598	0.145531147493026	0.884291525377141	0.929251693958474	MGLL
ENSG00000074527	392.787559378935	0.0602727069165936	1.05639679574058	0.0570549883903613	0.954501392039827	0.971986718175584	NTN4
ENSG00000074582	81.6338056118248	0.293979291928221	0.743044486799133	0.395641576178859	0.692369461176814	0.793441010437575	BCS1L
ENSG00000074590	956.25849979773	-1.21685877075993	0.807963282382604	-1.50608177041355	0.132046183700711	0.249004471342969	NUAK1
ENSG00000074603	781.114092142187	-1.04335483716288	0.550910371219242	-1.893874015938	0.0582417342133571	0.137390044799369	DPP8
ENSG00000074621	194.045749368469	3.01121770016538	0.828789525134477	3.63327190902513	0.000279849836006136	0.00489614150667812	SLC24A1
ENSG00000074657	2345.22456510836	-0.2044374565661	0.549924059836105	-0.371755795931222	0.710074678276852	0.80732123397763	ZNF532
ENSG00000074660	69.7079539493298	2.11746322731174	0.961003467741502	2.20338770711004	0.0275674338801482	0.0801218503454089	SCARF1
ENSG00000074695	792.660426949764	-0.993690288026474	1.12254408057048	-0.885212710329807	0.376041918367488	0.523612607226536	LMAN1
ENSG00000074696	1037.39078536621	-2.00121686765682	0.792515335926892	-2.52514592076163	0.0115650257617925	0.043427123248249	HACD3
ENSG00000074706	69.5151107962085	-4.29698692553426	1.39771237255773	-3.07429984158402	0.0021099725270464	0.0141021725555244	IPCEF1
ENSG00000074755	1507.99757138825	0.157881404463219	0.440407705047302	0.358489196836968	0.719977251086198	0.814999429341553	ZZEF1
ENSG00000074771	105.708810278149	9.107065305628	2.41843472843173	3.76568579609077	0.000166092558371306	0.00388093560967259	NOX3
ENSG00000074800	1609.61913615065	-1.67935448666133	1.46479139369071	-1.14648030695347	0.251596471006488	0.396642785998564	ENO1
ENSG00000074803	183.519408004255	5.01885932759961	1.85305372860592	2.70842623185858	0.00676031389113852	0.0298767598942996	SLC12A1
ENSG00000074842	141.027600616145	0.716285487094981	0.755468928427824	0.948133616276732	0.34306143667526	0.491582614275462	MYDGF
ENSG00000074855	412.757362765017	0.0803346819818197	1.08507024728454	0.0740363881351119	0.940981431155062	0.963601413623457	ANO8
ENSG00000074935	263.377118820895	-1.08838786306265	0.944157288182483	-1.15276117304333	0.249008425043638	0.393680888603341	TUBE1
ENSG00000074964	1185.41758346574	1.41985470902402	0.725520855011841	1.95701432869335	0.050345783745775	0.123955287781746	ARHGEF10L
ENSG00000074966	163.242019973117	3.82326119173238	1.40656674722687	2.71815127100806	0.00656478170765475	0.0292823815644074	TXK
ENSG00000075035	469.855891512432	-0.226212945610884	1.60905356988732	-0.140587578837866	0.888195761423587	0.931372262595014	WSCD2
ENSG00000075043	1055.28772216643	-1.1810826669113	1.22330593807794	-0.965484291498675	0.334302300207562	0.482417115561213	KCNQ2
ENSG00000075089	176.569300541043	-0.955793824138983	0.384190491394981	-2.48781228465216	0.0128531554720014	0.0466380772074956	ACTR6
ENSG00000075131	209.39526789012	1.61470890702958	0.595338662836376	2.71225271904332	0.00668276217956396	0.0296742192637327	TIPIN
ENSG00000075142	385.660443263854	-1.36184098745056	0.801929881720045	-1.69820456687506	0.0894691589148327	0.188192859417416	SRI
ENSG00000075151	5038.54635782005	-0.908992594933517	0.503205146677821	-1.80640560005143	0.0708550074890168	0.158418283043072	EIF4G3
ENSG00000075188	157.03759004062	0.520681559072834	0.455640820537597	1.14274563560503	0.253144216300555	0.398323637869363	NUP37
ENSG00000075213	2267.9989985799	0.0668772084203061	1.41974470419392	0.0471050944742044	0.962429467043578	0.977124850205919	SEMA3A
ENSG00000075218	78.1126601197563	3.69913592472002	1.43111790789143	2.58478767145764	0.00974389821639675	0.0386077929137514	GTSE1
ENSG00000075223	825.50764719613	0.513539913692733	1.13052821982636	0.454247761963526	0.649650509795921	0.759762633868897	SEMA3C
ENSG00000075234	165.283514734983	2.13230293204986	0.553114546627375	3.85508380687438	0.000115689990504075	0.00337426419412379	TTC38
ENSG00000075239	347.374229458918	-0.754720525206302	0.623696339745843	-1.21007688695728	0.226249391173285	0.367468674212406	ACAT1
ENSG00000075240	760.124368738436	-0.348329229552439	0.69640747502493	-0.500180199157066	0.616948199418345	0.734625410023486	GRAMD4
ENSG00000075275	847.974034109537	3.98939626261249	1.29646620010097	3.07713094433298	0.00209003466654135	0.0140133029574204	CELSR1
ENSG00000075292	4810.25831264223	-1.00600317276943	0.78540437778704	-1.28087288691202	0.200238317542287	0.337192847594214	ZNF638
ENSG00000075303	332.285843136042	-1.15218239321733	0.512465158224173	-2.24831361650019	0.0245561990607374	0.0738874455622621	SLC25A40
ENSG00000075336	192.106455276863	-1.03768963945592	0.978267532220776	-1.06074218480935	0.288807083129301	0.435771008539279	TIMM21
ENSG00000075340	1771.95486086388	-2.23195574037609	0.900724812247278	-2.47795520899156	0.0132137732185099	0.0475378594964451	ADD2
ENSG00000075391	3736.30551757708	-1.26558893869615	0.543269537001749	-2.32957832622239	0.0198284487815371	0.0633582992523186	RASAL2
ENSG00000075399	230.076901003172	0.262476520071762	0.841587947476093	0.311882460839565	0.755129852365511	0.83989512785426	VPS9D1
ENSG00000075407	806.772188591895	-0.59609176223003	0.857735501741556	-0.694959881011943	0.487080444064384	0.625921980040231	ZNF37A
ENSG00000075413	1981.03340724825	-0.476966127793315	0.490678469751547	-0.972054323139193	0.331023524149396	0.479174071262227	MARK3
ENSG00000075415	496.987784620102	-2.75654601331917	1.17382899000582	-2.34833696968543	0.0188574524744061	0.0612748679632691	SLC25A3
ENSG00000075420	3520.46262455701	0.060561101793633	0.600001724068786	0.100934879624929	0.919602154549217	0.950822647696163	FNDC3B
ENSG00000075426	542.545661118828	-0.532276597685073	1.16722944621656	-0.456017109070016	0.648377675186603	0.758704659325199	FOSL2
ENSG00000075429	274.084407468889	1.27473770235347	1.7335770686727	0.735322199046773	0.462143291631662	0.604010942210286	CACNG5
ENSG00000075461	1083.28219307506	0.654531594867852	1.3916778311001	0.47031833103963	0.638127602763454	0.750898021168677	CACNG4
ENSG00000075539	3185.7589919083	-1.002631260793	0.660910980795872	-1.51704433717477	0.129255490299721	0.245082916184478	FRYL
ENSG00000075568	2491.95920417501	-1.02161986105925	0.393318911671735	-2.59743386535122	0.00939232050025364	0.0376548653789734	TMEM131
ENSG00000075618	371.050428708128	-2.99001415111061	1.1419150521633	-2.61842082337578	0.00883377891789609	0.0360524379248205	FSCN1
ENSG00000075624	8502.3842788083	-2.18130560723076	1.5094346795944	-1.44511427802686	0.148425789108439	0.270804384416218	ACTB
ENSG00000075643	167.714761120654	3.61277043317264	1.37889299485634	2.6200513358537	0.00879165312865569	0.0359435735562418	MOCOS
ENSG00000075651	769.068573929747	2.07748781187815	1.3129340339624	1.58232459372566	0.113575489108219	0.223977449863519	PLD1
ENSG00000075673	60.3762855067968	5.8184878189071	2.12605647922613	2.73675129318531	0.00620491839722708	0.0281446605694799	ATP12A
ENSG00000075702	132.852930797415	1.56529636648485	1.13911019848092	1.37413954204982	0.169398365612012	0.298685948370634	WDR62
ENSG00000075711	2904.52044605436	-1.25206630404763	0.559832176310802	-2.23650293253691	0.0253188454282226	0.0754747592057395	DLG1
ENSG00000075785	1778.78442552729	-0.854407042465886	0.606507528536555	-1.4087327893975	0.158914195445643	0.284576863732999	RAB7A
ENSG00000075790	587.077248946312	-1.7983603682668	0.700728321991485	-2.56641598723428	0.010275551385526	0.0400618640839541	BCAP29
ENSG00000075826	302.708032271448	0.417322828404602	0.791747191736994	0.527091011827965	0.598130388138403	0.719489168536679	SEC31B
ENSG00000075856	793.384383744707	-0.835679953400744	0.776628247427029	-1.07603600071122	0.281911156067692	0.428715322127624	SART3
ENSG00000075884	1986.67903562786	2.78985276599129	1.16097273459074	2.40303039241894	0.0162598360042212	0.0550622501652985	ARHGAP15
ENSG00000075891	148.713344575846	7.09527892373453	2.06332718902052	3.43875608361596	0.000584393521888377	0.00669882130772159	PAX2
ENSG00000075914	225.59071482601	-0.514056409687401	0.508110603863834	-1.01170179440924	0.311680657299177	0.459473742042929	EXOSC7
ENSG00000075945	1475.15171564603	-2.14119142964177	0.60288388201107	-3.55158181124248	0.000382922928984809	0.0055568163147206	KIFAP3
ENSG00000075975	256.160955803703	-0.680446491983892	0.463167652382321	-1.46911488417636	0.141801631311055	0.262141599667559	MKRN2
ENSG00000076003	257.555886508504	-1.13922499882772	0.976970314778261	-1.1660794413045	0.243582327921507	0.38755397084626	MCM6
ENSG00000076043	124.316345380382	-1.28229630259369	0.769885544314532	-1.6655674496855	0.095799598871043	0.197531150169937	REXO2
ENSG00000076067	439.42217874068	1.92486659216904	0.623053894653162	3.08940624348486	0.00200556996055829	0.0136793459525282	RBMS2
ENSG00000076108	1260.74366618516	0.0839062382494456	0.817756396969171	0.102605419609587	0.918276141319502	0.949928277492319	BAZ2A
ENSG00000076201	593.743833622645	-0.255145989966801	0.786145996802637	-0.32455293419354	0.745519453399073	0.833104392155603	PTPN23
ENSG00000076242	609.899679341864	-0.044556648206765	0.290307156517931	-0.153481053451099	0.878018930436054	0.925362048378918	MLH1
ENSG00000076248	134.637252176958	-1.04763483178257	0.986517065308358	-1.06195307574847	0.288256988157183	0.435097569564958	UNG
ENSG00000076258	152.381905536817	2.43682777914569	0.672714984810575	3.62237772930219	0.00029190744943835	0.00498049022024393	FMO4
ENSG00000076321	528.321142755601	0.804784609650405	0.380684930895275	2.11404377829654	0.0345115283778336	0.0943251249438569	KLHL20
ENSG00000076344	157.899786029611	0.879031222465575	1.53237668301251	0.573639126861081	0.566212028898606	0.693150517735868	RGS11
ENSG00000076351	186.028844877528	-0.381418760783404	0.614078611271475	-0.621123670133472	0.53451825635967	0.666584430301629	SLC46A1
ENSG00000076356	2562.86566616327	-1.05280417225598	0.857147836905928	-1.228264398422	0.219347730927286	0.359193199861051	PLXNA2
ENSG00000076513	352.419574675852	-0.393434854458035	0.460597288919088	-0.854184043031025	0.393003023157953	0.539292263357216	ANKRD13A
ENSG00000076554	599.065694121793	-0.28949330763941	0.985247356210337	-0.293828048169466	0.768889301295027	0.850032711118945	TPD52
ENSG00000076555	895.540566478935	1.07314828763486	1.02131211123535	1.05075449104075	0.293371362122308	0.440750888588396	ACACB
ENSG00000076604	290.333530863398	0.537775729156937	0.943199809221429	0.570160981691512	0.568568517491233	0.69508887810826	TRAF4
ENSG00000076641	1691.49340026047	-0.0779289336113062	0.50763319648445	-0.153514258230142	0.877992747138887	0.925362048378918	PAG1
ENSG00000076650	248.465004565316	0.784593517442308	0.557730252535957	1.40676162692416	0.15949808476367	0.285415446073722	GPATCH1
ENSG00000076685	1326.14909573979	-0.686848750766627	0.568347838249349	-1.20850068310683	0.226854733193646	0.368249393807317	NT5C2
ENSG00000076706	271.505629821722	1.2060331978431	1.05450569553537	1.14369529055109	0.252750027158838	0.397915326350788	MCAM
ENSG00000076716	572.31735644952	0.204809811318386	0.987402154043337	0.207422892971932	0.835679605351256	0.896994993607656	GPC4
ENSG00000076770	315.903320448516	2.96643646055339	0.740227882958754	4.00746382140631	6.13742594114474e-05	0.00258484380930615	MBNL3
ENSG00000076826	123.896995087432	-1.34242792939845	1.02123398503145	-1.31451552638754	0.188672776596256	0.322736731510793	CAMSAP3
ENSG00000076864	807.984110573944	-1.41605532462869	1.28753878328437	-1.09981566614754	0.27141244509761	0.417791340896448	RAP1GAP
ENSG00000076924	226.623037326298	-0.879376711248369	0.955825885107469	-0.920017677853007	0.357563521342212	0.506020687281027	XAB2
ENSG00000076928	709.052978875994	2.0742544237054	0.699579166628034	2.96500313710497	0.00302679842985568	0.0176661486680738	ARHGEF1
ENSG00000076944	21.0026552914068	2.15872083438524	1.19219012637366	1.81071859817487	0.0701844224420028	0.157378407252025	STXBP2
ENSG00000076984	175.96210164871	-0.0591028652355131	0.768673536340565	-0.076889423716712	0.93871151129067	0.962304944575638	MAP2K7
ENSG00000077044	965.783645977961	0.358674918421706	0.404646637100805	0.886390459071956	0.375407158693721	0.523080967227779	DGKD
ENSG00000077063	3259.50547769041	-0.96829147740614	0.887118309127458	-1.0915020775059	0.275052018234805	0.421912371862438	CTTNBP2
ENSG00000077080	94.3505920315583	-1.05839407318552	1.47152571453236	-0.719249458390788	0.471987230758355	0.612934250341944	ACTL6B
ENSG00000077092	1217.19466896471	0.923790848248057	1.12523569803986	0.820975418623212	0.411660270035989	0.556496223055123	RARB
ENSG00000077097	2470.56621701624	-2.41838591564238	0.980628183348461	-2.46615991331652	0.0136570347864236	0.0485497373815461	TOP2B
ENSG00000077147	1686.43006310651	-2.18419396514517	0.782070401400086	-2.79283548032883	0.00522482578654239	0.0252432520934355	TM9SF3
ENSG00000077150	100.12225496377	3.54475570713578	1.25818055158747	2.81736647626869	0.00484192426001162	0.0239823118018636	NFKB2
ENSG00000077152	46.4662670644971	1.06335157612101	1.31825603478098	0.806635090654203	0.419876750608227	0.564210236261455	UBE2T
ENSG00000077157	3660.10554474986	-0.6671141013674	0.671816987741489	-0.992999750735838	0.320710075948385	0.468387347227316	PPP1R12B
ENSG00000077232	1172.00926349786	-1.71626962161176	0.725624179890351	-2.36523212590725	0.0180187732035588	0.0593371477269918	DNAJC10
ENSG00000077235	1634.79230539946	-1.26261715854413	0.681751882937452	-1.85201858644514	0.0640231539935615	0.147251117943817	GTF3C1
ENSG00000077238	348.893933576314	3.00961415052153	1.19769539578204	2.5128377057477	0.0119764416990485	0.0444793171506151	IL4R
ENSG00000077254	1303.37913792867	-1.46150627876754	0.705999932623232	-2.07012240544716	0.0384408832159276	0.102109058962385	USP33
ENSG00000077264	2270.11005625877	-1.72166680431278	0.983432066570844	-1.75067181845727	0.0800024564648999	0.173069442121317	PAK3
ENSG00000077274	29.6114155594653	8.83883218888064	2.85027879281496	3.10104127749248	0.00192841406598727	0.013323646665737	CAPN6
ENSG00000077279	792.148189366186	-2.73853800070079	1.25878058446448	-2.17554833185311	0.0295890503855431	0.0843683694998441	DCX
ENSG00000077312	151.771978691265	0.794791634552825	0.815671461320194	0.974401670577545	0.329857140330725	0.477970415871282	SNRPA
ENSG00000077327	827.190922378865	1.37523669114657	1.18171576879239	1.16376266397117	0.244520206615272	0.388627573022612	SPAG6
ENSG00000077348	46.86488016152	-0.162501662304053	0.583669823714197	-0.278413677907776	0.780694820977578	0.858995329805115	EXOSC5
ENSG00000077380	949.534804337018	-2.26972129772568	0.985429221293114	-2.30328190871717	0.0212629868579958	0.0668436158766335	DYNC1I2
ENSG00000077420	960.221331971593	1.83763187724324	0.992790795930085	1.85097594052701	0.0641730144562347	0.147497362002943	APBB1IP
ENSG00000077454	253.387581092049	1.3290691923736	0.727452552832415	1.82701839068229	0.06769700430957	0.153247743494505	LRCH4
ENSG00000077458	248.432575877392	-0.8997858243351	0.666918053178831	-1.34916999179482	0.177282371017123	0.308701921491088	FAM76B
ENSG00000077463	51.0663050453208	0.721234790040724	0.867662412254689	0.831238947145975	0.405838656832899	0.551257066779264	SIRT6
ENSG00000077498	181.18529517048	9.6241259666078	2.39984159561624	4.0103171743452	6.06372375322611e-05	0.00257477912716556	TYR
ENSG00000077514	638.102002361288	1.72118250808457	0.57216218301472	3.00820739150509	0.00262793733436065	0.0162266694945488	POLD3
ENSG00000077522	549.940964983922	-0.786958080187004	1.25907429855248	-0.625029103597576	0.531951956941589	0.664425858757859	ACTN2
ENSG00000077549	1645.38882562399	-0.247305187813606	0.425307996230697	-0.581473167693424	0.560921597253456	0.688876215085178	CAPZB
ENSG00000077585	631.483155472038	-0.874041267947557	0.609653469034829	-1.43366898138264	0.151666747992575	0.274946671494562	GPR137B
ENSG00000077616	391.19972315838	-0.544026934946484	1.12031912076394	-0.485599973135793	0.627250815502279	0.742085909592747	NAALAD2
ENSG00000077684	946.434167610597	-0.814134884796941	0.598773381209039	-1.35967113827446	0.173934015323275	0.304232673398903	JADE1
ENSG00000077713	283.67827558658	1.84730945406456	0.796592672757341	2.31901386648492	0.0203942844736755	0.0647426172292194	SLC25A43
ENSG00000077721	198.790300439555	-2.10146138923657	0.980902802893366	-2.14237474196006	0.0321633387224707	0.0894459753691405	UBE2A
ENSG00000077782	1710.57132592527	0.376816520285054	0.93726968804089	0.40203638834484	0.687657246475057	0.789652609943231	FGFR1
ENSG00000077800	43.457834456514	9.52901191391697	2.51112047688398	3.79472510444478	0.000147807128198776	0.00368697660316344	FKBP6
ENSG00000077935	90.0219135137909	5.12948093090789	1.70067970707724	3.01613578945053	0.00256018579257623	0.0159512148251533	SMC1B
ENSG00000077942	631.119211851676	2.33685622845284	1.26580776111585	1.84613833177388	0.0648721223465743	0.148625151562687	FBLN1
ENSG00000077943	503.493810344028	1.92346836398629	1.87680682089947	1.02486219815871	0.305428213425567	0.452951091898114	ITGA8
ENSG00000077984	12.6383567415692	6.72160162682935	2.25503471840879	2.98070871014007	0.00287582197028126	0.0171654088770254	CST7
ENSG00000078018	7484.6297341934	-2.89920602081633	0.945172194226708	-3.06738395239009	0.00215941289691812	0.0142985908726769	MAP2
ENSG00000078043	1387.16652197232	-1.09188525829085	0.59238057145677	-1.84321584957743	0.0652975016797366	0.149286618002169	PIAS2
ENSG00000078053	1354.8540542103	-0.858599752631684	1.02580789162877	-0.836998583885335	0.402593364036951	0.547964732108216	AMPH
ENSG00000078061	213.157368589167	0.406063248998133	0.954103776063119	0.425596522292004	0.670401874833092	0.776304198100208	ARAF
ENSG00000078070	817.123237593261	-0.157137747399773	0.457729358396398	-0.343298380401656	0.731373999115726	0.823213745248972	MCCC1
ENSG00000078081	82.2331875191423	7.43792949374344	1.7663743939698	4.21084540125564	2.54416814613683e-05	0.0017769582148389	LAMP3
ENSG00000078098	217.889713184355	4.42248925160368	1.31028482946046	3.37521213110949	0.000737588126117272	0.00756940364275143	FAP
ENSG00000078114	4607.85152186619	-0.0715124603287392	1.07700674120505	-0.0663992690043192	0.947059952170384	0.967553616468128	NEBL
ENSG00000078124	1210.56975312329	-0.26541056087208	0.586284344521023	-0.452699382735373	0.650765224110735	0.76042120525433	ACER3
ENSG00000078140	1392.21745832546	-1.49844123331647	0.591537652477414	-2.53312908661158	0.0113049312541055	0.0427568313032261	UBE2K
ENSG00000078142	1608.69650534611	-0.981551626297139	0.694474292380513	-1.41337359361796	0.157545905621271	0.282778559356155	PIK3C3
ENSG00000078177	837.352499524122	-1.09865737894555	0.465631136658216	-2.35950152910841	0.0182995054510354	0.0599740125044791	N4BP2
ENSG00000078237	563.001406099968	0.367660047369457	0.765053617887631	0.480567686725792	0.630823785851967	0.745119384682289	TIGAR
ENSG00000078246	417.758634869368	1.14479050755301	0.687402794354998	1.66538529804375	0.0958359106584466	0.197546929476278	TULP3
ENSG00000078269	768.566298004846	1.12822317875019	1.00063945173878	1.1275021955108	0.259530212770003	0.405441207967885	SYNJ2
ENSG00000078295	4111.6289928244	-1.01762118998005	1.10414315459145	-0.92163881626073	0.35671700441112	0.504966520688496	ADCY2
ENSG00000078304	1683.65523531706	-0.655604306908809	0.333135875634624	-1.96797869836109	0.0490704887238651	0.121830788368448	PPP2R5C
ENSG00000078328	13774.4067959589	-0.01972880292765	1.73656032352383	-0.0113608509076243	0.990935547453513	0.994590893840276	RBFOX1
ENSG00000078369	2587.91753867618	-1.52409805972703	0.732186485882995	-2.08157086905122	0.037381684571834	0.100105653361947	GNB1
ENSG00000078401	39.3207473408744	1.17941314027579	1.48639626125994	0.793471546595561	0.427503140505298	0.571596980473055	EDN1
ENSG00000078403	2512.71964445002	-1.03718940174739	0.566528700393754	-1.83077997818382	0.0671333899423736	0.152421099101706	MLLT10
ENSG00000078487	200.906505079781	2.88853958463966	0.795026524702877	3.63326190370715	0.000279860692533176	0.00489614150667812	ZCWPW1
ENSG00000078549	1473.96342546918	-1.61976324399378	1.15261668955192	-1.40529220050029	0.159934406679511	0.285899342645712	ADCYAP1R1
ENSG00000078579	19.2228590952885	3.03268540063647	1.47021372849071	2.06275138224275	0.0391362553462287	0.103398316635322	FGF20
ENSG00000078589	33.565035852617	8.55567993136472	2.34287839291916	3.65178148265075	0.000260427441203601	0.00473648114041272	P2RY10
ENSG00000078596	76.6668057959095	0.146598852105386	1.48101165278228	0.0989856169125887	0.921149690055882	0.951756492488537	ITM2A
ENSG00000078618	1512.91651207229	-1.07653993442251	0.709384302221551	-1.51756943458031	0.129122977088327	0.244876563023617	NRDC
ENSG00000078668	278.226593739805	-2.02241500589932	0.92546276436206	-2.18530132575718	0.0288667602603473	0.0828219082365714	VDAC3
ENSG00000078674	4393.68757139239	-1.37110881235387	0.888010809129817	-1.54402266082488	0.122582842991399	0.236179136080973	PCM1
ENSG00000078687	2010.9893530458	-0.662712973600933	0.573536302084177	-1.15548566183639	0.247891600834153	0.392372974878091	TNRC6C
ENSG00000078699	1778.03304140087	-0.750856021757395	0.708897057895111	-1.05918907885846	0.289513677758245	0.436510397973557	CBFA2T2
ENSG00000078725	2175.49161746093	-1.2010288113741	1.20720534477679	-0.994883609959643	0.319792875221053	0.467746277174718	BRINP1
ENSG00000078747	1630.56815524711	-0.509329692970321	0.477857019732165	-1.06586211343258	0.286485977682166	0.433470661629437	ITCH
ENSG00000078795	56.03744261214	5.72814186685099	1.80926574134513	3.16600360906203	0.00154548876151527	0.0116614196365048	PKD2L2
ENSG00000078804	255.101145261284	-1.69757889593401	1.00511198233031	-1.68894503873912	0.0912299630595615	0.19086079235131	TP53INP2
ENSG00000078808	613.454192013439	-0.931946294664308	1.182875574153	-0.787865025729043	0.430775660562514	0.574821570934518	SDF4
ENSG00000078814	79.3313098329919	2.52756070523656	1.17851497614924	2.14469969104278	0.031976865625671	0.0890332037529624	MYH7B
ENSG00000078900	309.289000819489	7.60040277369625	2.01030082729607	3.78072906825545	0.000156369770139696	0.00378195377394009	TP73
ENSG00000078902	401.35005086764	-1.12397667077869	0.725610573382112	-1.54900812089847	0.121379767903448	0.23469024969382	TOLLIP
ENSG00000078967	259.227365078202	-0.0306124641644439	0.409163247220727	-0.0748172382841847	0.940360126091071	0.963087863277562	UBE2D4
ENSG00000079101	127.680837977022	2.24587686554678	1.44793181449506	1.55109297486497	0.120879404499348	0.234029136376932	CLUL1
ENSG00000079102	2848.59575069756	-2.5549595766688	1.05479161312504	-2.42224108049097	0.0154251135745678	0.0530036430057308	RUNX1T1
ENSG00000079112	135.715053132076	7.30387629585127	2.25389724502699	3.24055424974079	0.00119297569853085	0.00999171505464535	CDH17
ENSG00000079134	876.253845090342	-0.405148542207837	0.555311445644563	-0.729587955345619	0.46564208675899	0.60739372434802	THOC1
ENSG00000079150	59.2964713702489	0.426724142985052	0.885178499408937	0.482076940718724	0.629751290032456	0.744320240431022	FKBP7
ENSG00000079156	1641.73586609968	-0.657116579956176	0.799702032725545	-0.821701775243201	0.411246648578722	0.556087876004876	OSBPL6
ENSG00000079215	8189.12775973024	-1.32427480387782	1.16604596978318	-1.13569690920853	0.256083434588903	0.401695315471739	SLC1A3
ENSG00000079246	2592.60906862866	-1.74429204686006	0.744738153380791	-2.34215480829298	0.0191727604630814	0.0619102925696534	XRCC5
ENSG00000079257	45.6512797847158	3.13374697734528	1.24316677871097	2.52077760684261	0.0117095832492077	0.0438187607691578	LXN
ENSG00000079263	435.920504052566	2.88999197948423	1.30709207309022	2.2110087261502	0.0270352327909357	0.0790304748210007	SP140
ENSG00000079277	639.207464450224	-0.141444031555577	0.683833949683219	-0.206839732980645	0.836135024645164	0.897370368138431	MKNK1
ENSG00000079308	1691.11279553129	2.22612735483283	1.09606185304859	2.03102347613054	0.042252613202156	0.109286027317997	TNS1
ENSG00000079313	346.5014278655	-0.164629842440672	0.669301802319725	-0.245972507275617	0.805703514795026	0.876210517088948	REXO1
ENSG00000079332	459.205046775648	-2.73489286729595	0.816465841894784	-3.34967211971666	0.000809072707394604	0.00802822193676249	SAR1A
ENSG00000079335	793.135951753076	1.36170152992963	0.734398046398813	1.85417368225154	0.0637143159724044	0.146719391457295	CDC14A
ENSG00000079337	310.246901006468	1.73328410998832	1.2257850611022	1.41401960669172	0.15735614576324	0.282544472776438	RAPGEF3
ENSG00000079385	87.4070944198448	6.46168896395241	2.09808542739695	3.07980260459141	0.00207137829537017	0.0139433697167838	CEACAM1
ENSG00000079387	419.152624645436	-0.102221343701716	0.360357106866838	-0.283666789842138	0.77666574754422	0.856249453189045	SENP1
ENSG00000079432	886.638757019746	-0.00375001010674633	0.826503917649752	-0.00453719580351158	0.996379853939852	0.997585891334473	CIC
ENSG00000079435	111.895429316799	1.42244721021065	1.18492572448834	1.20045263666199	0.229963596727104	0.371952852305028	LIPE
ENSG00000079459	581.389318730128	-1.41847220070404	0.77389205732105	-1.83290704082725	0.0668163965161863	0.151934931114825	FDFT1
ENSG00000079462	80.6591654253057	-1.90018780632579	1.20940990326336	-1.57116937871808	0.116143310740966	0.227486364130922	PAFAH1B3
ENSG00000079482	4327.63607824818	-0.169973752377012	1.10795440251767	-0.153412227065275	0.878073203220702	0.925362048378918	OPHN1
ENSG00000079616	184.448568317116	-0.077014260482365	0.681830647893332	-0.112952183537536	0.910068464528377	0.945123833767693	KIF22
ENSG00000079689	83.9504967689603	6.92205279007183	2.17769417106477	3.17861565781174	0.00147980167216682	0.011352560816074	SCGN
ENSG00000079691	2492.2937981148	-0.375865622826347	1.09436907611371	-0.34345417010604	0.73125681315719	0.823171455594858	CARMIL1
ENSG00000079739	476.45884997791	0.737818622624333	0.62017558322558	1.18969311688616	0.234167031716487	0.376622474704183	PGM1
ENSG00000079785	781.495341162349	-1.85287988240154	0.932028749956051	-1.98800721811308	0.0468108916777895	0.117718889578622	DDX1
ENSG00000079805	1150.42524753362	0.87118173348383	0.492068506268876	1.77044806238382	0.0766525292312352	0.167896843779461	DNM2
ENSG00000079819	4399.45698811555	-0.458022322375474	0.878673948507318	-0.521265394465783	0.602181904438954	0.722382923008763	EPB41L2
ENSG00000079841	3463.11149727991	-0.498863114394798	1.37202352384809	-0.363596618952748	0.716159251907992	0.811915452092287	RIMS1
ENSG00000079931	500.41603115519	1.07029499175521	1.57241488945238	0.680669585956391	0.496080585115583	0.633787678820517	MOXD1
ENSG00000079950	978.40448244977	-0.893552168727361	0.527539016611002	-1.69381247754467	0.0903009223138528	0.189419873880153	STX7
ENSG00000079974	134.37249328058	-0.319540896283537	0.747541691191192	-0.427455618929234	0.669047504055192	0.77523213738311	RABL2B
ENSG00000079999	174.787584322598	-0.154153460261096	0.789514342911957	-0.195250994038352	0.845196459721213	0.903153037958607	KEAP1
ENSG00000080007	38.2684275797556	3.66431321039521	1.89096178673256	1.93780394511666	0.0526471462821267	0.127761549331459	DDX43
ENSG00000080031	45.3000111131094	5.06910213707089	1.69504686479433	2.99053804490883	0.0027848643609091	0.0168386579296021	PTPRH
ENSG00000080166	129.828636775439	0.93466690899792	1.37951929261444	0.677530871805754	0.498069189494615	0.635540711437686	DCT
ENSG00000080189	412.228428920067	0.556775769776304	0.558362186042879	0.997158804256038	0.318687433528464	0.466591435707668	SLC35C2
ENSG00000080200	1015.51762660901	0.422822274863614	0.960640478077395	0.440146219644878	0.659831208260387	0.767761059847882	CRYBG3
ENSG00000080224	4960.07427092054	-0.971102438992201	1.8014609058144	-0.539063843049754	0.589842803087092	0.71292064556888	EPHA6
ENSG00000080293	90.1685659761948	7.89032425818101	2.34712254691267	3.36170101921592	0.000774639492229998	0.00779858694246215	SCTR
ENSG00000080298	6646.25406835852	-1.75840763984382	0.900233004427239	-1.95328057424709	0.0507863580306507	0.124757792553555	RFX3
ENSG00000080345	1564.37928406523	-1.52193383419646	0.782961787307381	-1.94381623582221	0.0519176151706212	0.126720045487765	RIF1
ENSG00000080371	720.252295265312	-1.81769207386795	0.814311973885747	-2.23218143925141	0.0256029736273003	0.076004003967692	RAB21
ENSG00000080493	4688.07129755056	-0.15920277035439	1.15529268725219	-0.137802975913443	0.890396132362207	0.932662387415365	SLC4A4
ENSG00000080503	3331.27155520456	-1.12185205910399	0.729714813351698	-1.53738424734882	0.124199241616672	0.238270351367581	SMARCA2
ENSG00000080546	932.815187502981	-0.572745280065385	0.522023392840885	-1.09716401203492	0.272569701905034	0.419099476964398	SESN1
ENSG00000080561	298.590847070121	0.86524918512337	0.826816533068569	1.04648268451063	0.295338235304277	0.442699955885804	MID2
ENSG00000080572	58.0387065391505	8.25444734547267	2.14445158160666	3.84921133975349	0.000118498736691463	0.00339395481446366	DNAAF6
ENSG00000080573	833.211485601354	2.332599262564	1.39175443417415	1.67601353032378	0.0937355423909203	0.194432307961865	COL5A3
ENSG00000080603	64.5686356388576	0.0473236130633998	0.698554981003213	0.0677450084107011	0.945988620053855	0.967032412580635	SRCAP
ENSG00000080608	1984.03125492077	-1.86925786182336	0.643682559920622	-2.90400576031433	0.00368421381501754	0.0200082376711166	PUM3
ENSG00000080618	80.9056779673689	7.8446467866933	2.41088281578176	3.25384823158631	0.00113853087927948	0.00970596574171559	CPB2
ENSG00000080644	35.1583051804509	1.16820875325045	1.89326279994867	0.617034652179361	0.537211869712259	0.668895169636716	CHRNA3
ENSG00000080709	503.356180179545	-0.858805094241634	1.51450689412308	-0.567052614665642	0.57067843541004	0.696679813793271	KCNN2
ENSG00000080802	1888.68899424707	-1.00496139347796	0.484507553697109	-2.07419138424044	0.0380615400837578	0.101401003271325	CNOT4
ENSG00000080815	1042.08125604516	-0.734410226540084	0.559518664559997	-1.31257502753303	0.189326189027433	0.323506549570177	PSEN1
ENSG00000080819	351.336172287528	-0.683103971063136	0.798802556905965	-0.855159970580254	0.392462593293395	0.538938314273895	CPOX
ENSG00000080822	300.695225901738	-1.85918519644244	0.915719529080449	-2.03029982150693	0.0423260723609328	0.109393932052459	CLDND1
ENSG00000080823	1198.75993971803	0.655068582983261	0.815345725506064	0.803424317428875	0.421729524417037	0.566059250519242	MOK
ENSG00000080824	7862.78171447257	-2.7381289211717	1.3928090428706	-1.96590403773398	0.0493096965776972	0.122219251531847	HSP90AA1
ENSG00000080839	332.349207670827	1.01243747576079	0.626106500600935	1.61703715707959	0.105870260508503	0.213289108878467	RBL1
ENSG00000080845	1586.54887111606	-0.317454243121588	0.541298042202877	-0.586468485697215	0.557560733288043	0.686093329584257	DLGAP4
ENSG00000080854	2659.7153684501	0.997430143234495	1.22155155910978	0.816527256501054	0.414198640952518	0.558977595526797	IGSF9B
ENSG00000080986	122.811956953593	4.34237571158346	1.4314045797	3.03364665250237	0.00241617243828699	0.0153357979899744	NDC80
ENSG00000081014	517.63704997913	0.0707910946517404	0.349071847725728	0.202798063243881	0.839292871791245	0.899062382305696	AP4E1
ENSG00000081019	559.592535785113	-1.13897756393533	0.569329764128353	-2.00055861417874	0.0454399773438526	0.115195941092746	RSBN1
ENSG00000081026	2008.25005314012	-0.712733823946669	0.422054766349876	-1.68872355147347	0.0912724201151944	0.19086079235131	MAGI3
ENSG00000081041	30.6372413699026	-0.491480282994432	1.86847518538025	-0.263038164402709	0.79252116359736	0.867531901012641	CXCL2
ENSG00000081051	38.6642826323114	7.13851169372692	2.0933489496152	3.41009161183524	0.000649410615319995	0.00709411627797262	AFP
ENSG00000081052	355.332838646194	3.04764946165398	1.6621964178469	1.83350741761417	0.0667271464871058	0.151815454088113	COL4A4
ENSG00000081059	202.274899885759	3.24013676817263	1.12690048874979	2.87526432060324	0.00403689395471107	0.0213065161024681	TCF7
ENSG00000081087	437.443447843331	0.417541010871292	0.644391070372702	0.647962130558072	0.517009443918726	0.65182528294082	OSTM1
ENSG00000081138	352.533127295036	1.27383448053216	1.57117521185101	0.810752658853017	0.417507726130872	0.56178255409274	CDH7
ENSG00000081148	779.163008982119	0.515638177152752	1.25804347656884	0.409873097994271	0.681899040623439	0.78503502659207	IMPG2
ENSG00000081154	444.209705787576	-1.99808916167471	0.840829514252193	-2.37633090633331	0.0174857737632711	0.0581238250523521	PCNP
ENSG00000081177	398.62510277985	-1.21372901570153	0.529519412181242	-2.2921331829967	0.0218979591175127	0.0683101367613584	EXD2
ENSG00000081181	121.322671683818	0.650430666204028	1.09306812167506	0.595050439498027	0.551809755551128	0.680799113122235	ARG2
ENSG00000081189	3163.24382322478	-1.7763539501967	0.928547879292042	-1.91304507803201	0.0557422818518384	0.13293300008411	MEF2C
ENSG00000081237	956.527883029739	2.14991268036968	0.982291169262067	2.18867149338701	0.028620725353482	0.0823383388403803	PTPRC
ENSG00000081248	148.491149819674	4.09702251767705	2.12844165685055	1.92489303359125	0.0542427416274744	0.130322487988212	CACNA1S
ENSG00000081277	88.3527056511862	6.32271993507977	2.11024665538318	2.99619948168176	0.00273367539560322	0.0166361605372805	PKP1
ENSG00000081307	632.030582701022	-1.73565348600238	0.710532518326749	-2.4427502489115	0.0145758203135423	0.0509058247363185	UBA5
ENSG00000081320	309.082997617481	0.386928096192656	0.789266420922961	0.490237625642537	0.623965758841621	0.739560943394086	STK17B
ENSG00000081377	1330.01494425391	0.364789405572127	0.655719159620279	0.556319577093604	0.577992406263762	0.702498234931723	CDC14B
ENSG00000081386	331.253826919699	-1.55659237670485	0.779014221720157	-1.99815655902624	0.0456996895067195	0.115740830288971	ZNF510
ENSG00000081479	896.429378273602	5.01729099257609	1.62072048735297	3.09571640003796	0.00196338048242109	0.0134899668997427	LRP2
ENSG00000081692	74.6374272074474	-0.782613807280382	0.864534016078867	-0.905243510058705	0.365336395989705	0.513582007659491	JMJD4
ENSG00000081721	85.8495889915309	-1.61624667988043	0.786309717564049	-2.05548353756519	0.0398323241280297	0.104652514125939	DUSP12
ENSG00000081760	526.694750605883	-0.542305775566685	0.657564707383048	-0.8247184945873	0.409531429194883	0.554665471646567	AACS
ENSG00000081791	440.832251045461	-0.365487604991538	0.50621432520171	-0.722001703223043	0.47029343035591	0.611593013471345	DELE1
ENSG00000081800	185.987282069245	10.0226798301228	2.44190956013999	4.10444350344744	4.05289297857652e-05	0.00210142692952423	SLC13A1
ENSG00000081803	2007.70908819432	1.10172402069722	1.40218571762707	0.785719043381553	0.432032104098978	0.576052091086644	CADPS2
ENSG00000081818	59.4909366685086	-1.15953206054074	1.23169522303744	-0.941411510618067	0.346494017119138	0.495206979059138	PCDHB4
ENSG00000081870	244.097088063668	0.225743145382647	0.57480644121578	0.392728976566747	0.694519666534209	0.794972444606493	HSPB11
ENSG00000081913	3393.52021653657	-0.344366529430484	0.698208428770497	-0.493214511942935	0.621861025053567	0.738299314784227	PHLPP1
ENSG00000081923	325.829301827569	2.53751027210879	1.28611417795202	1.97300544198142	0.048494942326962	0.120691649100884	ATP8B1
ENSG00000081985	230.028968368028	2.09384885751277	1.69714290259087	1.23374929377855	0.217296339349601	0.356624682651619	IL12RB2
ENSG00000082014	548.718896131911	0.517967864362018	0.641233492929688	0.807767950478553	0.419224178258466	0.563516431500704	SMARCD3
ENSG00000082068	2613.48066116433	-0.237129864932085	0.327169715906421	-0.72479160937961	0.468579884041304	0.610148191051578	WDR70
ENSG00000082074	1034.61432448637	3.31275200340424	1.16338700513721	2.84750645208859	0.00440632009926399	0.0225773334297273	FYB1
ENSG00000082126	125.580955405032	2.45691343047837	1.4768451277789	1.66362293802156	0.0961878050154893	0.19817351996765	MPP4
ENSG00000082146	246.214392230713	-0.441959273372797	0.612398687763561	-0.721685532976569	0.470487838612645	0.611746605550232	STRADB
ENSG00000082153	224.537467357529	-1.94115398428297	0.903134632707996	-2.14935172894714	0.0316065288247989	0.0883979868987676	BZW1
ENSG00000082175	156.182200528848	8.08634063735369	1.82974627080001	4.41937812165516	9.89853258265569e-06	0.00131163029823448	PGR
ENSG00000082212	690.286052085024	-0.735171153606923	0.498556420014599	-1.47459971247667	0.140320192262054	0.260183735375242	ME2
ENSG00000082213	192.702598491906	-1.54306166656241	0.607652830753108	-2.53938036403118	0.0111049018080149	0.0422885677880264	C5orf22
ENSG00000082258	813.089972486174	-1.67196266231003	0.680828907520163	-2.45577507629626	0.0140581115764222	0.0495580786377148	CCNT2
ENSG00000082269	2035.56707872613	-1.53442788124907	0.583427236810817	-2.63002442195997	0.00853787345051253	0.0351776955097244	FAM135A
ENSG00000082293	1000.44237252171	1.8810033785787	1.72241268147031	1.09207473842622	0.27480025188715	0.421682577083286	COL19A1
ENSG00000082397	2050.85020069805	-0.417767243076862	0.590010548522742	-0.708067413579062	0.478903394610884	0.618295766820158	EPB41L3
ENSG00000082438	1001.97245526302	0.928402311261345	0.968069768678739	0.959024175012165	0.337546566639132	0.485675302778362	COBLL1
ENSG00000082458	677.368388177754	-1.79259693299636	0.611381386455524	-2.93204368453041	0.00336739376575596	0.0189120955138695	DLG3
ENSG00000082482	588.414193449048	0.379146759997568	1.45196849670547	0.261126023641598	0.793995323728816	0.868501946542618	KCNK2
ENSG00000082497	73.4816895062215	1.04510422350549	1.4494995843179	0.721010364412966	0.470903137964619	0.612093126900939	SERTAD4
ENSG00000082512	402.777941578578	-0.556356819197767	0.526179889390334	-1.05735097523852	0.290351436881674	0.437303522452741	TRAF5
ENSG00000082515	252.824461754932	-0.821768145381762	0.428333136858875	-1.91852573304996	0.0550443824067545	0.131773880966575	MRPL22
ENSG00000082516	380.086135478325	-0.351556679628204	0.47213814914264	-0.744605536041939	0.456510220248304	0.598653994832562	GEMIN5
ENSG00000082556	65.4602531353026	1.70108384912795	2.07114836767211	0.821323993818896	0.411461744209056	0.556336956224602	OPRK1
ENSG00000082641	1337.16519926605	-2.10587236943048	1.06553506284949	-1.97635201585848	0.0481149221542769	0.120049285138549	NFE2L1
ENSG00000082684	719.94451997702	0.497554755179875	1.03669736301448	0.479942144092175	0.63126853291806	0.745426604740968	SEMA5B
ENSG00000082701	3455.85651359656	-1.36707664815578	0.425382107735348	-3.21376151769484	0.00131008434992699	0.0105866487972412	GSK3B
ENSG00000082781	830.401019597017	2.23183961154806	0.851559207787589	2.62088600667772	0.00877015817457825	0.0358911737368105	ITGB5
ENSG00000082805	5028.64849682712	-0.0804177847742453	0.452697501782689	-0.177641326620019	0.85900466673793	0.912766944323192	ERC1
ENSG00000082898	1864.19539938436	-1.51969282549347	0.855338434977276	-1.77671523147892	0.0756151049564809	0.166097807031556	XPO1
ENSG00000082996	1604.35008059153	-0.943274885428867	0.597044845358453	-1.57990625455035	0.114128336673471	0.224682013906199	RNF13
ENSG00000083067	5486.74394422228	1.03935029023501	1.64370708138381	0.632320869093047	0.527177229531232	0.660416667442681	TRPM3
ENSG00000083093	182.144836868197	0.236868190174641	0.377053002940582	0.628209265878643	0.529866861108401	0.662662039362602	PALB2
ENSG00000083097	1722.30944395108	-1.72715628162578	0.643848122982637	-2.68255232868382	0.00730627203888413	0.0315684077501222	DOP1A
ENSG00000083099	283.402423424397	0.597671044938315	0.51566043335548	1.15903995396579	0.246439899581511	0.390627831016868	LYRM2
ENSG00000083123	1871.70208096416	-0.0808020540450384	0.631860992465895	-0.127879478253122	0.898244351673077	0.937221602918794	BCKDHB
ENSG00000083168	2260.44536841593	-0.526998306002062	0.616547148288014	-0.854757511190174	0.392685404681157	0.539091912859434	KAT6A
ENSG00000083223	1221.60753222313	0.0796344630104592	0.889569464365614	0.0895202299544416	0.928668476949083	0.956228423782806	TUT7
ENSG00000083290	888.036054464259	-0.967806265313861	0.537060284578788	-1.80204400344536	0.0715384826610085	0.15949803589725	ULK2
ENSG00000083307	269.702860557334	8.28197215894064	2.12931120918503	3.88950761317341	0.000100447817734526	0.0032538136093931	GRHL2
ENSG00000083312	1823.60401748226	-2.57415442198893	0.765037957481209	-3.36474079072365	0.000766155994617231	0.00774735443163312	TNPO1
ENSG00000083444	362.753563689504	0.541940910411	0.990559235856684	0.547106009205299	0.584305904079788	0.708215332657285	PLOD1
ENSG00000083457	178.834363814726	3.07334005287751	1.17356081666455	2.61881617828076	0.00882354803261251	0.0360454661727369	ITGAE
ENSG00000083520	488.238966176779	-1.22741243947471	0.964552374525228	-1.27252026109922	0.203188329918194	0.340524473164626	DIS3
ENSG00000083535	1961.89795023033	0.00901773852771804	0.431955090331889	0.0208765650169543	0.98334412095714	0.989805932499645	PIBF1
ENSG00000083544	1420.23131371349	-0.339390955309463	0.45468005572496	-0.746439064208181	0.455402228760773	0.597693747686216	TDRD3
ENSG00000083635	214.309386824492	-0.306296417879316	0.504102562419201	-0.60760734166752	0.54344793039067	0.673859792081829	NUFIP1
ENSG00000083642	2472.31968308344	-1.56282148560575	0.613148941815122	-2.5488447896188	0.0108080390184002	0.041465573072634	PDS5B
ENSG00000083720	1142.55978288713	-1.50841056994967	0.462570123024255	-3.26093384520335	0.00111045944966158	0.00958396951567272	OXCT1
ENSG00000083750	441.031250036663	-0.988471320418586	0.614183759013203	-1.609406477968	0.107527489732623	0.215607578801601	RRAGB
ENSG00000083799	883.122208031652	-1.42871640262375	0.707887755719597	-2.01828099310942	0.0435620050745321	0.111597956260685	CYLD
ENSG00000083807	90.7667509472462	1.81334842048452	0.709949155614133	2.55419477035071	0.0106433701065105	0.0410776876507149	SLC27A5
ENSG00000083812	84.5619508181382	-0.673192256208274	0.630138244094676	-1.06832470893027	0.285374066431153	0.432167727552531	ZNF324
ENSG00000083814	132.724001031608	-0.575775492901355	0.68230797601886	-0.843864520331269	0.39874511629678	0.544538258451272	ZNF671
ENSG00000083817	82.4404545817531	-0.120053939640438	0.603832167605977	-0.198820046498048	0.842403514197508	0.901286334338279	ZNF416
ENSG00000083828	801.949458938738	0.310390255595576	0.633756135154145	0.489762920433238	0.624301671945062	0.739781919325652	ZNF586
ENSG00000083838	85.0091595841335	0.210597109009761	0.711109947024811	0.296152669345817	0.767113492680329	0.848704719658473	ZNF446
ENSG00000083844	478.448263011582	-1.35789118392849	0.667241865364693	-2.03508091205624	0.041842732276463	0.108510892995357	ZNF264
ENSG00000083845	286.010903486148	-1.18501351790608	1.40163360586395	-0.845451702176941	0.397858687987072	0.543811210845704	RPS5
ENSG00000083857	2707.03286139659	-0.206622019135104	0.902175448280397	-0.229026426654525	0.818848376452944	0.885661675645715	FAT1
ENSG00000083896	1579.91745396515	-0.671161342856183	0.869116063766818	-0.772234423958655	0.439975596491338	0.583862882948056	YTHDC1
ENSG00000083937	208.654090415471	-1.28174793415231	0.636858707525961	-2.01260957729789	0.0441557186281111	0.112797542373157	CHMP2B
ENSG00000084070	1725.95735983316	-1.2046019373243	0.683519171017208	-1.76235281818302	0.0780097050440233	0.16993181192514	SMAP2
ENSG00000084072	330.072318547997	0.351271375953187	0.419953055996293	0.836453910592061	0.402899594936248	0.548309359900406	PPIE
ENSG00000084073	377.786468693488	-0.650315426141518	0.588572047987541	-1.10490368743316	0.269201324465211	0.415495908987617	ZMPSTE24
ENSG00000084090	744.354265859356	-2.39715661933712	0.999228620079069	-2.3990071652946	0.0164395929971623	0.0555027499736031	STARD7
ENSG00000084092	115.451208618404	-1.72978937360281	0.845181380996018	-2.04664869872584	0.0406925896687017	0.106341723968038	NOA1
ENSG00000084093	445.146655090122	1.31809199602044	0.970428453312937	1.35825777935572	0.174381902283634	0.3048771202114	REST
ENSG00000084110	33.3727823025682	5.70165906029602	2.05507377071498	2.77443035940864	0.00552984720442151	0.026095780543184	HAL
ENSG00000084112	1004.7830695111	-0.0256063303117283	0.48784615367835	-0.0524885358194528	0.958139429834603	0.974491701236955	SSH1
ENSG00000084207	133.239536942743	-0.415857530048862	1.42047345953895	-0.292759802906728	0.769705755301263	0.850662461326215	GSTP1
ENSG00000084234	4847.32717749047	-2.42745913342912	1.20965694074826	-2.00673352225597	0.0447780446178085	0.114021079257685	APLP2
ENSG00000084444	476.376950520619	-1.56091147377454	0.640542960796034	-2.43685680634866	0.0148155449148271	0.0514735640614433	FAM234B
ENSG00000084453	506.80899540887	2.96344851790158	2.09451842098546	1.41485913335023	0.157109802105867	0.282191748262593	SLCO1A2
ENSG00000084463	532.197834183427	-2.30939010914284	1.050040213627	-2.19933491991306	0.0278541164523138	0.0807281393296984	WBP11
ENSG00000084623	191.622152808679	-0.661174918189175	1.18815187803475	-0.556473402443117	0.577887272026417	0.702411737978856	EIF3I
ENSG00000084628	196.328586582391	0.707888457937782	1.7993956751141	0.393403445238854	0.694021525450898	0.794560304948755	NKAIN1
ENSG00000084636	1352.30538254183	2.57297168182594	1.06072257937985	2.42567824221318	0.0152798104381005	0.0526618666749132	COL16A1
ENSG00000084652	683.359477234306	0.187956966218808	0.929460675937179	0.20222153673074	0.839743537054125	0.899062382305696	TXLNA
ENSG00000084674	79.2099880145619	3.67040896782458	2.05563823506068	1.78553254421065	0.0741749774191392	0.163875827047978	APOB
ENSG00000084676	4686.38354662826	-1.10203972368258	0.65384231550869	-1.68548241302674	0.0918955351439926	0.191698554548837	NCOA1
ENSG00000084693	188.834289078803	0.561827548545042	0.691615978213323	0.81234032504054	0.416596377816071	0.561151413291983	AGBL5
ENSG00000084710	894.086012348251	-0.308739757140446	0.570733355212905	-0.540952713417764	0.588540176036841	0.711799131672504	EFR3B
ENSG00000084731	901.531150799211	-2.18867824006033	0.593398872808487	-3.68837613341187	0.000225689850412563	0.00441119132011474	KIF3C
ENSG00000084733	1584.14579053061	-0.629445501526974	0.551820371201101	-1.14067101248349	0.25400685378735	0.399498610394631	RAB10
ENSG00000084734	43.3590871351907	3.22674207179678	1.52613387190674	2.1143243926336	0.0344875703670893	0.0942892265815659	GCKR
ENSG00000084754	742.668168053521	-0.246740030751699	0.739035541057585	-0.333867611290528	0.738479461209019	0.828185890716833	HADHA
ENSG00000084764	743.800003730219	-0.688806726574727	0.507368313622491	-1.35760690622717	0.174588450375287	0.305208772111807	MAPRE3
ENSG00000084774	399.82681040248	0.0738358810903361	0.750625137091052	0.098365851930402	0.921641789356382	0.95202099139831	CAD
ENSG00000085063	1116.52772540946	-1.10759309994494	1.09769602330615	-1.00901622710537	0.31296685195578	0.46072610730926	CD59
ENSG00000085117	428.741647311533	2.22222644320697	1.35663260281623	1.63804587814995	0.101412123736369	0.206204651597284	CD82
ENSG00000085185	312.626203646952	0.144213447443697	0.567175297607781	0.254266093837226	0.799289992364732	0.872033225288081	BCORL1
ENSG00000085224	3915.7134886231	-1.3515635714038	0.821608644782822	-1.64502111800572	0.09996545616449	0.204126164513231	ATRX
ENSG00000085231	108.787121638857	-0.917358350668424	0.57411172439145	-1.59787426679155	0.110070962112755	0.218903387721644	AK6
ENSG00000085265	33.8694307043431	3.37427168649336	1.1462464175039	2.94375767284078	0.00324253776648291	0.0184108837103515	FCN1
ENSG00000085274	230.197331018009	-0.876199252175302	0.590324719011252	-1.48426658067592	0.137738212517489	0.256709954493321	MYNN
ENSG00000085276	2456.41777616485	5.34873119776162	1.02162403124642	5.23551818885465	1.64522620882582e-07	0.000189009070957272	MECOM
ENSG00000085365	909.399541420008	-1.81100990120448	0.384953994544714	-4.70448398216094	2.54508846482065e-06	0.000757025880699161	SCAMP1
ENSG00000085377	810.485682836095	-0.672743985412686	0.444628457288478	-1.51304752177885	0.130267588212909	0.246527267928501	PREP
ENSG00000085382	877.527261398993	-1.5098690443898	0.47439047573239	-3.18275581325444	0.00145880586210159	0.0112646177828226	HACE1
ENSG00000085415	296.056277991558	-1.49170419103031	0.573516990950368	-2.60097645678889	0.00929588333052827	0.0373870127677771	SEH1L
ENSG00000085433	604.63286053962	-2.15141217477868	0.542700729215236	-3.96426991703088	7.36209148871411e-05	0.00287001863526925	WDR47
ENSG00000085449	596.147374955895	-0.332881011636131	0.365755355593999	-0.910119309382417	0.36275959228442	0.511036556226549	WDFY1
ENSG00000085465	62.6826688590218	0.279189951388202	1.061005829957	0.26313705684305	0.79244494283482	0.867494387129764	OVGP1
ENSG00000085491	446.054317489814	0.310021010269312	0.787354817637882	0.393750064550817	0.693765574863939	0.794373107564308	SLC25A24
ENSG00000085511	1494.79226032062	-0.719117078434725	0.614605438401838	-1.1700467218524	0.241982167217052	0.385750018183889	MAP3K4
ENSG00000085514	206.508416431528	2.79044116378361	1.03046776736531	2.70793638787769	0.00677029977659078	0.0299023983511578	PILRA
ENSG00000085552	79.0753334386645	3.82666933698348	1.60832639748503	2.37928653224078	0.0173461866451475	0.0578085082409355	IGSF9
ENSG00000085563	648.678055295169	3.23742739691989	1.36777327939551	2.36693276999144	0.0179361906487312	0.0591363848413249	ABCB1
ENSG00000085644	82.4275126565585	-0.216027416095672	0.66881824004467	-0.322998691066266	0.746696233359271	0.83396947730796	ZNF213
ENSG00000085662	183.12152716051	-0.309718470661676	0.839262617655703	-0.369036418572778	0.712100579571137	0.808695034595614	AKR1B1
ENSG00000085719	657.745364214705	-0.905021238067664	0.610783162527975	-1.4817390091794	0.138409753173809	0.257568130110431	CPNE3
ENSG00000085721	308.947729676622	-1.00871124770019	0.705530539914573	-1.42972017600021	0.152797347177577	0.276321813494901	RRN3
ENSG00000085733	1404.42188631434	-0.570998409359625	0.871279913266974	-0.655355874346505	0.512238654357169	0.647578234235642	CTTN
ENSG00000085741	47.9425329526976	4.16819772437991	1.70320615982287	2.44726552939041	0.0143944748822495	0.0504257743672772	WNT11
ENSG00000085760	252.864398610921	-0.304398672453795	0.808744461815975	-0.376384243510355	0.706631258132028	0.804604800777061	MTIF2
ENSG00000085788	591.885496356575	-1.4591521856114	0.586342505754759	-2.48856627532594	0.0128259329179512	0.0465719627620189	DDHD2
ENSG00000085831	143.321288360301	3.55464779722275	1.7591598810156	2.02065078653941	0.0433159276555916	0.111284465212258	TTC39A
ENSG00000085832	1703.22214687792	-0.553336928952084	0.645956094180503	-0.85661693408757	0.391656623824741	0.538179767696977	EPS15
ENSG00000085840	71.8055661274304	5.35272198787158	1.45120031219549	3.68847907686401	0.000225598573793855	0.00441119132011474	ORC1
ENSG00000085871	283.192461237216	1.9036326274959	0.826347873855252	2.30366978330164	0.0212411872881176	0.0667852382440296	MGST2
ENSG00000085978	997.284703279634	-1.19174461316309	0.573134652229713	-2.07934489482837	0.0375856614789414	0.100482727048872	ATG16L1
ENSG00000085982	828.517182258683	0.268281841170106	0.514486281756682	0.521455771870289	0.602049308207238	0.722312464865251	USP40
ENSG00000085998	410.228436952232	-0.185338214310463	0.751805217233431	-0.246524245990856	0.805276437892674	0.876022487199884	POMGNT1
ENSG00000085999	96.741058839931	3.29123570083269	1.26317290968677	2.60553062497899	0.00917320725871522	0.0370791614163043	RAD54L
ENSG00000086015	1381.55805062217	0.628672268815018	0.483290225477482	1.30081726398232	0.193321011192487	0.328459879258026	MAST2
ENSG00000086061	1113.7952021121	-1.91707199889343	1.37463448088933	-1.39460491173854	0.163135013120135	0.290465725530503	DNAJA1
ENSG00000086062	453.350188355799	1.34697929893642	0.802981304482965	1.677472802189	0.0934500635673711	0.194040954363858	B4GALT1
ENSG00000086065	367.058039031061	-0.661900211678041	0.988416854300319	-0.669656945648288	0.503076503645432	0.639876923292157	CHMP5
ENSG00000086102	992.248733692206	-0.0688548788847715	0.565055731206933	-0.121855022579278	0.903013836871773	0.940252927123433	NFX1
ENSG00000086159	46.2515724732016	4.86239479441675	1.0112619556249	4.80824455757567	1.52261427320866e-06	0.000634047014265001	AQP6
ENSG00000086189	89.6048181836441	0.0484213657283332	0.604781153377165	0.0800642769007317	0.936186134408235	0.960811607197771	DIMT1
ENSG00000086200	496.504888920034	-0.716833145538705	0.515503264302899	-1.39055015783083	0.164361879417544	0.292046683663463	IPO11
ENSG00000086205	149.407894541726	5.03336946302004	2.06172996009152	2.44133303606677	0.0146331531090447	0.0510404681061351	FOLH1
ENSG00000086232	577.555080348623	-0.814809672283025	0.841452143323627	-0.96833750885063	0.332875837806541	0.481097249790429	EIF2AK1
ENSG00000086289	511.797639792925	-0.590317240595734	0.543972045396196	-1.0851977515973	0.277834079831925	0.424781286929628	EPDR1
ENSG00000086300	599.638598381735	-0.367814360382372	0.837395833915675	-0.439235956862201	0.660490573637732	0.768312120844612	SNX10
ENSG00000086475	235.531289768083	-0.12342677715614	0.604273235736589	-0.204256567818509	0.838153008283536	0.898513064193788	SEPHS1
ENSG00000086504	83.3623690617562	-1.66385903870372	1.26528129768729	-1.31501116925142	0.188506148733478	0.322478379356353	MRPL28
ENSG00000086544	330.815546302325	0.585975576162456	0.941674295136141	0.622269907110228	0.533764405290746	0.66588526405691	ITPKC
ENSG00000086570	283.271077222376	6.81024389124311	2.2953849395912	2.96692889013029	0.00300790517433914	0.017620708047099	FAT2
ENSG00000086589	230.102446952991	-0.802357374354541	0.754902586975424	-1.0628621337347	0.287844477279384	0.434730933805169	RBM22
ENSG00000086598	577.231173944549	-2.0796802843213	1.32257455818929	-1.57244842753406	0.11584659069094	0.227048777262624	TMED2
ENSG00000086619	399.377161633923	-0.897231543879504	0.536523354253612	-1.67230659535351	0.0944638797761917	0.195684586287469	ERO1B
ENSG00000086666	1202.37143741703	0.0969151645877854	0.529508183012169	0.183028643743468	0.854775543774992	0.909535014393489	ZFAND6
ENSG00000086696	122.010572440629	8.97791695412602	2.55915390100965	3.50815828254175	0.000451220500233667	0.00592396020430613	HSD17B2
ENSG00000086712	395.869169964722	-0.571452336528075	0.459693199658119	-1.24311679388138	0.213824798100414	0.35238659759848	TXLNG
ENSG00000086717	195.843597529091	1.82709355660366	1.64941583759196	1.10772160358973	0.267982066380036	0.4145112686568	PPEF1
ENSG00000086730	125.733359406079	3.32928684368258	1.10750269277447	3.00612076648066	0.00264603884555863	0.0162995047028022	LAT2
ENSG00000086758	4403.15729261677	-1.60924128492595	0.943869202638631	-1.70494098168182	0.0882054321142113	0.186236484652826	HUWE1
ENSG00000086827	245.898697049034	-0.181345455164818	0.423278224753352	-0.428430863105442	0.668337458746543	0.77473015476552	ZW10
ENSG00000086848	61.1507727395559	-2.50516980930723	0.720827970152768	-3.4754059401667	0.000510080835662509	0.00626408633081431	ALG9
ENSG00000086967	51.4288083256852	5.16368500353	2.17179751276181	2.37760885772611	0.0174252987876028	0.0579600697488884	MYBPC2
ENSG00000086991	460.954626234414	3.5194831744021	1.15407684852195	3.04960902639159	0.00229139447174802	0.0148865052721575	NOX4
ENSG00000087008	569.377782886051	-0.0141918604988501	0.430472883582911	-0.0329680707893339	0.973700049612374	0.984074254725296	ACOX3
ENSG00000087053	854.286673472412	-0.0446674283007814	0.544620198453941	-0.0820157394595033	0.934634197343537	0.959994699125803	MTMR2
ENSG00000087074	354.227625931538	-0.154380356383807	1.12377824796887	-0.137376174225507	0.890733462695793	0.93286792986003	PPP1R15A
ENSG00000087076	226.396706768091	2.43059337883414	1.0090822799222	2.40871673915583	0.0160087175988948	0.0544674590329299	HSD17B14
ENSG00000087077	221.439943058259	2.37403989847694	1.18090572007435	2.010355152084	0.0443936135249152	0.113293290643184	TRIP6
ENSG00000087085	122.899593976557	-1.50803519823397	1.16370803562438	-1.29588793070836	0.195014097952988	0.330630198538152	ACHE
ENSG00000087086	452.530157318941	-0.255989503783531	1.58090096597271	-0.16192633776147	0.871363861984738	0.921025010324187	FTL
ENSG00000087087	932.945369414124	0.0572482658810665	0.871556261520488	0.0656851065256454	0.947628530074629	0.967801811429504	SRRT
ENSG00000087088	103.379019326505	0.88829133490686	0.860812870124468	1.03192153107379	0.302108878589011	0.44970554998144	BAX
ENSG00000087095	1852.13580910616	-2.15959418589127	0.748531378797682	-2.88510842305648	0.00391278880903026	0.0208591285851861	NLK
ENSG00000087116	618.379806876438	3.35103729227428	1.50813397218147	2.22197586824936	0.0262849364838873	0.0774613369745339	ADAMTS2
ENSG00000087128	65.3586113098778	8.40103546942215	2.77776690177712	3.02438461054722	0.00249139489676306	0.0156709242483202	TMPRSS11E
ENSG00000087152	224.252767196804	-1.34322743175566	1.16258249052536	-1.15538247195575	0.247933836519941	0.392394290937996	ATXN7L3
ENSG00000087157	417.644138298295	0.145983576605888	0.441527459086054	0.330633063927822	0.740921668152404	0.830074719672963	PGS1
ENSG00000087191	364.016766961184	-1.30870132474359	0.997560556085403	-1.31190163520414	0.189553325731526	0.323814513395227	PSMC5
ENSG00000087206	1033.38467727321	-0.275283417212134	0.335678415358666	-0.820080781536098	0.412170057347118	0.557003307795129	UIMC1
ENSG00000087237	29.6840004994861	6.84764380896076	2.13885042744982	3.20155337702847	0.00136688748146731	0.0108631307568265	CETP
ENSG00000087245	407.267439272887	3.63964310139254	1.40779403423677	2.58535198536039	0.00972796308209854	0.0385890175666057	MMP2
ENSG00000087250	190.359914072681	-2.28624961916466	1.64269830199497	-1.39176476677922	0.163993642468889	0.291517625085031	MT3
ENSG00000087253	660.349387793086	1.18831715175072	1.11495916115115	1.06579432965404	0.286516624739842	0.433485314822592	LPCAT2
ENSG00000087258	2555.53972907863	-2.24734039885444	1.09470817507412	-2.05291277623123	0.0400810376880619	0.105111733956616	GNAO1
ENSG00000087263	252.162637139321	-0.186010797960377	0.856220491748163	-0.217246374915175	0.828016345619975	0.892450224699023	OGFOD1
ENSG00000087266	764.264680193055	0.641211232388899	0.868175087399694	0.738573637616597	0.460165937084214	0.60249280821606	SH3BP2
ENSG00000087269	455.590693485901	0.383715065136826	0.803977768172992	0.477270740966885	0.633169343094939	0.747079130769157	NOP14
ENSG00000087274	2553.23237764889	-1.26683904013841	0.661394895372018	-1.91540492526155	0.0554408835205102	0.132385915741412	ADD1
ENSG00000087299	348.599119525023	-0.68593189600326	0.477356012850619	-1.43693988875743	0.150735074503858	0.273857898933867	L2HGDH
ENSG00000087301	742.236006107943	-1.2953650361052	0.503750973844213	-2.57143926932793	0.0101276776520588	0.0396573084959142	TXNDC16
ENSG00000087302	282.99426345061	-1.12373026871415	0.78482085163738	-1.43183029142217	0.152192395922753	0.27558551272212	RTRAF
ENSG00000087303	658.512703591712	0.400364368178572	1.04451468911115	0.383301807386998	0.70149599930867	0.800123318792277	NID2
ENSG00000087338	367.335515565065	-1.07875734196063	0.446695653191611	-2.41497165744278	0.0157364341430978	0.0537163621071507	GMCL1
ENSG00000087365	1579.63179898357	-1.00265759990616	1.20978009489715	-0.828793269235762	0.40722139753863	0.552482041707213	SF3B2
ENSG00000087448	653.462980480025	-2.30967231332443	0.728811627978056	-3.1690936651658	0.00152915107356126	0.0115913911474242	KLHL42
ENSG00000087460	3653.21782231038	-1.466590855569	1.20046893366185	-1.22168163993664	0.221828041994039	0.362285223131823	GNAS
ENSG00000087470	910.932596641812	-2.05615372714334	0.656502026390862	-3.13198382409739	0.00173629441278823	0.0125497490954379	DNM1L
ENSG00000087494	43.6422324763524	-0.501829963252466	1.24195471793109	-0.404064621686401	0.686165199795215	0.788201875711879	PTHLH
ENSG00000087495	2545.13206233429	0.0463021676384284	1.54465812549243	0.0299756734997057	0.976086454185438	0.985264721606068	PHACTR3
ENSG00000087502	530.383516801914	-1.73491900035593	0.662433303635801	-2.61900932642386	0.00881855364837119	0.0360393025483533	ERGIC2
ENSG00000087510	33.2802097060718	5.74114949474884	2.41335708039958	2.37890594035023	0.017364106097965	0.0578589026748015	TFAP2C
ENSG00000087586	74.007613356248	3.31711296657894	1.27185907804523	2.60808215614353	0.00910510983679726	0.0368607216748493	AURKA
ENSG00000087589	171.657711607169	2.41203084669309	1.01446027214953	2.37764938944554	0.0174233837574148	0.0579600697488884	CASS4
ENSG00000087842	287.108559813659	0.227628070525953	0.976833557036361	0.233026464832514	0.815740855420967	0.883270769151229	PIR
ENSG00000087884	1521.30984162315	0.595125480447541	0.913076685426095	0.651780392541532	0.514542852243654	0.649547136410873	AAMDC
ENSG00000087903	1796.70574897681	2.16599683954363	1.02355014702168	2.11616093832454	0.0343311221439006	0.0939694367016841	RFX2
ENSG00000087995	142.750504205149	-0.212282996098142	0.538154358644361	-0.394464882962007	0.693237849070071	0.793994206935943	METTL2A
ENSG00000088002	72.2368966565034	7.77542586205877	2.21057743297396	3.51737321935756	0.000435840497060038	0.00586319751834346	SULT2B1
ENSG00000088035	382.590915786704	-0.148812742788199	0.479582027358688	-0.31029674653946	0.756335305028458	0.840874073800188	ALG6
ENSG00000088038	503.910333460893	0.0868818531980193	0.87225041259742	0.0996065486966057	0.920656694577326	0.951437270722864	CNOT3
ENSG00000088053	40.4422582019788	1.38746541907826	1.34232404323211	1.0336292686358	0.301309511039012	0.448968106267166	GP6
ENSG00000088179	2082.36135449359	-1.31672881298304	0.61195046174835	-2.15169183665803	0.0314216335203752	0.0880765733658614	PTPN4
ENSG00000088205	410.892436745665	-1.46205243549433	0.909921685694657	-1.60678930778329	0.108100594542541	0.216253477270504	DDX18
ENSG00000088247	889.5147285016	-1.58398873827056	1.17625646094331	-1.34663552623573	0.178097646450394	0.309641939713107	KHSRP
ENSG00000088256	346.016599751395	-0.4013849510359	0.846972707054734	-0.473905413589627	0.635567358593897	0.748925717041608	GNA11
ENSG00000088280	534.868064762472	1.47702443420586	0.862931804268858	1.71163518009087	0.0869639208641554	0.18436274407102	ASAP3
ENSG00000088298	201.325134354594	2.02912645437761	0.551564657028735	3.67885510523547	0.000234283317117968	0.00449003217301432	EDEM2
ENSG00000088305	127.063107270639	0.483547687827875	0.852613702446872	0.56713572212148	0.570621974690423	0.696664564141544	DNMT3B
ENSG00000088325	257.904451639962	1.45071190989698	1.22861142205285	1.18077358215751	0.237692681402982	0.380849756604081	TPX2
ENSG00000088356	73.7494288034089	-0.322203024966986	0.619617354357883	-0.520003228929713	0.603061324580163	0.723107104893494	PDRG1
ENSG00000088367	1259.42979213686	-0.549130920963869	0.676125636348229	-0.812172903145248	0.416692425539706	0.561207676679405	EPB41L1
ENSG00000088386	87.6620006602936	5.91997993237621	2.06590115450296	2.86556785133339	0.00416262057374543	0.0217520587780707	SLC15A1
ENSG00000088387	3128.07439452009	-0.769735192733512	1.0239846478206	-0.751705793999725	0.452228005293777	0.594924799381005	DOCK9
ENSG00000088448	2577.57205914145	-1.85499356840172	0.915006472795968	-2.02730103398444	0.0426316358428771	0.110018669361644	ANKRD10
ENSG00000088451	116.885605408463	0.436655362964872	0.561127780201182	0.778174559114356	0.436466112746545	0.580653805036401	TGDS
ENSG00000088538	5477.17592127372	-0.588051935787364	0.794732168409644	-0.739937250764779	0.459338070104623	0.601599338254069	DOCK3
ENSG00000088543	79.8438172018284	0.664742598040757	0.58951401248848	1.1276111915215	0.259484158159304	0.405399887169556	C3orf18
ENSG00000088682	301.742179994425	0.163058727529641	0.818238126094207	0.199280285688946	0.842043499632451	0.90108763863069	COQ9
ENSG00000088726	51.966155874839	7.23850078433609	2.14723585696447	3.37107857101879	0.000748744997528946	0.00763852876364138	TMEM40
ENSG00000088727	250.626374038686	2.16510087525353	0.874044017009689	2.4771073688724	0.0132452050222009	0.0476007009202442	KIF9
ENSG00000088756	577.77004196226	1.27712609687472	1.39268342196003	0.917025417791879	0.359129320984898	0.507547514259616	ARHGAP28
ENSG00000088766	626.409666085784	-1.31345890994121	0.569240120158137	-2.30738991056414	0.0210330931935155	0.0662821295563406	CRLS1
ENSG00000088808	642.560251052974	0.409277536827965	0.673888721784202	0.607336973594621	0.543627305948773	0.673960974803038	PPP1R13B
ENSG00000088812	1756.31894725624	-0.972516384974026	0.240606866704334	-4.04193113145474	5.30128038163839e-05	0.00238834808304794	ATRN
ENSG00000088826	445.227724717063	1.21207637939398	1.00977008219328	1.20034887225148	0.230003876551484	0.371957404972118	SMOX
ENSG00000088827	46.7249719166145	4.77209982232393	1.17505078298696	4.06118602822707	4.88240470060214e-05	0.00228941602729596	SIGLEC1
ENSG00000088833	479.188177579612	-0.674461193324808	0.577021503078597	-1.16886665354123	0.242457360580951	0.386239562395308	NSFL1C
ENSG00000088836	67.6669866009725	2.26202934320222	1.78922461749508	1.26425118516929	0.206139884403436	0.343411477449339	SLC4A11
ENSG00000088854	2221.44089821241	-0.14435175533849	0.493366805726063	-0.292585057736211	0.769839336405354	0.850764623638645	DNAAF9
ENSG00000088876	48.8972502209978	2.05982078556103	1.32753419143654	1.55161411197408	0.12075458447091	0.233855630242851	ZNF343
ENSG00000088881	473.988426947348	1.41578007448141	0.947650356298597	1.49398991418234	0.135178255450108	0.253293869558969	EBF4
ENSG00000088882	81.5047170106122	0.662944131164365	1.4178556253272	0.467568149621284	0.640093446233368	0.752543770234795	CPXM1
ENSG00000088888	541.248189162387	0.509425951854897	0.708189263807782	0.719335886449087	0.471933989690813	0.612933235323221	MAVS
ENSG00000088899	415.847770783644	-1.61591195730644	1.08742923249229	-1.48599275154938	0.137281038271315	0.256189386374201	LZTS3
ENSG00000088926	46.9294529448689	5.41804517940428	1.74528490919782	3.10439009175561	0.00190671754380737	0.0132320833418268	F11
ENSG00000088930	1441.61199602762	-1.02880602845416	0.691226892784263	-1.48837673880154	0.136651567524382	0.255268090771156	XRN2
ENSG00000088970	1133.65076029573	-0.229308447528442	0.429058675857204	-0.534445427703595	0.59303339640621	0.71588189880198	KIZ
ENSG00000088986	399.089917085073	-0.945276835937862	0.791332087609609	-1.19453874136872	0.232267295592648	0.37430294619392	DYNLL1
ENSG00000088992	294.500059131604	1.35178274886702	1.57242965650613	0.85967772438904	0.389966717199285	0.53671359367481	TESC
ENSG00000089006	335.496118674329	-1.02080368078343	0.789427174672431	-1.29309417452853	0.195978489705977	0.331777242852493	SNX5
ENSG00000089009	145.256980605298	-0.704055202484115	1.00721315311716	-0.699013113862917	0.484543835433805	0.623366964318617	RPL6
ENSG00000089012	47.3905892760779	7.60500421026988	2.0990115096474	3.62313602155874	0.00029105266492873	0.00497411409757125	SIRPG
ENSG00000089022	775.893841808899	-0.875198320570135	0.543705013861597	-1.60969330474654	0.107464827325472	0.215523728470899	MAPKAPK5
ENSG00000089041	722.795299505615	1.24687658344661	1.18453394737862	1.05263051869974	0.29251036430138	0.439658513111516	P2RX7
ENSG00000089048	751.950934401159	-0.359920367920652	0.535113880835127	-0.672605179590821	0.501198505629626	0.638449073502384	ESF1
ENSG00000089050	76.4133183452248	-0.734845927973991	0.885058737792365	-0.830279275934774	0.406380902425791	0.551702371435785	RBBP9
ENSG00000089053	824.187018821149	-0.562863231261121	0.459326879283536	-1.22540886816614	0.220421207281512	0.360551348313114	ANAPC5
ENSG00000089057	1657.42802887655	-1.36337737214018	0.406067122452304	-3.357517259478	0.000786458333139805	0.00787944373594866	SLC23A2
ENSG00000089060	274.820663782986	1.35783591647963	0.748334454180363	1.81447734885713	0.0696042669241689	0.156552820940275	SLC8B1
ENSG00000089063	337.85187535207	0.313053826306858	0.428233546614435	0.731035269847086	0.464757610093967	0.606584361217693	TMEM230
ENSG00000089091	475.141387434213	0.258919796531766	0.549777012033361	0.470954206641246	0.637673436961128	0.750466621303236	DZANK1
ENSG00000089094	769.670817842054	0.78684908954078	0.488018906846602	1.61233320779539	0.1068894507581	0.214786410672117	KDM2B
ENSG00000089101	1279.79297333193	3.71006053202993	1.25948706870034	2.94569164243849	0.00322233462433426	0.0183465467226344	CFAP61
ENSG00000089123	1440.41857084797	-0.537064179401253	0.410678441782041	-1.30774865383922	0.190958574974983	0.32567689665218	TASP1
ENSG00000089127	158.221981127787	4.00903458287701	1.14834748534559	3.49113368038641	0.000480975531548188	0.00608702411391332	OAS1
ENSG00000089154	973.917361520543	-0.187153347377741	0.629925828952006	-0.297103783931363	0.766387275580732	0.848173533408293	GCN1
ENSG00000089157	406.502899227435	-1.93138846941059	1.55313339287833	-1.24354320000245	0.213667732094187	0.352234935584797	RPLP0
ENSG00000089159	572.47645428803	1.87565384950719	0.834859649969703	2.24666966426663	0.0246611463573306	0.0741340086528914	PXN
ENSG00000089163	35.8371125631688	3.33397846976668	1.46334753594579	2.27832308311631	0.0227073353505368	0.0700198244887708	SIRT4
ENSG00000089169	1855.1622599074	-1.13366744576014	1.4806546204606	-0.765652860629637	0.443882882635593	0.587647511525059	RPH3A
ENSG00000089177	1892.28296669866	0.278915539506945	0.530322151044398	0.525936054071395	0.598932637436348	0.720086364343813	KIF16B
ENSG00000089195	164.542213573904	0.1031449106006	0.549016426720052	0.187872175732174	0.850976854876179	0.907033162310422	TRMT6
ENSG00000089199	1312.7388152279	-3.10354902172332	1.08054492412511	-2.87220730247397	0.00407615480979777	0.0214425859353366	CHGB
ENSG00000089220	461.424606759944	-2.46958105233727	1.01899315569814	-2.42355018630648	0.0153696294481411	0.0528832890778885	PEBP1
ENSG00000089225	108.964576785714	7.95878877832023	2.18781068205545	3.63778678091238	0.000274990925169096	0.00486122537947613	TBX5
ENSG00000089234	334.382641311278	-0.424008556592197	0.3313269475539	-1.27972855731337	0.200640617491961	0.337760284037469	BRAP
ENSG00000089248	285.430607147438	-1.23567049291651	1.03115245743818	-1.19833927951492	0.230784960768918	0.372785674405598	ERP29
ENSG00000089250	769.571307657457	3.443255775201	1.96556231473462	1.75179171343947	0.0798096296217733	0.172796914558544	NOS1
ENSG00000089280	1208.63014674706	-0.985213100170187	0.823592428896089	-1.19623865592199	0.23160343983423	0.373669933083565	FUS
ENSG00000089289	393.089924459962	-0.195294647579775	0.668757351382938	-0.292026169396002	0.770266615344669	0.851087659504564	IGBP1
ENSG00000089327	68.346177597728	2.36656004450707	1.24425268313742	1.90199312131658	0.0571720538776773	0.135449593949108	FXYD5
ENSG00000089335	326.824264738643	-1.88018791888972	0.963367287301905	-1.95168337525301	0.0509758075803916	0.125104287319596	ZNF302
ENSG00000089351	418.986181822137	0.143762559359478	0.596010242718047	0.24120820257025	0.809393753835706	0.879298840849412	GRAMD1A
ENSG00000089356	15.3650618453388	4.19518669775865	1.71197272680674	2.45049855763984	0.0142658534176519	0.0500773550533773	FXYD3
ENSG00000089472	484.264071219935	1.67430924613731	1.43547391603174	1.16638082199767	0.243460508899684	0.387419766336019	HEPH
ENSG00000089486	307.571193971158	-0.847978467767093	0.667398745193464	-1.27057246342482	0.20388078840176	0.341076840333306	CDIP1
ENSG00000089558	63.0762908208409	1.30029981473782	1.80355833507885	0.720963547143029	0.470931942985345	0.612093126900939	KCNH4
ENSG00000089597	833.093487013747	-1.65774321183826	1.14361648085238	-1.44956219116628	0.147180645843037	0.268959753922602	GANAB
ENSG00000089639	173.470613432011	0.869683984686648	0.891175469952081	0.975884114868435	0.3291218948987	0.477139067905932	GMIP
ENSG00000089682	567.816775490129	-0.757771823059856	0.607430994582118	-1.24750272840648	0.212213220444096	0.350451779712783	RBM41
ENSG00000089685	75.8519578375647	4.72625339935802	2.01865167664201	2.34129218727822	0.0192171209776555	0.0619857814220773	BIRC5
ENSG00000089693	306.787458208553	-1.20806658310506	0.906828965842392	-1.33218790820476	0.182798448945356	0.315506979863201	MLF2
ENSG00000089723	56.441858338785	0.55547301358363	1.23595954272287	0.449426534107984	0.65312399374382	0.762186854775872	OTUB2
ENSG00000089737	1353.81868501018	-1.67504473696456	1.00356584242842	-1.66909301427728	0.0950989475309385	0.196608625653049	DDX24
ENSG00000089775	407.386531245085	-0.575185240348209	0.372414379020393	-1.54447645620233	0.122472950592443	0.236053513403031	ZBTB25
ENSG00000089818	212.953942784475	-2.48972546846577	0.759743567758983	-3.27706027944365	0.00104893972865611	0.00926966865336743	NECAP1
ENSG00000089820	163.887820271433	1.43126129508137	0.861595847868729	1.66117478237828	0.0966783486939807	0.198906732926358	ARHGAP4
ENSG00000089847	257.422556479199	1.61046908930634	1.00885603795379	1.59633191329535	0.110414708601398	0.219544784535414	ANKRD24
ENSG00000089876	521.994878880819	0.117855969976582	0.405558316822097	0.290601782994085	0.77135589627268	0.851803299104066	DHX32
ENSG00000089902	957.161260310214	-0.240541163516195	0.45959426224299	-0.523377211765581	0.60071177919562	0.721126139671789	RCOR1
ENSG00000089916	1455.87390022822	-0.973000097703606	0.40197133118314	-2.42057087713129	0.0154961580734662	0.0531425431431561	GPATCH2L
ENSG00000090006	571.109299397694	-0.655956092141902	1.11186653773795	-0.589959379006422	0.555217883219715	0.684024462740571	LTBP4
ENSG00000090013	84.2109886620076	2.44077542810481	0.71153406773882	3.43030016238201	0.000602913893789906	0.00680964630997228	BLVRB
ENSG00000090020	332.736584340194	0.0250502954457061	0.541606145805279	0.0462518670434591	0.963109502754813	0.977479332881805	SLC9A1
ENSG00000090054	863.541529209141	-0.569719905391923	0.449231203412809	-1.26821089243971	0.204722648226652	0.341880191944969	SPTLC1
ENSG00000090060	1328.75871104652	-1.7938456817496	0.762551295851895	-2.3524262453001	0.0186513882124706	0.0607390492176343	PAPOLA
ENSG00000090061	441.37150648789	0.175787496869601	0.391768278612289	0.448702731860451	0.653646113679818	0.762667041967216	CCNK
ENSG00000090097	587.546699114569	0.203587920491595	0.925500551887021	0.219976011982376	0.825889836801325	0.891100121773545	PCBP4
ENSG00000090104	317.671593719845	2.0817682410966	1.53008369742342	1.36055840906102	0.173653282672481	0.30392665816682	RGS1
ENSG00000090238	187.62736986004	-0.725375502633976	0.973424635162396	-0.745178903873705	0.456163574318919	0.598465077613306	YPEL3
ENSG00000090263	120.657187189158	0.293154015955717	0.8131961815107	0.360496055713292	0.718476205716263	0.813808786898005	MRPS33
ENSG00000090266	187.365590981092	0.254506779258511	0.510139106690696	0.498896822299141	0.617852072801144	0.734886132476361	NDUFB2
ENSG00000090273	564.336673476103	-0.234279434495161	0.80684865068486	-0.290363545004757	0.771538129745991	0.851913551100884	NUDC
ENSG00000090316	724.470929686272	0.535296880819142	0.469233974258133	1.14078883922558	0.253957806174174	0.399482235955861	MAEA
ENSG00000090339	194.748874098827	3.98183563026719	1.31188674359355	3.03519770263099	0.00240378060094363	0.0152947012452041	ICAM1
ENSG00000090372	577.060035517698	-0.906335604279704	0.875762263590265	-1.03491054817103	0.300710688061196	0.448334269532623	STRN4
ENSG00000090376	583.562572877024	1.27519459460148	1.12438675326081	1.13412452690618	0.256742316712153	0.402373996883091	IRAK3
ENSG00000090382	42.3299936756017	4.07809147746421	1.63454929065621	2.4949333132848	0.0125980803999459	0.0460926582785708	LYZ
ENSG00000090402	99.5710845224531	5.67367448474786	2.11722290116677	2.67977192274898	0.00736723385387084	0.0317654355429931	SI
ENSG00000090432	140.938789838685	-1.54739973474778	0.898429659151102	-1.72233821422355	0.085008269040531	0.18137494794564	MUL1
ENSG00000090447	94.6824542095481	0.149572146640925	0.772584223203311	0.193599794234426	0.846489259320288	0.904300841736024	TFAP4
ENSG00000090470	338.009912516357	-0.114959662596055	0.546036322887187	-0.210534826672704	0.833250272965445	0.895378407645879	PDCD7
ENSG00000090487	208.756587295773	0.0874740272770151	0.418414313452947	0.209060790858561	0.834400782699581	0.89624837863311	SPG21
ENSG00000090512	29.3135167637432	3.96383518219451	2.15379403805777	1.84039658024543	0.0657100351742119	0.14994679070487	FETUB
ENSG00000090520	490.235461593581	-1.09134441161769	1.03043694353986	-1.0591083893679	0.289550419701305	0.436510397973557	DNAJB11
ENSG00000090530	1007.64530138552	0.524191466457068	0.991523548059251	0.528672735491849	0.597032493791968	0.718656890701763	P3H2
ENSG00000090534	12.6843406510627	-0.0984700296958698	1.92082478948261	-0.0512644517266948	0.959114794253107	0.975147983202714	THPO
ENSG00000090565	1228.89289345111	0.943775480170545	0.727927590593896	1.29652384710483	0.194795069661094	0.330367198025241	RAB11FIP3
ENSG00000090581	401.097261515638	-0.766489616666485	0.909926264272377	-0.842364537394037	0.399583936661981	0.545304311108896	GNPTG
ENSG00000090612	195.906218955561	-1.42932099006048	0.777088143898595	-1.83932929781901	0.0658667663139574	0.150238127135046	ZNF268
ENSG00000090615	1032.38247475913	-0.58433042690734	0.774342642532348	-0.754614811082071	0.450480134206455	0.593548360755658	GOLGA3
ENSG00000090621	600.281567803576	-1.01516905345849	1.04749655991937	-0.969138317300663	0.332476181935856	0.480754839958853	PABPC4
ENSG00000090661	754.232849918251	1.30102258319178	0.892098646580625	1.45838421365007	0.14473466948025	0.265829867879332	CERS4
ENSG00000090674	104.301540087527	-0.464786682654618	0.588508424262954	-0.789770653218288	0.429661720714911	0.573779446087416	MCOLN1
ENSG00000090686	1321.95267405283	-0.842674322014359	0.496369147539996	-1.69767667106356	0.0895688031738939	0.188307572268499	USP48
ENSG00000090776	136.419125204188	-1.68623669445326	1.20389967127799	-1.40064553108754	0.161320098337385	0.28782901755986	EFNB1
ENSG00000090857	590.139203183307	0.278781359009122	0.481463781425186	0.579028723996431	0.56256979179633	0.69020354343259	PDPR
ENSG00000090861	911.724628069384	-1.60620400463095	1.0642958172232	-1.50917064470066	0.131255179911875	0.247942437690477	AARS1
ENSG00000090863	2652.86018083844	-1.45278869366621	0.821559347470461	-1.76833079453027	0.0770056186581073	0.168418740161925	GLG1
ENSG00000090889	248.901261605612	4.25912374035847	1.13321036605045	3.75845815389307	0.000170963623630774	0.00392381439851362	KIF4A
ENSG00000090905	3732.19771519485	-0.658237698677757	0.74411125539595	-0.884595809974009	0.376374667344214	0.523899552100901	TNRC6A
ENSG00000090924	241.872823162051	0.329645659646971	0.866504234777771	0.380431677557253	0.703625003842061	0.801799826662808	PLEKHG2
ENSG00000090932	71.3018264519103	-0.72620400603083	1.89292497860655	-0.383641197743301	0.70124440085343	0.800032167344917	DLL3
ENSG00000090971	89.9924586317372	-2.75131992973702	1.10149608252363	-2.49780273701338	0.0124965711140568	0.0458253708070491	NAT14
ENSG00000090975	950.282185873309	-0.462410227822603	0.679157257957062	-0.680858847350841	0.495960809779805	0.633787678820517	PITPNM2
ENSG00000090989	907.68294833853	-1.36768371555064	0.693622291498392	-1.9717989636638	0.0486325607096105	0.120946984325164	EXOC1
ENSG00000091039	1919.68376928372	-1.3001337447777	0.411062660258939	-3.16286024120681	0.00156227312525635	0.0117648382946745	OSBPL8
ENSG00000091073	107.73691480135	1.75275196466231	0.706308426409824	2.48156739906329	0.0130805970376473	0.0472148134301811	DTX2
ENSG00000091106	68.6817570588743	5.22115562819642	1.61681859154252	3.22927733235378	0.00124103481834704	0.010236680896928	NLRC4
ENSG00000091127	474.201063640221	-0.328786134614141	0.615632471063641	-0.534062366863286	0.593298385549957	0.716009180903855	PUS7
ENSG00000091128	256.97400232443	5.56106083724284	1.6911655752994	3.2883006362392	0.00100794143353647	0.0090812020163264	LAMB4
ENSG00000091129	11402.113553398	-1.87795055050111	1.09793945733238	-1.71043178925721	0.0871860567996555	0.184636949156468	NRCAM
ENSG00000091136	1449.28236545529	-0.838870366824175	1.58685052846227	-0.528638552767208	0.597056210757594	0.718656890701763	LAMB1
ENSG00000091137	185.344937406676	1.66736795713704	1.84829932692289	0.902109270316584	0.366998824849255	0.514930023805217	SLC26A4
ENSG00000091138	1276.8989107566	0.999751078911158	1.05034197493715	0.951833881504144	0.341181235968044	0.489644442958094	SLC26A3
ENSG00000091140	645.449501018476	-1.85886998316883	0.746531489848311	-2.49000880531716	0.012773993050305	0.0464525559151454	DLD
ENSG00000091157	2807.93798240782	-0.958286694523319	0.438345161306832	-2.18614639583654	0.0288048965391866	0.0827185745776752	WDR7
ENSG00000091164	559.865396472454	-1.78696036863716	0.612120170624007	-2.91929665839225	0.0035082218843688	0.0194234324891198	TXNL1
ENSG00000091181	158.497561932304	7.73157645107785	1.60844098939462	4.80687603838535	1.5330698154287e-06	0.000634047014265001	IL5RA
ENSG00000091262	119.103468947671	5.50988557464994	1.57885339319003	3.48980190207362	0.000483378721925403	0.00610616285320429	ABCC6
ENSG00000091317	283.008832445616	0.0628836297706371	0.782500939524646	0.0803623696718341	0.935949054723878	0.960663647323923	CMTM6
ENSG00000091409	849.785644304548	0.760248776815489	0.874634375145184	0.869218954136455	0.384727382080344	0.532087850056142	ITGA6
ENSG00000091428	2354.88593788591	-0.588611461915914	0.968009790186663	-0.608063542211087	0.543145331183585	0.67368266700205	RAPGEF4
ENSG00000091436	870.987535140758	2.61256096852517	0.544249879159254	4.80029682792213	1.58430633011784e-06	0.000642073866246325	MAP3K20
ENSG00000091482	53.2171728767423	7.90360156602651	2.37911245282832	3.32207986076094	0.000893491169845812	0.00845554503152706	SMPX
ENSG00000091483	259.469027343514	-1.7417930811762	1.01550330919142	-1.71520177769098	0.0863082390718074	0.183354024631796	FH
ENSG00000091490	1280.82847935056	-0.0638509815982412	0.772144682040028	-0.0826930277231789	0.93409562895643	0.959666311168025	SEL1L3
ENSG00000091513	930.796848551115	0.291889462138014	1.51193768565256	0.193056542546614	0.846914686363151	0.904521681608491	TF
ENSG00000091527	669.615942069525	-1.66526780730176	1.21777513461584	-1.36746740836278	0.171478846152374	0.301312463333148	CDV3
ENSG00000091536	94.5161639349194	4.26034427758088	1.46962381369372	2.89893524988073	0.00374432210792906	0.0202058551330546	MYO15A
ENSG00000091542	543.176694222425	-0.59060866838293	0.740503156386593	-0.797577516434774	0.425115702749023	0.569510729278766	ALKBH5
ENSG00000091583	53.8898936216866	7.21311780257133	2.23329909602233	3.22980375329861	0.00123875215278695	0.0102321989217816	APOH
ENSG00000091592	687.739062430374	1.37362294452963	0.77007051200278	1.78376255566148	0.0744622564136771	0.164333511246364	NLRP1
ENSG00000091622	506.587185706614	1.7639951624562	1.16900199556303	1.50897532181423	0.131305089445145	0.247991409684551	PITPNM3
ENSG00000091640	199.854684105221	-0.0609561369597178	0.985557077471614	-0.0618494233901674	0.95068274462186	0.969610026824801	SPAG7
ENSG00000091651	53.9505944794354	-1.00941645105972	1.04045446078532	-0.970168795564419	0.331962361970494	0.4802133391527	ORC6
ENSG00000091656	1759.98332145932	-1.30713207295141	1.80935037266884	-0.72243170405042	0.470029100628055	0.611342334227785	ZFHX4
ENSG00000091664	91.4765155981161	-2.15474833050179	2.35381901533468	-0.915426511751336	0.35996776563688	0.50836107429178	SLC17A6
ENSG00000091732	168.051285000279	0.532802254995631	0.535584738239955	0.994804774957801	0.319831223446255	0.467756758797229	ZC3HC1
ENSG00000091831	963.621839839532	3.45943571496095	1.49857493981949	2.30848362870506	0.0209722523637595	0.0661969106457043	ESR1
ENSG00000091844	860.827258345826	-0.610436207236351	1.08533584436522	-0.562439921620185	0.573816325822735	0.69873676844237	RGS17
ENSG00000091879	260.474096015594	3.45905065976434	1.05714702983561	3.27206203313293	0.00106766147542472	0.00936706476466173	ANGPT2
ENSG00000091947	123.646139680029	0.28358337403114	0.650027964409691	0.436263344898815	0.662645673336853	0.770105528850002	TMEM101
ENSG00000091972	413.618170594276	-2.57135946361043	0.778651553657732	-3.30232367935492	0.000958873511120167	0.00879704762043209	CD200
ENSG00000091986	677.609246897165	1.66235373633314	1.08112989364993	1.53760778061642	0.124144543903327	0.238194179507863	CCDC80
ENSG00000092010	271.413037415402	0.483277667998205	1.47720030377487	0.327157844987729	0.743548502812296	0.83190332032146	PSME1
ENSG00000092020	319.470540729637	0.0632480965898161	0.423835672154814	0.149227874728566	0.881373825398198	0.927433815154149	PPP2R3C
ENSG00000092051	361.91473496168	-1.25560449108221	1.58549833029674	-0.791930503545353	0.428401199646092	0.572552524531367	JPH4
ENSG00000092054	87.3729105093252	1.97982207401626	1.0985373778865	1.80223460199896	0.0715085028250756	0.159448385801136	MYH7
ENSG00000092068	289.021210318908	0.717604867883363	0.847492552343098	0.84673884850005	0.397140699944888	0.543208945142077	SLC7A8
ENSG00000092094	314.728569519425	-0.286905255065664	0.733616587051483	-0.391083380787204	0.695735604564205	0.7959236870316	OSGEP
ENSG00000092096	895.916002114709	-3.11316178037586	1.21581296714914	-2.56055977727863	0.0104503683406189	0.0405751346067702	SLC22A17
ENSG00000092098	103.702344004123	-0.0616149587468181	0.907365068777951	-0.0679053678248842	0.945860965712511	0.966949718705212	RNF31
ENSG00000092108	1388.73378664571	-1.02275821968059	0.503695302153479	-2.0305097452923	0.0423047515976719	0.109379839745969	SCFD1
ENSG00000092140	539.155564547256	-1.40532045708593	0.581595152714516	-2.41632078693707	0.0156782419897712	0.0535884902655336	G2E3
ENSG00000092148	2239.58641674885	-1.86503381872109	0.72270525806651	-2.58062854518412	0.00986206327499717	0.038949122701235	HECTD1
ENSG00000092199	3056.79634364124	-1.7621039748462	0.779195474372211	-2.26144020698517	0.0237320113670138	0.0721830223497463	HNRNPC
ENSG00000092200	231.779213825903	5.62244238159582	1.82108463002511	3.08741410964425	0.00201906109787533	0.0137209558001954	RPGRIP1
ENSG00000092201	819.302171639609	-1.21948373316122	0.97087223908912	-1.2560702470032	0.209090502303816	0.346901676599857	SUPT16H
ENSG00000092203	357.923354760495	-0.854661474616239	0.836937399205888	-1.02117730122607	0.307170444511893	0.454621931152407	TOX4
ENSG00000092208	73.2644572626758	-0.515920890324547	0.478622846039421	-1.07792783941211	0.281065960420347	0.427899800893202	GEMIN2
ENSG00000092295	32.6586255500694	4.08935754256119	1.18149162333565	3.46118200230306	0.000537809083572308	0.00641739990720817	TGM1
ENSG00000092330	113.572996276364	-0.867608911725341	1.08543100007226	-0.799322031218551	0.424103707337441	0.568597028269642	TINF2
ENSG00000092345	125.873255586974	8.75570957530809	2.34270760820767	3.73743165584663	0.000185909601189795	0.00406725195922404	DAZL
ENSG00000092377	153.403334784062	1.1079067446014	1.63718313802878	0.6767152182714	0.498586658948884	0.63600478196311	TBL1Y
ENSG00000092421	1775.01224450964	-0.5772730542263	0.728720347068126	-0.792173645965634	0.428259432943753	0.572461332504451	SEMA6A
ENSG00000092439	1308.63530910478	-0.707144453247808	0.504731141349153	-1.40103194615177	0.161204520276299	0.28772001078571	TRPM7
ENSG00000092445	557.784108489876	-2.48879308211262	0.800728091446344	-3.10816256941498	0.00188254482382865	0.0131472963228479	TYRO3
ENSG00000092470	142.846708841945	1.15793757792398	0.906693010410306	1.27709992757083	0.201566970445456	0.338850774883472	WDR76
ENSG00000092529	353.807415365481	2.15843448808808	0.756305526248037	2.85391870504487	0.00431835802765004	0.0222596595544352	CAPN3
ENSG00000092531	468.240663533432	0.660815534208474	0.529584258133568	1.24780056064621	0.212104103333956	0.350329151351876	SNAP23
ENSG00000092607	293.012654163925	4.7663274608679	1.69855852383439	2.80610140538944	0.00501449089123733	0.0245486218445104	TBX15
ENSG00000092621	503.107387221244	2.44636915418831	0.764474438905961	3.20006664668777	0.00137395812655229	0.0108942024919382	PHGDH
ENSG00000092758	1729.06006666591	1.39234791633077	1.59265860636029	0.874228733496572	0.38199370111334	0.529193462942697	COL9A3
ENSG00000092820	1963.44826748585	-0.349915640201999	1.39863398858845	-0.250183853000131	0.802445171715777	0.87372386825561	EZR
ENSG00000092841	908.058136670991	-1.38856131895449	1.47635118060547	-0.940535922073105	0.346942732665225	0.49564806404457	MYL6
ENSG00000092847	918.991928077596	-1.14713716901364	0.426556066514265	-2.68929985778382	0.00716020691089415	0.0311128217504476	AGO1
ENSG00000092850	93.0705312916732	0.648340619362774	1.29663164035035	0.500019125854117	0.617061610416208	0.734654674523391	TEKT2
ENSG00000092853	226.565549032794	1.99318597768791	1.31191403688188	1.51929617463753	0.128687962194857	0.244387764737574	CLSPN
ENSG00000092871	100.198513324632	-0.2539799291945	0.811077728336067	-0.313138827909308	0.754175190992949	0.839329894760411	RFFL
ENSG00000092929	88.7200213438327	3.62419194148918	1.06446596063864	3.40470440155251	0.000662357094161296	0.00713805277928675	UNC13D
ENSG00000092931	400.344117379105	0.400655273138242	0.517060983352147	0.774870442826226	0.438416219118306	0.58246122680035	MFSD11
ENSG00000092964	5577.17290886516	-2.155710392237	0.855280244640132	-2.52047256527483	0.011719737387247	0.0438488238521585	DPYSL2
ENSG00000092969	1769.52529700306	1.84045728886867	0.978316756903632	1.88124886534061	0.0599380733429914	0.140310757505169	TGFB2
ENSG00000092978	1631.75867230713	-0.570031261128169	0.469218912298127	-1.2148514183631	0.224422765688319	0.365477899800657	GPATCH2
ENSG00000093000	341.034961608506	-1.5215324762282	0.697841562453502	-2.18034086545194	0.0292322040065994	0.0835742771536662	NUP50
ENSG00000093009	84.247485270666	4.13485279617643	1.52380975584331	2.71349673430073	0.00665772244478812	0.0296011701646471	CDC45
ENSG00000093010	600.578582958609	-0.342248454375316	0.876632329731468	-0.390412768007489	0.696231347983783	0.796270562743026	COMT
ENSG00000093072	210.010325182111	2.31225375712834	0.726666727962589	3.18200031479545	0.00146261659501062	0.0112771993170114	ADA2
ENSG00000093144	598.646979354719	-0.627404903325768	0.603476049622049	-1.03965170402157	0.298501746194506	0.445873097939078	ECHDC1
ENSG00000093167	1584.34255125619	-0.504201989291389	0.449264184704701	-1.12228396221434	0.261741722956958	0.407725581094307	LRRFIP2
ENSG00000093183	410.848543438692	-0.795679584155377	0.453177300063982	-1.7557798769776	0.0791260016607064	0.171761549193128	SEC22C
ENSG00000093217	452.068679216598	-0.112473517770943	0.603356097039125	-0.18641316185067	0.852120771668601	0.907691002798897	XYLB
ENSG00000094631	444.447565821581	0.0280730691330964	0.900345788046255	0.0311803192793457	0.975125735222469	0.984724462943444	HDAC6
ENSG00000094755	83.5330632461848	8.39615672495925	2.40111016517926	3.49678113346058	0.000470908012560444	0.00601848380206268	GABRP
ENSG00000094804	67.2135314033491	0.398479430753285	1.14064447805591	0.349345864043848	0.726829670221332	0.819704992937769	CDC6
ENSG00000094841	204.805200440743	-0.366325016619787	0.533449156452003	-0.686710274426587	0.49226532109641	0.630605047066048	UPRT
ENSG00000094880	155.651365328516	-0.986524343452039	0.640009874864784	-1.5414205033328	0.123214477098067	0.236894967753099	CDC23
ENSG00000094914	158.77533755433	1.15231708668222	0.793791221715975	1.45166267295221	0.146595423027716	0.268079833108431	AAAS
ENSG00000094916	2392.52272090977	-2.73408142490418	1.10683653439928	-2.47017634486385	0.0135046461272307	0.0481819491485514	CBX5
ENSG00000094963	88.0676058388793	4.99632137722131	1.59389317675335	3.13466513947846	0.00172050384317947	0.0124967681675828	FMO2
ENSG00000094975	1296.22101963995	-0.838362201814506	0.627798244361106	-1.33540067903134	0.181745242651868	0.314337525164654	SUCO
ENSG00000095002	793.757102568544	-0.621136434010036	0.521284062087018	-1.19155078619371	0.233437431808849	0.375574002363276	MSH2
ENSG00000095015	1126.70278412325	0.294804989272923	0.637389438435404	0.462519413557556	0.643708883774313	0.755077202766409	MAP3K1
ENSG00000095059	166.737245872089	-0.193059634811066	0.942933717848852	-0.204743590303993	0.837772461626484	0.89833013917418	DHPS
ENSG00000095066	453.224596985029	1.63828592994828	0.639997428543461	2.55983205069553	0.0104722759188715	0.0406197062375782	HOOK2
ENSG00000095110	74.8387691158641	7.10966339505966	2.15054084837901	3.3059885379153	0.00094641959123026	0.00874703836217132	NXPE1
ENSG00000095139	736.348803913082	-1.34792528576655	1.02023199411262	-1.3211948787579	0.18643639347756	0.319969971011907	ARCN1
ENSG00000095203	974.311148308661	-0.0618646651721669	1.03051412364743	-0.0600328163899409	0.952129498114899	0.970240274553688	EPB41L4B
ENSG00000095209	362.21124069385	0.210875856136673	0.551910064161334	0.382083730357616	0.702399259276695	0.800920236890934	TMEM38B
ENSG00000095261	263.429024417085	0.0630935608302112	0.689029918390253	0.0915686810488776	0.927040735778819	0.95538701300513	PSMD5
ENSG00000095303	140.823476003736	2.64172513916767	0.947819870658122	2.78715948140376	0.00531723037456862	0.0255293723974239	PTGS1
ENSG00000095319	534.380272319563	0.0137297380510327	0.626199440012909	0.0219255035596161	0.982507380764302	0.989300780387837	NUP188
ENSG00000095321	204.119952488791	0.255735713876655	0.939597800486489	0.27217572640575	0.785486905054526	0.86270892870313	CRAT
ENSG00000095370	126.916463777786	0.56038182493596	0.983751346207366	0.569637670226716	0.568923473137144	0.695399485814104	SH2D3C
ENSG00000095380	131.620087941043	0.0988211361304927	0.722969685875602	0.136687800416982	0.891277572875153	0.933291397136106	NANS
ENSG00000095383	210.889944377967	2.86506817003353	0.804395300870004	3.5617664187431	0.000368368047894237	0.00543717549065305	TBC1D2
ENSG00000095397	1132.37722287007	1.45011570651775	0.650403648615794	2.22956268711579	0.025776489295465	0.0763588028342897	WHRN
ENSG00000095464	74.4922574385458	7.19430211954833	2.30492600590831	3.12127248384845	0.00180071331410369	0.0128182274087264	PDE6C
ENSG00000095485	334.950909587914	-0.627664633160791	0.409572731163475	-1.53248638252303	0.125402455427493	0.239888748916292	CWF19L1
ENSG00000095539	127.165891052643	0.797226851784189	0.756352988560694	1.05404072416145	0.291864272642183	0.438814984293129	SEMA4G
ENSG00000095564	1287.32306224167	-1.28631426182497	0.56899772067295	-2.26066680953248	0.0237798972312876	0.0722728534458843	BTAF1
ENSG00000095574	290.179476077923	-1.33032228168109	0.613033118069883	-2.17006592705721	0.0300018519531483	0.085167079790024	IKZF5
ENSG00000095585	285.787291515585	3.54369490848354	1.42263202896833	2.49094272891731	0.0127404654597186	0.046418099198508	BLNK
ENSG00000095587	271.980535049866	4.6709207034898	1.72877096761043	2.70187363797884	0.00689499611781648	0.0303003269953047	TLL2
ENSG00000095627	49.6472256248929	3.94452944316078	2.09997570831109	1.8783690818658	0.0603306920862995	0.140968006277737	TDRD1
ENSG00000095637	8421.41507999211	-0.0306533017830936	1.02346221670142	-0.0299505944458684	0.976106455394841	0.985264721606068	SORBS1
ENSG00000095713	478.341429994522	0.757439869031197	1.51922138970176	0.498571093170227	0.61808157371394	0.735002936290338	CRTAC1
ENSG00000095739	174.059588991738	2.00715116323269	1.3045614981618	1.53856385157839	0.123910809171224	0.237871483740414	BAMBI
ENSG00000095777	1242.59247502332	7.54788240540413	1.58703120046951	4.75597606598482	1.97489868245749e-06	0.000692185251771838	MYO3A
ENSG00000095787	2121.76839190469	-1.1796074030113	0.665980325902431	-1.77123461029105	0.0765216960853605	0.167665597499613	WAC
ENSG00000095794	753.830529079523	0.0605168230589488	0.698787704647307	0.0866025871040374	0.930987409417482	0.957805404942493	CREM
ENSG00000095906	72.7540132468308	0.14002556019051	0.899094988037637	0.155740563626241	0.876237522117302	0.92450999933641	NUBP2
ENSG00000095951	1082.18019216212	-0.992224697541987	0.59635212129752	-1.66382353999704	0.0961476982969201	0.198110627050818	HIVEP1
ENSG00000095970	55.2719792872542	3.0225332322949	1.11270346781993	2.71638699771182	0.00659987211701024	0.0293881902471264	TREM2
ENSG00000096060	2504.28247351538	-0.708176501403705	1.32995351891208	-0.532482144175236	0.594392105520223	0.716701711373334	FKBP5
ENSG00000096063	742.520016436103	-1.81765413214652	0.663214953452932	-2.74067121478967	0.00613138276531998	0.0279521305564488	SRPK1
ENSG00000096070	476.901929016739	-1.24390180020733	0.538788937014551	-2.30869959413019	0.0209602568902913	0.0661736110281426	BRPF3
ENSG00000096080	196.615075015906	-0.424291475902502	0.582910191093135	-0.727884813794087	0.466684100102304	0.608484268979543	MRPS18A
ENSG00000096088	33.4089113971068	6.48424277265278	2.30100151599162	2.81800890941977	0.00483224689585991	0.0239458503617271	PGC
ENSG00000096092	141.994029101846	-1.4115850871179	0.601158134936151	-2.34810943258352	0.0188689766363092	0.0612930518162484	TMEM14A
ENSG00000096093	781.852818656693	1.27354175517373	0.53550272986186	2.37821711105423	0.0173965796104895	0.0579111187645385	EFHC1
ENSG00000096384	5571.62091804294	-3.42578622175195	1.58664449229111	-2.15913913822316	0.0308393740635327	0.0869430697014033	HSP90AB1
ENSG00000096401	709.771739605621	-1.14371683523539	0.750706277654698	-1.52352107512476	0.12762839212601	0.242955677140178	CDC5L
ENSG00000096433	301.349942172596	4.19622355152097	1.39137007574607	3.01589320100254	0.00256223489801656	0.0159566558240242	ITPR3
ENSG00000096654	157.081501742628	-2.25699067900428	0.687337624338708	-3.28367107966153	0.00102464433155831	0.00915275167701701	ZNF184
ENSG00000096696	850.018930985182	3.60891968736247	1.67504932430182	2.15451547306925	0.031199769866454	0.0875651521536921	DSP
ENSG00000096717	368.185988724911	-1.14644998011518	0.595288606568256	-1.92587253890895	0.0541202911129703	0.130134127898269	SIRT1
ENSG00000096746	999.80603563315	-1.54208769690233	0.998868168837332	-1.54383505753046	0.122628296048694	0.236217634605064	HNRNPH3
ENSG00000096872	730.671480963702	0.669301389218829	0.777577770749697	0.86075170149672	0.389374811151923	0.536077344860893	IFT74
ENSG00000096968	1484.7896212088	-0.6305637584356	0.595944048805481	-1.05809221469618	0.290013403419305	0.436889864450193	JAK2
ENSG00000096996	53.2584638556194	4.62758312289852	1.75863437117888	2.631350324284	0.00850463193508603	0.0350612607228158	IL12RB1
ENSG00000097007	1638.13973683362	0.72241756359642	0.452110846521474	1.59787708955597	0.110070333775357	0.218903387721644	ABL1
ENSG00000097021	522.546846743775	-0.596925279744815	0.786937647052206	-0.758542029321942	0.44812656198583	0.591410375601824	ACOT7
ENSG00000097033	966.846069422352	-1.86435669012218	0.899108286417048	-2.07356190381879	0.0381200163686801	0.101483794748147	SH3GLB1
ENSG00000097046	248.064266480204	-1.12724384433449	0.661186818257297	-1.70487948822934	0.0882169026299978	0.186240844677888	CDC7
ENSG00000097096	125.326474268537	-0.971099216034036	1.0531391952326	-0.922099586104144	0.35647663285006	0.504695350589237	SYDE2
ENSG00000099139	2475.88727110568	0.743558803732424	0.571534815619149	1.30098601767054	0.193263240806324	0.32841569205637	PCSK5
ENSG00000099194	1586.65612320455	-2.33899009842838	1.1559390533123	-2.02345451667723	0.0430263083857684	0.110814725666538	SCD
ENSG00000099203	52.7064465031685	-0.493364735950121	1.18805252388809	-0.415271821767196	0.67794292670542	0.782364070614509	TMED1
ENSG00000099204	3297.05016825646	-0.025133737106439	0.792509951573691	-0.0317140965315714	0.974700053135339	0.984655183734174	ABLIM1
ENSG00000099219	403.441538437413	-0.0167617062026278	0.496695352268866	-0.0337464526818333	0.973079336165754	0.983757900330568	ERMP1
ENSG00000099246	649.280306459265	-1.64052206249593	0.661404487317449	-2.48036125238525	0.0131249333024422	0.0473170320364716	RAB18
ENSG00000099250	1346.9954162107	1.59405670069977	1.04904129997915	1.51953664811047	0.128627470546079	0.244295321769138	NRP1
ENSG00000099256	855.142850142358	0.903100389730816	0.829743460068012	1.08840916884936	0.276414515244714	0.423499722956615	PRTFDC1
ENSG00000099260	476.234280229583	-1.93011087332997	1.04129261764482	-1.85357203213009	0.0638004119318361	0.146863134456478	PALMD
ENSG00000099282	242.460684483053	2.26135015225401	1.2806675258216	1.76575895512246	0.0774362972486184	0.169092417191571	TSPAN15
ENSG00000099284	419.472060649319	0.668910479452666	0.616622942427203	1.08479661301547	0.278011745970642	0.424907974495706	MACROH2A2
ENSG00000099290	309.306747795966	-0.64060201191525	0.636812301059189	-1.00595106415149	0.314439110636623	0.462302621319213	WASHC2A
ENSG00000099308	497.230082998727	-1.60016036509836	0.751022893680274	-2.13064126082364	0.0331187076192992	0.0912540646048618	MAST3
ENSG00000099326	321.430606247537	0.886306584465092	0.62959890900272	1.40773208433445	0.15921041753766	0.284973435232913	MZF1
ENSG00000099330	25.2460044261756	0.418479069220791	1.09834758266765	0.381007866566605	0.703197411354045	0.801533418001891	OCEL1
ENSG00000099331	1840.27218838944	1.68730806383468	0.713448783671269	2.36500236940922	0.0180299555788463	0.0593413101090182	MYO9B
ENSG00000099337	64.1893382539515	2.76896834694872	1.39988986451612	1.97799013846409	0.0479298191683521	0.119717445413982	KCNK6
ENSG00000099338	168.442552096735	1.44890570927978	0.644085575369913	2.24955466274437	0.024477229176016	0.0737741760866979	CATSPERG
ENSG00000099341	200.886590061214	-1.3913276212685	1.11093885721356	-1.25238901514185	0.210428147067305	0.348342676026036	PSMD8
ENSG00000099364	333.118380217337	0.438567263202193	0.699094371959364	0.627336280755648	0.530438826116644	0.663216910651556	FBXL19
ENSG00000099365	355.681177144195	-1.97815002444088	1.15534812217885	-1.71216794874806	0.0868657222131591	0.18426731560258	STX1B
ENSG00000099377	29.0729700983849	2.54107545659935	1.51135508435027	1.68132259778763	0.0927002708520561	0.192968482076673	HSD3B7
ENSG00000099381	436.676149030837	0.594108988786786	0.62532542937504	0.950079687916335	0.342071763275947	0.490650065393861	SETD1A
ENSG00000099385	500.904648896361	1.57515581556746	0.573160688166071	2.74819234481599	0.0059924843527775	0.0275619626181241	BCL7C
ENSG00000099622	1200.53102413971	-0.830084249894864	0.824922257003926	-1.00625755075355	0.314291694455541	0.462151599917949	CIRBP
ENSG00000099624	142.283570749734	-1.39223226778551	1.32469383514347	-1.05098418279777	0.293265854448359	0.440665935484494	ATP5F1D
ENSG00000099625	194.104650325584	-1.88403117355627	1.10870774805925	-1.69930369554483	0.0892619766381181	0.187874352214616	CBARP
ENSG00000099715	377.694725390828	-2.24411573142765	1.75982990763474	-1.27518899507954	0.202242355525489	0.339489379812614	PCDH11Y
ENSG00000099783	1740.31798762711	-1.00165095861324	0.821282632010489	-1.21961785087457	0.222609776171787	0.363326563650859	HNRNPM
ENSG00000099785	127.568150463138	0.788533028416068	0.776259064235624	1.01581168548741	0.309719070318875	0.457542552873555	MARCHF2
ENSG00000099795	181.445778704107	-0.980852320251578	1.02456956826006	-0.95733110824019	0.338400158583336	0.486521807651938	NDUFB7
ENSG00000099797	257.125567161288	0.288032333754989	0.544460215230652	0.529023656270217	0.596789039568263	0.718544427902888	TECR
ENSG00000099800	76.8036945455688	-1.05957025440061	1.26959466818709	-0.834573648543765	0.403957804214574	0.549496344780501	TIMM13
ENSG00000099804	223.82379713513	-1.27307528135407	0.955316122412189	-1.3326219996576	0.182655881896757	0.315366200362615	CDC34
ENSG00000099812	26.2528529692141	4.79325543964312	1.9389223389504	2.47212347980778	0.0134313115059058	0.0480695899326108	MISP
ENSG00000099814	378.107847267222	-0.718654568952654	0.823001401034952	-0.873211841497379	0.382547621661559	0.529817310852547	CEP170B
ENSG00000099817	180.160374781237	-1.31690991519986	1.0856900455491	-1.21297042429252	0.225141128343084	0.366330426706007	POLR2E
ENSG00000099821	205.270587306252	0.143390960401398	0.924037965816671	0.155178646014472	0.876680482364699	0.924706742913522	POLRMT
[truncated: 18,680 more rows]
