# Supplementary material for: Associations in cell type-specific hydroxymethylation and transcriptional alterations of pediatric central nervous system tumors
Source: Nat Commun. 2024 Apr 30;15:3635. doi: 10.1038/s41467-024-47943-9 (PMC11061294; doi:10.1038/s41467-024-47943-9)
Supplement: Supplementary file 4 — Supplementary Data 1–21 [file 41467_2024_47943_MOESM4_ESM.zip › SupplementaryData_03302024/SD4. EMB_5hmC_AllAdjusted_Results.csv]

	beta	pVal	log10.pVal	qVal	sig
cg00000155	-0.0129550005382473	0.325948902183029	0.486850477353218	0.692413620900364	0
cg00000158	-0.00979624854892724	0.534446910834613	0.272095428858733	0.779825191329283	0
cg00000292	-0.10670803059743	0.0572728226051036	1.24205141280751	0.422056374646922	0
cg00000622	0.00109825575396869	0.692712750174021	0.159446818600696	0.825980354103439	0
cg00000658	-0.00428393900534265	0.904073803959122	0.0437961144982581	0.868672172982825	0
cg00000714	-0.0217585649850384	0.0874769017175502	1.05810660733079	0.478776636742927	0
cg00000734	0.0243316368520825	0.00706120928239718	2.1511209165546	0.22331166637414	0
cg00000765	-0.0283706600447834	0.712336905534958	0.147314554665704	0.830746356457662	0
cg00000769	-0.00086116351215388	0.766511800945781	0.115481154513218	0.842807356962183	0
cg00000924	-0.00464567184376136	0.794151186189533	0.100096811077281	0.84861246197829	0
cg00000948	0.00839774429355002	0.798313565601946	0.0978264907765347	0.849307853957311	0
cg00000957	0.00349951684444336	0.862785615078627	0.0640971043484146	0.861675975680106	0
cg00000974	-0.00176867591154855	0.732833599755762	0.134994626875692	0.835595777790975	0
cg00001099	0.00615894047534282	0.941939981307439	0.0259767687754928	0.874574301339396	0
cg00001136	-0.0713148143274151	0.547923650977736	0.261279952955624	0.784745060765937	0
cg00001245	0.00137869210164254	0.593024088284241	0.226927665495007	0.798800765512412	0
cg00001249	-0.0844647659939551	0.0166783959455432	1.77784572021493	0.290574346595602	0
cg00001269	0.0229417908640622	0.362337357025966	0.440886887842739	0.711074526164534	0
cg00001503	-0.00549947600576355	0.485343933477542	0.313950394439352	0.762577881092847	0
cg00001506	-0.0799708597009614	0.156747849845399	0.804798407796659	0.566597792387504	0
cg00001534	-0.104654598673356	0.00695494931345793	2.15770603072812	0.222425736255196	0
cg00001582	0.0186501290051512	0.00724349316118861	2.14005194557496	0.225303284726862	0
cg00001583	0.00206699664400994	0.873564367038123	0.0587050892848644	0.863497350030503	0
cg00001594	0.00417783783324657	0.485231047880393	0.314051418251197	0.762527278945256	0
cg00001687	0.025068337614296	0.255101306234295	0.593287317599955	0.649501839611732	0
cg00001747	-0.00123193546487695	0.630825002156207	0.200091102148312	0.809423710984157	0
cg00001791	0.00458907761940945	0.592579587643775	0.227253312569693	0.798671485072974	0
cg00001809	-0.0497078365390836	0.329572431877455	0.482049123383387	0.694294713027052	0
cg00001814	-0.0943569371056414	0.310187296264773	0.508375992709019	0.683830353322958	0
cg00001930	0.0320019452677859	0.139958709209768	0.854000071516796	0.548954368030575	0
cg00001997	-0.0201329417732932	0.793199137556928	0.100617766673582	0.848399602448596	0
cg00002028	-0.00415980170877581	0.213669268634895	0.670257936525821	0.618471901234981	0
cg00002033	0.0524695890270077	0.300150837993137	0.522660439796738	0.677890197090169	0
cg00002116	0.000804754786703828	0.729195696627855	0.137155903012523	0.83469005679046	0
cg00002145	0.0162929250250668	0.664428772417132	0.177551569129387	0.818554167217062	0
cg00002186	0.00324896593524677	0.852853770637443	0.0691254261001504	0.859978404262976	0
cg00002190	-0.161822097133378	0.00164115343464435	2.78485081400826	0.143586242018469	0
cg00002224	0.0334570254427237	0.181799183882702	0.740408070707202	0.59094759227427	0
cg00002236	0.00974235907007397	0.370510704659998	0.43119924002579	0.714792753261374	0
cg00002398	0.00916472482113088	0.655201676342977	0.183625000097495	0.815993008758031	0
cg00002406	0.00736584464408075	0.253198513273225	0.596538848730236	0.648176836020643	0
cg00002426	0.0105115274454192	0.876984726728394	0.0570079700950068	0.863902470209696	0
cg00002449	-0.0182760233539695	0.178292601443081	0.748866678244223	0.587904896706319	0
cg00002464	-0.00632914639869632	0.561853946050756	0.250376564622884	0.78935655605296	0
cg00002490	0.00616820980405076	0.146573384726966	0.833944883143715	0.556162696945097	0
cg00002531	0.0680326016554166	0.363176041967755	0.43988280878638	0.711528421859392	0
cg00002559	0.00747602889808621	0.393744521895252	0.404785475430187	0.725084733015238	0
cg00002591	-0.0603631544148925	0.395095268794739	0.403298170897243	0.725688480410022	0
cg00002646	0.0220849908231902	0.590125377144251	0.229055709006586	0.797875050388184	0
cg00002684	-0.0814383573573437	0.0690429842939158	1.16088044506849	0.446238654217983	0
cg00002719	-6.61173526493511e-05	0.975236173593582	0.0108901981805677	0.878982366382359	0
cg00002769	0.00211723210416906	0.963992699348125	0.0159262551478224	0.877690343807371	0
cg00002776	0.0060952156748393	0.351096661958715	0.454573299557155	0.705152156284458	0
cg00002780	-0.0273531182893024	0.69956432645296	0.155172345019037	0.827535848794347	0
cg00002808	-0.0299006269177312	0.188829390062559	0.723930409674453	0.596985522192633	0
cg00002809	-0.00151593129279916	0.936895250038519	0.0283089628724144	0.873807029580221	0
cg00002810	0.032593680949923	0.0227413129337704	1.64318446561875	0.31890645221792	0
cg00002907	-0.0160728265492452	0.796474997802912	0.0988278526144581	0.848931477526498	0
cg00002934	-0.00187272130847859	0.450112550712704	0.346678877243084	0.749497155076159	0
cg00003009	0.00954167167185897	0.542703262781598	0.265437567394572	0.782696816872146	0
cg00003014	0.00625329428066853	0.766125953804037	0.115699824955778	0.842724209750852	0
cg00003036	0.0158726658019207	0.111459540152517	0.952882753040419	0.513434367769431	0
cg00003091	0.0170844523356897	0.174758856865464	0.757560804764968	0.584649864868633	0
cg00003167	-0.115193951443274	0.14790756122423	0.830009623744675	0.557612496054744	0
cg00003173	-0.0360378600343336	0.243762505273107	0.613033095293855	0.641470098014172	0
cg00003202	0.000650704041255957	0.771232280590231	0.112814800955833	0.843912728998991	0
cg00003287	-0.0161514429121762	0.691071762723718	0.160476851993858	0.825631032447848	0
cg00003298	0.0292913889426866	0.233572729746589	0.631577863665459	0.633840382890776	0
cg00003345	-0.0662089231445996	0.243546854830906	0.613417474543872	0.641371984622372	0
cg00003407	0.00503354933498164	0.558155759719646	0.253244589329032	0.788028294226486	0
cg00003555	-0.00064319301998184	0.779575204080217	0.108141982923316	0.845698083889007	0
cg00003578	-0.0145654921321711	0.660396687352971	0.180195113888852	0.81735015969771	0
cg00003625	-0.00485840518444057	0.926592978734581	0.0331109949901705	0.872204276849535	0
cg00003784	0.0015646841666127	0.719259631529149	0.143114313807528	0.8323366539193	0
cg00003858	0.00129481198509501	0.9571736684822	0.0190092571858195	0.876738197143467	0
cg00003911	-0.0118902219046451	0.348183901709841	0.458191312369191	0.703817557657205	0
cg00003929	-0.0362888995958125	0.243746522790118	0.613061571091315	0.641448100818	0
cg00003937	-0.0165785628746818	0.521821217428982	0.282478266314775	0.775953310078086	0
cg00003965	-0.0148725064272887	0.346828116179942	0.459885702986925	0.703108568342644	0
cg00004055	0.019534543412177	0.166361613283338	0.778946876737892	0.5766841360255	0
cg00004067	0.00507174783134766	0.565864973248956	0.247287187837941	0.790515772809563	0
cg00004072	-0.073646008014861	0.115507790541937	0.937388723345227	0.518485302406252	0
cg00004089	0.00714268669260612	0.933179370075492	0.0300348707799235	0.873199809837521	0
cg00004105	-0.013651374635615	0.78195713269161	0.106817054543447	0.846132545398132	0
cg00004175	0.0162891747901341	0.588002228538855	0.230621027936968	0.797150563799016	0
cg00004207	0.0247244524323074	0.16994836634933	0.76968300577278	0.580215924558721	0
cg00004429	0.0769529207373376	0.0767751788607677	1.11477916312125	0.460983654982922	0
cg00004438	0.00270000616867107	0.753948824911408	0.12265813133559	0.840275551728355	0
cg00004454	0.0115500295435967	0.846528481890171	0.0723584252459573	0.858973550375692	0
cg00004533	-0.0124765398504473	0.102794917077027	0.988028359465015	0.501633794449675	0
cg00004562	-0.075090683099745	0.200005262468472	0.698958577181263	0.606959696737211	0
cg00004608	-0.0936593651808962	0.204595572546787	0.689103768665424	0.610456039475311	0
cg00004633	-0.0314419247494776	0.312286968936837	0.505446137565827	0.684881236085848	0
cg00004778	-0.11816617368166	0.36707986989208	0.43523943089916	0.713313718412126	0
cg00004806	-0.0566503394832054	0.210511478201174	0.676724219146472	0.615639818609617	0
cg00004836	-0.0225991372945465	0.338255566082177	0.470755048244348	0.698733835288511	0
cg00004883	0.0249045855253656	0.530738451355819	0.275119447123355	0.77872078189205	0
cg00004905	-0.0271606792017054	0.398755981929274	0.399292788826578	0.727231893504919	0
cg00004915	-0.00358389490134866	0.896197285016771	0.047596376093608	0.867320755684945	0
cg00004939	0.0111349932741495	0.390242950162653	0.40866493383406	0.723679205674386	0
cg00004979	-0.00459671019482471	0.685382211454666	0.164067171524671	0.824106521742358	0
cg00005010	0.00323561933206795	0.300815036099767	0.521700459530018	0.678149744557003	0
cg00005072	0.00282937102388532	0.931957990206898	0.0306036638611793	0.873037105797068	0
cg00005077	0.00380480990163253	0.639805795793685	0.193951830100904	0.811774178587733	0
cg00005083	-0.00294754855763329	0.833556358422182	0.0790650313197157	0.856519445678647	0
cg00005112	-0.0225211935088742	0.715818922791316	0.145196825147989	0.831591350461078	0
cg00005297	-0.0058211061787073	0.873856304916044	0.0585599759613768	0.86350696670986	0
cg00005306	0.000478884596958469	0.850024833555868	0.0705683861460195	0.859465474068452	0
cg00005325	-0.217099486327803	0.0259911063031559	1.58517523449935	0.33234946622165	0
cg00005423	-0.115992578619059	0.136215276115005	0.865774184931105	0.544298463860896	0
cg00005437	-0.162431631904114	0.0169548476498788	1.77070610828131	0.292178481875986	0
cg00005440	0.00795632711796516	0.666224629273794	0.176379316166028	0.819089433729162	0
cg00005461	-0.0294191334892968	0.608850489636974	0.215489340367691	0.803476592144715	0
cg00005541	0.00100596724863544	0.983154498176564	0.00737822943823787	0.879857438886338	0
cg00005543	0.00140872886237612	0.616687329032591	0.20993497485529	0.805484132291716	0
cg00005597	-0.0994203135685321	0.284859666980204	0.545369037766292	0.668733478680528	0
cg00005619	-0.183349226106291	0.0416191467540637	1.38070682762752	0.382506538250128	0
cg00005622	-0.00331417631070469	0.787820440732742	0.103572755207164	0.847362097549274	0
cg00005644	0.0177897915460211	0.615774631915375	0.210578206706131	0.805241544685931	0
cg00005734	-0.0279961011805105	0.767801802903599	0.114750872434601	0.84317342545297	0
cg00005849	-0.0639925020321777	0.117885545712291	0.928539441743097	0.521778029023959	0
cg00005888	0.00483331279662803	0.645876131434354	0.189850764656243	0.81329661773637	0
cg00005893	-0.00565877529727968	0.93133323712147	0.0308948978065139	0.872956271837417	0
cg00006032	0.00147360243617055	0.785704991438494	0.104740487853821	0.846871054122955	0
cg00006040	-0.0898256710801456	0.18911875850184	0.723265391780067	0.597222525597126	0
cg00006081	0.00628123308290302	0.786113166240596	0.104514929868855	0.84697249613321	0
cg00006122	0.00269789007200801	0.737198539523509	0.132415533840253	0.836560035837753	0
cg00006166	0.0201189726377607	0.638531465107049	0.194817697013458	0.811471468360416	0
cg00006387	-0.0650546069110496	0.0270463684855885	1.56789103933918	0.336179091507909	0
cg00006397	-0.0326864868606372	0.383618204089248	0.416100792148083	0.720652972883989	0
cg00006414	-0.0060052858463781	0.693000045391057	0.159266736942183	0.826020684513753	0
cg00006600	-0.146366830051557	0.024623310135349	1.60865356485373	0.326489915768696	0
cg00006609	-0.0060173464503621	0.942950241677044	0.0255112238429887	0.874688738471702	0
cg00006626	-0.0192091363256925	0.706045538909654	0.151167286682818	0.829150804618593	0
cg00006735	-0.0150662580366572	0.192739312716544	0.715029693987312	0.600710612322238	0
cg00006787	-0.112941899881568	0.00186162585258017	2.73010759858953	0.14989164517024	0
cg00006884	0.00175279090925388	0.803813443026696	0.094844734914954	0.850471268993206	0
cg00006899	-0.0968553300945817	0.158998784880248	0.798606194684704	0.568905926952377	0
cg00006948	0.00126560623555193	0.708434270469697	0.14970043800161	0.829793441465041	0
cg00007032	0.0166987987198493	0.0890778619816133	1.05023021531032	0.481465991123087	0
cg00007064	-0.00931797087467882	0.443768055456734	0.352843963569063	0.74692948367166	0
cg00007127	-0.0226121318549155	0.500093935552954	0.300948411942749	0.768237183930512	0
cg00007221	0.0724570300307305	0.405097372380359	0.392440573810763	0.730111064558791	0
cg00007226	0.0295140124365257	0.0226020675573003	1.64585183131031	0.318517497656168	0
cg00007239	-0.00810520934555443	0.364965153172491	0.437748599947256	0.712364370125267	0
cg00007266	-0.006138934881445	0.845217713734518	0.0730314097544365	0.858747249884405	0
cg00007269	0.0112979903359332	0.0462878648582534	1.33453285165756	0.394868434668607	0
cg00007300	0.0037628791016697	0.249217457665793	0.603421538648648	0.645248913289563	0
cg00007324	0.0108340350996458	0.472487346326841	0.325609817829881	0.757695131538156	0
cg00007326	0.0186178896219909	0.164863264232106	0.782876105535888	0.57531563592715	0
cg00007426	-0.0113871196009662	0.540283148783105	0.267378577722027	0.781949999289301	0
cg00007466	0.0144756869475197	0.725407156231144	0.139418164365776	0.833746497412799	0
cg00007540	-0.0289267307603216	0.00110171893022173	2.95792918826394	0.125861025188227	0
cg00007644	0.0550881702454606	0.0251084051318856	1.60018087248895	0.328459815062802	0
cg00007898	0.00252207743879148	0.324631580267558	0.488609234143769	0.691692948448449	0
cg00007981	0.00122790172901938	0.802876473278669	0.095351268046553	0.850197712292574	0
cg00007987	0.00577477560495765	0.916275682104387	0.0379738394286802	0.870657907776476	0
cg00008033	0.00901571658313518	0.516172412308744	0.287205210761256	0.774019190426428	0
cg00008036	-0.010490284865856	0.580609309928185	0.236116004642786	0.794894557993012	0
cg00008282	-0.0236662135180028	0.786965011926889	0.104044575728437	0.84715722729117	0
cg00008345	-0.0464835463534494	0.165439678154494	0.781360323459599	0.575868481618094	0
cg00008369	-0.161008757155675	0.0356671346842158	1.44773177826514	0.36575750866465	0
cg00008387	0.00106215331902827	0.730907989230288	0.136137291010177	0.83511611463181	0
cg00008404	-0.0139107150934013	0.546227010991353	0.26262682775094	0.784146241192857	0
cg00008446	-0.0437588642970795	0.0948942638462167	1.02276003894496	0.490538806411864	0
cg00008488	0.0635039465597548	0.4493294220741	0.34743514288912	0.749227987925223	0
cg00008493	-0.0465888385723122	0.00447199362288668	2.34949882443002	0.194942577883305	0
cg00008500	0.0101796504511654	0.245814574175083	0.609392371668533	0.642917589316127	0
cg00008647	0.00107136904837704	0.703514958017172	0.152726664234556	0.828565319663291	0
cg00008665	-0.0137583570523157	0.79511898270112	0.0995678780553581	0.84875644224914	0
cg00008695	-0.00540103883392948	0.786970439365589	0.104041580552648	0.84715722729117	0
cg00008713	0.00828093856329825	0.236471891859523	0.626220474104942	0.635822532423694	0
cg00008737	0.00473527607667746	0.85669577701397	0.0671733738999593	0.860656317117598	0
cg00008795	-0.0368970604279457	0.32975649480978	0.48180664193089	0.694415267039493	0
cg00008810	0.00535933704310707	0.78173969541179	0.10693783474802	0.846067127048122	0
cg00008916	-0.0076640037839511	0.650370537502817	0.186839140983742	0.81462783753168	0
cg00008971	-0.139248758460502	0.0587096428152523	1.23129056182702	0.425357887055392	0
cg00009038	-0.0559452941892555	0.219932152161359	0.657711275934623	0.623160274894021	0
cg00009053	-0.0246117030897772	0.621090646090644	0.206845011378838	0.806613654210342	0
cg00009167	0.00520193561537272	0.415518653755083	0.381409474789488	0.735043622160806	0
cg00009214	0.0109817402086768	0.00438593981060438	2.35793733255402	0.193620655802187	0
cg00009292	-0.0262789043902011	0.383627392723277	0.416090389812581	0.72066379848269	0
cg00009293	-0.0444835999924843	0.623271823356757	0.205322506089354	0.807253555926888	0
cg00009364	0.00382194110961495	0.21532925669254	0.666896958764952	0.619662661848342	0
cg00009407	0.00257056721561296	0.67258969054941	0.172249793833481	0.820793672887402	0
cg00009412	0.0109719287709416	0.0573308799941345	1.24161139201804	0.422195797253004	0
cg00009421	-0.0374631158015196	0.167078086940513	0.777080506090274	0.577496569392586	0
cg00009556	-0.0246316728597975	0.722042976698159	0.141436952032322	0.833011526285471	0
cg00009629	0.0115348416155132	0.854212544819183	0.0684340548879559	0.860219707152797	0
cg00009644	-0.00457450803027267	0.828879144599382	0.0815087874953881	0.85556108813228	0
cg00009737	-0.131100623344027	0.214693345581954	0.66818141630816	0.619167464918016	0
cg00009834	-0.030672590820268	0.205763138896199	0.686632423586254	0.611528194941941	0
cg00009919	-0.0487265077700043	0.398210823216718	0.399886940191537	0.727028429890682	0
cg00009944	-0.0492153091038848	0.193099524573732	0.714218795486575	0.601007093311298	0
cg00009945	-0.0710164537980345	0.240067892570054	0.619665919959943	0.63856183690523	0
cg00010046	0.00283686970633918	0.660465268608386	0.180150015367117	0.817376875667694	0
cg00010108	-0.0326138656084416	0.179512315664884	0.745905750752395	0.589015058141419	0
cg00010266	0.0022872252222096	0.884429867421185	0.0533365996107531	0.865211542492363	0
cg00010288	-0.0035604783483655	0.905458205317866	0.0431315913120811	0.868880935357784	0
cg00010445	-0.00106779962997205	0.9830251532058	0.00743536949368145	0.879857438886338	0
cg00010506	-0.00953151425050784	0.673741641390859	0.171506609738925	0.821092239037794	0
cg00010533	0.00497598295081381	0.291147145635695	0.535887463295072	0.672479542282058	0
cg00010654	-0.0210349339282595	0.397348541978858	0.400828376233845	0.726670856506125	0
cg00010664	-0.0078795279900054	0.238737922408192	0.622078589855844	0.637434121818352	0
cg00010738	-0.0165165295992937	0.263356134123487	0.579456561548171	0.655058300681365	0
cg00010848	-0.0821479030336425	0.378773457790969	0.421620461397347	0.718561360432388	0
cg00010890	0.0470308104427825	0.261364887555318	0.58275275709683	0.653729385833736	0
cg00010940	-0.017630669045643	0.283767175294386	0.547037842891908	0.667982505034354	0
cg00010946	0.0598574522496231	0.00502602467866856	2.29877538327562	0.201807451128172	0
cg00010954	-0.0182293750174118	0.74509998256829	0.12778544676279	0.838237323559979	0
cg00010992	0.0118741402442749	0.222620143159041	0.652435542305732	0.625362172660721	0
cg00011113	-0.00394251779432944	0.960146630289473	0.0176624379366819	0.877148560042068	0
cg00011203	-0.0112228777545178	0.558121899510022	0.253270936362099	0.788014750659073	0
cg00011225	0.00383011812056605	0.83884747369143	0.0763169990712645	0.857587012555562	0
cg00011239	-0.0725732376714666	0.116628848934899	0.933194010610027	0.520084035800883	0
cg00011247	0.00365413281570813	0.144072211571579	0.841419777165974	0.553296202734861	0
cg00011274	0.0282594002154814	0.06797504301103	1.16765050894168	0.444554090512317	0
cg00011345	0.0181395050766207	0.677001749945389	0.169410208728971	0.821825271272153	0
cg00011350	-0.0100784981807493	0.424643091792167	0.371975936740986	0.738943790362273	0
cg00011460	-0.00619676051520269	0.355041607485055	0.449720748797542	0.707313694471839	0
cg00011461	-0.0327428423225096	0.0483473406705698	1.31562740914788	0.400184579245812	0
cg00011482	0.015315469663101	0.428006036335531	0.368550105919712	0.740301380733169	0
cg00011564	0.031605061770379	0.500090130421868	0.300951716429372	0.768237183930512	0
cg00011574	-0.0473748880147134	0.284938741262509	0.545248498557374	0.668754225986981	0
cg00011578	-0.00173077290012954	0.703598819606068	0.15267489780895	0.828586254180192	0
cg00011717	-0.00907380086576671	0.750594213071188	0.124594788232207	0.839534465673208	0
cg00011740	0.0228304095664485	0.503381413901044	0.29810282372852	0.769326597374691	0
cg00011754	-0.0245556697216033	0.365478630966023	0.437138010566155	0.712598203287852	0
cg00011762	0.000817817175467183	0.932621884068673	0.030294397997163	0.873088218883783	0
cg00011777	-0.0235497634958056	0.0695353789095556	1.15779417446331	0.44706119914641	0
cg00011855	-0.0161293361944363	0.860656274026409	0.065170260972336	0.861350567631592	0
cg00011861	0.00289839048270258	0.950196611285078	0.0221865227516015	0.875765453309393	0
cg00011924	-0.00456296814586909	0.936141084632498	0.0286586943601748	0.87369960953037	0
cg00012036	0.0145998385567966	0.191341760082728	0.718190235439245	0.59934184865689	0
cg00012100	-0.149493421315258	0.122544161960793	0.911707373833412	0.527418407784984	0
cg00012126	0.0106109295412323	0.0945126641778537	1.02450999451656	0.489870999585279	0
cg00012168	-0.0643568120392041	0.0965659995975471	1.01517575957222	0.492917107409151	0
cg00012199	0.00119688189854918	0.819475334300522	0.0864641138913941	0.853619609410036	0
cg00012203	2.42212913115646e-05	0.992132137068293	0.00343048250515357	0.879857438886338	0
cg00012362	-0.0364626038675697	0.357385213104152	0.446863420493281	0.70859096466238	0
cg00012386	0.0120857593767126	0.0984880041735943	1.00661666329399	0.495554796821562	0
cg00012397	-0.000140197701737171	0.962039284237313	0.0168071934724257	0.877362141165621	0
cg00012469	-0.00725273728444286	0.535110000930026	0.271556932209942	0.780121921479336	0
cg00012521	-0.00345670910152403	0.964009727920485	0.0159185835651456	0.877690343807371	0
cg00012522	0.00159403477469468	0.519858159481518	0.284115135129458	0.775283640123908	0
cg00012529	0.01012282322365	0.803789949061088	0.0948574287170103	0.850471268993206	0
cg00012576	-0.106902892244581	0.183232722244466	0.736996966141956	0.59211158477104	0
cg00012587	-0.014056481123262	0.759623318389238	0.119401712059908	0.841379812784252	0
cg00012667	-0.012362103377877	0.605183602288191	0.218112847886513	0.802382054477857	0
cg00012692	-0.183867358258131	0.0132505987882133	1.87776449572408	0.271015744550922	0
cg00012698	-0.123765521051021	0.045672287726891	1.34034723401855	0.393458561693037	0
cg00012701	0.00279644776418153	0.427863082806954	0.368695184011253	0.740244101014045	0
cg00012761	-0.00401303236692791	0.908950896170557	0.0414595778321432	0.869515992625899	0
cg00012762	0.00660936025333386	0.0894462680359848	1.04843777477453	0.482224871192846	0
cg00012840	-0.0211597099765948	0.764489934972544	0.116628227994838	0.842412093586518	0
cg00012868	-0.0203445134415851	0.512639948187711	0.290187553825821	0.772773724149638	0
cg00012920	0.00877079336263873	0.464107942898885	0.333380998856046	0.754695227417422	0
cg00012992	-2.46153490254623e-05	0.992271620742187	0.003369429415782	0.879857438886338	0
cg00013006	0.00644017868931691	0.399284480052577	0.398717570242722	0.727402280348094	0
cg00013015	0.0651228790524702	0.0774011908898602	1.11125235723809	0.4620701231043	0
cg00013301	-0.032524581658196	0.00972782672404768	2.01198417382999	0.246416857163063	0
cg00013302	0.0160353616796258	0.278571446343	0.555063400945756	0.665062041161797	0
cg00013369	-0.0117495989673004	0.147460220111963	0.831325122166682	0.557009669868982	0
cg00013374	0.00151617720796577	0.9198996023828	0.036259568861426	0.871222880300295	0
cg00013386	0.0155446663629356	0.105039858296685	0.978645872800233	0.504493918827955	0
cg00013409	0.00241299122286528	0.809796197464077	0.0916242668665012	0.851612762784524	0
cg00013410	-0.00230320296806397	0.60681189642129	0.216945913548663	0.802890757847484	0
cg00013441	-0.0584430808446125	0.0867643235635532	1.06165881473751	0.47776945176862	0
cg00013475	-0.0484285036240816	0.00147737420858966	2.83050948698889	0.138806324888303	0
cg00013530	0.0371824470668624	0.640919131708257	0.193196764347726	0.812107647605314	0
cg00013569	-0.0110550419503948	0.279138854456473	0.554179708113339	0.665394222125551	0
cg00013618	-0.0609985116434946	0.00234105812657393	2.63058780298987	0.160758340471473	0
cg00013660	-0.0569035222689863	0.371148334798247	0.43045248362148	0.715020468203722	0
cg00013677	-0.00423138515382499	0.805095060807743	0.0941528377105842	0.850824125376911	0
cg00013809	-0.00454913999248371	0.793613113010931	0.100391164869453	0.848502569553346	0
cg00013831	0.0155727133205613	0.796982357615864	0.0985512922486581	0.849047272492804	0
cg00013899	-0.113614135006005	0.199001616048182	0.701143396766382	0.606179368801766	0
cg00013993	-0.00115079634602871	0.850065176811431	0.0705477744687915	0.859471295506325	0
cg00014020	0.00634301152810024	0.856488521401218	0.0672784530434979	0.860633224583632	0
cg00014085	0.0117806195620824	0.31187037166077	0.506025882169539	0.684673427488495	0
cg00014104	-0.0359963972873568	0.444117335928745	0.352502273997576	0.747075299016066	0
cg00014112	0.142311849963143	0.12096482393456	0.917340902345623	0.525293963516835	0
cg00014118	0.00873901322314978	0.783331476235564	0.106054422058483	0.846457517148301	0
cg00014168	0.0388399574568151	0.566051237732672	0.247144255636073	0.790546562444043	0
cg00014176	-0.0422606453685686	0.0872451669763276	1.05925862183179	0.478483049539638	0
cg00014194	0.0415732528156433	0.291826977063435	0.534874563545218	0.672819977383535	0
cg00014260	-0.0333977696804072	0.306262313544544	0.513906441086376	0.68152988729898	0
cg00014272	0.00689078380152392	0.370751516660313	0.430917063695783	0.714855184883258	0
cg00014278	0.0275452867637834	0.483288383686373	0.315793643432478	0.761635122843025	0
cg00014285	0.0161933814047357	0.00608267174330786	2.21590561998565	0.213502038806219	0
cg00014289	0.00622157034763177	0.794385379053894	0.099968757783885	0.848670404277973	0
cg00014301	0.00120183976201852	0.955303818365016	0.0198584863686156	0.876443217846168	0
cg00014327	0.00381072444031006	0.640787768045552	0.193285787062742	0.812080157595529	0
cg00014333	0.0448323708600079	0.434657420813419	0.361852901358468	0.743335859870867	0
cg00014380	-0.0392508797703097	0.554252593711206	0.256292265860152	0.786699982049288	0
cg00014434	-0.073229311852512	0.402286388963849	0.395464661184375	0.728692558285437	0
cg00014484	-0.0259519490383565	0.735012016732283	0.133705560564976	0.836135449321328	0
cg00014665	-0.0023617949057086	0.79227944007447	0.101121614019218	0.848224576969439	0
cg00014667	0.0524987259239063	0.409456805253179	0.387791906430154	0.732292764992475	0
cg00014733	-0.147395029383917	0.14123704635882	0.85005137326328	0.550213091225216	0
cg00014806	-0.00684895213865466	0.15797270409476	0.801417947761551	0.567840647229135	0
cg00014830	-0.0171636791049093	0.742948451436517	0.129041318181967	0.837757168884403	0
cg00014837	-0.00351041778346873	0.855686881526535	0.0676851260968455	0.860499836029117	0
cg00014848	0.0763251277334447	0.118937356653422	0.924681717792261	0.523154308131262	0
cg00014893	-0.0359358946689101	0.000533382997166093	3.27296083258059	0.0998504468640553	0
cg00014900	-0.0757726039834083	0.177816867413013	0.750027044957786	0.587511263919521	0
cg00014986	-0.000426893135096233	0.908396279731292	0.0417246530690786	0.869414302040863	0
cg00014991	-0.1647327534105	0.0320092214179689	1.49472488936702	0.353631567864508	0
cg00014996	0.00204760236476153	0.555711045709523	0.255150970781619	0.787199793483927	0
cg00015002	-0.00784073405162336	0.299715727862922	0.523290466447559	0.677653385619003	0
cg00015024	-0.0241251372551439	0.0608805723393952	1.21552127340777	0.43002478839984	0
cg00015058	0.00883532243223763	0.346798251493325	0.459923100840334	0.70309769797305	0
cg00015081	-0.0315722020814076	0.0213763617429977	1.67006620976319	0.3128080069489	0
cg00015121	0.00435418904825056	0.929128031134541	0.031924437369021	0.872622430338706	0
cg00015189	0.0091426507235185	0.660076873676043	0.180405482838208	0.817287604714421	0
cg00015193	-0.0683421248179112	0.00660843532288327	2.17990135610854	0.21888119718394	0
cg00015219	0.000534784912401358	0.84946598536239	0.0708540066303382	0.859358659750783	0
cg00015289	-0.00797367679149105	0.384278674207242	0.415353716319163	0.721064985011699	0
cg00015343	-0.0126078639257914	0.826383027270419	0.0828186111865191	0.854985054506149	0
cg00015530	-0.101508544158954	0.00269432419038936	2.56955014965742	0.169165016255366	0
cg00015603	0.0136840220118674	0.611737225382263	0.213435091046739	0.804265732332602	0
cg00015629	0.03731734155108	0.100531735812998	0.997696818713359	0.498721100934048	0
cg00015639	-0.141604738485016	0.0352772938497076	1.45250473735019	0.364619669415477	0
cg00015699	-0.0162316890398989	0.588187989673008	0.230483847683407	0.797234926252696	0
cg00015770	0.0440934624928245	0.120842553875942	0.917780104960252	0.525143615585772	0
cg00015791	0.0236987201835589	0.0593181503124786	1.22681239981507	0.426782912134533	0
cg00015801	-0.0938009934050077	0.00758569878383338	2.12000440644159	0.228959146796518	0
cg00015930	0.00133638781463309	0.901489796876028	0.0450391842887954	0.8681857955799	0
cg00015991	0.0159325834881753	0.00839783483547298	2.07583267110652	0.235820558985133	0
cg00016012	0.0167515417666045	0.368502411304889	0.433559665978658	0.713980649256566	0
cg00016048	-0.0558005215567084	0.418624567556264	0.378175288082773	0.736354961915517	0
cg00016066	-3.38808228440389e-05	0.990064746725179	0.00433640315396477	0.879857438886338	0
cg00016127	-0.0142124986526254	0.0783767335181965	1.10581284043158	0.463857947855258	0
cg00016156	0.00312415988456904	0.723689378885095	0.140447801182767	0.833394232168622	0
cg00016223	0.00071473123086902	0.760931608642575	0.118654375192481	0.841588654939709	0
cg00016226	-0.0154681025293179	0.855134493914933	0.0679655748957333	0.860400752120526	0
cg00016360	-0.00964686830827804	0.543501556174165	0.264799208087558	0.783066029582727	0
cg00016406	0.0109331053450472	0.125723822815251	0.900582422099829	0.53158645431934	0
cg00016481	-0.0338612178846709	0.417421520045805	0.379425164766916	0.7357952662426	0
cg00016498	0.00303054833660839	0.639274475969702	0.194312635104386	0.811649551995488	0
cg00016576	0.0287694147940976	0.66185184108678	0.179239218717177	0.817799167999229	0
cg00016593	0.0183266013023964	0.245924246315193	0.609198650920553	0.643004910815642	0
cg00016783	0.0802776156070169	0.317623594587319	0.498087243592334	0.687861537303479	0
cg00016841	0.0115062735261751	0.0420901128218771	1.37581991013098	0.383810800175297	0
cg00016892	-0.0579324841395421	0.109052232462217	0.962365439337021	0.510326576380176	0
cg00016968	-0.037368842102154	0.573242231383372	0.241661822145681	0.792832695179193	0
cg00017002	-0.00659148644215861	0.0854585833163868	1.06824431094517	0.475436961935882	0
cg00017033	0.00350417061512916	0.251495937273675	0.599469026249708	0.646802486702834	0
cg00017188	-0.00175470375233963	0.606832257836194	0.216931341155089	0.802890757847484	0
cg00017203	-0.0684691573171205	0.129778074007774	0.886798675346033	0.536509584902235	0
cg00017271	0.0514476625571261	0.0198102813984063	1.70310935541011	0.305586100399871	0
cg00017362	0.0635812283083123	0.278289679005774	0.55550290014802	0.664922694563255	0
cg00017363	0.00239859150383169	0.571878263355469	0.242696410332464	0.792476884675547	0
cg00017441	0.00686743839171554	0.0517065949329466	1.28645406115508	0.408787237831264	0
cg00017461	-0.192299873682928	0.0990784420151321	1.00402083120964	0.496477835235481	0
cg00017475	0.0292326997260855	0.308821720452969	0.510292161894813	0.682887422045858	0
cg00017546	-0.09944444522514	0.0153393000392339	1.81419445759916	0.282906638111218	0
cg00017557	-0.0195354305971043	0.108880320813853	0.963050608162171	0.510016307279584	0
cg00017562	-0.02113078860439	0.263097949067978	0.579882537364436	0.654934050922584	0
cg00017601	-0.027094685820682	0.152485269224354	0.816772109127563	0.562086380961722	0
cg00017630	-0.0512054942879854	0.556742914191896	0.254345301634638	0.78749628299893	0
cg00017826	-0.0702499166648827	0.351342143430601	0.454269753533866	0.705291559723053	0
cg00017842	-0.0148714615034021	0.327530817842608	0.484747830361332	0.693284302613153	0
cg00017851	-0.0594933021936753	0.400651361468106	0.39723337712841	0.727959373127562	0
cg00017853	-0.00232977401029664	0.803792994027842	0.0948557834989336	0.850471268993206	0
cg00017931	0.0127056263540026	0.81007083295125	0.0914770045597595	0.851726287863894	0
cg00017970	0.0523258933000444	0.00722241919509543	2.14131730837203	0.225076857573455	0
cg00018024	-0.000928400510182911	0.850319554515439	0.0704178334831324	0.859516267263819	0
cg00018103	-0.0866803339540658	0.0577303194397244	1.23859603940894	0.423012681742829	0
cg00018128	-0.147000717765723	0.0137551151027808	1.86153577108357	0.27383524143773	0
cg00018216	-0.0764763837615445	0.316127608371113	0.500137574265941	0.687083289209266	0
cg00018229	-0.186480246446975	0.0132841651454433	1.87666573399891	0.271270919749345	0
cg00018446	0.00568345854540358	0.563401006488356	0.249182381503691	0.789723009372577	0
cg00018539	0.00714558716871356	0.625153187600897	0.204013550051092	0.807835080997645	0
cg00018557	0.0051303885624352	0.141577601417114	0.849005449685767	0.550678328616828	0
cg00018572	-0.139186496236396	0.0767163769025703	1.11511191585273	0.460918521663079	0
cg00018606	-0.0191579697703576	0.461001688391201	0.33629748402979	0.753395337310401	0
cg00018635	-0.00726400947074892	0.48188413362118	0.317057372918979	0.761110485631888	0
cg00018667	0.0279321925413883	0.0339967940787833	1.46856203529715	0.360516247835138	0
cg00018682	-0.0373232107756283	0.0629829250423392	1.20077717380032	0.434292537053271	0
cg00018845	0.0259715433315056	0.28957575255519	0.538237806329699	0.67150889447605	0
cg00019082	-0.0322793085083014	0.0663458167151201	1.17818645538907	0.441092713794054	0
cg00019137	0.00486056690609565	0.144163367464945	0.841145081703783	0.553380053001943	0
cg00019141	0.028688683156729	0.264430686700234	0.577688147177099	0.655696457192276	0
cg00019275	-0.0225288281747682	0.175817082480909	0.75493893093019	0.585658189445488	0
cg00019301	0.0270645576651925	0.0322653740764749	1.49126329542879	0.354588873591406	0
cg00019308	-0.0057134209540333	0.860275787826147	0.0653622999999882	0.861293473789962	0
cg00019351	-0.020728655180658	0.510080795130178	0.292361027627412	0.771831882705025	0
cg00019366	0.0244893392085898	0.0102494200262686	1.98930070890262	0.25030272996491	0
cg00019377	-0.0146052939052518	0.140253643721767	0.85308584716484	0.549148311978416	0
cg00019458	-0.00679287343429687	0.696577062294808	0.157030830599583	0.826757394883058	0
cg00019511	-0.00491057802601238	0.582138499718128	0.234973677708368	0.795376658419225	0
cg00019553	-0.118619628758024	0.0636810426882927	1.1959898342455	0.435624774355633	0
cg00019576	-0.00309766332304238	0.360304253411429	0.443330610977044	0.710007887067811	0
cg00019607	-0.0159515378629435	0.746584248964338	0.126921176826043	0.838616859618479	0
cg00019678	0.0257809546339171	0.37061334249249	0.431078949651346	0.714823973743895	0
cg00019746	-0.089834648698821	0.0760085880691645	1.11913733482011	0.45946672570116	0
cg00019759	0.00608593303624475	0.87222545096617	0.0593712450497716	0.863306782273967	0
cg00019809	0.000651407914152696	0.776518389220518	0.10984825501278	0.845086227172005	0
cg00019826	0.0130644538871954	0.329605326167989	0.482005779054175	0.694322289003334	0
cg00019841	-0.0137626887776523	0.458724702702024	0.338447872123719	0.752458606251818	0
cg00019877	-0.108783978728436	0.247129740011103	0.607074987720055	0.64383007612127	0
cg00020052	0.0154069337492415	0.226245409252516	0.645420224306306	0.628302994666164	0
cg00020063	0.00466865242666867	0.923375524072227	0.0346216414821398	0.871807173047246	0
cg00020133	0.0132475005545182	0.658604373654625	0.181375389555234	0.816856956350424	0
cg00020175	-0.00925446158524991	0.246399973695477	0.608359342870882	0.643326240627643	0
cg00020229	0.00724446350781204	0.861571679244494	0.0647085851859185	0.861495344705602	0
cg00020297	-0.00181521782762618	0.519279927857769	0.284598464212349	0.775115502755693	0
cg00020340	0.0387584244508632	0.702666302821793	0.153250873059412	0.828372883324	0
cg00020348	-0.0816968510651978	0.015954982152808	1.79710367727062	0.286524369239945	0
cg00020419	0.00152243009688475	0.93235967989973	0.0304165159061593	0.873076595551996	0
cg00020450	-0.155353345855262	0.159531777469154	0.797152795961608	0.569367509749882	0
cg00020622	0.00148205616671402	0.577601331875967	0.238371814008854	0.794130034876908	0
cg00020649	0.00925637000641109	0.729846085735169	0.136768716816049	0.834882099691905	0
cg00020720	-0.00682709257198516	0.351755161323718	0.453759521418548	0.705476047241675	0
cg00020794	0.0280357957290112	0.632741265400229	0.198773841293635	0.809964502393926	0
cg00020799	-0.0522502228067984	0.336806931171998	0.472618979705706	0.697944358828112	0
cg00020807	0.0251261912098685	0.0139492159954718	1.85545020087846	0.275251940686345	0
cg00020864	0.0112374897867305	0.794220203432024	0.100059069516605	0.848622254203691	0
cg00020967	0.0280494129210836	0.376487389959225	0.424249565446915	0.717558343602554	0
cg00021028	0.0186036511441384	0.0780363271622638	1.10770317918908	0.463272114796838	0
cg00021030	-0.0165649748978184	0.73831695341411	0.131757159087133	0.836755605159379	0
cg00021108	-0.000938163897762095	0.797847673921425	0.0980800167822423	0.849215550337435	0
cg00021123	-0.00925936107067869	0.804840730230513	0.0942900535769611	0.850765913574236	0
cg00021152	-0.00130516321194324	0.93538734595217	0.0290085095828691	0.87360721824904	0
cg00021166	0.0174370917495037	0.0200136698319634	1.69867326910298	0.306390510616121	0
cg00021237	0.00553787021604591	0.85962936488403	0.0656887574555214	0.861173535887787	0
cg00021242	0.00206775812668047	0.963389249968535	0.0161982040931991	0.877625436380585	0
cg00021264	-0.0407397311553671	0.13218419745909	0.878820461389955	0.539371634378823	0
cg00021325	0.0189551843428238	0.231073528774916	0.636249803397795	0.631903491953772	0
cg00021413	-0.0279960078878504	0.467665549250976	0.330064621370664	0.756033388782876	0
cg00021513	0.0304411335336399	0.565453948492883	0.247602758961011	0.79037177493624	0
cg00021527	0.00716857222200316	0.360834623296762	0.442691797113204	0.710212093234351	0
cg00021539	-3.26127713648993e-05	0.992134156446844	0.00342959854621661	0.879857438886338	0
cg00021540	-0.0001378331821071	0.985772410208873	0.00622334104203623	0.879857438886338	0
cg00021550	0.00775570940185174	0.505103859176214	0.296619313308019	0.769950784595924	0
cg00021558	0.00118735707206667	0.918607402667893	0.0368700591087516	0.871087107413705	0
cg00021576	0.0249369062724128	0.123711597018691	0.90758958666717	0.528898985346209	0
cg00021581	-0.0174673648568237	0.672759878197679	0.172139916729949	0.820814945874966	0
cg00021762	-0.14950035774837	0.0989666743834718	1.00451102326004	0.496259616813795	0
cg00021764	0.0128865344938356	0.610624363891983	0.214225871356141	0.804018712306474	0
cg00021855	0.118933259135705	0.0268019895421006	1.57183296660235	0.335364486590557	0
cg00021892	-0.170578461254283	0.0102280318070351	1.99020793007879	0.250219050083832	0
cg00021895	0.0171415418850473	0.617459618272776	0.209391439905976	0.805647808733196	0
cg00021933	-0.104270099897697	0.118341182578344	0.926864095151256	0.522473515841085	0
cg00021944	0.00632263990535491	0.382329608131975	0.417562068315192	0.720103542955118	0
cg00021945	0.00162863280467392	0.531449680973907	0.274537849315466	0.778922392730407	0
cg00022021	-0.033338337314988	0.317597609425908	0.498122775190294	0.68784413471649	0
cg00022024	0.0149468633911319	0.738247285723925	0.13179814110828	0.836744058139353	0
cg00022054	0.0224904655687264	0.47002956423231	0.327874824661837	0.756924097281308	0
cg00022059	0.00697438819020246	0.518249846819151	0.285460817599962	0.77473191235067	0
cg00022076	0.0734204746262466	0.237594280332527	0.624164018446404	0.636625991034885	0
cg00022101	-0.119915960528408	0.046647927721623	1.33116764450171	0.395680152226705	0
cg00022138	0.00317648488958373	0.595514340989442	0.225107775511874	0.799564341990714	0
cg00022145	-0.140386195378813	0.00395429487086272	2.40293094857477	0.188093809555057	0
cg00022218	0	1	0	0.879857438886338	0
cg00022235	-0.0748591551332981	0.294216444369759	0.531333057307133	0.67431952188222	0
cg00022259	0.00440666748012489	0.820044671869884	0.086162488813661	0.853743394560919	0
cg00022308	0.025033698762738	0.0228625695894536	1.64087495960105	0.319254228140321	0
cg00022318	0.0577446317339711	0.240316034279616	0.61921725138985	0.638854542092353	0
cg00022401	-0.0265334258404262	0.398330865143513	0.399756040459456	0.727103780722627	0
cg00022510	-0.0365009682403078	0.0302619314352122	1.51910335705024	0.347986441713959	0
cg00022594	0.000812268470840074	0.991973519632135	0.00349992102237268	0.879857438886338	0
cg00022688	0.0521945027498119	0.330609931513241	0.480684104374333	0.694820985619987	0
cg00022826	-0.0657547100463999	0.456663936468646	0.34040328401613	0.751723583887868	0
cg00022866	0.103938278835722	0.0810123052766818	1.09144900941923	0.46809708208312	0
cg00022871	0.0170324371333937	0.461307898364131	0.336009109478895	0.753557842327107	0
cg00022911	0.0196025931788206	0.47011382380279	0.327796978097003	0.756933985024392	0
cg00023001	-0.0648184196775303	0.132048429495791	0.879266759662418	0.539156282581652	0
cg00023056	0.016209973475774	0.293013787950458	0.533111943161545	0.673556138903714	0
cg00023132	0.0105563108264377	0.19562556104394	0.708574399573691	0.60330791891152	0
cg00023154	-0.0073747101503444	0.594432965849249	0.225897113632706	0.799236076759337	0
cg00023185	0.0292384756871242	0.0356388335554212	1.44807651868494	0.365697123731483	0
cg00023196	0.074003271570281	0.418407649398889	0.378400384223574	0.736258343911068	0
cg00023197	0.0142575968962546	0.243091040591359	0.614231047299967	0.641058226402135	0
cg00023231	-0.0450637054013818	0.0888943365738703	1.05112590689329	0.481222592856507	0
cg00023233	0.0194493681269523	0.125419147348988	0.901636156063367	0.531069873013765	0
cg00023288	0.014881702756594	0.244107730991362	0.612418466081704	0.641732312183253	0
cg00023345	-0.0258137838663719	0.609893504334252	0.214745992067472	0.803776962254611	0
cg00023351	0.0112426348435183	0.618793578203891	0.208454202026784	0.805948563906167	0
cg00023363	-0.0606298027116665	0.0689113862515864	1.16170901353969	0.446101376544397	0
cg00023411	0.050629838295637	0.384389608483462	0.415228361480318	0.721130213945603	0
cg00023464	-0.12992390011966	0.12817618639583	0.892192654049234	0.53466131625361	0
cg00023648	-0.00173333363014635	0.980870109904251	0.00838849953820625	0.879654743792444	0
cg00023673	-0.0184276253804401	0.177069289268502	0.751856755906368	0.586916939235661	0
cg00023695	0.000159980174143466	0.945554063933645	0.0243136344585069	0.875082692438752	0
cg00023726	0.0223823649491329	0.0800840727845589	1.09645384832991	0.466416521855905	0
cg00023728	-0.0586517271751778	0.424697451442148	0.371920345149968	0.738979303410005	0
cg00023808	-0.0409624056709326	0.188546133970783	0.724582368123751	0.596710223763492	0
cg00023826	-0.0117386105820788	0.781152983102222	0.107263904393086	0.84596409771691	0
cg00023916	-0.0285953776711452	0.244913493759848	0.610987286316688	0.642250504321529	0
cg00023919	-0.053960863491901	0.197589818511707	0.704235437674021	0.604964778856418	0
cg00024086	-0.00436294950865109	0.632045883497464	0.19925139287831	0.809772616408676	0
cg00024102	0.000448885470219796	0.986055158909474	0.00609879039348965	0.879857438886338	0
cg00024269	-0.162977491640715	0.164684110602574	0.783348301319104	0.575148437172178	0
cg00024280	0.00349800974799099	0.737501790147907	0.132236921179746	0.836631527267584	0
cg00024304	-0.00148407431976981	0.980717882262997	0.0084559057672271	0.8796293137088	0
cg00024361	-0.0232665958335532	0.0227096867930603	1.64378885543168	0.318874348268421	0
cg00024367	-0.00993560580745655	0.860537679181354	0.0652301090641508	0.861328908330814	0
cg00024377	-0.0119481563649561	0.642977161283519	0.191804453055089	0.812639405310209	0
cg00024396	-0.0015219774610556	0.749369019486797	0.12530426553105	0.83926278885051	0
cg00024404	0.0140404861246293	0.342889599218052	0.464845688027993	0.701111605917076	0
cg00024416	-0.0158718625495839	0.542707976696841	0.265433795133325	0.78269728976398	0
cg00024443	0.0275796950685099	0.303880479943617	0.517297196349957	0.680132254773081	0
cg00024456	-0.162189418426296	0.188591892852079	0.724476980555651	0.596752422864879	0
cg00024472	-0.00122743586518741	0.77155939359369	0.112630636914936	0.843980340897468	0
cg00024674	-0.138519507871343	0.0384937483564705	1.41460979710831	0.37342021136413	0
cg00024701	0.00273166211612841	0.80120327750692	0.0962572827930167	0.849902404386268	0
cg00024705	-0.0077110106614631	0.701379260206304	0.154047080358035	0.828070983751531	0
cg00024722	-0.00670747621246708	0.098688270958077	1.00573445990254	0.495897939592366	0
cg00024740	-0.0628622853736094	0.137020584721154	0.863214183505961	0.545221376218994	0
cg00024790	0.0130787629863473	0.101837012058337	0.992094351554057	0.500292230403344	0
cg00024792	0.0189334335458304	0.63615018254527	0.196440343862441	0.810894398535599	0
cg00024812	0.000952554582796248	0.822129747844521	0.0850596370509207	0.85413656564172	0
cg00024989	0.036942265163857	0.317803792394459	0.497840924604537	0.687977646522669	0
cg00025138	0.00021461873762781	0.956884140961586	0.0191406431919272	0.87669373540089	0
cg00025197	-0.0236826551932092	0.710751690429832	0.148282098723732	0.830311791540757	0
cg00025211	-0.0402396559688901	0.652332887110334	0.185530726137163	0.815241146976701	0
cg00025216	-0.0432676279943449	0.0127003423356575	1.8961845725493	0.267867336731956	0
cg00025278	0.0330660252108447	0.565612895231038	0.247480697754576	0.790439179435009	0
cg00025357	-0.0270345380581102	0.545736626657747	0.263016897927402	0.783954845736483	0
cg00025405	-0.02039636203302	0.421101501523425	0.375613210011282	0.737420608589789	0
cg00025436	-0.00193949147940493	0.710106221172245	0.14867668252244	0.830178844443079	0
cg00025496	-0.00772378452169142	0.854969043060326	0.0680496100337852	0.860366080726104	0
cg00025526	-0.021161501961863	0.709110086435406	0.149286337144029	0.82998988938891	0
cg00025590	-0.00119117582311109	0.944598624614655	0.0247526911144962	0.874968047576114	0
cg00025591	-0.137218334368861	0.00820186560151086	2.0860873514836	0.233988623158759	0
cg00025626	-0.000909193434952283	0.928278887386974	0.032321526952273	0.872468089164603	0
cg00025643	0.0630161120616232	0.192761091554436	0.714980623070528	0.600714403341612	0
cg00025647	-0.0348742367984856	0.522240673862971	0.282129306878556	0.776128050165926	0
cg00025663	-0.0377524334224443	0.418929064139939	0.377859508443428	0.736497440596722	0
cg00025715	-0.00635809840244149	0.803585364520243	0.0949679815379985	0.85041410811068	0
cg00025795	0.0568176674312492	0.074796362274551	1.12611952355942	0.45713229575207	0
cg00025823	-0.0177476508784996	0.474336820578492	0.323913161763075	0.758445181487593	0
cg00025877	0.00171280127984022	0.506408520652334	0.295498995642441	0.770405130761139	0
cg00025981	0.00480950499613112	0.837888989974238	0.0768135162565605	0.857377997654859	0
cg00025991	-0.0787671194147909	0.329770432213321	0.481788286539463	0.694415267039493	0
cg00026030	0.0259857324484347	0.0526705652119917	1.27843202116916	0.410864265005251	0
cg00026104	0.0215752629360285	0.21145500278585	0.674782035480017	0.616380958555165	0
cg00026119	0.007681598563448	0.131458565969536	0.881211109579722	0.538487333495541	0
cg00026141	-0.0182802175767082	0.514329427288562	0.288758626868047	0.773290140066631	0
cg00026183	-0.0805595174229496	0.140801977699064	0.851391245067783	0.549750381423744	0
cg00026222	0.0191445914348178	0.36318878213162	0.439867574064979	0.711528421859392	0
cg00026230	0.00351877358178966	0.393150671174048	0.405440978583661	0.724897145811785	0
cg00026290	-0.156168235452598	0.256145391716736	0.591513453061095	0.650167730675781	0
cg00026302	-0.0502360498593502	0.0101822838245433	1.99215480145356	0.249775585887111	0
cg00026327	-0.00548099844387666	0.818357155070131	0.0870571161039392	0.853395119115124	0
cg00026362	0.0275702684359703	0.641243344442318	0.192977129462155	0.812184263419073	0
cg00026374	0.00456282340829204	0.51947310582125	0.284436931833021	0.775164683490377	0
cg00026401	-0.0317328978645105	0.375333729170997	0.425582406184737	0.717068268543563	0
cg00026455	-0.028713860290569	0.696333391549612	0.157182778430583	0.826757394883058	0
cg00026472	0.0117133771403756	0.759814314781182	0.119292528665065	0.841383124854836	0
cg00026474	-0.0924041933134604	0.256780711278184	0.590437602488188	0.650626223039205	0
cg00026553	-0.0693820659149347	0.175976035686563	0.754546470127353	0.585813985892377	0
cg00026554	0.0266021054075498	0.663039761500978	0.178460426824967	0.81817516277842	0
cg00026570	0.000589792903105954	0.975341528124243	0.0108432839855432	0.878994772559937	0
cg00026703	-0.0426310726610576	0.154392027265191	0.811375130192854	0.564053396519836	0
cg00026731	0.0153642385182138	0.590259412435295	0.22895707881744	0.797907423557308	0
cg00026776	-0.0228975023373913	0.269956192338444	0.568706706097639	0.659384411235054	0
cg00026803	0.0368457621298162	0.357350170347873	0.446906006535744	0.70859096466238	0
cg00026853	0.00228467105740918	0.45479535619155	0.342183978440506	0.751119991949107	0
cg00026891	-0.0433438377948578	0.212241220955386	0.673170264662263	0.617135752785261	0
cg00026919	0.0445456595600509	0.00874894390817472	2.05804436783863	0.238535710759784	0
cg00026920	-0.0117267304318429	0.406125059943855	0.391340211545308	0.730647689351914	0
cg00026974	0.0327390207563271	0.161611417253349	0.791527961166781	0.571898553061268	0
cg00027029	-0.0197609550931344	0.106884130039024	0.971086773258274	0.507123271431264	0
cg00027038	0.00129805243163406	0.974637269244095	0.0111569856105977	0.878918469531974	0
cg00027083	0.000196513818262258	0.937432982032213	0.0280597706124725	0.873910768604563	0
cg00027114	-0.270977544217749	0.0126961291410583	1.89632866872298	0.267867336731956	0
cg00027162	0.00806330512564138	0.231002828622891	0.636382702152047	0.631859170245036	0
cg00027232	-0.150798134713951	0.0021090434926375	2.67591446415918	0.155556419744388	0
cg00027400	0.00613915451446514	0.44580797913531	0.350852162721138	0.747861978774715	0
cg00027466	-0.00196660710028157	0.80639797335999	0.0934505723664061	0.851013032692905	0
cg00027499	0.00181106552101837	0.518858041014895	0.284951448388688	0.774907789741845	0
cg00027586	-0.027384714235815	0.0663604524527566	1.17809066157074	0.441092713794054	0
cg00027669	-0.0871114975177093	0.29851944715685	0.525027371342651	0.677049869052791	0
cg00027674	-0.0910697200130804	0.029990003261564	1.52302348700876	0.347137723201406	0
cg00027712	0.00687981657864563	0.778143235293158	0.108940453689198	0.845393301632489	0
cg00027729	0.0467615667636191	0.0122787297279951	1.91084655995848	0.265210175550339	0
cg00027745	0.00323150741692512	0.359436780600396	0.444377484281892	0.709577893065334	0
cg00027808	0.0036521585332765	0.294084927611992	0.531527233305517	0.674213303998762	0
cg00027940	0.0423303032620509	0.520022699891903	0.283977698244775	0.775358640642776	0
cg00027948	-0.0657548438496779	0.00424673081256693	2.3719452667517	0.192111651143289	0
cg00027990	0.029050686064782	0.258308479125723	0.587861337624309	0.651728154864114	0
cg00027995	-0.0292967953468681	0.080189732916903	1.09588123299977	0.466522180061288	0
cg00028013	0.136527256497296	0.0589550493631052	1.22947899266182	0.425880465266485	0
cg00028034	-0.00458649246509463	0.942912647939763	0.0255285387313054	0.874681744321015	0
cg00028135	-0.0297786656267957	0.616476625762442	0.210083385402127	0.805399332692302	0
cg00028184	-0.0157200631815388	0.484226214927245	0.314951702523238	0.762099234668306	0
cg00028318	-0.0679419478062904	0.352175365158991	0.453241026420123	0.705702304888017	0
cg00028336	0.133357152354585	0.0911069938402679	1.04044828307475	0.484509450342239	0
cg00028338	-0.0120902460528249	0.859809348846296	0.0655978370391039	0.8612184595588	0
cg00028429	-0.0719439105712752	0.0892245604192637	1.04951558299638	0.481825583332826	0
cg00028455	0.0113650194534003	0.148870059117756	0.827192639168292	0.55840754819267	0
cg00028480	0.00083120282598119	0.924155279454534	0.0342550511343834	0.871920803114517	0
cg00028487	0.0177231530421593	0.0349086121650269	1.4570674167559	0.363538696406567	0
cg00028507	-0.0175500034098142	0.565684059889131	0.247426058840863	0.790464933485678	0
cg00028515	-0.00802385333100975	0.321592552683385	0.492694017031671	0.690130377610613	0
cg00028595	-0.0412153550602345	0.492535980260126	0.30756203834877	0.765207734371702	0
cg00028677	-0.0283706105655525	0.148131754902055	0.82935183209021	0.557727485127014	0
cg00028678	-0.150051918171119	0.00497195521281591	2.303472792121	0.200935111479381	0
cg00028749	0.00136663996457447	0.821948835645126	0.0851552154144032	0.854109473347816	0
cg00028757	0.00520411688484354	0.601614624897085	0.220681614845103	0.801461525306984	0
cg00028829	0.0249224162719114	0.0371813029404167	1.42967539536244	0.36979936171696	0
cg00028844	0.00887860477607837	0.703211551496595	0.152914003818778	0.828482022612576	0
cg00028870	0.00669794793750962	0.219774235347253	0.658023222296392	0.622977157310179	0
cg00028881	0.000647009677285527	0.799504249921113	0.0971792233344043	0.8495507031069	0
cg00028899	-0.0504409432428829	0.48774427345803	0.311807820898443	0.763490399212908	0
cg00028918	0.000232815216872706	0.976047241485756	0.0105291616160338	0.879030101909677	0
cg00028929	-0.0174089942968384	0.437597806321131	0.358924863788465	0.744486082642788	0
cg00028935	-0.0256168974844643	0.640238849893431	0.193657976267455	0.811948944642288	0
cg00029161	0.0107982952040059	0.354343430089111	0.45057561511778	0.707019996737088	0
cg00029229	-0.0247961692274243	0.790125373767899	0.102303991221627	0.847797265513272	0
cg00029233	0.0116356395767224	0.355469600510237	0.449197533879833	0.707505868160727	0
cg00029256	-0.0514964197142854	0.248797844286554	0.604153386917352	0.644944870490871	0
cg00029284	-0.103909873501359	0.00172026280966864	2.76440519956342	0.146071540422533	0
cg00029353	0.00872434204607906	0.230587861021518	0.637163559270868	0.631471330408418	0
cg00029397	-0.000733961799027829	0.826826732497502	0.0825854904525019	0.855057265483976	0
cg00029451	-0.0569035349658608	0.0299049884172254	1.52425636146241	0.346918734072763	0
cg00029465	-0.122876654623437	0.0548600620745919	1.26074370532359	0.4161130798074	0
cg00029521	-0.000170979502803559	0.992128946417846	0.00343187917809555	0.879857438886338	0
cg00029587	-0.0478006080485102	0.344056830679392	0.46336981553327	0.70175329063107	0
cg00029640	-0.0321221091204792	0.23088845341547	0.636597785330261	0.631755800158186	0
cg00029647	-0.0247768750852058	0.413581015469276	0.38343940479362	0.734246395568436	0
cg00029648	-0.0873133126186165	0.144121839069842	0.841270204689988	0.553350092030714	0
cg00029678	-0.0146616908174753	0.127635168033112	0.894029645533665	0.534163520427753	0
cg00029694	-0.119054393195497	0.000101015563405369	3.99561170958014	0.0499978448645154	1
cg00029751	0.00650979111678289	0.582207711716573	0.234922046348646	0.795383996547171	0
cg00029822	0.00132429042050001	0.645209341644112	0.190299353317918	0.813165247122764	0
cg00029825	-0.0212993493422816	0.584054759975769	0.233546432270489	0.795877772116225	0
cg00029831	0.00304282100452261	0.566736839264184	0.246618556250066	0.790753406326948	0
cg00029973	-0.0231807606099905	0.0623556465502148	1.20512421332312	0.432837687725153	0
cg00029979	0.00351726144339819	0.947639114311916	0.0233570218420041	0.875470282056494	0
cg00030047	0.0148466220756707	0.677993901794054	0.168774212370551	0.822047677608019	0
cg00030074	-0.0148992794873456	0.497805635670359	0.302940191040635	0.767309003140695	0
cg00030291	-0.00257824647316586	0.735966654002142	0.133141862715411	0.836336548859614	0
cg00030296	0.0149348678668757	0.794620613788846	0.0998401728086887	0.848690863999204	0
cg00030420	-0.0145663248478446	0.534385966548845	0.272144955342435	0.779820752938854	0
cg00030422	-0.0836099825592241	0.0897154690897556	1.04713266775743	0.482620191541465	0
cg00030423	0.000804200167776724	0.784826296429404	0.105226453891543	0.84667204265459	0
cg00030427	-0.0407739372386884	0.40235856536221	0.395386749028343	0.728730843897941	0
cg00030466	0.000686709048234094	0.962800910750838	0.0164635075807671	0.87753960307489	0
cg00030508	0.0188722354442524	0.450132241268871	0.346659879077327	0.74950763872197	0
cg00030588	0.00616536258375986	0.806112930712604	0.0936041123515851	0.850998846865576	0
cg00030591	-0.052378070115605	0.213568789804722	0.670462213281765	0.618412137215351	0
cg00030604	-0.055367366726299	0.450016553682307	0.346771510578759	0.749440502596668	0
cg00030627	-0.0188606564567889	0.395805985103069	0.402517642980598	0.72595337487906	0
cg00030774	-0.0670475360550194	0.160786668654266	0.793749962863095	0.570997972767892	0
cg00030795	0.00206471630611029	0.421544716020616	0.375156350123532	0.737633319737859	0
cg00031059	-0.0573476187031564	0.247764431285987	0.605961040191461	0.644345315132823	0
cg00031063	0.0917398954504336	0.14371037210699	0.842511886101873	0.552993273881575	0
cg00031105	-0.0878401534637042	0.0643610727957149	1.19137672552117	0.437290098838321	0
cg00031165	0.000612017917986658	0.827111307065172	0.0824360420902386	0.855126396725706	0
cg00031187	0.0264441936089838	0.355068197282297	0.449688224807183	0.707313694471839	0
cg00031256	-0.098514955249698	0.197362585531998	0.70473517404262	0.604842351648154	0
cg00031340	0.000434895486626754	0.863333366782223	0.0638214738121545	0.861805448827221	0
cg00031346	0.0201010884701567	0.0230646358595228	1.63705339756767	0.320350576204058	0
cg00031402	0.00152619815516664	0.893182840520921	0.0490596290160282	0.8667321948019	0
cg00031443	0.000245118112894848	0.941560582457527	0.0261517311114281	0.874486239729463	0
cg00031456	0.00205781934289539	0.465797720079185	0.331802641519355	0.755326240923578	0
cg00031491	0.0051879374516702	0.830127305604872	0.0808553005370683	0.855855678906652	0
cg00031568	0.0433835015425903	0.464273479465567	0.333226123679759	0.75474442701701	0
cg00031663	0.000887846692537705	0.728527704326185	0.137553928304133	0.83448872917243	0
cg00031708	-0.181011646637471	0.00874627796542626	2.05817672446058	0.238535710759784	0
cg00031779	-0.0051179890940413	0.912142433878542	0.039937339941807	0.86996134018215	0
cg00031823	0.0588354418601226	0.250824451967586	0.60063012798105	0.646320900719027	0
cg00031896	0.0271698806105068	0.0402073179706171	1.39569489554691	0.378376539351649	0
cg00031999	0.000624053662459578	0.971467651914432	0.0125716560306997	0.878599241178362	0
cg00032173	0.00265146339536073	0.81860284732041	0.0869267490953525	0.85344431913424	0
cg00032227	0.00621731636498853	0.378029197607586	0.422474655532737	0.718284729590908	0
cg00032336	-0.001960741106354	0.542501582440087	0.265598990670225	0.782605136342657	0
cg00032366	0.0348431853603098	0.507114402606755	0.294894054836047	0.770799568454711	0
cg00032391	-0.0642957276253256	0.021256496115374	1.67250832227604	0.312336800008143	0
cg00032544	0.000883311873426271	0.975332437998825	0.0108473316033179	0.87899054542368	0
cg00032609	0.0412868681282028	0.325752316930842	0.487112486661576	0.692272627670053	0
cg00032610	-0.00822978743105344	0.349207022347505	0.456917031472463	0.704339127054211	0
cg00032661	-0.10779082140949	0.0243482787729368	1.61353173448371	0.32573990456912	0
cg00032664	-0.0367609096975765	0.63293756564447	0.198639127634115	0.81002301566607	0
cg00032703	-0.0267015577513544	0.724323922042535	0.140067171240668	0.833518581205477	0
cg00032756	0.00148216359174114	0.921376231272709	0.0355629954263494	0.871460851205507	0
cg00032789	0.00827795814228474	0.274212099507751	0.561913386039881	0.661966382295003	0
cg00032805	0.013023062182946	0.28026726597923	0.552427623020144	0.66596996092656	0
cg00032879	-0.0105184723099896	0.855033132774882	0.0680170559121766	0.860368199120245	0
cg00032912	-0.249886304576676	0.00203780078765572	2.69083827423076	0.153372513960814	0
cg00032923	-0.00295373798660623	0.964863170601585	0.015534270558837	0.877761945736075	0
cg00032956	-0.00616100725909851	0.843755108029594	0.073783584967021	0.858401095808639	0
cg00032959	-0.0266451447995094	0.0294326616466727	1.53117046212076	0.345164462142149	0
cg00033066	-0.00249996394388461	0.668472463270639	0.174916478149081	0.819769131191441	0
cg00033127	0.0130366752907741	0.0731261063246778	1.13592755041994	0.453945868044058	0
cg00033155	-0.0582455986939485	0.128121531339741	0.892377879183794	0.534628853169066	0
cg00033220	-0.00208503503190746	0.495640099671671	0.304833564358863	0.766393148793113	0
cg00033304	-0.0703762785653767	0.0337246342852083	1.47205275118244	0.35960079206428	0
cg00033334	-0.108009787244795	0.262491818724994	0.580884228021682	0.654416652726111	0
cg00033440	-0.0533507498599493	0.118659735522458	0.925696623984957	0.522910631263977	0
cg00033457	0.000494730220515069	0.866439883463637	0.062261564728175	0.862397001997377	0
cg00033551	-0.0136081804860146	0.861295524956758	0.0648478092468932	0.861451376395894	0
cg00033580	0.00812514637737701	0.849924687872806	0.070619555568455	0.859465474068452	0
cg00033643	0.000754785146968358	0.757630143784438	0.1205427544129	0.841060927839488	0
cg00033666	-0.166120914244229	0.00760303572021954	2.11901296912685	0.229166536324859	0
cg00033668	0.00211593308579575	0.390863480253454	0.407974905329649	0.723944165453168	0
cg00033748	-0.0257930966483792	0.0687475528465242	1.16274275646739	0.445877287629532	0
cg00033750	-0.025029234611689	0.755527098960143	0.121749953935424	0.840665952537056	0
cg00033773	-0.146846980930831	0.0606033371186257	1.21750346077924	0.429521320719437	0
cg00033806	-0.0212708677394551	0.457885575572445	0.33924303751175	0.752160563883114	0
cg00033818	-0.171878777970328	0.0496828487357792	1.30379351036047	0.403685489014172	0
cg00033834	0.00202685085467891	0.969118461430284	0.0136231331649118	0.878263443629471	0
cg00033877	-0.0219577724564368	0.54950776825128	0.260026163686682	0.785164941502452	0
cg00033950	-0.0095813084107704	0.789083943159865	0.102876793860355	0.847593792605732	0
cg00033992	-0.0274629557661382	0.0223354631016856	1.65100503847213	0.317395383351951	0
cg00034003	-0.0509411907212302	0.0511771129253935	1.29092421778327	0.407609560525277	0
cg00034019	0.00560374729295517	0.0895246280739529	1.04805747456923	0.482398330243516	0
cg00034039	0.00843391290629334	0.484908867479489	0.314339873912527	0.762395424963755	0
cg00034076	0.00210278560941747	0.928632632721706	0.0321560590265611	0.872508598963544	0
cg00034101	-0.0293433616611511	0.50975051826632	0.292642323999869	0.771683036678136	0
cg00034130	0.0343820123773102	0.101181685549426	0.994898090111109	0.499466803182153	0
cg00034241	0.0168375100194391	0.762847106142553	0.117562496923727	0.842039790414056	0
cg00034257	0.0113300319946795	0.0594971635293051	1.22550373835438	0.427083667599366	0
cg00034300	-0.141639655016916	0.230170122921582	0.637951050351712	0.631140695159208	0
cg00034316	-0.00790696739114384	0.385601954780229	0.413860773140278	0.721565380192226	0
cg00034336	-0.0927146931266519	0.0369313165108946	1.43260521053949	0.369084291789537	0
cg00034360	-0.0043552577068103	0.828932341938471	0.0814809154351279	0.855572800075929	0
cg00034376	0.00675379194646027	0.515188520496987	0.28803382255111	0.77358745157046	0
cg00034416	0.00082446401695859	0.700533622368043	0.154571015755095	0.827806851585923	0
cg00034425	-0.0199019145384885	0.00375282302714638	2.42564191524212	0.1857336820497	0
cg00034433	0.00753306984510993	0.252210419387904	0.598236975696325	0.647366307324251	0
cg00034555	-0.00285811834119793	0.723201713573674	0.140740553502398	0.833293876261747	0
cg00034559	-0.163367113749937	0.098665716057499	1.00583372791381	0.495837903628249	0
cg00034611	-0.00265752130836742	0.939334842971973	0.0271795679755611	0.874177815538097	0
cg00034635	-0.0687414815312223	0.38569599061921	0.413754875681542	0.721591883368371	0
cg00034650	0.0338998482689368	0.00226460110258316	2.64500828557329	0.158951668936737	0
cg00034668	0.00428822665083922	0.811451420457664	0.0907374751707054	0.851997714623563	0
cg00034755	0.0122653740658437	0.599885736919724	0.221931463868009	0.800981508656181	0
cg00034769	0.0332885071158787	0.0929852410750357	1.03158597863241	0.487491599009782	0
cg00034781	-0.00315669749024385	0.845653694103895	0.0728074496449248	0.858819865129267	0
cg00034798	-0.155188956861417	0.0368239468653884	1.43386966477293	0.368848431499477	0
cg00034823	-0.0513453374126226	0.409617204434159	0.387621810738512	0.732362477467662	0
cg00035074	0.0158936097708047	0.570667655930107	0.243616741519975	0.792132568064443	0
cg00035083	-0.114652052634209	0.17740545349243	0.75103303396728	0.587276281369971	0
cg00035197	-0.0754498880906428	0.0203063745321542	1.69236760792102	0.307709530770654	0
cg00035237	0.00406517552398713	0.16270725071123	0.788593093198894	0.57309052124624	0
cg00035249	0.00309244997809503	0.475413268629129	0.322928701421474	0.758856541587897	0
cg00035316	0.0236356976394521	0.401804007935843	0.395985735542625	0.728443540458402	0
cg00035389	-0.00106494278622107	0.943952721185335	0.0250497572300215	0.874838664865938	0
cg00035505	-0.0266668157108773	0.32564576280418	0.487254568350441	0.692201753496992	0
cg00035623	0.0144570932856186	0.402549853134691	0.395180327468576	0.728822102126901	0
cg00035636	0.0266820512455422	0.553211512106521	0.257108790977195	0.786255248499889	0
cg00035673	-0.126063315753381	0.0928185983532491	1.03236499411614	0.487287201033057	0
cg00035812	0.0183614700859954	0.0987845202285529	1.00531110506856	0.495966918522971	0
cg00035869	-0.00261478554340113	0.945280637817387	0.0244392376687893	0.875058838117514	0
cg00035889	-0.0272186492600341	0.157445048559431	0.802870992805333	0.567302428832604	0
cg00035923	-0.0537477666858566	0.267539514491897	0.57261206538696	0.657867173155166	0
cg00035945	0.0271911760421851	0.0378022715862151	1.42248210207503	0.371614897011679	0
cg00035969	-0.0993456653598834	0.00803700537384303	2.09490574128646	0.232625957535696	0
cg00036011	-0.00939922959964302	0.515628817231017	0.287662818986037	0.773751494027825	0
cg00036115	0.00842186364477389	0.190507397405064	0.720088155999777	0.598573629463728	0
cg00036119	0.0266954155208361	0.651752871945503	0.185917046439133	0.815053673557565	0
cg00036137	0.00729498086872082	0.713753147531758	0.146451963575994	0.831101273452356	0
cg00036258	-0.0142719340276633	0.759232826684255	0.119625022736156	0.841341609384682	0
cg00036263	0.0348441231613664	0.319280030267854	0.495828244052768	0.688849345055122	0
cg00036279	-0.0767425996012873	0.0473332040906407	1.32483409617037	0.397423576787562	0
cg00036324	-0.0709982692255728	0.228335131159756	0.641427263739554	0.629743410429215	0
cg00036328	0.0146847119182309	0.113729177894116	0.944128100195673	0.516178241638436	0
cg00036352	-0.0832379753347221	0.0545771510314123	1.26298913857506	0.415479479052072	0
cg00036386	-0.000238790117306894	0.939460940723175	0.0271212715304821	0.874177815538097	0
cg00036408	-0.0452657561394357	0.203017806476259	0.692465868908295	0.609305078334654	0
cg00036440	0.00594399171780923	0.61008807703966	0.214607462348181	0.803845858261077	0
cg00036585	-0.0263461576745698	0.0450650960129588	1.34615969931505	0.391729097617173	0
cg00036664	0.0030783179986809	0.726768856044601	0.138603691625114	0.834077736925118	0
cg00036723	0.0398040160623565	0.0492826315901841	1.30730610980099	0.402626461271277	0
cg00036871	-0.0156127006427329	0.786309271763646	0.104406603321339	0.846995709284372	0
cg00036976	-0.00156512068824786	0.967867211769169	0.0141842223938208	0.878086272458274	0
cg00037013	-0.00260843381179936	0.926217117193521	0.0332871971771509	0.872178603254578	0
cg00037026	-0.00274842132517355	0.826409046864029	0.0828049371544323	0.854988290961296	0
cg00037058	0.00528052546085042	0.0726402125292484	1.1388228938352	0.45311617878781	0
cg00037131	0.0235455151852509	0.22251482171964	0.652641055349731	0.625324649170992	0
cg00037153	0.000686187952479497	0.854576939115317	0.0682488308613163	0.860323443018251	0
cg00037186	0.00982424793903785	0.528505225070767	0.276950714679763	0.778000037597424	0
cg00037187	-0.099516751920774	0.384898570649049	0.414653701688946	0.72129317042064	0
cg00037223	-0.145022136900221	0.213710309184327	0.670174527373245	0.618505864467074	0
cg00037388	-0.00256749095516758	0.832990120083904	0.0793601496358154	0.856403427319225	0
cg00037400	0.0487902176435912	0.00686266363611329	2.163507286926	0.221309216798344	0
cg00037406	0.0472373033045596	0.0125976297748711	1.89971115905117	0.267121321733579	0
cg00037441	0.00534008484140356	0.496795160484174	0.303822643478125	0.766894104200182	0
cg00037458	0.00354927011352338	0.935651964393569	0.028885666274297	0.87364811790638	0
cg00037635	-0.00372565679925453	0.329351009230691	0.482341001411329	0.694179245288937	0
cg00037755	-0.0806798737464471	0.058890344754879	1.22995590323334	0.425705821260405	0
cg00037763	-0.105398967027156	0.155591117423506	0.808015200174539	0.565339416426525	0
cg00037930	-0.0143128159550631	0.133393930093898	0.87486393193897	0.540768371655057	0
cg00037940	-0.00836613235421329	0.543927131438199	0.264459277754017	0.783267240609332	0
cg00037952	-0.182321493887317	0.0289461542944375	1.53840912726114	0.343454769259672	0
cg00038167	-0.0595027895148818	0.243867635423304	0.612845832690462	0.641530913122572	0
cg00038193	-0.0951049742163645	0.000879764738814417	3.05563344863923	0.11768243213078	0
cg00038239	-0.000289892316799656	0.923964170843405	0.0343448693715538	0.871885292927253	0
cg00038342	-0.0228440936122361	0.741731282760312	0.129753404089618	0.837501054394202	0
cg00038358	-0.00275012816031617	0.735191585269626	0.13359947236716	0.836157007820225	0
cg00038376	0.0139521169614794	0.751104777744115	0.124299475483105	0.839670845749136	0
cg00038436	0.00152234891584114	0.818698908807304	0.086875788454074	0.853463646409469	0
cg00038446	-0.030268523880492	0.00628707973936615	2.20155103143491	0.215765374146422	0
cg00038450	-0.00558126586125164	0.897894675547448	0.046774603768377	0.867636559723915	0
cg00038665	-0.00787385591265956	0.601154197850184	0.221014115874018	0.80132848680675	0
cg00038675	-0.0456670857398556	0.342453863320274	0.465397930025809	0.700906710947702	0
cg00038688	-0.024728959797524	0.0191384141855152	1.71809405083361	0.302765972469697	0
cg00038736	-0.00799241523152187	0.909965749538945	0.0409749539054704	0.869687367836465	0
cg00038760	-0.00865473337383111	0.675312476747947	0.170495226390095	0.821415582985973	0
cg00038791	-0.105789543285629	0.0363620699574218	1.43935140197653	0.367588007099105	0
cg00038877	0.0817522416514418	0.12730240959898	0.895163375877872	0.533694235241236	0
cg00038997	0.0321611164441175	0.332482727286158	0.478230911681654	0.695767618043125	0
cg00039044	0.00112978338813945	0.697583186098032	0.156403995783124	0.82706932897952	0
cg00039048	-0.105953806068672	0.161091761922606	0.792926668414014	0.571367637806068	0
cg00039057	0.00228126191006571	0.915894040267395	0.0381547669314573	0.870572781042311	0
cg00039129	0.0391160318653492	0.218202937253701	0.661139407622615	0.621660364095403	0
cg00039142	0.029515594155939	0.437300421269188	0.359220104281497	0.744368884998581	0
cg00039147	0.0415536451422157	0.574931991690849	0.240383524667228	0.793325929455257	0
cg00039170	-0.0127460390864787	0.23204328524763	0.634430994459322	0.632627099245132	0
cg00039177	0.00491835799472483	0.436551769583401	0.359964247007133	0.744081568762954	0
cg00039441	0.00274845786539874	0.611307610965672	0.213740197078179	0.804159064908541	0
cg00039463	0.0046484762046471	0.96064381679514	0.0174376082463447	0.877193180543503	0
cg00039478	0.0267574537513862	0.44591241048375	0.350750440344705	0.747911711323477	0
cg00039480	-0.0201956650297602	0.627529148697649	0.202366096421376	0.808546675036244	0
cg00039505	-0.00126771994468745	0.68672368505435	0.163217973559604	0.824477444849207	0
cg00039593	-0.0365133318679753	0.0593948767407882	1.22625101460069	0.426868258375039	0
cg00039627	0.00107086393518239	0.980065608748598	0.00874485026287727	0.879519255259112	0
cg00039649	0.00732988785460373	0.0359902316598228	1.44381535789672	0.366523967481573	0
cg00039672	0.00358074503684798	0.960708312566626	0.0174084515319195	0.877201598058292	0
cg00039793	0.000168985397707867	0.944158738680238	0.0249549828870139	0.874881366662259	0
cg00039794	0.00155082531495379	0.552045489173675	0.258025134439017	0.785872827269141	0
cg00039795	0.00441025475969943	0.938999238366705	0.027334759995094	0.87415287508539	0
cg00039840	-0.0326905762571686	0.343039604620367	0.46465573688098	0.701140549953296	0
cg00039845	-0.00249436235188105	0.942308836838791	0.0258067361106036	0.874617563603748	0
cg00039864	-0.0764473531508205	0.0781529495032678	1.10705462700088	0.463520856448827	0
cg00039913	-0.0569909464955582	0.12235182514076	0.91238954782712	0.527129217403049	0
cg00039945	-0.0255582833792117	0.561364442323055	0.250755099702919	0.789179555713472	0
cg00039998	0.0170975573736407	0.782657030234416	0.106428509343978	0.846273184934383	0
cg00040007	-0.00153467831563521	0.62092048642476	0.206964010963405	0.806569201022598	0
cg00040008	0.0175729559406272	0.032206507776622	1.49205636414543	0.354357594402903	0
cg00040278	-0.0480572477585592	0.0584095330648121	1.23351626556626	0.424690486293656	0
cg00040288	-0.010462621714349	0.798110922653352	0.0979367455558758	0.849245585896063	0
cg00040312	0.0454296265555883	0.055698549457943	1.25415611489115	0.418033848334104	0
cg00040322	-0.0895350184513894	0.0847411390097477	1.07190570292266	0.474409100238863	0
cg00040367	0.000442233939969811	0.843802768172499	0.0737590542088552	0.858414255878093	0
cg00040380	0.0073118042547244	0.150223197791631	0.823262997458473	0.559675782411762	0
cg00040393	-0.00878758444490529	0.453437576667439	0.343482492451449	0.750647114871857	0
cg00040423	0.00324834289590782	0.372494333975811	0.428880328933821	0.715653688333059	0
cg00040426	-0.000619558773892859	0.980835221126064	0.00840394732601475	0.879641303919769	0
cg00040427	0.0173590034599692	0.764139265974894	0.116827483135629	0.842308978172922	0
cg00040466	-0.064902091790319	0.0107502271958865	1.96858235724818	0.253887958095387	0
cg00040504	0.0195022427302563	0.685722076242087	0.163851868566147	0.824235111724233	0
cg00040569	-0.00340740068079373	0.59609356429695	0.2246855669902	0.799748689399438	0
cg00040575	0.0297953423713196	0.250404387091766	0.601358066543657	0.646015230154494	0
cg00040588	0.00605302730007267	0.936457251922537	0.0285120428246625	0.873738468715477	0
cg00040590	-0.056586360289302	0.259633267777367	0.585639660537087	0.652641363192625	0
cg00040592	-0.0797460033840083	0.0486078339564903	1.31329373135712	0.400842047461239	0
cg00040708	-0.0309466856574182	0.371526467802391	0.430010241362175	0.715172706773187	0
cg00040738	0.0179019152186198	0.463365177365594	0.334076607244841	0.754436840710519	0
cg00040744	0.022150539320927	0.602152311333093	0.220293642288864	0.801617381416328	0
cg00040781	-0.0402433002972168	0.69651037183688	0.157072412049801	0.826757394883058	0
cg00040825	-0.138015380314956	0.00381835403503055	2.41812380660451	0.186662368265239	0
cg00040861	0.000916429845710456	0.879021606819866	0.0560004496050566	0.864197083128493	0
cg00040873	-0.0113752724238398	0.632070206000069	0.199234680602029	0.809779764297169	0
cg00040945	-0.000889431131887611	0.703997638867389	0.152428797432581	0.828632802472875	0
cg00041030	-0.0229522637099683	0.46289088113821	0.334521374651116	0.754230876348459	0
cg00041084	0.0174613359762623	0.0749214187176457	1.12539400738581	0.45730754923051	0
cg00041270	-0.0267453416130499	0.631007542972005	0.199965449232032	0.809486161800493	0
cg00041328	0.000500424355327303	0.908001588953656	0.0419133914864029	0.869371379086962	0
cg00041368	0.0110266894159405	0.4596372754392	0.337584758353828	0.752785508991555	0
cg00041401	-0.108688498322763	0.332724393562011	0.477915357829649	0.695865092509688	0
cg00041515	0.02093013492373	0.774119205169887	0.111192157971762	0.844554668148518	0
cg00041599	0.112997633852101	0.118976060570826	0.924540415144423	0.523208522977396	0
cg00041636	-0.0183202327033181	0.405395575164148	0.392120995880507	0.730258995587386	0
cg00041666	0.0319627166914081	0.0639682333098404	1.19403564356699	0.436415832566135	0
cg00041759	0.00091767016717853	0.753436671538591	0.122953245482283	0.840164882008755	0
cg00041829	-0.0322685587962206	0.0778894301924704	1.10852147327142	0.463006481024912	0
cg00041872	-0.0150032368443165	0.548174156520712	0.261081442975674	0.784838158223516	0
cg00041873	-0.00403667282865581	0.755431489174146	0.121804916133403	0.840647739003691	0
cg00041898	-0.020383882659262	0.00556148261524273	2.25480941601062	0.20776498623947	0
cg00041901	0.0125390026288489	0.164193095866089	0.784645108424247	0.574591168635278	0
cg00041903	-0.111911983308952	0.219820950893039	0.657930917810512	0.623038214636163	0
cg00041989	-0.115223595906784	0.0176125125100808	1.75417868540525	0.295142478787046	0
cg00041996	0.000465830046981022	0.961143337173165	0.017211840321721	0.877277871722087	0
cg00042080	0.0075615036604201	0.404646901998953	0.392923780243405	0.729910542678604	0
cg00042081	0.0100259658715964	0.641826894598011	0.192582088532525	0.812303968490184	0
cg00042144	0.00136193368856706	0.632045027193267	0.199251981266667	0.809772616408676	0
cg00042186	0.0329638321884052	0.281403793335549	0.550670052553039	0.666624288089651	0
cg00042205	-0.0279103603359204	0.251487785465012	0.599483103387236	0.646798086782659	0
cg00042263	0.0148561727542065	0.610057366870992	0.214629324097303	0.803830644143307	0
cg00042325	-0.0158500877574339	0.794898279465175	0.0996884430333689	0.848695448335333	0
cg00042335	0.00275387392227464	0.373843888523197	0.427309714662471	0.716378791635461	0
cg00042356	-0.000130604083837605	0.960323285437191	0.0175825404538396	0.877158277647447	0
cg00042419	-0.134215529741587	0.20067435853792	0.697508116585335	0.607556231880837	0
cg00042433	-0.0389364999718164	0.356510257434493	0.447927970207311	0.708106901696061	0
cg00042489	-0.0826881809347696	0.0535718892599428	1.27106303757898	0.413195872138185	0
cg00042654	-0.0691744983566709	0.0835532114119414	1.07803685311132	0.472298553897519	0
cg00042683	0.00623546026038563	0.580863831677608	0.235925664652805	0.794962712260796	0
cg00042810	-0.0215104094302106	0.252440257287004	0.597841385864283	0.647580857433607	0
cg00042874	0.00223975514466868	0.397596081779328	0.400557904128853	0.726834747480177	0
cg00042969	-0.0710250340645038	0.09266021564928	1.0331066933927	0.487126649818352	0
cg00043005	0.00933654427555049	0.828180875545817	0.0818748024992022	0.85542488316372	0
cg00043095	-0.00418051680303241	0.419973043530069	0.376778584416028	0.736980219368295	0
cg00043265	-0.0117840427713735	0.0863859141839779	1.0635570664434	0.47713458552431	0
cg00043324	0.0136156034932678	0.450002939466106	0.346784649358567	0.749439219039336	0
cg00043347	-0.126750556018611	0.182682341996867	0.738303429352118	0.591628763585971	0
cg00043361	0.0829813852318907	0.171574436906115	0.76554741775548	0.581796655556926	0
cg00043371	-0.00110649508473029	0.651776632471684	0.18590121393918	0.815053673557565	0
cg00043379	0.0128472585083501	0.252746225646999	0.597315321168892	0.647846722039274	0
cg00043564	0.00110378905120128	0.978807877161157	0.00930254423048761	0.879388428363353	0
cg00043591	0.00530095569688053	0.772128074556276	0.112310656322644	0.844129570380744	0
cg00043599	0.0153177925480623	0.820405481475293	0.08597144658924	0.853826740875415	0
cg00043664	-0.0567376119698056	0.127252351787152	0.895334182596353	0.533631021645841	0
cg00043771	-0.006243897883648	0.904596945385011	0.0435448830997995	0.868707144520591	0
cg00043784	-0.109074755393639	0.0421714856583898	1.37498109896438	0.383982866537152	0
cg00043788	0.00525382105886001	0.894736298271918	0.0483049435447879	0.867048394580333	0
cg00043790	0.0722926419244635	0.16790948925415	0.77492475940536	0.578395489185774	0
cg00043800	-0.00435624855592541	0.964350493622256	0.0157650928803784	0.877721416597579	0
cg00043819	0.00297323627367596	0.47185949273928	0.326187303510814	0.757464355240755	0
cg00043905	0.00250530487154312	0.950266320785072	0.0221546626708953	0.875776192520228	0
cg00043949	-0.0511439294236949	0.381265802780213	0.418772146548731	0.71969539422315	0
cg00044050	0.0106073107616974	0.27274868245014	0.56423733865352	0.660946432024125	0
cg00044095	-0.00217201104432358	0.952186528759485	0.0212779670820557	0.875911074674216	0
cg00044097	-0.114730486659552	0.0411447649255962	1.38568541460867	0.381218261038915	0
cg00044170	0.00171181518854682	0.535620019553939	0.271143198987658	0.780301352778478	0
cg00044179	-0.0838135138476417	0.192764916953158	0.714972004458453	0.600716710378685	0
cg00044210	-0.0673380190362241	0.438776326911992	0.357756811746442	0.744905229108445	0
cg00044245	0.00178061673586139	0.84607698068505	0.0725901206893942	0.858881558686822	0
cg00044249	0.00296730717797655	0.876149361769356	0.0574218510661472	0.863854000225518	0
cg00044289	0.0175352153273966	0.123291297380853	0.90906757736096	0.528339927978592	0
cg00044318	-0.0461597506931226	0.192463417738809	0.715651806331958	0.60040902539331	0
cg00044323	-0.0418792313683036	0.0161467700297528	1.79191434011606	0.287599208547117	0
cg00044372	0.00121077054165891	0.973274090092138	0.0117648379929447	0.878746021414854	0
cg00044430	-0.000196158318272627	0.96728703042209	0.014444635294866	0.878018398199919	0
cg00044448	-0.0510009713003176	0.609122516211421	0.21529534650804	0.80355418176054	0
cg00044488	-0.0295800414926626	0.333343490433731	0.477108021403315	0.696204473715803	0
cg00044545	0.0183110181994333	0.303979909349664	0.517155118848178	0.680196357731777	0
cg00044551	-0.00861257970838837	0.652737373365708	0.18526152047114	0.815313373582709	0
cg00044638	0.0115815098275774	0.609792088491963	0.214818214517331	0.80376877290545	0
cg00044665	-0.0521398003268428	0.281641582019889	0.550303224854499	0.666775891486784	0
cg00044729	-0.0131378823390359	0.801942941543493	0.0958565307860909	0.850065384340253	0
cg00044757	-0.00765020168123064	0.849078591907751	0.0710521089879018	0.859282971026187	0
cg00044796	-0.00105227849778257	0.963086808412779	0.0163345657150016	0.877573152475993	0
cg00044807	0.051560920076781	0.453779361807331	0.343155260009065	0.750782838936411	0
cg00044871	-0.0487960585370231	0.25390863476249	0.595322529666109	0.64865955224426	0
cg00044968	0.0051620116609344	0.528017808704973	0.277351429564918	0.777872821761122	0
cg00044995	0.0126489533905751	0.43585428524214	0.360658679750896	0.743829655269203	0
cg00045008	-0.155615178549388	0.059321403900549	1.22678857950733	0.426782912134533	0
cg00045025	-0.065324541900381	0.440686661963659	0.355870093858683	0.745780199992483	0
cg00045061	0.0260556532967695	0.0466778853108079	1.33088882740495	0.395784680309794	0
cg00045118	-0.0343766727466213	0.625481100914064	0.203785808101231	0.807948514893237	0
cg00045190	0.000354156477413086	0.872650401286476	0.0591597072689002	0.863348351224404	0
cg00045227	-0.00227679181841418	0.910664473944578	0.040641605414688	0.869751946875378	0
cg00045248	-0.0107371092880332	0.479189557821945	0.319492654370247	0.760115729814245	0
cg00045273	0.00893525159188629	0.863520697186075	0.0637272486396834	0.861859102148343	0
cg00045275	0.0155551485792798	0.201897656947731	0.694868721079023	0.608499667901	0
cg00045303	0.00085315407456051	0.703370413020148	0.152815904049124	0.828504153400769	0
cg00045592	-0.0392419431273342	0.0494051530660744	1.30622775084466	0.402962295247051	0
cg00045607	-0.0164951373432528	0.679627466754493	0.16772907768577	0.822628373761663	0
cg00045762	-0.1206778562878	0.0457020182884858	1.34006462023218	0.393548590284844	0
cg00045763	0.000813937511892584	0.898972405493895	0.0462536389960935	0.867838208367262	0
cg00045787	-0.0622672469831387	0.0965548178903557	1.01522605092661	0.492917040448157	0
cg00045902	-0.0307952439127215	0.669565519050825	0.174206919518284	0.820101356610641	0
cg00046018	0.000261855362702837	0.919882083087131	0.0362678399878277	0.871219471352941	0
cg00046026	-0.114530178214764	0.0119477653325256	1.92271331601351	0.262939748721762	0
cg00046041	0.00111567565551353	0.6258018394901	0.203563164617077	0.808032855113182	0
cg00046073	-0.062943036793226	0.0773354359835669	1.11162146176437	0.461951736004104	0
cg00046105	-0.0550665707431873	0.257682738742955	0.588914672329037	0.651295055536178	0
cg00046336	-0.0713161558337474	0.0392756135470189	1.40587702187033	0.375812086589896	0
cg00046347	-0.0365160806998486	0.398233224632317	0.399862509570929	0.727028429890682	0
cg00046423	-0.0987536375563691	0.148062545475662	0.829554788544718	0.557650204976526	0
cg00046432	0.0723936900438432	0.268398295325776	0.571220246822569	0.658346400988885	0
cg00046501	-0.0718420263897402	0.0752463562515435	1.12351452561003	0.45785235943875	0
cg00046537	0.0220636693387753	0.259914743357026	0.585169084958404	0.652826458575629	0
cg00046560	0.0242713822574566	0.00794790708685546	2.09974721855037	0.231594192067732	0
cg00046571	0.00174582693909368	0.788780098403184	0.103044055550003	0.847542545988536	0
cg00046625	0.00184364490384867	0.669270382776447	0.17439839340582	0.820006583897606	0
cg00046710	0.00323135329874812	0.303067664436901	0.518460397864506	0.679548689120907	0
cg00046744	0.0265968220427641	0.187803735678638	0.726295773260095	0.596051081107661	0
cg00046815	-0.0132421864125236	0.129882439376958	0.886449563301323	0.536576825874255	0
cg00046819	-0.01687941920049	0.332201208727418	0.478598791683864	0.695589375865534	0
cg00046877	-0.0236971284864156	0.422823189229674	0.373841202352508	0.738271884333656	0
cg00046899	0.0441573167647881	0.181181629301044	0.741885839206924	0.59042736039573	0
cg00046913	-0.000269172153510877	0.953471514029055	0.0206922774316034	0.876130477861865	0
cg00046914	-0.00472741027523706	0.629856892217292	0.200758114007322	0.809134014018335	0
cg00046981	0.00875271987806541	0.767080023280496	0.11515932724229	0.843002976902455	0
cg00046991	-0.04260867596282	0.00121563194192217	2.91519789692848	0.130200801288428	0
cg00047003	-0.0117367672405577	0.629666873798028	0.200889153934951	0.809060372012504	0
cg00047050	0.00156262962294181	0.939965447122715	0.02688811065535	0.874235390445374	0
cg00047079	0.00668895350157319	0.904053543731133	0.0438058471149668	0.868672172982825	0
cg00047081	-0.0124662134782173	0.899780376310519	0.0458634827785766	0.86794027786556	0
cg00047222	0.0170196265372623	0.287303573257743	0.541658972558453	0.670088643923762	0
cg00047338	0.00600367260405858	0.855281839864456	0.0678907492153381	0.860432986975007	0
cg00047443	0.0170333291345942	0.816095160562813	0.0882591974989235	0.85289243182673	0
cg00047466	-0.0123126847739085	0.0643476530658345	1.19146728837335	0.437290098838321	0
cg00047469	0.000251329798782627	0.907381094079095	0.0422102738055784	0.869262305913484	0
cg00047512	-0.00514558138662355	0.449235861972781	0.347525581806797	0.749188841993084	0
cg00047694	0.0343840694315927	0.156116307606991	0.806551729007957	0.565897547679109	0
cg00047815	-0.0438754335395638	0.0075038832408643	2.12471393212404	0.22832443258456	0
cg00047844	-0.000121071048114649	0.966038609038023	0.0150055160719924	0.877919126925825	0
cg00047873	-0.0353262558151806	0.35444276366524	0.450453885815931	0.707069568107411	0
cg00047941	-0.0406204511961489	0.474891365805903	0.323405726431753	0.758645378095772	0
cg00048066	-0.0282952304284275	0.0590309244276022	1.2289204156495	0.426084646523221	0
cg00048078	-0.0511460410069358	0.492585122522148	0.307518709232823	0.765242422467153	0
cg00048079	-0.165196712677962	0.122540197114124	0.911721425411707	0.527418407784984	0
cg00048149	-0.151743961887017	0.0706806025918498	1.15069975654502	0.449353587630755	0
cg00048178	0.00241840533796195	0.586364911158131	0.231832026338192	0.796658762937909	0
cg00048420	-0.0378810117435419	0.300782038548507	0.521748101565018	0.678137130410946	0
cg00048436	-0.0148005580411379	0.772795240967672	0.111935561059234	0.844289596704547	0
cg00048458	-0.050542172730214	0.0457942733329546	1.33918882800917	0.393776074462331	0
cg00048525	0.0546569880523008	0.146990396340948	0.832711039077539	0.556534105623941	0
cg00048746	0.0140294044577796	0.308724908496087	0.510428329422996	0.682805895787234	0
cg00048759	-0.0156280283866586	0.634613712021738	0.197490548385873	0.810439217897403	0
cg00048823	-0.000321801754414656	0.895222509532524	0.048069006413952	0.867138676295928	0
cg00048832	-0.00302877130026872	0.71425045352718	0.146149475181426	0.831210323212223	0
cg00048983	-0.0461403442310509	0.460305340405001	0.336953986446524	0.753138950738554	0
cg00049033	-0.0368616401608159	0.134916842570257	0.869933831063921	0.542542011474346	0
cg00049047	0.0208111192586906	0.305576325073144	0.514880296327971	0.681168337406564	0
cg00049102	0.0110496153699224	0.165434695595703	0.781373403334987	0.575868481618094	0
cg00049253	0.0143306612983002	0.142986408155248	0.84470524326025	0.552068158288256	0
cg00049286	0.00129785290124375	0.62345524581854	0.205194716510457	0.807341181187064	0
cg00049323	-0.0428569610341529	0.173069886269877	0.761778491711812	0.583084376527354	0
cg00049400	0.0175032755798718	0.670761837090996	0.173431654492116	0.820351238962307	0
cg00049411	0.0172609388794059	0.130788159321914	0.883431572326155	0.537698399293697	0
cg00049440	-0.170643146620892	0.169066281102643	0.771943000274923	0.579357540552031	0
cg00049502	0.0039177235541998	0.7183723942711	0.143650365157686	0.832119706144397	0
cg00049528	-0.0688862301626989	0.124787127214924	0.903830213274363	0.53025626140383	0
cg00049582	0.0098186757930448	0.779426148664955	0.108225028322127	0.84564538852416	0
cg00049616	0.0744253095185122	0.298779299350315	0.524649495509118	0.677170733208571	0
cg00049664	-0.240241356597047	0.0409692359494987	1.38754213529047	0.380841729779753	0
cg00049674	-0.0430084744606903	0.179476330997933	0.745992817251504	0.589012915812731	0
cg00049691	-0.0115492468624686	0.216635487982352	0.664270398253319	0.620662978069706	0
cg00049709	-0.0134740686372558	0.662884568648747	0.178562090846253	0.818157655670246	0
cg00049718	-0.000987720337762442	0.665665256175932	0.176744110082799	0.818905314754002	0
cg00049729	-0.064473840497366	0.159070221312634	0.798411114696966	0.568978312857446	0
cg00049868	-0.00982071614023636	0.272646954608415	0.564399348900128	0.660907128983014	0
cg00049883	-0.0618235164368917	0.013861406819272	1.85819269015413	0.274610104325955	0
cg00049914	0.0287228527746285	0.00256611967074004	2.5907230942081	0.166937868775383	0
cg00049973	0.00138560951932834	0.602332251244267	0.220163882367473	0.801676641350982	0
cg00049981	0.00216711043314297	0.958883956647984	0.0182339476122564	0.876973322139676	0
cg00050034	0.00552810824835942	0.517320913200092	0.286239964460022	0.774516642817011	0
cg00050152	0.00378846847669053	0.322718466216413	0.49117618319716	0.690575265470254	0
cg00050224	-0.0117640405007385	0.571155971201908	0.243245278474611	0.792235924160136	0
cg00050247	0.00650187915773139	0.294239504195801	0.531299019907279	0.67431952188222	0
cg00050250	-0.0201844478278914	0.54137295170602	0.26650344641972	0.782238593924887	0
cg00050294	-0.032163088217277	0.56280454566461	0.249642403509708	0.78963396505183	0
cg00050336	-0.108755866492718	0.0161370436828579	1.79217602536495	0.287524986659762	0
cg00050342	-0.0167144802570079	0.0641968048812818	1.19248658652553	0.436954875816643	0
cg00050375	-0.159869460011997	0.0630538469568875	1.20028841168913	0.434337603193926	0
cg00050402	0.0360920894976	0.640640797517305	0.193385407894391	0.812064674950462	0
cg00050416	0.00149768226347009	0.970734382906591	0.0128995876189462	0.878464441426004	0
cg00050440	-0.0131379080247282	0.31908149355139	0.496098383777606	0.688712119712277	0
cg00050590	-0.0014344599235284	0.625072022598475	0.204069939111938	0.807817928289371	0
cg00050618	0.0313734966560524	0.0386484096332251	1.41286837242418	0.373915089475161	0
cg00050625	0.0109464926248887	0.177869262179424	0.749899096431238	0.587604404988583	0
cg00050692	-0.224919057143926	0.0507126427234196	1.29488375702671	0.406335343223087	0
cg00050792	0.0310461435342079	0.283480441365072	0.547476899734896	0.667839298453593	0
cg00050984	0.00305255104817394	0.31552025065613	0.50097276172579	0.686790895054349	0
cg00051022	0.00351718847948244	0.943140209626184	0.0254237391390903	0.874703135625677	0
cg00051068	-0.00957747965091899	0.56826115956115	0.245452026807146	0.791345686467194	0
cg00051179	0	1	0	0.879857438886338	0
cg00051200	0.0135986873494678	0.877967687435891	0.0565214674954038	0.864066118783858	0
cg00051275	-0.109471639314107	0.0977625079501302	1.00982766578675	0.494619245422392	0
cg00051307	-0.0252961519630829	0.185567168456552	0.731498859040798	0.594281986133207	0
cg00051371	-0.0299238204779371	0.563440836540031	0.249151679818675	0.789723009372577	0
cg00051483	0.000754971491151732	0.946869289454406	0.0237099690291321	0.875330506676669	0
cg00051546	-0.00553098377943487	0.331409132864741	0.479635527606155	0.695180617829519	0
cg00051590	-0.208961731497147	0.0885842003908628	1.0526437306518	0.480489156180271	0
cg00051704	0.00621862076821365	0.795727800273994	0.0992354687647555	0.848832931869066	0
cg00051762	-0.0446156024313473	0.280633926993497	0.551859826481636	0.666127314185252	0
cg00051782	0.0040064837759985	0.486279518497412	0.313114022002614	0.762942338638818	0
cg00051979	0.0276740867855014	0.0436624422338404	1.35989197593296	0.388233892282368	0
cg00052046	0.018606228480115	0.483797329584723	0.315336533142019	0.761877821572447	0
cg00052290	0.000954722860924935	0.889406998019509	0.0508994577639672	0.866016896916711	0
cg00052385	-0.100456624525555	0.321384383737602	0.49297522969264	0.69001588655198	0
cg00052422	0.00099094819989299	0.691687521488214	0.16009005921751	0.825761227582217	0
cg00052459	-0.0108925214599028	0.504987483536973	0.296719386036171	0.769908460380726	0
cg00052550	-0.000749259792873454	0.838822098574211	0.0763301366682849	0.857579826140851	0
cg00052588	-0.032080388880026	0.244586031106673	0.611568350188231	0.64200541414342	0
cg00052692	-0.0300850409120192	0.224546320811284	0.648694056452736	0.6267785084959	0
cg00052772	-0.154782297975067	0.0832164730534727	1.07979069476602	0.471781056098114	0
cg00052836	-0.053204920866599	0.318706759403462	0.496608725542602	0.688517268392607	0
cg00052853	-0.0987987852474616	0.0334879591047522	1.47511131936227	0.358993237087438	0
cg00052865	-0.0221977541543194	0.0368691896981188	1.4333364071051	0.368902134099323	0
cg00052925	0.0426250988968948	0.577700572482231	0.238297202086853	0.794165070711221	0
cg00052932	-0.0410849754735907	0.420224586608813	0.376518541372809	0.73705795440846	0
cg00052970	0.010455064355904	0.797229567959537	0.0984166023905977	0.849101492727037	0
cg00053010	-0.00110757832316667	0.683999063107976	0.164944493144379	0.823825273495824	0
cg00053073	-0.0417503359608253	0.0496982781305652	1.30365865777267	0.403748475209106	0
cg00053135	0.0260682596238364	0.051378679488042	1.28921706196976	0.408184860001995	0
cg00053261	-0.00979266274979662	0.682074614001051	0.166168114087716	0.823358981348728	0
cg00053292	0.00537780173901242	0.775341397226459	0.110507027449233	0.844805087828339	0
cg00053373	0.0110117398364547	0.0455524982449311	1.34148779993718	0.393094121196214	0
cg00053507	0.0149047518345964	0.400721329591128	0.397157540329492	0.727995769222694	0
cg00053617	0.0390508723664703	0.253413259292027	0.596170665353486	0.648306381390058	0
cg00053618	0.0213429277301798	0.681947639906253	0.166248969291826	0.82330844502374	0
cg00053661	0.0140267291634525	0.124852157904406	0.903603947042092	0.530318661810408	0
cg00053851	-0.234784029897915	0.0161423408290298	1.7920334872461	0.287544665118681	0
cg00053870	0.00912617905475486	0.531371969363161	0.274601358981036	0.778913812237148	0
cg00053916	-0.0174342711375121	0.684284968578981	0.16476299987641	0.823865365922918	0
cg00053927	0.0214804250307164	0.338573542928084	0.470346981871694	0.698897860320135	0
cg00054047	0.000762384543069967	0.978686717940947	0.00935630558540285	0.879369601230094	0
cg00054173	0.013799264247166	0.15208066616331	0.817925993785854	0.561615351852243	0
cg00054197	-0.0766899207347043	0.0864386943799751	1.06329180157425	0.477223461668254	0
cg00054210	-0.105462856261236	0.327134837091062	0.485273204726133	0.693102560962901	0
cg00054248	-0.00541234769741139	0.428774744705588	0.367770802974839	0.740621364961781	0
cg00054301	-0.061689579727916	0.0438062812237339	1.35846361312088	0.388722063265433	0
cg00054372	-0.00100233314397666	0.918933963568464	0.03671569676217	0.871169917353068	0
cg00054384	-0.00189537090170471	0.861192454216716	0.0648997841276943	0.861420615680777	0
cg00054408	-0.0122677098251325	0.756418218015976	0.121238019900331	0.840831442162277	0
cg00054472	-0.00400165278143746	0.501254428188241	0.299941777704982	0.768630768021521	0
cg00054496	-0.053532744353438	0.20259040182477	0.693381134164689	0.609033447647874	0
cg00054511	-1.12704065866072e-05	0.995782056739159	0.00183570365744535	0.879857438886338	0
cg00054525	-0.0486224147719691	0.263230398860274	0.579663958162446	0.655026869604523	0
cg00054564	0.0108889300318746	0.740802068922077	0.130297813420902	0.837259613173916	0
cg00054692	0.0235507524038695	0.0218415323476717	1.66071689587604	0.315245248573304	0
cg00054702	0.0120479338908972	0.144450489086752	0.840280983364138	0.553695852724369	0
cg00054706	0.00572682743642439	0.262292181097266	0.581214655490181	0.654294385513676	0
cg00054771	0.0189499911684524	0.376467021874656	0.424273061548667	0.71755066452769	0
cg00054774	-0.151045263956775	0.0375373599246777	1.42553627541376	0.370908074348131	0
cg00054791	0.00913893061568534	0.330774833117179	0.480467541000149	0.694913918877237	0
cg00054890	-0.113628642528454	0.0910232094710316	1.04084785537121	0.484404123472042	0
cg00054988	-0.0101751244347891	0.492974988981591	0.307175114034782	0.76541335746206	0
cg00055030	-0.0041786791994702	0.894141619407068	0.048593689642518	0.866972757196889	0
cg00055049	0.00830828723014279	0.0308674506258594	1.51049923785972	0.349542899178944	0
cg00055052	-0.132325315398368	0.141339665148223	0.849735941919354	0.55037695024097	0
cg00055067	0.0162791065253231	0.665640302857557	0.176760390475234	0.818893023633644	0
cg00055073	-0.0782357444865592	0.11040387173772	0.957015696128167	0.512037161688182	0
cg00055292	-0.0281040289627704	0.366238614473732	0.43623586765651	0.712928075345363	0
cg00055341	-0.0411136499027923	0.321526823085944	0.492782790601995	0.690084225055753	0
cg00055353	-0.0153775106281123	0.277606139049443	0.556570934017554	0.664501015894196	0
cg00055555	0.01170062071716	0.589872428428129	0.229241902968609	0.797844765007568	0
cg00055557	0.00177809197240708	0.864823771062784	0.0630723816131249	0.862096583497251	0
cg00055595	0.0097214838769359	0.237017776276714	0.625219080785785	0.636233643909709	0
cg00055679	-0.033525416935524	0.181979877757667	0.739976631036588	0.591090324419055	0
cg00055726	0.0117093203308291	0.777888892404048	0.10908242982487	0.845344797422025	0
cg00055747	-0.0796429482610285	0.0652610482369777	1.18534595476085	0.439090945849142	0
cg00055771	0.0104229718154198	0.74292610751527	0.129054379636777	0.837750289887529	0
cg00055848	0.00544809218543726	0.792057864466328	0.1012430894958	0.848182369966977	0
cg00055860	0.0164400194620173	0.0168679634375884	1.77293734901779	0.291694267365122	0
cg00055876	-0.0346417162470383	0.682778710404711	0.165720029001215	0.823495555709604	0
cg00055981	-0.0941520539787111	0.164752259997573	0.78316861923627	0.57520681238544	0
cg00055986	-0.0778437094208481	0.25148785141257	0.599482989502356	0.646798086782659	0
cg00056002	0.0235895754126078	0.0230150968925256	1.63798719240587	0.320087967334839	0
cg00056034	-0.00209728245118935	0.902435552460548	0.0445838035055829	0.868360546249238	0
cg00056066	-0.00946363639454079	0.77431134413022	0.111084378012632	0.844593827325098	0
cg00056074	0.0243110184747356	0.0154120150715092	1.81214057495945	0.283588838292737	0
cg00056202	-0.0119888405804388	0.358254653761438	0.445808159368063	0.709078410269473	0
cg00056257	-0.0749775363294445	0.000796977655367684	3.09855385462214	0.114677656964823	0
cg00056280	-0.00427170757471586	0.9438790071701	0.0250836729541731	0.87482447949235	0
cg00056497	-0.017266083879268	0.613531853572544	0.212162884490908	0.804634166783031	0
cg00056508	-0.0186762248719402	0.600996340972026	0.221128172091263	0.801254394098175	0
cg00056541	-0.1281574815492	0.00331226671121376	2.47987470010431	0.179171609264006	0
cg00056578	-0.00114127598015902	0.915609806295306	0.0382895646244794	0.870518177348794	0
cg00056605	-0.0501681417096487	0.265341313153914	0.576195125901845	0.656220783187112	0
cg00056624	0.000755505145560172	0.845834302715986	0.0727147060676	0.858852988413244	0
cg00056628	0.00894402918872238	0.310640717596407	0.50774161921774	0.684054943088187	0
cg00056676	0.0228916888573542	0.181461814930135	0.741214749745519	0.590707362452516	0
cg00056692	-0.0725220230586849	0.232912603653731	0.632807009751431	0.633337940715761	0
cg00056754	0.0453225830915728	0.579361866598167	0.237050093307273	0.794593767199599	0
cg00056767	-8.20993361856788e-05	0.996408072817423	0.001562762502595	0.879857438886338	0
cg00056834	-0.0699738038853966	0.0224522483776654	1.64874016204951	0.31786277497318	0
cg00056963	-0.118793614552107	0.0896464207310926	1.04746704561956	0.482499631534698	0
cg00056985	0.00472461812403547	0.322167815761344	0.491917847328953	0.69036396242851	0
cg00057092	0.00729581657872546	0.140533519765748	0.85222007637773	0.549402770889069	0
cg00057100	-0.0617569658571089	0.0228645790372225	1.64083679006263	0.31925796624894	0
cg00057231	0.00388074381592279	0.928494013157526	0.0322208922053346	0.87250809949951	0
cg00057317	0.0135857591856896	0.00858573168492274	2.06622268790157	0.237379962130539	0
cg00057376	-9.64896381238803e-05	0.995639997105707	0.0018976651235194	0.879857438886338	0
cg00057393	0.00193652211142265	0.587764474812309	0.230796666747973	0.797129803803356	0
cg00057449	-0.0591086869425394	0.185031802122472	0.732753621330403	0.593637651663752	0
cg00057476	0.00256398507335998	0.954692328196485	0.0201365673642058	0.876329923502973	0
cg00057521	0.0135683916490928	0.699340956500234	0.155311036808822	0.827491591348745	0
cg00057593	-0.0409539108914021	0.681923361853938	0.166264430906801	0.82330844502374	0
cg00057603	-0.00234496241757629	0.953211944289663	0.0208105243337744	0.87608894698708	0
cg00057661	0.0182554756118784	0.0870357856117079	1.06030214625219	0.478162764915083	0
cg00057663	-0.0311709028978239	0.146604566825191	0.83385250093576	0.556185803658992	0
cg00057676	0.00678274464047036	0.224538711744661	0.648708773378964	0.626773903244735	0
cg00057689	-0.0212310637817399	0.529227034978037	0.276357978464349	0.77821044011627	0
cg00057700	0.0193417371397346	0.162087601058972	0.790250205371227	0.572433293309382	0
cg00057791	-0.00999856338338624	0.391954664291368	0.406764163047711	0.724416259151548	0
cg00057840	-0.0840394856834741	0.169126745464522	0.771787708255674	0.579380077981077	0
cg00057966	-0.178968839082381	0.000265212325739914	3.57640629596697	0.0758851829854651	0
cg00058009	-0.012132167406544	0.623666826050901	0.205047356231382	0.807399768402367	0
cg00058026	0.0188507298642316	0.6111615665609	0.213843964568719	0.804157255590562	0
cg00058061	0.0280049852473318	0.597006585826449	0.22402087796224	0.800068397635764	0
cg00058113	0.00106824355795113	0.698552932816947	0.155800679658151	0.827303863490365	0
cg00058226	-0.148888993872572	0.0585062527710265	1.23279771684366	0.424886740092899	0
cg00058235	0.0184693443562439	0.689236621879979	0.161631654819707	0.825114772214822	0
cg00058290	-0.0128565888363574	0.138050327485128	0.859962558783391	0.546549825851996	0
cg00058291	-0.0400882288497847	0.466017678040075	0.331597608353704	0.755399450670799	0
cg00058296	0.00950716258577589	0.387979580011998	0.411191131419921	0.722703763223667	0
cg00058299	-0.00665825188640235	0.206132162618316	0.685854240351353	0.611714432908058	0
cg00058329	0.00163855897779273	0.72157449360386	0.141718826745045	0.832888645766704	0
cg00058413	-0.000731769383450386	0.956818782102803	0.0191703081847342	0.876678155034006	0
cg00058527	0.00117887258870592	0.637760397670285	0.195342452178746	0.811268169668792	0
cg00058576	-0.00170905845851167	0.950622438526419	0.0219919388176171	0.875803755186256	0
cg00058626	-0.272080081781874	0.00552780221918221	2.25744750410246	0.207426100386999	0
cg00058644	0.00829068361970529	0.888787965527394	0.0512018345132166	0.865842932420566	0
cg00058696	0.000944580859903763	0.977816156124054	0.00974279131276448	0.879260390114397	0
cg00058708	-0.0192452695430531	0.540451565701687	0.267243220657965	0.782002592225636	0
cg00058743	0.0426144815518067	0.216036451604107	0.66547296461345	0.620136848644138	0
cg00058767	-0.0174197930585721	0.502548542360517	0.298821982343068	0.769081844731332	0
cg00058771	0.0225072529564471	0.0575159859600848	1.24021143097384	0.422538276286767	0
cg00058786	0.00585878943220831	0.229727834898742	0.638786380466505	0.630799614776409	0
cg00058799	-0.0423170813925854	0.109247440589228	0.96158872873736	0.51061056030204	0
cg00058857	-0.00801882026764782	0.828239245227764	0.0818441947681409	0.855434363111967	0
cg00058879	-0.0419132994361712	0.245475976704772	0.609991003317206	0.642654780408263	0
cg00058887	0.0380386592774736	0.263985491500239	0.578419941064003	0.655395463214026	0
cg00058903	-0.0498001583467311	0.201042884330043	0.696711293617452	0.607763758589192	0
cg00058938	-0.0655353871912422	0.132179352829082	0.87883637883453	0.539370110165754	0
cg00059024	0.00018830172450633	0.940628767362056	0.0265817433067663	0.874317758188673	0
cg00059041	-0.175901548686324	0.018265960852858	1.73835747745598	0.298445103564268	0
cg00059086	-0.0314111591343785	0.341194561560642	0.466997899846329	0.700178828065082	0
cg00059161	-0.10936847372914	0.113135060138375	0.946402787956235	0.51545880789299	0
cg00059165	-0.118131167806217	0.0248372008070622	1.60489735143219	0.327367209572092	0
cg00059225	-0.00498857724907917	0.811615733329513	0.0906495426737329	0.852040737784659	0
cg00059232	-0.0500626000390928	0.458995667502069	0.338191413784797	0.752549259013635	0
cg00059240	0.0235852274263346	0.293628170333045	0.532202281067589	0.673972988285681	0
cg00059246	-0.0133915104167348	0.562507725701751	0.24987150840487	0.789540481373356	0
cg00059309	-0.111957399748367	0.0666362730849996	1.17628930067512	0.441703625072739	0
cg00059387	-0.0914751257931161	0.0274100805927141	1.56208968752071	0.337615968884239	0
cg00059399	-0.109404619041295	0.148010258817363	0.829708181947175	0.557637255402511	0
cg00059625	-0.0116700340059839	0.711823074250402	0.147627938139981	0.83059406038915	0
cg00059659	-0.0151647363574011	0.155935751285939	0.807054302988302	0.565679871124918	0
cg00059662	-0.0616475508779622	0.0175430288882559	1.75589542146646	0.294835211066818	0
cg00059664	0.00170616460230949	0.752219268029388	0.123655546356764	0.839898319932238	0
cg00059699	-0.0116162892137797	0.390798120374108	0.408047533779048	0.723918061843656	0
cg00059707	-0.0123360246524976	0.169293681605845	0.771359250366682	0.579558747551892	0
cg00059740	0.00497231894290033	0.621184038088352	0.206779712407763	0.806641797184679	0
cg00059870	0.0259822943859527	0.282763768535711	0.548576238910024	0.667419109468692	0
cg00059880	-0.0980320985939226	0.278693598303528	0.554873007079246	0.665145718071471	0
cg00059911	0.00491580193478375	0.470184708286169	0.327731499445295	0.756936574026667	0
cg00059930	-0.00554331268486885	0.870110345366518	0.0604256676745407	0.862941421601964	0
cg00059937	0.0381344595650322	0.522175354413287	0.282183629822341	0.77610729766003	0
cg00059963	-0.142317827404678	0.0104864970184386	1.97936956229558	0.252043239536818	0
cg00060004	-0.0226294554449208	0.604899675714762	0.218316648316797	0.802331656987245	0
cg00060026	0.0497401914389702	0.143911807109238	0.841903573318208	0.553149776602603	0
cg00060287	0.0157880251305564	0.0443186795363279	1.35341318777939	0.3901511438087	0
cg00060320	-0.0127011149718314	0.674611472538541	0.170946277410358	0.821296713305108	0
cg00060374	-0.0240036690258742	0.358873269350532	0.445058888855107	0.709362344936486	0
cg00060437	-0.00235609687261934	0.870761917464745	0.0601005729664713	0.863080427443532	0
cg00060475	-0.0209864101042626	0.246180945518399	0.608745564631592	0.64319784722161	0
cg00060484	0.0452919260264663	0.30241751296817	0.519393062492232	0.679023194922306	0
cg00060627	-0.0128885806190717	0.331572629979819	0.479421325948419	0.695301186722224	0
cg00060628	-0.00904266780331812	0.84667653000232	0.0722824787682718	0.85899395464088	0
cg00060649	-0.0228240539647602	0.651452651281	0.186117144087477	0.814975452558851	0
cg00060734	0.00870125245334312	0.627175583413808	0.202610857522373	0.808479306903731	0
cg00060762	0.00107850337329425	0.870966774775103	0.0599984119349942	0.863124889627987	0
cg00060827	-0.131065372744724	0.00567943939005231	2.24569453080706	0.209063952335224	0
cg00060866	0.00492459497909591	0.887211124986221	0.0519730210858632	0.865593590968325	0
cg00060880	0.0146954071247519	0.00898466175470344	2.04649826811883	0.240484099907821	0
cg00060956	-0.000304041786675849	0.989261018143125	0.00468910397109584	0.879857438886338	0
cg00061031	-0.136368104105344	0.222393852680205	0.652877221514274	0.625281829673826	0
cg00061086	0.00718215588498389	0.38477075363094	0.414797946040168	0.721269443789505	0
cg00061145	0.00774470244939838	0.194411683306298	0.711277639394364	0.602254615784028	0
cg00061150	0.0186049720395109	0.493903163608072	0.306358192034183	0.765770554383353	0
cg00061185	0.00821536361894232	0.681484704986412	0.16654388687926	0.823167066483448	0
cg00061209	-0.0283333840811854	0.711113004879607	0.148061378882154	0.830412424057198	0
cg00061217	-0.011959809877724	0.725434991773606	0.139401499806492	0.83375348965503	0
cg00061233	-0.206647638014262	0.211858852582969	0.67395338416425	0.616754892658986	0
cg00061264	0.04104145250651	0.202175127522421	0.694272274285029	0.608753882191472	0
cg00061306	0.0176254804922092	0.496513725278214	0.304068741669704	0.766789236487066	0
cg00061412	0.00900517033395468	0.561240981835688	0.250850624287887	0.789149841600458	0
cg00061421	-0.0366670609916277	0.323197546380884	0.490531944918762	0.690767992800491	0
cg00061479	0.00197088325869135	0.932520263712014	0.0303417221759042	0.873086039135079	0
cg00061575	-0.0182884082128113	0.474974396227203	0.323329800642375	0.758658990908665	0
cg00061629	-0.00266369875141651	0.964300000843772	0.0157878328585541	0.877721416597579	0
cg00061632	-0.0882902840233653	0.0545672589256688	1.26306786156147	0.415479479052072	0
cg00061635	-0.0282727024828733	0.534360575273296	0.272165591275146	0.779819430110332	0
cg00061678	-0.019410224695924	0.112265589662139	0.949753338216579	0.514366142933406	0
cg00061695	-0.0253766939904171	0.752323402152711	0.12359542858662	0.839905932297838	0
cg00061769	0.00354232486446294	0.283270226386435	0.547799070363418	0.667701073322767	0
cg00061805	0.0550606859731178	0.195085120305418	0.709775854212284	0.602765357751784	0
cg00061860	-0.0753415019677316	0.113165539002834	0.946285803708032	0.515508059588281	0
cg00061989	0.00267558805739251	0.742404670763557	0.129359304460991	0.837632554500267	0
cg00062012	0.0184119919228718	0.0351832560290007	1.45366397130286	0.364245707504378	0
cg00062151	-0.0108668581263208	0.778190750404842	0.108913935536915	0.845406990315748	0
cg00062245	0.084464149704234	0.00588069402403626	2.23057141660708	0.211476328737509	0
cg00062282	-0.0534366895271841	0.382959674030417	0.416846955190959	0.720377467688975	0
cg00062312	0.000161691078284077	0.9790373822284	0.00920072537197381	0.87941600595835	0
cg00062496	-0.0933144682400669	0.101823113377303	0.992153627963472	0.500292230403344	0
cg00062678	-0.000352002344196292	0.99583597913026	0.00181218690223434	0.879857438886338	0
cg00062703	-0.0269098511973628	0.212657342670885	0.672319617293273	0.617586401380816	0
cg00062776	0.0281867715338496	0.0795246033280301	1.09949848849381	0.465339410302118	0
cg00062873	-0.000851563881600243	0.909806658027221	0.0410508892977735	0.869683812501339	0
cg00063006	0.00348616994837692	0.772762178010831	0.111954142134951	0.844285062168686	0
cg00063066	-0.000127403185327794	0.953681920837052	0.0205964503058269	0.876166202738196	0
cg00063077	0.000317484548797953	0.911121359315296	0.040423772126161	0.869849673163934	0
cg00063144	0.0497630272549472	0.325595453144674	0.487321668549317	0.692201753496992	0
cg00063174	0.000212800383291323	0.930873311919085	0.0311094207139198	0.87289154173175	0
cg00063223	-0.0739924452485446	0.25953905872098	0.585797274769183	0.652606966154098	0
cg00063246	-0.00492459857666405	0.488610798972737	0.311036938749315	0.763777455779731	0
cg00063268	-0.0866101468999946	0.0643601651044526	1.19138285046703	0.437290098838321	0
cg00063279	-0.00113098834683695	0.958339713501021	0.0184805143593383	0.876913990315874	0
cg00063284	-0.172271585073039	0.0372592413840862	1.42876599179241	0.369972762800903	0
cg00063291	-0.0103978653811964	0.621372540269364	0.206647943023424	0.806690566992958	0
cg00063346	5.31739124927313e-06	0.998086633746267	0.000831760390984815	0.879857438886338	0
cg00063348	0.110225818920242	0.183300167393841	0.736837138430102	0.59217668863571	0
cg00063357	0.0116360836708192	0.57976282257896	0.236749637319205	0.79469579444848	0
cg00063392	0.00348710824088601	0.969038786201425	0.0136588397746822	0.878263443629471	0
cg00063402	-0.034974475273742	0.647654725119813	0.188656461627418	0.813875904385299	0
cg00063503	-0.0837204697352402	0.0367246724055005	1.43504206955045	0.368504904101353	0
cg00063535	0.0149722185149582	0.67271777804785	0.17216709497803	0.820808076596753	0
cg00063567	0.000568463616450084	0.793884493991654	0.100242680534044	0.848567425969743	0
cg00063649	-0.00191726347998096	0.68957650960572	0.161417541154301	0.825215579944712	0
cg00063703	0.010249709243267	0.142704221541027	0.845563179198914	0.551795692715762	0
cg00063744	0.0225471052376413	0.0264034535046141	1.57833926480042	0.333729112769585	0
cg00063748	-0.0936032717287344	0.0719740353605769	1.14282414708741	0.45161804523056	0
cg00063945	0.0164896308485518	0.00363292606719385	2.43974344027008	0.184167382252686	0
cg00063979	-0.180651103667597	0.171393672106908	0.766005216367214	0.581661892760629	0
cg00063987	-0.0386303257104305	0.308201745767943	0.511164905607097	0.682510907831777	0
cg00064020	0.0258455250671666	0.49525979266571	0.305166928492828	0.766254967436765	0
cg00064051	0.0179003080854286	0.314293902698706	0.502664044213066	0.686061551991826	0
cg00064080	0.0128844625956309	0.483978361917862	0.315174054698024	0.761961673730007	0
cg00064154	-0.00934925278007814	0.683176382558988	0.165467155641061	0.823584195032491	0
cg00064172	-0.102182343144052	0.242726848769627	0.61488218235129	0.640772516927037	0
cg00064218	-0.000261482910919048	0.988586837813462	0.00498517609559054	0.879857438886338	0
cg00064235	0.00481248058378281	0.512330910861344	0.290449440704703	0.772679585654153	0
cg00064261	0.033647749847902	0.0688135672897657	1.1623259277792	0.44600524329822	0
cg00064267	0.0234525612493591	0.69422957195502	0.158496890717407	0.826308649348723	0
cg00064284	-0.0162299197383998	0.352821507377613	0.452444948906656	0.706031029059676	0
cg00064341	-0.123141693483927	0.026234540686793	1.58112653500814	0.333213302051303	0
cg00064347	-0.000235817169367111	0.960667343428214	0.0174269722940491	0.877195601699332	0
cg00064408	-0.0168643202838626	0.441146458584259	0.355417202833005	0.745940767190138	0
cg00064415	0	1	0	0.879857438886338	0
cg00064525	-0.0487394706589152	0.612687630157461	0.212760887757791	0.804444329280745	0
cg00064589	0.00317442435340712	0.79162380278486	0.101481155770969	0.848094872992203	0
cg00064733	0.00125137069180275	0.598126499009492	0.22320695645988	0.800498971666465	0
cg00064778	-0.117558359659596	0.125363274844087	0.901829671388386	0.531005564327094	0
cg00064840	-0.073007400627509	0.214402940294674	0.668769263079099	0.618986367132705	0
cg00064950	-0.000703805620348409	0.925830285520141	0.0334686167924063	0.872078718245558	0
cg00065061	-0.0913387324517882	0.00319129700663947	2.49603277514146	0.177300985324157	0
cg00065071	0.0194442417766018	0.0193160537037671	1.71408159581584	0.303300373707064	0
cg00065088	0.0168323847804786	0.679073463914994	0.168083240083184	0.822465262254328	0
cg00065128	-0.0239943959155094	0.147384878351824	0.831547072686245	0.556923159054643	0
cg00065142	-0.110245797790907	0.0771414508253248	1.11271219747014	0.461544757854001	0
cg00065215	-0.00600565877576075	0.0570440987739831	1.24378927679276	0.421472890800478	0
cg00065261	-0.000879050789811108	0.971964684618603	0.0123495144501619	0.878650741886296	0
cg00065302	-0.0199856192371999	0.744421873832165	0.128180874196512	0.838101896296268	0
cg00065385	-0.00389344637876699	0.916054052427333	0.0380788997182405	0.870612670527734	0
cg00065408	0.00723326459323299	0.0994110316039846	1.00256541943668	0.497036584621575	0
cg00065430	-0.00830922585757441	0.906420283174698	0.0426703847286319	0.869083195970434	0
cg00065446	-0.00128088523393207	0.976560133818742	0.0103010089234175	0.879080607955324	0
cg00065569	-0.0235404938024887	0.259345247360453	0.58612170627476	0.652453637491182	0
cg00065570	-0.023571938459865	0.292834256104918	0.533378120348875	0.673439314029363	0
cg00065591	-0.0142099809185203	0.303108993824715	0.518401177091647	0.679579357398382	0
cg00065613	-0.0949488317969898	0.0818000503343845	1.08724642909226	0.469316313882443	0
cg00065726	0.0102595719347986	0.219510960305763	0.658543790312629	0.622746967357885	0
cg00065919	0.00143879272711004	0.649157727000253	0.187649769080364	0.814284752626139	0
cg00065921	0.014201216519739	0.079506143406049	1.09959931229617	0.465308654067209	0
cg00065935	0.0103607306768917	0.0661365070708184	1.17955874561716	0.440837845058979	0
cg00065942	-0.115003768098191	0.0547011995324773	1.26200314999886	0.415859157445213	0
cg00065957	-0.0189624496863933	0.686364255753047	0.163445341612467	0.824368212883951	0
cg00066110	-0.0239309987355706	0.293944909623697	0.531734056282796	0.674127717396895	0
cg00066151	-0.0135519619660198	0.143710643943581	0.842511064609185	0.552993273881575	0
cg00066153	0.000372214021179683	0.949729803486073	0.0223999331802585	0.875723007879987	0
cg00066182	-0.0636061055495578	0.133973689399159	0.872980482759793	0.541497680887445	0
cg00066198	-0.0104339339401365	0.1481740951627	0.829227716135823	0.557784078856836	0
cg00066239	0.0251446103412012	0.285002820833364	0.545150841513237	0.668799045809182	0
cg00066249	-0.0188094975630974	0.165933663797128	0.780065497530699	0.576335619670958	0
cg00066351	-0.0455820439329537	0.000377949807621917	3.42256587138022	0.0886820571836615	0
cg00066449	0.00272509399973886	0.755702389765287	0.121649204406234	0.84068444079518	0
cg00066468	0.00163588853915913	0.584030689820179	0.233564330851033	0.795877772116225	0
cg00066499	0.00343398965564979	0.279968984587534	0.552890077831225	0.665808588319166	0
cg00066511	-0.0307759433301142	0.4146439676395	0.382324648477572	0.734664296519103	0
cg00066535	0.0038222311207443	0.851467902701601	0.0698317187434395	0.859748314427086	0
cg00066554	-0.0183046307812788	0.825166886754652	0.0834582082173972	0.854691997921048	0
cg00066663	-0.00183079290650576	0.871521620758073	0.0597218344180689	0.863180839268177	0
cg00066671	0.0112674322963824	0.262851678738204	0.58028924495558	0.654720980588029	0
cg00066676	0.000804245349037194	0.965664924672466	0.0151735429530612	0.877855713606621	0
cg00066722	-0.012199120329202	0.531349812000975	0.274619468744666	0.778913812237148	0
cg00066768	-0.01508310981595	0.544915423516648	0.263670899467199	0.783617357244783	0
cg00066805	0.0324795714506036	0.0463700904062724	1.3337620573734	0.395183696239393	0
cg00066816	0.0209489041414832	0.561617996238232	0.250558984315329	0.789291613774587	0
cg00066828	-0.0711333750730258	0.258150808142875	0.588126511052777	0.651665013147295	0
cg00066832	-0.18843540995522	0.0017866327178454	2.74796471722418	0.147877352909068	0
cg00066854	-0.145360875163582	0.0573126390007837	1.24174959368688	0.422142749205575	0
cg00066903	0.0189783873236715	0.261065896585935	0.583249856985506	0.653576712918562	0
cg00066910	0.054234640975839	0.621430987128717	0.206607094815383	0.806708242131432	0
cg00066919	-0.0184534228688961	0.530767636431658	0.275095566115908	0.778723668525523	0
cg00066925	0.000912732228203449	0.917521803955722	0.0373836063945236	0.87090205819125	0
cg00067018	0.00629850269930874	0.508929386268709	0.293342471653958	0.771421888914249	0
cg00067058	-0.0105252299776574	0.643516502118509	0.191440311716679	0.812778145193899	0
cg00067102	-0.00159608252556996	0.498482192163054	0.302350351862779	0.767522786051511	0
cg00067133	-0.0685446900446766	0.526059579244257	0.278965066736528	0.777250748242077	0
cg00067196	-0.0100550139023939	0.894218402668561	0.048556396763704	0.866980101125285	0
cg00067365	6.13838337468445e-05	0.980715519291902	0.00845695217064492	0.8796293137088	0
cg00067414	-0.016229415902437	0.171602809347239	0.765475606498871	0.581814358177221	0
cg00067427	-0.0818527019663232	0.0149773418366845	1.82456525793809	0.280910534858853	0
cg00067471	0.0232148209346141	0.347371670458506	0.459205602887269	0.703368680304815	0
cg00067518	-0.0942375295547706	0.254089068648846	0.595014018647409	0.648782861387407	0
cg00067528	-0.0366756295995798	0.0400220993682176	1.39770013408764	0.377914397144297	0
cg00067576	0.0144872016995537	0.182936455143256	0.73769974072402	0.591855135571662	0
cg00067588	0.000462707091172606	0.974482815944128	0.0112258148392713	0.878891423291215	0
cg00067696	0.0274862022683693	0.597623050568393	0.2235726599517	0.800261837489334	0
cg00067702	-0.128320264938852	0.119567623324205	0.9223864032506	0.523751497415598	0
cg00067720	-0.072261083221043	0.0811472416864118	1.09072623789234	0.468349280682187	0
cg00067742	0.0181517339048622	0.595718710465676	0.224958759269316	0.799647448146588	0
cg00067753	-0.000793782464660237	0.986654087788118	0.00583508045704017	0.879857438886338	0
cg00067758	-0.0457091948850509	0.544478488646911	0.264019273753	0.783432558354352	0
cg00067814	0.0016064616403342	0.8333598847069	0.0791674089300281	0.856459445868607	0
cg00067941	-0.116330382583594	0.0278203240632538	1.55563781546319	0.339337670772078	0
cg00068038	-0.0404525386636284	0.57658152273961	0.239139279222881	0.793742963524285	0
cg00068102	-0.0438366869514931	0.400709228339086	0.397170655644186	0.72799521681972	0
cg00068153	0.0229859606156228	0.39948720529835	0.398497125629858	0.72751887770202	0
cg00068155	0.0174827160273227	0.192911681190782	0.714641474154442	0.600827832386569	0
cg00068160	0.00331576759464495	0.939299624355894	0.0271958513461595	0.874168575928257	0
cg00068265	0.0251535714079667	0.230706021555633	0.636941070003156	0.631583150399621	0
cg00068305	0.0023856293665083	0.32280455313999	0.491060348207628	0.690650834032564	0
cg00068377	-0.00985618098102778	0.210840949523223	0.676045036605404	0.61590121561135	0
cg00068391	-0.00929389710883972	0.819155515060415	0.086633640460484	0.853535838100901	0
cg00068412	-0.00252670428204121	0.722126705930153	0.141386593485252	0.833030533356751	0
cg00068428	0.0524803080872119	0.370846104611935	0.43080627848157	0.714909780438822	0
cg00068433	0.00375173805557491	0.722407249863167	0.14121790422311	0.833106503865068	0
cg00068503	0.0054402484871429	0.779991658885225	0.107910041565274	0.84580853794348	0
cg00068621	-0.00657937316570113	0.206581449649726	0.684908679314298	0.612108287131986	0
cg00068622	-0.00177097797530639	0.432010283051898	0.364505915639843	0.742111779112116	0
cg00068745	0.0425242197176135	0.201075810811005	0.696640171388143	0.607769281148784	0
cg00068750	-0.0776370071387641	0.170922821583724	0.767199946488312	0.581250212212318	0
cg00068779	0.029784024865669	0.0347142805782783	1.45949183067018	0.36297161940985	0
cg00068810	-0.0295046787030098	0.516322149692768	0.287079243763529	0.774086786696565	0
cg00068909	-0.00593944618901537	0.663064708249552	0.178444086882684	0.818183957133285	0
cg00069002	0.048117918039977	0.142724566449969	0.845501267562283	0.551795692715762	0
cg00069014	0.027423707001947	0.360892922169998	0.44262163523796	0.710267027366074	0
cg00069017	0.00819301546776637	0.128816827053664	0.890027402354892	0.535327152972891	0
cg00069059	-0.104042123478249	0.110242663657866	0.957650301986362	0.511889611609266	0
cg00069242	-0.005447220958333	0.586291022591738	0.231886755770379	0.796631523336711	0
cg00069261	-0.00814718326119183	0.49227401131559	0.307793091385801	0.765086916198178	0
cg00069341	0.011759690754521	0.80233427448356	0.0956446550103442	0.85013239756455	0
cg00069401	-0.00347816963840326	0.90863207168525	0.0416119381023849	0.86946502828906	0
cg00069417	0.025679164499854	0.564843027954058	0.248072227517078	0.790155528596376	0
cg00069463	-0.186661302307145	0.0160746757713787	1.79385777810024	0.287118910221226	0
cg00069642	-0.114373492004759	0.0226124714214423	1.64565196901075	0.318517497656168	0
cg00069658	-0.0420124504816404	0.646283139027921	0.189577174299598	0.813486258318328	0
cg00069760	-0.0535215702604919	0.486686699409594	0.312750522365389	0.763056052960881	0
cg00069815	0.00264734419266588	0.691841584952563	0.159993337128477	0.825814376253104	0
cg00069860	0.000572873265514466	0.923556824000986	0.0345363784144756	0.8718400508879	0
cg00070042	0.0121016393487598	0.702514998235275	0.153344399421051	0.828358483252018	0
cg00070043	0.00488923464930347	0.453097351540354	0.343808476365885	0.75054682033399	0
cg00070052	0.0134276770665068	0.727019420438864	0.138453987934931	0.834142672018061	0
cg00070172	-0.0751736792445159	0.0519812593335065	1.28415320319269	0.409477962351663	0
cg00070370	-0.00650255394838925	0.7742119183917	0.111140147339064	0.844565021582431	0
cg00070380	-0.0329246341763634	0.438895165676927	0.357639202776346	0.744942993306173	0
cg00070383	-0.0861943796009951	0.0281803342706484	1.55005385966396	0.34067462508904	0
cg00070424	0.0102989527994366	0.815989831581914	0.0883152531522414	0.852878389587669	0
cg00070460	0.0114856609657312	0.794040023188696	0.100157606625889	0.848611098291436	0
cg00070588	0.00144381281169902	0.86579768365616	0.0625835804271051	0.862281108687398	0
cg00070621	-0.0320231162177438	0.513013894584583	0.289870872198721	0.772857104899903	0
cg00070680	0.00873649128242147	0.214662114841787	0.668244596304197	0.619145052528043	0
cg00070722	0.0116752220729227	0.81373875813514	0.0895149981946876	0.852473608961975	0
cg00070771	-0.0308300461812855	0.743790474739858	0.128549387679664	0.837951100578289	0
cg00070814	0.000985724199446113	0.672597228766045	0.172244926397081	0.820793672887402	0
cg00070868	-0.0646267576483681	0.488949057578703	0.310736386612469	0.763863275296078	0
cg00070899	-0.0372909399473686	0.42476519875517	0.371851072453247	0.738995589981163	0
cg00070908	-0.000563839899651072	0.982516879572218	0.0076599797392019	0.879857438886338	0
cg00071026	-0.0557407744308408	0.236250499473481	0.626627264645801	0.635600975909298	0
cg00071051	-0.0718439810208103	0.236959876963764	0.625325184320723	0.636219740408956	0
cg00071161	0.0194913459478177	0.274541367322246	0.561392207694017	0.662201175044232	0
cg00071210	-0.0561728395099547	0.316639373749202	0.499435082086438	0.687387543478254	0
cg00071215	0.00638764355048399	0.609673415145554	0.214902742008273	0.803753868271853	0
cg00071241	0.0108322684223956	0.422768011965548	0.373897880287039	0.738255556283137	0
cg00071265	0.0283562714071752	0.143295815058453	0.843766492949206	0.552493267058903	0
cg00071343	0.00428719894401615	0.789299524260734	0.10275815895949	0.847598807519633	0
cg00071360	0.0161981453643968	0.523045064677523	0.281460891443173	0.7763925169399	0
cg00071382	-0.00725135787581934	0.835735865289517	0.0779309598489765	0.857028665343906	0
cg00071408	-0.0085964722840116	0.015489810311199	1.80995390059483	0.284003398584439	0
cg00071442	0.00781663577591895	0.340612704539321	0.467739157288209	0.699901936057392	0
cg00071605	-0.0128490185881542	0.64645049599922	0.189464726990144	0.813514367191678	0
cg00071658	0.00869107314780673	0.667210495397363	0.175737130749649	0.819421319714376	0
cg00071692	-0.13689759827728	0.014845937269371	1.82839237886508	0.28012841587431	0
cg00071727	-0.00797517011960247	0.860758444163557	0.0651187081113527	0.861357583707029	0
cg00071751	9.60938146007257e-06	0.997014592628376	0.0012984851671795	0.879857438886338	0
cg00071887	-0.0839175488241104	0.113141244560256	0.94637904830483	0.515470237862275	0
cg00071911	-0.125514008224688	0.100484429985274	0.997901226754277	0.498646073491008	0
cg00071950	0.0272533164839089	0.382453770515925	0.41742105312007	0.720182737142473	0
cg00071998	0.0204811169314708	0.0438260732143014	1.3582674400866	0.388792762246733	0
cg00072099	0.00120398422222668	0.683900574175582	0.165007031650531	0.823792931706193	0
cg00072172	-0.00361763678138138	0.551933020420358	0.258113622681671	0.78581376190039	0
cg00072216	0.0017027980887367	0.583447340108159	0.233998335732563	0.795752016573219	0
cg00072271	0.00103934333183775	0.95343250236952	0.0207100471235467	0.876130477861865	0
cg00072317	0.00930767197620224	0.241729854631687	0.616669709124376	0.639952701681503	0
cg00072369	0.00967123896912553	0.113811630387787	0.943813355206777	0.516237152307013	0
cg00072406	-0.111634692479794	0.0281097631219926	1.55114281413091	0.340387346247955	0
cg00072426	0.0386732601611028	0.195164291295399	0.709599641136618	0.60281822110491	0
cg00072449	0.00186604226117381	0.919400330844826	0.0364953443054652	0.871194276997453	0
cg00072675	-0.0685007449917786	0.478625408294445	0.320004250166431	0.75988320108082	0
cg00072689	0.0150740709607605	0.553521963959175	0.256865141475383	0.786393752450939	0
cg00072711	0.0209699320033381	0.343560030766653	0.463997367038626	0.70139948518237	0
cg00072720	-0.0130545609528995	0.488737776433236	0.310924091374041	0.763815389137123	0
cg00072891	0.000605060503535279	0.79596197228929	0.0991076805279443	0.848834120262034	0
cg00072957	-0.095026529700278	0.0464498229947226	1.33301593662323	0.395312211364194	0
cg00073010	0.00764968496307468	0.458825799459107	0.338352170004188	0.752478092764133	0
cg00073090	-0.109355789392865	0.25237353238024	0.597956193579822	0.647512576664561	0
cg00073181	-0.0116513539828411	0.852127780708578	0.0694952757783833	0.85989789210346	0
cg00073243	0.0205877160581557	0.363043254395164	0.440041628335718	0.71146669265836	0
cg00073244	0.0915491679115404	0.00464622141711925	2.33290009760471	0.197119218952622	0
cg00073261	-0.0314070252942373	0.0726187675396788	1.13895112605462	0.45303583075428	0
cg00073322	-0.055633686302832	0.556648488492494	0.254418965864844	0.787485027281782	0
cg00073380	0.00315858652335027	0.656275569178977	0.182913762691494	0.816220017715496	0
cg00073460	-0.0578047131027079	0.240114479795456	0.619581649582074	0.638641205389013	0
cg00073543	-0.0326641034237501	0.044786998576643	1.34884804104444	0.39110611831611	0
cg00073549	-0.0563105914387513	0.208548323469405	0.680793297119578	0.614008847808608	0
cg00073550	0.00654958321475185	0.5219740684181	0.282351072136947	0.776012946383163	0
cg00073713	0.00937077453218757	0.6611137906388	0.179723783489669	0.817551069831302	0
cg00073716	-0.0148325096838368	0.285064382459722	0.545057042485427	0.668840848193768	0
cg00073751	-0.0664003428516828	0.17876437896467	0.747719015519286	0.588342356318622	0
cg00073771	0.00220942805208612	0.370350866902098	0.431386634432511	0.714754763551088	0
cg00073780	-0.00190645762680851	0.431960675449071	0.364555788399986	0.7421007449623	0
cg00073784	-0.0276055432697071	0.0577565612259386	1.23839867217418	0.42302807679325	0
cg00073794	0.0176448204226784	0.575346068342851	0.240070850333838	0.793406574619356	0
cg00073837	0.00969940502093847	0.751712678318814	0.123948124920238	0.839804191019718	0
cg00073869	-0.000890777712181571	0.831668495088104	0.0800497499636992	0.856164873467609	0
cg00073968	0.00361367262250205	0.559625526186253	0.252102484264199	0.788459610929173	0
cg00074086	0.025635074103538	0.235575058784395	0.627870691837789	0.635167301958942	0
cg00074132	0.00116598866541814	0.593598744111224	0.226507026573609	0.798939285868431	0
cg00074145	-0.0769968208711668	0.0971279375022694	1.01265583334692	0.493668712301555	0
cg00074174	-0.0256955781439829	0.618448951009536	0.208696142776733	0.805874658768568	0
cg00074184	0.00279931135776368	0.690429758966553	0.160880497888982	0.825467588066391	0
cg00074198	-0.00977145720537703	0.316315455630734	0.499879587309211	0.687174270827856	0
cg00074244	0.0170316533115935	0.0669773253099307	1.17407219967957	0.442541911940164	0
cg00074348	-0.0461500872575443	0.358782307151042	0.445168981726411	0.709314109532728	0
cg00074369	0.00471769230115428	0.490677707657621	0.309203672325183	0.764511137610049	0
cg00074415	-0.0604494667256175	0.0191508331357447	1.71781232778486	0.302857949563862	0
cg00074482	-0.00683617262992183	0.621663968566525	0.20644430346377	0.806791733955708	0
cg00074522	0.00440948493432659	0.694744343468782	0.158174980513592	0.826430966535906	0
cg00074782	0.0175300160894888	0.621558499770722	0.206517990221059	0.80674819274947	0
cg00074818	0.0504994586242093	0.123320109653316	0.908966097781008	0.528370629659445	0
cg00074851	0.00322539548415773	0.793288064868084	0.100569079687002	0.848426756371905	0
cg00075019	0.00240364534461892	0.367042169151362	0.435284037171146	0.713310209388326	0
cg00075079	-0.0133682131762985	0.10797243061295	0.966687121931026	0.508566991372713	0
cg00075161	-0.097122039154857	0.178711178276997	0.747848281785427	0.588304980490617	0
cg00075192	0.00253492429058863	0.324371738684247	0.488956991292416	0.69150283052126	0
cg00075211	-0.0200685834122754	0.681327147552774	0.166644306205948	0.823097644453238	0
cg00075468	-0.119818016673823	0.0350633161917068	1.45514701192586	0.363991886441979	0
cg00075507	-0.036482993056112	0.407682673570336	0.389677745581674	0.731423515364209	0
cg00075589	2.91823750854974e-05	0.992537048022072	0.00325327353083252	0.879857438886338	0
cg00075597	-0.0381224814089193	0.368278340511484	0.43382382247811	0.713824364779147	0
cg00075615	-0.0166193857971253	0.0145704434866127	1.83652722922812	0.278304677910492	0
cg00075620	-0.0198505221399425	0.00317805899205907	2.49783804555282	0.17704427719185	0
cg00075634	0.00336971334247703	0.844140874567452	0.073585070030865	0.858504989602874	0
cg00075649	-0.0326587992333669	0.50486302769926	0.296826432541038	0.76985684544123	0
cg00075768	0.00105189120712174	0.63917658794007	0.194379140944768	0.81163152811748	0
cg00075853	-0.0361817422472366	0.121393024835031	0.915806266824888	0.525769558858432	0
cg00075967	-0.0184992997565366	0.612096083065231	0.21318039963592	0.804332960819296	0
cg00076044	0.03818214309214	0.31807145663761	0.497475302225474	0.688164032269871	0
cg00076056	0.0137772458966921	0.181811479778264	0.740378698413545	0.59094759227427	0
cg00076057	-0.0060612998768101	0.491380747247881	0.308581863582042	0.764701566156804	0
cg00076107	-0.0329527151960164	0.664167469842734	0.177722399459959	0.818493218756082	0
cg00076152	0.000511161283943195	0.847084988735849	0.0720730143595777	0.859035917948011	0
cg00076307	0.00785402014695624	0.377486689112222	0.423098357801764	0.717929400282266	0
cg00076325	-0.0618804068771236	0.0300384039643905	1.52232314649718	0.347339171479097	0
cg00076353	0.005892611551227	0.15195793864035	0.818276606425512	0.561445279685806	0
cg00076497	0.00630461556477816	0.346645783424134	0.460114078161788	0.703052300828754	0
cg00076538	0.0401504274415069	0.0371066115198415	1.43054870249369	0.369564921946522	0
cg00076555	-0.00498697731196046	0.875205899506483	0.0578897635489485	0.863718048131802	0
cg00076612	0.03225387558691	0.4759262530937	0.322460337942882	0.759031782818797	0
cg00076797	0.0153197348927761	0.570749034229854	0.24355481471114	0.792148505948599	0
cg00076854	0.00604979033297026	0.45299386954422	0.343907675340661	0.750529745751214	0
cg00076936	-0.118234362581893	0.121095148123195	0.916873257232966	0.525458536660199	0
cg00076998	0.0135774526021118	0.0632774557560035	1.19875099116243	0.434841023810288	0
cg00077017	-0.000969530158852535	0.76312921633559	0.117401919200841	0.842100252075363	0
cg00077044	-0.103725274204633	0.127999374576637	0.892792152372279	0.534480396741069	0
cg00077104	0.00275737633117174	0.954665458187653	0.0201487908423285	0.876328110995825	0
cg00077183	-0.135389701710716	0.0622580680455267	1.20580436020643	0.432677806706449	0
cg00077264	0.0106611778189371	0.907368306028161	0.0422163945183939	0.869262305913484	0
cg00077281	0.00391372516769124	0.537864033333909	0.269327495775523	0.781185394650515	0
cg00077297	0.00666054516552294	0.756639935495852	0.121110740352593	0.840889393330396	0
cg00077304	-0.024933261177503	0.0943712466388586	1.0251603079079	0.489582296369336	0
cg00077312	-0.0026072719053316	0.887696770613962	0.0517353600533389	0.865660505786892	0
cg00077426	0.0147627890999761	0.576874503018356	0.238918655777754	0.79387883112994	0
cg00077450	-0.0109706972920137	0.501418791313052	0.299799394329452	0.768665610019337	0
cg00077516	0.00665408891848264	0.40088016669892	0.396985429671871	0.728015871485621	0
cg00077547	0.00665603546139816	0.300752978782072	0.521790062534385	0.678128820664911	0
cg00077566	-0.0220562094793593	0.196107486365259	0.707505826908137	0.603705514651962	0
cg00077570	-0.0429982990680253	0.150484477488499	0.822508295344314	0.559953355657683	0
cg00077606	-0.00993404172625861	0.255404276997831	0.592771834320041	0.649693734430855	0
cg00077717	0.000783459490974121	0.800892823353501	0.0964255979488043	0.849818682432041	0
cg00077805	0.000392205163617655	0.865825984923999	0.0625693844044043	0.862289190419883	0
cg00077838	0.0242273047458093	0.74212113606944	0.1295251992592	0.837581824061069	0
cg00077872	-0.0419382877062379	0.0151900953901769	1.81843949886286	0.282118454583232	0
cg00077898	-0.00350090225714308	0.638497172425594	0.1948410216624	0.811455631645253	0
cg00077904	-0.114485616401569	0.111405783337861	0.953092263322744	0.513350657191128	0
cg00078025	-0.034905062902612	0.119878122109017	0.921260068896893	0.524129092936328	0
cg00078086	0.0301207063011086	0.527047803613974	0.278149992179818	0.777526993405344	0
cg00078121	0.00928442616327087	0.592892561334939	0.227023998451552	0.798775874349217	0
cg00078130	-0.00136994884612193	0.941137068761537	0.0263471205985952	0.874428548406453	0
cg00078142	-0.00367660015031457	0.735058642064307	0.13367801206001	0.836135449321328	0
cg00078146	0.00715485535926058	0.649923281123826	0.187137905743322	0.814495692549369	0
cg00078221	0.0477444169086539	0.312287479775548	0.50544542714793	0.684881236085848	0
cg00078245	0.0084561895220607	0.606506089575252	0.217164834276959	0.802827015028117	0
cg00078318	-0.00482061804908727	0.494001775141242	0.306271490483922	0.76583167517889	0
cg00078334	0.0297278880525945	0.0594491668155646	1.22585422767167	0.427019388326618	0
cg00078456	-0.0323878032008405	0.526294235974743	0.278771386391749	0.777337387594536	0
cg00078513	-0.0202534984735858	0.457516936454495	0.339592824498983	0.752045988844174	0
cg00078746	0.0194928188896425	0.348450985670876	0.457858302644107	0.703900862354659	0
cg00078759	0.12587266229996	0.254979034248966	0.593495528131993	0.649377187892697	0
cg00078770	-0.00840067305063457	0.634522870284457	0.197552719890256	0.810423820286867	0
cg00078782	-0.166719604226645	0.120957697718721	0.917366488026491	0.525291559368146	0
cg00078857	-0.173007176978609	0.11225603160596	0.949790314709403	0.514361562100425	0
cg00078911	-0.00919919289373105	0.828343780117094	0.0817893844447608	0.855455801133478	0
cg00078940	0.00073248796117335	0.831823524137896	0.0799688018614226	0.856171749829536	0
cg00078996	0.062734587235381	0.15736702230402	0.80308627281521	0.567262215688614	0
cg00079002	-0.00565768594513765	0.581803475431884	0.235223688801608	0.795268595219596	0
cg00079019	-0.0311017992147677	0.489723681911973	0.310048893990748	0.764176694441157	0
cg00079023	-0.00770957971000965	0.695709096031107	0.157572318432932	0.826640470133658	0
cg00079056	-0.000197156954677556	0.996769474961279	0.00140527030254522	0.879857438886338	0
cg00079076	2.72070920058222e-05	0.989866834073382	0.00442322673281413	0.879857438886338	0
cg00079169	0.0161206785612637	0.266423035324474	0.57442822814359	0.657087243128854	0
cg00079195	-0.130483488442121	0.0131008808319883	1.88269950376319	0.270290774377722	0
cg00079202	0.086122482116697	0.134323522196082	0.871847928764981	0.541867721187236	0
cg00079216	-0.0114631283149705	0.21480027781784	0.66796516126542	0.619254541328689	0
cg00079219	-0.0259854708899139	0.302986681364953	0.518576461718277	0.679503310846882	0
cg00079293	-0.0943568060663717	0.335362051650798	0.474486082132651	0.697273821778109	0
cg00079302	0.0751727466911488	0.147194998507861	0.832106946502187	0.556715757998484	0
cg00079375	-0.00849972179490337	0.408044766088738	0.38929218838361	0.731579712822948	0
cg00079536	-0.0257305738885132	0.537272861966579	0.269805095399697	0.780963569166898	0
cg00079563	-0.000662518393671042	0.958007691688325	0.0186310040275246	0.876873042558041	0
cg00079598	-0.0146972438814926	0.178112820861674	0.749304818161263	0.587769200363872	0
cg00079638	0.0051149021196556	0.0891100991659454	1.05007307302832	0.481534056954716	0
cg00079643	-0.0650506462985839	0.0889375065975019	1.0509150503551	0.481307839092428	0
cg00079784	0.0250986505790699	0.543957360610103	0.264435142172253	0.783271949741157	0
cg00079785	0.0139689089257956	0.758402961539381	0.120099979760576	0.841175883830183	0
cg00079891	0.00417286428923764	0.217730693542491	0.662080344057111	0.621307896281579	0
cg00080012	0.00865100660981145	0.294321438907826	0.531178101949825	0.674368512151844	0
cg00080059	0.0284197756341328	0.0161384870457116	1.79213718203633	0.287536889806861	0
cg00080060	-0.00717009120881968	0.63733736959572	0.19563061638063	0.811214048416778	0
cg00080068	-0.013647589123675	0.147065102128368	0.832490371128056	0.556595190337656	0
cg00080105	0.00498662757450082	0.851899547119038	0.0696116126322541	0.85983273463912	0
cg00080118	0.00803414830886349	0.134466736659719	0.871385134782515	0.542001260664154	0
cg00080123	0.00223692814071938	0.552307057266823	0.257819407414641	0.785966484987582	0
cg00080125	-0.031465035126534	0.789932847164421	0.102409826868461	0.84772452861892	0
cg00080188	-0.11343102467343	0.296415870647321	0.528098547150089	0.675640372706835	0
cg00080312	0.0242853634447911	0.037277945440387	1.42854803163166	0.370009636473536	0
cg00080333	-0.0133432573516046	0.597365677728735	0.223759733859825	0.800189716820784	0
cg00080393	0.00914490218582571	0.122632075567048	0.911395921173057	0.527529977549906	0
cg00080417	-0.0198615933784744	0.818402643131691	0.0870329766863474	0.853410824405901	0
cg00080418	-0.10769880190243	0.00167869016713099	2.77502945342847	0.144510318241523	0
cg00080423	-0.0792827209491169	0.00181982723965518	2.73996983862243	0.148449312712789	0
cg00080483	-0.0824400465205459	0.182396608681018	0.738983240814688	0.591417220967319	0
cg00080485	0.0542958814588559	0.468761965928751	0.329047633033827	0.756507515309359	0
cg00080578	-0.121844870348953	0.298738764729462	0.524708419124144	0.677170733208571	0
cg00080706	-0.075439448327102	0.191565057237892	0.717683706284269	0.599569506257216	0
cg00080987	0.0098681294607967	0.74247988600556	0.129315307014273	0.837658425677231	0
cg00081009	-0.0152022812405026	0.450150964449221	0.346641815041789	0.749513654813199	0
cg00081019	0.0433032838719987	0.6812021000922	0.166724021811832	0.823061653418076	0
cg00081084	-0.0103765310347341	0.670212850886472	0.173787249112541	0.820227063924963	0
cg00081087	0.0235395095506836	0.524650219035574	0.280130141488338	0.776859594422086	0
cg00081100	-0.015426674104171	0.326677635255829	0.485880596829898	0.692852576526861	0
cg00081104	-0.0455006611523121	0.406350779902997	0.391098902375423	0.730750716632471	0
cg00081128	-0.0649276038949678	0.056329868804936	1.2492612602569	0.419615885715012	0
cg00081175	-0.15624456265887	0.0898172322133121	1.04664033218364	0.482723281096866	0
cg00081237	-0.0319940852437737	0.735028938382751	0.133695562232075	0.836135449321328	0
cg00081251	-0.0158248398846692	0.230682187553219	0.636985938838273	0.631569314006829	0
cg00081270	-0.00516787646247447	0.43186468838026	0.364652304793775	0.742061745356784	0
cg00081324	0.0143331316892828	0.446837947375291	0.349849951859289	0.748294333723591	0
cg00081347	-0.00550158720153542	0.493266354767935	0.306918506343961	0.765522261499225	0
cg00081381	-0.00129047230924424	0.967803926119561	0.0142126204082151	0.878071425204606	0
cg00081425	-0.021531336004068	0.754687635875417	0.122232765041152	0.840473428916385	0
cg00081439	0.0271213858729642	0.298091286085634	0.525650719238211	0.676825878207508	0
cg00081445	0.0144587794622355	0.255140473674955	0.593220642529226	0.64950608643132	0
cg00081574	0.0156309098152357	0.180279489963729	0.744053679280068	0.58969379074618	0
cg00081602	-0.0317219956967795	0.270230264465912	0.568266013735523	0.659549382124245	0
cg00081647	0.0230633135084966	0.70384219044268	0.152524703787751	0.828614160642085	0
cg00081666	0.00145450590025088	0.679219952819667	0.167989564707271	0.822522931896906	0
cg00081729	-0.0231419124956703	0.48095780110876	0.317893026639832	0.76080871655934	0
cg00081799	-0.0671635961749427	0.303045793363841	0.518491740136238	0.679545532592922	0
cg00081827	0.00205754874315855	0.909674399262984	0.041114027357236	0.86964568929544	0
cg00081854	0.00184047598358827	0.948543310775828	0.0229428343045586	0.875598951706949	0
cg00081919	-0.181820355591745	0.0259339964194006	1.58613055345214	0.332111781850944	0
cg00081935	0.0154849769218126	0.12066235303251	0.918428209774871	0.525052364661995	0
cg00081940	-0.117510684212886	0.158262865703102	0.800620974664517	0.568108742631808	0
cg00081975	0.0172600700754674	0.00496764526301343	2.30384942446923	0.200843073639186	0
cg00082012	-0.0441044160177846	0.280406654222121	0.552211684508308	0.666049801010908	0
cg00082140	-0.0741954671111762	0.342889266546599	0.464846109380659	0.701111605917076	0
cg00082178	-0.0102209055606251	0.584760610458112	0.233021889191145	0.796086622502989	0
cg00082182	0.0132959634999689	0.0788131866655586	1.10340111224444	0.464467780270787	0
cg00082235	0.0186526098309969	0.00651384913002656	2.18616230453009	0.217823360089005	0
cg00082271	-0.124080434540929	0.0506467517100192	1.29544840340641	0.40611336680227	0
cg00082285	0.0340098748283204	0.446868168390593	0.34982058019011	0.748303176775573	0
cg00082332	-0.111616938507021	0.115504813237862	0.937399917771067	0.518485302406252	0
cg00082411	-0.00935586325113775	0.362686868432745	0.440468168352397	0.711314086787882	0
cg00082426	0.0016653204146304	0.810467082695082	0.0912646194264408	0.851775265051578	0
cg00082491	0.000900303370516901	0.722612853622173	0.141094317598423	0.833157664363314	0
cg00082558	0.0286209505140714	0.078022008647173	1.10778287313274	0.463218228319792	0
cg00082664	0.00502092451886968	0.749222613363582	0.125389123033572	0.839253031239441	0
cg00082713	0.0115752293692627	0.349027655195251	0.457140160367882	0.704240170498612	0
cg00082770	-0.0213996892140204	0.577666406514416	0.23832288759036	0.794150332902345	0
cg00082874	0.00898219628057928	0.670352297141388	0.173696898055244	0.820244544878405	0
cg00082939	8.189228368417e-05	0.998415961188643	0.00068848475225229	0.879857438886338	0
cg00082995	-0.00434061406667016	0.832505950183399	0.0796126537704932	0.856341556642452	0
cg00082998	-0.0171720770101071	0.1615575864743	0.791672643424325	0.571857954100585	0
cg00083018	0.0203990482947797	0.523014822880113	0.281486002521225	0.776379264311413	0
cg00083028	-0.0138429200479599	0.798474315702815	0.0977390491284282	0.84934442374101	0
cg00083046	0.0660983198557775	0.0374672976665059	1.42634762932006	0.3707070291931	0
cg00083059	0.0155304837016288	0.154460436477637	0.811182742257187	0.564106197542631	0
cg00083067	0.0472891891222857	0.321824405467453	0.492381024382606	0.690233306624958	0
cg00083072	-0.018496895613747	0.758405243447818	0.120098673042641	0.841175883830183	0
cg00083084	-0.00643995550518287	0.787477069881792	0.103762083340003	0.847272270319476	0
cg00083139	0.0032339430125303	0.32795957644979	0.484179683137985	0.693499658508661	0
cg00083193	-0.0779906463447741	0.0238259071377961	1.62295055522524	0.323567192750502	0
cg00083194	0.0105813787185299	0.280225500260826	0.552492346856603	0.665944133311011	0
cg00083206	-0.0685067318485519	0.237602472746415	0.6241490439327	0.636631178887447	0
cg00083223	-0.0804705732077343	0.0798940272589621	1.09748568658627	0.46601335679993	0
cg00083262	-0.033724259672178	0.317754966314683	0.497907652965278	0.68795464588518	0
cg00083265	-0.00879767615834274	0.588113213735034	0.230539062754497	0.797194159471541	0
cg00083294	0.000119931824309665	0.99342470717168	0.00286504299703729	0.879857438886338	0
cg00083359	0.0389289236859269	0.274809621858447	0.560968065473936	0.6624094410595	0
cg00083399	0.0098601265393824	0.857147134615146	0.0669446223396411	0.860764468787893	0
cg00083535	0.0144556009404253	0.626674495146667	0.202957980172318	0.808307967118017	0
cg00083596	-0.0374964591076869	0.0410971722215464	1.38618805965259	0.381116935071599	0
cg00083616	0.0397263455945501	0.270228781638462	0.568268396834794	0.659549382124245	0
cg00083685	-0.0149126865172792	0.324356004585153	0.488978057856892	0.691499817419797	0
cg00083700	-0.107203873400136	0.0791231553955576	1.10169640159852	0.464745449196111	0
cg00083704	-0.00863601094350862	0.504083295976081	0.297497693725526	0.769558976272336	0
cg00083765	-0.00165333984764506	0.721812732646846	0.141575461332354	0.832938272302609	0
cg00083790	0.00231934032883274	0.972991617851276	0.011890901084801	0.878746021414854	0
cg00083848	-0.0349702673151435	0.0558264140830672	1.25316026743798	0.41828438023622	0
cg00083937	0.00575128952611397	0.892195170759876	0.0495401318207122	0.866542215297423	0
cg00084019	-0.000517894506950864	0.982352428484023	0.00773267689012215	0.879857438886338	0
cg00084093	0.00213717597762595	0.974305055856544	0.0113050438066428	0.87885908862247	0
cg00084184	-0.134355318512714	0.0917542092209589	1.03737400337555	0.485533206199183	0
cg00084202	-0.0353367000228041	0.154251086882512	0.811771767162374	0.563950471657713	0
cg00084340	-0.0455224618324328	0.592689212925119	0.227172976944765	0.798721766444585	0
cg00084347	0.0223324328786875	0.52903610590008	0.276514687023285	0.778160282221936	0
cg00084398	-0.00427324177472295	0.918852915746194	0.0367540022070517	0.871160870112748	0
cg00084435	0.0117922243048284	0.733505850956998	0.134596417569569	0.83578920148119	0
cg00084577	-0.048654635508736	0.0166435204653784	1.77875480563084	0.290535550317623	0
cg00084587	-0.035635679496541	0.390664039147962	0.408196563995044	0.72387536602871	0
cg00084591	-0.0343384865933838	0.50565476020578	0.296145899980013	0.770125738619815	0
cg00084643	-0.0369948703881845	0.221717191384993	0.654200631494537	0.624594826186997	0
cg00084669	0.00060187670355154	0.788491936825623	0.103202743438494	0.847508242653567	0
cg00084687	-0.000137917841036578	0.952954780506235	0.0209277069614143	0.876047272483034	0
cg00084764	-0.0139814384123833	0.718848022332034	0.143362917738408	0.83225766969094	0
cg00084770	0.0172904149980515	0.712282794293956	0.147347546226035	0.830724217166586	0
cg00084798	0.00341073080166745	0.918453558583005	0.0369427988149515	0.871068840871937	0
cg00084864	-0.0593489276311285	0.0179216844934354	1.74662117258561	0.296839287058435	0
cg00084888	0.00115149991752058	0.60382565669088	0.219088437648554	0.802040048381115	0
cg00085029	0.0184995968711867	0.0619383074222022	1.20804066670996	0.431951285501373	0
cg00085061	-0.0469061331339682	0.161915327907836	0.79071203629484	0.572216029392047	0
cg00085123	-0.123319061307604	0.0752980805778826	1.1232160942516	0.457962466481585	0
cg00085199	0.0337124826576283	0.448946761971275	0.34780515644198	0.7490898060132	0
cg00085256	0.0334438211796252	0.663784468339955	0.177972913712843	0.818392654270685	0
cg00085281	-0.0368265759207388	0.449530740048116	0.347240604761011	0.749317249192845	0
cg00085370	-0.0258945790347416	0.394848724809056	0.403569260232366	0.725647654864353	0
cg00085420	-0.0188553440146315	0.254257701671497	0.594725883074741	0.648909849451053	0
cg00085430	-0.0143222161619076	0.481822312427848	0.317113092382672	0.761086577441655	0
cg00085448	-0.0280092110198334	0.467202757579933	0.330494602543316	0.755816224809263	0
cg00085493	-0.0758063354895211	0.0631513296750652	1.19961750077826	0.434525628241462	0
cg00085592	-0.0240806424531372	0.266306092823349	0.574618897213745	0.656966522530223	0
cg00085593	-0.0348934604723733	0.162344379662858	0.789562741985058	0.572744319140319	0
cg00085620	-0.0852380963675061	0.381485081589173	0.418522440959909	0.719782624619776	0
cg00085713	-0.114705065603875	0.189746015913582	0.721827334193546	0.597839052544325	0
cg00085732	-0.0525980744921521	0.17148377967205	0.765776952776145	0.581726225411857	0
cg00085747	0.0264935028450629	0.417303947031961	0.379547507533454	0.735761870778513	0
cg00085790	0.0610977390150074	0.397248878985281	0.400937319674249	0.726619959287355	0
cg00085800	-0.000921568127006151	0.966530402832974	0.0147844804094314	0.877926809778872	0
cg00085819	-0.0496762110954002	0.456501125178763	0.340558147684281	0.751715085278697	0
cg00085830	0.0115250530626334	0.174408817725434	0.758431561876548	0.584366371732708	0
cg00086113	-0.0182309426918615	0.207497930342514	0.682986230736506	0.613043127827274	0
cg00086186	0.0214352049680573	0.797545975989044	0.0982442718534642	0.849180773474352	0
cg00086243	0.0243786630070398	0.539042000307874	0.268377394755171	0.781526027177322	0
cg00086266	0.00814641724100923	0.0587267953624285	1.23116369734172	0.425394249628961	0
cg00086283	-0.0279618436749325	0.239727862547713	0.62028148683619	0.638224773037191	0
cg00086291	0.00507508192999202	0.699432597112751	0.155254131225658	0.827491591348745	0
cg00086310	-0.0255835478861641	0.25179477255051	0.598953290415741	0.647025484044394	0
cg00086346	-0.0159911831058035	0.538806469491337	0.268567198310001	0.781456516966828	0
cg00086429	-0.0950626896683331	0.0243148627242026	1.61412817800983	0.325602087818242	0
cg00086493	-0.0192560627672046	0.274548291410676	0.561381254679879	0.662207454982064	0
cg00086577	-0.107270410355403	0.112176419720559	0.950098425268009	0.514219905407826	0
cg00086669	-0.0878933920287325	0.0460336804741215	1.33692430110641	0.394310658123443	0
cg00086800	0.0294248189496232	0.273603733927795	0.562877980003195	0.661503625468926	0
cg00086809	0.0172383618547058	0.389949047173696	0.408992136504153	0.723525523215743	0
cg00086911	-0.0643420807304677	0.0951728563048655	1.02148689655145	0.49092113015492	0
cg00086926	-0.115167047747585	0.0992889043725822	1.00309928160534	0.49678591579557	0
cg00086995	-0.078891682756246	0.166739319556025	0.777961975141171	0.577090127122194	0
cg00087005	-0.0162738776119776	0.126350859009097	0.898421801139059	0.532473183191003	0
cg00087055	-0.0170984949957804	0.39206311125887	0.406644018016987	0.724476583963598	0
cg00087067	0.0209148341875468	0.588493790091778	0.230258115561589	0.797356495630798	0
cg00087098	0.0146802621291721	0.180534350111439	0.743440153068365	0.589876098170025	0
cg00087153	-0.0666446358403315	0.492377111931813	0.307702143378302	0.765116191151143	0
cg00087161	-0.0835550351344797	0.00176762029002293	2.75261102193526	0.147374943580112	0
cg00087195	0.00262914363796924	0.321063185698335	0.493409489402882	0.689875331788602	0
cg00087273	-0.0139398158361631	0.0226265225100754	1.64538218801325	0.318559140214536	0
cg00087274	-0.0490226940741288	0.142211843219598	0.847064234613682	0.551384759287702	0
cg00087298	0.00101045179836425	0.830222526117974	0.0808054872475323	0.855874780025309	0
cg00087355	-0.167662925989809	0.14096435024306	0.850890706141141	0.549892188342128	0
cg00087368	0.0388361369401267	0.268525189365374	0.571014968477399	0.658484734294975	0
cg00087420	-0.0045077965899759	0.934109177679926	0.0296023609295338	0.873316912629918	0
cg00087511	0.00140005544492733	0.92343630167243	0.0345930566788225	0.871820742423352	0
cg00087544	0.0220626358765523	0.521400071138743	0.282828913913449	0.775833389780602	0
cg00087546	-0.0168650142163324	0.686687807905561	0.16324066340577	0.824466655499962	0
cg00087568	-0.0771529060944866	0.0115213818748759	1.93849542849602	0.259776379906382	0
cg00087645	-0.00743801461330265	0.537399007770751	0.269703139763821	0.780997627461269	0
cg00087646	-0.0128980699683099	0.80105876519846	0.0963356231601084	0.849877588686912	0
cg00087696	-0.00666712180590242	0.797338789913379	0.0983571073031697	0.849126634634806	0
cg00087728	0.00398444790766108	0.710331526920329	0.148538909439338	0.830221019539901	0
cg00087735	-0.00564757343461505	0.784253093010591	0.105543759815702	0.846596482070815	0
cg00087741	0.0036755981207941	0.952604206403644	0.0210875051109515	0.875988833429804	0
cg00087750	-0.00124141011775921	0.932920522226303	0.0301553532832883	0.87315639629524	0
cg00087799	0.00851890284142279	0.37365673561943	0.427527184648318	0.716289534311112	0
cg00087806	0.0368233490892981	0.164388407977507	0.784128810451077	0.574757047953223	0
cg00087884	0.0248964213524908	0.664360010628648	0.177596516627006	0.818542555980788	0
cg00087898	-0.00274220408655019	0.759240945171112	0.119620378844231	0.841343853671795	0
cg00087906	0.00464919235671479	0.116985635939493	0.931867459751106	0.520627548169232	0
cg00087963	-0.0541298007154471	0.0736091408968933	1.13306825095354	0.455004134758111	0
cg00087983	-0.0751591284665975	0.179686221263556	0.745485224274631	0.589131844296584	0
cg00088007	-0.034691711484507	0.246638717227777	0.607938747048767	0.643499567855396	0
cg00088026	0.00423813611016656	0.186419609110824	0.729508406999671	0.59491020387466	0
cg00088080	-0.0183738849386419	0.2940557318106	0.531570350798745	0.674194131009862	0
cg00088130	0.00697622245642932	0.724488408872531	0.139968558437069	0.8335529999196	0
cg00088227	0.00183631068201893	0.511662588243937	0.291016336620227	0.772439469119632	0
cg00088264	-0.00730217181069529	0.858684661623077	0.0661662946789584	0.861026212407674	0
cg00088299	0.00981895255541615	0.925074516915397	0.0338232824158846	0.872007809317032	0
cg00088399	-0.0199256594993049	0.798690613882374	0.0976214193149225	0.849387387484899	0
cg00088445	0.00878566620631439	0.719110146313945	0.143204583507745	0.832313901221913	0
cg00088464	0.00206926402321067	0.980124138950464	0.00871891466788442	0.879519255259112	0
cg00088507	-0.0104094134208322	0.286579221375394	0.54275530161888	0.669703913366897	0
cg00088575	-0.072723577418124	0.0695232490750437	1.15786993991971	0.44706119914641	0
cg00088665	-0.0974557408910107	0.269546840147684	0.569365754966742	0.659088628641863	0
cg00088688	-0.0242956321807608	0.719837689191438	0.142765418339736	0.832453167144266	0
cg00088747	0.000265060766082651	0.935413186391561	0.0289965121945384	0.873610546790283	0
cg00088844	-0.0410494847204753	0.438600049000527	0.357931324138986	0.744841741913538	0
cg00088901	-0.0174812548129809	0.183762392839014	0.735743362664935	0.592511010470829	0
cg00088916	0.0147526037912311	0.779268523495065	0.108312865591284	0.845611747740445	0
cg00088987	-0.0644591264636247	0.106824728493023	0.971328202317287	0.507076101209943	0
cg00089091	-5.37486575295049e-05	0.996502693097864	0.00152152325956855	0.879857438886338	0
cg00089101	0.000726932969039648	0.789286816926464	0.102765150943405	0.847598807519633	0
cg00089107	-0.0921021732381592	0.0119998756140711	1.92082325565259	0.263228376468207	0
cg00089122	-0.0349206395319777	0.666516168572076	0.176189310861582	0.819179517589406	0
cg00089154	-0.0559038399988092	0.147426497388389	0.831424452465115	0.556972619684416	0
cg00089214	0.0118952958662009	0.84144080315596	0.0749764319959689	0.858040431814079	0
cg00089224	0.00301072813652167	0.80230929624895	0.0956581756571192	0.850131321520148	0
cg00089314	-0.0324257021326804	0.257914796924062	0.588523741079878	0.651468767773736	0
cg00089353	0.00159102921854087	0.61146625749676	0.213627503610992	0.804192528768467	0
cg00089372	-0.000343169683220972	0.905271254593716	0.0432212697206696	0.868827384925523	0
cg00089424	0.0109303744428707	0.724404479543548	0.140018872776768	0.833518581205477	0
cg00089425	-0.0286848966849882	0.0327867557044865	1.48430155525339	0.356604956886744	0
cg00089453	0.0450993222339447	0.585317626845972	0.232608396906375	0.796240299338	0
cg00089464	0.0044579684593427	0.826271810484023	0.0828770636057372	0.854959669557432	0
cg00089486	0.00813341182133813	0.480966449658619	0.31788521725676	0.76080871655934	0
cg00089528	-0.056936158929069	0.371627568162649	0.429892076549163	0.715262385403136	0
cg00089550	0.046751799930166	0.0394123101812312	1.40436810790131	0.37612084275812	0
cg00089566	-0.058374243756471	0.302259744292057	0.519619689395046	0.678947270788849	0
cg00089666	0.0516930302890141	0.00412762363839986	2.38429990905957	0.190501282351692	0
cg00089695	-0.0197969833591258	0.087084064893573	1.06006130724181	0.478209374935303	0
cg00089719	0.0259604555309816	0.124229585594249	0.905774963497523	0.52952370119663	0
cg00089783	-0.0635677217977403	0.0404408673547373	1.39317953845847	0.379090994809678	0
cg00089798	0.0190566199507818	0.0821054818303172	1.08562784593561	0.469774370632232	0
cg00089814	0.0152373336021636	0.608390229923032	0.215817768854056	0.803320523257067	0
cg00089821	-0.00832102032637291	0.756712537764835	0.12106907026532	0.840891639953525	0
cg00089823	-0.101223445830643	0.23152766179088	0.635397114168874	0.632250226816377	0
cg00089864	-0.0470214217105808	0.292979974882089	0.533162062565391	0.673539546869441	0
cg00089896	-0.0630800675484949	0.0428678577626796	1.36786821896413	0.386120117304199	0
cg00089915	-0.00124230273321104	0.964456414259924	0.0157173942244711	0.877740216493514	0
cg00089960	-0.0069596916891302	0.95327641129168	0.0207811534087754	0.876096299852184	0
cg00089966	0.0121263198064722	0.572990865189378	0.241852301644249	0.792812348090932	0
cg00090027	-0.114732166216637	0.0734756005489383	1.13385685555785	0.454649918301562	0
cg00090068	-0.144311845815241	0.0382970037635219	1.4168352025293	0.372830855009629	0
cg00090091	-0.00928882419206888	0.186415464750047	0.729518062062421	0.59491020387466	0
cg00090103	0.0357803495534521	0.325051744253854	0.488047499159061	0.691838368868106	0
cg00090105	-0.00813357169055976	0.653018443630544	0.18507455248625	0.815364084839676	0
cg00090197	0.0312572228884605	0.174552242405457	0.758074567599956	0.584534621282044	0
cg00090261	0.0153614944687841	0.123899560128438	0.906930235465188	0.529104963617545	0
cg00090309	0.0159335661439988	0.523565192346616	0.281029233920896	0.776585369101248	0
cg00090431	-0.012292470387523	0.772263053920337	0.112234741883547	0.84417403452274	0
cg00090452	-0.0532570681990054	0.0810274485602201	1.09136783619671	0.468099926138938	0
cg00090534	-0.0121801162141549	0.396160419044078	0.402128917614849	0.726115738165134	0
cg00090591	-0.0404412241451609	0.31887395195738	0.49638095577494	0.688617047615084	0
cg00090619	-0.00461587700119234	0.491098487818449	0.308831403138024	0.764593276952858	0
cg00090632	-0.132930133724035	1.74353511622462e-05	4.75856930115351	0.0236340634709447	1
cg00090674	-0.0275667313040254	0.766715066498972	0.115366002462985	0.842890333563588	0
cg00090731	0.00343906610471708	0.555643380832664	0.255203854869671	0.787199793483927	0
cg00090737	-0.0504541095663429	0.0279203915865618	1.5540784949783	0.339654347248344	0
cg00090764	-0.0755983605426525	0.275523709481085	0.559841023114357	0.663004291781279	0
cg00090767	0.0127702623027104	0.088485205793353	1.05312933471907	0.480278502955778	0
cg00090782	0.0218262126769864	0.234908402213928	0.629101449080697	0.634710492020237	0
cg00090787	0.0386792974952251	0.283327749032245	0.547710888729068	0.667749154877903	0
cg00090792	-0.015452480012538	0.510910019184859	0.291655580515952	0.772152462012945	0
cg00090800	0.0114559251977282	0.0987260658395187	1.00556816895406	0.495917519652351	0
cg00090809	-0.0238802210257576	0.0850907465662906	1.07011766592839	0.474930514877092	0
cg00090813	-0.0465934538968777	0.219120133216426	0.659317716720045	0.622372650594329	0
cg00090936	0.00882005459825742	0.235072982978568	0.628797281626053	0.634814304951198	0
cg00090974	-0.0484870735621172	0.127453604624925	0.894647877365552	0.53384111781851	0
cg00091004	-0.00391124218930194	0.947577644850786	0.0233851936568162	0.875462178452543	0
cg00091044	-0.0384488519434791	0.0495092097290079	1.30531400586545	0.403145406833555	0
cg00091129	0.0279665367822273	0.00880821094811716	2.05511229297974	0.239077072253378	0
cg00091147	0.0170255943053848	0.412149950095372	0.384944748406245	0.733612740645683	0
cg00091195	-0.0428591367151467	0.249235805368279	0.603389566519906	0.645257943894653	0
cg00091213	-0.0564344093765812	0.0555723341884844	1.25514136128753	0.417749838370404	0
cg00091246	-0.179436148657574	0.000162872201287007	3.78815303391053	0.0613994797715861	0
cg00091285	0.00366127650822022	0.208885367450108	0.680091981552717	0.614300114407537	0
cg00091302	-0.128612910165308	0.0170829998845479	1.76743586204831	0.292891586036802	0
cg00091337	0.00766917967114764	0.791380515684086	0.101614646558055	0.848034771086105	0
cg00091483	0.0314985917572311	0.168641458745317	0.773035649812533	0.579118906755677	0
cg00091513	-0.00849613138504825	0.811880036281458	0.0905081375444517	0.852145124794553	0
cg00091524	-0.0122603602111675	0.831194241214762	0.0802974743745015	0.856033337638659	0
cg00091589	0.0144911313441025	0.322436752316204	0.491555461847004	0.69047148823284	0
cg00091596	-0.000600447502940115	0.931130733182346	0.0309893386602151	0.872913081009267	0
cg00091633	-0.00798035538930472	0.823478920536717	0.0843475134483927	0.854409264619916	0
cg00091673	-0.0997601566650656	0.0439785551594979	1.35675904274614	0.389309162193217	0
cg00091742	0.00804073228986149	0.320643914680274	0.493976997898171	0.689616908338803	0
cg00091760	-0.0363397982742141	0.22982286139398	0.63860677249969	0.630926418472057	0
cg00091783	-0.00536752550578014	0.549400156349262	0.260111221323153	0.785155760719475	0
cg00091953	-0.0797763424287732	0.180748224190763	0.742925960854681	0.590004892742586	0
cg00091964	0.00264005215680272	0.768861238961895	0.114152032878482	0.843386306985007	0
cg00091986	-0.0550859097113207	0.26484415627226	0.577009605234368	0.655834423347051	0
cg00092123	-0.0311666885969834	0.642475959726613	0.192143118196522	0.812487586559677	0
cg00092146	-0.0419063565618437	0.0536391495017621	1.27051811690582	0.41335660564837	0
cg00092151	-0.0657739174138659	0.00329954022708269	2.48154657247127	0.179077361634478	0
cg00092235	-0.0703269708051389	0.300180996990042	0.522616804309885	0.677894503952438	0
cg00092273	0.0230537570942756	0.0571157953473379	1.24324377120145	0.42163908069347	0
cg00092287	-0.000380008309164611	0.936160271930639	0.0286497930818884	0.87369960953037	0
cg00092301	-0.0100839234904041	0.883234165889508	0.0539241396032244	0.865050597625893	0
cg00092309	-0.061041031369852	0.133740277305108	0.873737780642974	0.541261469228533	0
cg00092348	0.00217372089018757	0.874681074830387	0.0581502700513362	0.86361638816891	0
cg00092383	-0.00144799226222888	0.876589015461922	0.0572039757926721	0.863874733582302	0
cg00092389	0.00335016509293164	0.260357075077239	0.584430616086025	0.653091153966593	0
cg00092400	-0.0290214070797464	0.148590454626748	0.828009088530227	0.55815624056834	0
cg00092427	0.038040627262292	0.403633708357418	0.394012572013122	0.72941090119611	0
cg00092443	-0.0494684704193908	0.245966960650492	0.609123225298373	0.643048308043128	0
cg00092475	-0.0164896216437933	0.769669298620627	0.113695836690584	0.843546891574785	0
cg00092518	-0.138367922368219	0.30398610326821	0.517146269719805	0.680202981841647	0
cg00092551	-0.121917799601188	0.0256554933346209	1.59081962979271	0.330825104470315	0
cg00092590	-0.0496768383040451	0.283337138383862	0.547696496647658	0.66775632072208	0
cg00092611	0.000418146476743908	0.884314798536194	0.053393107237685	0.865203091476512	0
cg00092682	-0.111292699882039	0.367193631928349	0.435104859176568	0.713385217328153	0
cg00092711	-0.0286085508401944	0.416526926091314	0.380356918687209	0.735439258677496	0
cg00092736	-0.111270210566803	0.416067141397924	0.380836580945922	0.735304550541046	0
cg00092821	-0.0486088926437243	0.00602522455561093	2.22002676262108	0.212656617593921	0
cg00092931	0.0340394085073286	0.199380805905061	0.700316652898717	0.606505515538084	0
cg00092967	0.00875441160120803	0.460509940061475	0.336760991162555	0.753262916553403	0
cg00092992	-0.112517561499328	0.0267870529924698	1.57207506315585	0.335303698870244	0
cg00093042	-0.0174626410847632	0.660253818915151	0.180289078149845	0.817320270449735	0
cg00093057	0.0215401350369416	0.638403176786163	0.194904960540053	0.811447883422277	0
cg00093058	0.0156757347582833	0.0732463229386186	1.13521417257864	0.454169426590519	0
cg00093087	0.0692362919867825	0.254985987043407	0.593483685907002	0.649379243053518	0
cg00093095	-0.0457719296548913	0.298048916909039	0.525712452030385	0.676802606056986	0
cg00093129	-0.00982372787320708	0.523825808753696	0.280813107813826	0.776619946434101	0
cg00093149	-0.0293069625904674	0.806940221345308	0.0931586369030455	0.85107310784727	0
cg00093177	-0.00398073550476796	0.644781216020897	0.190587623028802	0.813114494365711	0
cg00093449	-0.0106143407598447	0.851874748111348	0.06962425523665	0.85983273463912	0
cg00093478	-0.0246550928661842	0.270425128969278	0.567952954499555	0.65970236431864	0
cg00093522	-0.07189592573469	0.0738948235346019	1.13138598364981	0.455528052739107	0
cg00093544	-0.0764337045067173	0.115656178923084	0.936831160121931	0.518664964557632	0
cg00093634	-0.00767255881820924	0.774692408446563	0.110870699856073	0.844667886188899	0
cg00093688	-0.0264224431919423	0.598619611322187	0.222849059381071	0.800603809321582	0
cg00093695	0.0156099066439818	0.777694455258699	0.109190997430545	0.84531029154915	0
cg00093698	0.00171331859616417	0.909211460957355	0.0413350984649231	0.869584155185548	0
cg00093815	0.00634764070504373	0.411947957184328	0.38515764643118	0.733494092068648	0
cg00093890	-0.00111705940803395	0.910229138704087	0.0408492657579523	0.869716794941789	0
cg00093900	-0.000204905762516477	0.957391889005734	0.0189102561678093	0.876753478107549	0
cg00093930	-0.0627661081334412	0.233741170909787	0.631264784723156	0.634028388185419	0
cg00093971	-0.0463552580507212	0.395953520052196	0.402355791775483	0.726032359855744	0
cg00094006	0.0028618026655428	0.814210255994329	0.0892634314411552	0.852581533688637	0
cg00094036	6.48358861610911e-05	0.975647161595816	0.0107072145844504	0.879015117399566	0
cg00094051	-0.0294081511332426	0.722938615424759	0.140898576998794	0.833242553874534	0
cg00094063	0.0160708320814332	0.796396243421715	0.098870797194437	0.848915402705596	0
cg00094155	0.000528674566552133	0.963227495209343	0.0162711290272107	0.877591888580511	0
cg00094177	-0.123767275488537	0.115103863472049	0.938910098990257	0.517954766870542	0
cg00094204	-0.0318131346017708	0.0799650991792492	1.09709951977152	0.466178918068869	0
cg00094226	-0.00718011398626041	0.788522598309129	0.103185855689144	0.847512969333352	0
cg00094256	0.00106639019477361	0.637440780841136	0.195560155597577	0.811245551715202	0
cg00094308	-0.014494643705141	0.353390067874667	0.451745660623937	0.70641965065932	0
cg00094359	0.0124876108461761	0.451474748052805	0.345366535689382	0.749984367888333	0
cg00094401	-0.00463838074409177	0.757775367762145	0.120459516003285	0.841092007894999	0
cg00094412	0.0126516653553949	0.675221424847816	0.170553785953549	0.821395927228749	0
cg00094518	-0.00837964646842411	0.596918368625528	0.22408505660847	0.800048456959469	0
cg00094538	0.0476799693650158	0.282934384602806	0.548314270161147	0.667539210754826	0
cg00094558	0.00835678530264617	0.898417338128168	0.0465218754234331	0.867703154768188	0
cg00094579	0.0190869101812975	0.392777919392557	0.40585293472294	0.724731261875293	0
cg00094585	-0.00500140503071571	0.765699604344809	0.115941577316288	0.842639327713057	0
cg00094597	-0.0078384750111132	0.779104247132904	0.108404428174001	0.845582950206932	0
cg00094620	-0.187085448596514	0.0428071823015255	1.36848335780392	0.385945432560449	0
cg00094649	-0.0429057413953373	0.111936993718449	0.951026361079643	0.51395809173135	0
cg00094735	0.0241960199283007	0.629081255285137	0.201293255281554	0.808884823525689	0
cg00094739	0.000861896924871482	0.948238200767765	0.0230825526571595	0.875560621564665	0
cg00094744	0.0397881044323293	0.0659960736580618	1.18048190141814	0.440534180790828	0
cg00094755	-0.00333952577245024	0.604536573889802	0.218577419603814	0.802232089746512	0
cg00094817	0.000361279682529198	0.969009800327504	0.0136718305791287	0.878263443629471	0
cg00094824	0.00961549384138134	0.858902596621717	0.0660560843040542	0.861083400405033	0
cg00094851	-0.00590417407080708	0.423254183151998	0.373398740931131	0.738392130619534	0
cg00094898	0.016394496474522	0.437455948362801	0.359065673718658	0.744404053310743	0
cg00094901	-4.8966205245771e-06	0.998866562902148	0.000492524652796024	0.879857438886338	0
cg00094913	-0.00359289822933537	0.964028995466141	0.0159099034606884	0.877690343807371	0
cg00094943	-0.0846561215330849	0.36508116191117	0.43761057594948	0.712414350985746	0
cg00094955	0.0283853454781021	0.495941661947477	0.304569406946051	0.766545942174629	0
cg00094998	-0.076952407769401	0.010785531279464	1.96715845732484	0.254117814970489	0
cg00095018	-0.000209044438192558	0.99800928890509	0.00086541652680745	0.879857438886338	0
cg00095027	0.00364501584680653	0.217668893490927	0.662203630446695	0.621291680366169	0
cg00095138	-0.062210592095847	0.469831798347796	0.328057593391441	0.756880139030084	0
cg00095165	-0.0065419042678411	0.810884674758549	0.091040907413268	0.85187443462462	0
cg00095214	0.00684653327329954	0.926847453834453	0.0329917387892062	0.872243954083114	0
cg00095248	0.00530144655891618	0.659105729598059	0.18104491302679	0.817010981258133	0
cg00095276	0.0141916315633334	0.100992578511707	0.995710539384051	0.49930663588461	0
cg00095326	-0.0254611284187191	0.623362014957242	0.205259665320446	0.807298296256907	0
cg00095333	-0.0876292815315382	0.451861872483807	0.344994302325508	0.750111755386946	0
cg00095396	-0.015358519410059	0.748807283595158	0.125629939897888	0.839180271713303	0
cg00095431	0.0154530341308027	0.729242062061405	0.137128289558568	0.83469005679046	0
cg00095463	0.0177925696979143	0.00539273931474489	2.26819057301875	0.206302624957269	0
cg00095491	0.0516808807381369	0.495664217128628	0.304812432445486	0.766408123128237	0
cg00095493	0.010060172869076	0.349953974832145	0.455989069337697	0.704675519751366	0
cg00095523	0.024294005457494	0.463821730612985	0.33364890799595	0.754625302147663	0
cg00095526	-0.00239613115669995	0.962382078169626	0.0166524731832872	0.877418281152711	0
[truncated: 476,157 more rows]
