# Supplementary material for: Associations in cell type-specific hydroxymethylation and transcriptional alterations of pediatric central nervous system tumors
Source: Nat Commun. 2024 Apr 30;15:3635. doi: 10.1038/s41467-024-47943-9 (PMC11061294; doi:10.1038/s41467-024-47943-9)
Supplement: Supplementary file 4 — Supplementary Data 1–21 [file 41467_2024_47943_MOESM4_ESM.zip › SupplementaryData_03302024/SD7. GNN_5hmC_Unadj_Results.csv]

	beta	pVal	log10.pVal	qVal	sig
cg00000155	-0.0131878909745502	0.290780121657568	0.536435286085036	0.967535760725486	0
cg00000158	-0.00147692582595658	0.912246209155294	0.0398879326729422	1	0
cg00000292	-0.0621443983366179	0.194878567841689	0.710235920656091	0.933461043098747	0
cg00000622	0.00156855702412491	0.520686103343978	0.283424013108952	0.995567310189823	0
cg00000658	0.0112795844624611	0.728429237974809	0.137612630647187	1	0
cg00000714	-0.00541687615600779	0.632466811101891	0.198962259295995	1	0
cg00000734	5.21544376836078e-06	0.999503809263092	0.000215546379492619	1	0
cg00000765	-0.0960128189454744	0.182796538068555	0.738032033503503	0.926668873186615	0
cg00000769	-0.00308392066644003	0.224310914154911	0.649149594709782	0.946277671626668	0
cg00000924	0.00352049072225654	0.82149944710383	0.0853927245233037	1	0
cg00000948	-0.0011365426518391	0.970191447432393	0.0131425581466581	1	0
cg00000957	0.0028072233021242	0.886245630095262	0.0524458932251737	1	0
cg00000974	-0.0036860191546287	0.419439310004722	0.377330869726405	0.986663739382317	0
cg00001099	-0.0164964229135786	0.854395712577106	0.0683409396329066	1	0
cg00001136	-0.046710998234446	0.674825625971182	0.170808433779173	1	0
cg00001245	0.00107564961635678	0.627637290354924	0.202291261206423	1	0
cg00001249	-0.0606910605052642	0.0451783513078749	1.34506962182108	0.694005196387967	0
cg00001269	-0.00706780856424569	0.751771445477257	0.123914174109267	1	0
cg00001503	0.00106475241552608	0.883846773524989	0.053623019127772	1	0
cg00001506	-0.0769350274238555	0.164872151919624	0.782852693591292	0.914164917322941	0
cg00001534	-0.0973834665556298	0.0031634862155689	2.49983405357575	0.265114858917581	0
cg00001582	0.00566821918679151	0.353263585835708	0.45190112703065	0.980046698995302	0
cg00001583	-0.00289243081628242	0.810667947082931	0.0911569981683741	1	0
cg00001594	-0.000384496434704137	0.944090058380304	0.024986575625573	1	0
cg00001687	0.00785903967311479	0.704792903710042	0.151938477318889	1	0
cg00001747	-0.000305088950816171	0.888906184890611	0.0511440720267247	1	0
cg00001791	0.00164115847618359	0.829834740839411	0.081008387488456	1	0
cg00001809	0.0142145846764945	0.744075492806398	0.12838299933857	1	0
cg00001814	-0.0734949401730256	0.36947531488988	0.432414572060038	0.982267509644638	0
cg00001930	-0.00211044042324016	0.915255634338856	0.0384575889094277	1	0
cg00001997	0.015389196014496	0.8179956496533	0.0872490060311098	1	0
cg00002028	-0.00410422765844005	0.148927712836071	0.827024480139607	0.900251545109499	0
cg00002033	0.0113804383369974	0.802352261848689	0.095634918761871	1	0
cg00002116	0.00171229793713382	0.386867685804219	0.412437544414211	0.984147058179795	0
cg00002145	-0.0267650898953848	0.492294195594424	0.307775284755729	0.993105134533745	0
cg00002186	-0.00177155995564594	0.921186160780426	0.035652595177891	1	0
cg00002190	-0.0824002383414216	0.0867037741323024	1.06196199768921	0.816146465661568	0
cg00002224	0.0546692502777111	0.0196807773940554	1.70595775085994	0.537434711343914	0
cg00002236	0.00579347376581695	0.559675501061095	0.252063703253794	0.996994834558982	0
cg00002398	-0.00164012312664348	0.937501426388548	0.0280280628298925	1	0
cg00002406	-0.00113564493347746	0.850248978167218	0.0704538813318534	1	0
cg00002426	0.0249114614428096	0.676746818657789	0.169573777142406	1	0
cg00002449	-0.0101909677854761	0.396553969282636	0.401697698720589	0.984932817287535	0
cg00002464	-0.0127599042607054	0.251977078443158	0.598638963815335	0.956649775540933	0
cg00002490	0.000558563719043159	0.88615123395271	0.0524921534332501	1	0
cg00002531	0.0272861702381199	0.701426042118622	0.154018113934331	1	0
cg00002559	0.00297015296557448	0.726747899386428	0.138616214853306	1	0
cg00002591	-0.09441222968224	0.187241732206032	0.727597349791757	0.929581952688663	0
cg00002646	-0.00454028884263078	0.911657226279894	0.0401684212302238	1	0
cg00002684	-0.040845219674245	0.295992625928328	0.528719108395548	0.969068552134424	0
cg00002719	0.000208925082058574	0.906955688326775	0.0424139310052559	1	0
cg00002769	-0.0145851489246311	0.752068509506641	0.123742595651089	1	0
cg00002776	0.00611924531922493	0.317042928596875	0.498881928979481	0.973265795435493	0
cg00002780	-0.0728964319525692	0.332373436422055	0.478373692698725	0.976276835022121	0
cg00002808	-0.0363171584967933	0.108354942483065	0.96515127406113	0.853461172542875	0
cg00002809	0.00181770300453756	0.924177877128489	0.0342444317879002	1	0
cg00002810	0.0204116092162862	0.107374117788026	0.969100391415568	0.851998895947448	0
cg00002907	-0.0257911436264862	0.678608311638803	0.168380825391223	1	0
cg00002934	-0.00101139525192283	0.627255112219046	0.202555790436669	1	0
cg00003009	-0.00835096532257896	0.566727356636708	0.246625822915924	0.997364807550426	0
cg00003014	0.0071819994889752	0.723449027431525	0.140592062865696	1	0
cg00003036	0.00577547850608516	0.534538365422472	0.272021118718395	0.996028967574749	0
cg00003091	0.0102163497022715	0.366083865572981	0.436419411372587	0.981955882970416	0
cg00003167	-0.0423643345712033	0.522420841493746	0.281979505612809	0.995719165944673	0
cg00003173	-0.0473344865869659	0.112441725956035	0.949072496687605	0.859781198423434	0
cg00003202	0.000588622833354171	0.757749941526507	0.120474088473657	1	0
cg00003287	-0.051616093149997	0.161483358694017	0.791872226272445	0.911042406877231	0
cg00003298	0.021079007466471	0.372225069617363	0.429194380184746	0.982507972876371	0
cg00003345	-0.0496720619861114	0.314443824170268	0.502456930606647	0.973082909997077	0
cg00003407	-0.00519107665661122	0.528253735241098	0.277157423402271	0.995737690463423	0
cg00003555	4.65338591087444e-05	0.980895111529447	0.00837742984674348	1	0
cg00003578	0.00147873624233981	0.959923514072784	0.0177633698140426	1	0
cg00003625	0.00572500349034714	0.902664505973969	0.0444736342686372	1	0
cg00003784	-0.00124364521100597	0.775240095012899	0.110563773892599	1	0
cg00003858	-0.0141270845744787	0.559412719509392	0.252267663188052	0.996994834558982	0
cg00003911	-0.00625297115507807	0.56072625308071	0.251249109852689	0.997018242271816	0
cg00003929	-0.00281966331627592	0.9188485641785	0.0367560589740049	1	0
cg00003937	-0.0142461497293594	0.541843392693491	0.266126218105503	0.996592629371738	0
cg00003965	-0.0127386200346226	0.375093495238666	0.425860467191448	0.982752393063279	0
cg00004055	0.0206782013966365	0.146481010371015	0.834218673095744	0.89844194623519	0
cg00004067	-0.00636222518123794	0.421071909530014	0.375643730185117	0.986764230610446	0
cg00004072	-0.107517562145136	0.0168372089809233	1.7737298976726	0.507649441798497	0
cg00004089	3.6706421063374e-05	0.999622425441664	0.000164009512050892	1	0
cg00004105	0.0541215587589754	0.267582064960402	0.572542999087178	0.962602097292443	0
cg00004175	0.00691693577744841	0.794709742670097	0.0997914627577055	1	0
cg00004207	0.00444393130223734	0.796226179711064	0.0989635470268088	1	0
cg00004429	0.0132075838525281	0.763717141045807	0.117067461881273	1	0
cg00004438	-0.00221731936671747	0.795498200876625	0.0993607982301434	1	0
cg00004454	0.0373608623239011	0.501917369664908	0.299367774592715	0.993693699670974	0
cg00004533	-0.00982680957835585	0.126663427851954	0.897348762976598	0.878373826623264	0
cg00004562	-0.0514760975570582	0.31626744643012	0.499945507936783	0.973101008907195	0
cg00004608	-0.0488898122417346	0.476486345061142	0.321949540670082	0.991968934679211	0
cg00004633	-0.0313872816044884	0.263624971270533	0.579013454581238	0.961477264163119	0
cg00004778	-0.0371790538455182	0.754009939445469	0.12262292917284	1	0
cg00004806	-0.0538131404649444	0.20898720933906	0.679880293235604	0.939875626317268	0
cg00004836	-0.0210511621439877	0.332674178754427	0.477980906554255	0.976291204868848	0
cg00004883	0.0481458168997249	0.170812811773334	0.76747955827353	0.918471504938776	0
cg00004905	-0.0727019889173214	0.0241773689595816	1.61659096189154	0.5767056435953	0
cg00004915	0.00857050870181205	0.730511455901482	0.136372969057833	1	0
cg00004939	0.00782957414805592	0.587975442903184	0.230640812077519	0.998376292806815	0
cg00004979	-0.00585197006265385	0.57339895004368	0.2415431066296	0.997547524493775	0
cg00005010	0.00260538392810231	0.343195153476367	0.464458853787586	0.97795628930352	0
cg00005072	0.00618622287701131	0.827115328720838	0.0824339304293259	1	0
cg00005077	0.00206624858504262	0.779195934745242	0.1083533219435	1	0
cg00005083	0.00738948430699451	0.53630315593991	0.270589647371715	0.996326590362658	0
cg00005112	-0.00947328232473165	0.866986951325475	0.0619874388674894	1	0
cg00005297	-0.0234731365460977	0.479645402172428	0.31907971427274	0.992157354968671	0
cg00005306	0.00136631824224493	0.526531788053955	0.278575404232185	0.995737690463423	0
cg00005325	-0.07912928875144	0.328953772998763	0.482865128013882	0.975875569941144	0
cg00005423	-0.0240827481548888	0.709243225925161	0.149204803515715	1	0
cg00005437	-0.134684044487852	0.0200636069166118	1.69759098940294	0.541358395374088	0
cg00005440	0.00607583080209157	0.736870670980865	0.132608728976808	1	0
cg00005461	-0.0173412167366919	0.738454122930366	0.131676480415779	1	0
cg00005541	0.00300045390324274	0.94319773395391	0.0253972513104384	1	0
cg00005543	0.00181019755685757	0.486925971265512	0.312537060786834	0.992745289440031	0
cg00005597	-0.0597943599265275	0.491126927736469	0.308806253514995	0.992940133953872	0
cg00005619	-0.179964685093902	0.0404209585754793	1.39339339148611	0.673289121217085	0
cg00005622	0.00578964060286429	0.632606912167098	0.198866067084177	1	0
cg00005644	-0.00894785495428076	0.802263976686081	0.0956827080813016	1	0
cg00005734	0.0224167998329433	0.786079774366615	0.104533377867492	1	0
cg00005849	-0.0430614970335566	0.289481390772656	0.538379349534172	0.967274324270575	0
cg00005888	0.00495444725751227	0.604543126525348	0.218572712265731	0.998856610961285	0
cg00005893	-0.0294471979925572	0.630276033333574	0.200469206897664	1	0
cg00006032	0.00136033012299929	0.814289091733214	0.089221383003802	1	0
cg00006040	-0.0516041245334196	0.390826251707126	0.408016272515607	0.984543408981555	0
cg00006081	0.0143250901380042	0.472169653884064	0.325901928257288	0.991727600485572	0
cg00006122	0.00390452089926148	0.607642988562044	0.21635150894543	0.998966541713634	0
cg00006166	0.0221148958065491	0.5724059582282	0.24229585427606	0.997547524493775	0
cg00006387	-0.0484306414012127	0.0728296198171364	1.13769195713005	0.784158697744941	0
cg00006397	-0.0283322832248049	0.371182829449101	0.430412122022094	0.98235701110609	0
cg00006414	-0.00307546043759629	0.816313742039911	0.0881428924116801	1	0
cg00006600	-0.114208457064787	0.0461855562528773	1.33549382142295	0.69849550283151	0
cg00006609	-0.00468221111736854	0.952073963228091	0.021329311516706	1	0
cg00006626	-0.00272639764352247	0.952163661622629	0.0212883969613962	1	0
cg00006735	-0.0123824635425827	0.220477405701041	0.656635909969997	0.945429798965184	0
cg00006787	-0.0974366301197545	0.00224760389520837	2.64828022392274	0.230428812037594	0
cg00006884	-0.00571536165191931	0.432245709321797	0.364269309047946	0.987433169469708	0
cg00006899	-0.0727457017656859	0.252677371245071	0.59743364998132	0.95695072049035	0
cg00006948	-0.00100919912891337	0.74682558513139	0.126780812186473	1	0
cg00007032	0.00501977632591443	0.616029961217091	0.210398164986835	0.999728872564268	0
cg00007064	-0.00305469947320255	0.785481741825969	0.10486390548892	1	0
cg00007127	-0.0153154962792656	0.611326073435534	0.213727080886655	0.999290330553323	0
cg00007221	0.0562673224937105	0.48998686557869	0.30981556136567	0.992879027770876	0
cg00007226	-0.00192924973592627	0.873261713921013	0.0588555800308403	1	0
cg00007239	-0.00138434544453693	0.865311109899676	0.0628277202568277	1	0
cg00007266	0.00444554143759795	0.869906194536276	0.0605275765672709	1	0
cg00007269	-0.00105976090156932	0.854060743747924	0.0685112396899542	1	0
cg00007300	0.00091198637607745	0.762513414359494	0.117752511678145	1	0
cg00007324	0.000308018028302354	0.98320822121946	0.00735449869837356	1	0
cg00007326	-0.00149910816089484	0.912140402187211	0.0399383072834015	1	0
cg00007426	-0.0296226030654021	0.0830662994398466	1.08057513669562	0.808433476114901	0
cg00007466	-0.00592003396378633	0.880041993155618	0.0554966040309258	1	0
cg00007540	-0.0356632730575418	1.92679712681582e-05	4.7151640099645	0.0213284237209348	1
cg00007644	0.0251999076890018	0.302508606980848	0.519262264280566	0.970573423383702	0
cg00007898	0.00046191061743161	0.829996894239121	0.0809235327050529	1	0
cg00007981	0.00300293961393653	0.562999344901101	0.249492110487912	0.997149058575697	0
cg00007987	-0.010747504498638	0.830506421716684	0.0806570051086278	1	0
cg00008033	0.0157121081757248	0.228204437523114	0.641675914812352	0.948103897617763	0
cg00008036	-0.0031474966805911	0.858637770248479	0.0661900114427578	1	0
cg00008282	0.0408494406009482	0.589782293322156	0.229308270149623	0.998463948488124	0
cg00008345	-0.00906332142265861	0.747801520393288	0.126213656194712	1	0
cg00008369	-0.0550740898738107	0.393062468420431	0.405538422819622	0.984832845603467	0
cg00008387	0.000144784466619928	0.95724080691824	0.0189787958069675	1	0
cg00008404	0.0102406293188044	0.66536198821332	0.17694201377791	1	0
cg00008446	-0.0551942123535926	0.0181037434102586	1.74223161439461	0.522068242812594	0
cg00008488	0.0384693173214981	0.592561575705321	0.227266513504268	0.998531065840261	0
cg00008493	-0.0390931394079469	0.0050527600332472	2.29647132687779	0.323197106994383	0
cg00008500	0.00198033404554571	0.806048247471699	0.0936389619373359	1	0
cg00008647	0.00204893927080407	0.419658151454614	0.377104336717738	0.986663739382317	0
cg00008665	0.0252692559631914	0.61130392380267	0.213742816576687	0.999290330553323	0
cg00008695	-0.0239702196219346	0.210146380412711	0.67747808593608	0.940394426211704	0
cg00008713	0.00246751177799334	0.697628795579014	0.156375601609077	1	0
cg00008737	0.00407216576506929	0.861351555174662	0.0648195578252937	1	0
cg00008795	-0.0417878337967911	0.221755969373846	0.654124680712792	0.945767624483199	0
cg00008810	0.00147403789762998	0.929414430928478	0.0317905885561487	1	0
cg00008916	-0.0313171878682741	0.0989941314193153	1.00439055053126	0.838528787977195	0
cg00008971	-0.0818239615568566	0.197695091910383	0.704004112591723	0.934924369645417	0
cg00009038	-0.0662561099710816	0.110924837282933	0.954971199683089	0.857042931448341	0
cg00009053	0.0115497553657777	0.783246986399598	0.106101267423012	1	0
cg00009167	0.0019554244078379	0.71634262194235	0.144879207819908	1	0
cg00009214	0.00284268942738346	0.460056120059964	0.337189187566784	0.990715990365415	0
cg00009292	-0.0201448044370723	0.430728699552926	0.365796190131484	0.987176229794623	0
cg00009293	-0.0782959710688167	0.373835613427535	0.427319327948307	0.98255601959139	0
cg00009364	0.00344157417805101	0.214349033651903	0.668878470075403	0.942335536165187	0
cg00009407	-0.0116634968241229	0.0423434315933504	1.37321394882805	0.682407895116477	0
cg00009412	-0.000964759119780406	0.874739785680876	0.0581211200634972	1	0
cg00009421	-0.0299817202592819	0.254605173239284	0.594132776305107	0.957978871373406	0
cg00009556	-0.0384309021390877	0.556575394059252	0.254475997535756	0.996901110066732	0
cg00009629	-0.0219656256011002	0.715751495669599	0.145237735782263	1	0
cg00009644	-0.0128357049137249	0.48642378662876	0.312985195764463	0.992745289440031	0
cg00009737	-0.136208299291142	0.161809675114739	0.790995514100017	0.911540237380747	0
cg00009834	-0.0261028160992365	0.293380313780887	0.532569031267001	0.968321277203829	0
cg00009919	0.0106009771301989	0.834922362255138	0.0783539068059792	1	0
cg00009944	-0.0919960119749125	0.0467723184649494	1.33001110194144	0.701008112142767	0
cg00009945	-0.0603369752550732	0.293634865948548	0.532192377945184	0.96843210980706	0
cg00010046	0.00225871402488978	0.696889409116085	0.156836135562457	1	0
cg00010108	-0.0369850866897672	0.117218171008798	0.931005059332011	0.866585217781817	0
cg00010266	-0.00690089557799189	0.636084388979942	0.196485262909654	1	0
cg00010288	-0.0210372488536921	0.468501156614201	0.329289332608551	0.991423080393005	0
cg00010445	-0.0548947175065007	0.226421313812452	0.645082693934955	0.947549957356926	0
cg00010506	0.0154158034998614	0.44539539627594	0.351254276260868	0.989101959892856	0
cg00010533	0.00284033657396673	0.495379757869113	0.305061743461431	0.993499114549426	0
cg00010654	-0.0234001623575954	0.315555898457098	0.500923697462181	0.973082909997077	0
cg00010664	-0.00347873528952261	0.584860329681322	0.232947835269915	0.998116097871406	0
cg00010738	-0.0144343352602945	0.249273977707772	0.60332305614439	0.955874766106128	0
cg00010848	-0.116892959142923	0.17417298092275	0.759019215265567	0.920620115491573	0
cg00010890	-0.00185682469564347	0.961526099602956	0.0170389228038632	1	0
cg00010940	-0.00221926755078677	0.884106119476376	0.0534956033840097	1	0
cg00010946	-0.0180259255756473	0.526649477818099	0.278478342089108	0.995737690463423	0
cg00010954	-0.0626184031047489	0.23631476935451	0.626509134699752	0.950933651252296	0
cg00010992	0.00451678202583441	0.586461237138815	0.231760687816229	0.998223876513811	0
cg00011113	0.00637416356590432	0.930310376904586	0.0313721347914074	1	0
cg00011203	-0.00704770704478133	0.671763861371688	0.172783363443172	1	0
cg00011225	-0.0424692291928985	0.0388227513720553	1.41091368936603	0.665896097764436	0
cg00011239	-0.0737456315329018	0.0774162118561234	1.11116808347215	0.794892403085806	0
cg00011247	0.00130442065411773	0.533777689826366	0.272639582267853	0.99592661415716	0
cg00011274	0.000228560667213691	0.988242372094174	0.00513652914304272	1	0
cg00011345	0.00245596693236435	0.957862967594766	0.0186966168861443	1	0
cg00011350	0.00059131160516568	0.958183907660401	0.0185511272296745	1	0
cg00011460	0.00101073454432004	0.85917482265732	0.0659184580658469	1	0
cg00011461	-0.0207192886433818	0.149208031665051	0.826207798753898	0.900440435694566	0
cg00011482	0.00159213102938681	0.92804784595189	0.0324296329435988	1	0
cg00011564	0.0148564142561779	0.735105649620077	0.133650239487651	1	0
cg00011574	-0.0216878343026841	0.617283013086963	0.209515674149209	0.999743007936588	0
cg00011578	-0.0020960694302069	0.587188192826886	0.231222685792403	0.998376292806815	0
cg00011717	-0.00462502708952779	0.865159941895991	0.0629035972036733	1	0
cg00011740	-0.0422451669978109	0.20696982961798	0.684092957854163	0.938856108184466	0
cg00011754	-0.0360911223270241	0.186657943671485	0.7289535229127	0.929179715542194	0
cg00011762	0.00261729944824398	0.754617643014058	0.122273045180508	1	0
cg00011777	-0.00924449338037813	0.390508135712735	0.408369913749956	0.984494784626576	0
cg00011855	-0.0425493602014502	0.629861245164495	0.20075511260424	1	0
cg00011861	0.0237630613247451	0.57153634358275	0.242956147918587	0.997547524493775	0
cg00011924	-0.0366710898546023	0.552190767898022	0.257910858624793	0.996678641339222	0
cg00012036	0.000227196970361705	0.984436550328138	0.00681227011029616	1	0
cg00012100	-0.0882614061817632	0.285695483396507	0.544096625390722	0.966676181838056	0
cg00012126	0.0030042657456672	0.607532828757587	0.216430249477709	0.998966541713634	0
cg00012168	-0.094132664211771	0.0366759558312716	1.4356185589615	0.654033321106764	0
cg00012199	0.000353464488144998	0.941357883109515	0.0262452361784575	1	0
cg00012203	-0.00100997626233716	0.633490709051019	0.198259750216156	1	0
cg00012362	-0.0222088298601214	0.514169195187128	0.288893946287089	0.994992689521147	0
cg00012386	0.00582695511529238	0.358168194054186	0.445912982864586	0.980875251999498	0
cg00012397	0.00149445215291927	0.566643221720529	0.246690301967343	0.997364807550426	0
cg00012469	-0.0111675418940376	0.28709401756364	0.541975857194087	0.966750356853042	0
cg00012521	0.00101415956866283	0.989469437329471	0.00459761571140193	1	0
cg00012522	0.00379328583714525	0.103551120903929	0.984845195662309	0.845618111655313	0
cg00012529	0.0230590874649253	0.566188137082096	0.247039234324073	0.997315437987164	0
cg00012576	-0.0401401635743988	0.564044901772976	0.248686321874776	0.997226359155692	0
cg00012587	-0.0405287490838094	0.351739134662698	0.453779309185087	0.979637805208333	0
cg00012667	-0.0363388410568199	0.126987730121774	0.896238239656933	0.878445488729167	0
cg00012692	-0.113826227481932	0.057071005322096	1.24358447716204	0.737795539535299	0
cg00012698	-0.0597010190607668	0.257188242332643	0.589748889584408	0.958883942103434	0
cg00012701	0.000367068687924387	0.906987292163771	0.0423987978151133	1	0
cg00012761	-0.0186017533248639	0.56276018690288	0.249676634798049	0.997149058575697	0
cg00012762	0.00406778801594823	0.225388856620169	0.647067559576525	0.947031390988353	0
cg00012840	-0.0612950483118497	0.356738995326467	0.447649415109476	0.980537604326373	0
cg00012868	-0.0644898917264343	0.0512910560549829	1.28995835895472	0.718069053846923	0
cg00012920	-0.00118399989619674	0.920692183637171	0.0358855438449902	1	0
cg00012992	-0.00150224654203757	0.489902482213765	0.309890360076207	0.992879027770876	0
cg00013006	0.0038581240477294	0.57563087213081	0.239855922107719	0.997611362334779	0
cg00013015	0.0151418443645169	0.684490540767134	0.164632549167715	1	0
cg00013301	-0.0375268265862562	0.0023526774242437	2.62843761488713	0.234455581484619	0
cg00013302	-0.00494888013371787	0.70300101822219	0.153044045950363	1	0
cg00013369	-0.0111330449470812	0.105550014740296	0.976541701706125	0.848928878926023	0
cg00013374	0.0103408945115436	0.455748604496728	0.341274652481649	0.990141787748107	0
cg00013386	0.00611837419788538	0.506194566855808	0.2956825205709	0.994155762920475	0
cg00013409	-0.0155843091864049	0.0956691455988255	1.01922810461345	0.833299529278668	0
cg00013410	-0.000119756065388715	0.976079392031126	0.0105148563919712	1	0
cg00013441	-0.0345696309126699	0.243280966934849	0.613891866730931	0.953791537762445	0
cg00013475	-0.0477866592931977	0.000581565413298103	3.23540142962568	0.125704076478437	0
cg00013530	0.00997270916438064	0.897875162708988	0.0467840418577016	1	0
cg00013569	-0.015109226503665	0.104331005859277	0.981586605547793	0.847225122126754	0
cg00013618	-0.062049656889301	0.00499155629827498	2.3017640262453	0.321446037482604	0
cg00013660	-0.0262208840487974	0.641723290449897	0.192652198311559	1	0
cg00013677	-0.00801869798818417	0.593958358475993	0.226244001682147	0.998531065840261	0
cg00013809	-0.0017293386143387	0.917056619878519	0.0376038497806918	1	0
cg00013831	-0.00952560697600343	0.875983810402677	0.0575039202220492	1	0
cg00013899	-0.087255947834546	0.255020735667698	0.59342450576237	0.958200980196681	0
cg00013993	-0.00375792302827241	0.545391970713492	0.263291260051324	0.996592629371738	0
cg00014020	-0.0500420943385368	0.167025368683438	0.777217560933305	0.91587484400129	0
cg00014085	-0.00204484266508964	0.846943170352222	0.0721457297288648	1	0
cg00014104	-0.0218952295714497	0.609295797616593	0.215171817244345	0.999099958425228	0
cg00014112	0.0875548054436679	0.318946091609876	0.496282715359152	0.973564686076412	0
cg00014118	0.0229989579480965	0.412464556629559	0.38461336474204	0.986251924751575	0
cg00014168	0.0244400920331185	0.701146794207483	0.154191047311269	1	0
cg00014176	-0.040005870474489	0.114422250024357	0.94148951642392	0.862660740170441	0
cg00014194	0.0186856559579493	0.619373971889999	0.208047049063276	0.999835193729785	0
cg00014260	-0.00152179923980026	0.959999610780549	0.0177289430394879	1	0
cg00014272	-0.00710600948013515	0.294985561780934	0.530199240266994	0.968795401588202	0
cg00014278	-0.0137408838264961	0.725657967067217	0.139268032216028	1	0
cg00014285	0.00485445253632395	0.380422795590664	0.41973346727979	0.983416116162629	0
cg00014289	-0.0134022611430707	0.562692279272755	0.249729043780151	0.997149058575697	0
cg00014301	-0.0124081406806364	0.559524864350588	0.252180609385282	0.996994834558982	0
cg00014327	0.0030559650420612	0.681802220004528	0.166341589006003	1	0
cg00014333	0.094595450018017	0.0602289122254053	1.22019498040853	0.74899949384761	0
cg00014380	-0.0442654111490552	0.502952950558337	0.298472639732527	0.993842300090238	0
cg00014434	-0.069925130737325	0.413560481217808	0.383460968001705	0.986251924751575	0
cg00014484	-0.00921167080673051	0.905394022593957	0.0431623770409318	1	0
cg00014665	-0.00624721403116392	0.427168601623307	0.36940067696002	0.987002984487462	0
cg00014667	0.00864211740413976	0.90036545687286	0.0455811753521926	1	0
cg00014733	-0.134771624385485	0.129809566564138	0.886693300194221	0.882105274295272	0
cg00014806	-0.00305074163385303	0.474432340400651	0.323825714292136	0.99191302218287	0
cg00014830	-0.0662637902053549	0.167801239061209	0.775204836621389	0.916425481123772	0
cg00014837	-0.00723740241047481	0.677991991684861	0.16877543590818	1	0
cg00014848	0.00455616323958463	0.923779869952031	0.034431505678999	1	0
cg00014893	-0.0330682171682213	0.00078160148097877	3.10701462638716	0.145702704771495	0
cg00014900	-0.0691430468462524	0.161792854358955	0.791040663076058	0.911537929408041	0
cg00014986	-0.00109133036856513	0.735383812290922	0.133485934312279	1	0
cg00014991	-0.0441005363481594	0.493717184620736	0.3065217561994	0.993352291434186	0
cg00014996	0.000775088634990113	0.812582802465389	0.0901323733379583	1	0
cg00015002	-0.00601337991876903	0.370174202633259	0.431593850424834	0.982267509644638	0
cg00015024	-0.0251436291431759	0.0273399332068312	1.56320255077551	0.598747396359277	0
cg00015058	0.00873909934537355	0.330638810541307	0.480646170078985	0.976007189101595	0
cg00015081	-0.0272405991521286	0.0188912431080207	1.72373946308449	0.529978950924593	0
cg00015121	0.0486611879500518	0.257148601330044	0.589815833529536	0.958860911228338	0
cg00015189	0.0162929052181783	0.375122505118012	0.425826879983175	0.982752393063279	0
cg00015193	-0.0853103616308772	0.000948636543639	3.02290014934989	0.159693917373214	0
cg00015219	-0.000630747489843466	0.80796576424403	0.0926070411002958	1	0
cg00015289	0.00415205369173357	0.636932408370714	0.195906652796728	1	0
cg00015343	-0.0231450648764203	0.680021750217654	0.167477196340172	1	0
cg00015530	-0.0740030722440324	0.0117085707708179	1.9314961146825	0.447494502323531	0
cg00015603	0.0208708443593992	0.396322815230502	0.401950925789703	0.984932817287535	0
cg00015629	-4.29499096619919e-05	0.998477776346376	0.000661597010150137	1	0
cg00015639	-0.139903877331489	0.0321257492065817	1.49314673533411	0.62932196065477	0
cg00015699	0.00678657391414009	0.795533885380942	0.0993413170600894	1	0
cg00015770	0.0207640406157469	0.446516335524317	0.350162648089443	0.989225136199803	0
cg00015791	0.0136116296561835	0.254266475304025	0.594710897198488	0.95778286065222	0
cg00015801	-0.0973927781813034	0.00304001928881549	2.51712366079929	0.260432291464839	0
cg00015930	-0.000634115941758441	0.948700692209199	0.0228707825409309	1	0
cg00015991	0.0073402191910109	0.207176830352275	0.683658815590904	0.938908306500062	0
cg00016012	0.00495674323200948	0.773887625031437	0.111322097937187	1	0
cg00016048	-0.0971456037909312	0.15726115915913	0.803378527508885	0.90751490381158	0
cg00016066	0.000361717811625713	0.881001609673636	0.0550232980899507	1	0
cg00016127	-0.0114080396060354	0.173685661018494	0.760236034158502	0.920182232008556	0
cg00016156	-0.00794512294133233	0.310229673918971	0.508316663637484	0.972454643544954	0
cg00016223	0.000679283277830614	0.732921671676376	0.134942436513597	1	0
cg00016226	-0.0679972950990657	0.450532709930897	0.346273672549976	0.989471321342655	0
cg00016360	-0.0123358389032811	0.369464902653237	0.432426811147345	0.982267509644638	0
cg00016406	0.00328255605875316	0.658242128458606	0.181614325670329	1	0
cg00016481	-0.0606299741485784	0.112489455575221	0.948888185109228	0.859785767148407	0
cg00016498	0.000299662965688413	0.958323946398574	0.0184876596563789	1	0
cg00016576	0.00329728577680681	0.959950443559731	0.0177511863813377	1	0
cg00016593	0.0156216749458998	0.372558816376214	0.428805154831863	0.982507972876371	0
cg00016783	0.0844480305227142	0.243684225009633	0.61317258412268	0.953944346563566	0
cg00016841	0.00394679570762881	0.448450958516282	0.348285043389773	0.989384869634714	0
cg00016892	-0.0128587951286053	0.678137203239775	0.168682429168874	1	0
cg00016968	0.0073794683721244	0.896324944973712	0.0475345168719756	1	0
cg00017002	-0.00681811719191809	0.0585166146573734	1.23272080691702	0.74292050728441	0
cg00017033	0.00208435349356527	0.419456868445049	0.377312689803926	0.986663739382317	0
cg00017188	-0.0017884294447534	0.566611825690998	0.246714365610234	0.997364807550426	0
cg00017203	-0.0503031571518996	0.259880223091916	0.58522676909019	0.959830291478362	0
cg00017271	0.0314620375028007	0.109609497925771	0.960151811563051	0.854899016249548	0
cg00017362	0.0539490028450331	0.30364564238319	0.517632947054227	0.97087465125995	0
cg00017363	-0.00204673679212408	0.621004409750317	0.206905315888751	0.999835193729785	0
cg00017441	0.000276888012045533	0.927816478663322	0.0325379183779443	1	0
cg00017461	-0.17952375169311	0.0882523624055047	1.05427366026374	0.81939859701031	0
cg00017475	-0.00564294489407998	0.854521127815472	0.0682771949909448	1	0
cg00017546	-0.0638258971148516	0.0697889535533128	1.15621331363037	0.776938232206275	0
cg00017557	-0.00613551274489409	0.573633005307773	0.241365868479272	0.997547524493775	0
cg00017562	-0.00875905695757388	0.588286904286215	0.230410819230326	0.998404295947675	0
cg00017601	-0.0452941744912058	0.0197410387346767	1.70462999934269	0.537820985540315	0
cg00017630	-0.0615496204137745	0.469585359117435	0.328285452121664	0.991510290445414	0
cg00017826	-0.0977277194464224	0.166428890170095	0.778771282898686	0.915603778109898	0
cg00017842	-0.0161159961156094	0.254496534919688	0.594318126394034	0.957898418759658	0
cg00017851	0.0111841091070127	0.855230111632873	0.0679170165390154	1	0
cg00017853	-0.00495965637434522	0.550009006512724	0.25963019878439	0.996593798336263	0
cg00017931	0.0453690394886732	0.333434926735683	0.476988910524469	0.976665567156756	0
cg00017970	0.0111894597208412	0.560379297824432	0.25151791729541	0.996994834558982	0
cg00018024	-0.00332697456918034	0.446641966866854	0.350040472660895	0.989225136199803	0
cg00018103	-0.0431272243199432	0.25630904353136	0.59123607002927	0.958588517849321	0
cg00018128	-0.0870986076168505	0.0840794724812675	1.07531002175614	0.811167915817621	0
cg00018216	-0.0236608943685556	0.723703895880114	0.140439089451214	1	0
cg00018229	-0.12084892279606	0.0551813420032167	1.25820774174185	0.731048944230279	0
cg00018446	0.000509116093818134	0.953992390005841	0.0204550896477417	1	0
cg00018539	0.0151158843454498	0.310147620484555	0.508431546481577	0.972436684606397	0
cg00018557	0.00111350074817236	0.706965480451934	0.150601791316596	1	0
cg00018572	-0.0775809253802579	0.237790668242182	0.62380519265445	0.951498408324471	0
cg00018606	-0.0128416455779265	0.571336476616575	0.24310804779734	0.997547524493775	0
cg00018635	7.28910355227068e-05	0.993750557938646	0.00272261450190629	1	0
cg00018667	0.00740110414837551	0.510945504054638	0.291625417967936	0.99461982306546	0
cg00018682	-0.0279165285437783	0.104189216883074	0.9821772262429	0.84685883728384	0
cg00018845	0.0303784192078713	0.197365440636744	0.704728891457374	0.934716945296573	0
cg00019082	-0.0172407259613978	0.231490463062125	0.635466896329872	0.949453911330033	0
cg00019137	0.000646092513994204	0.822967137563185	0.0846175065373274	1	0
cg00019141	0.021987295058492	0.347486017165463	0.45906266672872	0.978505765123542	0
cg00019275	-0.0189935300357947	0.222527146386737	0.652617001281594	0.945992762055554	0
cg00019301	0.00599428782732675	0.595378794519371	0.225206637588565	0.998531065840261	0
cg00019308	-0.0111813336257525	0.722440292551589	0.141198040179562	1	0
cg00019351	-0.000471988746251114	0.987310309909024	0.00554632787685859	1	0
cg00019366	-0.00409017236668535	0.70722949866653	0.150439633118121	1	0
cg00019377	-0.019387823900202	0.0319952914391804	1.49491392956892	0.628749818074666	0
cg00019458	-0.00783346028276711	0.650586787202121	0.186694761071807	1	0
cg00019511	-0.00534492901120245	0.521905497836492	0.28240812819249	0.995719165944673	0
cg00019553	-0.0475159482241156	0.381527427530908	0.418474235698198	0.983512408447172	0
cg00019576	-0.000723113188802001	0.804175208149916	0.0946493198549092	1	0
cg00019607	0.0184549080136782	0.682928077709402	0.165625031455582	1	0
cg00019678	0.0312665978812458	0.246561624460127	0.60807451728665	0.955281621529911	0
cg00019746	-0.0872932198723997	0.0467724436054365	1.33000993997744	0.701008112142767	0
cg00019759	-0.043694677612548	0.302120663296791	0.519819570493407	0.970366150830143	0
cg00019809	0.000887872529347064	0.646815041449577	0.189219889287287	1	0
cg00019826	0.0100388539707289	0.414564012669809	0.3824084006919	0.986391737576121	0
cg00019841	-0.0192213944398688	0.298026686807987	0.525744845270984	0.969928962610805	0
cg00019877	-0.10681576717172	0.265974260820656	0.575160389400604	0.962337192972431	0
cg00020052	0.0025844131788375	0.825348757151298	0.0833624983581222	1	0
cg00020063	0.0548533500081599	0.208047265804522	0.681837987411584	0.939265151900677	0
cg00020133	0.0284809372539612	0.27247154510754	0.564678845490217	0.963921099580183	0
cg00020175	-0.0023486001121519	0.743651455848706	0.128630567504223	1	0
cg00020229	-0.0103961355619438	0.799495681037173	0.0971838780175462	1	0
cg00020297	-0.000685376763958802	0.774071019297395	0.11121919193465	1	0
cg00020340	-0.0428547670835864	0.679138825536438	0.168041440738908	1	0
cg00020348	-0.0337769093679589	0.269707185429907	0.569107483094793	0.963296056181078	0
cg00020419	-0.00795294305409093	0.668640210355065	0.174807509570829	1	0
cg00020450	-0.0463929889970308	0.620279352758195	0.207412674956947	0.999835193729785	0
cg00020622	0.00169436777270678	0.460445330769523	0.336821926714821	0.990734150455256	0
cg00020649	-0.00564679539136439	0.817512644513718	0.0875055213587277	1	0
cg00020720	-0.000683636962255145	0.917123844740361	0.0375720149780419	1	0
cg00020794	0.00641462627347923	0.906179549282743	0.0427857432315134	1	0
cg00020799	-0.0420822202831585	0.365057040097505	0.437639271806082	0.981904583200074	0
cg00020807	0.00857346749584289	0.342820193474444	0.464933604321112	0.97795628930352	0
cg00020864	0.0721100018723855	0.07098488440375	1.14883412056164	0.779544329156303	0
cg00020967	0.041992055357898	0.140846948385887	0.851252558074922	0.893321031691917	0
cg00021028	0.00608809862373645	0.504353115107147	0.297265292433303	0.993993428592665	0
cg00021030	-0.0220904636871813	0.639969054812261	0.19384102546798	1	0
cg00021108	0.000714527875844592	0.824372355652675	0.0838765801980124	1	0
cg00021123	0.00152675979034624	0.962092594892	0.0167831280500769	1	0
cg00021152	-0.00448241779960307	0.748687525095111	0.125699403184893	1	0
cg00021166	0.00442421718366119	0.508340561893093	0.293845235362178	0.994515151013375	0
cg00021237	-0.0290293692571085	0.348056456524181	0.458350305569861	0.97855725417672	0
cg00021242	-0.0906742491895775	0.111639135525214	0.95218353511858	0.858305100602507	0
cg00021264	-0.0365368231392624	0.191625802981611	0.717546012282372	0.93202221007866	0
cg00021325	0.00667386116617648	0.64090321530171	0.193207549629402	1	0
cg00021413	-0.05568050185062	0.116897830444672	0.932193549014811	0.866071662314301	0
cg00021513	0.0539104804261838	0.316218478508401	0.500012755277464	0.973101008907195	0
cg00021527	-0.0067645528104489	0.36223930102944	0.441004432833997	0.981325502813171	0
cg00021539	0.00125023492559458	0.678018727586711	0.168758310299247	1	0
cg00021540	-0.00264108319563592	0.701346259993084	0.154067514591674	1	0
cg00021550	0.00108270470668212	0.918708079090063	0.0368224644358885	1	0
cg00021558	-0.00984775777937529	0.437910731620931	0.358614411677837	0.988287824392255	0
cg00021576	0.0236837038268924	0.103612846209858	0.984586396210592	0.845705235265454	0
cg00021581	-0.0195487631965169	0.624938294140061	0.204162862395861	0.999987314942094	0
cg00021762	-0.139439451838816	0.108623079636479	0.964077888431908	0.853725636118612	0
cg00021764	-0.0505982013725465	0.246796982536548	0.607660154508073	0.955281835356905	0
cg00021855	0.0747056075770774	0.134504468538885	0.871263287189133	0.88651658454077	0
cg00021892	-0.0562453131782643	0.322306440703562	0.491731015821614	0.974619621683162	0
cg00021895	0.00415323593241955	0.893589181198975	0.0488620979206801	1	0
cg00021933	-0.0549863600644626	0.327538655605786	0.484737437884086	0.975569186416353	0
cg00021944	0.0102338556486752	0.147670599957696	0.830705960660204	0.899297267254679	0
cg00021945	0.00181315998628482	0.440451201553026	0.356102200918685	0.988497670154367	0
cg00022021	-0.0163769127674278	0.591576918018357	0.227988779524402	0.998463948488124	0
cg00022024	0.00740583776486206	0.867808212681701	0.0615762441521085	1	0
cg00022054	-0.0250025210110543	0.402674964128211	0.395045371333634	0.985517902688383	0
cg00022059	-0.0170958415854045	0.193864868927148	0.712500884131265	0.933185286790306	0
cg00022076	0.00825541752616484	0.896455671827457	0.0474711806770317	1	0
cg00022101	-0.0565122898784132	0.258709075251466	0.587188336407137	0.959349308510917	0
cg00022138	-0.00587662657786445	0.28176259764217	0.55011665748533	0.965951670180404	0
cg00022145	-0.11189703984471	0.0121843713844328	1.91419687200362	0.453599368085864	0
cg00022218	0	1	0	1	0
cg00022235	-0.0165004997212385	0.794543088309718	0.0998825458981	1	0
cg00022259	-0.00334137964044717	0.843657227335282	0.0738339686753554	1	0
cg00022308	0.0116539084287633	0.221326939597399	0.654965721154397	0.945555152943726	0
cg00022318	0.0718993779735198	0.20184757832157	0.69497645669651	0.937007957631611	0
cg00022401	-0.0036525971147418	0.89142356455453	0.0499158896342562	1	0
cg00022510	-0.0196055547513381	0.163390272216101	0.786773803670371	0.912658731571028	0
cg00022594	0.00673786766886693	0.930811822960491	0.0311381090403449	1	0
cg00022688	0.0637607853328146	0.17213055546852	0.764142029768354	0.91936940692334	0
cg00022826	-0.0523336864469161	0.522103303313311	0.282243559027927	0.995719165944673	0
cg00022866	0.0185169019642629	0.751768610108028	0.123915812090518	1	0
cg00022871	-0.0250433953505125	0.292198759021135	0.534321632862426	0.968190834944802	0
cg00022911	-0.00357917289524414	0.89316415071281	0.0490687167023186	1	0
cg00023001	-0.0870338250390531	0.0424414988996664	1.3722092865907	0.682851285301285	0
cg00023056	0.0134306928647949	0.331041849113281	0.480117100816054	0.976074015908442	0
cg00023132	-0.0027783874922539	0.696071938587338	0.157345874014418	1	0
cg00023154	-0.00742574522529321	0.550084105719689	0.259570903492259	0.996593798336263	0
cg00023185	-0.0131723009640978	0.414795871445998	0.38216557488942	0.986391737576121	0
cg00023196	0.0390338952532293	0.655913309716588	0.183153556355439	1	0
cg00023197	0.00490629143301516	0.640675747713573	0.193361715579731	1	0
cg00023231	-0.0307761729566135	0.200912633012264	0.696992754764823	0.936783434287825	0
cg00023233	0.0116409677821581	0.325074183796444	0.488017519214847	0.975112390267234	0
cg00023288	0.0122572582164758	0.346721506241925	0.460019219340087	0.978505765123542	0
cg00023345	-0.00371372293875388	0.933204459620267	0.0300231944562473	1	0
cg00023351	-0.00973275591992704	0.663692533526958	0.178033068098926	1	0
cg00023363	-0.0743310891385596	0.0345517100010708	1.46153045405963	0.64306348983444	0
cg00023411	0.0119869094606871	0.831513696839948	0.0801305926104069	1	0
cg00023464	-0.078207374473147	0.282704054541342	0.548667962814675	0.966052624521497	0
cg00023648	-0.0106244302132646	0.87750806859467	0.0567488815515611	1	0
cg00023673	-0.00143787539015068	0.90415804593793	0.043755648640332	1	0
cg00023695	0.000141465454826063	0.943117915122769	0.0254340053690225	1	0
cg00023726	-0.00942549857820054	0.420290019054669	0.376450923392018	0.986755668241141	0
cg00023728	-0.0788159645341131	0.32617587594425	0.486548162644984	0.975251936598594	0
cg00023808	-0.0403981850703425	0.173566854570135	0.76053320687653	0.920156293803218	0
cg00023826	-0.0431222776527837	0.317865923294303	0.497756027978576	0.973443277559955	0
cg00023916	-0.0478676479249424	0.0585797524304657	1.23225246806428	0.743141620736037	0
cg00023919	-0.0522932263561007	0.17362754173044	0.760381383578736	0.920180810478863	0
cg00024086	0.0067930487819898	0.388899465478113	0.410162653767083	0.984275303631318	0
cg00024102	-0.0530282724112787	0.0567828168786924	1.24578306682024	0.736800040638415	0
cg00024269	-0.12008631426766	0.253480081252589	0.596056162334453	0.957313362453432	0
cg00024280	0.00387542423565156	0.716576743609506	0.144737290903313	1	0
cg00024304	-0.0132049507023065	0.811867760635449	0.0905147041372856	1	0
cg00024361	-0.0208843737804173	0.0417257647430278	1.37959569489716	0.679841906411933	0
cg00024367	-0.0239868522500828	0.661261809150231	0.179626559035418	1	0
cg00024377	0.0209096666388074	0.354180240140016	0.450775671936275	0.980107294886323	0
cg00024396	0.00141336931507752	0.753538471874777	0.122894569896926	1	0
cg00024404	0.00957703898085452	0.494153473704796	0.306138147368741	0.993383513032959	0
cg00024416	-0.0567186001294234	0.0187884988201637	1.72610791815194	0.528734999214607	0
cg00024443	-0.0215650730988085	0.401877020135543	0.395906826636178	0.985431848724297	0
cg00024456	-0.10437816930626	0.324097000013152	0.489324988973233	0.974895213432039	0
cg00024472	-0.000740257600554275	0.848451072559265	0.0713731969882515	1	0
cg00024674	-0.101852790127785	0.106643869835938	0.97206410386145	0.850647222259832	0
cg00024701	-0.011202735301478	0.314789848199467	0.501979281846785	0.973082909997077	0
cg00024705	-0.00374476923980175	0.831602335781173	0.0800842995047704	1	0
cg00024722	-0.00362235362962508	0.295358932162849	0.529649890794419	0.968905362014678	0
cg00024740	-0.10073432457201	0.0170241470862309	1.76893463712574	0.510223092171588	0
cg00024790	0.00805024627007808	0.247688473571841	0.606094203267292	0.955460486537956	0
cg00024792	0.0120047110097644	0.768676579127991	0.114256351284619	1	0
cg00024812	0.000504043544953479	0.887926390826382	0.0516230357787869	1	0
cg00024989	0.0406432308572389	0.220922232128508	0.655760577451816	0.945512915109312	0
cg00025138	0.00303867276019448	0.372875957436252	0.428435618487414	0.982507972876371	0
cg00025197	-0.0531797757970306	0.369226611220209	0.432707005669943	0.982267509644638	0
cg00025211	0.0251794517587327	0.740734255889335	0.130337570564144	1	0
cg00025216	-0.0607124462598221	0.000791460240154484	3.10157089749806	0.146682737438491	0
cg00025278	0.00502389428992132	0.931825782000734	0.0306652775476505	1	0
cg00025357	-0.0186736189723742	0.649834158230221	0.187197463903625	1	0
cg00025405	-0.0128068166967218	0.568132690576822	0.245550220529719	0.997396527346705	0
cg00025436	-0.000210027662874468	0.961889506505773	0.0168748130670432	1	0
cg00025496	0.0487881689679014	0.191469935935488	0.717899408026049	0.931975886507877	0
cg00025526	-0.0868876846895549	0.281873710802337	0.549945427093571	0.965968428221701	0
cg00025590	-0.010640656665313	0.540113538783883	0.267514936317329	0.996449992980249	0
cg00025591	-0.125793109745712	0.0169715448187976	1.77027862463907	0.509707052595753	0
cg00025626	0.00507671183894462	0.563077255860885	0.24943201457624	0.997149058575697	0
cg00025643	-0.0122024983922812	0.8242332199796	0.0839498856096752	1	0
cg00025647	-0.0816539894398406	0.11442338759212	0.941485198758901	0.862660740170441	0
cg00025663	-0.0486863168088726	0.25712496046402	0.589855762075087	0.958860911228338	0
cg00025715	-0.000714528955457654	0.977571648207638	0.00985140244268896	1	0
cg00025795	0.0127884606240518	0.752096072122086	0.123726679451569	1	0
cg00025823	0.00302980513653423	0.893240395435521	0.0490316448504369	1	0
cg00025877	0.00114572193473888	0.60231985617849	0.220172819567909	0.998845587211415	0
cg00025981	-0.00587106496128908	0.796704406686358	0.0987027806827118	1	0
cg00025991	-0.0641298843629606	0.386353649323737	0.413014981248184	0.984147058179795	0
cg00026030	0.0142300805781012	0.210666419844945	0.676404685266586	0.940621958437653	0
cg00026104	0.00256161883967285	0.864448259641301	0.0632609957095883	1	0
cg00026119	0.0056870615388264	0.227587277136941	0.642852020061076	0.948007423688785	0
cg00026141	-0.0112495382394435	0.637973547769927	0.195197328011934	1	0
cg00026183	-0.0810705111857997	0.105373812311306	0.977267307357026	0.848437255116127	0
cg00026222	0.0121053499125792	0.546725420200326	0.262230732956668	0.996592629371738	0
cg00026230	0.00259917230578405	0.487935636374608	0.311637462035994	0.992787496241322	0
cg00026290	-0.161662573123083	0.203338735426179	0.691779881669802	0.937251283307209	0
cg00026302	-0.0591297916625948	0.00273161974650084	2.56357975648762	0.249316633561185	0
cg00026327	0.00279271495881058	0.905306492580012	0.0432043649917482	1	0
cg00026362	-0.00611507850217048	0.912199629253109	0.0399101086061107	1	0
cg00026374	0.00200402799863718	0.76264788938543	0.117675927304117	1	0
cg00026401	-0.0184600688933855	0.5632169549017	0.249324279808034	0.99716445945496	0
cg00026455	0.0278647463257427	0.656743154149485	0.182604445577444	1	0
cg00026472	0.0253112834943548	0.452657580693816	0.344230202067096	0.989648561266363	0
cg00026474	-0.00907900045215476	0.897887470690485	0.0467780886338753	1	0
cg00026553	-0.0506283810932378	0.288128315100096	0.54041406040243	0.966967759367162	0
cg00026554	0.0607812137681825	0.309084291188579	0.509923066834076	0.972054003066532	0
cg00026570	0.0105756428444931	0.544970504357459	0.263627002570044	0.996592629371738	0
cg00026703	-0.0372435607748568	0.162916460923694	0.788035032774628	0.912514783454644	0
cg00026731	0.00347944852993396	0.895810899522444	0.0477836577055134	1	0
cg00026776	-0.0182763071775663	0.322201432841591	0.491872532589015	0.974619621683162	0
cg00026803	0.0224643851904603	0.561756896938604	0.250451586850106	0.997149058575697	0
cg00026853	0.00242937367396822	0.403958609218023	0.39366313169412	0.985663508505301	0
cg00026891	-0.00227311178043593	0.938157045726324	0.0277244554552511	1	0
cg00026919	-0.00816246713862428	0.662961980527749	0.178511376754274	1	0
cg00026920	-0.00468050431686706	0.724205881915298	0.140137952215799	1	0
cg00026974	0.00466136061918662	0.832945825497218	0.0793832440346501	1	0
cg00027029	-0.0169191884739878	0.110488971988138	0.956681067170793	0.856380426479719	0
cg00027038	0.0146045388275859	0.715884183097668	0.14515723287381	1	0
cg00027083	0.000313407674075888	0.885939774990568	0.0525957998716997	1	0
cg00027114	-0.166402166782556	0.0626984464985778	1.20274321970283	0.756545748706033	0
cg00027162	0.00594283759421919	0.332426934305886	0.478303795518113	0.976276835022121	0
cg00027232	-0.0915527736368908	0.0515149105143642	1.28806705024278	0.718945548382502	0
cg00027400	0.00561333413941753	0.41378819276154	0.383221905868614	0.986305775317396	0
cg00027466	0.00797269474172639	0.277886776624044	0.5561321188428	0.964914126028845	0
cg00027499	0.00204931964333586	0.408975513451277	0.388302693682977	0.985890956582446	0
cg00027586	-0.0474632188280202	0.00227570735442435	2.64288358697388	0.231618375002582	0
cg00027669	-0.0431466640403375	0.544844662541516	0.263727299222466	0.996592629371738	0
cg00027674	-0.118161854060088	0.00399482477862934	2.39850226499662	0.294557535403835	0
cg00027712	0.00429258159450665	0.840866915822172	0.0752727346392421	1	0
cg00027729	-0.0187613932928743	0.392680550115612	0.405960609263459	0.984832845603467	0
cg00027745	0.0020889482772144	0.496415579480962	0.304154597083786	0.993499114549426	0
cg00027808	0.00177010971155576	0.552592165332326	0.25759527681556	0.996710228131994	0
cg00027940	-0.0206414557737915	0.736423291801401	0.132872483963715	1	0
cg00027948	-0.0634882390151374	0.00484624548689137	2.31459459042509	0.317209265931849	0
cg00027990	0.0219708145960795	0.360296581571541	0.443339858364968	0.980998926111354	0
cg00027995	-0.0103093705888469	0.460975843715987	0.336321832128185	0.990837547020244	0
cg00028013	-0.0142500528817818	0.866727483462536	0.062117431973258	1	0
cg00028034	-0.0140977646747196	0.807599705951447	0.0928038478557973	1	0
cg00028135	0.0336932226651558	0.526922013095094	0.278253657631368	0.995737690463423	0
cg00028184	-0.0341609302055786	0.119214838213695	0.923669686262958	0.8694486069745	0
cg00028318	-0.0397879673790108	0.531119606723892	0.274807665941395	0.995768481446086	0
cg00028336	0.00330391696518898	0.967406779274417	0.0143908735413672	1	0
cg00028338	-0.0218067345771383	0.714993140001222	0.145698125015573	1	0
cg00028429	-0.0357145603396243	0.365662782585635	0.43691924020945	0.981955882970416	0
cg00028455	0.00892905420882866	0.204091246361592	0.690175622125595	0.937516561387154	0
cg00028480	-0.000647305530355229	0.931714061504309	0.0307173500540045	1	0
cg00028487	0.00905746014565214	0.274617657510735	0.56127154170621	0.96422802283603	0
cg00028507	0.0081780612673274	0.770260230273245	0.1133625248556	1	0
cg00028515	-0.0118538671293676	0.145574356071286	0.836915122259304	0.897440135654338	0
cg00028595	-0.0706553571230443	0.295469174728618	0.529487820852311	0.968934598428428	0
cg00028677	-0.00876738446767146	0.60206413132131	0.220357245626675	0.998845587211415	0
cg00028678	-0.140347996227824	0.00290181975362647	2.53732956723823	0.255964941067721	0
cg00028749	0.000748936865905934	0.885696753223174	0.0527149473509293	1	0
cg00028757	0.00725477215890672	0.445026087644401	0.351614529720358	0.989054484366815	0
cg00028829	0.0046407484171359	0.664334836134107	0.177612973594671	1	0
cg00028844	-0.0216285633957654	0.34907722347979	0.45707848702009	0.97872566014607	0
cg00028870	-0.00199867964200341	0.719627396065841	0.142892311510837	1	0
cg00028881	0.00144048132586926	0.510079420538591	0.292362197987777	0.99461982306546	0
cg00028899	-0.0283771423335968	0.668772860634849	0.174721359246786	1	0
cg00028918	-0.00272571824140961	0.682939893827005	0.16561751729641	1	0
cg00028929	-0.0514378983092834	0.0237981050577448	1.62345762259595	0.57447529896966	0
cg00028935	0.00739497467328766	0.888040595414444	0.0515671806611458	1	0
cg00029161	0.00115880800627465	0.91080925058789	0.0405725671446492	1	0
cg00029229	-0.0108276154705248	0.906033709295673	0.042855643947075	1	0
cg00029233	-0.00287521398539248	0.797344954870035	0.0983537493876386	1	0
cg00029256	-0.0134199320644903	0.72563684748945	0.139280672123499	1	0
cg00029284	-0.112508287299046	0.000898298910072359	3.04657912725857	0.155288146653853	0
cg00029353	-0.00330905922482579	0.598207200787161	0.223148363549255	0.998667022512622	0
cg00029397	-0.00182486662332293	0.543744025364544	0.264605502019771	0.996592629371738	0
cg00029451	-0.0293215249307393	0.192419851286613	0.715750125336124	0.932440550219429	0
cg00029465	-0.105884984134572	0.0656834221762655	1.182544228094	0.764952720758909	0
cg00029521	0.00726688881516832	0.687111483859159	0.162972792930514	1	0
cg00029587	-0.0180890826365257	0.730856916974441	0.136167638433087	1	0
cg00029640	-0.026732164097816	0.262543696706144	0.580798404033183	0.960761993852967	0
cg00029647	-0.0381758926214624	0.24105691508968	0.617880405594731	0.95281340995726	0
cg00029648	-0.0683328364584393	0.219261118335222	0.659038375114911	0.944815189513467	0
cg00029678	-0.0146614258434941	0.230168012040399	0.637955033267661	0.948949952836887	0
cg00029694	-0.0949204712113272	0.000651000680049198	3.18641855775829	0.133123787049365	0
cg00029751	-0.0038839210957066	0.728042157128074	0.137843472228162	1	0
cg00029822	0.000912236853481256	0.717406663081873	0.144234594029927	1	0
cg00029825	0.0282399310125113	0.42925549296978	0.367284138680263	0.987176229794623	0
cg00029831	0.000684848201013367	0.884917425349566	0.0530972529046215	1	0
cg00029973	-0.0295797756851324	0.0313727836716123	1.50344694513441	0.624059484653005	0
cg00029979	-0.0482197665229173	0.34992817948569	0.456021082660398	0.978890499284046	0
cg00030047	0.0029364316861877	0.925696750008413	0.0335312610151147	1	0
cg00030074	-0.0302084641265807	0.131129409868779	0.882299893273332	0.883488764181768	0
cg00030291	0.000558617581496343	0.934976065522995	0.0291995065011029	1	0
cg00030296	-0.062073055099283	0.380827401894945	0.419271810120503	0.983416116162629	0
cg00030420	-0.0220653391071419	0.32814121724079	0.483939215222098	0.975816225120785	0
cg00030422	-0.0189564526283001	0.675058672584628	0.17065847891362	1	0
cg00030423	0.0011420094570248	0.658355345332689	0.181539633952058	1	0
cg00030427	-0.0268483366429489	0.541712367661297	0.266231249061605	0.996592629371738	0
cg00030466	-0.0129006521162821	0.317782279201069	0.49787032443439	0.973443277559955	0
cg00030508	0.00705978050562347	0.762237273003508	0.117909818271852	1	0
cg00030588	-0.00145537608341875	0.946194834451808	0.0240194272187571	1	0
cg00030591	-0.0432572528113123	0.347371855415656	0.459205371648354	0.978505765123542	0
cg00030604	-0.0666861776247284	0.341918367807369	0.466077568337308	0.977661424641823	0
cg00030627	-0.0145553545813419	0.492801302218642	0.307328153226701	0.993204329303425	0
cg00030774	-0.121307779210638	0.0264540793084406	1.57750734878782	0.592518814144023	0
cg00030795	0.00201319114770622	0.364919733499646	0.437802650972759	0.981904583200074	0
cg00031059	-0.0384218945710685	0.466966167623022	0.330714583559992	0.991423080393005	0
cg00031063	0.0566133682599042	0.388411931320677	0.41070743780846	0.984218869137203	0
cg00031105	-0.0743908255124048	0.085342447247686	1.06883490763411	0.813137452502072	0
cg00031165	0.00213343166518309	0.379346408049731	0.420964023822311	0.983289423141786	0
cg00031187	0.0260431136094904	0.405775041971883	0.391714668656111	0.98581633553196	0
cg00031256	-0.0948298414659543	0.15118468399391	0.820492203503111	0.902018124113699	0
cg00031340	-0.00028745716889772	0.893362538191517	0.0489722629653881	1	0
cg00031346	-0.0019614715729828	0.825810808639986	0.0831194371527881	1	0
cg00031402	-0.00170646343262257	0.866390849289768	0.062286143321732	1	0
cg00031443	0.00288428127438352	0.319330473065907	0.495759635632527	0.973705493864544	0
cg00031456	0.00185712963843719	0.454027441194776	0.342917897805198	0.989862398933903	0
cg00031491	-0.00478041538354708	0.871435365738105	0.0597648189317766	1	0
cg00031568	0.0503358687877533	0.376538069126672	0.424191108770484	0.982822697202107	0
cg00031663	0.000996249519304906	0.647246726054133	0.188930137664384	1	0
cg00031708	-0.100947156686918	0.110536337344423	0.956494929997228	0.856517060307111	0
cg00031779	-0.0367525593169	0.41786058051296	0.378968596727109	0.986435114017043	0
cg00031823	0.0191524221780486	0.7043961102792	0.152183050900308	1	0
cg00031896	-0.00826606935665135	0.541052691918608	0.266760437859873	0.996592629371738	0
cg00031999	0.0102102947484065	0.580709963690351	0.236040722376154	0.997920608561773	0
cg00032173	-0.00537722237329499	0.689091882192725	0.161722866236336	1	0
cg00032227	0.00745126131222989	0.224037447723731	0.64967938353862	0.946277671626668	0
cg00032336	-0.00167555186887085	0.549236605230669	0.260240525841848	0.996592629371738	0
cg00032366	0.0670085828801426	0.144970570705167	0.838720151403273	0.896892464549343	0
cg00032391	-0.09904303927163	0.00781216466222633	2.10722861137207	0.38517564510533	0
cg00032544	-0.0231102831951886	0.465333441497072	0.332235735483574	0.991229640695762	0
cg00032609	0.0142909881906971	0.737713725816086	0.132112136033649	1	0
cg00032610	-0.00783840632591601	0.290716392803793	0.536530478709427	0.967535760725486	0
cg00032661	-0.0855229499236365	0.0588768945127239	1.23005510511682	0.744298338954791	0
cg00032664	-0.0896009235431201	0.275643601495045	0.559652084329811	0.96449448046267	0
cg00032703	0.0272535974619189	0.714369347135305	0.146077188855789	1	0
cg00032756	-0.0145452934496935	0.299308985501375	0.523880245087347	0.970178654552856	0
cg00032789	0.00805002017860932	0.232878016961787	0.632871505723746	0.949649234083396	0
cg00032805	0.00866010133795422	0.469478787659889	0.328384025571196	0.991510290445414	0
cg00032879	-0.00441887688952637	0.935112181438491	0.0291362855368521	1	0
cg00032912	-0.206197248194175	0.00223210228111016	2.6512859087022	0.229723008679834	0
cg00032923	0.00683638105065321	0.917232442943699	0.037520592469965	1	0
cg00032956	-0.0168419490423985	0.53374274730245	0.272668013283875	0.99592661415716	0
cg00032959	-0.0181605056354832	0.0883147229238618	1.05396688926974	0.819519768948573	0
cg00033066	-0.000786639544453143	0.879892644258991	0.0555703129067672	1	0
cg00033127	0.00657145535082965	0.352153547381807	0.453267932429724	0.979654762365253	0
cg00033155	-0.0272271577174438	0.396516764447375	0.40173844629575	0.984932817287535	0
cg00033220	-0.00124378036816634	0.635007347166198	0.197221249802075	1	0
cg00033304	-0.057631384042859	0.0672877808849529	1.17206379426107	0.769990574532142	0
cg00033334	-0.0387991053061518	0.637942822288229	0.195218244597803	1	0
cg00033440	-0.0600495206872827	0.05762490070849	1.23938980991973	0.739644902744134	0
cg00033457	0.00130708975967245	0.625804689159541	0.203561187005607	1	0
cg00033551	0.00615936654303407	0.931820739775562	0.0306676275754513	1	0
cg00033580	-0.0517810626955197	0.220770854380202	0.656058261637302	0.945483210501251	0
cg00033643	0.00204827488443118	0.338427182090489	0.47053476218795	0.977405911631802	0
cg00033666	-0.20619394975207	0.00064234874646277	3.19222911906252	0.132047681519197	0
cg00033668	-0.00067527173954611	0.750478588392851	0.124661693927685	1	0
cg00033748	-0.0177383954355528	0.136557271133833	0.864685170447507	0.888654310754299	0
cg00033750	0.00251567994788857	0.97331458119191	0.011746770425349	1	0
cg00033773	-0.100726949960254	0.147256342720765	0.831925989924199	0.899080684543063	0
cg00033806	-0.0243280968535454	0.352080049252839	0.453358583691207	0.979654762365253	0
cg00033818	-0.222118610374937	0.0124601833009352	1.90447556875236	0.457532332810147	0
cg00033834	-0.0361717867193985	0.467096268710234	0.330593601958692	0.991423080393005	0
cg00033877	-0.027883045315072	0.410144258801275	0.387063363323973	0.985890956582446	0
cg00033950	0.0131242900608311	0.678445548363969	0.168485002822258	1	0
cg00033992	-0.0239720259457007	0.0205147923430214	1.68793287473589	0.545444342057925	0
cg00034003	-0.0528039397648541	0.0273177730475401	1.56355470735452	0.59872365327069	0
cg00034019	0.00281020707027399	0.360890865215945	0.442624110560378	0.981029639441925	0
cg00034039	-0.00500580207834309	0.654358635141128	0.184184162114467	1	0
cg00034076	-0.000430806563354916	0.983189769384256	0.00736264916460518	1	0
cg00034101	-0.0449772903707446	0.247902328636473	0.605719393727456	0.955460486537956	0
cg00034130	0.00625027832601148	0.752963730388898	0.12322594288473	1	0
cg00034241	0.0164397112633573	0.754533359622704	0.12232155432473	1	0
cg00034257	-0.000307954324432267	0.961222140853605	0.0171762341854484	1	0
cg00034300	-0.10107165044194	0.327020602345742	0.485424885861984	0.975275293831078	0
cg00034316	-0.0138045869959568	0.0909522499881122	1.04118655283651	0.824373109071967	0
cg00034336	-0.0422541733431863	0.290085574921224	0.537473866812207	0.967383422618417	0
cg00034360	0.00374211613953083	0.839293875103367	0.0760859462167118	1	0
cg00034376	0.00356755254360052	0.686453121975872	0.163389115473608	1	0
cg00034416	0.000578137231810724	0.748119478723043	0.126029037421062	1	0
cg00034425	-0.0125859790396128	0.0247123656688506	1.60708567840404	0.5793756272986	0
cg00034433	0.00174619079442451	0.792911069835704	0.100775518918709	1	0
cg00034555	-0.00226256029231798	0.754399291416561	0.122398728189633	1	0
cg00034559	-0.11296936024418	0.198460496465717	0.702325926554809	0.935459077356667	0
cg00034611	0.00977144254311991	0.785130387898644	0.105058213264201	1	0
cg00034635	-0.0465181786598059	0.512063781498881	0.290675940922962	0.994730770342454	0
cg00034650	-0.0053193607262902	0.63087467087691	0.200056908826721	1	0
cg00034668	-0.020074176510893	0.238322371697708	0.622835187830517	0.951597090472921	0
cg00034755	0.0252382419606592	0.354168770971224	0.450789735615734	0.980107294886323	0
cg00034769	0.0198512671147585	0.276318500429154	0.558590036671199	0.96449448046267	0
cg00034781	-0.000387531604863281	0.978778393931059	0.00931562605919722	1	0
cg00034798	-0.108609095454778	0.108718554203797	0.963696331712355	0.853887915624838	0
cg00034823	-0.0664399125923478	0.2840653670734	0.546581711739089	0.966288402991744	0
cg00035074	0.00630883896319748	0.863600388175075	0.0636871711290817	1	0
cg00035083	-0.0408411951578454	0.589491993349413	0.229522089241976	0.998444398908565	0
cg00035197	-0.0826696370449336	0.00785615465381386	2.10478997575104	0.386110338642103	0
cg00035237	0.00258226127321725	0.290078202104436	0.53748490498375	0.967383422618417	0
cg00035249	0.00265828351687637	0.487700737333504	0.311846587817025	0.992766930374146	0
cg00035316	0.0106987405355037	0.689333096432017	0.161570869550589	1	0
cg00035389	-0.0127073829637306	0.378629728819738	0.421785289591757	0.983104588859897	0
cg00035505	-0.0269118095688762	0.237710636674904	0.623951384759563	0.951498408324471	0
cg00035623	0.00803182336190469	0.61462182996888	0.211392018653904	0.999616167174946	0
cg00035636	0.0479454310687633	0.221877832169714	0.653886085993717	0.945767624483199	0
cg00035673	-0.0571114649809007	0.374346093435655	0.426726694680168	0.982694693337225	0
cg00035812	0.0104941984262937	0.27773600276683	0.556367819243285	0.964874299919482	0
cg00035869	-0.0230169288025596	0.554979808074878	0.255722817600178	0.996865646024294	0
cg00035889	-0.0197794093448459	0.246207928475981	0.608697965872913	0.95525030381778	0
cg00035923	-0.068790788617377	0.153885598555693	0.812802021886834	0.905279153371137	0
cg00035945	0.000753399106145009	0.947477914250349	0.023430904664368	1	0
cg00035969	-0.0834788482520295	0.00966579748467203	2.01476230832923	0.417013359386524	0
cg00036011	-0.00294845225532703	0.834169840840872	0.078745515992419	1	0
cg00036115	0.000245893406041571	0.967505628158423	0.014346499930718	1	0
cg00036119	0.00565343790729788	0.918134936273657	0.0370934868025293	1	0
cg00036137	-0.0304656539592781	0.138601696861099	0.858231452748015	0.890960325292859	0
cg00036258	0.00610170882671668	0.878707624282695	0.0561556053393355	1	0
cg00036263	0.0190914034435571	0.565451716122327	0.247604473527034	0.997315437987164	0
cg00036279	-0.0575287909404612	0.115845073783044	0.936122429498767	0.864792454468056	0
cg00036324	-0.0842666015301144	0.147941135352658	0.829911052691686	0.899511536330811	0
cg00036328	0.00607279821496783	0.480440141868812	0.318360713459393	0.992279080337389	0
cg00036352	-0.0712681720529655	0.0792128731932758	1.10120423378309	0.79932701476425	0
cg00036386	-1.23012396195485e-06	0.999639233803492	0.000156707037401402	1	0
cg00036408	-0.0984269667236273	0.00718014220067038	2.14386695459406	0.372648899986421	0
cg00036440	-0.00156423740318698	0.878224047620177	0.0563946751731493	1	0
cg00036585	-0.0191751810150536	0.122767231718913	0.910917536962975	0.873728306358215	0
cg00036664	-0.0103081647034835	0.28495632391543	0.54522170046906	0.966405957997776	0
cg00036723	0.0171726809187567	0.322590397500012	0.491348564333373	0.974740364739961	0
cg00036871	-0.00615152439956364	0.904639904903214	0.043524258844107	1	0
cg00036976	-0.0119588812455518	0.737011160855123	0.132525935395911	1	0
cg00037013	-0.0135268478572572	0.611921541492419	0.213304258052544	0.999330993057732	0
cg00037026	-0.0220229722314869	0.0883141710267917	1.05396960327475	0.819519768948573	0
cg00037058	0.00390382431704177	0.131023603720215	0.882650459748527	0.883273804173784	0
cg00037131	-0.0104415975437155	0.584174556324582	0.233457362611479	0.998053104516978	0
cg00037153	0.00085746783263648	0.798155754908623	0.0979123506332047	1	0
cg00037186	0.0160495923479122	0.278387227248903	0.555350694573591	0.964963283015723	0
cg00037187	-0.0991940654698382	0.343874441559676	0.463600101881063	0.978187684938525	0
cg00037223	-0.147578512973074	0.143459360639997	0.843271109030626	0.895389320395758	0
cg00037388	0.00240717662018902	0.833557378504348	0.0790644998430132	1	0
cg00037400	-0.00714489410032901	0.720258200425834	0.142511788404141	1	0
cg00037406	-0.016495143839211	0.530498810916282	0.27531558520859	0.995737690463423	0
cg00037441	0.00479537198182776	0.484743433947619	0.314488064909659	0.992657821592917	0
cg00037458	0.0330964778820307	0.405263925535289	0.39226205315008	0.985756583527069	0
cg00037635	-0.0040999094397709	0.22304004482942	0.651617156292056	0.946148225442754	0
cg00037755	-0.0643748187296835	0.0866246219690291	1.06235864764274	0.815956643505161	0
cg00037763	-0.078124011761771	0.28350188322727	0.547444051859275	0.966174935151743	0
cg00037930	-0.00840132785841317	0.332412379193468	0.478322811255839	0.976276835022121	0
cg00037940	-0.00576185911090564	0.6764760893103	0.169747549345906	1	0
cg00037952	-0.0991032979822182	0.152163124018575	0.817690583936492	0.902807167257023	0
cg00038167	-0.0352020433218212	0.448565469357981	0.348174161525422	0.989384869634714	0
cg00038193	-0.0630532281369553	0.0204170793540068	1.69000638326563	0.544448874518409	0
cg00038239	-0.00061806015449668	0.814186764153873	0.0892759620176108	1	0
cg00038342	-0.0202199130801503	0.757992140677828	0.120335297373152	1	0
cg00038358	0.00623095780141682	0.43455133681045	0.361958909718214	0.98780822145602	0
cg00038376	0.0371842197763565	0.343591439783505	0.463957664692652	0.978100582059641	0
cg00038436	0.0051433967022017	0.388369733063306	0.410754623449369	0.984218265321621	0
cg00038446	-0.0369409409253253	0.00032929477500345	3.48241516028467	0.0975553112989775	0
cg00038450	0.0112153649581331	0.811954737834788	0.0904681796953644	1	0
cg00038665	-0.00248041635956562	0.849296676766044	0.0709405752735211	1	0
cg00038675	-0.0177346208535739	0.668827256465709	0.174686036568668	1	0
cg00038688	-0.0204424143121597	0.0258134040619307	1.588154720453	0.587720445703326	0
cg00038736	-0.00512357545981045	0.936596274545046	0.0284475740232396	1	0
cg00038760	-0.0046482278348731	0.82168576774875	0.0852942352871922	1	0
cg00038791	-0.0616555113063795	0.167457743733882	0.776094764617788	0.916174753284646	0
cg00038877	0.0492031799594461	0.359521523765131	0.444275104244634	0.980998926111354	0
cg00038997	-0.0324308950114552	0.386038174598685	0.41336974662929	0.984147058179795	0
cg00039044	0.000439136729556363	0.857538391035054	0.0667464279715398	1	0
cg00039048	-0.0681553794884353	0.306172532566138	0.51403377343537	0.971365729848096	0
cg00039057	-0.0105942522364992	0.585995002479086	0.232106087744727	0.998160418650682	0
cg00039129	-0.00246835981714967	0.936770209930955	0.0283669286405542	1	0
cg00039142	0.0147706444606986	0.67233718231185	0.17241287026196	1	0
cg00039147	-0.0412091532403017	0.642793760848337	0.19192834728251	1	0
cg00039170	-0.0127225362196344	0.160127958823505	0.795532832336412	0.910129128766473	0
cg00039177	0.00413039127982702	0.453644854199537	0.343284011063393	0.989782290400705	0
cg00039441	0.0036075349793434	0.474990157675363	0.323315389346848	0.99191302218287	0
cg00039463	0.0110775617047	0.904290915444199	0.0436918320829155	1	0
cg00039478	-0.00410256053476603	0.90053846310609	0.0454977331964795	1	0
cg00039480	0.0353809294795908	0.389102901577746	0.409935530608476	0.984307323170106	0
cg00039505	-0.00339736108785604	0.231394057405256	0.635647798665364	0.949453911330033	0
cg00039593	-0.0374223779159429	0.0271013701509703	1.56700875215276	0.597253443135626	0
cg00039627	-0.00761936393178545	0.842243553277006	0.0745623045224881	1	0
cg00039649	0.00153374270437815	0.618537166555668	0.208634199438123	0.999835193729785	0
cg00039672	-0.093095432977335	0.297638396094288	0.526311044442497	0.969788411375161	0
cg00039793	-0.0030139588298401	0.15528264978482	0.80887706663884	0.906043157213761	0
cg00039794	0.00136220480023647	0.544029063613684	0.26437789840865	0.996592629371738	0
cg00039795	-0.00909500336803826	0.858665455864495	0.0661760084290998	1	0
cg00039840	-0.0460748766230037	0.233256885515139	0.63216552744387	0.94984638953021	0
cg00039845	-0.0311590711197564	0.374224458135235	0.426867831785097	0.982651391264765	0
cg00039864	-0.0406807237357044	0.256583038771271	0.590772055722219	0.958718510849991	0
cg00039913	-0.0513632531461214	0.101414490864892	0.993899985308185	0.842273765691751	0
cg00039945	0.0035867585608009	0.923530554245333	0.0345487317119491	1	0
cg00039998	0.0421000384475589	0.441220867542206	0.355343955787336	0.988610731065897	0
cg00040007	-0.00106068751465226	0.692705739512791	0.159451213939013	1	0
cg00040008	0.00372113349720981	0.590941356231733	0.228455615444705	0.998463948488124	0
cg00040278	-0.0401907790152893	0.0732717412018972	1.13506348792884	0.785273068484569	0
cg00040288	-0.0541417010608128	0.186424289433835	0.729497503570836	0.929005930373038	0
cg00040312	0.0187976263986958	0.395125895909637	0.403264506430642	0.984932817287535	0
cg00040322	-0.060909381182088	0.204819941581724	0.688627762064915	0.938074194566629	0
cg00040367	-0.000474057274602935	0.803916003686642	0.0947893256807369	1	0
cg00040380	0.000884079987295282	0.845111450637661	0.0730860138843635	1	0
cg00040393	-0.00214768887112608	0.847478768687453	0.0718711730745924	1	0
cg00040423	-0.0012771789053647	0.687565804602191	0.162685730649711	1	0
cg00040426	0.0109702960911874	0.670465614096833	0.17362349072952	1	0
cg00040427	0.0292609376335162	0.555488688295126	0.255324780397329	0.996865646024294	0
cg00040466	-0.0774563559098091	0.00125867768996632	2.90008546559476	0.17928039604514	0
cg00040504	0.0201459613196096	0.652655515541998	0.185315987446541	1	0
cg00040569	0.00686371254705342	0.243798652278574	0.612968699495308	0.954007800031413	0
cg00040575	0.00417257613772145	0.853433635866835	0.068830244552063	1	0
cg00040588	-0.0019805895759715	0.978317102591859	0.00952035422624894	1	0
cg00040590	-0.0665497962857695	0.143506736890864	0.843127710596533	0.895389320395758	0
cg00040592	-0.0665255256132786	0.0828561818603337	1.08167508353101	0.808044667189603	0
cg00040708	-0.0148726489526746	0.619419837187596	0.208014890288313	0.999835193729785	0
cg00040738	0.022835592845326	0.340549471683182	0.467819789130475	0.977592748580239	0
cg00040744	-0.0248354177852299	0.605697684963322	0.217744086250147	0.998895141869008	0
cg00040781	-0.057080164994385	0.555672360564335	0.25518120471349	0.996865646024294	0
cg00040825	-0.0758866486380282	0.0559946369497242	1.25185356682733	0.733870772850809	0
cg00040861	0.00216933885329218	0.677769458150042	0.168918005365498	1	0
cg00040873	-3.62317649105295e-05	0.998702042461379	0.000564061940232471	1	0
cg00040945	-0.00031106225546684	0.87522874163868	0.0578784289789675	1	0
cg00041030	-0.024825455364988	0.426302276145636	0.370282348528447	0.986888429275388	0
cg00041084	0.0131087228377774	0.133847514100563	0.873389690389889	0.885980239810161	0
cg00041270	-0.0351915627858889	0.481386217668756	0.317506347953991	0.992351317463006	0
cg00041328	0.00427133812779369	0.272098837381876	0.565273313860502	0.963842008695971	0
cg00041368	0.000657993220887171	0.964897663081047	0.0155187454292585	1	0
cg00041401	-0.146705395920302	0.179600774494202	0.745691794852273	0.924200084275988	0
cg00041515	-0.0109852087563148	0.869081757292286	0.0609393661626953	1	0
cg00041599	0.0514390868633461	0.434419124027192	0.36209106445819	0.98780822145602	0
cg00041636	-0.0312083590545902	0.110406812728673	0.957004127338865	0.85611831777198	0
cg00041666	0.0303030633631484	0.046830991842524	1.3294666441147	0.701282930390437	0
cg00041759	0.000404123686525964	0.876035070300051	0.0574785073788156	1	0
cg00041829	-0.0167776093461598	0.348554232552212	0.457729639185086	0.978602780103102	0
cg00041872	0.00119678994221005	0.962238201240353	0.0167174054270566	1	0
cg00041873	0.00114391712312511	0.918461516681793	0.0369390358120378	1	0
cg00041898	-0.0146431214508189	0.0245486232970888	1.60997285837777	0.578258609844957	0
cg00041901	0.00273974272238832	0.728109112060858	0.137803533852967	1	0
cg00041903	-0.0745186860519008	0.343203880933483	0.464447809813814	0.97795628930352	0
cg00041989	-0.0987624005933273	0.0203381209767672	1.69168917369043	0.543854634967807	0
cg00041996	-0.0152512719211608	0.102342707994578	0.989943095752191	0.843893403135615	0
cg00042080	-0.00311881797759245	0.715236310496975	0.145550445766697	1	0
cg00042081	-0.000731080531543368	0.969913164192249	0.0132671461464038	1	0
cg00042144	0.0019452754813988	0.441051045702202	0.355511143902075	0.98857352231419	0
cg00042186	-0.0214054294313361	0.487090732482191	0.31239013335193	0.992745289440031	0
cg00042205	-0.0513037176726757	0.0375110963613507	1.42584024225486	0.65893298279787	0
cg00042263	0.00584792027908624	0.822201831633834	0.0850215600689496	1	0
cg00042325	-0.0581759295130357	0.323658882646422	0.48991246950071	0.974895213432039	0
cg00042335	0.00115319894759862	0.675835519989867	0.17015898668037	1	0
cg00042356	-0.000446630575087037	0.841141627106976	0.0751308737709735	1	0
cg00042419	-0.0543688642086635	0.550930744773066	0.258902991081535	0.99662682386531	0
cg00042433	-0.0474246159288135	0.27953406281801	0.553565263296199	0.965228449607202	0
cg00042489	-0.0533144115798169	0.138730831677292	0.857827010164646	0.891213440279528	0
cg00042654	-0.0654089996311481	0.0593567785201784	1.22652967762248	0.745763852907741	0
cg00042683	0.00521066366250772	0.592920139658693	0.227003797767551	0.998531065840261	0
cg00042810	-0.0264005712689585	0.142181641796008	0.847156475205333	0.894491786801397	0
cg00042874	0.00360100414109466	0.129899924140853	0.886391102546823	0.882136572001653	0
cg00042969	-0.0204402837119364	0.576081102080932	0.239516371252532	0.997611362334779	0
cg00043005	-0.0127898899564863	0.749728344430602	0.125096069790001	1	0
cg00043095	-0.00301517967864291	0.583905491108437	0.233657440578683	0.998053104516978	0
cg00043265	-0.00711799062485807	0.261684418406603	0.58222213598256	0.960332455937285	0
cg00043324	0.0113026539223149	0.5123988101376	0.2903918874193	0.994783104176712	0
cg00043347	-0.115023641797391	0.185553816153924	0.731530109396316	0.928480994921943	0
cg00043361	0.0545916405546089	0.363652714951367	0.439313165733147	0.981619896109554	0
cg00043371	-0.000420194303778454	0.842219709432324	0.0745745995370518	1	0
cg00043379	0.000381573611332944	0.974065957197723	0.0114116346232605	1	0
cg00043564	-0.0164609619794392	0.704275209468227	0.152257598531762	1	0
cg00043591	-0.0184556270009475	0.327390530353289	0.484933886545304	0.97549881571065	0
cg00043599	0.0686038646271839	0.239337102694306	0.620989970645413	0.952107554064565	0
cg00043664	-0.0172515111954327	0.590382019184291	0.22886687796001	0.998463948488124	0
cg00043771	-0.0213282629542222	0.712961894975352	0.146933680869262	1	0
cg00043784	-0.0217814434085684	0.649415010074261	0.187477677648594	1	0
cg00043788	-0.0092007211500872	0.791212626043886	0.101706790954057	1	0
cg00043790	0.0609311697243932	0.196276423914597	0.707131863307311	0.934332643598325	0
cg00043800	0.00466473711782025	0.960658021114263	0.0174311867072685	1	0
cg00043819	0.000987781064725114	0.810283788199395	0.0913628501783828	1	0
cg00043905	-0.0293778241980351	0.50880482561581	0.293448778396632	0.994515151013375	0
cg00043949	-0.0297588893340857	0.560769401134346	0.251215692047568	0.997041984172325	0
cg00044050	-0.000783537955061179	0.926116929971085	0.0333341765629377	1	0
cg00044095	0.0156537434790753	0.62874088780561	0.20152829601859	1	0
cg00044097	-0.112505859176827	0.0238297922611036	1.62287974364807	0.574746943172775	0
cg00044170	0.00139224567308581	0.558057489843363	0.253321058704635	0.996994834558982	0
cg00044179	-0.0707333646799625	0.245365813141509	0.610185947714463	0.954948540320137	0
cg00044210	-0.00719462903045167	0.9243085328052	0.0341830377314284	1	0
cg00044245	0.0141142983788978	0.107312637801658	0.969349129811038	0.851831122252275	0
cg00044249	0.00617846010713563	0.717159000624796	0.144384546649417	1	0
cg00044289	0.00390537644731998	0.7019321705525	0.153704852796137	1	0
cg00044318	-0.0348254135624115	0.325381408559352	0.487607265138398	0.975171443451579	0
cg00044323	-0.0200237749161483	0.196047566579071	0.707638543967397	0.934287870358448	0
cg00044372	0.0419084480409837	0.181965438276279	0.740011092186742	0.926108207604391	0
cg00044430	-0.0014174907362593	0.735091711634401	0.133658474015106	1	0
cg00044448	-0.0531476900991167	0.578171748927129	0.237943132978067	0.997705225695402	0
cg00044488	-0.0275441472183763	0.312496368681503	0.5051550249463	0.972772640078693	0
cg00044545	-0.0331611080648786	0.0825063476271063	1.08351263771216	0.807174742005742	0
cg00044551	-0.00629874003177903	0.715279157888284	0.145524429430592	1	0
cg00044638	-0.00375020999568584	0.869297872974885	0.0608313830187897	1	0
cg00044665	-0.00875220887233759	0.830387601538951	0.0807191438687098	1	0
cg00044729	-0.0190727262889761	0.70507977156475	0.151761744866038	1	0
cg00044757	0.00813743588403408	0.827605138523821	0.0821768215036297	1	0
cg00044796	-0.0168907709302279	0.510045154794758	0.292391373686178	0.99461982306546	0
cg00044807	-0.0188698866732641	0.787212251842415	0.103908155346345	1	0
cg00044871	-0.0371200764064277	0.39999528073935	0.397945132574411	0.985212142095992	0
cg00044968	0.0106793561075482	0.154826668667207	0.810154230620476	0.905875427092173	0
cg00044995	0.0140666999614877	0.415241752829602	0.381698984370037	0.986391737576121	0
cg00045008	-0.0754217422216765	0.283684557967869	0.547164303865296	0.96622184947138	0
cg00045025	-0.0983936020494022	0.254735197042807	0.59391104394338	0.958029594482966	0
cg00045061	0.0104036947950454	0.412403141980205	0.384678034611928	0.986251924751575	0
cg00045118	-0.0482328273029115	0.504598100671701	0.297054388517913	0.994008623386603	0
cg00045190	0.000595477507315849	0.748350226378022	0.12589510562983	1	0
cg00045227	0.0104594644110121	0.547657367868352	0.261491065206233	0.996592629371738	0
cg00045248	-0.00598131333872967	0.665361196214203	0.176942530731173	1	0
cg00045273	0.0319927651517352	0.48736528985501	0.312145404493154	0.992745289440031	0
cg00045275	0.00951904251058451	0.421266762640764	0.375442804749576	0.986775649579616	0
cg00045303	0.00109191920811289	0.565234057184527	0.247771678384516	0.997315437987164	0
cg00045592	-0.025099642046175	0.153976934215229	0.812544331717495	0.905279153371137	0
cg00045607	-0.0389274951869168	0.281690671269044	0.550227535277137	0.965951670180404	0
cg00045762	-0.184304554939079	0.00171527368095563	2.76566657611911	0.205877046032707	0
cg00045763	0.0030282032090046	0.58416468333608	0.233464702576244	0.998053104516978	0
cg00045787	-0.0655634624713647	0.0790647382175932	1.10201716267084	0.798904535654643	0
cg00045902	-0.0677443881737331	0.3061192468837	0.514109363795007	0.971365729848096	0
cg00046018	0.000786436735624086	0.727220680369595	0.138333779342341	1	0
cg00046026	-0.12229113949787	0.00546315286478946	2.26255664729693	0.334480825961416	0
cg00046041	0.00153431100245328	0.431788773499241	0.364728653504134	0.987346284339995	0
cg00046073	-0.0670110726260806	0.0452729019365266	1.34416166687811	0.694612458171049	0
cg00046105	-0.0645269955261358	0.160729642000973	0.793904022612385	0.910496158275647	0
cg00046336	-0.0347536295721716	0.224395590275833	0.64898568189756	0.946346093238299	0
cg00046347	-0.0450783678748995	0.28107159884089	0.551183035893215	0.965705326408198	0
cg00046423	-0.029350921676311	0.613701254865302	0.212042988691758	0.99953822529566	0
cg00046432	0.036080403247664	0.547387684276201	0.261704978045836	0.996592629371738	0
cg00046501	-0.11466228530197	0.00828990995736082	2.08145018660699	0.394320020424567	0
cg00046537	0.0211197140517792	0.212055248298219	0.673550974424504	0.941501225560544	0
cg00046560	0.000853850486861414	0.924717841786895	0.0339907628807398	1	0
cg00046571	0.00238308421674009	0.690853392498908	0.160614105424809	1	0
cg00046625	0.0044935836919135	0.288187316977578	0.540325136248803	0.966967759367162	0
cg00046710	0.00356741491792836	0.20435338699914	0.689618159798013	0.937757783362574	0
cg00046744	-0.0158738259672572	0.42342874087988	0.373219666907278	0.986840149816066	0
cg00046815	-0.0086180420007613	0.389626626741331	0.409351371475941	0.984419090349526	0
cg00046819	-0.0125332381850087	0.429775773780517	0.36675806909114	0.987176229794623	0
cg00046877	-0.030913575955898	0.240153431147358	0.619511204079279	0.952598343089123	0
cg00046899	0.0199463841917766	0.524317368440386	0.280405755689132	0.995737690463423	0
cg00046913	0.00408950613668	0.307761331248105	0.511785948119048	0.971716077688656	0
cg00046914	0.00799608233912321	0.400430598888806	0.397472743328555	0.985294747587549	0
cg00046981	-0.0149749792046762	0.640189104213731	0.19369172166349	1	0
cg00046991	-0.0383553888410493	0.000878026485160146	3.05649238365492	0.153172379876874	0
cg00047003	0.023301748855852	0.312670361220828	0.504913284629492	0.972784733233848	0
cg00047050	0.011319006760449	0.537787678438892	0.269389152368015	0.996326590362658	0
cg00047079	-0.00132633591417373	0.977558095077329	0.00985742357732326	1	0
cg00047081	0.0234489700830822	0.79570753630206	0.0992465286312683	1	0
cg00047222	0.0223005313658698	0.12478814952805	0.903826655350235	0.876076343543098	0
cg00047338	0.00596936892692428	0.851320784867388	0.0699067632445144	1	0
cg00047443	-0.0569255034790167	0.48601873698766	0.313346987500072	0.992745289440031	0
cg00047466	-0.0116914320883779	0.062192075833848	1.20626494715593	0.75553391427948	0
cg00047469	0.000239723301153567	0.895320302461981	0.0480215672470245	1	0
cg00047512	-0.00066538515308037	0.912125363494365	0.0399454676669827	1	0
cg00047694	0.00990169990028405	0.647142764128687	0.188999900422795	1	0
cg00047815	-0.0237795448345232	0.125859712971556	0.900113263014494	0.877694642850568	0
cg00047844	-0.000204357901471793	0.937425606360611	0.0280631876312243	1	0
cg00047873	-0.0313036016505629	0.401613175377458	0.396192048104402	0.985428624740145	0
cg00047941	-0.0341457238051267	0.528316360715563	0.277105940025782	0.995737690463423	0
cg00048066	-0.0184883912410597	0.140583922440227	0.852064343574657	0.892956651134724	0
cg00048078	0.0701766732196138	0.319221365581677	0.495908048888676	0.973680894008801	0
cg00048079	-0.114306259217543	0.225039694005145	0.64774087136884	0.946753883203936	0
cg00048149	0.0143302585922138	0.851359943206376	0.069886787390832	1	0
cg00048178	0.00492932325244258	0.212692637674346	0.67224754287933	0.9417577962049	0
cg00048420	-0.0613867427310071	0.0530136695991254	1.27561213292709	0.724313632621065	0
cg00048436	-0.0126208561738182	0.78858041217836	0.103154014719684	1	0
cg00048458	-0.0468214336356341	0.0366421573651035	1.43601896447532	0.654025569168789	0
cg00048525	0.0254608683381761	0.516185418797015	0.287194267567113	0.995140046794198	0
cg00048746	-0.00283338226124449	0.813012508732723	0.0899027724479909	1	0
cg00048759	0.0360208669862985	0.217095455793149	0.663349267032059	0.943614107269544	0
cg00048823	-0.000180449592542943	0.929965351547251	0.0315332319967667	1	0
cg00048832	-0.00791984593323998	0.354923527568373	0.449865210699063	0.980249154450244	0
cg00048983	0.00964981427697839	0.868468361621266	0.0612459983148436	1	0
cg00049033	-0.0327374579790076	0.146197596979617	0.835059765730204	0.898144208515484	0
cg00049047	0.011180902027364	0.531674141541692	0.274354461481655	0.995768481446086	0
cg00049102	0.00817518076465266	0.353050174593572	0.452163569397906	0.980024991971077	0
cg00049253	0.0125714280112864	0.137121415993064	0.862894710628002	0.88949971584728	0
cg00049286	0.00118860070109161	0.606639887757777	0.217069037375876	0.998913773268085	0
cg00049323	0.0105412823548398	0.720519545216244	0.14235423377514	1	0
cg00049400	0.032215007493383	0.457848867714547	0.339277855510031	0.990508518154007	0
cg00049411	0.0125482289903147	0.218622702296016	0.66030474188333	0.944473969017276	0
cg00049440	-0.107494301258729	0.347771695805137	0.458705766944724	0.978505765123542	0
cg00049502	-0.00901688023486126	0.403569596696961	0.394081559194534	0.985663508505301	0
cg00049528	-0.0209418351028403	0.582572311801254	0.234650160143778	0.997953639432018	0
cg00049582	-0.0034541493604116	0.919061150810775	0.0366555913601911	1	0
cg00049616	0.0307758311981937	0.656417008646269	0.182820174319862	1	0
cg00049664	-0.157400423754717	0.102992947018247	0.987192514867003	0.84462003025532	0
cg00049674	-0.0235754388779161	0.492181406816063	0.307874796707386	0.993097174936523	0
cg00049691	-0.00481542142655171	0.552171924936491	0.257925678745519	0.996678641339222	0
cg00049709	-0.0147436777429632	0.600552410673653	0.221449085391604	0.998749325492522	0
cg00049718	0.000109537917245868	0.954976984958815	0.0200070948307359	1	0
cg00049729	-0.0496620957520979	0.233351263595511	0.631989843070782	0.949885555661475	0
cg00049868	-0.00102214776289667	0.893124999342629	0.0490877541846106	1	0
cg00049883	-0.0805883230869416	0.00110744881932913	2.95567633553067	0.170158514670675	0
cg00049914	0.00310462088357557	0.745006866961465	0.127839724205093	1	0
cg00049973	0.001953018733711	0.396452632037701	0.401808694534376	0.984932817287535	0
cg00049981	-0.0273876536186329	0.601107755701121	0.221047668576931	0.99879014321031	0
cg00050034	0.00249826570281252	0.762715454929617	0.117637453398034	1	0
cg00050152	0.00369716584304373	0.289075993436613	0.538987973188945	0.967167773343787	0
cg00050224	-0.00263468377609473	0.890342420898533	0.0504429339098822	1	0
cg00050247	0.000776281144907436	0.88680792794115	0.0521704330071389	1	0
cg00050250	-0.0241602940663166	0.487894292049869	0.311674262735746	0.992787496241322	0
cg00050294	-0.0133611142666017	0.777090804387334	0.109528230182111	1	0
cg00050336	-0.101632427601724	0.00966403717686806	2.01484140801955	0.41701266675774	0
cg00050342	-0.0112486900066016	0.138010505881185	0.860087852203409	0.890561237382211	0
cg00050375	-0.0258550580348592	0.723745232945472	0.14041428379963	1	0
cg00050402	0.0392319699120625	0.580593154791854	0.236128088817212	0.997914026176997	0
cg00050416	-0.0181855735476679	0.65651708405963	0.182753968102623	1	0
cg00050440	-0.0112771240637484	0.360323753827122	0.443307106692317	0.980998926111354	0
cg00050590	-0.001642672112493	0.539894798660113	0.26769085649633	0.996408753508299	0
cg00050618	-0.00898776932620271	0.562635863895693	0.249772588211385	0.997149058575697	0
cg00050625	0.00528842647553441	0.468779538014624	0.329031353306691	0.991446767790213	0
cg00050692	-0.0628849086570144	0.537025043066211	0.270005461391934	0.996326590362658	0
cg00050792	-0.0115033704851203	0.749538003780507	0.125206342250342	1	0
cg00050984	0.00132411563353878	0.614485685354239	0.211488229692213	0.999616167174946	0
cg00051022	-5.34990942268644e-05	0.999259255091842	0.000321820634329653	1	0
cg00051068	-0.0191523088764671	0.200741955077623	0.697361850459766	0.936717740244755	0
cg00051179	0	1	0	1	0
cg00051200	-0.00471104844451383	0.951335344977605	0.0216663676035256	1	0
cg00051275	-0.103205940837369	0.0803654684810836	1.09493051928123	0.801920552328743	0
cg00051307	-0.0392860016444899	0.0405823899560418	1.39166238031506	0.674348609330917	0
cg00051371	-0.022568692794003	0.628384384926175	0.201774615523622	1	0
cg00051483	-0.00315092190492854	0.77277620920866	0.111946256634543	1	0
cg00051546	-0.00572542562109909	0.252626988115377	0.597520255667079	0.956913147947038	0
cg00051590	-0.0687294146163484	0.504569640044253	0.297078884531721	0.993997201734509	0
cg00051704	-0.0017845177428945	0.94388420328255	0.0250812821427068	1	0
cg00051762	-0.0338400298379944	0.404568168702429	0.393008290375675	0.985756583527069	0
cg00051782	0.00423519134867106	0.415772558301323	0.381144178235906	0.986391737576121	0
cg00051979	0.00375341668701128	0.780444785465372	0.107657816773159	1	0
cg00052046	0.0123911724055476	0.656366877465485	0.182853343062145	1	0
cg00052290	0.00309405756534182	0.607408295380929	0.216519281213338	0.998966541713634	0
cg00052385	-0.0596583122675211	0.536677874367707	0.270286309013481	0.996326590362658	0
cg00052422	0.000512090786835476	0.8085696367394	0.0922825712438956	1	0
cg00052459	-0.000159963577346315	0.991136187386385	0.00386666704168995	1	0
cg00052550	4.48231358917154e-05	0.98902433704903	0.00479302153117593	1	0
cg00052588	0.00895236813219446	0.755310242241674	0.121874626094727	1	0
cg00052692	-0.0472603271488015	0.0690070542712519	1.16110651108183	0.774773474666605	0
cg00052772	-0.0886449748489658	0.228869297018976	0.640412464335456	0.948278204191826	0
cg00052836	-0.0375607491222637	0.435850912453662	0.360662040482088	0.987859386708063	0
cg00052853	-0.0715641953241403	0.0788907763634707	1.10297377003024	0.798492221548357	0
cg00052865	-0.0130279791292269	0.143133828109813	0.844257713373577	0.895148224923966	0
cg00052925	0.00200365059869868	0.979395892272684	0.00904172180753673	1	0
cg00052932	-0.0630656008316047	0.243545381575282	0.613420101671714	0.953865753898417	0
cg00052970	0.00116910649075204	0.975699057373864	0.0106841145832035	1	0
cg00053010	-0.000195432019412223	0.932228978378498	0.0304774011306706	1	0
cg00053073	-0.0647072827699641	0.00351885511296655	2.45359861464663	0.277676692128493	0
cg00053135	0.0020602381484992	0.861334568912211	0.0648281224035392	1	0
cg00053261	-0.0113682742467117	0.602730943879922	0.219876511516452	0.998845587211415	0
cg00053292	0.00264784698864634	0.873661349630584	0.0586568768479847	1	0
cg00053373	0.000509522413585283	0.921107464540311	0.0356896982133456	1	0
cg00053507	0.00817402827826737	0.622569550560583	0.205812124172134	0.99983602851236	0
cg00053617	0.0251304975229707	0.408008458133662	0.389330833766242	0.98581633553196	0
cg00053618	-0.0182577802574044	0.701266487269931	0.154116915046043	1	0
cg00053661	0.00210111125490213	0.79543324572258	0.0993962613106534	1	0
cg00053851	-0.128374796655294	0.106170287235354	0.973997007691703	0.84976958364752	0
cg00053870	-0.00313298484736538	0.848274162554397	0.071463760902309	1	0
cg00053916	-0.0675024636457588	0.129986904014358	0.886100400006964	0.882136572001653	0
cg00053927	0.0197355552112553	0.33122608087362	0.479875474020167	0.976146947519001	0
cg00054047	-0.0073733545203544	0.787645770327551	0.103669054820452	1	0
cg00054173	0.00265520495674439	0.761383827421902	0.118396352286585	1	0
cg00054197	-0.0666818921384805	0.105659672087884	0.976090741468914	0.849181008312534	0
cg00054210	-0.0864306265852682	0.369276612125276	0.432648197213845	0.982267509644638	0
cg00054248	0.00144063435842568	0.80480604070986	0.094308772550184	1	0
cg00054301	-0.00252358655302597	0.931311240235515	0.0309051554013537	1	0
cg00054372	0.00938288572343643	0.32543513996746	0.487535554441575	0.975187786938991	0
cg00054384	-0.00893190547240288	0.370983708064583	0.430645162225953	0.982349400024439	0
cg00054408	-0.0558575406420371	0.148440051070532	0.828448904904995	0.899907615274251	0
cg00054472	-0.00648215749035096	0.250867215694943	0.600556090271999	0.956132087757907	0
cg00054496	-0.00459628580857872	0.897574836333717	0.0469293314384042	1	0
cg00054511	0.000202021100606517	0.910046202233988	0.0409365583757048	1	0
cg00054525	-0.0800639691732905	0.0502693951736918	1.29869634004164	0.714439808544519	0
cg00054564	0.00627194455784972	0.860044560019901	0.0654790468152491	1	0
cg00054692	0.00850931137939974	0.365959683311472	0.436566756900113	0.981955882970416	0
cg00054702	0.00148232696872434	0.833654242775056	0.0790140352016054	1	0
cg00054706	0.00545188585681084	0.298875214717091	0.524510098871437	0.970142900999727	0
cg00054771	0.0205898067967417	0.300314327557893	0.522423947751404	0.970216769911237	0
cg00054774	-0.0891034830083505	0.174512396428866	0.758173717647882	0.92088744727356	0
cg00054791	-0.00745936496611499	0.425693749916598	0.370902726136369	0.986866000596929	0
cg00054890	-0.167329043630119	0.0148866360647679	1.82720342874619	0.487309807228393	0
cg00054988	-0.0336991371832141	0.0610923693305272	1.21401303140392	0.751711129491542	0
cg00055030	0.00562369094997147	0.851585926545396	0.0697715243992622	1	0
cg00055049	-0.00315156519863238	0.449912242780644	0.346872188875476	0.989385943257366	0
cg00055052	-0.0747696857328647	0.324261976551612	0.489103974367334	0.974916589598726	0
cg00055067	0.0227948691253213	0.49128527456652	0.308666252902315	0.992982157608381	0
cg00055073	-0.0697314594160676	0.115606476043123	0.937017836927462	0.864470963326127	0
cg00055292	0.0016440717407881	0.949587108548902	0.0224651899297067	1	0
cg00055341	-0.0595583818744168	0.126400610847565	0.898250827263399	0.878178386934332	0
cg00055353	-0.00457672521044842	0.727820450114201	0.137975745882268	1	0
cg00055555	-0.00793232020454839	0.703660369822403	0.152636907764853	1	0
cg00055557	-0.0162478012302729	0.0922144605510708	1.03520096999733	0.826812361753227	0
cg00055595	0.00909483690897083	0.202300358158951	0.69400334833983	0.937117315358571	0
cg00055679	-0.0228308356224294	0.317859001208428	0.497765485602724	0.973443277559955	0
cg00055726	0.00865077605669957	0.806847795322745	0.0932083833520371	1	0
cg00055747	-0.0587494464148991	0.120322177999092	0.919654315345965	0.87057965414496	0
cg00055771	0.000771655463508529	0.978569895032781	0.0094081491138401	1	0
cg00055848	0.0013669671440028	0.944749983106664	0.0246831071766879	1	0
cg00055860	0.00365682837740608	0.645293603836816	0.190242639607183	1	0
cg00055876	-0.00780311146741883	0.918747137745474	0.036804000901798	1	0
cg00055981	-0.0704510302737959	0.273446508969376	0.563127616794789	0.9640739968748	0
cg00055986	-0.0196460514641751	0.737236108139647	0.132393402180893	1	0
cg00056002	0.0144241666172849	0.220270269644501	0.657044116560813	0.945233270674884	0
cg00056034	-0.030205905391515	0.0525941368975733	1.27906266753742	0.722709243287314	0
cg00056066	0.00571627507473358	0.859247553556882	0.065881695708932	1	0
cg00056074	0.0146550944126938	0.0776166476618698	1.11004511878992	0.795447399256559	0
cg00056202	-0.0285457503514419	0.0349984509014603	1.45595117793077	0.6448335114534	0
cg00056257	-0.0860656568040611	5.12971720885046e-05	4.28990657602288	0.0367961139916577	1
cg00056280	0.0318966902985092	0.573717757698022	0.241301707637327	0.997547524493775	0
cg00056497	-0.0190336571330411	0.566138126821327	0.247077596377479	0.997315437987164	0
cg00056508	-0.0370591761864959	0.283569741707265	0.54734011238406	0.966187995592468	0
cg00056541	-0.11077621450811	0.00499542981379794	2.30142713852309	0.321523049945668	0
cg00056578	-0.0117913890601513	0.320784437418709	0.493786709300353	0.974102763327233	0
cg00056605	-0.0140807718101683	0.714065688738428	0.146261834520201	1	0
cg00056624	0.00125926111233958	0.705854455775881	0.151284839415166	1	0
cg00056628	0.00339235951571518	0.738197074219956	0.131827680425442	1	0
cg00056676	-0.0058472799516757	0.737806325037632	0.132057625990258	1	0
cg00056692	-0.0603509535842721	0.272488638524143	0.564651601017197	0.963921099580183	0
cg00056754	0.00822953126507183	0.919398732896222	0.0364960991244931	1	0
cg00056767	-0.0345380248908082	0.0456781526417862	1.34029146854727	0.696239357876111	0
cg00056834	-0.0121480506500515	0.625373967580102	0.203860201077768	1	0
cg00056963	-0.0965386571347594	0.109304083789728	0.961363611753756	0.854633856157792	0
cg00056985	0.00025349601820342	0.952820690221698	0.0209888208456488	1	0
cg00057092	0.00195233281706301	0.716085565544147	0.145035080452758	1	0
cg00057100	-0.0441072453358992	0.0516661590453195	1.28679382348291	0.719690582654495	0
cg00057231	-0.0137041948781274	0.76637434546893	0.115559041778887	1	0
cg00057317	0.0036511514259891	0.444076193887378	0.352542507935232	0.989044033743574	0
cg00057376	0.00259190599040739	0.86589487850109	0.0625348290658194	1	0
cg00057393	0.00177805171318012	0.561236358971996	0.250854201525697	0.997123231528133	0
cg00057449	-0.034337392496678	0.415190537626438	0.381752552807603	0.986391737576121	0
cg00057476	0.0251441973057015	0.609251396341703	0.215203466783695	0.999099958425228	0
cg00057521	0.0157289670482738	0.659186245494998	0.180991863155516	1	0
cg00057593	-0.0535557744460583	0.587429979074134	0.231043893335458	0.998376292806815	0
cg00057603	-0.0558797970105283	0.15502036240512	0.809611252156417	0.905885133159082	0
cg00057661	-0.0024253292155434	0.796139594326524	0.0990107768220849	1	0
cg00057663	-0.031233429758842	0.0894879125393857	1.0482356224714	0.822359582147693	0
cg00057676	0.00766006655583941	0.149707765530184	0.824755671671392	0.900972618535886	0
cg00057689	-0.0357734145000115	0.2856972856272	0.544093885773115	0.966676181838056	0
cg00057700	0.00848837365352676	0.492737509030858	0.307384376338688	0.993204329303425	0
cg00057791	-0.00826679472330603	0.414804790309351	0.382156236870978	0.986391737576121	0
cg00057840	-0.0510452759377552	0.345615071419894	0.461407327270177	0.978484468456732	0
cg00057966	-0.121235208651193	0.00314730349976549	2.50206137532067	0.264481907246725	0
cg00058009	-0.00922984127755372	0.663908522081848	0.177891756613861	1	0
cg00058026	0.00579742476632446	0.876906265498038	0.0570468268763697	1	0
cg00058061	-0.00948711990688897	0.857103217725302	0.0669668744720666	1	0
cg00058113	0.0023927040212493	0.316522191189547	0.499595836441827	0.973120228667945	0
cg00058226	-0.0627558521048299	0.335397224545053	0.474440535557469	0.976965211953126	0
cg00058235	0.014436933104085	0.720367934827099	0.142445626831933	1	0
cg00058290	0.00115142594048717	0.897118543299549	0.0471501664327142	1	0
cg00058291	-0.0105980272966812	0.821498870794627	0.0853930291954435	1	0
cg00058296	0.0134437997537477	0.253609069165855	0.5958352199612	0.957418526793879	0
cg00058299	-0.000533022379793111	0.910038165541091	0.0409403936829464	1	0
cg00058329	0.000744781413573732	0.853254734415808	0.0689212932925627	1	0
cg00058413	0.000914160371797877	0.941279996649339	0.0262811705025807	1	0
cg00058527	0.00134403008067565	0.53906509094713	0.268358791524944	0.996383561996894	0
cg00058576	-0.00331293899485741	0.892434427055516	0.049423684475328	1	0
cg00058626	-0.166925468848875	0.0393448323938045	1.40511230041372	0.668002971206618	0
cg00058644	-0.0284498392093816	0.601190799037059	0.220987674721875	0.998796582794396	0
cg00058696	-0.0331485253078364	0.327501563605355	0.48478662219569	0.975569186416353	0
cg00058708	-0.017643403051515	0.521863140480138	0.282443376552073	0.995719165944673	0
cg00058743	0.0308495129976215	0.29968815787147	0.523330417790709	0.970216769911237	0
cg00058767	-0.00457001097005891	0.856959223769384	0.0670398423863224	1	0
cg00058771	0.0145090893862146	0.171116307106097	0.766708600928056	0.918843857071243	0
cg00058786	0.00326901634789669	0.455139277500549	0.34185568423499	0.990004671253842	0
cg00058799	-0.0399046399867019	0.12088063728149	0.917643259066905	0.871244824266682	0
cg00058857	-0.0349797141720835	0.317134176627591	0.498756952797995	0.973265795435493	0
cg00058879	-0.0878471083535527	0.0219031872714197	1.65949268362234	0.558388804273457	0
cg00058887	0.0380993256303309	0.193157324765846	0.714088818220318	0.932742970723409	0
cg00058903	-0.0189202962458495	0.561912906731256	0.250330992361786	0.997149058575697	0
cg00058938	-0.0223130557225116	0.55607428592822	0.254867187170324	0.996865646024294	0
cg00059024	1.78604683452451e-05	0.993369041626667	0.00288937892929249	1	0
cg00059041	-0.167750696084128	0.0278990667254756	1.55441032442372	0.602724651154391	0
cg00059086	-0.00840507704708118	0.77752878263693	0.109283525247717	1	0
cg00059161	-0.0634907124437173	0.292355082730703	0.534089351347105	0.968289330093233	0
cg00059165	-0.0860479456596157	0.0635263597693412	1.19704603018942	0.759170171358075	0
cg00059225	-0.00291379399512225	0.884180950301841	0.0534588462135812	1	0
cg00059232	0.0131143433942703	0.827438595424354	0.0822642255375629	1	0
cg00059240	0.00528160618974649	0.809193312223693	0.0919477152195087	1	0
cg00059246	-0.0137870979457551	0.509608714239398	0.292763154232897	0.994570670730818	0
cg00059309	-0.0936474176421183	0.0907006080101005	1.04238980164391	0.82429383145359	0
cg00059387	-0.0906304327583812	0.0178166422608374	1.74917414008549	0.51891874567811	0
cg00059399	0.0137003658169728	0.843009149165887	0.0741677119580609	1	0
cg00059625	-0.0222099921404479	0.441845256040197	0.354729803534883	0.988627136203444	0
cg00059659	0.00290511179612828	0.781054702630774	0.107318548429055	1	0
cg00059662	-0.0572561888321249	0.0152292563880232	1.81732130181579	0.490883721689785	0
cg00059664	-0.00351814744418135	0.464284326783494	0.333215976911754	0.991004593990414	0
cg00059699	-0.00382647836624559	0.755846325675528	0.121566493778233	1	0
cg00059707	-0.0116640930736806	0.192487719714419	0.715596972287354	0.932486699901646	0
cg00059740	0.000672865666310377	0.941372088213933	0.0262386827177304	1	0
cg00059870	0.00668084066706083	0.760155800987174	0.119097385910789	1	0
cg00059880	-0.0711315064151442	0.376740854848561	0.42395728111555	0.982822697202107	0
cg00059911	-0.00370408793298144	0.540807948552006	0.266956933954536	0.996592629371738	0
cg00059930	0.0288952876211616	0.330714299857935	0.480547026086824	0.97602566265449	0
cg00059937	-0.0421757992988491	0.484029379277692	0.315128277051972	0.992611432862807	0
cg00059963	-0.069469413448775	0.118061321936784	0.927892358276974	0.867453189022266	0
cg00060004	-0.00763776050588877	0.84437946848778	0.0734623353251446	1	0
cg00060026	0.0381456285219168	0.310292788993289	0.508228317025607	0.972480017394819	0
cg00060287	0.00415577179361812	0.546193971461399	0.262653097633666	0.996592629371738	0
cg00060320	-0.00502578561700422	0.860917162423544	0.0650386344152148	1	0
cg00060374	-0.0281789584922485	0.233880499473456	0.631005987357697	0.950090814043819	0
cg00060437	-0.00922198443188749	0.467750099164136	0.329986111756477	0.991423080393005	0
cg00060475	-0.000989772579082964	0.950022854906527	0.0222659466686313	1	0
cg00060484	-0.025259394542777	0.609311558943965	0.215160583014601	0.999099958425228	0
cg00060627	-0.00566420934199517	0.62223335722715	0.206046710566814	0.99983602851236	0
cg00060628	-0.00697385309214336	0.867394743524509	0.0617832140355588	1	0
cg00060649	-0.0379300035200632	0.500125721998024	0.300920808650625	0.993561433532108	0
cg00060734	0.0115819190728612	0.483759982407837	0.315370060195441	0.992557278905482	0
cg00060762	0.00554015276064145	0.35056208777908	0.455235053326747	0.979194238070472	0
cg00060827	-0.117123232909454	0.00334441167197695	2.47568026955125	0.271697040849373	0
cg00060866	0.00923551208211116	0.776019394001769	0.110127424872352	1	0
cg00060880	0.00784964643215869	0.131018103199895	0.882668692308919	0.883273804173784	0
cg00060956	0.00909093142237701	0.682415655272644	0.165951018592389	1	0
cg00061031	-0.0650507831167789	0.513577606153451	0.289393921341103	0.994896976907232	0
cg00061086	-0.00665109382059243	0.358099986178524	0.445995695750429	0.980865089771196	0
cg00061145	0.00543431162189431	0.403320015960915	0.394350224296204	0.985663508505301	0
cg00061150	0.00629180525421228	0.815711553170915	0.0884633866043925	1	0
cg00061185	-1.73094440873383e-05	0.999243339596539	0.000328737825036087	1	0
cg00061209	-0.0520440134026924	0.4962239693542	0.304322261613898	0.993499114549426	0
cg00061217	-0.0387216883390295	0.201817459976753	0.695041264047861	0.93697375964148	0
cg00061233	-0.134253702881985	0.376010351051293	0.424800199373983	0.982776738366672	0
cg00061264	7.07527743186149e-05	0.998478093087989	0.000661459241322396	1	0
cg00061306	-0.00206653750562683	0.942589372512324	0.0256774611234582	1	0
cg00061412	0.0111198268151108	0.483989549544258	0.315164015678441	0.992590637151551	0
cg00061421	-0.0232759899048811	0.45655462315832	0.34050725511308	0.990259755847395	0
cg00061479	-0.0162222315390926	0.530322586959856	0.275459875458979	0.995737690463423	0
cg00061575	-0.0977741074991493	0.000771280903850361	3.11278742120468	0.14473007545702	0
cg00061629	-0.0351027350848389	0.545621924039402	0.263108187292128	0.996592629371738	0
cg00061632	-0.0613653343061803	0.125091170532457	0.90277334357884	0.876567660399247	0
cg00061635	0.0367230702893107	0.373115351891051	0.428156881475371	0.982507972876371	0
cg00061678	-0.0187951011649804	0.103788281617552	0.983851678434836	0.845933532308853	0
cg00061695	-0.0259892519476683	0.737284674564105	0.132364793387578	1	0
cg00061769	-6.04137699401642e-07	0.999847627338296	6.61796482837276e-05	1	0
cg00061805	0.0110021613474384	0.79490872733195	0.0996827348551196	1	0
cg00061860	-0.057568157412781	0.161338136869063	0.792262962591746	0.910983811146549	0
cg00061989	0.00202339478704673	0.795181212192869	0.099533889598363	1	0
cg00062012	0.00363421452783599	0.673409512660154	0.171720753010845	1	0
cg00062151	-0.0260179431614698	0.53601094162286	0.270826344937957	0.996326590362658	0
cg00062245	0.0116054718816326	0.759328031094363	0.119570567559328	1	0
cg00062282	-0.083342147742804	0.156533549771243	0.805392565983565	0.906999775917879	0
cg00062312	-0.0022646479746349	0.670580586466643	0.173549023696422	1	0
cg00062496	-0.045296345348538	0.353345191306589	0.451800814645633	0.980046698995302	0
cg00062678	0.0315911529740399	0.605157261796048	0.218131750876124	0.998856610961285	0
cg00062703	0.0112668447764238	0.535338223311784	0.271371746751549	0.996234767039637	0
cg00062776	-0.028337387477605	0.120808755620038	0.917901589061981	0.871244824266682	0
cg00062873	-0.0010644393989047	0.879028248012487	0.0559971684315443	1	0
cg00063006	0.0144498043582977	0.219811657629725	0.657949278654994	0.945146160518024	0
cg00063066	0.000264150527239997	0.88602480961464	0.0525541172462631	1	0
cg00063077	0.00105789652895026	0.658199401919754	0.181642516668003	1	0
cg00063144	0.00940875298005803	0.848917090797034	0.0711347229098706	1	0
cg00063174	0.000869280561946451	0.679150971479791	0.168033673742222	1	0
cg00063223	-0.0460405250824588	0.420896357374301	0.375824832814787	0.986764230610446	0
cg00063246	-0.00527335913515503	0.470663507240811	0.327289473285366	0.99170949021281	0
cg00063268	-0.113049867872541	0.0139660954859062	1.85492499302245	0.476012000367737	0
cg00063279	-0.0168173798801209	0.39141492917969	0.407362613688982	0.984743894218861	0
cg00063284	-0.104032522536596	0.140088433954581	0.853597719653951	0.892436436934117	0
cg00063291	-0.0280000371809462	0.211801043332303	0.6740719048879	0.941474548604392	0
cg00063346	-0.000472824896476129	0.800453754592359	0.0966637539451943	1	0
cg00063348	0.100636962333407	0.220130541154351	0.657319698770405	0.945171374604573	0
cg00063357	-0.00188031919459303	0.931245542898484	0.0309357928468465	1	0
cg00063392	-0.00121230980645729	0.988719611975057	0.0049268512104289	1	0
cg00063402	-0.0503298467658316	0.499703668630224	0.301287462124326	0.993561433532108	0
cg00063503	-0.0879453554030142	0.0127099082649928	1.89585758399762	0.460564497792374	0
cg00063535	0.0545952243487292	0.124748937003315	0.903963146350354	0.876045788720212	0
cg00063567	0.000538352840010031	0.769673268167842	0.113693596835092	1	0
cg00063649	-0.00790852646288507	0.0786118184763069	1.10451215735498	0.798310500805938	0
cg00063703	0.00932126124374945	0.15694934779405	0.804240484679031	0.907397912235466	0
cg00063744	0.00555099709026301	0.542678438566848	0.265457433252771	0.996592629371738	0
cg00063748	-0.0829356456225601	0.06708558398212	1.17337079532519	0.769355435492184	0
cg00063945	0.00721074812405353	0.190628497243276	0.719812175731305	0.931615168772356	0
cg00063979	-0.155433934107321	0.219254789238368	0.659050911453009	0.944809871875606	0
cg00063987	-0.0434720850964336	0.177488854928385	0.750828912440248	0.922957803168947	0
cg00064020	0.00803280173844468	0.831986216238494	0.0798838687346959	1	0
cg00064051	0.00306060958059345	0.840548842861532	0.0754370453786689	1	0
cg00064080	-0.0221057426336853	0.218388420036284	0.660770393658113	0.94440315831247	0
cg00064154	-0.021653645367053	0.276101884875412	0.558930628535687	0.96449448046267	0
cg00064172	-0.064052535132661	0.437023260093794	0.35949544755692	0.988132374764905	0
cg00064218	0.00330570880840633	0.861032420886445	0.0649804955300926	1	0
cg00064235	0.0101702941443346	0.147002891760807	0.832674121963329	0.898876118478481	0
cg00064261	-0.0164529533653257	0.45462100874971	0.342350498718284	0.989977511139362	0
cg00064267	-0.0486441262639088	0.430707739538876	0.365817324176972	0.987176229794623	0
cg00064284	-0.0204350232217016	0.248542045149623	0.604600132355635	0.955597038858217	0
cg00064341	-0.101606761108086	0.0340741722254947	1.46757468581659	0.63993829962948	0
cg00064347	0.000260564780962462	0.954723145318086	0.0201225487223268	1	0
cg00064408	0.00776080962263394	0.677705258635904	0.168959144450435	1	0
cg00064415	0	1	0	1	0
cg00064525	0.0155151934989547	0.855647769822557	0.0677049772664634	1	0
cg00064589	0.00338263752818316	0.760152854821841	0.119099069126026	1	0
cg00064733	0.000679396173211948	0.735749823167763	0.133269833607929	1	0
cg00064778	-0.0802886240956	0.260039931771548	0.58495995658135	0.959989916527888	0
cg00064840	-0.107915619976497	0.113570887024175	0.944732982226735	0.861717911358975	0
cg00064950	-0.00521754957189217	0.446412615896076	0.350263540466917	0.989225136199803	0
cg00065061	-0.0762380407529928	0.00953504498149204	2.02067725383269	0.414706184343248	0
cg00065071	0.00933600178785358	0.19675934600643	0.706064629629025	0.934614000399275	0
cg00065088	0.00968602217950515	0.816782032748717	0.0878938242560028	1	0
cg00065128	-0.019748305753478	0.281521180381938	0.550488925228393	0.965826061723895	0
cg00065142	-0.0682388317427888	0.286497127416914	0.542879728158153	0.966676181838056	0
cg00065215	-0.00333479229407563	0.229776725805006	0.638693963316811	0.948897500605391	0
cg00065261	0.0121630007189112	0.623245459362147	0.205340876853306	0.999883668324161	0
cg00065302	-0.030793528118264	0.578494323409348	0.237700898292339	0.997788851472958	0
cg00065385	0.00810087835894119	0.820483764659937	0.0859300081372268	1	0
cg00065408	-0.00208998271816447	0.622273461878195	0.20601871999515	0.99983602851236	0
cg00065430	0.0244215790065111	0.685159434441593	0.164208357790137	1	0
cg00065446	0.0192552856024606	0.607586216516831	0.21639208694648	0.998966541713634	0
cg00065569	-0.0153785239022814	0.382866075756929	0.416953113057563	0.983578636353131	0
cg00065570	0.0241783790678048	0.277289550528654	0.557066496211002	0.964779101220849	0
cg00065591	-0.00721299245209847	0.551677256470916	0.258314919962472	0.996660498779174	0
cg00065613	-0.0267426154138871	0.576965151366408	0.238850417392492	0.997689468985978	0
cg00065726	0.0104234949235224	0.175786318937545	0.755014928131053	0.921852940232156	0
cg00065919	0.00142055297217953	0.600960500769157	0.221154071860374	0.99879014321031	0
cg00065921	0.0015264914884907	0.833564986387678	0.0790605360526894	1	0
cg00065935	0.00506422720889054	0.368269512795491	0.433834232740868	0.982230832514554	0
cg00065942	-0.0622444731343214	0.214344905669198	0.668886833898381	0.942335536165187	0
cg00065957	-0.00209623873888553	0.964555091350335	0.0156729622283236	1	0
cg00066110	-0.0322017115233279	0.167066139492343	0.77711156280414	0.91587484400129	0
cg00066151	-0.00951715706763321	0.221887967914321	0.653866247160021	0.945767624483199	0
cg00066153	-0.00554222234948805	0.301124559449175	0.521253822374032	0.970281010409933	0
cg00066182	-0.0462894562344044	0.208185347246417	0.681549840790738	0.939306018515675	0
cg00066198	-0.00408603256433173	0.496088393669388	0.304440933464325	0.993499114549426	0
cg00066239	-0.0154745226026974	0.495126500925077	0.305283828066589	0.993490141277685	0
cg00066249	-0.00538470409350294	0.669057927583594	0.174536279032193	1	0
cg00066351	-0.0371186053062377	0.00190828828939914	2.71935601483242	0.214751746523462	0
cg00066449	-0.0133072553484059	0.107934520934837	0.966839631742002	0.852801058291852	0
cg00066468	0.00189464660032566	0.470693056477393	0.327262208227914	0.991727600485572	0
cg00066499	0.00351673572738086	0.214654805200728	0.668259385084368	0.942394286387304	0
cg00066511	-0.0327113023514726	0.367500189324132	0.434742432845352	0.982086522936398	0
cg00066535	-0.00900813554370975	0.62252739112905	0.205841534907747	0.99983602851236	0
cg00066554	-0.0403327941000492	0.60388740562359	0.219044027727689	0.998856610961285	0
cg00066663	-0.0161694539030011	0.188318953354648	0.725105968230272	0.930253196219644	0
cg00066671	0.00747660247590872	0.39104459955717	0.40777370747121	0.984603504811161	0
cg00066676	0.00803641727093591	0.641927210988603	0.192514214389373	1	0
cg00066722	-0.0188955354365974	0.32371247115645	0.48984056890111	0.974895213432039	0
cg00066768	-0.00673782496085632	0.75858704106718	0.119994580616996	1	0
cg00066805	-0.0126981708310958	0.371478498536737	0.430066318476992	0.982445549854975	0
cg00066816	-0.0110884733900277	0.737922305738707	0.131989361707059	1	0
cg00066828	-0.089882624529457	0.116903184231305	0.932173659280839	0.866084488298969	0
cg00066832	-0.121026274926138	0.0136550980216259	1.86470517797767	0.471597475596141	0
cg00066854	-0.0212790755336481	0.76580241267273	0.115883269734476	1	0
cg00066903	-0.0310506124582228	0.108400401101765	0.964969110823822	0.853461172542875	0
cg00066910	0.0706897183899453	0.494748756084067	0.305615289039716	0.993401040125645	0
cg00066919	-0.0182888164088955	0.562688866675182	0.249731677682985	0.997149058575697	0
cg00066925	0.0112304651645577	0.225656851951135	0.64655147482104	0.947283298623883	0
cg00067018	0.00398657222430719	0.631372327811333	0.199714456561951	1	0
cg00067058	-0.00249572479553018	0.910330797759151	0.0408007642328872	1	0
cg00067102	-0.00134996751061333	0.511209239806831	0.291401305160971	0.99461982306546	0
cg00067133	-0.087049102721733	0.376942134445542	0.423725314568318	0.982897135970007	0
cg00067196	-0.0204823830740608	0.781835211638531	0.106884774072679	1	0
cg00067365	0.000282085750504471	0.895037113794728	0.048158955765579	1	0
cg00067414	-0.0299701271693111	0.016996906622345	1.76963011150931	0.510084283117681	0
cg00067427	-0.0426530627057332	0.114312055477812	0.941907966005392	0.862587061495251	0
cg00067471	0.0127714157159852	0.585868279939575	0.232200014912994	0.998160418650682	0
cg00067518	-0.0470829176245486	0.525416202896594	0.279496538477853	0.995737690463423	0
cg00067528	-0.0254567744947052	0.12186104908418	0.914135087416956	0.872679418790447	0
cg00067576	0.00456202964637991	0.640961163386986	0.193168284112538	1	0
cg00067588	-0.00813507448902993	0.555630419405159	0.255213985723907	0.996865646024294	0
cg00067696	0.0210662999320405	0.660011735986914	0.180448341989887	1	0
cg00067702	-0.16069330443061	0.0401268074049363	1.39656539251075	0.671835210411743	0
cg00067720	-0.0779195249048543	0.0435618430165996	1.36089375437524	0.687392139444433	0
cg00067742	0.0358624179037766	0.26604297820258	0.575048199126464	0.962363030027767	0
cg00067753	0.00779693035837382	0.864339428694431	0.0633156752750051	1	0
cg00067758	-0.0677489276085399	0.356909062858742	0.447442424026493	0.980537604326373	0
cg00067814	0.0031548589168869	0.656625869442716	0.182682011136219	1	0
cg00067941	-0.0948786241964142	0.0440947306405783	1.35561330600723	0.689714437088109	0
cg00068038	-0.00962000520423712	0.878473238656413	0.0562714640843085	1	0
cg00068102	-0.0226674790362278	0.683982462728493	0.164955033422988	1	0
cg00068153	0.00627249466265369	0.796499108651559	0.0988147058740561	1	0
cg00068155	0.00510816214261998	0.673299683655878	0.17179158958157	1	0
cg00068160	0.0101259442576497	0.790545659870213	0.10207304128268	1	0
cg00068265	0.0129333318521095	0.554735220166012	0.255914259868107	0.996845272038931	0
cg00068305	0.000264816040624391	0.89706264027083	0.0471772298944479	1	0
cg00068377	-0.0111535457051098	0.136259246638655	0.865634016553084	0.888468197957909	0
cg00068391	0.00663577276591464	0.85949475925746	0.0657567670659401	1	0
cg00068412	-0.00141142032406034	0.813764519395906	0.0895012495607493	1	0
cg00068428	0.0771157922687363	0.134532112111708	0.871174039465644	0.886572829667225	0
cg00068433	0.000292368065641967	0.977349610556232	0.00995005575341737	1	0
cg00068503	-0.0112117417617137	0.530143123158588	0.275606867744712	0.995737690463423	0
cg00068621	-0.00919978126502261	0.0503544929449934	1.29796177289261	0.714504916229062	0
cg00068622	-0.00148006295064416	0.437844542720331	0.358680058954401	0.988287824392255	0
cg00068745	0.01453574140945	0.643172959250008	0.191672222803405	1	0
cg00068750	-0.0298969997744908	0.537542605809951	0.269587107719625	0.996326590362658	0
cg00068779	-0.00322678314422919	0.815886804977417	0.0883700904908972	1	0
cg00068810	-0.000979948662177731	0.979873137504539	0.0088301480301145	1	0
cg00068909	-0.00511785074571543	0.669674991806719	0.17413591895711	1	0
cg00069002	0.00311801047777381	0.921839594491108	0.0353446421653864	1	0
cg00069014	0.0393949844805076	0.190523228168581	0.720052068542328	0.931600487049538	0
cg00069017	0.00592374439093103	0.261434779860466	0.582636636737443	0.960313294765481	0
cg00069059	-0.120521942395935	0.0635765742696563	1.1967028771112	0.759203548966566	0
cg00069242	0.00131773660296575	0.879443277511737	0.0557921665056308	1	0
cg00069261	-0.0170627729448946	0.136530254141047	0.864771101365892	0.888645587633562	0
cg00069341	-0.0114224378059861	0.80345304313815	0.095039499985768	1	0
cg00069401	-0.0158567075715497	0.573207943484199	0.241687799803914	0.997547524493775	0
cg00069417	-0.0247186882086732	0.588112936053004	0.230539267809916	0.998376292806815	0
cg00069463	-0.119151347825948	0.0605784981498629	1.21768149781254	0.749697286097937	0
cg00069642	-0.0456148368354804	0.32538495081469	0.487602537229757	0.975171443451579	0
cg00069658	-0.00239881455192341	0.976303205127995	0.0104152849314233	1	0
cg00069760	-0.0416374548468085	0.545377696633327	0.263302626620153	0.996592629371738	0
cg00069815	0.00494505726983797	0.422450644303943	0.374224023184205	0.98683057201661	0
cg00069860	0.00818685386308064	0.122546653906682	0.911698542508217	0.873400176559894	0
cg00070042	-0.0374551922298931	0.182060095743703	0.739785233213357	0.926227895792483	0
cg00070043	-0.0118791373514276	0.0536027847577039	1.27081264736901	0.72558273833973	0
cg00070052	0.0138735513058616	0.683209698780392	0.165445977071821	1	0
cg00070172	-0.0816750685408009	0.030880230319328	1.51031946915106	0.62081528772202	0
cg00070370	0.00120213395040736	0.955698225462305	0.01967922038723	1	0
cg00070380	-0.0315344874164072	0.419766165690722	0.376992569674516	0.986663739382317	0
cg00070383	-0.0869974710109754	0.0138497835315441	1.85855701445445	0.474432968240686	0
cg00070424	-0.0321639851282146	0.477419882444449	0.321099498492006	0.991968934679211	0
cg00070460	0.0267913235937551	0.535574425725852	0.271180169209165	0.996234767039637	0
cg00070588	-0.0058019591756536	0.515757840494527	0.287554161207207	0.995059875057723	0
cg00070621	-0.0414808244502863	0.345809136127729	0.461163537038254	0.978505765123542	0
cg00070680	-0.00292886437401025	0.656691769067578	0.182638427097413	1	0
cg00070722	0.0266022720231414	0.554248326040562	0.256295609882296	0.996845272038931	0
cg00070771	-0.0540504848197904	0.575651022575726	0.239840719528618	0.997611362334779	0
cg00070814	0.000241923891026425	0.903167510947537	0.0442316933926384	1	0
cg00070868	-0.0443763303977192	0.630552532328861	0.200278725823392	1	0
cg00070899	-0.0802860930325168	0.0667213337395404	1.17573528086652	0.768059159247547	0
cg00070908	-0.0160054322255464	0.531032599226821	0.274878817468897	0.995768481446086	0
cg00071026	-0.0205694329496947	0.62541669757685	0.203830528004051	1	0
cg00071051	-0.0101633056237048	0.847433495073856	0.0718943743705956	1	0
cg00071161	0.0119800562792276	0.451364917235551	0.34547219989521	0.989585278540426	0
cg00071210	-0.00354140299422598	0.950326033192094	0.0221273735272503	1	0
cg00071215	0.0241833956528217	0.0503965048587404	1.2975995820703	0.714745086756623	0
cg00071241	-0.00770748846634699	0.591919789579556	0.227737140072868	0.998463948488124	0
cg00071265	0.0229764313934355	0.234382187248611	0.630075397234112	0.950158770069777	0
cg00071343	-0.00932365757143265	0.567720938301191	0.245865088122698	0.997396527346705	0
cg00071360	-0.0131683243684365	0.624066688350631	0.204768998722772	0.99994044636459	0
cg00071382	-0.00830163247562974	0.807842886279117	0.092673094988787	1	0
cg00071408	-0.00402444053462507	0.200196797955154	0.698542873118081	0.936421298551179	0
cg00071442	0.00455553336987145	0.515171253450447	0.288048378598855	0.99501062623854	0
cg00071605	-0.0161960267945426	0.541780396958896	0.266176712936292	0.996592629371738	0
cg00071658	-0.00459379280175857	0.813055747426624	0.089879675845374	1	0
cg00071692	-0.0965921314422224	0.0473003924080851	1.32513525630322	0.703455920061225	0
cg00071727	0.00629471026622743	0.872324639060713	0.0593218605781838	1	0
cg00071751	7.07850668709132e-05	0.974422452336327	0.0112527177187604	1	0
cg00071887	-0.00464034647055146	0.920246302361294	0.0360959189150501	1	0
cg00071911	-0.0201592893365879	0.776792853025419	0.109694778859451	1	0
cg00071950	0.0163888364286029	0.558658819252953	0.252853340865278	0.996994834558982	0
cg00071998	-0.00422840552871728	0.703252272114075	0.152888856013084	1	0
cg00072099	0.00211074944589318	0.438855692795824	0.357678263642636	0.988388508879898	0
cg00072172	-0.00634961751659461	0.225072062507037	0.647678409273237	0.946753883203936	0
cg00072216	0.00299744447114977	0.264458498503387	0.577642472154843	0.961769191634372	0
cg00072271	0.00553603779161558	0.720401339935602	0.142425488070582	1	0
cg00072317	0.00539182020277724	0.447180953575444	0.349516702288982	0.989269065073901	0
cg00072369	0.00416782248306562	0.471913547345557	0.326137555072882	0.991727600485572	0
cg00072406	-0.0775198750180231	0.0730835781275964	1.13618019800492	0.784777367180466	0
cg00072426	0.0121827226049188	0.663889806140352	0.177903999783541	1	0
cg00072449	-0.00362471668997034	0.841139049622503	0.0751322045682644	1	0
cg00072675	-0.0791232032874081	0.418179301141258	0.378637467507363	0.986472570349523	0
cg00072689	0.00925018916371401	0.687223016969956	0.162902303228559	1	0
cg00072711	0.0170232763998827	0.36555096993713	0.437052059419874	0.981955882970416	0
cg00072720	-0.0261535245895408	0.122021065006259	0.913565188782061	0.872769539863802	0
cg00072891	0.000903414196330552	0.654139635684025	0.184329535262859	1	0
cg00072957	-0.0367760393305603	0.340154177217494	0.468324191375858	0.977592748580239	0
cg00073010	0.00246268612735799	0.791424725750924	0.101590385597104	1	0
cg00073090	-0.0823932017706077	0.32657165569073	0.486021511918084	0.975251936598594	0
cg00073181	-0.0394294810922427	0.493948382583279	0.30631843231219	0.993383513032959	0
cg00073243	0.0280219736638639	0.154612389505984	0.810755707840127	0.905706909515883	0
cg00073244	0.055900586615659	0.0484302257834587	1.31488350625221	0.707459209699628	0
cg00073261	-0.0348789958787844	0.0282212884387383	1.54942316247888	0.605092973172206	0
cg00073322	-0.0715534924912871	0.451427301741298	0.345412178893532	0.989585278540426	0
cg00073380	-0.00869155790572863	0.220566609278032	0.65646023307397	0.945429798965184	0
cg00073460	-0.0125052313987317	0.780020396996785	0.107894040659095	1	0
cg00073543	-0.0543992334492988	0.000798274916728015	3.09784751684915	0.147203988076745	0
cg00073549	-0.0646893919601317	0.125030458108112	0.902984177576179	0.876406416875212	0
cg00073550	0.00431125725920363	0.639185212875036	0.194373280691966	1	0
cg00073713	0.0097552195898224	0.622339153106569	0.205972875468627	0.99983602851236	0
cg00073716	-0.0072875452512447	0.548821909110824	0.260568559808573	0.996592629371738	0
cg00073751	-0.0358289508302127	0.405392874099671	0.392123889501892	0.985756583527069	0
cg00073771	0.00239701633045465	0.264502516539131	0.577570191629329	0.961777597552113	0
cg00073780	-0.00155436768089825	0.44897683263646	0.347776068167565	0.989385943257366	0
cg00073784	-0.0345978407126129	0.0111374850236657	1.95321286694104	0.439943679185315	0
cg00073794	0.0492052491226096	0.0911297089610432	1.04034001672107	0.824543051161166	0
cg00073837	-0.0178937150573656	0.519513906002649	0.284402823045424	0.995512071707219	0
cg00073869	0.000937911433638512	0.800826323469566	0.096461659867292	1	0
cg00073968	0.00106749141751402	0.851651243388342	0.0697382151866855	1	0
cg00074086	-0.00366904981221544	0.871572927567107	0.0596962680894087	1	0
cg00074132	0.000656878004408246	0.719847883640252	0.142759267840002	1	0
cg00074145	-0.0371937734531611	0.355801504490924	0.448792219853204	0.980446847498797	0
cg00074174	-0.0198067930164782	0.703561342084752	0.152698031324451	1	0
cg00074184	-0.00821870246837699	0.242171492274537	0.615876982070524	0.95343246793052	0
cg00074198	0.0108333398739336	0.239503298121595	0.620688501680955	0.952200977686471	0
cg00074244	0.00601148228566081	0.472186616573605	0.325886326513121	0.991727600485572	0
cg00074348	-0.0544952654148525	0.315965472905463	0.500360372273647	0.973082909997077	0
cg00074369	0.00457747993178408	0.442094583751054	0.354484805748817	0.988704169725862	0
cg00074415	-0.0372884265247025	0.0791433787836259	1.10158541280437	0.799182442702277	0
cg00074482	-0.00730484236868738	0.572085053736068	0.242539398440839	0.997547524493775	0
cg00074522	-0.00280488536183582	0.788978132245133	0.102935033770151	1	0
cg00074782	-0.00688444206969971	0.841661051464229	0.0748627696822908	1	0
cg00074818	0.0202296821927522	0.521377490415884	0.282847722686667	0.995654038248596	0
cg00074851	-0.0034344613494357	0.765573305020751	0.116013218497028	1	0
cg00075019	0.00187667026062333	0.412109728657622	0.384987132982206	0.986183323507562	0
cg00075079	-0.0058404356466762	0.469339336995515	0.328513044500188	0.991467179103907	0
cg00075161	-0.0787766408283091	0.198344522667036	0.70257978817358	0.935401805579313	0
cg00075192	0.00164941892078567	0.443341043436765	0.353262060911392	0.988869553091853	0
cg00075211	0.00850424166222244	0.840358258901186	0.0755355273977943	1	0
cg00075468	-0.0672040601803148	0.148557577888715	0.828105190031205	0.900140645073467	0
cg00075507	-0.0536404280602387	0.191568060159772	0.717676898455122	0.93202221007866	0
cg00075589	0.00291276696351052	0.277362549754308	0.556952178926161	0.964797655492466	0
cg00075597	0.0229210565051976	0.55047423948884	0.259262999870463	0.996604301346937	0
cg00075615	-0.012407622253307	0.0604713671475156	1.21845021267552	0.74937791965239	0
cg00075620	-0.0166742584183032	0.00546513267585668	2.26239929031208	0.334552039400452	0
cg00075634	0.00800260352550013	0.590626768897123	0.228686873454837	0.998463948488124	0
cg00075649	-0.0123123661766931	0.788075786127008	0.103432016121951	1	0
cg00075768	0.000599864934465086	0.751486308405329	0.124078927569663	1	0
cg00075853	-0.0683545677258801	0.0244623519214255	1.61150179025177	0.577954557050143	0
cg00075967	-0.026457290127431	0.425404822300667	0.371197591333385	0.986859887788908	0
cg00076044	0.00791653106090635	0.837667765158433	0.0769281966062751	1	0
cg00076056	0.00236597853245896	0.818798569629492	0.0868229246838862	1	0
cg00076057	-0.00722049315591483	0.383768884412333	0.415930240324449	0.983777647760178	0
cg00076107	-0.0520893641632716	0.486890467917752	0.312568727756927	0.992745289440031	0
cg00076152	-0.000335148422341882	0.883424411948946	0.0538306039136762	1	0
cg00076307	0.0043631359994243	0.580303351791889	0.236344920973436	0.997908808191854	0
cg00076325	-0.0659680204457009	0.0111429618817123	1.95299935513081	0.439990765979311	0
cg00076353	0.00124627408851511	0.729589910655018	0.136921180404899	1	0
cg00076497	0.00443051473680617	0.463323525372986	0.334115647821269	0.991004593990414	0
cg00076538	-0.010079421664391	0.63993558078751	0.193863742135825	1	0
cg00076555	-0.0207564804132571	0.476502674882106	0.321934657075439	0.991968934679211	0
cg00076612	-0.00428054559969694	0.920067320460093	0.0361803945732566	1	0
cg00076797	-0.00631967691562045	0.820401456475953	0.0859735772908631	1	0
cg00076854	-0.0023761430221909	0.748239095852465	0.125959603449495	1	0
cg00076936	-0.105539074782477	0.13930858781599	0.85602211023695	0.891817815034022	0
cg00076998	0.00793943308198319	0.218374778829875	0.660797521862538	0.94440315831247	0
cg00077017	-0.00192668972510126	0.4980550615138	0.302722641999847	0.993499114549426	0
cg00077044	-0.0837934591828346	0.151739886236877	0.818900245873079	0.902414339362583	0
cg00077104	-0.0208982744505467	0.660672735363336	0.180013615282761	1	0
cg00077183	-0.0394417813620895	0.521173655548227	0.283017545260291	0.995635827209031	0
cg00077264	-0.0058732261634239	0.943819667786704	0.0251109768529559	1	0
cg00077281	0.000726158592145773	0.903692901501046	0.043979129084857	1	0
cg00077297	-0.0162862157752676	0.454475552544414	0.342489473675504	0.989954466986734	0
cg00077304	-0.0161374998205951	0.225955781390296	0.645976542167337	0.947433889499028	0
cg00077312	-0.0024268360135269	0.89927147152923	0.0461091839177499	1	0
cg00077426	0.0154408372319251	0.522074770489919	0.282267293768325	0.995719165944673	0
cg00077450	-0.00953104402638021	0.500373801683302	0.300705436952694	0.993561433532108	0
cg00077516	0.0043918566949522	0.526189779535521	0.278857591701537	0.995737690463423	0
cg00077547	0.00628432852831528	0.292369660621511	0.534067696380014	0.968289330093233	0
cg00077566	-0.035053389593848	0.0340084532533688	1.46841311986976	0.639601770492399	0
cg00077570	-0.0157360295405772	0.549589701066241	0.259961414252744	0.996592629371738	0
cg00077606	-0.011822040915988	0.120466683042145	0.919133047459503	0.870750201002235	0
cg00077717	0.000754554631965434	0.776516916857745	0.109849078482826	1	0
cg00077805	0.00113943160919983	0.563588982699773	0.249037505270738	0.997226359155692	0
cg00077838	0.0894010716699635	0.23156367718601	0.635329562538846	0.949453911330033	0
cg00077872	-0.0485792762907223	0.00266107132652207	2.57494348459938	0.246570287859998	0
cg00077898	-0.0356133421136659	0.0157689039360333	1.80219849253511	0.496812395515104	0
cg00077904	-0.112962873289474	0.0975709454053906	1.01067948693016	0.836276158793763	0
cg00078025	-0.0201191235959395	0.297237429896402	0.526896502536219	0.969587123764573	0
cg00078086	-0.00201995849923093	0.964823337182812	0.015552200345775	1	0
cg00078121	-0.00699789811549181	0.682540036657686	0.165871868551631	1	0
cg00078130	9.52395414341467e-06	0.999528708347089	0.000204727611223997	1	0
cg00078142	-0.00895826115228433	0.404606566887304	0.392967072776842	0.985756583527069	0
cg00078146	-0.00420597264518102	0.769561968702225	0.113756403016607	1	0
cg00078221	-0.0484693715828889	0.377547840847061	0.423028009069346	0.983040980023452	0
cg00078245	-0.00548879915810534	0.746852522764235	0.126765147679857	1	0
cg00078318	-0.00407237906798544	0.506618165797902	0.295319241777324	0.994202933185288	0
cg00078334	-0.0511597873535283	0.00515735912584615	2.28757262602146	0.325891662505364	0
cg00078456	-0.037928860303709	0.45507511320065	0.341916914208307	0.990000813964164	0
cg00078513	-0.0393612395172227	0.122264123662537	0.912700960634544	0.873013568600768	0
cg00078746	-0.0119489753524042	0.600014103532205	0.221838541259315	0.99869984858709	0
cg00078759	-0.000300458674846758	0.997835096092277	0.000941225019846907	1	0
cg00078770	-0.00629164678030541	0.673028989726982	0.171966228781511	1	0
cg00078782	-0.0869687394776493	0.371872934802338	0.429605428776624	0.982483790284657	0
cg00078857	-0.116671315260051	0.233920831396033	0.630931101160043	0.950116817290012	0
cg00078911	0.0208619598577015	0.577986464073527	0.238082332249038	0.997705225695402	0
cg00078940	-0.000631128120351337	0.836442575058122	0.0775638696345828	1	0
cg00078996	0.0106151966538496	0.780918964730812	0.107394030138278	1	0
cg00079002	-0.0111953089575739	0.23104945192958	0.636295057330263	0.949382238915891	0
cg00079019	-0.0323295985716028	0.430496316572503	0.36603056011992	0.987176229794623	0
cg00079023	-0.0169264905299924	0.374898422713094	0.426086386754871	0.982743675595344	0
cg00079056	0.00968621916026798	0.853655114823704	0.0687175531769639	1	0
cg00079076	0.000257677331161041	0.886034468823225	0.0525493827082721	1	0
cg00079169	0.00284886585641076	0.832511485110697	0.0796097663672357	1	0
cg00079195	-0.077815600153811	0.0803526780644547	1.09499964411243	0.801893330256662	0
cg00079202	-0.00059925369184555	0.991667470943152	0.0036339324271636	1	0
cg00079216	-0.00326133207240564	0.697335985351966	0.156557922868306	1	0
cg00079219	-0.0326474479217343	0.144644548833961	0.839697928804383	0.896619746309845	0
cg00079293	-0.0664362249897098	0.438876752692562	0.357657423130265	0.98840186026576	0
cg00079302	0.0808738959405617	0.0824542930086682	1.08378672775217	0.80698793884442	0
cg00079375	0.00218125399708483	0.807876262732123	0.0926551522548941	1	0
cg00079536	-0.0598382772769295	0.134774886388691	0.870391025596789	0.886939279612882	0
cg00079563	-0.00751928569752268	0.571763895769261	0.242783271788853	0.997547524493775	0
cg00079598	-0.0258154012780634	0.0156254078396518	1.80616863829117	0.49511449560175	0
cg00079638	0.00184473623006566	0.492391941020409	0.307689063780948	0.993141829492862	0
cg00079643	-0.0751926256547037	0.0413701746467307	1.38331264569981	0.677746847171075	0
cg00079784	-0.0154857152252645	0.707179641632277	0.150470250333822	1	0
cg00079785	-0.00263951466882342	0.956231227548713	0.0194370776966595	1	0
cg00079891	0.0026488075680041	0.383087451275022	0.416702073888161	0.983632880990742	0
cg00080012	0.00295393648865404	0.691629584303418	0.160126438149807	1	0
cg00080059	0.00568028938205326	0.590749346825179	0.228596749882436	0.998463948488124	0
cg00080060	-0.0178850609309451	0.177578364086714	0.750609949200141	0.922971646588022	0
cg00080068	-0.0136888605639145	0.0995344959798994	1.00202637837648	0.83948354989926	0
cg00080105	0.0120959506614887	0.611380320240321	0.213688544917403	0.999290330553323	0
cg00080118	0.00244763519839089	0.618800934654496	0.208449039001462	0.999835193729785	0
cg00080123	-0.00233670173979022	0.474122341560275	0.324109579404239	0.99191302218287	0
cg00080125	-0.0276611410678481	0.793390746738173	0.100512868979067	1	0
cg00080188	-0.0750397970126879	0.420992695403718	0.375725439493024	0.986764230610446	0
cg00080312	0.00270760305993601	0.820261027607994	0.0860479222377308	1	0
cg00080333	-0.0288561290862389	0.238940798899721	0.621709688574935	0.951945335413866	0
cg00080393	0.0044698619055846	0.39361162028919	0.404932088713819	0.984852347882206	0
cg00080417	-0.0556013972995822	0.500170395507601	0.300882017220027	0.993561433532108	0
cg00080418	-0.0957909536522581	0.00108873359648161	2.96307837527814	0.168801719052937	0
cg00080423	-0.0987876965289025	0.000187576895931985	3.72682065522759	0.0746181516233397	0
cg00080483	-0.0480538444573219	0.395667253594507	0.402669891537607	0.984932817287535	0
cg00080485	-0.00911960110022459	0.908283256556961	0.0417786915937848	1	0
cg00080578	-0.111871873812066	0.288026429918346	0.54056765862605	0.966967759367162	0
cg00080706	-0.0371698255431702	0.505971510672775	0.295873935938722	0.994155762920475	0
cg00080987	-0.0155649074079036	0.603322992577334	0.219450123450073	0.998856610961285	0
cg00081009	-0.0121933660862728	0.479565388816325	0.319152168334852	0.992157354968671	0
cg00081019	0.0193660849168732	0.843777151546531	0.0737722389584174	1	0
cg00081084	0.02534576732372	0.301402726937156	0.520852822730074	0.970281010409933	0
cg00081087	-0.00280334780396078	0.939542582243778	0.0270835318865899	1	0
cg00081100	-0.00318553529829081	0.821141945510096	0.0855817627060497	1	0
cg00081104	-0.0404333644787268	0.416963937785209	0.379901504494198	0.986391737576121	0
cg00081128	-0.061001806787882	0.0509030506591237	1.2932561892797	0.716300574070432	0
cg00081175	-0.0890164868530512	0.270862075609654	0.567251797869896	0.963544248968461	0
cg00081237	-0.0508589189250957	0.600306114867953	0.22162723278958	0.998743705883492	0
cg00081251	-0.0144711132580317	0.203242833487907	0.691984759050146	0.937251283307209	0
cg00081270	-0.00336483458208535	0.549250851046599	0.260229261481543	0.996592629371738	0
cg00081324	0.0126772903943838	0.477230792459626	0.321271542026305	0.991968934679211	0
cg00081347	0.00243297837170592	0.741775575570875	0.129727470777462	1	0
cg00081381	-0.00726208322011972	0.813617780354887	0.0895795691491789	1	0
cg00081425	-0.0272051385718409	0.661144117768975	0.179703861649603	1	0
cg00081439	0.0295782437310896	0.271791999900425	0.565763330716966	0.96373946055044	0
cg00081445	0.00732066753755625	0.515788989724558	0.287527932754313	0.995059875057723	0
cg00081574	0.00666490820034482	0.514101461170327	0.288951161786908	0.994992689521147	0
cg00081602	-0.0194008415743941	0.435380129427886	0.361131395866229	0.98780822145602	0
cg00081647	0.025826878359928	0.657900581267476	0.181839729895343	1	0
cg00081666	0.00244943756816043	0.439886309481664	0.356659554297497	0.988491476270524	0
cg00081729	-0.0213014511211311	0.498649657944392	0.302204474533881	0.993499114549426	0
cg00081799	-0.0706667382146462	0.261169544013603	0.583077469196431	0.960141042005232	0
cg00081827	-0.00537700652162595	0.74282744231329	0.129112060471992	1	0
cg00081854	-0.0403807735175923	0.194638905156461	0.710770346976152	0.933395329328595	0
cg00081919	-0.0877988114476222	0.211622354600107	0.674438457777311	0.941453348188823	0
cg00081935	0.0124707211890733	0.168728690142442	0.772811064944018	0.917167459373041	0
cg00081940	-0.0259751304871748	0.70747148451891	0.150291060207433	1	0
cg00081975	0.00108467832118777	0.855452553918694	0.0678040727888228	1	0
cg00082012	-0.0715650281622116	0.0458096040433117	1.33904346204509	0.697047883274585	0
cg00082140	-0.09740751964608	0.17021544817816	0.769001027364972	0.918118583527992	0
cg00082178	-0.00546362482625247	0.739949566978655	0.130797879632911	1	0
cg00082182	0.00428753977052817	0.529268113616676	0.276324269805188	0.995737690463423	0
cg00082235	-0.00280497893334065	0.696140967025922	0.157302807799654	1	0
cg00082271	-0.112020638884501	0.053494929655987	1.27168737922697	0.72541341565363	0
cg00082285	0.0485242375867577	0.210564815794121	0.67661419527313	0.940621958437653	0
cg00082332	-0.12414903623544	0.0680319514193175	1.16728707161643	0.772131159811421	0
cg00082411	-0.00456190016479517	0.616869108058081	0.20980697807153	0.999728872564268	0
cg00082426	0.0117289006535334	0.0864686256632043	1.06314144366842	0.815804139616721	0
cg00082491	0.00168129256144131	0.440511125128981	0.356043118986064	0.988497670154367	0
cg00082558	0.0155512936291936	0.334409491259149	0.475721404848516	0.97693486714615	0
cg00082664	0.0187675691457329	0.214085766301437	0.669412206233043	0.942153367780988	0
cg00082713	0.00782475931286209	0.48950283474042	0.31024478882804	0.992879027770876	0
cg00082770	-0.0676329900935399	0.0545807161557136	1.26296077023384	0.728366412161296	0
cg00082874	-0.00180668108705212	0.918863031084301	0.0367492212336591	1	0
cg00082939	-0.0583094471561108	0.197431474304411	0.704583611407456	0.934781377464415	0
cg00082995	-0.00346921198305172	0.864734078226884	0.0631174256152652	1	0
cg00082998	-0.0128162442093971	0.230721030137657	0.636912817891224	0.949164786641726	0
cg00083018	-0.0180520010495585	0.548992823851882	0.260433332383966	0.996592629371738	0
cg00083028	0.000475444653787493	0.992679719190579	0.00319085082481957	1	0
cg00083046	0.0425954609784237	0.130548523401454	0.884228035999039	0.88297704151388	0
cg00083059	0.010481951539907	0.328770893768732	0.483106637710924	0.975826002562262	0
cg00083067	0.00895944844803794	0.845283857396232	0.0729974247788521	1	0
cg00083072	0.000978667084453809	0.984717767440703	0.00668822595597886	1	0
cg00083084	0.00201671280928062	0.927412552906561	0.0327270300477669	1	0
cg00083139	0.00340852540448377	0.23386972782826	0.631025989768374	0.950090814043819	0
cg00083193	-0.0797189209256756	0.0155851441381817	1.80728917682458	0.494548469626146	0
cg00083194	0.00215562575543842	0.812133509499036	0.0903725696843386	1	0
cg00083206	-0.0544652409022695	0.263150895198651	0.579795148241523	0.961311558782222	0
cg00083223	-0.0242094740507561	0.522394574791195	0.282001341975099	0.995719165944673	0
cg00083262	-0.00525390396666235	0.857607957841526	0.0667111977648455	1	0
cg00083265	-0.010580002114137	0.550966972407176	0.258874434054241	0.99662682386531	0
cg00083294	0.0101923410262929	0.415945477294639	0.380963593560615	0.986391737576121	0
cg00083359	0.0143674415098524	0.658204097975132	0.181639418118147	1	0
cg00083399	-0.00657704662618905	0.906226030909093	0.0427634670764866	1	0
cg00083535	0.00307347226139779	0.917579508873401	0.0373562935402849	1	0
cg00083596	-0.0301407468597507	0.06881640171686	1.16230803958151	0.774307590816239	0
cg00083616	0.0285161073361416	0.419003387627512	0.377782465764044	0.986556875966598	0
cg00083685	-0.0315123017018674	0.0349469191209867	1.45659110511806	0.64459974390212	0
cg00083700	-0.0167767467407344	0.750475581958056	0.124663433725032	1	0
cg00083704	-0.0207518260101912	0.0817755317476853	1.08737662318177	0.805508115362998	0
cg00083765	-0.000455967243902611	0.917533256977853	0.0373781853208798	1	0
cg00083790	-0.0210476507101467	0.753240365969435	0.123066414295256	1	0
cg00083848	-0.0570171431896783	0.00170639807926265	2.76791964640421	0.205419053370572	0
cg00083937	0.0220874622181572	0.557722502525108	0.253581832601267	0.996994834558982	0
cg00084019	-0.00179999724660699	0.935323932971336	0.0290379528304489	1	0
cg00084093	0.0227388969858523	0.715060877266105	0.145656982625111	1	0
cg00084184	-0.0908857152933795	0.195996956161799	0.70775067319658	0.934287870358448	0
cg00084202	-0.00624291292871514	0.794031348496888	0.100162351212123	1	0
cg00084340	-0.0667360392073573	0.411303808806662	0.385837268764452	0.986046953857049	0
cg00084347	-0.012383412671269	0.761669570449819	0.118233394609729	1	0
cg00084398	0.00135687502158259	0.975290389415338	0.0108660553335302	1	0
cg00084435	0.0308929549915408	0.332150871330475	0.478664603937408	0.97626453096652	0
cg00084577	-0.0688081462330823	0.00137177692222429	2.86271650767009	0.186183186495339	0
cg00084587	-0.0383430598535905	0.306818508300985	0.5131184458621	0.97151494399861	0
cg00084591	-0.0373266265794251	0.407485167318728	0.389888195191167	0.98581633553196	0
cg00084643	-0.0562573668254274	0.0665822252418748	1.17664169439837	0.767473860130176	0
cg00084669	0.000308948848183549	0.872451360083255	0.0592587759862881	1	0
cg00084687	-0.000421166713705602	0.833665146536951	0.0790083548938571	1	0
cg00084764	0.00589672885490365	0.865905506675231	0.0625294984775809	1	0
cg00084770	0.013952503274048	0.738924824442188	0.131399742918622	1	0
cg00084798	-0.00252507831121589	0.939332581743543	0.0271806134389746	1	0
cg00084864	-0.0325653250383586	0.178194366501159	0.749106030019312	0.923220195745945	0
cg00084888	9.61057954344432e-05	0.959009187310959	0.0181772322669372	1	0
cg00085029	0.0147557848371905	0.11972376296208	0.921819641581391	0.870056716457111	0
cg00085061	-0.0793807779111795	0.0272567306733574	1.56452623711725	0.598469061621866	0
cg00085123	-0.106855166262926	0.0701748453137536	1.15381853600677	0.777913556262883	0
cg00085199	0.017475241914756	0.690686679102807	0.160718919913836	1	0
cg00085256	0.0624578344448505	0.407879501609417	0.389468120036208	0.98581633553196	0
cg00085281	-0.0431690456490601	0.320814709703222	0.493745727057197	0.974102763327233	0
cg00085370	-0.0132451940147852	0.610408298893828	0.214379570499941	0.999141339326443	0
cg00085420	-0.0326393946316718	0.0327185202246945	1.48520634658942	0.632893080648685	0
cg00085430	-0.012503857311325	0.505006902951039	0.296702685459446	0.994105720704801	0
cg00085448	-0.0523700798040697	0.151935874629007	0.818339669758645	0.902437240840719	0
cg00085493	-0.0757125701565235	0.0545574139730729	1.26314622346598	0.728366412161296	0
cg00085592	-0.0286631907111678	0.166332664691504	0.779022454916155	0.915450505575573	0
cg00085593	-0.00719990397537889	0.772116931466804	0.112316923957961	1	0
cg00085620	-0.0458247567872082	0.59463111632647	0.225752368431955	0.998531065840261	0
cg00085713	-0.0428497740746353	0.580214360669624	0.236411526339298	0.99788027487207	0
cg00085732	-0.0694942694870954	0.0767530138705836	1.11490456201801	0.793118814592761	0
cg00085747	0.0250581632846189	0.40844133157221	0.388870316620647	0.98581633553196	0
cg00085790	0.00965312512741855	0.894169410674665	0.0485801913259944	1	0
cg00085800	-0.00295865426540016	0.889913575610008	0.0506521680271828	1	0
cg00085819	-0.0561481199420086	0.32452352656805	0.488753813229368	0.974978215305513	0
cg00085830	-0.000139302827906824	0.985759959070587	0.00622882658286273	1	0
cg00086113	-0.00333411094809378	0.783451077226356	0.105988117962465	1	0
cg00086186	-0.0141815051023405	0.863096865629413	0.063940460544828	1	0
cg00086243	0.0387324818357093	0.314220912294842	0.502764914802005	0.973082909997077	0
cg00086266	0.00653869939868281	0.0765590266119311	1.11600359691035	0.792703389359824	0
cg00086283	-0.0232103521588954	0.374347994652275	0.426724489005247	0.982694693337225	0
cg00086291	-0.0106218202551657	0.38694693027821	0.412348594329318	0.984147058179795	0
cg00086310	-0.00838830596432538	0.66073771881471	0.179970900387809	1	0
cg00086346	-0.0459336983483623	0.0684559278877809	1.16458893850905	0.773177580728781	0
cg00086429	-0.0235760681422224	0.489982882165146	0.309819092034908	0.992879027770876	0
cg00086493	-0.0286357654620144	0.076777332628495	1.11476698006504	0.793118814592761	0
cg00086577	-0.0791699400788011	0.170123565152409	0.769235524677774	0.917967507997006	0
cg00086669	-0.082378699447536	0.0369358744963343	1.4325516141349	0.655344837335844	0
cg00086800	0.0043242202888706	0.85326112661385	0.0689180397671778	1	0
cg00086809	0.00495837841915991	0.780655585677024	0.107540528518088	1	0
cg00086911	-0.0242906197450281	0.455535100160197	0.341478153886186	0.990120095601914	0
cg00086926	-0.0917738997914577	0.154984447956994	0.809711879283417	0.905885133159082	0
cg00086995	0.00357420215839502	0.939412086025873	0.0271438566920717	1	0
cg00087005	-0.00669491521542873	0.476588347991988	0.321856579833965	0.991968934679211	0
cg00087055	0.0065166253731112	0.718420454408633	0.143621311209433	1	0
cg00087067	-0.0266828376100607	0.519253996993232	0.284620151768455	0.995512071707219	0
cg00087098	0.00788516895983638	0.431749429270707	0.364768227853721	0.987346284339995	0
cg00087153	-0.0504543383716942	0.587708541330995	0.230837997517754	0.998376292806815	0
cg00087161	-0.0912146988750043	0.000645024764201553	3.19042361133431	0.132433924665838	0
cg00087195	0.00214375397657124	0.355652308144441	0.448974368433469	0.980446847498797	0
cg00087273	-0.0194217793293031	0.000762995051642307	3.11747827862626	0.143803966067434	0
cg00087274	0.00344258953766868	0.903237649650746	0.0441979680109231	1	0
cg00087298	-0.0029828957909545	0.516614466576814	0.286833436593761	0.995171101885703	0
cg00087355	-0.106154295969278	0.289142975771122	0.538887353666095	0.967204891760899	0
cg00087368	0.0234033728960991	0.46146407585917	0.3358621023594	0.99091042773429	0
cg00087420	-0.0465855992478607	0.426648492786437	0.369929784253045	0.986888429275388	0
cg00087511	-0.012647380860422	0.329474281625752	0.48217848026251	0.975945300688078	0
cg00087544	0.0242081013340692	0.433110721463162	0.363401065370466	0.987562179018779	0
cg00087546	-0.0531155568064846	0.195008651780525	0.709946120241644	0.933503692300568	0
cg00087568	-0.0466521105179727	0.0927594185126523	1.03264198251721	0.828491956139888	0
cg00087645	-0.00188484128772654	0.863292391121214	0.0638420868528094	1	0
cg00087646	0.0506699735523884	0.27066300401292	0.567571102379006	0.963378871232753	0
cg00087696	-0.0229888157818075	0.377609467869184	0.422957125094855	0.983070140180193	0
cg00087728	0.000521901251194101	0.957250243505328	0.0189745145044253	1	0
cg00087735	-0.0150204267961422	0.529423322161529	0.276196931068368	0.995737690463423	0
cg00087741	-0.0314465737790704	0.611225510322141	0.21379852818738	0.999290330553323	0
cg00087750	-0.00277624280446203	0.848805859590833	0.0711916310162574	1	0
cg00087799	0.0041078008722447	0.615001478543293	0.211123840123085	0.999616167174946	0
cg00087806	-0.00968868303032526	0.701227414906367	0.154141113243081	1	0
cg00087884	-0.012602543874562	0.830840474785525	0.0804823547611041	1	0
cg00087898	0.00123593368247748	0.874866166134962	0.0580583786972275	1	0
cg00087906	0.00320629134137627	0.224860124683879	0.648087552857681	0.946664478255882	0
cg00087963	-0.0225087525442596	0.390019085301632	0.408914140567394	0.984493647805595	0
cg00087983	-0.0307522708487513	0.52118308774366	0.283009685474368	0.995635827209031	0
cg00088007	-0.0264148237535171	0.303362511703597	0.518038088566393	0.970850180893312	0
cg00088026	0.00433310539834704	0.137173135332895	0.862730934686747	0.889563122322916	0
cg00088080	-0.018865914411809	0.210783676009431	0.676163025781773	0.94080491492884	0
cg00088130	0.00328382158153236	0.848908778876436	0.0711389751966501	1	0
cg00088227	0.0015010786075654	0.534381978168396	0.27214819670391	0.996013058067079	0
cg00088264	-0.0283077554037267	0.457525747027228	0.339584461210167	0.990443462304655	0
cg00088299	0.0585552973522403	0.506935254754453	0.295047504766126	0.994285541125008	0
cg00088399	-0.0565656188192363	0.460499937954392	0.336770423981936	0.990735070917592	0
cg00088445	-0.0247846427591212	0.344423028024167	0.46290781944403	0.978310001189631	0
cg00088464	0.0130809821011219	0.868521876588093	0.0612192379401582	1	0
cg00088507	-0.0149347700759006	0.10524775046959	0.977787177858892	0.848396857076799	0
cg00088575	-0.0938587226082013	0.0906195888342817	1.04277791266453	0.824198282844666	0
cg00088665	-0.0254097951798564	0.775510176431036	0.11041249889635	1	0
cg00088688	-0.0659766139613906	0.346524722944079	0.460265775034392	0.978505765123542	0
cg00088747	0.00223235119537986	0.452360636459276	0.344515193561582	0.989642169784168	0
cg00088844	-0.0140915474520224	0.765416645021808	0.116102097687008	1	0
cg00088901	-0.00249729420241276	0.829765524321497	0.08104461350316	1	0
cg00088916	0.0287463622289055	0.55537379462062	0.255414616339741	0.996865646024294	0
cg00088987	-0.0585607927010079	0.0866843742600619	1.06205918146534	0.816121887948189	0
cg00089091	-0.00881983911562655	0.464432407267698	0.333077483579279	0.991018081998735	0
cg00089101	0.00161923971271087	0.509303390908736	0.29302343230988	0.994551080338321	0
cg00089107	-0.0551759581105378	0.0683111609914339	1.16550833349277	0.772873762296683	0
cg00089122	-0.00244202568096765	0.974700384625018	0.0111288625590444	1	0
cg00089154	-0.0030443929962945	0.93911273674461	0.0272822692810768	1	0
cg00089214	0.0331569854225567	0.541361122154139	0.266512936301362	0.996592629371738	0
cg00089224	0.0138301279806886	0.222073137576844	0.653503971427674	0.945776027295169	0
cg00089314	-0.034799500040982	0.178632787940867	0.748038823639664	0.923528056382554	0
cg00089353	0.000767261847757216	0.777900663925776	0.109075857847433	1	0
cg00089372	0.0021646174295152	0.385426205632363	0.414058760426238	0.98403895438415	0
cg00089424	0.021039603840213	0.506938140094267	0.295045032885187	0.994285541125008	0
cg00089425	-0.0237825277213687	0.0499422013080635	1.30153231911572	0.712933933729858	0
cg00089453	0.0260954063000149	0.745770658036391	0.127394707731972	1	0
cg00089464	0.0145152933482598	0.397155811572493	0.401039078046232	0.984932817287535	0
cg00089486	0.00282578627314728	0.78894338724895	0.102954159639128	1	0
cg00089528	-0.0389872909229908	0.493491400612254	0.306720410773848	0.993320808052833	0
cg00089550	0.0264489344106013	0.198546942040005	0.702136797420943	0.935532747677766	0
cg00089566	-0.0322866899186185	0.527652999835041	0.277651588448134	0.995737690463423	0
cg00089666	-0.00667023501809237	0.712312746804094	0.147329283905961	1	0
cg00089695	-0.00702610083367633	0.493108648234082	0.307057380662121	0.993278188142825	0
cg00089719	0.0106237599364759	0.490276271196729	0.309559125594737	0.992889558879412	0
cg00089783	-0.0317818860253521	0.243895684676327	0.612795883728247	0.954086345242423	0
cg00089798	0.00388032154309262	0.695088274641268	0.157960037488846	1	0
cg00089814	-0.0525405498957046	0.0788394364283681	1.10325648886906	0.798380576421165	0
cg00089821	-0.0077747295378237	0.746528543301429	0.126953582498473	1	0
cg00089823	-0.0177462386998214	0.804876536689106	0.094270732733847	1	0
cg00089864	-0.0499289428666421	0.216259028529562	0.66502575226214	0.943060906221647	0
cg00089896	-0.0107191156834444	0.677044034295242	0.169383084299307	1	0
cg00089915	-0.0241122759034401	0.458035236422455	0.339101110652913	0.990605501560738	0
cg00089960	0.0159903066926121	0.878529773541095	0.0562435155966957	1	0
cg00089966	-0.0138155855092679	0.47496999271855	0.323333827024407	0.99191302218287	0
cg00090027	-0.0773239927302513	0.14762267439924	0.83084693106197	0.899297267254679	0
cg00090068	-0.0899874887147245	0.138603476264879	0.858225877200966	0.890960325292859	0
cg00090091	-0.00653894877482267	0.289604220280179	0.538195113638429	0.967284668300695	0
cg00090103	0.0095202709187264	0.795920601999125	0.0991302536611988	1	0
cg00090105	0.010836715736602	0.532219966947349	0.273908836337824	0.995768481446086	0
cg00090197	0.0113591789036424	0.623054738323624	0.205473796827825	0.999849288776452	0
cg00090261	0.00562770324895111	0.527099214506672	0.278107630978501	0.995737690463423	0
cg00090309	0.0207962727553424	0.365911128731797	0.436624381786112	0.981955882970416	0
cg00090431	0.00193779308361919	0.962596302218709	0.0165558109830885	1	0
cg00090452	-0.0313117334594707	0.318209603461418	0.497286717626695	0.973473629970138	0
cg00090534	-0.024247436402368	0.0684724585021676	1.16448407851859	0.773239735193483	0
cg00090591	-0.00449246670260312	0.900092840383119	0.0457126927977846	1	0
cg00090619	-0.00259889032785248	0.653814266087858	0.184545607439284	1	0
cg00090632	-0.0835368282191858	0.00463744385233434	2.33372133554811	0.31236658648048	0
cg00090674	-0.114878562182951	0.249966476721317	0.602118231132618	0.95590186496173	0
cg00090731	0.00154213878017508	0.774718009328156	0.110856348175613	1	0
cg00090737	-0.0550220521952953	0.0156532199974762	1.80539631094234	0.495338185967296	0
cg00090764	-0.0818156309223453	0.200274608194717	0.698374109218416	0.936503382833224	0
cg00090767	0.00449606274521449	0.47848866264698	0.320128347977394	0.991968934679211	0
cg00090782	0.00644007349381692	0.709167607967726	0.149251109509569	1	0
cg00090787	-0.00307848250501778	0.934754553681554	0.0293024104915238	1	0
cg00090792	-0.0294341309842513	0.169754660725444	0.770178293044193	0.917678263729532	0
cg00090800	0.00496551156320601	0.44250888763329	0.35407800222868	0.988704169725862	0
cg00090809	0.0116310447383466	0.397489008996214	0.400674875556663	0.984932817287535	0
cg00090813	-0.0474773195839634	0.171996869872444	0.764479456636026	0.91936940692334	0
cg00090936	0.00216407154433797	0.732045366424871	0.135462003945061	1	0
cg00090974	-0.0191773316439304	0.515412730959182	0.287844858355861	0.995059875057723	0
cg00091004	-0.0198401065390064	0.745039387274672	0.127820767219647	1	0
cg00091044	-0.025798671855362	0.123908633822204	0.90689843139066	0.874812814713888	0
cg00091129	0.010483917568897	0.354221819529034	0.450724690437885	0.980107294886323	0
cg00091147	-0.000171210582345875	0.993744523115776	0.00272525188229202	1	0
cg00091195	-0.038550725932477	0.225942904809162	0.646001292087197	0.947433889499028	0
cg00091213	-0.0538609862539811	0.0906658179840452	1.042556415905	0.82429383145359	0
cg00091246	-0.134960858033898	0.000830718496276533	3.08054611968836	0.149159982465491	0
cg00091285	0.00350879874510344	0.189464026833021	0.722473236518976	0.93090706124141	0
cg00091302	-0.0829949485960355	0.0816105927236466	1.08825346792676	0.805106072980137	0
cg00091337	-0.0326021703377342	0.239901054918269	0.619967842302383	0.952504991752717	0
cg00091483	0.0042917003118461	0.845785976870879	0.0727395197307163	1	0
cg00091513	-0.00335942661949012	0.92415245244801	0.0342563796505307	1	0
cg00091524	-0.046725713855077	0.449265172006789	0.347497247535478	0.989385943257366	0
cg00091589	0.00439306994883212	0.781463167982493	0.107091486383011	1	0
cg00091596	0.00338149853817479	0.568130425797936	0.245551951785374	0.997396527346705	0
cg00091633	-0.0325882198035191	0.431367243042846	0.36515283722576	0.987219511805283	0
cg00091673	-0.0756388667128407	0.0752665561214062	1.12339795498588	0.790134516241195	0
cg00091742	-0.00793680081646609	0.291359107284911	0.535571402211673	0.967848100547133	0
cg00091760	0.00469299338796171	0.86428375506927	0.0633436498485622	1	0
cg00091783	0.00343599505404916	0.699621705004178	0.155136725469345	1	0
cg00091953	-0.078211870306234	0.130473453399128	0.884477842464111	0.882897392845598	0
cg00091964	-0.00406257542887458	0.606849491474431	0.21691900765169	0.998913773268085	0
cg00091986	-0.0804360312730544	0.0716703892596882	1.14466023676284	0.781656739718133	0
cg00092123	0.00227398231779045	0.967947940487677	0.0141479998888379	1	0
cg00092146	-0.0459894286065685	0.0182121649775428	1.73963842422636	0.522921645813031	0
cg00092151	-0.0823694731866681	0.000200708293933811	3.69743468065022	0.0770223715844426	0
cg00092235	-0.0607215912761757	0.379813523356231	0.420429576159218	0.983299029798048	0
cg00092273	-0.000103012296721474	0.992967558790306	0.00306494009324433	1	0
cg00092287	-0.000118269013694472	0.978860614905498	0.00927914526232356	1	0
cg00092301	0.0360893051161307	0.551080471092147	0.258784979007544	0.99662682386531	0
cg00092309	-0.061942876704377	0.0755359539197615	1.12184628185139	0.790535142323093	0
cg00092348	-0.0398093896473317	0.00584921955689057	2.23290207660959	0.343746330532278	0
cg00092383	-0.000267567958475674	0.97478538790314	0.011090989541271	1	0
cg00092389	0.000138271005011311	0.959919172730245	0.0177653339552939	1	0
cg00092400	-0.0171477368469407	0.418800571412532	0.377992734440329	0.986521851792993	0
cg00092427	0.0178648030268696	0.67608813983903	0.169996682533993	1	0
cg00092443	-0.0309444813073649	0.403715110777557	0.393924994943182	0.985663508505301	0
cg00092475	-0.00867338871307264	0.86353694015211	0.0637190795660331	1	0
cg00092518	-0.0469491115898597	0.682764370001771	0.165729150585082	1	0
cg00092551	-0.139704672159561	0.00841866328028151	2.07475686052928	0.396789981216983	0
cg00092590	-0.0354898673259066	0.428486126838746	0.368063234732417	0.987176229794623	0
cg00092611	0.000142681199235494	0.954521396364499	0.0202143321012347	1	0
cg00092682	-0.0834450849192601	0.461023583429496	0.336276857926352	0.990837547020244	0
cg00092711	-0.00813128195293991	0.82238847196374	0.0849229861377405	1	0
cg00092736	-0.0983792855491077	0.397663817147472	0.400483923039839	0.984932817287535	0
cg00092821	-0.036412773939963	0.0157052424404655	1.80395535504748	0.496029708276169	0
cg00092931	0.00239031250918548	0.92978355066521	0.0316181414380716	1	0
cg00092967	0.00140561382851859	0.888754969111026	0.0512179580748744	1	0
cg00092992	-0.102485947445825	0.0219320773104081	1.65892023190106	0.558678512515876	0
cg00093042	-0.00896874726654078	0.795139990306117	0.0995564038400468	1	0
cg00093057	0.0442894785629999	0.322537963471252	0.491419160545792	0.974734469264888	0
cg00093058	-0.00446634745103899	0.605945016797539	0.217566781749183	0.998895141869008	0
cg00093087	0.0385363254181881	0.549196417202426	0.260272304636833	0.996592629371738	0
cg00093095	-0.0331550554820312	0.413126016794185	0.383917454274526	0.986251924751575	0
cg00093129	-0.0104251319604844	0.448760720415927	0.347985163456814	0.989385943257366	0
cg00093149	-0.0589101608829614	0.606497404305677	0.217171053491775	0.998913773268085	0
cg00093177	-0.00439573243631568	0.568747781632101	0.24508028427209	0.997466834292669	0
cg00093449	-0.00269268185429121	0.95763272434788	0.0188010215815138	1	0
cg00093478	0.00313212172719044	0.888688957121843	0.0512502163556914	1	0
cg00093522	-0.0806419290483224	0.044162197139575	1.35494932789986	0.690169287994203	0
cg00093544	-0.0529230032857864	0.197006468711578	0.705519513535765	0.934659331158628	0
cg00093634	0.0024841845081229	0.914530112402964	0.038801990094464	1	0
cg00093688	-0.00798168047614707	0.860389935643981	0.065304678386675	1	0
cg00093695	-0.0335482896374753	0.547477480585903	0.261633739973538	0.996592629371738	0
cg00093698	-0.018527012254354	0.213368065161501	0.670870580984585	0.942077952322105	0
cg00093815	0.00392143275962448	0.603678666840591	0.219194171234674	0.998856610961285	0
cg00093890	-0.0144310805445981	0.196309759798283	0.70705810834104	0.934332643598325	0
cg00093900	0.000605587955779511	0.857999886808888	0.0665127694453258	1	0
cg00093930	-0.0866873880996662	0.0879257055360152	1.05588413811857	0.818542412662873	0
cg00093971	-0.0952525569378057	0.0820926610259876	1.08569566649056	0.806184492591431	0
cg00094006	0.00420612850083259	0.699802359203541	0.155024597738576	1	0
cg00094036	6.45146569667228e-05	0.97111601732805	0.012728882681575	1	0
cg00094051	-0.090913977830271	0.29199470818677	0.534625019188945	0.96810980547658	0
cg00094063	0.0162138109760122	0.776252561463521	0.109996953736282	1	0
cg00094155	0.00259458632100887	0.804483662520848	0.0944827711411964	1	0
cg00094177	-0.0173417729497893	0.795333335431282	0.0994508142397473	1	0
cg00094204	-0.0276500385807604	0.0932056170877609	1.03055791386158	0.828979524255096	0
cg00094226	0.000827732108325959	0.974156421863829	0.0113713021583966	1	0
cg00094256	0.000703235963372472	0.71335321944514	0.146695374396297	1	0
cg00094308	-0.0102806650221031	0.516465042471469	0.286959068869493	0.995158661301712	0
cg00094359	0.0310481504290089	0.0424723752206168	1.37189345089153	0.683026302290022	0
cg00094401	0.000824411827416297	0.955016031833504	0.0199893378629705	1	0
cg00094412	-0.0182980787321378	0.510509664171214	0.291996032114772	0.99461982306546	0
cg00094518	-0.0237769680248598	0.0974985892203706	1.01100166838599	0.836234270726984	0
cg00094538	-0.0415069699395125	0.406934194428334	0.39047581511702	0.98581633553196	0
cg00094558	-0.0369123025448619	0.548384154630769	0.26091510248909	0.996592629371738	0
cg00094579	0.0155152595607954	0.428985975819095	0.367556905306965	0.987176229794623	0
cg00094585	0.00367654454189467	0.798977376052067	0.0974655180512833	1	0
cg00094597	0.0108900222308292	0.710120155113969	0.148668160734501	1	0
cg00094620	-0.0509539794130442	0.515733325377122	0.287574804680592	0.995059875057723	0
cg00094649	-0.0231166145200801	0.328427198777544	0.483560883861153	0.975826002562262	0
cg00094735	0.0418995646461103	0.340455542992946	0.467939590633375	0.977592748580239	0
cg00094739	-0.00560019685762181	0.640043196639815	0.193790714407935	1	0
cg00094744	0.0163399102563643	0.452865342637449	0.344030914197231	0.989648561266363	0
cg00094755	0.000371006845769421	0.950708109332775	0.0219528016370488	1	0
cg00094817	0.00306927969917169	0.715596089730825	0.145332041236254	1	0
cg00094824	-0.0356716406396998	0.524956834451768	0.279876405794271	0.995737690463423	0
cg00094851	-0.00494923208443327	0.465309234396218	0.332258328495046	0.991229640695762	0
cg00094898	0.0216563482992556	0.261670768339794	0.582244790381883	0.960332455937285	0
cg00094901	0.000380803895403149	0.899310448030893	0.0460903610001893	1	0
cg00094913	0.0111036199497118	0.879557040234069	0.0557359908220613	1	0
cg00094943	-0.0880593293816331	0.294304968894649	0.531202405432465	0.968717726593535	0
cg00094955	-7.14040644762777e-05	0.998626128058339	0.000597075249551947	1	0
cg00094998	-0.0573449374689844	0.0293292007818802	1.53269977134432	0.611796671931612	0
cg00095018	-0.0549173307983968	0.504632611811732	0.297024686691562	0.994018872205196	0
cg00095027	0.00248233543360088	0.353516113906854	0.451590785484249	0.980068717304344	0
cg00095138	-0.0357041816621763	0.636790807417735	0.196003214611731	1	0
cg00095165	0.00343729908442494	0.89313315614995	0.0490837878414493	1	0
cg00095214	-0.0215611862893502	0.777929857484482	0.109059559669347	1	0
cg00095248	0.00992603576892768	0.338088545325721	0.470969543183073	0.977314063798784	0
cg00095276	-0.00467570648230772	0.609940808842978	0.214712308661624	0.999099958425228	0
cg00095326	-0.0558431939935313	0.251690747598182	0.59913274925462	0.956542721402289	0
cg00095333	-0.116673976507162	0.317857946650574	0.49776692645988	0.973443277559955	0
cg00095396	-0.0414552428717327	0.391982242959759	0.40673360634501	0.984832845603467	0
cg00095431	-0.0237060338566659	0.584290931776498	0.233370853908779	0.998053104516978	0
cg00095463	0.000315938492927128	0.959143821624757	0.0181162663905125	1	0
cg00095491	-0.0251243983663235	0.736218888798015	0.13299304427116	1	0
cg00095493	0.00490123503431643	0.61086664507691	0.214053587839865	0.999257215108532	0
cg00095523	-0.00161481347873253	0.958252437784966	0.0185200672312288	1	0
cg00095526	0.051840636004693	0.256349341629576	0.591167793601032	0.958588517849321	0
[truncated: 476,157 more rows]
