# Supplementary material for: Associations in cell type-specific hydroxymethylation and transcriptional alterations of pediatric central nervous system tumors
Source: Nat Commun. 2024 Apr 30;15:3635. doi: 10.1038/s41467-024-47943-9 (PMC11061294; doi:10.1038/s41467-024-47943-9)
Supplement: Supplementary file 4 — Supplementary Data 1–21 [file 41467_2024_47943_MOESM4_ESM.zip › SupplementaryData_03302024/SD13. EPN_TumorVsNT_DE_UnadjCellType_inclpurity_121822.csv]

	baseMean	log2FoldChange	lfcSE	stat	pvalue	padj	gene
ENSG00000000419	282.806975639791	-0.666298086386638	0.416717398709124	-1.59892072769375	0.109838217767768	0.206055021792585	DPM1
ENSG00000000457	399.577520234037	-0.338976548074132	0.375525530218147	-0.902672443807527	0.366699765588414	0.518813933538781	SCYL3
ENSG00000000460	521.497033958353	1.70762352489335	0.851704534809318	2.00494825975731	0.0449685786738218	0.101065670948371	C1orf112
ENSG00000000938	90.892387241792	3.96517297162426	0.981959486498909	4.03802094296347	5.39040416812177e-05	0.000382263949906002	FGR
ENSG00000000971	296.622308264814	4.20271588795528	1.35395268243675	3.10403453715348	0.0019090104508792	0.00724870126950626	CFH
ENSG00000001036	149.186980823608	0.914535750250735	0.830337076961036	1.10140300322113	0.270721298944871	0.414900003029792	FUCA2
ENSG00000001084	613.097834435269	-0.342924898679828	0.665720568703764	-0.515118376690002	0.606470301982877	0.731235430267194	GCLC
ENSG00000001167	343.404053784232	-0.0343347898080156	0.505430143012135	-0.0679318206140137	0.945839908065313	0.966903975907268	NFYA
ENSG00000001460	263.434896952713	2.18426476026294	0.666836643800925	3.27556198443561	0.0010545197093724	0.00441681868186105	STPG1
ENSG00000001461	580.719612943183	-1.71153357047651	0.449142195329594	-3.81067196151662	0.000138589569293504	0.000819852959188667	NIPAL3
ENSG00000001497	550.909240072706	-0.136386340345688	0.719240044198498	-0.189625621440021	0.849602508468266	0.906643114491448	LAS1L
ENSG00000001561	193.294016032437	-1.73576977238889	0.869957684870468	-1.99523471379799	0.0460172866074766	0.10303069183153	ENPP4
ENSG00000001617	91.031815591551	2.46555082095794	1.13732245015219	2.16785558099904	0.0301696763867445	0.0727216153399569	SEMA3F
ENSG00000001626	453.637448396051	8.03120966994934	1.58997917167929	5.05114143191385	4.3917772819308e-07	1.14958939763351e-05	CFTR
ENSG00000001629	2185.67722083105	-1.02760649661207	0.506563079747744	-2.02858545696578	0.0425005310678889	0.096483530788547	ANKIB1
ENSG00000001631	872.836641094653	-0.115760154049635	0.577455263243565	-0.200466012552056	0.84111613651126	0.901512793026018	KRIT1
ENSG00000002016	414.373546849959	0.480332117738604	0.564487217424362	0.850917616753591	0.394815118046331	0.546478033874169	RAD52
ENSG00000002330	125.356519538883	0.616914678726815	0.635570981643541	0.970646389694377	0.331724396764381	0.482637641644314	BAD
ENSG00000002549	476.628691357238	0.595184621606895	0.737880386633347	0.806613961271534	0.419888927641997	0.570641636087595	LAP3
ENSG00000002586	967.25650851081	4.39796506591988	0.980537510136235	4.4852593811621	7.28252883888106e-06	7.89284139723383e-05	CD99
ENSG00000002587	305.044504700079	0.370450691692007	1.16523779586298	0.317918533888312	0.750546733409149	0.840334066068684	HS3ST1
ENSG00000002726	61.724262164852	12.4139661635207	2.60692176532918	4.76192509058788	1.91754866788662e-06	3.03621660821037e-05	AOC1
ENSG00000002745	49.7481499033904	0.986303888641749	2.04805879437376	0.481579870339286	0.630104428753735	0.750571974781018	WNT16
ENSG00000002746	2922.77271791502	-1.28436175522721	1.14276988559849	-1.12390234588179	0.261054456032182	0.403463759064985	HECW1
ENSG00000002822	1761.05621017661	1.74845546600054	0.774210755001424	2.25837145080388	0.0239225110798272	0.0600065025011823	MAD1L1
ENSG00000002834	666.855224252277	-0.638540457192496	0.780927636972963	-0.817669175683947	0.413546115920573	0.564619049988216	LASP1
ENSG00000002919	94.2188023345121	-0.423801836683735	0.463956064458768	-0.913452520936707	0.361004593680048	0.513141002869698	SNX11
ENSG00000002933	49.6210600496675	1.43953284250205	1.45973316344483	0.986161634572229	0.324053802477647	0.474669525335306	TMEM176A
ENSG00000003056	299.759682634035	-0.926923705002088	0.885255035964806	-1.04706967748776	0.295067443217779	0.442761748661233	M6PR
ENSG00000003096	879.447958584549	0.291491384355473	0.757618215491748	0.384747064411954	0.700424821962416	0.804716089413901	KLHL13
ENSG00000003137	71.2587283539515	-2.72874438853375	1.15638064270371	-2.35972852516255	0.0182883128856424	0.0481150155422645	CYP26B1
ENSG00000003147	1112.41993691562	-1.08175896643702	0.754581645231498	-1.43358770157356	0.151689955160004	0.26520092853853	ICA1
ENSG00000003249	83.076652627357	-1.16164839012073	0.738755719360939	-1.57243911576836	0.115848748725042	0.214996955656355	DBNDD1
ENSG00000003393	900.272670049041	-1.08519276288382	0.475894929046726	-2.28032008043789	0.0225887116977342	0.0573143520487664	ALS2
ENSG00000003400	132.922465252155	2.57013615552067	0.847449744954824	3.03278887134208	0.00242305061024021	0.00887307660158621	CASP10
ENSG00000003402	1182.85530257088	0.711780040544152	0.541872811763568	1.3135555523216	0.188995814687353	0.315397032382946	CFLAR
ENSG00000003436	256.863308204388	4.20951776509919	1.42168146512116	2.96094298784464	0.0030669870679699	0.010819212824727	TFPI
ENSG00000003509	295.261173521975	-1.21777100061099	0.335922871560798	-3.62515060362775	0.000288793104334168	0.00149635494976854	NDUFAF7
ENSG00000003756	1305.61902910306	-0.384230755792781	0.684649349719377	-0.561208092800014	0.574655686653401	0.706935798105207	RBM5
ENSG00000003987	713.07030087451	-2.61155389254528	1.26881475482912	-2.05826254983692	0.0395649370942205	0.0910081573049373	MTMR7
ENSG00000003989	337.752276010806	1.55634213726147	1.09810144005218	1.41730270127641	0.156394445741436	0.271366893920801	SLC7A2
ENSG00000004059	92.7324677234808	-1.14602698125879	0.980284643391333	-1.16907572610142	0.242373122827724	0.380940473280726	ARF5
ENSG00000004139	578.964112273628	-0.582624690520153	0.582685557177453	-0.99989554116015	0.317361062465536	0.467529344640936	SARM1
ENSG00000004142	186.054614686567	-0.288545179574403	0.824764246898277	-0.349851706908424	0.726449991638809	0.823654612435745	POLDIP2
ENSG00000004399	577.130855801697	-1.20693707809114	0.761703006187112	-1.58452450402258	0.113074409912095	0.210920595577504	PLXND1
ENSG00000004455	509.836236380997	0.324263865394108	0.38197077706691	0.848923228850323	0.395924012383944	0.54739002822007	AK2
ENSG00000004468	284.38271576908	2.79809275315665	1.24735447830793	2.2432217960626	0.0248825154453081	0.0619949725932532	CD38
ENSG00000004478	359.371032267215	-0.273075978308222	0.937601573377525	-0.291249488121612	0.770860516190203	0.853751260770627	FKBP4
ENSG00000004487	1300.05532621966	-1.25530509030461	0.686881398292989	-1.82754270740807	0.0676182110454949	0.140770863405798	KDM1A
ENSG00000004534	2737.93814242409	0.438645759301692	0.633801046259801	0.692087464812873	0.488882403202857	0.633632041105101	RBM6
ENSG00000004660	215.941183358974	-2.2801015193434	0.903280850615505	-2.52424427883057	0.0115947327890245	0.0330166993793481	CAMKK1
ENSG00000004700	299.601617149492	0.129312638325945	0.561503326051472	0.230297190286085	0.817860843768963	0.885972808875458	RECQL
ENSG00000004766	1193.99985192695	-1.05948550726848	0.385799071084157	-2.74621062277615	0.00602880452099264	0.0190684687503222	VPS50
ENSG00000004776	69.3264046831685	4.6718466811807	1.35964095537996	3.43608852226366	0.000590178102097858	0.00272782587690693	HSPB6
ENSG00000004777	327.779861281678	-1.7840144611679	0.846614478372039	-2.10723358357679	0.0350973372002584	0.082493502610155	ARHGAP33
ENSG00000004779	166.873657220656	0.151067079706601	0.515131117248183	0.293259472488475	0.769323828734156	0.852655560852911	NDUFAB1
ENSG00000004799	380.807426407374	0.323328472672813	1.23790433638012	0.261190193111602	0.793945840469295	0.869966407114484	PDK4
ENSG00000004809	114.164673660941	6.12467421732152	1.6038841575395	3.81865123396275	0.000134183312368707	0.000800605770273568	SLC22A16
ENSG00000004838	103.179888165291	5.38472027826818	1.01797530947663	5.28963740882538	1.2255907893335e-07	4.93229802760376e-06	ZMYND10
ENSG00000004846	238.828812093007	9.92015438140758	1.73532047252544	5.7166123136729	1.08668655202402e-08	1.04863598555412e-06	ABCB5
ENSG00000004848	135.187701943135	0.575381892928347	2.17994967492981	0.263942741222626	0.791824040337664	0.868515850535329	ARX
ENSG00000004864	1488.27241582554	1.21036976354304	0.423274914645588	2.85953578079745	0.00424261553974577	0.0141916931003563	SLC25A13
ENSG00000004866	2832.32062439892	-0.853086325318024	0.538478744908464	-1.58425255106966	0.113136258807103	0.210959846336528	ST7
ENSG00000004897	1148.48594321967	-0.798190212049881	0.551342808719175	-1.44772036458435	0.14769527218741	0.259599705360259	CDC27
ENSG00000004939	31.2107251111481	5.3935317745605	1.8491782793209	2.9167181092681	0.0035373530722261	0.012209802066527	SLC4A1
ENSG00000004948	223.626566795876	6.52546177739618	1.65556039508467	3.94154257179029	8.09592619179475e-05	0.000532831501337122	CALCR
ENSG00000004961	90.46498376179	-0.321494221940476	0.782403179623818	-0.410906077982776	0.681141405501602	0.789447546484006	HCCS
ENSG00000004975	202.151801207518	0.490149026100574	0.655366546635193	0.747900588788236	0.454520122402798	0.602181409952918	DVL2
ENSG00000005007	680.7905684321	0.798320610693653	0.63882585796026	1.2496685923808	0.211420635007701	0.343513527776382	UPF1
ENSG00000005020	1559.47375372768	2.62562471880169	0.909814484275481	2.88589021628136	0.00390308279244936	0.0132510013240946	SKAP2
ENSG00000005022	202.6320670483	1.0429593286079	1.36560199061209	0.763735946328279	0.445024614828821	0.5938351945567	SLC25A5
ENSG00000005059	480.078702093981	3.06109787190767	0.78542590209634	3.89737321335781	9.72417020299294e-05	0.000616450385124742	MCUB
ENSG00000005075	65.8922076591755	1.68054287737399	1.07681048374591	1.56066726944176	0.118602277738781	0.21899959829987	POLR2J
ENSG00000005100	144.015224678458	0.334169086258558	0.302046783803562	1.10634876508364	0.268575592363429	0.412397015030002	DHX33
ENSG00000005102	40.1248570734178	6.7008474306094	1.65590606157203	4.04663500310395	5.19591633859401e-05	0.000370945334872927	MEOX1
ENSG00000005108	2472.72328143344	-1.13287162559988	0.803848630173152	-1.40930964248314	0.158743628837504	0.274492808824378	THSD7A
ENSG00000005156	506.87552265162	-0.122345350408097	0.611256950823436	-0.200153716441642	0.841360363587322	0.901616363093861	LIG3
ENSG00000005175	486.670252460266	-0.301218361993113	0.553802701881516	-0.543909159290374	0.586503985744491	0.716325989037978	RPAP3
ENSG00000005187	334.183746710374	8.53187183008689	1.49610379108302	5.70272723118409	1.17905577444823e-08	1.10825883453704e-06	ACSM3
ENSG00000005189	139.929235524901	0.785818014536661	0.739937969243962	1.06200525881862	0.288233297828623	0.435318168696911	REXO5
ENSG00000005194	182.007226554005	-0.779016274849955	0.452072717824657	-1.72321010345089	0.0848505373084896	0.168406206066058	CIAPIN1
ENSG00000005206	269.599451968486	1.17116072294155	0.72319386558187	1.61942845297679	0.105355109003553	0.199527273476002	SPPL2B
ENSG00000005238	122.18843920729	0.373583562774635	0.639200466888983	0.584454458540813	0.558914596638611	0.69380204055058	FAM214B
ENSG00000005243	44.6625603193396	3.62286792333451	0.785217317676243	4.61384108803912	3.9529470260891e-06	5.05210083760794e-05	COPZ2
ENSG00000005249	604.500680499033	-2.76766335699579	0.704082949184335	-3.93087683802324	8.46366228413561e-05	0.000550723953346886	PRKAR2B
ENSG00000005302	192.771827532397	-0.404481276731569	0.682210769399096	-0.592897818203373	0.553249538245988	0.689195614541493	MSL3
ENSG00000005339	2695.55436775592	-0.063435689114026	0.491172281701213	-0.129151606223201	0.897237688045243	0.936029570733911	CREBBP
ENSG00000005379	1114.93811499433	0.0628986733136946	1.05078999708704	0.0598584621932643	0.952268362908176	0.970812338620497	TSPOAP1
ENSG00000005381	17.5218120789034	2.79946485477533	1.67293531290947	1.67338499771798	0.0942515292918266	0.182749871001002	MPO
ENSG00000005421	49.4999564216389	5.37621844566096	1.84253190401619	2.91784279769721	0.00352461993602243	0.012173979565226	PON1
ENSG00000005436	618.6804567169	0.195730371130996	0.407607390111035	0.48019338186601	0.631089892327456	0.751399578733271	GCFC2
ENSG00000005448	45.2060944683404	0.654079625306594	0.998504318385788	0.655059385585832	0.512429519942224	0.654106792770695	WDR54
ENSG00000005469	382.335531664913	0.809435300778958	0.449907115411694	1.79911646882551	0.0720002590538641	0.148074923617589	CROT
ENSG00000005471	186.283531127652	4.94501068443804	1.37071506637808	3.60761386938317	0.000309025928215743	0.00158294455525721	ABCB4
ENSG00000005483	2877.33031434788	-0.701254771637601	0.64012093981715	-1.09550356505743	0.273296084518107	0.417916862512011	KMT2E
ENSG00000005486	337.599257813768	-0.583262390176808	0.521937348444141	-1.11749502486356	0.263782725624332	0.406780589335953	RHBDD2
ENSG00000005513	329.281384486492	-3.01085522799232	1.26599218976947	-2.37825734812833	0.0173946812486977	0.0461459820106208	SOX8
ENSG00000005700	925.540860560556	-1.09604063996474	0.651774378150327	-1.68162584585666	0.0926414155422784	0.180253277380389	IBTK
ENSG00000005801	387.22971547207	-1.13536175701493	0.447002283655976	-2.53994621174851	0.0110869518297605	0.031786265721857	ZNF195
ENSG00000005810	5412.29114451922	-2.56637324666055	0.570712339644343	-4.49678948287655	6.89872318363266e-06	7.60035677753541e-05	MYCBP2
ENSG00000005812	534.70102961225	-0.729160006090263	0.749743389320793	-0.972546095739267	0.330778944452899	0.48160897634238	FBXL3
ENSG00000005844	140.230176161635	3.7873216036675	1.03780164643645	3.64936943073104	0.000262884817258321	0.00139007409994962	ITGAL
ENSG00000005882	231.063490400823	-0.282148596316904	0.719744389345129	-0.392012220579616	0.695049184314474	0.800853740593915	PDK2
ENSG00000005884	742.450634618194	1.31132791679498	1.12812199442286	1.16239903421602	0.245073415414088	0.384075267703518	ITGA3
ENSG00000005889	880.491728267831	0.524325647430713	0.523627331542814	1.00133361237245	0.316665547909054	0.466770750959536	ZFX
ENSG00000005893	833.704506550337	0.107752870943023	1.00991470790503	0.106695020975134	0.915030932745852	0.947305015822768	LAMP2
ENSG00000005961	62.0828695716645	0.0410456937906675	1.11444589854876	0.0368305844582652	0.970620087714613	0.982061613448063	ITGA2B
ENSG00000005981	113.84600615963	9.02504254348631	1.67878310471806	5.3759431567558	7.61828257579112e-08	3.6215739168916e-06	ASB4
ENSG00000006007	188.772141379939	-0.224490455567137	0.586186913300186	-0.382967361559257	0.701743964283327	0.805649757795632	GDE1
ENSG00000006015	93.6803177971355	0.431634144223493	0.980414230631726	0.440256914615949	0.659751042351577	0.773587650532335	REX1BD
ENSG00000006016	307.637788618958	5.40606135126913	1.30826903714439	4.1322244873036	3.5926927839012e-05	0.000277628154253711	CRLF1
ENSG00000006025	148.544742022322	0.186209641156514	0.551305500438387	0.33776126123981	0.735543105002566	0.8297903126662	OSBPL7
ENSG00000006042	122.022394073852	2.41659254478735	1.21475484550145	1.98936645837357	0.0466607690625411	0.104155660993554	TMEM98
ENSG00000006047	13.1679138713069	2.13179140035392	1.93567037431209	1.10131943364145	0.27075765606112	0.414921133230963	YBX2
ENSG00000006062	688.345349622437	2.17538574472107	0.567470269385157	3.83347967652659	0.000126343243844254	0.000762818084512506	MAP3K14
ENSG00000006071	657.418061773077	-2.08838840750749	0.997329924185509	-2.0939794915038	0.0362618072064692	0.0847009952809868	ABCC8
ENSG00000006116	472.888771680641	-2.42188329218902	1.8617735722943	-1.30084738994575	0.193310697074364	0.32087589539258	CACNG3
ENSG00000006118	482.973544657027	-2.16181248846429	1.02913164346411	-2.10061803287626	0.0356745097775429	0.0836314689592801	TMEM132A
ENSG00000006125	1413.79051371129	-0.99459330481005	0.538818695526344	-1.84587749658256	0.0649099948293992	0.136368361584593	AP2B1
ENSG00000006128	36.4533419257508	-1.69443432926259	2.07295946529173	-0.81739867934375	0.413700630174954	0.564792720102191	TAC1
ENSG00000006194	279.782227221714	-0.0346230549578673	0.36658283216989	-0.0944481080931295	0.92475320183808	0.953431293853002	ZNF263
ENSG00000006210	334.692782112204	-1.62253955508316	1.13590105412252	-1.42841627727564	0.153172076814318	0.267010717985242	CX3CL1
ENSG00000006282	232.048468412261	1.21287897026203	0.85563006209652	1.41752729829309	0.156328818966442	0.271292686086527	SPATA20
ENSG00000006283	707.717880461381	-2.70759230962448	1.44156545583691	-1.87823057125947	0.0603496297065451	0.128402362963293	CACNA1G
ENSG00000006327	68.058026729301	8.68364689434649	1.97976977068878	4.38619026460101	1.1535322882642e-05	0.000113481894334041	TNFRSF12A
ENSG00000006377	43.0106636458972	2.19750646315774	2.17158569211113	1.0119363335008	0.311568495550499	0.46149309120593	DLX6
ENSG00000006432	422.846178559033	-1.56341444033823	0.786035229578794	-1.9889877469945	0.0467025554352352	0.104199818954719	MAP3K9
ENSG00000006451	885.789166364543	-0.607177710327519	0.505024680120334	-1.20227334272623	0.229257641481278	0.365550063088238	RALA
ENSG00000006453	187.438827112338	4.41689076116916	1.21644663518731	3.63097782788396	0.00028234944285491	0.00147070632967171	BAIAP2L1
ENSG00000006459	837.414002740722	0.246332267052334	0.509591948351	0.483391207120612	0.628817990288012	0.749417008520142	KDM7A
ENSG00000006468	978.685859528852	-0.653461179105046	1.03720056714973	-0.630023931534078	0.528678926761414	0.668085524718852	ETV1
ENSG00000006530	844.756012099544	0.527992613777418	0.386644964918746	1.36557478225115	0.172072466188895	0.293024741779728	AGK
ENSG00000006534	74.9821148862753	4.80124024053597	1.01984642311081	4.707807108732	2.50395869990194e-06	3.6336394354577e-05	ALDH3B1
ENSG00000006555	34.9000802004916	3.18621811228407	1.42457555440871	2.23660872350611	0.0253119242721251	0.0629192549613265	TTC22
ENSG00000006576	1052.12842422241	-1.19530627440076	0.418201442940043	-2.85820695882231	0.00426042419369884	0.0142405140050024	PHTF2
ENSG00000006606	56.7745524392145	9.112882353326	2.0021537855821	4.55153965641884	5.32547572224094e-06	6.26781516563576e-05	CCL26
ENSG00000006607	1027.43207964352	0.26526901634715	0.397923849147351	0.666632615550824	0.505006830462856	0.647790847164654	FARP2
ENSG00000006611	217.158706355535	3.95535637221824	1.36431075910675	2.89916087358858	0.00374162861878405	0.0127952932376113	USH1C
ENSG00000006625	20.6621017802722	-1.42737890216261	1.41048758452964	-1.01197551670659	0.311549759875105	0.46149309120593	GGCT
ENSG00000006634	178.599415725034	0.28425969068682	0.632315390561344	0.449553648274267	0.653032316553533	0.768148764164421	DBF4
ENSG00000006638	21.0468045932403	3.08420836484514	1.41176935598465	2.1846403959477	0.0289152235952423	0.0702299634397482	TBXA2R
ENSG00000006652	577.1180147436	0.142303605531318	0.508650589220153	0.279766913765879	0.779656337414445	0.860326222059409	IFRD1
ENSG00000006695	637.143134018515	0.485918302142627	0.3896185076989	1.24716432238416	0.212337251825851	0.344575220160619	COX10
ENSG00000006704	960.668182480851	0.900833965041667	0.766346114497404	1.17549231085025	0.239797811617974	0.378272861884818	GTF2IRD1
ENSG00000006712	333.831733858448	0.121836720108878	0.954518533725082	0.127642068544652	0.898432237526119	0.936661469110291	PAF1
ENSG00000006715	2216.44527709608	-0.942833153623445	0.348165969240334	-2.70799916396373	0.00676901929261054	0.0209969398175227	VPS41
ENSG00000006740	897.190042102102	-1.50574283846768	1.10799822953901	-1.35897585242005	0.174154240718194	0.295724068772094	ARHGAP44
ENSG00000006744	391.863474979524	0.351039262057823	0.598430055402511	0.586600320102088	0.557472167648178	0.69251076961605	ELAC2
ENSG00000006747	776.443300169385	3.20099620980387	1.39535561357854	2.29403614294034	0.0217884227659284	0.0557282367812781	SCIN
ENSG00000006756	236.593595293558	1.87985338178654	0.680894501673053	2.76085851356925	0.00576496453369033	0.0183617671151734	ARSD
ENSG00000006757	81.0820657781393	1.65370364915205	0.703997137091752	2.34902041787214	0.0188228746079563	0.049312505291694	PNPLA4
ENSG00000006788	124.928403816153	7.68273650291811	1.74961346116118	4.39110504889421	1.12776035019816e-05	0.0001116172071362	MYH13
ENSG00000006831	904.804802025411	-0.120656205442756	0.603836080048429	-0.199816157777586	0.841624364080144	0.90175907900587	ADIPOR2
ENSG00000006837	612.521460041855	0.611001164069896	0.574129555218167	1.06422175712191	0.287228253027948	0.434117310653775	CDKL3
ENSG00000007001	1163.8503527393	-0.424139858504792	0.923166862915993	-0.459440081249307	0.645918171047974	0.762905063919411	UPP2
ENSG00000007047	587.873612827591	0.0666373115921431	0.592497179914537	0.112468571752114	0.910451887717547	0.944241666388041	MARK4
ENSG00000007062	486.943392855522	2.33003596152819	1.17280837959019	1.98671496731834	0.0469539922342622	0.104663318466348	PROM1
ENSG00000007080	168.445528609055	0.0811740665628218	0.938527347526194	0.0864908910505203	0.931076196826728	0.957785125304217	CCDC124
ENSG00000007129	80.8170102693571	2.20023736278423	1.27600579108522	1.72431612627163	0.0846507896374496	0.168161115188771	CEACAM21
ENSG00000007168	1959.54800335936	-1.47762338017052	0.512521284393102	-2.88304783657958	0.00393847625865984	0.0133383148628933	PAFAH1B1
ENSG00000007171	104.576040176803	1.41403752736895	1.43405566541738	0.986040891904564	0.324113046943011	0.474669525335306	NOS2
ENSG00000007174	3274.19808819297	7.02629849017517	1.26368345844947	5.56017287651799	2.69507556132085e-08	1.94865271092845e-06	DNAH9
ENSG00000007202	1177.59987834279	0.135637437847485	0.711750955050742	0.19056867698592	0.848863532550471	0.906292294531835	KIAA0100
ENSG00000007216	46.3170061110291	8.11120718848806	2.22585454964432	3.64408680243019	0.000268342853195476	0.00141269395652476	SLC13A2
ENSG00000007237	2267.74518887278	0.385115367725243	0.887332789464234	0.434014579758484	0.664277853684077	0.777001059807287	GAS7
ENSG00000007255	69.6325883201215	1.32581647709683	0.684007840642699	1.93830596422854	0.0525859051925179	0.114852548951846	TRAPPC6A
ENSG00000007264	91.8726184512335	0.206461262497838	1.41333293728493	0.146081122891297	0.883857348298017	0.928445139205583	MATK
ENSG00000007306	51.9136566594238	11.2251098191044	2.47452222236988	4.53627359561716	5.72568931340573e-06	6.64430579752621e-05	CEACAM7
ENSG00000007314	35.4760643612495	9.29447378398981	2.10434252230225	4.41680652530903	1.00169814385197e-05	0.000102090270659018	SCN4A
ENSG00000007341	760.264129436489	-0.215962254367846	0.340071420608734	-0.635049702151594	0.525395999761192	0.665329312126506	ST7L
ENSG00000007350	101.594608885936	6.97950394155379	1.52243468103807	4.58443572554116	4.55214084866419e-06	5.59057206620497e-05	TKTL1
ENSG00000007372	650.323042322574	4.54651781611542	1.05189189944093	4.32222913640826	1.54460651159963e-05	0.000142657070358949	PAX6
ENSG00000007376	38.3165178876114	-0.135284178076924	0.825174811563084	-0.163946082916252	0.869773588952261	0.919438096613016	RPUSD1
ENSG00000007384	146.808236554563	1.40707349503278	0.811120663018492	1.73472771584504	0.0827890447282198	0.165282357205528	RHBDF1
ENSG00000007392	926.834998634087	-0.368909347593028	0.713145080307064	-0.51729915522124	0.604947343681237	0.730152694798593	LUC7L
ENSG00000007402	407.262306279811	-0.686529395607939	0.943211530931124	-0.727863658462919	0.466697051453653	0.613023459760534	CACNA2D2
ENSG00000007516	657.242623290981	3.09581390837697	1.47800925466558	2.09458357490288	0.036208026574863	0.0846136039712502	BAIAP3
ENSG00000007520	137.607660703903	-0.0983854579211927	1.02674778424035	-0.0958224204924722	0.923661610316399	0.952828416628395	TSR3
ENSG00000007541	304.60563842108	1.5575051784005	1.07085808133031	1.45444593037542	0.145822713766814	0.257115454131842	PIGQ
ENSG00000007545	206.969386784837	0.440860720577251	0.604010215582473	0.729889510481392	0.465457724576234	0.612113497003743	CRAMP1
ENSG00000007866	132.40360220082	4.52862037802116	0.967319947695038	4.68161582815707	2.84622502638867e-06	3.97214506136289e-05	TEAD3
ENSG00000007908	53.9701527095147	8.2465269876615	1.9584258676997	4.21079353764234	2.54475235073678e-05	0.000210491735443543	SELE
ENSG00000007923	565.887162241914	-0.113318650506409	0.360809634686003	-0.31406769557311	0.753469624235897	0.842163666391134	DNAJC11
ENSG00000007933	68.3487365062888	8.59770265265363	1.73217676957123	4.96352497255915	6.92251356970997e-07	1.54423579404566e-05	FMO3
ENSG00000007944	222.519770112048	-0.151324674930431	0.859772746698248	-0.176005433425934	0.860289673829077	0.913861500416276	MYLIP
ENSG00000007952	42.3978382319187	6.49515454923242	1.60919267466951	4.03628145434255	5.4305064129991e-05	0.000384182952794263	NOX1
ENSG00000007968	52.1413901886305	4.60444821992724	1.47283680686535	3.12624467182276	0.0017705417739486	0.00679277056465366	E2F2
ENSG00000008018	288.766336395001	-1.23565865285919	0.743471239542173	-1.6620127143319	0.0965102252150893	0.186238796866632	PSMB1
ENSG00000008056	349.791635291302	-5.742225665887	1.00397360112436	-5.71949865958252	1.06838817386561e-08	1.04297903527724e-06	SYN1
ENSG00000008083	2440.78110856125	-0.214840964164961	0.454360703191427	-0.472842309328072	0.636325686328962	0.755115351684272	JARID2
ENSG00000008086	1135.79979139427	-2.39158357650994	0.63989622451534	-3.73745536367452	0.000185892077963515	0.00104227145382022	CDKL5
ENSG00000008118	129.457484806975	-1.52673746674285	1.60620270434833	-0.950526021783958	0.341845038204906	0.492844418603819	CAMK1G
ENSG00000008128	221.040494573738	0.994865912611224	1.0232389283386	0.972271367965402	0.330915563991281	0.481765907334251	CDK11A
ENSG00000008130	273.713189305172	0.456696339417953	0.582365289012097	0.78420940951456	0.43291724480367	0.583211446599029	NADK
ENSG00000008196	63.8919834946068	9.23346517617711	2.071478812661	4.45742680047781	8.29493481053496e-06	8.79195063798321e-05	TFAP2B
ENSG00000008197	93.2202916215855	7.19123332663594	1.81011091744014	3.97281363111482	7.10286221866967e-05	0.000479373654764589	TFAP2D
ENSG00000008226	336.189174309751	4.90442189929314	1.14153422951544	4.2963423894656	1.7363932228152e-05	0.000155508338911197	DLEC1
ENSG00000008256	736.061198409484	-0.892151239040161	0.497812138818298	-1.79214440442923	0.07310983752113	0.149850166527847	CYTH3
ENSG00000008277	2371.96864731929	-2.26080997266907	0.56589864877617	-3.99507929124477	6.46726047874807e-05	0.000443129487872867	ADAM22
ENSG00000008282	217.665878822631	1.10175126733489	0.69989416886703	1.57416837622518	0.115448528240309	0.214382194278139	SYPL1
ENSG00000008283	152.999422574005	0.305261773466707	0.890034162803923	0.342977591450001	0.731615318243774	0.827489194738139	CYB561
ENSG00000008294	3529.11783247076	-0.214524848191158	0.692323333200436	-0.309862224633487	0.756665730243847	0.844286680599184	SPAG9
ENSG00000008300	412.729520086573	-2.484993597809	1.39822400869455	-1.77724998452079	0.0755271187449682	0.153768365514148	CELSR3
ENSG00000008311	870.514205651099	1.83407176248321	0.5973827329865	3.07017873334591	0.00213930704457288	0.00798388925730419	AASS
ENSG00000008323	27.5021020601387	8.28801393566567	2.04700578591256	4.04884734215388	5.14705026819075e-05	0.000368103522744337	PLEKHG6
ENSG00000008324	98.0167322566728	0.348910418870425	0.805270064426853	0.43328373210888	0.664808655040782	0.777226265128242	SS18L2
ENSG00000008382	102.950671629744	-0.0789736618399302	0.697038871293578	-0.113298791634632	0.90979367520893	0.943795696279997	MPND
ENSG00000008394	921.358997416952	2.52413007867518	0.966217943604157	2.6123817047526	0.00899138030729123	0.0267121212598807	MGST1
ENSG00000008405	714.337418774414	1.17518612549945	0.564408253668132	2.08215616596998	0.0373282076542334	0.086702235884746	CRY1
ENSG00000008441	3341.0167005642	1.76998797034908	0.88924349869057	1.99044240745693	0.0465422223142231	0.103947144965528	NFIX
ENSG00000008513	964.699105723757	-1.23328014680797	0.743609854813473	-1.65850430682811	0.0972157189550761	0.187250731396425	ST3GAL1
ENSG00000008516	25.208712568763	4.54352398961885	1.36470635167986	3.32930522674425	0.000870629350315016	0.0037469459462459	MMP25
ENSG00000008517	39.9509028948842	7.50285798410154	1.53686500797056	4.88192388088081	1.05055811202466e-06	1.99673632339688e-05	IL32
ENSG00000008710	1095.39904892168	0.597689976008423	0.937394357393038	0.637607823531862	0.523729001615917	0.663777397917109	PKD1
ENSG00000008735	321.826858097896	-2.74877253738554	1.00834431075192	-2.72602573156363	0.00641020008423407	0.0200873658951169	MAPK8IP2
ENSG00000008838	534.006029362918	-0.212343963909929	0.489949653063767	-0.433399559693722	0.664724520356113	0.777210826011256	MED24
ENSG00000008853	396.163473357833	-1.82120790856574	0.590985454593861	-3.08164590923362	0.00205859557718611	0.00773572559342751	RHOBTB2
ENSG00000008869	907.206708186237	-1.23378538591012	0.332213146721148	-3.71383672827894	0.000204140526959947	0.00112541241189143	HEATR5B
ENSG00000008952	1504.43688234114	-1.29212637519384	0.954477544455605	-1.35375251382244	0.17581534810238	0.297689804586025	SEC62
ENSG00000008988	414.823893456624	-0.750569910535452	0.993981370089931	-0.755114666251284	0.45018018394945	0.598436360496958	RPS20
ENSG00000009307	2105.04510617925	-0.75503802833943	0.927722405867393	-0.813862016875072	0.415724002358849	0.566742959919787	CSDE1
ENSG00000009335	1989.89170421959	-0.314535837049311	0.473082521446674	-0.664864633103477	0.506137078370139	0.648797957080095	UBE3C
ENSG00000009413	3472.45877309221	-0.375112307923536	0.682422391592414	-0.549677608098734	0.582540517821333	0.713393069289787	REV3L
ENSG00000009694	2157.365952199	-1.58115006294488	0.872081284049836	-1.81307647791983	0.0698200265423244	0.144437363623459	TENM1
ENSG00000009709	247.162985046821	7.93215766926675	1.59485580759131	4.97358923076977	6.57244999413453e-07	1.48375211166712e-05	PAX7
ENSG00000009724	21.7471990753354	6.23673989012894	1.68926797777648	3.69197781061246	0.000222516882722712	0.00121153939384491	MASP2
ENSG00000009765	65.4787876799664	7.89718174471022	1.83161389796881	4.31159741333471	1.62079339646368e-05	0.000147195373937077	IYD
ENSG00000009780	254.575613627151	0.128312741944558	0.429604453860934	0.298676470393609	0.765186911910963	0.849968477132862	FAM76A
ENSG00000009790	153.848708470263	3.60913666706932	1.25591788226965	2.87370433849307	0.00405688548974589	0.0136766115165398	TRAF3IP3
ENSG00000009830	525.677629935878	0.974586357428864	0.347163051774993	2.80728710168305	0.00499606921174419	0.0162391881844794	POMT2
ENSG00000009844	591.107011385321	-1.00093566884805	0.444010038334205	-2.25430864717219	0.0241767577191069	0.0605194495670515	VTA1
ENSG00000009950	182.564439774184	2.61721181492908	1.4635318261461	1.78828486553719	0.0737300603367405	0.150747866096842	MLXIPL
ENSG00000009954	2033.46970317087	0.337512182081213	0.666843442097481	0.506134065020729	0.612762538035218	0.736276381407919	BAZ1B
ENSG00000010017	1456.13879659344	-1.4584802135237	0.547796176472905	-2.66245051747973	0.00775739743019919	0.0235766051527174	RANBP9
ENSG00000010030	57.9001367944344	5.08268362613503	1.46477480055669	3.46994201716424	0.000520570730872769	0.0024566139077403	ETV7
ENSG00000010072	151.230123863204	0.22817371547308	0.55908572462526	0.408119373153408	0.683186037609411	0.791196464590335	SPRTN
ENSG00000010165	208.501603304853	0.452285928451242	0.47549041701415	0.951198830233801	0.341503452150497	0.49260253118165	METTL13
ENSG00000010219	104.443049865948	3.61889930169012	1.16139617488348	3.11599037430375	0.00183328256528802	0.00699971384187424	DYRK4
ENSG00000010244	1303.55830951155	-0.588720516480377	0.764100732991289	-0.770475005534498	0.441018175918339	0.590317487204047	ZNF207
ENSG00000010256	344.950112492518	-0.543545919877649	0.948292068356219	-0.573184083274932	0.566520060202937	0.70024317542956	UQCRC1
ENSG00000010270	492.921805072714	-0.520874152460803	0.449441182029678	-1.15893730545237	0.246481741220299	0.38575676837165	STARD3NL
ENSG00000010278	556.111482973067	2.77919232508446	0.953783473281776	2.91386085305276	0.0035698898767922	0.0122995256184915	CD9
ENSG00000010292	942.135571934289	0.660578615009078	0.673026093116917	0.981505207249556	0.326343667797332	0.476956725307868	NCAPD2
ENSG00000010295	404.890753946046	0.111257395302043	0.683772483870008	0.162711132615852	0.870745881247099	0.920183449132098	IFFO1
ENSG00000010310	32.0580280719799	5.97765271637923	1.50129053487957	3.98167614961934	6.84309780250901e-05	0.000465196824530371	GIPR
ENSG00000010318	91.9492538508432	-1.1591164949091	0.440837078541674	-2.62935345353334	0.00855473943574076	0.0255973747347248	PHF7
ENSG00000010319	36.6387375422151	2.78780847419165	1.26782840131695	2.19888470024479	0.0278861217780025	0.0681305661917904	SEMA3G
ENSG00000010322	1033.02212784768	-0.896188811927585	0.718100788269334	-1.24799864666275	0.212031552802752	0.344268253800889	NISCH
ENSG00000010327	530.557115147608	1.83260998326917	1.04824757240907	1.74826065092381	0.0804189035705297	0.161517337503398	STAB1
ENSG00000010361	89.8057850625267	1.29778064314697	0.468408850148947	2.77061512124353	0.00559505179672219	0.0178996844032948	FUZ
ENSG00000010379	257.013977304561	4.02774759120449	1.28388439181781	3.13715753293154	0.00170594440095135	0.00658034401553311	SLC6A13
ENSG00000010404	543.97881761143	-3.19503617261886	1.20303653340398	-2.6558097646283	0.00791182325248128	0.0239649323330981	IDS
ENSG00000010438	105.735237543765	2.63880649216866	1.65194942118689	1.59738939844341	0.110178934155834	0.206579068715247	PRSS3
ENSG00000010539	125.160003404499	0.133333795530308	0.379499251642478	0.351341392514576	0.725332245042465	0.822754598373955	ZNF200
ENSG00000010610	202.699612320088	2.0118075469474	0.867212930691209	2.31985418545811	0.0203487666842675	0.0526582588241732	CD4
ENSG00000010626	302.35180470096	2.24361652437864	0.603371622086548	3.71846544028683	0.000200436707526862	0.00110765116914697	LRRC23
ENSG00000010671	86.484328093103	2.4607708465294	0.995585890147583	2.47168111850663	0.0134479411214099	0.0373475657332306	BTK
ENSG00000010704	56.1365063860788	4.11084509513227	1.05934504165568	3.88055348681041	0.000104219021653855	0.000653470330133436	HFE
ENSG00000010803	2172.42167391413	-0.132826403643539	0.532703611171482	-0.249343914435717	0.803094764949385	0.876415464899906	SCMH1
ENSG00000010810	6202.9479120309	-0.554105174598852	0.649068567112003	-0.853692818717619	0.393275214177172	0.545185905609019	FYN
ENSG00000010818	2828.72035744205	-1.68450107215519	0.547057107928926	-3.07920516476325	0.00207553694435551	0.00778947885160211	HIVEP2
ENSG00000010932	96.4263620132893	9.99365946214873	1.4674107257262	6.81040371788411	9.7325231972331e-12	9.58375462836111e-09	FMO1
ENSG00000011007	379.556683742065	-0.0984843349196459	0.680482547862096	-0.144727201643979	0.884926261461499	0.928808758540369	ELOA
ENSG00000011009	47.0327352361956	0.986374231153875	0.863014810407626	1.14294009703957	0.253063463099515	0.394088361581059	LYPLA2
ENSG00000011021	511.889475228366	-1.00588125887098	0.445839512691981	-2.25615099208561	0.0240611765663788	0.0602818371439129	CLCN6
ENSG00000011028	936.760844141644	5.49749767463105	1.07355852330125	5.12081787374378	3.04213348494679e-07	9.06459342005975e-06	MRC2
ENSG00000011052	18.4992660334429	-0.344591931930413	0.938002580285148	-0.367367786798261	0.71334469670232	0.814086919597532	NME1-NME2
ENSG00000011083	96.7108468502519	-0.0370826380876289	1.89012020997683	-0.0196191955897257	0.984347150913782	0.991202106183037	SLC6A7
ENSG00000011105	1068.50709901621	0.810648418418687	0.86881306303571	0.933052750825602	0.350792732914447	0.502009890929956	TSPAN9
ENSG00000011114	924.106600747374	-0.35369275588417	0.327875745959667	-1.07874022474257	0.280703548566846	0.426334961639522	BTBD7
ENSG00000011132	82.8638014376203	1.35244272695415	0.629365409627654	2.14889904380714	0.031642403640747	0.0756629584744457	APBA3
ENSG00000011143	147.112903641874	0.616581945800911	0.551531121178629	1.11794588215306	0.263590107422354	0.406562231027586	MKS1
ENSG00000011198	265.129906846286	-0.856010540613926	0.44400469361023	-1.92793128751332	0.0538636734617969	0.117037606758064	ABHD5
ENSG00000011201	1306.91487346902	2.74802188819533	1.12211678791642	2.44896245897714	0.0143268379645511	0.0393694990192019	ANOS1
ENSG00000011243	899.846397655055	0.190120210735113	0.625564185875698	0.303917991195377	0.761190370733265	0.847228239725459	AKAP8L
ENSG00000011258	947.258770985935	-0.313646840547485	0.482349913991584	-0.650247530785209	0.515532343271942	0.656759090803583	MBTD1
ENSG00000011260	468.449316113233	-0.550606470442014	0.58652972697946	-0.938752880058705	0.347857636547521	0.49870688201374	UTP18
ENSG00000011275	1818.81432758811	0.369047152809795	0.301752721513689	1.22301184545589	0.221325222302795	0.355837682475469	RNF216
ENSG00000011295	799.522597871365	-0.675121385464815	0.443049548291439	-1.52380560609604	0.127557278726873	0.231443096147495	TTC19
ENSG00000011304	525.065891796338	2.55772913807101	0.915216029828274	2.79467257424559	0.00519523038396947	0.0167888996890303	PTBP1
ENSG00000011332	138.59182253455	-2.53695125214177	0.70660384621832	-3.59034452716229	0.000330241164474879	0.00166919322793866	DPF1
ENSG00000011347	500.99220026775	-2.09902263294904	1.49214025786759	-1.40671938973668	0.159510613817723	0.275473524564614	SYT7
ENSG00000011376	876.306404786632	0.655782100497664	0.347601058876876	1.88659408178025	0.0592149433958406	0.126485467873421	LARS2
ENSG00000011405	1545.00696620124	0.221272171394942	0.445818287548426	0.49632816233656	0.619662899882336	0.742152734082406	PIK3C2A
ENSG00000011422	138.283075596543	4.52038499008237	1.08850207642603	4.1528492117576	3.28361118381676e-05	0.000259469109875775	PLAUR
ENSG00000011426	468.383167285945	0.605414473363662	1.11557514679242	0.542692686462578	0.587341410556609	0.716886406364469	ANLN
ENSG00000011451	259.360098016643	0.24456688249101	0.521336831799873	0.469114912995237	0.638987500013149	0.757357855950702	WIZ
ENSG00000011454	2462.74496077564	-0.819434688340591	0.472189601119658	-1.73539333860285	0.0826711591770749	0.165094823816778	RABGAP1
ENSG00000011465	217.403576631918	-0.448342957016753	1.51308205817599	-0.29631106561215	0.766992536069304	0.851395064328582	DCN
ENSG00000011478	46.3214864019036	-0.144093206339244	0.689078492110997	-0.209110004141637	0.83436236516966	0.896753398267729	QPCTL
ENSG00000011485	666.67134289077	-0.372937909107499	0.505910042274138	-0.737162495195964	0.46102353799348	0.607965419435442	PPP5C
ENSG00000011523	538.019978200099	-1.02749953876119	0.655456414527226	-1.56760925057438	0.116972351920893	0.21660887126105	CEP68
ENSG00000011566	2218.6089115266	-0.987812914708968	0.464868369800065	-2.12493036498443	0.0335924238097313	0.079489384593367	MAP4K3
ENSG00000011600	75.5524911960839	2.36917076599525	1.07275863809382	2.20848444549002	0.0272105209259199	0.0667978333176475	TYROBP
ENSG00000011638	57.165960149295	0.5452738719719	0.899934382842762	0.605904032969003	0.544578481240487	0.682133285697016	LDAF1
ENSG00000011677	602.889831402625	-1.07358238343683	1.36743061214386	-0.785109221559451	0.432389533470793	0.582702845021196	GABRA3
ENSG00000012048	366.626946439363	3.30540031625814	0.707697504126896	4.67064006441013	3.00262664870642e-06	4.11473270169649e-05	BRCA1
ENSG00000012061	535.649767000042	1.6991053637521	0.546439304338696	3.10941279344531	0.00187459613628607	0.00712718762681738	ERCC1
ENSG00000012124	90.7263439140156	1.92682317029442	1.64050634929816	1.17452954151549	0.240182986387874	0.378707127374369	CD22
ENSG00000012171	231.350115536676	4.42207089409578	1.17476040575968	3.76423215526757	0.000167061625264701	0.000951698994173207	SEMA3B
ENSG00000012174	314.946545924215	-0.377817640244833	0.673246335644042	-0.561187815279239	0.574669508494054	0.706935798105207	MBTPS2
ENSG00000012211	66.8173490620107	4.4278892762469	0.788661111554079	5.61443845953254	1.97201595489054e-08	1.59294210668678e-06	PRICKLE3
ENSG00000012223	479.313024651759	7.93064836733862	1.78653678883727	4.43911842000193	9.03281087422407e-06	9.42708234475205e-05	LTF
ENSG00000012232	820.956343712297	-1.49707987183852	0.316593139906099	-4.7287186079981	2.25941266294581e-06	3.37345808354198e-05	EXTL3
ENSG00000012504	145.406800304252	9.08611041626015	1.73715629842691	5.23045072253322	1.69097248186736e-07	6.13437328191044e-06	NR1H4
ENSG00000012660	1440.23896327764	0.00926944545538801	0.682385309456744	0.0135838877638904	0.989161958988051	0.993618682018701	ELOVL5
ENSG00000012779	311.884319776077	2.34488828005333	0.892372658931655	2.62770072187175	0.00859641090669788	0.0256997515020392	ALOX5
ENSG00000012817	481.181071125564	-7.38647095681255	2.07763541759306	-3.55522961067432	0.000377649143623292	0.00186917344207421	KDM5D
ENSG00000012822	905.127187173142	-0.235759790028977	0.764408687610377	-0.308421128448954	0.757761906884761	0.844822000887965	CALCOCO1
ENSG00000012963	162.158352503174	-0.572406839082762	0.969744491577159	-0.590265625692618	0.555012580986186	0.690435250088031	UBR7
ENSG00000012983	2172.54885706395	-0.969060235914321	0.585184670082284	-1.65599046840728	0.0977237490921008	0.187931684876365	MAP4K5
ENSG00000013016	559.49456775622	-2.00344118320104	0.792539926491145	-2.52787413761094	0.0114755482472903	0.0327359445724537	EHD3
ENSG00000013275	269.007522730074	-0.37545816445728	0.789592787084252	-0.475508604686909	0.634424501590115	0.753777683101207	PSMC4
ENSG00000013288	362.79459861482	-0.593063403164037	0.585761913765161	-1.0124649439086	0.311315800033841	0.46131848290217	MAN2B2
ENSG00000013293	659.008838631343	-3.91081453359065	1.33712533424787	-2.92479278749923	0.00344685656903666	0.0119517540351184	SLC7A14
ENSG00000013297	1719.75676476703	2.06764224558593	1.39092747816704	1.48652052536244	0.137141491884036	0.245387982233276	CLDN11
ENSG00000013306	117.832068375344	1.44790927243071	0.903830069629931	1.60197068130689	0.10916209295944	0.205102936608055	SLC25A39
ENSG00000013364	356.828267660255	3.91639513934549	1.15589605215189	3.38818973562066	0.000703555770824481	0.00315409777032662	MVP
ENSG00000013374	512.730753501993	0.842814280037879	0.612722838894033	1.375522873538	0.168969399345035	0.288412563686008	NUB1
ENSG00000013375	397.889176179027	-0.484581911207569	0.715356561158428	-0.677399128656695	0.498152751039112	0.642105637270947	PGM3
ENSG00000013392	61.9884805486304	-2.14841449006782	0.812560099606449	-2.64400687544019	0.0081930991913394	0.0246795481686391	RWDD2A
ENSG00000013441	993.103251077553	-0.253475096694144	0.890926127682465	-0.284507423026755	0.776021546229755	0.857367609899295	CLK1
ENSG00000013503	551.749426069616	0.290075106796294	0.486405716306687	0.596364510266974	0.550931743816819	0.687177606031002	POLR3B
ENSG00000013523	504.131562987228	-0.645942899184403	0.437471700281807	-1.47653642228355	0.139799945049664	0.249045749800311	ANGEL1
ENSG00000013561	415.951999094226	-0.823935704717173	0.425680080325424	-1.93557496063074	0.0529197795556308	0.115467485853434	RNF14
ENSG00000013563	74.0784239150767	1.38650994015001	0.878055657297569	1.57906839802995	0.114320369331842	0.212784060973281	DNASE1L1
ENSG00000013573	164.464546471199	1.40480914998398	0.753219849887969	1.86507186473235	0.0621713316499679	0.13161762563367	DDX11
ENSG00000013583	144.333962703101	1.29287218193691	0.59505929788459	2.17267789367046	0.0298045687205638	0.0720010136182873	HEBP1
ENSG00000013588	71.3016482506994	6.24767268352296	1.24583469623238	5.01484884183834	5.30751751727871e-07	1.30525850766976e-05	GPRC5A
ENSG00000013619	1387.05168305787	0.0733463944329607	0.751504349596689	0.0975994276976888	0.922250378968789	0.951989995841641	MAMLD1
ENSG00000013725	75.4072594467535	4.05654601726998	1.46097851739558	2.77659525377648	0.00549315364910984	0.0176167686584898	CD6
ENSG00000013810	169.85259095334	2.23591932765805	0.779812775464421	2.86725147113221	0.00414053866370141	0.013906480270697	TACC3
ENSG00000014123	539.087107224553	-0.583556917349033	1.03430566427859	-0.564201606452629	0.572616934664646	0.705366120876153	UFL1
ENSG00000014138	176.706916886106	1.12510679155624	0.5181732099786	2.17129479079534	0.0299088958379804	0.0722108648025214	POLA2
ENSG00000014164	374.260984963878	0.876957910024622	0.642881080294835	1.36410595505849	0.17253422081708	0.2936521400376	ZC3H3
ENSG00000014216	374.724234103064	0.191426575051713	0.753858210272693	0.253929150658807	0.799550293753753	0.873876717887535	CAPN1
ENSG00000014257	140.481432496744	6.54345325016498	1.49130881921759	4.38772517525778	1.14542381935001e-05	0.00011284525564716	ACP3
ENSG00000014641	380.242930202375	-2.2705929186361	0.855255669712202	-2.65487034935432	0.0079338895422347	0.0240176989963214	MDH1
ENSG00000014824	1310.28454548298	-0.930541367150348	0.416656042584818	-2.23335622682328	0.0255254623711882	0.0633814885175074	SLC30A9
ENSG00000014914	151.559077801865	3.01899552583814	0.961154062713447	3.14101104386447	0.00168365683409252	0.00650532765681514	MTMR11
ENSG00000014919	313.522661020596	-0.319732738617406	0.546351558829654	-0.585214288218212	0.558403638682647	0.693402320561968	COX15
ENSG00000015133	996.378613049148	2.8328538294037	0.884369846707569	3.20324561036331	0.00135888034719357	0.00544473681449638	CCDC88C
ENSG00000015153	1237.35050230081	-1.16634082330798	0.440924364387899	-2.6452174511316	0.00816384351640437	0.0246093469498143	YAF2
ENSG00000015171	1710.65821694302	-1.05353860158694	0.493606318824162	-2.13437016790346	0.0328124915831284	0.0780098313919882	ZMYND11
ENSG00000015285	96.4237259941572	2.06105974826607	0.670383353823685	3.07444947209733	0.00210891441323413	0.00789468521927381	WAS
ENSG00000015413	28.6930902371094	8.2322914766425	1.69540308315158	4.85565442133059	1.19989803659406e-06	2.18824155004753e-05	DPEP1
ENSG00000015475	148.410380356093	-0.85906982427953	0.597236781803501	-1.43840742977243	0.150318485777235	0.263270599423007	BID
ENSG00000015520	36.0883998461867	8.61090871820675	2.10491524305979	4.09085769443599	4.29780795756493e-05	0.000317748912243422	NPC1L1
ENSG00000015532	227.130503145682	1.46849195950062	0.540555732161145	2.71663377544732	0.00659495372131758	0.0205603871556047	XYLT2
ENSG00000015568	330.366355247337	-0.365522375661196	1.38635724300059	-0.26365669996434	0.792044463586852	0.868665471361045	RGPD5
ENSG00000015592	349.784063274825	-5.14639391782198	1.21995629741	-4.21850678483147	2.45925572237901e-05	0.0002048950406248	STMN4
ENSG00000015676	1620.85139979521	-0.80798619321838	0.39879647399148	-2.02606152740368	0.0427584799716521	0.0970052229658578	NUDCD3
ENSG00000016391	301.683694474157	1.00809006394175	0.879674737349962	1.14598046430052	0.251803235401555	0.392480523469417	CHDH
ENSG00000016402	114.971462157201	7.37627492021356	1.52693309921024	4.83077806357641	1.36000534048535e-06	2.37129430319532e-05	IL20RA
ENSG00000016490	80.8647669176654	11.2362751270135	2.12192874076828	5.29531218986419	1.18813250977117e-07	4.88457100786442e-06	CLCA1
ENSG00000016602	54.7610151536926	4.48298493226797	2.30230947322953	1.9471686949103	0.0515145134668454	0.112918022469885	CLCA4
ENSG00000016864	179.521286883542	-0.342136844741918	0.662746511158345	-0.516240883930015	0.60568617894998	0.730703255032182	GLT8D1
ENSG00000017260	2143.37904146119	-1.95568553963774	0.519043231125373	-3.76786637867811	0.000164648788619578	0.000941648647211094	ATP2C1
ENSG00000017427	264.857774272108	0.268789393140674	1.19809754416857	0.224346835905754	0.822487435070552	0.888900264964144	IGF1
ENSG00000017483	53.2328206265818	2.19732467896743	0.959570053701493	2.28990543263763	0.0220267992482543	0.056178118112315	SLC38A5
ENSG00000017797	699.242463537175	-0.386189763208572	0.669431677937665	-0.576891975590872	0.564012431660931	0.698019814131091	RALBP1
ENSG00000018189	2184.73679142685	-1.73996857798905	0.47494135465349	-3.66354405852593	0.000248749405704033	0.00132642830339188	RUFY3
ENSG00000018236	6167.99954494032	-2.14455843311538	1.08617707697259	-1.97440958622762	0.0483351889026649	0.107130050516421	CNTN1
ENSG00000018280	412.047143159698	2.41539150002011	1.15355678457565	2.09386441336622	0.0362720601560953	0.0847058082403044	SLC11A1
ENSG00000018408	2519.76109756416	4.76247946911647	0.990315637124928	4.80905207449096	1.51647700812762e-06	2.57888388577887e-05	WWTR1
ENSG00000018510	1107.85819315572	-1.04109397977338	0.402163635595359	-2.58873226623823	0.00963299584473031	0.0282634394258198	AGPS
ENSG00000018610	118.006549309795	-0.355361999119909	0.475645748902541	-0.747114843220688	0.454994241133896	0.602434749161726	STEEP1
ENSG00000018625	3533.98797788038	0.0142227188484833	1.46266564600509	0.00972383462162328	0.99224162474669	0.995515237404143	ATP1A2
ENSG00000018699	695.763710987403	0.666393739172439	0.407237117282355	1.63637770451655	0.10176056242717	0.194106325102061	TTC27
ENSG00000018869	91.7777962314445	0.305667853232858	0.486095077561524	0.628823181601074	0.529464821756173	0.668792563013615	ZNF582
ENSG00000019144	2311.69310804639	1.5040911250322	0.749537502647024	2.00669228653728	0.0447824378496836	0.10074536813716	PHLDB1
ENSG00000019169	86.6600132888327	8.45585097409047	1.81691744970869	4.65395440802564	3.2562883364332e-06	4.35554893331837e-05	MARCO
ENSG00000019186	55.916806845312	5.68200658038132	2.02884889093079	2.80060610022788	0.00510067368466348	0.0165272377193914	CYP24A1
ENSG00000019485	789.322659717374	0.60793433148996	0.552280383595737	1.10077118352797	0.270996256382957	0.415075297070081	PRDM11
ENSG00000019505	288.155582432625	-5.02062450856417	1.7538925240062	-2.86256109758434	0.00420232231276459	0.0140751252195755	SYT13
ENSG00000019549	27.0677013675542	-0.57639757246236	1.49591275129531	-0.385314967041533	0.700004073923724	0.804487825930996	SNAI2
ENSG00000019582	2379.986471853	4.93866829165145	1.38695012307074	3.56081174766192	0.000369710081376118	0.00183338963375941	CD74
ENSG00000019991	273.33361449365	1.04319784279437	1.201570793445	0.868195073053863	0.385287550992712	0.537182751115663	HGF
ENSG00000019995	702.265326580811	-0.660682403682906	0.446820509887607	-1.47863043227155	0.139239114599209	0.248367605520317	ZRANB1
ENSG00000020129	410.576843528215	-3.97367827186108	0.916603256607317	-4.33522163838814	1.45613332332663e-05	0.000136346634020768	NCDN
ENSG00000020181	154.329393310879	1.63037305294265	1.02767484483541	1.58646780266745	0.112633230333635	0.210287339298415	ADGRA2
ENSG00000020256	532.540846580605	0.416053923498089	0.515927304794527	0.80641966345198	0.420000912772236	0.570756316962415	ZFP64
ENSG00000020426	2360.01178338241	-1.41193123097502	0.42236929469978	-3.34288322729193	0.000829127821422757	0.00360654905746765	MNAT1
ENSG00000020577	5528.02985349013	1.99926453417975	0.839924834064194	2.38028982249017	0.0172990263145521	0.0459625549477866	SAMD4A
ENSG00000020633	91.5527093647951	5.37140188090312	1.26948966315176	4.23115054561967	2.32498989897423e-05	0.000195801757191091	RUNX3
ENSG00000020922	588.018077307123	0.379686881315332	0.433996424406238	0.87486177296228	0.381649120966328	0.533676234478916	MRE11
ENSG00000021300	480.119216288586	1.8885029602079	0.909965682059549	2.07535624413175	0.037953530308143	0.0879275210891877	PLEKHB1
ENSG00000021355	91.8736264388004	2.44976214330067	1.05217687094128	2.32827978922318	0.0198972517716355	0.0516643984663048	SERPINB1
ENSG00000021461	68.8547041584492	4.39234690133933	1.4090569200548	3.11722460521219	0.00182562425487531	0.0069756252709842	CYP3A43
ENSG00000021488	60.0872022647956	3.2443747637085	1.14580723789678	2.83151882481019	0.00463275064591944	0.0152670359533017	SLC7A9
ENSG00000021574	722.0979223535	-1.02971837284958	0.454288735061904	-2.26666059132914	0.0234109675759066	0.0589665528017263	SPAST
ENSG00000021645	19075.3725693417	-2.35832434626504	0.970610548643474	-2.42973286202281	0.0151099551073085	0.0412051644024836	NRXN3
ENSG00000021762	524.651361351122	-0.0468112883975235	0.618733238433211	-0.0756566570046592	0.939692259812394	0.962976175264408	OSBPL5
ENSG00000021776	1070.99400315713	-0.212343130678474	0.454050703762234	-0.467663917089024	0.640024948592016	0.757937079255624	AQR
ENSG00000021826	388.070289443125	5.28078838108476	1.09250362708495	4.83365752768723	1.34047114159562e-06	2.35310719329845e-05	CPS1
ENSG00000021852	84.7867184867144	12.4977499933821	2.26595695241121	5.51544016760039	3.4790809446797e-08	2.26952412791897e-06	C8B
ENSG00000022267	763.876377902477	0.507539971154669	0.910416469291974	0.557481096041002	0.577198771404022	0.709108147772269	FHL1
ENSG00000022277	495.522540685257	-0.105426706972208	0.427105578551639	-0.246839920306641	0.805032114273592	0.877788509942716	RTF2
ENSG00000022355	359.930297330116	-5.48152889914827	1.68996199829218	-3.24358116022	0.00118037177053725	0.00484399838121447	GABRA1
ENSG00000022556	62.4982441014676	2.41274347071986	1.51074361740334	1.5970568685022	0.11025303135179	0.206664470207004	NLRP2
ENSG00000022567	471.574341279479	0.471977941976501	0.681729367163077	0.692324498122432	0.488733568730644	0.633478843411118	SLC45A4
ENSG00000022840	949.802644900194	-0.352708652556472	0.536734402849945	-0.657138150049009	0.51109209048334	0.653037418302757	RNF10
ENSG00000022976	207.084983316405	0.355391609343792	0.491595281523139	0.722935354958373	0.469719601187195	0.615937326122385	ZNF839
ENSG00000023041	261.372744728974	-0.759286037700982	0.52326139135989	-1.4510645162023	0.146761896066189	0.25828844670236	ZDHHC6
ENSG00000023171	2357.85316758541	-1.95193481864623	0.775009592224989	-2.5185943996414	0.0117824295097217	0.0334771544533702	GRAMD1B
ENSG00000023191	262.571585889023	1.50601790465346	0.942555098585447	1.59780357340769	0.110086699134801	0.206464978361014	RNH1
ENSG00000023228	1036.74457889372	-1.06148393416087	0.681290643210146	-1.55804860192899	0.119221727346988	0.219986267494277	NDUFS1
ENSG00000023287	1863.98050488143	-1.33188419406245	0.511467803702592	-2.60404307841224	0.00921311759526118	0.0272207542152316	RB1CC1
ENSG00000023318	1030.29753743025	-0.358844554976012	0.491089015146397	-0.730711834124487	0.464955185629844	0.611667935850852	ERP44
ENSG00000023330	199.838127155876	-0.92858081297361	0.688811072629786	-1.34809216905938	0.177628739812852	0.300121309795732	ALAS1
ENSG00000023445	77.2470741054766	2.6450681724399	1.09876943615692	2.40730046304467	0.0160709417114271	0.043294815483403	BIRC3
ENSG00000023516	1829.82803449469	-2.1604844237187	0.73393610258109	-2.94369552897146	0.0032431888597809	0.0113536316965311	AKAP11
ENSG00000023572	38.3137654506232	-0.582198924704674	0.765877458204441	-0.760172425063415	0.447151525441431	0.595852483830239	GLRX2
ENSG00000023608	367.790045326908	1.92643726755257	0.629035181835359	3.06252706236833	0.00219476628972881	0.00816581002254446	SNAPC1
ENSG00000023697	759.270202939432	1.16598058066753	0.411378246342973	2.83432726701701	0.00459222764657525	0.0151479782267554	DERA
ENSG00000023734	487.437838418646	-1.22759492566919	0.809850852872999	-1.51582840385266	0.129562747849958	0.234385914554482	STRAP
ENSG00000023839	127.223357612622	6.03487627275076	1.27128533866545	4.74706668062889	2.06387926232723e-06	3.17788229826246e-05	ABCC2
ENSG00000023892	151.455718026424	1.54504636767764	0.831808663532047	1.85745404612285	0.063246583344143	0.133443127943428	DEF6
ENSG00000023902	393.526010586734	-1.21579991170757	0.513554490500872	-2.36742144055988	0.0179125224209789	0.0473008621048937	PLEKHO1
ENSG00000023909	145.621018364126	-0.126792634212661	0.526440813956223	-0.240848792212386	0.809672311772085	0.880850890947756	GCLM
ENSG00000024048	1444.11456571966	-0.72365892469946	0.405759670334177	-1.78346685885136	0.0745103381586453	0.152042558001049	UBR2
ENSG00000024422	122.288073506871	3.34377343994349	1.16718603338371	2.86481618551396	0.00417251367827186	0.0139911481032891	EHD2
ENSG00000024526	51.9267524059039	2.36934499586683	1.39644741602365	1.69669474745672	0.0897543862384028	0.175755912298031	DEPDC1
ENSG00000024862	151.077179978064	-1.53630380678828	0.573575640409807	-2.67846766590475	0.00739598726299873	0.0226245000904661	CCDC28A
ENSG00000025039	357.058502817178	-0.512627104508736	0.608486082122251	-0.842463154984282	0.399528755162164	0.550667088644516	RRAGD
ENSG00000025156	277.119054510221	-1.5003546481658	0.470755334999885	-3.1871219221895	0.00143696187700157	0.00570125377101219	HSF2
ENSG00000025293	1038.80856948622	-0.0558614153646082	0.369761143626509	-0.151074325486815	0.879917085315183	0.925948064079826	PHF20
ENSG00000025423	91.5681653078217	3.17917090987064	1.42851232253526	2.22551171573262	0.0260469055197849	0.0644153343126902	HSD17B6
ENSG00000025434	87.167230503637	1.5201098806499	0.558379621776536	2.72235916456538	0.00648176543848145	0.0202624984886406	NR1H3
ENSG00000025708	128.695591809405	5.46381978383235	1.51093472259576	3.61618520120154	0.000298976509448072	0.00154216394085225	TYMP
ENSG00000025770	167.513671581058	-0.914407808123824	0.707702756819132	-1.29207891210394	0.196329817999188	0.324558662275578	NCAPH2
ENSG00000025772	153.449990709859	0.53501605812486	0.447940899540237	1.19438983730665	0.232325510321647	0.369359516255966	TOMM34
ENSG00000025796	1205.17682211616	-0.903619283704116	0.545665570957626	-1.65599468208759	0.0977228957635283	0.187931684876365	SEC63
ENSG00000025800	778.729684554648	-0.717786851132354	0.463928468367118	-1.54719294045209	0.121816727779387	0.22369666226356	KPNA6
ENSG00000026025	6507.44471995068	6.7665983705261	1.66244015549698	4.07028087486448	4.69564900230962e-05	0.00034190607647451	VIM
ENSG00000026103	211.704793804474	2.92577122546721	0.899310388961504	3.25334974596012	0.00114053024564192	0.00470946983818477	FAS
ENSG00000026297	45.5391690528054	0.745800524208068	1.16416530361296	0.640631121622928	0.521762374619764	0.66209647427357	RNASET2
ENSG00000026508	3678.06643170864	7.76197006840216	1.25740721848817	6.17299626904853	6.70077938630257e-10	1.89815639629248e-07	CD44
ENSG00000026559	168.506418294464	0.49709328599438	1.51582345273722	0.327936136030055	0.742959950593996	0.834841350729747	KCNG1
ENSG00000026652	2130.75419270676	-1.06776354382983	0.838618993485333	-1.27324035363445	0.20293276505446	0.332945624290795	AGPAT4
ENSG00000026751	58.4714625311585	10.0897756179058	1.86409187725311	5.41270295795395	6.20804268626281e-08	3.19343568928429e-06	SLAMF7
ENSG00000026950	233.508734137075	1.50680191027251	0.705825098019847	2.13480919635723	0.0327765987964787	0.0779513843027467	BTN3A1
ENSG00000027001	981.434665534735	1.30268237335738	0.605938783953198	2.14985805143313	0.0315664446391196	0.0755075198024701	MIPEP
ENSG00000027075	1333.67692175496	1.95932727586787	1.01314617515375	1.93390383729232	0.0531249522492947	0.115773093852162	PRKCH
ENSG00000027644	34.1768676350512	4.4736499156945	2.06973712660746	2.1614580219795	0.0306599762609768	0.0737058415601882	INSRR
ENSG00000027697	548.388375952081	-1.01777944564946	0.780492711687944	-1.30402171654921	0.192226178071446	0.319588771212367	IFNGR1
ENSG00000027847	134.150420411574	-0.291327868228425	0.486046865411415	-0.599382259119869	0.548918004698191	0.685699856176989	B4GALT7
ENSG00000027869	32.8503884126564	6.82961936411181	1.66946426241697	4.09090479973751	4.29693501917686e-05	0.000317748912243422	SH2D2A
ENSG00000028116	810.571272588163	3.15946862820727	1.00459922781466	3.14500403815774	0.00166084537453013	0.00642916913139434	VRK2
ENSG00000028137	322.719637648455	3.52058225990393	0.997787304071383	3.52838951301395	0.000418096442898394	0.00203670585222518	TNFRSF1B
ENSG00000028203	1186.00407477115	-1.58843892141869	0.547725480437521	-2.90006395201818	0.00373086531844174	0.0127605960833703	VEZT
ENSG00000028277	358.542324409983	0.508319883173075	0.936665712858032	0.542690819355442	0.587342696305991	0.716886406364469	POU2F2
ENSG00000028310	587.830605896636	0.471567343564661	0.543165649014797	0.868183296237525	0.385293997028266	0.537182751115663	BRD9
ENSG00000028528	1226.32063747936	-0.180021244753987	0.583242214083014	-0.308656061593587	0.75758317057396	0.844822000887965	SNX1
ENSG00000028839	298.837118929107	-1.92136588339064	0.462285552090554	-4.15623173750901	3.23539661271006e-05	0.000256045796227445	TBPL1
ENSG00000029153	437.230077313831	0.114314488243749	0.872325251588731	0.131045717220214	0.895739142101535	0.935327752937663	ARNTL2
ENSG00000029363	1164.95594694762	-0.719748783289996	0.791812107710585	-0.908989362856613	0.363355740715371	0.515626616200433	BCLAF1
ENSG00000029364	631.043539288486	-0.296160454551564	0.533412043969769	-0.555218911720615	0.57874493489677	0.710006318742899	SLC39A9
ENSG00000029534	635.803985541034	0.63097139167475	1.28240579042131	0.492021633392234	0.622704050324571	0.74456946583923	ANK1
ENSG00000029559	40.9490129115819	9.09432586288012	1.92767240269454	4.71777561901486	2.38437255883587e-06	3.49607918440785e-05	IBSP
ENSG00000029639	453.702577019733	-0.106457127242677	0.452509491345326	-0.235259434948372	0.814007377793086	0.883661009259448	TFB1M
ENSG00000029725	1432.56053836711	-1.02619992062139	0.495851801159415	-2.06956981546079	0.0384926471431003	0.0889174989133345	RABEP1
ENSG00000029993	178.098899443801	0.461628419343064	1.28097105215737	0.360373810606887	0.71856760887839	0.817790841166551	HMGB3
ENSG00000030066	896.248413614628	0.557339722353529	0.443798921241242	1.25583838913968	0.209174570014253	0.340726545240633	NUP160
ENSG00000030110	32.5666791397614	-0.186451531307171	0.593797560417414	-0.313998479845729	0.753522193329248	0.842163666391134	BAK1
ENSG00000030304	240.476005677447	10.6249473966985	1.60611597974124	6.61530520256097	3.70785951101001e-11	2.3960883383805e-08	MUSK
ENSG00000030419	1348.21041662521	0.939176321472875	0.754576888995344	1.24463965855529	0.213264235639924	0.345808133678192	IKZF2
ENSG00000030582	374.467267726385	1.61110371068646	1.25719408809481	1.28150754600507	0.200015451147336	0.329466266869186	GRN
ENSG00000031003	1564.1924707726	-1.13483306098725	0.374815027979995	-3.02771494276324	0.00246410405623492	0.00900123118449929	FAM13B
ENSG00000031081	1679.43849430703	0.642964645593102	0.840163017635346	0.765285583984329	0.444101506435904	0.592986056149548	ARHGAP31
ENSG00000031691	109.027860464434	1.70386557039815	0.605599441158356	2.81351905995668	0.00490024810668256	0.0160107806285493	CENPQ
ENSG00000031698	702.951133824303	-1.42298416730188	0.838696206254564	-1.69666222011021	0.0897605391836888	0.175755912298031	SARS1
ENSG00000031823	812.231094993784	0.335494488371197	0.367584656238838	0.912699925519224	0.36140038311422	0.513494470414934	RANBP3
ENSG00000032219	1212.44100980852	-1.33242943833228	0.552969951420503	-2.40958741955048	0.0159705694628792	0.0430627442184319	ARID4A
ENSG00000032389	986.084483303679	-0.24880657747603	0.553554758942198	-0.449470578035462	0.653092227820146	0.768175540588863	EIPR1
ENSG00000032444	394.300004274816	-0.682474072501534	0.597305313311466	-1.1425883167151	0.253209558602111	0.394256491403739	PNPLA6
ENSG00000032742	1285.45623309877	1.78649762103542	0.559225576505081	3.19459212184153	0.00140028587175242	0.00558144015843646	IFT88
ENSG00000033011	144.709663040124	0.517551368945893	0.50403148897475	1.02682348279201	0.304503589718339	0.453760159384992	ALG1
ENSG00000033030	350.706696837094	-0.0429705021991664	0.447958345356632	-0.0959252185936093	0.923579965393704	0.95279172384018	ZCCHC8
ENSG00000033050	347.79024341173	0.419675124917276	0.67519161779026	0.621564477193559	0.534228285136477	0.673041714898087	ABCF2
ENSG00000033100	282.0369960275	-0.262612307778905	0.833198492760099	-0.315185769130428	0.752620609914017	0.841631061670558	CHPF2
ENSG00000033122	5086.92509577631	-6.15552070435262	1.4407897266327	-4.27232412236781	1.93446117759447e-05	0.000169646830752655	LRRC7
ENSG00000033170	2560.78717118052	-0.771856954521603	0.557719901055075	-1.38395089194671	0.166373492097357	0.284733712081541	FUT8
ENSG00000033178	999.226747583328	-1.22812472352373	0.471379836401775	-2.60538238737254	0.00917717748576827	0.0271494782872964	UBA6
ENSG00000033327	2122.80950060416	-0.268409631514975	0.510399946208313	-0.525880994911835	0.598970894453359	0.725831392504726	GAB2
ENSG00000033627	1674.55368665652	-2.32942350389185	0.503645128112607	-4.62512863496027	3.74365991174023e-06	4.84597650560443e-05	ATP6V0A1
ENSG00000033800	1869.07063271367	-0.705330738463327	0.477674569147935	-1.47659260931868	0.139784874035587	0.249045749800311	PIAS1
ENSG00000033867	1693.21381053097	-1.74860750843821	0.723435775514408	-2.4170874148363	0.0156452593631763	0.0423632733234414	SLC4A7
ENSG00000034053	2300.49802108601	-1.60974521013575	0.788164881487142	-2.04239651873148	0.041112214798492	0.0939394662524165	APBA2
ENSG00000034152	239.669607980336	2.33979160548291	0.718996704588242	3.25424524278296	0.0011369408330199	0.00469746243476891	MAP2K3
ENSG00000034239	226.882280922644	4.66150127824256	1.30519841798547	3.57148860587606	0.000354957993041313	0.00177213335057975	CLXN
ENSG00000034510	674.718155306992	-1.47158788510742	1.62888154259072	-0.903434563305859	0.366295303020488	0.518383559482663	TMSB10
ENSG00000034533	80.1333010431662	-0.534985569601637	0.593976647232544	-0.900684516965846	0.367756083173127	0.519822685083399	ASTE1
ENSG00000034677	1578.17451832885	0.769743755450877	0.627538421094451	1.22660817182861	0.219969896309736	0.354347393143961	RNF19A
ENSG00000034693	477.427017338829	-1.61910224615003	0.475826801971779	-3.40271342312083	0.000667202227117065	0.00301509502940424	PEX3
ENSG00000034713	317.268041627576	-0.296204343477398	0.89302950463754	-0.331684834531442	0.740127253312171	0.833020817027289	GABARAPL2
ENSG00000034971	35.6506621090676	10.8771732162286	2.25306110366491	4.82773112479523	1.38097371402244e-06	2.40380096231229e-05	MYOC
ENSG00000035115	673.382069604344	-0.61019712375227	0.581042901232392	-1.05017567972699	0.293637348938002	0.441104275464433	SH3YL1
ENSG00000035141	96.2347742345484	-0.0966195700232269	0.922930263766655	-0.104687833757779	0.916623516165804	0.948200168635519	FAM136A
ENSG00000035403	1442.3000871902	2.01855085319316	0.844239583812611	2.39096921288306	0.0168039619052828	0.0448869168318201	VCL
ENSG00000035499	239.008482631003	2.85381030500275	1.1333856741482	2.51795162943765	0.0118039530348809	0.0335155766591106	DEPDC1B
ENSG00000035664	462.604295468243	2.13473087108891	1.07417987486405	1.98731229381773	0.0468878001441429	0.104549581537711	DAPK2
ENSG00000035681	843.974060159641	-1.07028407298748	0.3551816567249	-3.01334275777775	0.00258386903526503	0.00938553096438531	NSMAF
ENSG00000035687	646.555885582151	-0.722591255855268	0.610694468444064	-1.18322875544672	0.236718499553936	0.374857267968109	ADSS2
ENSG00000035720	69.4078296795308	8.06731051633865	1.76987537166805	4.55812349585693	5.16126875911751e-06	6.13390095803397e-05	STAP1
ENSG00000035862	1270.90419367283	-0.843709642730163	0.678843953087874	-1.2428624264713	0.213918533581231	0.346458631496746	TIMP2
ENSG00000035928	777.363323956401	0.0720930367966905	0.407080059958885	0.17709793204799	0.859431466239147	0.913361254515331	RFC1
ENSG00000036054	619.900529552462	-0.871974965372484	0.638356200213124	-1.36596928968711	0.17194860270596	0.29290539933257	TBC1D23
ENSG00000036257	1988.27674912159	-0.656311130564702	0.481243098814672	-1.36378294500478	0.172635889555791	0.293773265750547	CUL3
ENSG00000036448	329.782015152882	0.071349347137382	1.12431554065864	0.0634602516439332	0.949400010008943	0.969082521692825	MYOM2
ENSG00000036530	310.742302904399	-1.51252105557807	0.963732346558162	-1.56944099778308	0.11654521745669	0.215875900375036	CYP46A1
ENSG00000036549	1800.40556560399	-0.720831276073907	0.504385858849812	-1.42912665655947	0.152967833143284	0.266737418883107	ZZZ3
ENSG00000036565	73.4150454451712	4.96744182041778	1.775423772113	2.79789079004268	0.00514375012815953	0.016643343592585	SLC18A1
ENSG00000036672	252.638470003173	-0.0865872285784441	0.704965547310903	-0.122824766272241	0.902245862097663	0.93904355703753	USP2
ENSG00000036828	181.237868291692	8.37832924300772	1.7397409356459	4.8158487688267	1.46575506125547e-06	2.50091782860075e-05	CASR
ENSG00000037042	245.653810007059	-0.871910741178017	0.723157262190985	-1.20570004169819	0.227933168952441	0.363971428630697	TUBG2
ENSG00000037241	56.4551647441227	0.377927976740421	0.651991050653941	0.579652092404279	0.5621492563922	0.696631178338485	RPL26L1
ENSG00000037280	89.6628867627057	4.66518986189627	1.2216730809554	3.81868925052183	0.000134162638623505	0.000800605770273568	FLT4
ENSG00000037474	592.294306296396	-0.174553093855138	0.598323809200302	-0.291736834087281	0.770487844151725	0.85348332517531	NSUN2
ENSG00000037637	911.515010877582	-0.139677892600191	0.406799484484114	-0.343358086545574	0.731329087052043	0.82730602796221	FBXO42
ENSG00000037749	800.186467642775	0.0546131768374147	0.428580926711907	0.127427921854595	0.898601717929478	0.936743707469056	MFAP3
ENSG00000037757	173.908193624452	-0.775729440834143	0.665227622272336	-1.16611129012404	0.243569452505405	0.382152709283708	MRI1
ENSG00000037897	34.2969054160374	1.29227891717023	0.927284282867491	1.39361675922518	0.16343336489012	0.280957565264178	METTL1
ENSG00000038002	97.184769990478	1.11581576538318	0.95549129116375	1.16779271114461	0.242890388922926	0.381521485190823	AGA
ENSG00000038210	11.2744591151799	0.632545897169067	1.41140236250305	0.448168370674455	0.654031687784518	0.768886939834909	PI4K2B
ENSG00000038219	1954.88314779415	-0.88508407762051	0.604450520908004	-1.46427879041437	0.143117789834011	0.253514885727045	BOD1L1
ENSG00000038274	202.759797387114	-0.453880905591747	0.782854646635419	-0.579776728084138	0.562065193169345	0.696610496227083	MAT2B
ENSG00000038295	1130.80286505842	-2.45863976627307	1.48819045912288	-1.65210020747087	0.0985141246838905	0.189012208604395	TLL1
ENSG00000038358	271.731473964051	-0.587747028377446	0.771817479766466	-0.761510387864349	0.446352276685527	0.59510759055964	EDC4
ENSG00000038382	10495.8136535134	-1.10985458295466	0.601834726095992	-1.84411855087544	0.0651658649519558	0.136812901586341	TRIO
ENSG00000038427	9663.10231372348	2.26526780683586	1.37586710675616	1.64642921958983	0.0996754213966763	0.190956831486184	VCAN
ENSG00000038532	1976.0015643382	0.0749847097271424	0.41103019534136	0.182431146365944	0.855244384647768	0.910383688215085	CLEC16A
ENSG00000038945	1143.25898032876	4.69857479768116	1.10711395312795	4.24398480789278	2.19585224555508e-05	0.000187249602415808	MSR1
ENSG00000039068	271.710057733993	2.30255356554462	0.849466856719177	2.7105867019198	0.0067164286385576	0.0208824278780232	CDH1
ENSG00000039123	1246.34737427643	-0.663173178125687	0.495124559470764	-1.3394067521808	0.180438292463474	0.303924692502418	MTREX
ENSG00000039139	1257.02616064894	4.46287818719349	0.991710011992828	4.50018466408885	6.7894454556031e-06	7.52002906140421e-05	DNAH5
ENSG00000039319	1358.88132712293	-0.654734763837006	0.693884674328454	-0.943578649392512	0.345385006927818	0.496228483169621	ZFYVE16
ENSG00000039523	510.153487260742	-0.73245225435186	0.578305170810258	-1.26654972378274	0.20531633920068	0.336210981129598	RIPOR1
ENSG00000039537	161.08587824827	8.53245417759443	1.76118937730956	4.84471135672465	1.26795877016014e-06	2.25919759871465e-05	C6
ENSG00000039560	792.628995894788	1.52064959086374	0.603062781472793	2.52154441889123	0.0116840922841966	0.0332300019728926	RAI14
ENSG00000039600	53.7232479401766	3.82202644500537	1.24011060560468	3.08200448228707	0.00205611741349474	0.00772781751974879	SOX30
ENSG00000039650	187.07998093761	1.05646716313905	0.716538130555858	1.47440466611246	0.140372668874418	0.249893803344877	PNKP
ENSG00000040199	573.416243787735	-1.2048587303349	0.437864543005953	-2.75167000749479	0.00592922348594698	0.0187908678108655	PHLPP2
ENSG00000040275	183.247872602762	-0.561796817748896	0.478419835858656	-1.17427576291982	0.240284588067821	0.378751810096385	SPDL1
ENSG00000040341	1711.23595985305	-1.25438550961072	0.419975492000598	-2.98680645300353	0.00281908135930103	0.0100953800553124	STAU2
ENSG00000040487	108.141079608002	0.374523467152296	0.621899649354193	0.602224920919664	0.54702442923386	0.683995535864493	SLC66A1
ENSG00000040531	141.389413954404	1.80344804234851	0.471516850160302	3.82477962714458	0.000130889112214821	0.000785448622022715	CTNS
ENSG00000040608	105.333783041837	-0.545220444583397	1.43972115231411	-0.378698641543918	0.704911662250541	0.807948387798403	RTN4R
ENSG00000040633	137.877627685133	0.890583038832318	0.83987380122122	1.06037721088259	0.288973025593854	0.436053210468134	PHF23
ENSG00000040731	1623.19495646069	-2.70341600664073	1.11038371124492	-2.43466828562333	0.0149054470029418	0.0407172706174154	CDH10
ENSG00000040933	2123.93290557858	-0.993525637850521	0.437617914264254	-2.27030385518127	0.023189153316293	0.0585378351162726	INPP4A
ENSG00000041353	850.825332895683	-2.33403816927314	1.34119095179245	-1.74027282703763	0.0818111230437018	0.16375686897887	RAB27B
ENSG00000041357	244.47754445798	-0.698134497019743	1.00983143533085	-0.691337655567253	0.489353373174345	0.634043759641121	PSMA4
ENSG00000041515	2587.3260380122	-0.442019121680211	1.06218178581838	-0.416142629803849	0.677305637266364	0.78672152294732	MYO16
ENSG00000041802	323.513016676065	0.259201100133705	0.520868199204532	0.497632799486619	0.618742881151066	0.741480298987187	LSG1
ENSG00000041880	64.1154014586213	1.19420725556898	0.784951170727996	1.52137776221344	0.128165066099148	0.232352372899851	PARP3
ENSG00000041982	6126.02221374096	6.65073471823732	1.29306698565911	5.143379880546	2.69839209763902e-07	8.30357889688651e-06	TNC
ENSG00000041988	71.1259465270223	0.213623040679259	0.587383183678322	0.363686000238388	0.716092498692156	0.815961912081502	THAP3
ENSG00000042062	268.322080660038	6.14207458790641	1.39657676641192	4.39794985540724	1.09278217550052e-05	0.000108956811027846	RIPOR3
ENSG00000042088	475.331146664712	0.438502370561326	0.426397862728109	1.02838782482579	0.303767433350795	0.452956933534835	TDP1
ENSG00000042286	152.677947724237	1.16313798926603	0.553589487705504	2.10108395317794	0.0356335972700143	0.0835545025452575	AIFM2
ENSG00000042304	31.3963801347918	6.45519807286581	2.20393501993936	2.92894210331275	0.00340117767795414	0.0118186780713181	C2orf83
ENSG00000042317	693.785006004629	-0.664909826617613	0.335817331123815	-1.97997472135368	0.0477063692216492	0.106009027416128	SPATA7
ENSG00000042429	293.146095315842	-0.162220068678218	0.480000869711681	-0.337957864067325	0.73539494101365	0.829772029531362	MED17
ENSG00000042445	175.400857794762	0.715336073057865	0.742206731692459	0.963796261220482	0.335148081511355	0.486168186521282	RETSAT
ENSG00000042493	105.457068270872	4.71957040009961	1.12357277276808	4.20050264165113	2.66323060544322e-05	0.000218370125654085	CAPG
ENSG00000042753	88.716641234205	0.0557185003146202	0.668385326648715	0.0833628419013817	0.93356303350248	0.959357450171336	AP2S1
ENSG00000042781	2164.64253321796	6.76579788309097	1.62902030135913	4.1532925510174	3.27725317407997e-05	0.000259159917349138	USH2A
ENSG00000042813	411.484591125406	6.35229151484746	1.39658175462039	4.54845661117355	5.40407820798676e-06	6.32433125427042e-05	ZPBP
ENSG00000042832	586.648837776671	6.40111856250811	1.28145689720602	4.99518834887428	5.87783729854357e-07	1.38182612958566e-05	TG
ENSG00000042980	573.224199224754	0.634626665639881	0.90253984155412	0.703156399774099	0.481958287280875	0.627134119222326	ADAM28
ENSG00000043039	182.367503038075	3.37249308810367	1.54711889813276	2.17985385103497	0.0292682966898592	0.0709313976580427	BARX2
ENSG00000043093	536.704800873377	-0.940835794745359	0.378537852119452	-2.48544706817977	0.0129388827533276	0.036196314455636	DCUN1D1
ENSG00000043143	524.117402000487	0.0339650685347207	0.691571816824539	0.0491128581420172	0.960829356458437	0.97655510971218	JADE2
ENSG00000043355	195.34614722466	6.1545030704047	1.40309972321185	4.38636183058775	1.15262324443789e-05	0.000113446435372352	ZIC2
ENSG00000043462	493.982300748692	1.72170550893579	0.86864951804309	1.98204853991571	0.0474738082268461	0.105583015737035	LCP2
ENSG00000043514	599.207713500106	-0.980484089079895	0.508102162019054	-1.92969871488783	0.0536441792955846	0.116645452370219	TRIT1
ENSG00000043591	37.6422476423207	-4.74355491949928	1.20388474781545	-3.94020684131671	8.14113838355086e-05	0.000535296027451346	ADRB1
ENSG00000044090	303.255050604575	0.790509886628897	0.821295176477954	0.962516168692143	0.335790385270758	0.486738355321323	CUL7
ENSG00000044115	2928.22518626243	2.61139636606837	0.605607312101304	4.31202912165555	1.6176312143865e-05	0.000147037344537576	CTNNA1
ENSG00000044446	487.216891641043	0.898026725087082	0.33476941876107	2.6825231779251	0.00730690882922632	0.0223917557320052	PHKA2
ENSG00000044459	1954.95355518955	1.29422120555659	0.653467086154171	1.98054536024672	0.0476422816554213	0.105877994879361	CNTLN
ENSG00000044524	1297.50931564715	-2.21079670913697	1.42107249001138	-1.5557240919633	0.119773715148675	0.220788077692945	EPHA3
ENSG00000044574	2074.97346565541	1.293834537713	1.42500328121843	0.907951970894218	0.363903597700742	0.516058325116832	HSPA5
ENSG00000046604	205.798281717443	5.50281744249671	1.09851176795843	5.00933863705769	5.46173977206171e-07	1.3225212733778e-05	DSG2
ENSG00000046647	323.723060047126	0.571202202727402	0.621282314162882	0.919392343393908	0.357890392680547	0.50980336365923	GEMIN8
ENSG00000046651	661.214123715973	0.73783340807026	0.643325532880269	1.14690521417184	0.251420797474342	0.391950629876802	OFD1
ENSG00000046653	4782.71046652879	-0.327597838331573	0.873108137267927	-0.375208779243165	0.707505201483656	0.809791335666161	GPM6B
ENSG00000046889	4665.66575171395	0.460289844259202	0.947199171856094	0.485948317878315	0.627003809407358	0.74802932427036	PREX2
ENSG00000047056	923.36232980917	-1.13828800958054	0.449680602728874	-2.53132557346896	0.0113632319216209	0.0324423958176445	WDR37
ENSG00000047188	1366.3259163661	-1.66083478756563	0.518247426748118	-3.20471400695028	0.00135196742459821	0.00542123994052091	YTHDC2
ENSG00000047230	481.163321685782	0.710857065973762	0.40868261601741	1.73938660004927	0.0819667836614284	0.16402081665712	CTPS2
ENSG00000047249	1196.07472223709	-1.83719452212263	0.381050660815012	-4.82139177555325	1.42560057906459e-06	2.45801175439091e-05	ATP6V1H
ENSG00000047315	854.506777050782	-0.881146745287372	0.608614428867535	-1.44779141521003	0.147675394402937	0.259586831082824	POLR2B
ENSG00000047346	1267.60839768461	-0.872266430848667	0.432618081361652	-2.01625051847864	0.0437737862314558	0.0989179461785898	FAM214A
ENSG00000047365	2432.45712020694	-0.110597261113672	0.948078288976532	-0.116654143860908	0.907134129982208	0.942360427705319	ARAP2
ENSG00000047410	2390.88936433221	0.308490411883413	0.828250188001667	0.37246041878688	0.709550076680242	0.811251045490219	TPR
ENSG00000047457	698.027558247341	10.0072160233257	1.54548254567438	6.47514011163354	9.47240018430611e-11	4.69553814847234e-08	CP
ENSG00000047578	1459.95689349517	1.30387934924049	0.513660097169218	2.53840887471339	0.0111357798770068	0.0318987106353543	KATNIP
ENSG00000047579	731.730471396768	0.790671213873859	0.467034923897968	1.69295950562916	0.0904631753824685	0.176913940205605	DTNBP1
ENSG00000047617	2125.66493800729	3.00378152579571	1.10029953534973	2.72996709467933	0.00633406474675599	0.0198760485591557	ANO2
ENSG00000047621	448.951477720475	-0.923931006836136	0.277028193134078	-3.33515154679208	0.000852529245731997	0.00368585663234204	C12orf4
ENSG00000047634	272.096508108359	0.925619389689309	0.96260024260968	0.961582335757455	0.33625944814245	0.48717922848299	SCML1
ENSG00000047644	683.167589330897	-0.0572328381616337	0.450572020209583	-0.127022619236348	0.898922495995057	0.936983632979574	WWC3
ENSG00000047648	1325.66283232184	1.66456013250068	0.961192894798986	1.73176491577041	0.0833154271867962	0.166180089260483	ARHGAP6
ENSG00000047662	565.323320146082	-0.698736438350142	1.18000138301672	-0.592148829998651	0.553750931094581	0.689529445661759	FAM184B
ENSG00000047849	2569.83869375856	0.713002117938808	0.493244459094109	1.44553497721658	0.148307675720201	0.260565371811219	MAP4
ENSG00000047932	421.981764272061	-1.32316195961916	0.583377365858842	-2.2681064385678	0.0233227200412803	0.0588087462179777	GOPC
ENSG00000047936	51.0930071961784	7.41955894071882	2.1399321503036	3.46719354614406	0.000525923055277883	0.00247791361587864	ROS1
ENSG00000048028	519.83058403191	-0.402466157396435	0.295634457731538	-1.36136416737291	0.173398634037547	0.294683625350299	USP28
ENSG00000048052	5787.55335416504	-1.78359495779493	0.878014906684923	-2.03139484787242	0.0422149566526785	0.0959510978919256	HDAC9
ENSG00000048140	153.595707828891	-0.121872376520619	0.710179654460235	-0.171607811847619	0.863745865602018	0.915734465766938	TSPAN17
ENSG00000048162	55.3885405219031	0.0730986420742095	0.860512984778258	0.0849477501993139	0.932302929781306	0.958491214325725	NOP16
ENSG00000048342	1130.19414739639	1.31929626997876	0.476132399933687	2.77086010143922	0.00559084419601498	0.0178912205399867	CC2D2A
ENSG00000048392	354.256415287635	-0.442016201039786	0.863206126123028	-0.512063327243796	0.608606689565687	0.732773084921621	RRM2B
ENSG00000048405	835.839301103937	0.191862180561097	0.523223369829269	0.366692681604996	0.713848266111034	0.814436871443314	ZNF800
ENSG00000048471	2648.40841451989	0.829676990570146	0.514261333412452	1.61333729888792	0.106671247290927	0.201466318634494	SNX29
ENSG00000048540	1569.08364792911	-0.387902274777145	1.26294403992403	-0.307141300417775	0.758735822774919	0.845543117005958	LMO3
ENSG00000048544	82.6327628267694	-0.344990162200472	0.461244947390921	-0.747954344328201	0.454487696498118	0.602181409952918	MRPS10
ENSG00000048545	20.5537843375597	2.4805333004438	1.9294486591054	1.28561767567006	0.198576524874142	0.327539599415521	GUCA1A
ENSG00000048649	2590.49769873478	-0.7350152598584	0.464914557422896	-1.58096847716002	0.11388524554738	0.212126913409681	RSF1
ENSG00000048707	2786.31705945735	-0.427492476593177	0.287108614318453	-1.48895733277795	0.136498604599731	0.244491523994616	VPS13D
ENSG00000048740	9192.73075507823	-2.65984388893104	0.583842677971016	-4.55575446826633	5.21978807910673e-06	6.17429057782976e-05	CELF2
ENSG00000048828	1566.64079191005	-0.153075006568181	0.50479428540986	-0.30324235236517	0.761705175033121	0.84755961845319	FAM120A
ENSG00000048991	2475.52586757984	-3.07619362926656	0.581417766148412	-5.29084903897025	1.21749830358995e-07	4.91731394920634e-06	R3HDM1
ENSG00000049089	779.47810737134	3.31612993306467	1.14031530890011	2.90808156935405	0.00363653470041452	0.0124854559305781	COL9A2
ENSG00000049130	574.345261275559	0.581198029661487	0.74395456490833	0.78122785594185	0.434668492971854	0.584656547818718	KITLG
ENSG00000049167	643.571347058075	-0.472367604624706	0.470201954867912	-1.00460578637408	0.315086709902809	0.465172990224901	ERCC8
ENSG00000049192	1085.7348514242	3.02387843716104	0.851799108728643	3.54999013989853	0.000385245580095487	0.00189678413114156	ADAMTS6
ENSG00000049239	669.859389988751	1.55279429394897	0.639764571848432	2.42713392125259	0.0152186369676214	0.0414523437636252	H6PD
ENSG00000049245	226.620394888324	0.239821507622187	0.874659421797297	0.274188445977509	0.783939806783182	0.86311847856828	VAMP3
ENSG00000049246	1107.3701982727	0.00751412713461398	0.698040868391787	0.0107645948466108	0.991411261841068	0.994826935346052	PER3
ENSG00000049249	27.4086406690786	7.15546921365297	1.85510831725288	3.85717057441104	0.000114707117910281	0.000707434682751772	TNFRSF9
ENSG00000049323	2455.23439635667	4.24923255693629	0.908496900087194	4.67721194924107	2.90801645414114e-06	4.02778782687105e-05	LTBP1
ENSG00000049449	1293.21065433943	3.33783393960694	0.652892664666824	5.11237776168041	3.18128842731586e-07	9.28866794983163e-06	RCN1
ENSG00000049540	1443.83231662624	6.46668238152967	1.1703029815744	5.52564804443212	3.28271629025306e-08	2.18978355374655e-06	ELN
ENSG00000049541	135.164788411327	0.939329564791655	0.541056480584199	1.73610260388606	0.0825456940558304	0.164892040898427	RFC2
ENSG00000049618	6051.77295768948	-0.707218009499442	0.457827085567836	-1.54472732565023	0.122412232371932	0.224550922843891	ARID1B
ENSG00000049656	618.464534030294	-0.293119793684915	0.60033727681877	-0.488258525671065	0.625366734461066	0.746517873397437	CLPTM1L
ENSG00000049759	1999.60729028789	-1.66408912085632	0.86889602629814	-1.91517635078392	0.0554700173970053	0.119923103999234	NEDD4L
ENSG00000049768	14.2355159113931	1.94426333703407	1.29819282145023	1.49766914814865	0.134219231354474	0.241307553919246	FOXP3
ENSG00000049769	275.728217099619	-0.393202905553452	0.511288756704242	-0.769042738369666	0.441867939481489	0.591187054900215	PPP1R3F
ENSG00000049860	376.759302198092	0.967667664244555	0.593410394438809	1.63068876668344	0.102956008070883	0.195934777369573	HEXB
ENSG00000049883	265.247110371532	-0.218673545796034	0.324403673933409	-0.674078511949657	0.500261400005009	0.643980670487026	PTCD2
ENSG00000050030	999.38364117622	-1.71017559901325	0.77538251093563	-2.20558959596552	0.0274127482041203	0.0672171518817272	NEXMIF
ENSG00000050130	253.42133921764	-0.0969671342022824	0.596152605985309	-0.162654886062298	0.870790169547174	0.920183449132098	JKAMP
ENSG00000050165	1948.73156883043	-0.194996657687166	0.85116926871177	-0.229092690320329	0.818796874680349	0.886672631520473	DKK3
ENSG00000050327	21.9832778469116	4.8824953606353	1.68058333365073	2.9052384745653	0.00366973382031765	0.0125806408604689	ARHGEF5
ENSG00000050344	166.350581522486	-0.300705617607932	1.24845124537488	-0.240862924140573	0.809661358485861	0.880850890947756	NFE2L3
ENSG00000050393	211.566800874127	-1.40362690581507	0.45467430112266	-3.08710411463614	0.00202116791947989	0.00762000572596621	MCUR1
ENSG00000050405	1064.27137393868	1.78679473531893	0.925128422575527	1.93140183753575	0.0534333780997969	0.116298160796306	LIMA1
ENSG00000050426	248.300334956555	-0.522597291228539	0.474571758210972	-1.10119762119561	0.270810656808134	0.414921133230963	LETMD1
ENSG00000050438	1579.86417752397	-1.19280406730161	0.765886180037774	-1.55741688307103	0.119371540290512	0.220144839174842	SLC4A8
ENSG00000050555	212.860847896302	0.471856735849612	1.24659607518393	0.378516141068382	0.705047205347229	0.808051386098506	LAMC3
ENSG00000050628	430.402358690509	2.77530069934499	1.61750325758624	1.71579295826984	0.0861999434653861	0.17041382704787	PTGER3
ENSG00000050730	132.085971606945	8.20262055040715	1.53487416953071	5.34416482682426	9.08348852282163e-08	4.1117032839229e-06	TNIP3
ENSG00000050748	692.769546263659	-1.95693863516976	0.322053320046916	-6.07644297809034	1.22877670400458e-09	2.70317802788411e-07	MAPK9
ENSG00000050767	865.227210518068	3.94333293696435	1.45918602052583	2.70241962401979	0.00688368253608286	0.0213021273713619	COL23A1
ENSG00000050820	542.095833931718	0.820962829142755	0.675331151817357	1.21564483873355	0.224120245553837	0.359214273586095	BCAR1
ENSG00000051009	294.014534771451	-0.292469244534968	0.340317770882418	-0.859400447342543	0.39011962300772	0.541974046635985	FHIP1B
ENSG00000051108	428.23421729328	0.643432563186083	1.16055206145428	0.554419387597143	0.579291860721543	0.710382280013093	HERPUD1
ENSG00000051128	29.8451489315411	1.90611699010194	0.74634394699282	2.55393910245015	0.0106511883432124	0.0307405336705219	HOMER3
ENSG00000051180	65.0130386561382	4.22213312901054	1.31675620076658	3.20646534761146	0.00134376488257566	0.00539462512265231	RAD51
ENSG00000051341	261.075934073695	2.823273764884	1.11872177784347	2.52366032448778	0.0116140088490494	0.0330579613199577	POLQ
ENSG00000051382	1039.0384963857	-0.293850954903205	0.336656925903677	-0.872849872654279	0.382744911783718	0.534674189743667	PIK3CB
ENSG00000051523	113.785861427235	2.91244352452077	1.00863686994181	2.88750452349496	0.00388311022379831	0.0132027024527993	CYBA
ENSG00000051596	168.795870480667	0.255564342578469	0.789059077384006	0.3238849281422	0.746025155066548	0.837106789136607	THOC3
ENSG00000051620	149.652309724107	2.49336288699849	0.552042863885955	4.51661102807695	6.28371769552656e-06	7.11615543405223e-05	HEBP2
ENSG00000051825	725.165639074975	-0.606983490407713	0.421273410065443	-1.44083029193184	0.149632633333343	0.262380498999423	MPHOSPH9
ENSG00000052126	5343.97122988928	-0.19945000490679	0.882560440710488	-0.225990193653169	0.821209047381234	0.888211856677678	PLEKHA5
ENSG00000052723	217.274918812176	-0.360182303825836	0.923208976016735	-0.390141683175432	0.696431781438236	0.801776684576399	SIKE1
ENSG00000052749	360.515441133316	1.08670613959094	0.389198254736573	2.79216601401892	0.00523564863400517	0.0168904802032126	RRP12
ENSG00000052795	1347.98820536658	-1.35716444868235	0.509722736280985	-2.66255427133666	0.00775500628961568	0.0235728024493551	FNIP2
ENSG00000052802	325.964853151643	-1.2082462547351	0.761273160474666	-1.58713891079746	0.112481186858448	0.210079340954284	MSMO1
ENSG00000052841	2656.15869504625	0.051067233991103	0.469072279518085	0.108868582137423	0.913306726313407	0.945921556317487	TTC17
ENSG00000052850	91.9593127534861	7.29446958707858	1.57295178250502	4.63744004629417	3.52750883220065e-06	4.63439359219042e-05	ALX4
ENSG00000053108	1767.96503456664	1.38833067813352	1.25006675270359	1.11060523378524	0.266738308969855	0.410288995108159	FSTL4
ENSG00000053254	4759.30446068235	0.514849832036036	0.482501400487427	1.06704318685071	0.285952334718393	0.432631572259412	FOXN3
ENSG00000053328	366.533887238476	2.04633383946589	0.757998336564333	2.69965478913978	0.00694114579976826	0.0214456826525337	METTL24
ENSG00000053371	107.677226747043	-0.361736409479835	0.536866707434713	-0.673791845294906	0.500443660032884	0.644132563266421	AKR7A2
ENSG00000053372	108.937761679797	-0.242904046418348	0.714167819175475	-0.340121803162157	0.733764802993528	0.828927744392415	MRTO4
ENSG00000053438	290.589516637149	-1.12191660910765	2.00886510158059	-0.558482801172122	0.576514745595209	0.708615574427207	NNAT
ENSG00000053501	84.3671423335549	-0.0815933939556149	0.687059319066607	-0.118757422672706	0.905467541676749	0.941243819149122	USE1
ENSG00000053524	1528.85161138083	-2.3261927859699	1.17958570647654	-1.97204219515197	0.048604789860293	0.107600733274917	MCF2L2
ENSG00000053702	38.6650441033667	2.71737332878687	1.5406595195314	1.76377278323855	0.0777702415100258	0.157205359157949	NRIP2
ENSG00000053747	633.79155054222	3.57579837914405	1.22049674598239	2.92978935905795	0.00339191845924858	0.0117924481874246	LAMA3
ENSG00000053770	488.148058824859	-1.71144816872659	0.895555012637989	-1.91104750079536	0.0559984768653623	0.120800386302819	AP5M1
ENSG00000053900	644.273280962457	-0.819241856045918	0.396891830128406	-2.06414391493236	0.0390040732804614	0.0899080627986469	ANAPC4
ENSG00000053918	627.390550982515	3.3532691877961	1.02959635577478	3.25687748309164	0.00112645041663122	0.00465970557421823	KCNQ1
ENSG00000054116	193.229496733072	-0.382999553812994	0.436444005645137	-0.877545684805218	0.380190316176202	0.532112050640113	TRAPPC3
ENSG00000054118	1755.53219339338	0.415543851210568	0.67263012999395	0.617789529015457	0.536714086635745	0.67514511816659	THRAP3
ENSG00000054179	73.1719412374035	2.68392103962611	1.21137094442807	2.21560625337045	0.026718480219915	0.0658143481200266	ENTPD2
ENSG00000054267	2524.8254208147	-0.188287572546382	0.490038349458151	-0.384230280659825	0.70080777692106	0.804977171524224	ARID4B
ENSG00000054277	325.750869795647	1.51054479223299	0.686766984727036	2.19950117845774	0.0278423054340256	0.0680556777860774	OPN3
ENSG00000054282	3256.55270214667	-0.631049034673095	0.437565278466602	-1.44218260846595	0.149250865499675	0.26186650667468	SDCCAG8
ENSG00000054356	372.134058517918	-7.0306034839249	1.3528442436525	-5.19690534731716	2.02633471070079e-07	6.84682605924536e-06	PTPRN
ENSG00000054392	1071.40329265962	4.32669511899511	0.889963164922503	4.86165640279267	1.16407552221389e-06	2.13782573036066e-05	HHAT
ENSG00000054523	5618.45442418138	-1.89508170884375	0.666559426820704	-2.8430799004415	0.00446798679215863	0.0147971650985023	KIF1B
ENSG00000054598	55.5012980673944	2.70707365270686	1.44965969754298	1.86738560594259	0.0618477584317308	0.13112054506969	FOXC1
ENSG00000054611	2769.03190882793	0.607762776168699	0.517439708747298	1.17455766516271	0.240171728792223	0.378707127374369	TBC1D22A
ENSG00000054654	3563.86824358324	2.4957568286524	0.811019223857093	3.07730908865875	0.00208878589389717	0.00783351532460999	SYNE2
ENSG00000054690	1054.3182620806	-1.2663506173685	0.915407238956155	-1.38337404761243	0.166550203903267	0.284965386936593	PLEKHH1
ENSG00000054793	2691.53673993252	-3.37812272692107	0.60398529802096	-5.59305456273514	2.23109137859467e-08	1.70369413592792e-06	ATP9A
ENSG00000054803	53.9430584118948	-3.94465858166341	2.34471650537957	-1.68236056368138	0.0924989436644588	0.18005181527843	CBLN4
ENSG00000054938	60.3204426920784	7.46895558201286	1.70803176989765	4.37284347612599	1.22638653539662e-05	0.000118784295856987	CHRDL2
ENSG00000054965	3367.65465948894	-0.784269687139392	0.456718101588981	-1.7171854682589	0.0859452898272002	0.170072980702074	FAM168A
ENSG00000054967	163.353989314276	1.23888453216558	0.665233323550277	1.86233083687658	0.0625564714240784	0.132270477768765	RELT
ENSG00000054983	655.674695246114	0.47290476759059	0.623685512261209	0.758242348577324	0.44830591338639	0.596865695526472	GALC
ENSG00000055044	684.181779201431	-0.377146791163641	0.676034078233965	-0.557881330699895	0.576925420728336	0.708909666364089	NOP58
ENSG00000055070	365.274426033333	1.19526911575115	0.515555677028159	2.31840937654124	0.0204270829465719	0.0528543103418618	SZRD1
ENSG00000055118	170.051059759618	-1.38256347648743	0.926180955013113	-1.4927574023241	0.13550070149217	0.242995153490591	KCNH2
ENSG00000055130	1396.3000274156	-0.32150955228468	0.45314692203438	-0.709503996719826	0.478011772169742	0.623749448101889	CUL1
ENSG00000055147	356.701639874613	0.120891285376371	0.520469296875913	0.232273615565826	0.816325503817596	0.884909037868991	FAM114A2
ENSG00000055163	2177.06991437511	-2.81764055521149	0.456114115125711	-6.17749037307235	6.51285454358282e-10	1.87054609870485e-07	CYFIP2
ENSG00000055208	1920.77332299848	0.406429527926883	0.462479519173038	0.878805462896219	0.379506763768205	0.531479098466931	TAB2
ENSG00000055211	348.122846056304	-0.302179543154849	0.747131595734667	-0.404452903450978	0.685879703988357	0.793469789654314	GINM1
ENSG00000055332	1324.29085352366	0.385250224543054	0.677611752292118	0.568541238017036	0.569667512508381	0.702915119706474	EIF2AK2
ENSG00000055483	729.43037916398	0.374380408682307	0.550502674594571	0.680070099492299	0.496460075960857	0.64052270469145	USP36
ENSG00000055609	5833.08586335233	-0.24335100015718	0.528809714553932	-0.460186326876491	0.645382484418973	0.762577246745897	KMT2C
ENSG00000055732	55.4590136319279	7.79717425813492	1.39424363480262	5.59240441448294	2.23946447281822e-08	1.70369413592792e-06	MCOLN3
ENSG00000055813	1165.93293046634	-1.47196245535351	0.845709041475884	-1.74050693934254	0.0817700426439941	0.1637063328333	CCDC85A
ENSG00000055917	2599.75460976305	-0.978968572657945	0.670505384291008	-1.4600458036487	0.144277485994913	0.255110229404773	PUM2
ENSG00000055950	106.021180663446	0.630094401975524	0.493516391844177	1.27674462771334	0.201692420223187	0.331436551000896	MRPL43
ENSG00000055957	15.5093379406308	7.93988262512301	2.27251849078574	3.4938693160546	0.000476073999157024	0.00227203651709395	ITIH1
ENSG00000056050	153.190318724843	-0.216990061661184	0.405557510368858	-0.535041408711257	0.592621223813758	0.721508053414466	HPF1
ENSG00000056097	1878.32629137152	-0.473432101802828	0.632317025255031	-0.748725849366273	0.454022460226207	0.601803118711476	ZFR
ENSG00000056277	305.597668735247	-0.321012401720336	0.473338088069398	-0.678188402352424	0.497652245037895	0.641700491060586	ZNF280C
ENSG00000056291	182.304748278603	5.0593272215102	1.71274867417311	2.95392271954481	0.0031376256673236	0.011032640907088	NPFFR2
ENSG00000056487	1005.7609641729	1.2167622083703	0.783494577947427	1.5529937827495	0.120424619939596	0.221750731587792	PHF21B
ENSG00000056558	168.340567822937	2.24225043496103	0.529755808449019	4.232611326199	2.30993507568651e-05	0.000194967948694373	TRAF1
ENSG00000056586	1063.13476338226	-0.756831220913371	0.656627299540671	-1.15260395271838	0.249072980088433	0.389016628039932	RC3H2
ENSG00000056736	237.812355950259	-0.712313132846172	1.01111385974702	-0.704483600911567	0.481131659169617	0.626452687316994	IL17RB
ENSG00000056972	285.91960505881	2.16102773893136	0.662819286076781	3.2603573618421	0.00111271919106273	0.00461768415652944	TRAF3IP2
ENSG00000056998	660.329278616396	3.18639936149629	0.940297286496259	3.38871483227338	0.000702209973459849	0.00315057497096468	GYG2
ENSG00000057019	1394.79414581253	0.0138191050955229	0.786278955231485	0.0175753210785788	0.98597764456266	0.992070441412575	DCBLD2
ENSG00000057252	458.385183885483	0.369466785243843	0.560534861193676	0.659132572873439	0.509810640580039	0.652051845407882	SOAT1
ENSG00000057294	261.217406136161	3.8863856011274	0.95264112879048	4.07959039734275	4.51151237108467e-05	0.000330593778602622	PKP2
ENSG00000057468	224.756473792499	1.55188644176362	0.913562896880726	1.69871877137567	0.0893721848378865	0.175236241148609	MSH4
ENSG00000057593	19.9532141938805	3.11398180142125	1.68948568278195	1.8431537083485	0.065306571507403	0.137006654377761	F7
ENSG00000057608	1086.60389789122	-0.224921474709201	0.76403666216504	-0.294385709282384	0.768463185699345	0.852278452400706	GDI2
ENSG00000057657	141.485933442717	1.95681492236984	1.01105522593211	1.93541843430542	0.0529389689764076	0.115467485853434	PRDM1
ENSG00000057663	904.604798016695	-0.593050126757918	0.374026433688391	-1.58558345972948	0.112833830754111	0.210547806006521	ATG5
ENSG00000057704	810.588265252817	-0.398470677954068	0.754769605180555	-0.527936836908989	0.597543176243637	0.724822900762	TMCC3
ENSG00000057757	163.14196598812	-1.90585765490002	0.66755296552105	-2.85499091957808	0.00430380594242386	0.0143453260933886	PITHD1
ENSG00000057935	1412.44852287505	-0.113532599524845	0.502399012666812	-0.225980936790055	0.821216247079692	0.888211856677678	MTA3
ENSG00000058056	805.654409922393	-0.616587249602434	0.326451346077365	-1.88875695264038	0.0589244033442634	0.12607322677248	USP13
ENSG00000058063	1169.99387368102	-0.578677644937014	0.510005272395472	-1.13465031884669	0.256521861000133	0.397885955867217	ATP11B
ENSG00000058085	148.788249136634	8.07122393561363	1.60494445891565	5.02897398771469	4.93111273646913e-07	1.23450944645817e-05	LAMC2
ENSG00000058091	5997.4094003024	-0.398053817415093	0.562724486658646	-0.707368928938321	0.479337240476115	0.624725972791967	CDK14
ENSG00000058262	781.959210892735	0.610831612761169	0.89714026190591	0.680865232225228	0.49595676933856	0.64019288596455	SEC61A1
ENSG00000058272	3109.60879979905	-1.29566533972907	0.486919843110912	-2.66094175059927	0.0077922436280281	0.0236616455189417	PPP1R12A
ENSG00000058335	612.348945009154	-2.2305752652975	1.71133235305068	-1.30341441936816	0.192433316336801	0.319830296457861	RASGRF1
ENSG00000058404	910.178021118478	-1.37396726485207	1.24765234499713	-1.10124208106644	0.270791311438982	0.414921133230963	CAMK2B
ENSG00000058453	3138.47234374184	4.28446629437529	1.23369440302764	3.47287487392393	0.000514915355194209	0.00243307523633066	CROCC
ENSG00000058600	480.144834923872	0.0760324378764043	0.552479112172228	0.137620475057349	0.890540372747525	0.932146404537663	POLR3E
ENSG00000058668	3059.10194710963	-0.308332924806587	0.915432051230025	-0.336816833529363	0.736254982477126	0.830346501390992	ATP2B4
ENSG00000058673	1125.91855268475	0.100018886739048	0.579857537317232	0.172488724043833	0.863053325413789	0.915375684271002	ZC3H11A
ENSG00000058729	247.909168513169	-0.529399390964676	0.540338257977797	-0.979755520080959	0.327206813040753	0.477711782467504	RIOK2
ENSG00000058799	243.56495980442	0.530591979375693	0.363168245796485	1.46100873497908	0.144013044287233	0.254707983477224	YIPF1
ENSG00000058804	324.408699414956	0.354021593050463	0.421606810632567	0.839696096273444	0.40107880332694	0.552251077642609	NDC1
ENSG00000058866	4796.715885604	-0.289253626843315	1.1385648194646	-0.254051084223148	0.799456092876074	0.873876717887535	DGKG
ENSG00000059122	320.478252731481	-0.148345996239597	0.579369068756629	-0.256047490691829	0.797914166973233	0.872974671727269	FLYWCH1
ENSG00000059145	283.211655246527	0.276444547632835	0.595292404308828	0.464384469937601	0.642372314663414	0.760106265445453	UNKL
ENSG00000059377	1565.746031741	1.52257237161352	0.838129549936202	1.81663129730889	0.0692735878742587	0.143566699103207	TBXAS1
ENSG00000059378	316.330220916195	3.26206218396561	0.690122795191469	4.72678515576431	2.28102384200753e-06	3.39347424668156e-05	PARP12
ENSG00000059573	418.961937072847	0.425343469557527	0.683562837636709	0.622244870754052	0.53378086532924	0.672641956986188	ALDH18A1
ENSG00000059588	1186.19550476589	-1.9912852115146	0.560170824220064	-3.554782086852	0.000378292475353693	0.00187101413485745	TARBP1
ENSG00000059691	475.124502342532	0.493281248000167	0.509826683631602	0.967546940631711	0.333270687244243	0.484376197745551	GATB
ENSG00000059728	309.273521571679	-1.10499536481161	0.534971160235323	-2.06552324115106	0.03887351881949	0.08968710204934	MXD1
ENSG00000059758	1347.27425042976	-1.63580403511509	0.567285730801007	-2.88356280847278	0.00393204225974871	0.0133266610101247	CDK17
ENSG00000059804	321.429764988189	-0.973947044572308	0.930428341490911	-1.04677276168486	0.295204395866237	0.442902974832614	SLC2A3
ENSG00000059915	193.893684294125	-4.38708876704744	0.953648501682313	-4.60032051569133	4.2184135904969e-06	5.29002878337692e-05	PSD
ENSG00000060069	462.396194796892	0.625928691967244	0.415974813857886	1.50472738039637	0.132394180658045	0.238636801637177	CTDP1
ENSG00000060138	653.478085987064	4.12629747158361	1.12450661742925	3.66942924801705	0.000243092604165169	0.00130264627145155	YBX3
ENSG00000060140	163.497194005653	0.163008143362773	1.81979885377006	0.0895748137356337	0.928625099657934	0.956183759190679	STYK1
ENSG00000060237	3048.25170062073	-0.37520003213371	0.522092470526348	-0.718646702097527	0.472358630304505	0.618495796622988	WNK1
ENSG00000060339	1542.10739822567	-0.290629422920088	0.745953485830808	-0.389607969451873	0.696826458175907	0.802052450663453	CCAR1
ENSG00000060491	302.230008653831	0.514026341357697	0.908198416675182	0.565984626178377	0.571404231553447	0.704383616397095	OGFR
ENSG00000060558	68.1070723800044	2.96098950906421	1.01336931843767	2.92192535849538	0.00347874898340766	0.0120416890237508	GNA15
ENSG00000060566	25.5578706293277	4.92856519948362	1.98176574691881	2.48695649682431	0.0128841153074194	0.036062617818371	CREB3L3
ENSG00000060642	67.7573932048282	0.295758655914146	0.43802441232411	0.675210439401956	0.499542075055118	0.643455249163123	PIGV
ENSG00000060656	415.260287718618	-0.624029424056629	0.662496952008922	-0.941935539724907	0.346225643164179	0.497125404457162	PTPRU
ENSG00000060688	347.250693145256	-0.376367967434764	0.476083294234329	-0.790550670424311	0.42920624259486	0.579798529567489	SNRNP40
ENSG00000060709	1343.72297415298	-0.895619361986033	1.3430487834181	-0.666855421071641	0.504864488245415	0.647728797147719	RIMBP2
ENSG00000060718	2027.07489423397	-1.0890825370118	1.12768931756255	-0.965764701368099	0.334161935278795	0.485125994076819	COL11A1
ENSG00000060749	1256.43543337507	-0.0053749086702452	0.621192191384672	-0.00865256959889375	0.993096334448621	0.995937880701408	QSER1
ENSG00000060762	371.659954517934	-0.955997104474675	0.671075882945734	-1.42457377588695	0.15428044497866	0.268617102106063	MPC1
ENSG00000060971	266.631334159125	0.0925824100470428	0.364742650249812	0.253829405427726	0.799627355002888	0.873876717887535	ACAA1
ENSG00000060982	1082.31460493466	-1.14788569682701	0.847032140191672	-1.35518552645152	0.175358454842627	0.297110814231108	BCAT1
ENSG00000061273	408.74080155555	1.29324579680127	0.551692869895726	2.34414085693314	0.0190709675140848	0.0498632617554382	HDAC7
ENSG00000061337	355.586433820676	-1.39035886860285	0.944661078363413	-1.47180708557569	0.141072979679363	0.250881333573232	LZTS1
ENSG00000061455	917.641715914937	1.95611478857164	1.4319246978488	1.36607378272777	0.171915806209262	0.29290539933257	PRDM6
ENSG00000061492	19.7196806875704	2.75562742118128	1.74478845698292	1.57934757658031	0.114256354726793	0.21269950335225	WNT8A
ENSG00000061656	11.7627131768026	1.1733998946576	1.09574115202803	1.07087325550002	0.28422642269085	0.430537477944584	SPAG4
ENSG00000061676	2340.17155503288	-1.18431517861863	0.640064384585788	-1.85030632408183	0.0642694116866383	0.135256173851821	NCKAP1
ENSG00000061794	300.995305087299	-1.04316492101349	0.443925536289755	-2.34986464111089	0.0187802391760523	0.0492151268434402	MRPS35
ENSG00000061918	300.648542218234	-3.40238614099069	0.836334168149214	-4.06821372432993	4.73749186324695e-05	0.00034422555952243	GUCY1B1
ENSG00000061936	1422.72949175762	0.0285254414644434	0.463231848573732	0.0615791888063652	0.950897950410588	0.969989084280808	SFSWAP
ENSG00000061938	1506.42785034592	0.0538319728695046	1.08195617392066	0.0497543007443962	0.960318184270142	0.976328497581002	TNK2
ENSG00000061987	2196.47948560718	-0.893586658087767	0.478237946220367	-1.86849802519855	0.0616926851338004	0.130845439577626	MON2
ENSG00000062038	223.457927416571	0.453937290464622	1.02422816584059	0.443199382329105	0.657621525623144	0.77192526164241	CDH3
ENSG00000062096	101.197283653968	1.40471635047568	1.46149612972411	0.961149552096898	0.336476977622464	0.487338789769716	ARSF
ENSG00000062194	1322.37311295038	-0.244298718255599	0.436237433766409	-0.56001319315117	0.575470438794006	0.70754225600935	GPBP1
ENSG00000062282	79.1986758640984	-0.138113514773929	1.3032585620509	-0.105975528414396	0.915601768326004	0.947728950205898	DGAT2
ENSG00000062370	90.9889988722731	-0.476340511374054	0.771898899056582	-0.617102203353625	0.537167315470054	0.675550867640044	ZNF112
ENSG00000062485	257.115316197972	-0.366056379388961	0.821622517449118	-0.44552866019964	0.655937752693308	0.770531649921753	CS
ENSG00000062524	15.0808104880316	3.38451903992129	1.65288446282744	2.04764405258652	0.0405948895327855	0.0929636456975051	LTK
ENSG00000062598	901.27463170193	-0.471654575003049	0.379031547932608	-1.24436759308201	0.21336430432086	0.345905285468085	ELMO2
ENSG00000062650	1133.07968501939	-0.403532471193853	0.563023343646561	-0.716724227774063	0.473544273520805	0.619499084717956	WAPL
ENSG00000062716	1432.27071908415	0.436535235909214	0.776168249222778	0.56242346468867	0.573827535648563	0.70644636599849	VMP1
ENSG00000062725	882.282189274138	-0.265159756595847	0.408867020292743	-0.648523220107105	0.516646597421048	0.657824948468066	APPBP2
ENSG00000062822	137.162844216024	1.58820267358557	0.617240659118544	2.57306878625529	0.0100801171435693	0.0293297794304023	POLD1
ENSG00000063015	486.808136106746	-5.57404137349473	1.38561765579354	-4.02278460453255	5.75140907859852e-05	0.000401666289551972	SEZ6
ENSG00000063046	865.19999702612	0.130197461072599	0.776265810902039	0.167722781609185	0.866801372941108	0.917703542445688	EIF4B
ENSG00000063127	141.834442430927	1.56365853705942	0.979152701417235	1.59695064395591	0.110276709517944	0.206690118383175	SLC6A16
ENSG00000063176	126.569889092644	0.272736012328858	0.746747176337428	0.365232063770962	0.714938185634094	0.815320506299422	SPHK2
ENSG00000063177	450.778095369604	1.44364142159034	1.34679924349359	1.07190542953198	0.283762511256513	0.429955931893267	RPL18
ENSG00000063180	237.136985539756	-1.52401076416802	1.25728479271441	-1.21214443457776	0.225457097063439	0.360769736916727	CA11
ENSG00000063241	99.223434784632	2.0931906396908	0.787335153725366	2.65857637600281	0.00784715621571473	0.0238034076295767	ISOC2
ENSG00000063244	854.387535207758	0.853214143633576	0.83565229710088	1.02101573416793	0.307246984235993	0.45669640504716	U2AF2
ENSG00000063245	476.292314802099	-0.218060497624535	0.65139242675414	-0.334760566239803	0.737805709409085	0.831312824326839	EPN1
ENSG00000063322	242.258045040691	-0.0366483361795815	0.749609995348455	-0.0488898712757233	0.961007060761928	0.976639719357967	MED29
ENSG00000063438	141.466542710277	1.91931361127321	1.10146440760549	1.74251078656791	0.0814191056679036	0.163120864565261	AHRR
ENSG00000063587	281.670988720056	0.12896082693565	0.708596868602906	0.181994632843797	0.855586937933536	0.910538947533714	ZNF275
ENSG00000063601	895.549458796911	-0.624168532234171	0.529183322734809	-1.17949395874473	0.238201540889709	0.376460956039596	MTMR1
ENSG00000063660	847.380755780062	0.834713473366693	1.0593745402754	0.787930464281026	0.430737380515925	0.5809100736924	GPC1
ENSG00000063761	505.22742121309	0.90461582063369	0.686111422616832	1.31846780393698	0.187347096006979	0.313239860796274	ADCK1
ENSG00000063854	245.890074729476	-0.564265809633798	0.531733706154692	-1.06118119483974	0.288607563812882	0.435724305474672	HAGH
ENSG00000063978	1138.84620322978	0.277331243552029	0.337488709552296	0.821749693256198	0.411219370496135	0.562407762069416	RNF4
ENSG00000064012	168.55590005986	4.59834489584694	1.01944373115983	4.5106412009767	6.46319622494109e-06	7.26371927910635e-05	CASP8
ENSG00000064042	3677.8419477723	-0.813858265136807	0.821579548274156	-0.99060190440041	0.321880007421267	0.472402886690161	LIMCH1
ENSG00000064102	340.913875089282	0.452221127500109	0.41748616280529	1.08320027773236	0.278719536497743	0.424171422964147	INTS13
ENSG00000064115	707.39844832472	-0.510012275882969	0.510566352872583	-0.998914779662826	0.317835975935047	0.468028921623645	TM7SF3
ENSG00000064199	206.612363643535	4.50219203994804	1.016475498792	4.42921845661655	9.45751875896272e-06	9.76395558744833e-05	SPA17
ENSG00000064201	17.4269292309228	5.61467155880734	1.75603404645039	3.19735916860879	0.00138692116636293	0.00553670710409635	TSPAN32
ENSG00000064205	20.9020186790235	6.83782807953628	1.98935560906781	3.43720753010088	0.000587745084989655	0.00272022842714885	CCN5
ENSG00000064225	1369.64143526428	-1.63473264013533	0.720104564372678	-2.27013231274187	0.0231995563167924	0.0585553063682351	ST3GAL6
ENSG00000064270	225.684608483642	0.299159993752781	1.22475348544583	0.244261394074646	0.807028381065453	0.879362413955764	ATP2C2
ENSG00000064300	110.387142611892	4.96561380385165	1.27742236813307	3.88721375773997	0.000101401453582674	0.000638708698944905	NGFR
ENSG00000064309	788.964710635052	1.21696744589659	0.861160741749831	1.41317106888056	0.157605430916197	0.273004079905849	CDON
ENSG00000064313	936.770360807912	-0.558418185526675	0.300271278066516	-1.85971228790978	0.0629262425875395	0.132902846539447	TAF2
ENSG00000064393	4444.39647249784	1.01517520571067	0.60034676687623	1.69098138229828	0.0908403585107741	0.177534049111076	HIPK2
ENSG00000064419	869.426194402988	-0.246525999755822	0.430657233768184	-0.572441330193756	0.567023022442124	0.700615570559966	TNPO3
ENSG00000064489	32.6193339212355	2.94995900224448	0.965730774454296	3.0546391191804	0.00225331480547644	0.008343114926132	NA
ENSG00000064490	66.2223201928636	2.2388947411791	0.703853983799363	3.18090796203734	0.00146814264363767	0.00580936121848133	RFXANK
ENSG00000064545	89.7730905643254	0.563320297483359	0.591185446195359	0.952865638199774	0.340658152121904	0.491691905334603	TMEM161A
ENSG00000064547	26.4953307854303	-0.298257735979382	1.22475162065866	-0.243525079655727	0.807598659029244	0.879520363917514	LPAR2
ENSG00000064601	276.24623979488	0.209685591776146	0.986652450881861	0.2125222428513	0.831699626804641	0.895113801534983	CTSA
ENSG00000064607	1163.9775330757	-0.668302050124057	0.585926634953077	-1.14058998218707	0.254040588008833	0.39510455923468	SUGP2
ENSG00000064651	959.714554799446	-0.970787423861394	0.658809348250861	-1.47354834359718	0.140603238387028	0.250239639091605	SLC12A2
ENSG00000064652	1026.17685659416	0.565897509310081	0.424546631712167	1.33294546944786	0.182549699521742	0.306906116781309	SNX24
ENSG00000064655	2530.93506427463	3.65737345831381	1.03084932170755	3.54792245704303	0.000388282516283863	0.00190991773411846	EYA2
ENSG00000064666	83.573177049461	4.45704841025806	1.37850154289033	3.23325601864244	0.0012238782743333	0.00499084575723494	CNN2
ENSG00000064687	109.295017680435	-0.158210606008307	0.982685160724665	-0.160998265091982	0.872094767072466	0.921126715494904	ABCA7
ENSG00000064692	1865.11593903866	0.622876643872852	1.22231223008371	0.509588817441671	0.610339559814991	0.734218252321942	SNCAIP
ENSG00000064703	130.484830524353	-0.349749726840374	0.602348919755271	-0.580643071431878	0.561481037112265	0.69605337608324	DDX20
ENSG00000064726	655.730914107399	-0.775942401092499	0.526238605001924	-1.47450679922972	0.140345188397353	0.249867425065638	BTBD1
ENSG00000064763	1120.49805464613	-0.592286950183942	0.870324214527806	-0.680535989114455	0.496165142058863	0.640248435845392	FAR2
ENSG00000064787	2165.27809517856	-0.0905477606585163	1.59361986672879	-0.0568189205901298	0.95468944183384	0.972609270257265	BCAS1
ENSG00000064886	291.218812203997	7.44406346850587	1.33790743646788	5.56396000620078	2.63720411402191e-08	1.93626864770238e-06	CHI3L2
ENSG00000064932	629.925968615603	3.66200045015302	0.908673914894439	4.03004905294154	5.57652144198569e-05	0.000392844178446697	SBNO2
ENSG00000064933	903.59127764551	-0.768217264720799	0.480050750699729	-1.60028343586805	0.109535719769157	0.205655452070674	PMS1
ENSG00000064961	156.691942320327	3.12076681200642	0.966861195452873	3.22772992305754	0.00124776720116555	0.00507225829622613	HMG20B
ENSG00000064989	612.63781592794	2.13732855785939	1.22675242894307	1.74226560097446	0.0814619796769077	0.163155778786079	CALCRL
ENSG00000064995	218.142901331557	-0.561409574513722	0.662297087468441	-0.847670305571853	0.396621608042472	0.548129215297618	TAF11
ENSG00000064999	2351.57965373052	0.726189828250264	0.383139710160078	1.8953656042253	0.0580439822429223	0.124524484780723	ANKS1A
ENSG00000065000	1574.8029819044	0.0206668030497543	0.7067624188558	0.0292415138360249	0.976671972124191	0.985777026139992	AP3D1
ENSG00000065029	355.104902027814	0.182651735123507	0.395964503738512	0.461283103406984	0.644595505785385	0.762000078619726	ZNF76
ENSG00000065054	114.640115592435	0.924909995744481	0.845469711795408	1.09395994065876	0.273972547886604	0.418667071228345	SLC9A3R2
ENSG00000065057	46.0499948970542	0.697409953541543	0.731195546010329	0.953794039565569	0.34018790709215	0.491150298873042	NTHL1
ENSG00000065060	559.109409311356	-0.241425325812792	0.265808978486862	-0.90826625641889	0.363737565881453	0.515999802762061	UHRF1BP1
ENSG00000065135	831.849879342065	-0.436621100179576	0.4423712842294	-0.987001452728015	0.323641926424327	0.474271842865892	GNAI3
ENSG00000065150	1050.20450811074	-0.660017039523771	0.882210373064104	-0.748140193853526	0.454375600163626	0.602116823824648	IPO5
ENSG00000065154	236.438968518684	-1.0223353928835	0.749790794496497	-1.36349419116305	0.172726813933295	0.293855844123949	OAT
ENSG00000065183	426.235600702196	-0.694497309041336	0.681927957619198	-1.01843208110432	0.30847266271138	0.458156014666999	WDR3
ENSG00000065243	1831.32377171625	-0.590113874122777	0.542380102950282	-1.0880079687895	0.276591589631613	0.421615618604756	PKN2
ENSG00000065268	91.9265296613058	0.124736202279246	0.71247083120087	0.175075521434334	0.861020292253175	0.914358078590362	WDR18
ENSG00000065308	526.996515445049	1.7742939800227	0.75433214413491	2.3521389003746	0.0186658032990439	0.0489773057252798	TRAM2
ENSG00000065320	1869.15830040366	3.73513535700594	0.994585201733669	3.75547047200702	0.000173016159786083	0.000981025820733864	NTN1
ENSG00000065325	117.299461254059	4.83936714788205	1.71832887683385	2.81632184218363	0.00485769766667191	0.0159019043927669	GLP2R
ENSG00000065328	115.529320152126	4.5718407971196	1.27881335524919	3.57506494466405	0.000350140968926603	0.00175334849792342	MCM10
ENSG00000065357	313.983558473952	-0.775651119226382	0.555520107487735	-1.39626110517252	0.16263588178831	0.279801786535407	DGKA
ENSG00000065361	379.170258903126	-2.42421142217636	1.34866331067823	-1.79749193366671	0.0722575575541491	0.148426942749801	ERBB3
ENSG00000065413	3025.33889571738	-0.988693011595395	0.581228291882572	-1.70104075352744	0.0889353348128273	0.174636196808893	ANKRD44
ENSG00000065427	348.890635414927	0.44888038587149	0.859891540114352	0.522019772181729	0.601656564093381	0.727667334710904	KARS1
ENSG00000065457	220.258185183987	-0.318852347507286	0.437715111633526	-0.728447200091743	0.466339878807128	0.612709978642392	ADAT1
ENSG00000065485	656.914555397585	2.58387062756081	0.844216904068456	3.06067151120596	0.0022084123629708	0.00820624604741655	PDIA5
ENSG00000065491	512.338672498089	-0.0220915516034609	0.329586261374739	-0.0670281325177653	0.946559307046058	0.967281078790543	TBC1D22B
ENSG00000065518	149.763758849931	-0.469386862568649	0.502537434275394	-0.934033627256954	0.350286547168385	0.501493735038426	NDUFB4
ENSG00000065526	1966.84554287767	-0.421684806126363	0.571965842187389	-0.737255225790581	0.460967154939482	0.607929833991935	SPEN
ENSG00000065534	952.544896534691	3.43185405756049	0.877665250826355	3.91020842437281	9.22165156485366e-05	0.000591851436094378	MYLK
ENSG00000065548	697.134173663065	-1.22640599714538	0.820740228231619	-1.49426816788037	0.135105541653862	0.242374208021185	ZC3H15
ENSG00000065559	1441.0868155383	-1.10068600071215	0.432215525838426	-2.54661374918682	0.0108773754785371	0.0313190263882859	MAP2K4
ENSG00000065600	297.548578386573	-0.186617200584299	0.617817922890409	-0.302058573683369	0.762607411655761	0.847971108303955	PACC1
ENSG00000065609	1679.41383302302	-3.64387627928415	0.926865090716908	-3.93139877181661	8.44530553101996e-05	0.000549875544949502	SNAP91
ENSG00000065613	999.959704373387	-0.698515410528124	0.750733192281972	-0.9304442879432	0.352141097004082	0.503425296442927	SLK
ENSG00000065615	679.650419533818	-1.06151870963505	0.370953548240764	-2.86159470550765	0.00421515548755162	0.0141112514694965	CYB5R4
ENSG00000065618	107.751713597165	10.2095009180331	1.87096389257499	5.45681344175051	4.84755193973123e-08	2.76913056800282e-06	COL17A1
ENSG00000065621	249.379641995198	0.459335570461086	0.955748302658434	0.480603072151354	0.630798631585527	0.751182545497098	GSTO2
ENSG00000065665	343.682527013179	-1.8835568076008	0.514677537059609	-3.65968333951721	0.000252527114281211	0.00134310910396635	SEC61A2
ENSG00000065675	379.467214358467	2.76558382593993	1.18435411073988	2.33509876890808	0.0195382616292552	0.050872791769248	PRKCQ
ENSG00000065717	304.677837045714	-1.8992918647088	1.10978394957758	-1.71140686025575	0.0870060316532924	0.171744723993741	TLE2
ENSG00000065802	272.368717372869	-0.773557040988431	0.516223924195629	-1.49849126460726	0.134005660512067	0.241028359896411	ASB1
ENSG00000065809	1131.18048531241	0.731123580117674	0.942597552148961	0.775647654134935	0.4379570550428	0.587419170943362	FAM107B
ENSG00000065833	832.983507050265	-0.395990462093262	0.887836584756729	-0.446017283914657	0.655584760986783	0.770274845025323	ME1
ENSG00000065882	1830.89719235636	0.401579724445536	0.519950489510423	0.772342237476604	0.439911755399016	0.589179740278254	TBC1D1
ENSG00000065883	2249.18060147265	-0.276925171545273	0.424584618689489	-0.652226103715256	0.514255322683032	0.6557688482898	CDK13
ENSG00000065911	236.112259711347	-0.378262528302703	1.11316711480884	-0.339807494553648	0.734001503580273	0.829066515650545	MTHFD2
ENSG00000065923	1045.39741617085	-1.75213032572817	0.676781590514782	-2.58891546443431	0.00962787267795868	0.02825642621452	SLC9A7
ENSG00000065970	269.187852695719	-0.725589171717632	0.488221963855744	-1.48618707357464	0.137229645694499	0.245481993366483	FOXJ2
ENSG00000065978	848.138910895767	-0.44423039887592	1.01254889589725	-0.438724885954543	0.660860892741475	0.774318227718339	YBX1
ENSG00000065989	227.45945018701	-0.208163651150714	0.753630116499378	-0.276214613234456	0.782383233944936	0.862093189894354	PDE4A
ENSG00000066027	459.661361884209	0.336379118538301	0.629456923313195	0.534395772101042	0.593067743492248	0.721904490579555	PPP2R5A
ENSG00000066032	14854.3675929357	-1.58998024699029	0.988652738261016	-1.60822924517154	0.107784980318286	0.203069024052646	CTNNA2
ENSG00000066044	984.810242387568	1.02897699370471	0.44448852301004	2.31496864471676	0.0206146481024279	0.0532717913596657	ELAVL1
ENSG00000066056	67.786796010177	3.10327216094307	0.995497736763992	3.11730709808613	0.00182511344234891	0.00697496227579618	TIE1
ENSG00000066084	2663.98848392742	-0.700865501101112	0.462130537755357	-1.51659638098216	0.12936861967759	0.234113388143248	DIP2B
ENSG00000066117	410.979993666863	-0.995972308274128	0.708479668649191	-1.40578812963409	0.159787047924968	0.275835742886753	SMARCD1
ENSG00000066135	962.740692389524	-0.128799667568498	0.484497996783606	-0.265841486287971	0.790361291007524	0.867411098365682	KDM4A
ENSG00000066136	736.439291172812	-0.145444810922581	0.308074506587828	-0.472109206741896	0.636848841233578	0.755570375831402	NFYC
ENSG00000066185	62.2909968655402	3.99178117033554	0.967670915197905	4.12514327716375	3.70504032971853e-05	0.00028400688445026	ZMYND12
ENSG00000066230	420.945952938094	10.8280963193683	2.03479642567575	5.32146419304442	1.02935373725139e-07	4.37983661165053e-06	SLC9A3
ENSG00000066248	562.334916300524	-0.244843016332157	1.07535323659493	-0.227686129543297	0.819890256267663	0.88769467408168	NGEF
ENSG00000066279	361.358997041909	4.31139035441045	1.28811580505066	3.34705182368357	0.000816759396935636	0.0035609883131419	ASPM
ENSG00000066294	267.416834383319	0.723445407590461	0.991539826714895	0.729618103175274	0.465623653413252	0.612274674356648	CD84
ENSG00000066322	84.4073286561255	1.73701647545661	0.849285525571627	2.04526796131075	0.0408284475230508	0.0933950737089786	ELOVL1
ENSG00000066336	274.681097046071	1.91147357431201	0.87309144222457	2.18931658457414	0.028573837767746	0.0695887870921235	SPI1
ENSG00000066379	28.6874070707019	0.599477454129815	0.711028926163785	0.843112610571523	0.399165466624386	0.550473003289475	POLR1H
ENSG00000066382	2541.38812215181	-1.73590784217797	1.06585123458283	-1.62865865878309	0.10338529904494	0.196570853158359	MPPED2
ENSG00000066405	54.9295991770313	9.2226512884527	1.89086577502606	4.87747539262834	1.07452248005466e-06	2.02184261738402e-05	CLDN18
ENSG00000066422	394.041585570053	-1.06013083841712	0.576515139942884	-1.8388603611037	0.0659357273463593	0.138033311073622	ZBTB11
ENSG00000066427	492.699225907156	-0.0861876512740126	0.347714225985532	-0.247869212223715	0.804235601751318	0.877151266277189	ATXN3
ENSG00000066455	466.622537126188	0.0671709065647659	0.592819221618965	0.113307571878869	0.909786714411323	0.943795696279997	GOLGA5
ENSG00000066468	1327.44063594984	3.43276927630417	1.38605439780493	2.47664830596878	0.0132622513367909	0.0369260933611821	FGFR2
ENSG00000066557	438.07096400248	-1.76389388572458	0.459156580421525	-3.84159557096024	0.000122237123996736	0.000743672105657104	LRRC40
ENSG00000066583	127.144679286409	0.591523177107079	0.674318923499263	0.877215745388651	0.380369465422769	0.532318068777701	ISOC1
ENSG00000066629	978.557524015415	0.96981680993384	0.603524656902325	1.60692160434929	0.108071566494547	0.20347918815813	EML1
ENSG00000066651	613.893520553946	-0.820449387584839	0.52011651923588	-1.57743381961832	0.1146957387777	0.2133675046945	TRMT11
ENSG00000066654	332.733903930604	-0.563097718337065	0.881964353456567	-0.638458590905846	0.523175201301849	0.663279285270569	THUMPD1
ENSG00000066697	119.518989308267	-0.435620378849675	0.550066296886679	-0.791941591977628	0.428394733826855	0.57900488240559	MSANTD3
ENSG00000066735	213.635063528798	5.37290049773997	1.7487789343106	3.0723726094391	0.00212364455933672	0.00793976601745145	KIF26A
ENSG00000066739	1224.80531170353	-1.03919177592009	0.603815584387596	-1.72104166038389	0.085243264406783	0.169039649469492	ATG2B
ENSG00000066777	2123.62802406778	-0.92087573231226	0.514001589794695	-1.79158148650879	0.0732000309069788	0.149975571101299	ARFGEF1
ENSG00000066827	807.263938722996	1.08227097366682	0.559389921044417	1.93473449011407	0.0530228856702053	0.115592692118801	ZFAT
ENSG00000066855	406.743417039153	0.627287362306734	0.560327133032011	1.11950202895297	0.262926025796071	0.40578007966542	MTFR1
ENSG00000066923	92.6102817339588	2.46663454205322	1.10016318653289	2.24206242514503	0.0249573380379067	0.0621573880869411	STAG3
ENSG00000066926	256.723745621101	-0.806139175395284	0.466746161323762	-1.72714687809955	0.0841412883813916	0.167366687614429	FECH
ENSG00000066933	3047.31535193138	-0.852531118500309	0.390376257427	-2.1838703104523	0.0289717792140834	0.0703508011235358	MYO9A
ENSG00000067048	349.343096831052	-6.22683157095014	2.16170423513314	-2.88051967042875	0.00397020177436865	0.0134309500249143	DDX3Y
ENSG00000067057	1240.44635870766	1.49444569658727	0.938228059998238	1.59283841563008	0.111196444703443	0.207978793875727	PFKP
ENSG00000067064	255.489017232178	-0.945479214314113	0.911030171551209	-1.03781328416846	0.299356991014815	0.447853723006644	IDI1
ENSG00000067066	1082.51521455561	3.78464650412129	1.05900544276792	3.57377436534165	0.000351872174472709	0.00176140515514915	SP100
ENSG00000067082	490.255383482484	1.08041555723272	1.25101022167164	0.863634475974977	0.387788718899438	0.539714828248855	KLF6
ENSG00000067113	1418.25836698784	1.04846395235325	0.645644426191248	1.6239030491416	0.104396501717833	0.198220113765776	PLPP1
ENSG00000067141	2556.5991268069	-0.20222014464403	0.532473133294516	-0.379775301324322	0.704112217841765	0.807445886724575	NEO1
ENSG00000067167	446.528828699243	0.151695669709451	0.882753684604725	0.171843711734125	0.863560399656742	0.915631723555441	TRAM1
ENSG00000067177	472.622535309514	2.02159195301252	0.66252138415703	3.05136105996749	0.00227806453157633	0.00841535218675111	PHKA1
ENSG00000067182	380.906519107182	2.60994639273784	0.950430608618944	2.74606727631627	0.00603143939030581	0.0190738851739003	TNFRSF1A
ENSG00000067191	322.768262043319	-1.36488763685425	1.03005388549276	-1.32506430593319	0.185149823640303	0.310444596047826	CACNB1
ENSG00000067208	2610.31012261945	0.424875634274787	0.352375680310625	1.20574619082751	0.22791536887825	0.363971110744717	EVI5
ENSG00000067221	108.065954773171	-2.19383334035469	0.47563978019279	-4.61238405977202	3.98076593920863e-06	5.07510843753978e-05	STOML1
ENSG00000067225	3591.40792280155	-0.387520141868513	1.22537278446685	-0.316246734692349	0.751815237409256	0.841185331370306	PKM
ENSG00000067248	604.981237468775	-1.26928632664962	0.557004562308132	-2.27877186748689	0.022680630054141	0.0575052414038233	DHX29
ENSG00000067334	301.545929915661	-0.723323845643925	0.913674160665378	-0.791664990413178	0.428556041006523	0.579147194613376	DNTTIP2
ENSG00000067365	249.020711477482	-0.0670817010299038	0.465948779382857	-0.143967972442706	0.885525760410096	0.929155023316439	METTL22
ENSG00000067369	2422.3072033433	-0.689984853604957	0.503036260080603	-1.37164039326787	0.170175412669537	0.290303362365397	TP53BP1
ENSG00000067445	359.753685275872	-1.76943004712381	0.867331887245157	-2.04008416287325	0.0413419438147822	0.0943401077185922	TRO
ENSG00000067533	365.53701051525	-0.621633578169076	0.626393508012226	-0.992401054956244	0.321001924553114	0.471381820610272	RRP15
ENSG00000067560	1083.55580410689	0.622328416230956	0.906238500138986	0.686715931993081	0.492261755201475	0.636934103104199	RHOA
ENSG00000067596	587.027367244691	-0.0600430517172542	0.457204479681907	-0.131326472914326	0.895517050787106	0.935247242291382	DHX8
ENSG00000067606	552.897398919177	-0.668148189140155	1.00664982681322	-0.663734469865582	0.50686027346764	0.649604189342257	PRKCZ
ENSG00000067646	255.944581380444	-4.29900953898221	1.58459339719161	-2.71300482925234	0.00666761348695484	0.0207556193431792	ZFY
ENSG00000067704	542.660505523178	0.673084918315441	0.719496186922858	0.935494767795909	0.349533378510153	0.50065808230321	IARS2
ENSG00000067715	5594.59094271296	-4.01154238541514	1.45712064293403	-2.75306125465189	0.0059040848296411	0.0187324029530186	SYT1
ENSG00000067798	2695.75786481811	-2.17253050238061	0.835083705942814	-2.60157213812214	0.00927975462565868	0.0274019771389399	NAV3
ENSG00000067829	185.867276992372	0.589989550585371	0.871720336717762	0.676810584466602	0.498526141677454	0.642447559698684	IDH3G
ENSG00000067836	151.876801058285	-1.73792354940811	0.779769779360839	-2.2287649449978	0.0258295485064313	0.064036594360927	ROGDI
ENSG00000067840	584.556856487949	-0.846393199898733	1.04024546015962	-0.813647578686728	0.415846872955505	0.566862062349828	PDZD4
ENSG00000067842	348.865403763093	-2.08957876916274	1.50082755237833	-1.39228438727116	0.163836297418286	0.281346187868522	ATP2B3
ENSG00000067900	2101.90037999042	-0.257368844920464	0.485164125563041	-0.530477896777268	0.595780629987328	0.72367176881737	ROCK1
ENSG00000067955	880.132622565367	0.465489286481689	0.536671167934506	0.867364066292632	0.385742563942929	0.537626911085517	CBFB
ENSG00000067992	363.587216045757	0.190180511127003	0.562847968386586	0.337889664365599	0.735446336615583	0.829784744373289	PDK3
ENSG00000068001	41.5493852521187	1.61815764369506	1.26131275345226	1.28291546982785	0.19952169243705	0.328757695450657	HYAL2
ENSG00000068024	3407.4809829744	0.24013520212203	0.651727311659601	0.368459626942032	0.712530543861382	0.813696659847003	HDAC4
ENSG00000068028	103.353754740689	0.915763560135533	0.503762997675214	1.81784601957991	0.0690876706833958	0.143253177786217	RASSF1
ENSG00000068078	788.058081214493	2.3467676603547	1.83271959054035	1.28048375347087	0.20037505496889	0.329874672534168	FGFR3
ENSG00000068079	63.3986652106927	4.80049476292438	1.14289273607227	4.20030210308452	2.66559068515997e-05	0.000218427240130489	IFI35
ENSG00000068097	352.436104429543	0.00697692866552112	0.612166982580248	0.0113971005690535	0.990906626280759	0.994513595654233	HEATR6
ENSG00000068120	132.92485555688	0.660067869926682	0.831260791634582	0.794056301667654	0.427162655482799	0.577641678833952	COASY
ENSG00000068137	124.633827899845	1.853020243068	0.827688545935356	2.23878927909282	0.02516963017666	0.0626257709569429	PLEKHH3
ENSG00000068305	3426.62041434393	-1.18789785122353	0.579928307758858	-2.0483529348898	0.0405254296536003	0.0928662854395833	MEF2A
ENSG00000068308	507.47994612596	0.129729368206676	0.63164417012547	0.205383623157492	0.837272414374347	0.898772646223376	OTUD5
ENSG00000068323	288.623491787042	0.834653605987353	0.748452406136542	1.11517258698623	0.264776470830231	0.408087697719189	TFE3
ENSG00000068354	142.585154677694	-0.585398289706656	0.388404779625743	-1.5071861120523	0.131762959041982	0.237780454666999	TBC1D25
ENSG00000068366	996.618874052669	-1.49033370877108	0.551635149252283	-2.70166560414282	0.00689931125819084	0.0213355551829114	ACSL4
ENSG00000068383	1098.99664771336	2.36160845949515	1.03255551635955	2.28714913830629	0.0221871195730004	0.0564825120829834	INPP5A
ENSG00000068394	177.910957670423	0.693417588450762	0.681277138962927	1.01782013338407	0.308763442173359	0.458519427415216	GPKOW
ENSG00000068400	829.663127711258	-0.780097916124247	0.845334593382389	-0.922827389569952	0.356097164859067	0.507703617768936	GRIPAP1
ENSG00000068438	103.472812464665	0.260514910023846	0.786102441503887	0.331400713532268	0.740341825997371	0.83321697070859	FTSJ1
ENSG00000068489	96.7671833411367	2.97912526437843	1.03007290519112	2.89214991420988	0.00382615329525749	0.0130326180188815	PRR11
ENSG00000068615	691.206315271109	-2.01391831401082	0.915676614523659	-2.19937724964011	0.0278511089357985	0.0680691504176076	REEP1
ENSG00000068650	1532.53846402042	0.544867994936524	0.56927387978121	0.95712804379139	0.338502630402628	0.489196055440414	ATP11A
ENSG00000068654	810.928623853266	-0.111749729054312	0.400167947055904	-0.279257071628229	0.780047548120156	0.860537115087022	POLR1A
ENSG00000068697	309.189731417614	0.5847580482825	0.876674078933962	0.667018749993803	0.504760156862916	0.647635123395684	LAPTM4A
ENSG00000068724	1278.3230987663	1.28226715443016	0.578658936089261	2.21592906366587	0.0266963607030237	0.0657833702309137	TTC7A
ENSG00000068745	696.196305843293	-0.391536097323834	0.535653074744722	-0.730950900469356	0.464809143884254	0.611592535402296	IP6K2
ENSG00000068781	252.514282606306	4.347722828398	0.917530492392414	4.73850500277276	2.15300714877013e-06	3.256215288742e-05	STON1-GTF2A1L
ENSG00000068784	1180.7333282895	1.16587939404253	0.312474535295567	3.73111809875878	0.000190631826895756	0.00106169554225083	SRBD1
ENSG00000068796	1517.97226056041	-0.942825408722463	0.632847503360244	-1.48981453464906	0.136273008348795	0.244108587980313	KIF2A
ENSG00000068831	107.346376170674	-0.64546647924896	1.05460473025847	-0.612045879114125	0.540507403432815	0.678472295470874	RASGRP2
ENSG00000068878	1674.30685631049	-0.335503454123259	0.692238121950455	-0.484664804616571	0.627914136246053	0.748609767854259	PSME4
ENSG00000068903	531.211360007296	-0.740702428071914	0.797839891938284	-0.928384799451981	0.353208000552371	0.504523605955825	SIRT2
ENSG00000068912	391.904808541196	-1.27880000800064	0.871054392942337	-1.46810580184433	0.142075485865242	0.252230337586481	ERLEC1
ENSG00000068971	191.844650532594	-1.04724739832299	0.714610108706139	-1.46548080633664	0.142789785223087	0.253129015741811	PPP2R5B
ENSG00000068976	110.566112126242	1.45367845777189	1.29895658218655	1.11911243047469	0.263092177454724	0.405975907587958	PYGM
ENSG00000069018	350.837203998497	5.3357663946045	1.71422548519645	3.11263975520293	0.00185422199496899	0.00706561682866131	TRPC7
ENSG00000069020	3228.67600698161	0.275620166227358	0.714956171206627	0.385506381128504	0.699862279678694	0.804421167864219	MAST4
ENSG00000069122	358.360110532476	2.12805046000429	1.03528068155528	2.05552996198805	0.0398278447673802	0.0914603000493788	ADGRF5
ENSG00000069188	1298.76982066059	2.00018745012962	1.00761645557294	1.98506826587334	0.0471368768913984	0.104957841847446	SDK2
ENSG00000069206	97.6816016528902	10.1037461418639	1.86908367566531	5.40572167710331	6.45479627786071e-08	3.27957573046392e-06	ADAM7
ENSG00000069248	656.862065434608	-0.671299233131296	0.582218731436826	-1.15300177903008	0.24890965429593	0.388820270523156	NUP133
ENSG00000069275	3097.39396648655	-0.084520812980535	0.992814600558009	-0.0851325241722174	0.932156033606486	0.958435492191156	NUCKS1
ENSG00000069329	638.245706927776	-0.970554914755232	0.862074405738008	-1.1258365963485	0.260234690633702	0.402437419055813	VPS35
ENSG00000069345	491.643088227412	-0.771962178366791	1.04670520777589	-0.737516325161986	0.460808419196883	0.607786749606012	DNAJA2
ENSG00000069399	107.726923847339	4.83327521602209	1.00102878375954	4.8283079312364	1.37698054679585e-06	2.39886947996558e-05	BCL3
ENSG00000069424	411.79640460575	-0.847253602079933	0.705104055331148	-1.20160080724827	0.229518228579383	0.365909139526101	KCNAB2
ENSG00000069431	573.234167892533	4.05968582591009	1.20248704822587	3.37607447157096	0.000735280140123469	0.00327690905552009	ABCC9
ENSG00000069493	494.953652303395	0.532846405740888	0.708427361138035	0.752153904508869	0.451958510446982	0.599913347296562	CLEC2D
ENSG00000069509	78.2843585906138	-0.0267861978525155	0.569171236312413	-0.0470617560122326	0.962464007826197	0.977557013904704	FUNDC1
ENSG00000069535	1514.47774276977	1.9711295470268	0.969805609366268	2.03249963496794	0.0421031006971528	0.0957810802328297	MAOB
ENSG00000069667	17788.0831705108	0.85334576391002	0.80193331199307	1.06411063257763	0.287278584742938	0.434161649777039	RORA
ENSG00000069696	26.8764892510308	2.69632471095078	1.31163757833092	2.05569339846293	0.0398120786472375	0.0914444045702792	DRD4
ENSG00000069702	1199.08380903006	2.26733155076797	0.777175743039317	2.91739876221698	0.00352964208372255	0.01218725474191	TGFBR3
ENSG00000069712	351.745685703254	-3.91496586176585	0.834386030745193	-4.6920318863313	2.70504953738923e-06	3.83923949098641e-05	NA
ENSG00000069812	18.7463348377408	5.96344868741213	1.78141629797784	3.34758848573548	0.000815179592236746	0.00355559982869936	HES2
ENSG00000069849	798.473919135217	-0.718482620699117	0.78240187023572	-0.918303812953125	0.358459831637686	0.510403557008586	ATP1B3
ENSG00000069869	631.122820735213	2.03099649279444	0.835339028282874	2.43134395021548	0.015042926746061	0.0410331990742376	NEDD4
ENSG00000069943	200.779652197244	-0.273525809330074	0.350876987499361	-0.779549013115519	0.435656377274478	0.585718628545539	PIGB
ENSG00000069956	735.536767775143	-0.433151110463746	0.356071367413604	-1.21647273581705	0.223804890857535	0.358931389641924	MAPK6
ENSG00000069966	556.1758954236	-1.71441976680141	0.40237169858023	-4.26078616575356	2.03709066694387e-05	0.000176921452758221	GNB5
ENSG00000069974	639.971387253194	0.478802782552729	0.636687579053274	0.752021553906685	0.452038097000221	0.599980475472886	RAB27A
ENSG00000069998	169.850328346628	-0.474106985726238	0.429522637715332	-1.10379976303008	0.269680007684491	0.413641364701646	HDHD5
ENSG00000070010	270.501284491034	0.164307057475608	0.383566838952326	0.428366169308055	0.668384551132571	0.77945157032815	UFD1
ENSG00000070018	1911.4320104654	0.0606789949520224	0.530401065289455	0.114402098568388	0.908919050502272	0.943266939944619	LRP6
ENSG00000070019	136.942016755644	7.6569463808037	1.58678175186052	4.82545653920322	1.39682923681218e-06	2.42324092181536e-05	GUCY2C
ENSG00000070047	756.600359570835	0.807954569484959	0.654437754170451	1.23457817697132	0.2169875350186	0.350440818889022	PHRF1
ENSG00000070061	959.721414344299	-0.517708677836328	0.475797300405113	-1.08808662301264	0.276556868568404	0.421608309576666	ELP1
ENSG00000070081	799.461963889875	0.263719375572872	0.61904288147514	0.426011482345852	0.670099479147466	0.780543408398042	NUCB2
ENSG00000070087	275.342792047441	-0.0279410018695064	0.624829787133062	-0.0447177814580664	0.964332260321379	0.9784802164468	PFN2
ENSG00000070159	717.640109245548	2.85700545377686	1.24697686943761	2.2911455086295	0.0219549993259371	0.0560641431292977	PTPN3
ENSG00000070182	522.185618438902	-1.19254843680388	1.19864760652608	-0.994911623992745	0.319779248896101	0.470143760804365	SPTB
ENSG00000070190	120.952368786623	3.8641071205018	1.36837919457304	2.82385696583722	0.00474495550073084	0.0155831513158566	DAPP1
ENSG00000070193	181.170930615463	5.76366286583912	1.40632356692639	4.098390300346	4.16033329914982e-05	0.000309540638585067	FGF10
ENSG00000070214	3250.72103986758	0.570876250464257	0.834549388402102	0.684053284799962	0.493941519144289	0.638428443926792	SLC44A1
ENSG00000070269	861.307575709201	-0.341008724475722	0.352506581169434	-0.967382575793144	0.333352817231329	0.484427470662449	TMEM260
ENSG00000070366	1751.13996392932	0.989529498612682	0.32881732770825	3.00935934705564	0.00261799266498069	0.00949114136029727	SMG6
ENSG00000070367	955.321940699147	-1.09103494817753	0.696446389635936	-1.56657420357633	0.117214251477635	0.216979098228092	EXOC5
ENSG00000070371	377.955245848786	0.731623967212712	0.609961434006845	1.19945938615604	0.230349367891323	0.366866495581075	CLTCL1
ENSG00000070404	99.9989836703685	4.79519800358865	1.40281507022259	3.41826809917845	0.000630209963896641	0.00287748108708735	FSTL3
ENSG00000070413	917.230425535278	-0.716889352765189	0.451312826377203	-1.58845330969171	0.112183870949957	0.209599771175837	DGCR2
ENSG00000070423	115.235350703991	-0.102026675418111	0.556449718121257	-0.183352910596458	0.854521121341424	0.909826087334945	RNF126
ENSG00000070444	338.839327436548	0.630407472341256	0.665162705339879	0.94774927589955	0.343257108856253	0.494235743910211	MNT
ENSG00000070476	1014.80020311452	0.0349258107695721	0.517162546368397	0.0675335269632865	0.946156972282855	0.966946380454598	ZXDC
ENSG00000070495	199.392909785217	-0.46627745290081	0.56741079258248	-0.821763454266745	0.411211537022957	0.562407762069416	JMJD6
ENSG00000070501	237.989606900926	-1.28777835618247	0.478730957097226	-2.68998345958423	0.00714555606274938	0.0219754541673995	POLB
ENSG00000070526	39.556578352583	6.60976228842295	1.92816467178535	3.42800715371616	0.000608029437348392	0.00279267378589287	ST6GALNAC1
ENSG00000070540	225.324069645072	1.91292995625875	0.596067878933722	3.2092485165963	0.0013308240959499	0.00535202479193853	WIPI1
ENSG00000070601	304.729028492867	1.97996439709957	1.20347528941281	1.64520569264503	0.0999273999832197	0.191350931035559	FRMPD1
ENSG00000070610	468.667721483908	-0.240327200542103	0.664442700120477	-0.361697405206689	0.717578166307451	0.817069484118264	GBA2
ENSG00000070614	1050.75806200729	0.0950566287027385	0.683842722620699	0.139003641566078	0.889447271433276	0.931473722575139	NDST1
ENSG00000070669	270.469838682164	-1.72925141871857	0.607337749635179	-2.84726483699937	0.00440966605401698	0.0146415356986219	ASNS
ENSG00000070718	304.812058272519	-1.83282703863652	0.453783109567563	-4.03899351913545	5.36810481862531e-05	0.00038081317167874	AP3M2
ENSG00000070729	159.210974944501	2.54755087969214	1.65946116884904	1.53516751552497	0.124742685457601	0.227815419286207	CNGB1
ENSG00000070731	100.880166587536	5.66060933239301	1.21244701770329	4.66874778834937	3.03041125108416e-06	4.13979981429214e-05	ST6GALNAC2
ENSG00000070748	83.9193431244745	8.41678320467854	1.79181950268112	4.69733876212666	2.63573102201507e-06	3.76727567607748e-05	CHAT
ENSG00000070756	1447.61812887336	0.44468133921819	1.08142580526597	0.41119911976654	0.680926533667394	0.789332808084932	PABPC1
ENSG00000070759	422.410594553527	0.546036023976286	0.921930807780627	0.592274408630258	0.55366684985621	0.689492095764183	TESK2
ENSG00000070761	193.335834866107	0.0476538878060326	0.559102536599924	0.0852328234742605	0.932076296158342	0.958401159975056	CFAP20
ENSG00000070770	532.150177627878	-0.496114759372763	0.563136294410578	-0.880985232699369	0.378325812861068	0.530328056138424	CSNK2A2
ENSG00000070778	607.414749354015	1.02907009203319	0.460247091981745	2.23590786332228	0.0253578071293561	0.063025732407206	PTPN21
ENSG00000070785	644.950918916919	0.37772110533699	0.581068921217031	0.650045272677575	0.515662978395005	0.656759090803583	EIF2B3
ENSG00000070808	984.051085915989	-4.38070451255586	1.52474592133762	-2.87307180248941	0.00406501716050821	0.0136966072624604	CAMK2A
ENSG00000070814	428.975575054688	0.168073845714998	0.495350524637478	0.33930285193097	0.734381594421883	0.829216828166982	TCOF1
ENSG00000070831	561.79849037399	-1.36602132452616	0.479638902662123	-2.84802028556144	0.00439921203569652	0.0146138643672559	CDC42
ENSG00000070882	1563.38840356827	0.406287063032295	0.786294479174203	0.516711071733574	0.605357866049117	0.730349784832537	OSBPL3
ENSG00000070886	270.726530141314	-0.345108400772904	1.65408058599381	-0.208640621076847	0.834728797327073	0.897020048845115	EPHA8
ENSG00000070915	61.5565837016853	6.81856592484645	1.57975236154426	4.31622454938511	1.58720522525891e-05	0.000145100870261401	SLC12A3
ENSG00000070950	808.466147374017	-0.260797530845974	0.665675812646188	-0.391778589354561	0.695221816209324	0.801008019689805	RAD18
ENSG00000070961	3333.78654764356	-2.14410891075337	0.872697986228884	-2.45687390665186	0.0140151869597375	0.0386891004058752	ATP2B1
ENSG00000070985	14.5322624120745	7.38122267499811	2.07168525345156	3.5629073782808	0.000366770113040257	0.00182340596683493	TRPM5
ENSG00000071051	1531.30721277817	-0.866911146712235	0.507820000716593	-1.70712288899398	0.0877992135983415	0.172963698008965	NCK2
ENSG00000071054	5264.41865933396	-0.389820394014376	0.675624574587616	-0.576977819748952	0.563954439070795	0.698019814131091	MAP4K4
ENSG00000071073	1090.66353569319	-1.05863801490615	0.553580321217857	-1.91234762929647	0.055831620487467	0.120553626402875	MGAT4A
ENSG00000071082	603.411707743716	0.475201029437088	0.968640838582521	0.490585375413742	0.623719732134277	0.745500279799128	RPL31
ENSG00000071127	1085.02820229641	0.0809206004173855	0.787496534759955	0.102756770151442	0.918156015996233	0.949232489490356	WDR1
ENSG00000071189	2022.31692755841	-0.65727220402389	0.619083462818113	-1.06168593331817	0.288378287364452	0.43548389945558	SNX13
ENSG00000071205	1929.47365205221	0.649715947076736	0.763128282680259	0.851384966096138	0.394555540258203	0.546264998460054	ARHGAP10
ENSG00000071242	4205.04875290821	0.185135333930501	0.683022501033993	0.271053052645021	0.786350228848081	0.864851419122937	RPS6KA2
ENSG00000071243	253.180855145848	-0.27772066772254	0.556792174734826	-0.498786944796423	0.617929485680617	0.7409378995553	ING3
ENSG00000071246	432.965832983116	-1.01384940186823	0.62797297571182	-1.61447935035582	0.106423492341173	0.201126978442984	VASH1
ENSG00000071282	483.874511106191	4.13746197749756	1.02737488670408	4.02721735857392	5.64408519872655e-05	0.000396301744398163	LMCD1
ENSG00000071462	234.783525612993	0.779382169373069	0.496340035743791	1.57025851885014	0.116354980349098	0.215673181156087	BUD23
ENSG00000071537	1146.05067813074	-0.837634516962118	0.826515623551139	-1.01345273228255	0.31084396268656	0.460718341771457	SEL1L
ENSG00000071539	69.3406892524848	1.76673378182715	1.03295031100821	1.71037634918056	0.0871963016005292	0.172072272998479	TRIP13
ENSG00000071553	346.513489623744	-1.37676320826694	1.0000401441156	-1.37670794154419	0.168602562445687	0.287929010555319	ATP6AP1
ENSG00000071564	339.372268923705	2.24973238630424	0.708365570854216	3.17594823756227	0.00149347597193575	0.00589493980218732	TCF3
ENSG00000071575	871.183658488654	-0.0360778952726115	0.94973502506178	-0.0379873273287617	0.969697786062933	0.981804764884224	TRIB2
ENSG00000071626	661.286100643172	1.03072901495203	0.70614014401898	1.45966636181546	0.144381791075905	0.255272833247148	DAZAP1
ENSG00000071655	68.5587009072359	1.04072750251984	0.913960871093614	1.13870028295034	0.254828184694885	0.395882505544702	MBD3
ENSG00000071794	939.211252196386	-0.940713421492561	0.709838010670305	-1.32525084223686	0.18508796738513	0.31036604586094	HLTF
ENSG00000071859	434.484177882346	0.243406868726426	1.03636729977165	0.234865446623081	0.814313169062569	0.88379773328984	FAM50A
ENSG00000071889	120.969929602467	0.288895240311413	0.674871097890099	0.428074696359953	0.668596738453538	0.77945157032815	FAM3A
ENSG00000071894	474.471540696593	0.78131490082514	0.799702131672357	0.97700740048202	0.328565488622859	0.479087465725879	CPSF1
ENSG00000071909	785.21924464282	6.70237116946348	1.61490227284379	4.15032617277876	3.32001823079809e-05	0.0002615415504559	MYO3B
ENSG00000071967	346.232976350669	2.8431354173007	0.790398758522856	3.59708993295247	0.000321797246637992	0.00163580267040979	CYBRD1
ENSG00000071991	1005.95710599641	1.56463712817666	1.80949097744738	0.864683575479263	0.387212486710599	0.539203165837608	CDH19
ENSG00000071994	158.507196789106	-0.746596662861109	0.799157513787796	-0.934229673099659	0.350185432399182	0.501418401646772	PDCD2
ENSG00000072041	332.734225500751	-3.65328930105465	1.59522310865644	-2.29014316632586	0.0220130187544278	0.0561543897320604	SLC6A15
ENSG00000072042	147.876796269645	-1.12641741904036	0.728086508911867	-1.54709283203695	0.121840862146423	0.223711986312768	RDH11
ENSG00000072062	616.43490264008	-0.447368924852224	0.805683964998585	-0.555266015320299	0.578712720579959	0.710006318742899	PRKACA
ENSG00000072071	1128.37842155555	-2.38504797384228	0.624903704036437	-3.81666480521167	0.000135267735544022	0.000804934793246817	ADGRL1
ENSG00000072110	2154.41761792408	1.64081036497049	0.961320191618521	1.70683023125516	0.0878536116297093	0.173037652981365	ACTN1
ENSG00000072121	875.836975817855	0.222475747041999	0.309136358219812	0.719668654709995	0.471729030022268	0.617804176379596	ZFYVE26
ENSG00000072133	422.526026755637	-0.615024342708449	0.552729494044722	-1.11270404299917	0.265835558577301	0.409292942879906	RPS6KA6
ENSG00000072134	3697.37326185617	-0.697168745387087	0.773899887520946	-0.900851333136055	0.367667369888478	0.519822685083399	EPN2
ENSG00000072135	249.362141257289	-0.797416675334758	0.487243958694854	-1.63658606967799	0.101716988268164	0.194092695953287	PTPN18
ENSG00000072163	163.46352605975	0.773781066304918	1.14331864343206	0.676785138377653	0.49854228881884	0.642447559698684	LIMS2
ENSG00000072182	290.051713047519	-1.90559958123555	1.39294723448195	-1.36803429021793	0.171301342998008	0.291959158646321	ASIC4
ENSG00000072195	588.298132241851	1.2827824604081	0.915930029086619	1.40052451570707	0.161356307315159	0.278149973238594	SPEG
ENSG00000072201	1030.13079614278	-1.52609006529236	1.20825194917644	-1.26305615838863	0.206568998248348	0.337691271429871	LNX1
ENSG00000072210	415.117896853215	0.11165441128773	0.62659221648427	0.178193102867138	0.858571326156031	0.912963256727545	ALDH3A2
ENSG00000072274	624.982847397619	-0.944011023164183	0.659759002378686	-1.43084220110777	0.152475445217821	0.266169148375765	TFRC
ENSG00000072310	599.485333385765	1.43315757309206	0.909070156486117	1.57650931874359	0.114908472878389	0.21362872522271	SREBF1
ENSG00000072315	467.937003191551	-0.0672603141398568	1.55047226046825	-0.0433805336959358	0.965398194952049	0.979225451190141	TRPC5
ENSG00000072364	2230.36483442717	-0.700345441989938	0.647790139894857	-1.08113013591657	0.279639229852496	0.425195561332336	AFF4
ENSG00000072401	248.801291789932	-1.58390867565482	0.492227754185217	-3.21783699148915	0.0012916120007173	0.00522072802244586	UBE2D1
ENSG00000072415	891.81916744055	0.65719430616357	0.698936037168463	0.9402781817146	0.34707488808483	0.498033558441899	PALS1
ENSG00000072422	599.562884197445	1.23323355255915	0.580821104354362	2.123258854256	0.0337321665587276	0.0797835379466919	RHOBTB1
ENSG00000072501	1825.20421586179	0.694764763737059	0.89301288023076	0.778000831922522	0.436568522772928	0.586465256141352	SMC1A
ENSG00000072506	61.4102637276129	1.39259757237055	1.14146568642568	1.22000826562842	0.22246174152484	0.357303794407158	HSD17B10
ENSG00000072518	862.701318760444	-0.266229447310605	0.348437481303701	-0.764066616239132	0.444827545282923	0.593648842136532	MARK2
ENSG00000072571	84.9238062115432	4.59251695500073	1.17718529674645	3.90126938188379	9.56895951880173e-05	0.000609601090231981	HMMR
ENSG00000072609	768.644324216691	-0.00119242778471629	0.466697426881684	-0.00255503398140353	0.997961380051998	0.998645884122384	CHFR
ENSG00000072657	1332.02511798629	-0.744341915391023	1.38412651019812	-0.537770145941701	0.590735745008699	0.719933078208091	TRHDE
ENSG00000072682	478.473154263305	1.38012450157343	0.647273806215279	2.13221126565163	0.0329894827542316	0.0783315551584286	P4HA2
ENSG00000072694	25.7697616972372	7.34155457837567	1.82778300823768	4.01664450609718	5.90326711969197e-05	0.000410331632833984	FCGR2B
ENSG00000072736	872.621230579613	1.18549101562239	0.309361418241448	3.83205838129805	0.000127075572745559	0.000766791878846051	NFATC3
ENSG00000072756	330.247922359873	-0.678638927121809	0.615944211584396	-1.10178635395589	0.270554564306403	0.41478479263238	TRNT1
ENSG00000072778	851.106569696828	1.57772693956233	0.887222357520375	1.77827680534538	0.0753584038753683	0.153470765489499	ACADVL
ENSG00000072786	813.904896017481	1.18016744368446	0.603622358886102	1.95514202930171	0.050566308668046	0.111169540394059	STK10
ENSG00000072803	1513.50383528679	-0.797010932393664	0.392223877398757	-2.03203062924029	0.0421505552690968	0.0958363202209625	FBXW11
ENSG00000072818	33.8947936989792	4.32572327955494	1.30751341179465	3.30835862984961	0.000938445509962342	0.00399878728632006	ACAP1
ENSG00000072832	1512.67616808537	-2.96108670785438	0.814678412272859	-3.63466941463846	0.000278337307924997	0.00145420343369909	CRMP1
ENSG00000072840	514.494547502549	4.87738635664986	0.852562070345133	5.72085778420263	1.05987586499475e-08	1.04297903527724e-06	EVC
ENSG00000072849	153.432344488876	0.246688832626209	0.583651618374928	0.422664522567536	0.672540043487356	0.782670968049032	DERL2
ENSG00000072858	388.359770102289	0.0743872216047114	1.20370352754864	0.0617986239154772	0.950723199351251	0.969950191109759	SIDT1
ENSG00000072864	387.511820718073	2.3551094107532	0.716000095776987	3.28925851357254	0.00100451714678696	0.00423753775569311	NDE1
ENSG00000072952	490.076056568112	0.669714332597921	1.20643004166541	0.555120735947043	0.578812080360095	0.710010092265738	IRAG1
ENSG00000072954	170.877839907878	-1.23542570386177	0.922894149751299	-1.3386429030834	0.180686952133693	0.304170097946324	TMEM38A
ENSG00000072958	533.092815689549	-0.660743580613794	0.476641271252217	-1.38624919927288	0.16567082307944	0.283824731076056	AP1M1
ENSG00000073008	154.925391605201	-0.536608503536569	0.550480837945318	-0.974799605267772	0.329659672963349	0.480343318574485	PVR
ENSG00000073050	159.860854953983	0.604567405686615	0.596321067581392	1.01382868819086	0.310664503685737	0.460559507077292	XRCC1
ENSG00000073060	486.264671219994	-0.0972129955279473	0.67344252994322	-0.144352325856438	0.885222260885343	0.928977981875057	SCARB1
ENSG00000073111	183.970110170116	1.89425614170674	1.03535047344392	1.82957963539228	0.0673128212021029	0.14031873282644	MCM2
ENSG00000073146	117.66126849278	1.580062532	1.354747043523	1.16631554174946	0.243486891748146	0.3820956911444	MOV10L1
ENSG00000073150	41.8422168625614	-1.75820006801571	1.11307552203615	-1.57958739834602	0.114201387018904	0.21263915740716	PANX2
ENSG00000073169	280.135806898449	-0.366502132880525	0.619903799352986	-0.591224208115928	0.554370204605425	0.689926664722893	SELENOO
ENSG00000073282	412.507127567578	7.05995096443548	1.50319485976124	4.69663059222865	2.64488158926104e-06	3.76936639450924e-05	TP63
ENSG00000073331	835.575793386175	2.65590074431193	0.927370853744905	2.86390361912593	0.00418455315417336	0.0140264520649174	ALPK1
ENSG00000073350	122.109860845081	4.91648404176698	1.01133055732201	4.86140165168722	1.16557485283755e-06	2.13867989191018e-05	LLGL2
ENSG00000073417	2134.32366686989	0.425911779937807	0.635216124752861	0.670499005521173	0.502539740190396	0.645694068711835	PDE8A
ENSG00000073464	612.934328793674	-3.0824369308752	0.571484601002854	-5.39373576377398	6.90076770009627e-08	3.36558903939365e-06	CLCN4
ENSG00000073536	89.8615291203234	-0.391967901159917	0.58363652638172	-0.671595905057449	0.501840985908888	0.645170640199559	NLE1
ENSG00000073578	594.612468443921	-0.410200502861818	0.60883557301443	-0.673745952180253	0.500472841723564	0.644132563266421	SDHA
ENSG00000073584	81.3294114720852	0.0423983724021634	1.05078600125081	0.0403491979829331	0.967814731371663	0.980618395317488	SMARCE1
ENSG00000073605	145.883984053646	-0.520468337980561	0.685400104596605	-0.759364252339712	0.447634691535325	0.596317579479417	GSDMB
ENSG00000073614	1750.87141704037	-0.488934857055599	0.523411263738589	-0.934131324502392	0.350236155443339	0.501456308136315	KDM5A
ENSG00000073670	129.784155479627	-1.89944809721587	1.4294845695983	-1.32876432359787	0.183925735886519	0.308867978918087	ADAM11
ENSG00000073711	977.409620856934	0.164695006453276	0.471639967733192	0.349196458571646	0.72694182472014	0.823875369581704	PPP2R3A
ENSG00000073712	1036.40957877067	-0.0531118150029408	0.5612604139629	-0.094629540373128	0.924609085291645	0.953330239067906	FERMT2
ENSG00000073734	298.327684950747	9.12742611389331	1.65330463641978	5.52071645650175	3.3762020606455e-08	2.2305585435172e-06	ABCB11
ENSG00000073737	58.692880417281	0.877686355987008	1.58843127103227	0.552549154623874	0.580572166750939	0.711530364264959	DHRS9
ENSG00000073754	94.0914573618084	8.63631116692883	1.85431616933273	4.65741026787065	3.20211917474791e-06	4.31097802178464e-05	CD5L
ENSG00000073756	52.0050868948525	-1.76357109862123	1.295835781462	-1.36095261749256	0.173528663726041	0.294860802848307	PTGS2
ENSG00000073792	1270.49661009336	4.72146986987395	1.03928042279989	4.54301819440993	5.54544631162031e-06	6.47146073803591e-05	IGF2BP2
ENSG00000073803	1252.31703681696	-1.05667945043003	0.610532732617673	-1.73074987462096	0.0834963855705592	0.166438040933828	MAP3K13
ENSG00000073849	2897.5373440809	-0.343581334947946	0.531228257230295	-0.646767807005038	0.517782230679393	0.659027435724698	ST6GAL1
ENSG00000073861	18.855356796743	6.05515013532165	1.81573905772563	3.33481295649731	0.00085356792107515	0.00368957588626945	TBX21
ENSG00000073910	2475.18246811379	-2.33064391263288	0.707634574894375	-3.29356986687764	0.000989237530013964	0.00418161138249361	FRY
ENSG00000073921	3408.13172371026	-0.492277587761401	0.747733686668101	-0.658359515611753	0.510307143110919	0.652575585611445	PICALM
ENSG00000073969	618.913952439773	-2.82696454484037	0.515003501589142	-5.48921422110185	4.03725742192655e-08	2.46272702737519e-06	NSF
ENSG00000074047	1176.19505288572	6.4136700265828	1.30723124670753	4.90630104102596	9.28100410939085e-07	1.84448920035808e-05	GLI2
ENSG00000074054	4593.15186273332	-0.898816426021976	0.475107440188857	-1.89181719752629	0.05851534112977	0.125358665780322	CLASP1
ENSG00000074071	94.1412905620469	0.319213302081297	1.23828462594949	0.257786695717499	0.796571532833499	0.871873324906787	MRPS34
ENSG00000074181	255.713524831339	3.031094657437	0.913398199232755	3.31848109617808	0.000905084485820948	0.00387339447067288	NOTCH3
ENSG00000074201	952.621495020876	0.487436189719036	0.349780025166465	1.3935506737043	0.163453332681296	0.280968534207524	CLNS1A
ENSG00000074211	1340.14167010057	-1.47041464791625	1.61934515665352	-0.908030410857536	0.363862154734291	0.516058325116832	PPP2R2C
ENSG00000074219	106.080279692459	5.03680518134165	1.25203177427321	4.02290523678239	5.74846297090006e-05	0.000401596168159602	TEAD2
ENSG00000074266	333.202488148043	-0.252220049770615	0.463470414885771	-0.544198813278681	0.58630466838181	0.71618247013434	EED
ENSG00000074276	90.0900012310385	2.72669091952624	1.23849772465394	2.20161156960393	0.0276927579786992	0.067754205187118	CDHR2
ENSG00000074317	136.063230160999	-4.5197935822316	1.92035212181517	-2.35362750970866	0.0185912304111448	0.0488250004663531	SNCB
ENSG00000074319	500.076035375847	-0.22143631138417	0.328694224676201	-0.673684825470567	0.500511711280743	0.644142499226692	TSG101
ENSG00000074356	669.662006831339	0.333379565021646	0.487295691281202	0.684142238453046	0.493885352152161	0.638404545530667	NCBP3
ENSG00000074370	87.0328746967043	3.13332251668492	1.287150357952	2.43430963393459	0.0149202257792343	0.0407468765040657	ATP2A3
ENSG00000074410	302.629248969629	4.8449269303236	1.21749698322816	3.9794159632966	6.90847745407007e-05	0.000469009866292564	CA12
ENSG00000074416	1769.46746160232	-0.283831842578487	0.899076788364908	-0.315692548458151	0.752235883155542	0.841492396675755	MGLL
ENSG00000074527	392.787559378935	-0.0218111754661694	0.841893499127895	-0.0259072857656738	0.979331288797735	0.987674213465625	NTN4
ENSG00000074582	81.6338056118248	0.588842451677899	0.622089968549866	0.946555131005457	0.343865516808719	0.494801685483788	BCS1L
ENSG00000074590	956.25849979773	-0.876420963309298	0.666908464694788	-1.31415480490324	0.188794114146898	0.315149619506272	NUAK1
ENSG00000074603	781.114092142187	-0.571544526245205	0.439096644794097	-1.30163719769077	0.193040437612652	0.320478741922931	DPP8
ENSG00000074621	194.045749368469	2.72745218645826	0.738889434194329	3.69128594920595	0.000223123123279544	0.00121292404476806	SLC24A1
ENSG00000074657	2345.22456510836	-0.539706552664949	0.498973114090361	-1.0816345358584	0.279414952322144	0.424948282640996	ZNF532
ENSG00000074660	69.7079539493298	2.06439887365719	0.802633104800007	2.57203305135486	0.0101103239200505	0.0294093948998066	SCARF1
ENSG00000074695	792.660426949764	0.481221897531472	0.988226381576977	0.486955121319019	0.626290135134275	0.747406146378213	LMAN1
ENSG00000074696	1037.39078536621	-1.13815871364689	0.666257386091146	-1.70828682339169	0.0875831350297689	0.17266962048628	HACD3
ENSG00000074706	69.5151107962085	-6.25295483904658	1.14104528542435	-5.4800233776183	4.25269641434536e-08	2.56389239510926e-06	IPCEF1
ENSG00000074755	1507.99757138825	-0.120409839019546	0.353806481238301	-0.340326832335347	0.733610412567223	0.828843890153396	ZZEF1
ENSG00000074771	105.708810278149	9.67298040883606	1.98614213414993	4.87023574119789	1.1146518271293e-06	2.07202805625479e-05	NOX3
ENSG00000074800	1609.61913615065	1.10024303960925	1.2669969111524	0.868386520854673	0.385182771362607	0.537100103102316	ENO1
ENSG00000074803	183.519408004255	6.29580925545891	1.5274440360299	4.12179373315886	3.75933736113723e-05	0.000286755209483426	SLC12A1
ENSG00000074842	141.027600616145	0.703869159308343	0.614535936253187	1.14536696356574	0.252057177424462	0.392817120503464	MYDGF
ENSG00000074855	412.757362765017	-0.3985051044045	0.916115202950426	-0.434994532479191	0.663566396074662	0.776476318720458	ANO8
ENSG00000074935	263.377118820895	-1.50986328857215	0.770597205359846	-1.95934176515355	0.0500727756732129	0.110307332283623	TUBE1
ENSG00000074964	1185.41758346574	1.45776834436298	0.658091478066367	2.21514545158108	0.0267500825732554	0.065871564177319	ARHGEF10L
ENSG00000074966	163.242019973117	3.44275579769663	1.17686931714345	2.92535096934384	0.00344067933382773	0.0119338825803797	TXK
ENSG00000075035	469.855891512432	-0.730927559533329	1.3193417895503	-0.554009253191673	0.579572513098333	0.710642158218822	WSCD2
ENSG00000075043	1055.28772216643	-2.12065738318559	1.43821682212508	-1.47450464391881	0.140345768273968	0.249867425065638	KCNQ2
ENSG00000075089	176.569300541043	-0.976555924316892	0.324154659523689	-3.01262343645418	0.00259000080501316	0.00940449985019615	ACTR6
ENSG00000075131	209.39526789012	1.65311599901646	0.599150189760795	2.75910118575853	0.00579605853008206	0.0184480059017342	TIPIN
ENSG00000075142	385.660443263854	0.529721808196539	0.889884308305766	0.595270422517132	0.551662723435847	0.687832233977644	SRI
ENSG00000075151	5038.54635782005	-0.880047080567929	0.433999665327877	-2.0277598138309	0.0425847676468488	0.0966641504027647	EIF4G3
ENSG00000075188	157.03759004062	0.698978671761468	0.408240736310534	1.71217276864252	0.0868648342304333	0.171482377761444	NUP37
ENSG00000075213	2267.9989985799	0.950073188551401	1.12267779340824	0.846256329402538	0.397409764157816	0.548710456901882	SEMA3A
ENSG00000075218	78.1126601197563	3.94117477898783	1.18272247434644	3.33229042693695	0.000861343169106312	0.00371386893118212	GTSE1
ENSG00000075223	825.50764719613	1.78495563144172	0.957860713709432	1.86348140799017	0.0623945659143602	0.132036147006043	SEMA3C
ENSG00000075234	165.283514734983	1.79834278715095	0.46193962519265	3.89302560134554	9.90016999167517e-05	0.000626072217913917	TTC38
ENSG00000075239	347.374229458918	0.168185358077828	0.545096027956655	0.308542622679323	0.757669472883683	0.844822000887965	ACAT1
ENSG00000075240	760.124368738436	-0.194608352413325	0.696113617124856	-0.279564064867905	0.779811980210017	0.860406143355189	GRAMD4
ENSG00000075275	847.974034109537	5.59659905533497	1.24109454464141	4.50940589457832	6.50094236685204e-06	7.28559788513929e-05	CELSR1
ENSG00000075292	4810.25831264223	-0.680341755108641	0.630276999846543	-1.07943294023784	0.280394773183277	0.425905943488834	ZNF638
ENSG00000075303	332.285843136042	-0.849179572456375	0.48714212215625	-1.74318650314539	0.0813010422747044	0.162972494493855	SLC25A40
ENSG00000075336	192.106455276863	-0.765002161577168	0.795740542033414	-0.961371353057243	0.33636548279236	0.487264575738229	TIMM21
ENSG00000075340	1771.95486086388	-2.23125299739751	0.869652620891859	-2.56568305987427	0.0102972869599168	0.0298734002587148	ADD2
ENSG00000075391	3736.30551757708	-1.10942451248052	0.464653895494867	-2.38763631003018	0.0169571131429505	0.0451992965562095	RASAL2
ENSG00000075399	230.076901003172	-0.208723560301672	0.910346785058796	-0.229279175504741	0.818651937944048	0.886562106559046	VPS9D1
ENSG00000075407	806.772188591895	-0.879218544423847	0.69325026678912	-1.26825561639675	0.204706681449055	0.335487234422622	ZNF37A
ENSG00000075413	1981.03340724825	-0.235202857575145	0.40814857255939	-0.576267745101377	0.564434221063404	0.698333951769961	MARK3
ENSG00000075415	496.987784620102	-0.7688490907487	1.06434118374372	-0.722370892427881	0.47006647771097	0.616274944055357	SLC25A3
ENSG00000075420	3520.46262455701	1.4214038220009	0.598119411204615	2.3764549275172	0.0174798968046229	0.0463122083309157	FNDC3B
ENSG00000075426	542.545661118828	0.712724976880458	1.05187187417525	0.677577749133455	0.49803945812019	0.642079672971784	FOSL2
ENSG00000075429	274.084407468889	-0.199381532759911	1.42534225722716	-0.139883267860019	0.888752221611842	0.931170248300718	CACNG5
ENSG00000075461	1083.28219307506	-0.68666071096906	1.16047771026417	-0.591705213202886	0.554048005003596	0.689733230718762	CACNG4
ENSG00000075539	3185.7589919083	-0.306244851415101	0.541611886693535	-0.565432293749466	0.571779764308978	0.704651676209086	FRYL
ENSG00000075568	2491.95920417501	-0.677716846631518	0.333484361746504	-2.03222976658402	0.0421304007842227	0.0958070289669817	TMEM131
ENSG00000075618	371.050428708128	-3.35829236369806	1.04028316065469	-3.22824831806808	0.00124550804945869	0.00506407018379006	FSCN1
ENSG00000075624	8502.3842788083	0.0489325056657344	1.34048928686378	0.0365034664172642	0.970880914751816	0.982089049364223	ACTB
ENSG00000075643	167.714761120654	3.54084299564035	1.16293261281225	3.04475337317932	0.00232871184803952	0.00857163266386778	MOCOS
ENSG00000075651	769.068573929747	1.10622819367629	1.14562361768721	0.965612245241193	0.334238245614903	0.485202715413869	PLD1
ENSG00000075673	60.3762855067968	5.0752945527386	1.78066661081799	2.85022166524881	0.00436887696500741	0.0145281111134033	ATP12A
ENSG00000075702	132.852930797415	1.52501864395923	0.945003404018301	1.61377052979345	0.10657720906131	0.201343879607055	WDR62
ENSG00000075711	2904.52044605436	-0.76959228309163	0.525138166636608	-1.46550437958204	0.14278335835863	0.253129015741811	DLG1
ENSG00000075785	1778.78442552729	-0.0729616383641103	0.497029605941551	-0.14679535683975	0.883293549686995	0.928264741275	RAB7A
ENSG00000075790	587.077248946312	-1.17522183537386	0.647564299200452	-1.81483419766177	0.0695493932863654	0.143965155532407	BCAP29
ENSG00000075826	302.708032271448	0.348861078538854	0.733920409647348	0.475339115731205	0.634545283012999	0.753777683101207	SEC31B
ENSG00000075856	793.384383744707	-0.677111719517491	0.640811346399875	-1.05664751930745	0.290672484731726	0.437755175279831	SART3
ENSG00000075884	1986.67903562786	2.20636226239732	1.00093519004932	2.20430082220268	0.0275031951731077	0.0673621429568511	ARHGAP15
ENSG00000075891	148.713344575846	8.78567451707619	1.707225214712	5.14617195280721	2.65855745225332e-07	8.25467930318815e-06	PAX2
ENSG00000075914	225.59071482601	-0.535039100871095	0.43568703509847	-1.22803539644041	0.219433680711392	0.353731609247807	EXOSC7
ENSG00000075945	1475.15171564603	-1.98002329213951	0.480105714345794	-4.12414023198524	3.72122137532842e-05	0.000284523727197721	KIFAP3
ENSG00000075975	256.160955803703	-0.687701887290991	0.363356715865926	-1.89263568626249	0.0584063345875409	0.125210926076691	MKRN2
ENSG00000076003	257.555886508504	-0.45056798601613	0.823250639866162	-0.547303535760846	0.584170215127811	0.714641060747972	MCM6
ENSG00000076043	124.316345380382	0.518495146428705	0.676902466250943	0.765982061345434	0.443686976019563	0.592815337410903	REXO2
ENSG00000076067	439.42217874068	2.08153548489166	0.517675568050152	4.02092664471661	5.79696560871615e-05	0.000404050365430358	RBMS2
ENSG00000076108	1260.74366618516	0.320436629196106	0.688281282371773	0.465560574438261	0.641530068889548	0.759346161957023	BAZ2A
ENSG00000076201	593.743833622645	-0.197688255396152	0.614305465702425	-0.321807742944475	0.74759834807124	0.838115074406625	PTPN23
ENSG00000076242	609.899679341864	-0.205452722856605	0.229901504601621	-0.893655407834839	0.371506290962372	0.523493037272533	MLH1
ENSG00000076248	134.637252176958	0.0312843105174046	0.821096770813596	0.0381006376220505	0.96960744293187	0.981804764884224	UNG
ENSG00000076258	152.381905536817	3.19473051992545	0.564993054148008	5.65445981409984	1.56337168919905e-08	1.35757520060499e-06	FMO4
ENSG00000076321	528.321142755601	0.64177074432069	0.29646892592012	2.16471504502164	0.0304095141945386	0.0732058607716954	KLHL20
ENSG00000076344	157.899786029611	0.511199742996272	1.36700028005823	0.373957306705522	0.708436079766168	0.810363408202489	RGS11
ENSG00000076351	186.028844877528	0.03422222660175	0.577811318333304	0.0592273386067686	0.952771034799558	0.97118116175975	SLC46A1
ENSG00000076356	2562.86566616327	-1.68086768720224	0.74874096040486	-2.24492551642073	0.0247729145620949	0.0617724707861523	PLXNA2
ENSG00000076513	352.419574675852	-0.792007319451995	0.453478451271485	-1.74651588676667	0.0807213489504002	0.162077558495517	ANKRD13A
ENSG00000076554	599.065694121793	-0.435728686799704	0.777539931553029	-0.560393967071756	0.575210745724353	0.707307070870779	TPD52
ENSG00000076555	895.540566478935	1.95134832640631	0.856036934691302	2.2795141743621	0.0226365183553993	0.0574074764620188	ACACB
ENSG00000076604	290.333530863398	0.724379553242703	0.880280602812508	0.82289618892919	0.410567030137552	0.561850017617261	TRAF4
ENSG00000076641	1691.49340026047	-0.885488285979311	0.435887789642355	-2.03145925859922	0.0422084283897355	0.095946805614086	PAG1
ENSG00000076650	248.465004565316	0.0523517891278884	0.508283291152282	0.102997265578427	0.917965141165009	0.949082603577382	GPATCH1
ENSG00000076685	1326.14909573979	-0.446797700822355	0.487150933854533	-0.917164824640925	0.359056276141477	0.511076867726431	NT5C2
ENSG00000076706	271.505629821722	1.25044895705103	0.928002291398954	1.34746322141726	0.177831090914644	0.300414110695526	MCAM
ENSG00000076716	572.31735644952	3.16755008943055	0.841116710206506	3.76588653036375	0.000165959155555227	0.000947506730460115	GPC4
ENSG00000076770	315.903320448516	4.01795137419886	0.657938914871358	6.10687600836691	1.01600105600054e-09	2.46907445167288e-07	MBNL3
ENSG00000076826	123.896995087432	-2.40058771009639	1.0060514174408	-2.38614813167603	0.0170258915547489	0.0453533957826423	CAMSAP3
ENSG00000076864	807.984110573944	-1.63077373847573	1.21907392846543	-1.33771521184818	0.180989290266937	0.304604666186213	RAP1GAP
ENSG00000076924	226.623037326298	-0.0920680857085313	0.773311204057842	-0.119056965973617	0.905230224352212	0.941186374849383	XAB2
ENSG00000076928	709.052978875994	1.96727595017442	0.703686905360548	2.7956694023835	0.00517923505279045	0.0167450596711466	ARHGEF1
ENSG00000076944	21.0026552914068	2.89368179000149	1.13667043296213	2.54575267033262	0.0109042417172681	0.031374539372671	STXBP2
ENSG00000076984	175.96210164871	0.370452389477232	0.658986343464491	0.56215488097925	0.57401049915611	0.706545423336261	MAP2K7
ENSG00000077044	965.783645977961	0.470950659850233	0.413425616539342	1.13914242613318	0.254643754416604	0.395721252316266	DGKD
ENSG00000077063	3259.50547769041	-1.4248330669813	1.09592213387059	-1.30012253876929	0.193558973923615	0.321184883788031	CTTNBP2
ENSG00000077080	94.3505920315583	-4.56047008860328	1.49817886125209	-3.04400910101743	0.00233448078055102	0.00858675347936935	ACTL6B
ENSG00000077092	1217.19466896471	1.4764015370987	0.892941635377082	1.65341325637171	0.0982467867624629	0.18869186435042	RARB
ENSG00000077097	2470.56621701624	-1.29865248066326	0.831805213195584	-1.56124590235996	0.118465742298097	0.218787058402969	TOP2B
ENSG00000077147	1686.43006310651	-0.73373556553233	0.771204101153193	-0.951415538941201	0.341393475282032	0.492578118804533	TM9SF3
ENSG00000077150	100.12225496377	5.17866898088091	1.1122907424387	4.65585910526114	3.22632522705831e-06	4.33001233128209e-05	NFKB2
ENSG00000077152	46.4662670644971	0.986909877155752	1.07437462611343	0.91859008316858	0.358310020948836	0.510260513959161	UBE2T
ENSG00000077157	3660.10554474986	0.657773348549482	0.680091032657328	0.967184269404871	0.333451924549767	0.484537442749254	PPP1R12B
ENSG00000077232	1172.00926349786	-0.372499319231646	0.654692246875373	-0.56896858181758	0.569377461612332	0.702641077083095	DNAJC10
ENSG00000077235	1634.79230539946	-0.737712691825487	0.543954605243062	-1.35620267705215	0.175034690503419	0.296899693325941	GTF3C1
ENSG00000077238	348.893933576314	4.23137483269763	1.04188433501896	4.06127118958999	4.88062376690588e-05	0.000353136525107931	IL4R
ENSG00000077254	1303.37913792867	-1.42841616136409	0.558672135831937	-2.55680580746521	0.010563817212145	0.0305309819888114	USP33
ENSG00000077264	2270.11005625877	-3.03118044428565	0.772303046170953	-3.92485884823855	8.67806074890467e-05	0.000562198052088345	PAK3
ENSG00000077274	29.6114155594653	9.06326325730228	2.28479190217812	3.96677843993676	7.28506563990158e-05	0.00048911646872573	CAPN6
ENSG00000077279	792.148189366186	-4.4097305389019	1.0525788947361	-4.18945369411714	2.79626833922876e-05	0.000227028005445275	DCX
ENSG00000077312	151.771978691265	1.24497229146126	0.681731603890494	1.82619125232932	0.0678214585501769	0.141140049813547	SNRPA
ENSG00000077327	827.190922378865	3.81041135629825	1.1796533549415	3.23011106638799	0.00123742137534696	0.00503607089301619	SPAG6
ENSG00000077348	46.86488016152	-0.581831828471216	0.596161284809553	-0.975963792511426	0.329082407409305	0.479704998083817	EXOSC5
ENSG00000077380	949.534804337018	-1.7353648015742	0.803545636943133	-2.15963440256601	0.0308009829997433	0.0739760194485123	DYNC1I2
ENSG00000077420	960.221331971593	0.487173749441498	0.86043667363301	0.566193613510813	0.571262170937399	0.704294427521283	APBB1IP
ENSG00000077454	253.387581092049	1.3555934988792	0.684384401326951	1.98074867903308	0.0476194647331027	0.105838661996542	LRCH4
ENSG00000077458	248.432575877392	-0.623001015237748	0.55523523775946	-1.12204876936799	0.261841704517267	0.404438647125229	FAM76B
ENSG00000077463	51.0663050453208	0.554906747473741	0.739165605283	0.750720465762591	0.452820903584505	0.600633961848876	SIRT6
ENSG00000077498	181.18529517048	10.9171031132644	1.95924361692495	5.57210089595644	2.51685579833487e-08	1.87891917161613e-06	TYR
ENSG00000077514	638.102002361288	1.52444405624862	0.530534616295069	2.87341110160617	0.0040606534072332	0.0136870826093195	POLD3
ENSG00000077522	549.940964983922	-1.03199554213421	1.0224044026868	-1.00938096454026	0.312791964005838	0.462837538939702	ACTN2
ENSG00000077549	1645.38882562399	-0.328040640361676	0.350750537504945	-0.935253421691622	0.349657713358889	0.500801485977868	CAPZB
ENSG00000077585	631.483155472038	-0.786229142147513	0.477398738274039	-1.64690243001061	0.0995781023572266	0.190841110161732	GPR137B
ENSG00000077616	391.19972315838	-1.25424639923798	0.89868008325415	-1.3956539402724	0.162818730733817	0.280063927203844	NAALAD2
ENSG00000077684	946.434167610597	-0.356255607318023	0.605460008740903	-0.588404852797598	0.556260581245157	0.691571728465617	JADE1
ENSG00000077713	283.67827558658	1.85347100944665	0.640363602528395	2.89440405752053	0.00379878980581797	0.012960761325608	SLC25A43
ENSG00000077721	198.790300439555	0.0300490925128014	0.942303758102194	0.0318889660095599	0.974560598014795	0.984284521936068	UBE2A
ENSG00000077782	1710.57132592527	1.65551805940357	0.753410966256416	2.19736390038173	0.0279944673108186	0.0683710392725189	FGFR1
ENSG00000077800	43.457834456514	10.0591215355876	2.20219111462044	4.56777864046617	4.92920182024259e-06	5.91398082451998e-05	FKBP6
ENSG00000077935	90.0219135137909	5.58049624807435	1.42148827657647	3.92581236161476	8.64375190958792e-05	0.000560326475668867	SMC1B
ENSG00000077942	631.119211851676	3.47732982424416	1.26253493783835	2.75424443318605	0.00588278142700904	0.0186837716370941	FBLN1
ENSG00000077943	503.493810344028	2.38724236672199	1.49562074007273	1.5961548959303	0.110454214894622	0.207004052003433	ITGA8
ENSG00000077984	12.6383567415692	5.73023239543243	1.88117542309444	3.04609146232969	0.00231837300179143	0.00854383242963233	CST7
ENSG00000078018	7484.6297341934	-3.37491444722212	0.864933411945189	-3.90193557170154	9.54265599817246e-05	0.000608300195395217	MAP2
ENSG00000078043	1387.16652197232	-1.10548899066697	0.484533339161259	-2.281554025943	0.0225156836169116	0.0571781679373837	PIAS2
ENSG00000078053	1354.8540542103	-2.7196815443008	0.834136495462037	-3.26047542470173	0.00111225605374415	0.00461703521713167	AMPH
ENSG00000078061	213.157368589167	1.90306640975831	0.799825942925673	2.37935069072292	0.0173431674616597	0.046058446054607	ARAF
ENSG00000078070	817.123237593261	-0.56919935866415	0.368765104038419	-1.54352825804485	0.122702656669787	0.225043746099736	MCCC1
ENSG00000078081	82.2331875191423	7.96973256063248	1.49752403012164	5.32193968198635	1.02666616803819e-07	4.37740818327047e-06	LAMP3
ENSG00000078098	217.889713184355	4.63802575444284	1.19002427669741	3.89742112431052	9.72224723345598e-05	0.000616450385124742	FAP
ENSG00000078114	4607.85152186619	0.233831537626604	0.94474103866138	0.24750860612335	0.804514631938093	0.877316778666235	NEBL
ENSG00000078124	1210.56975312329	-0.823234872865981	0.511736381845284	-1.60870890183234	0.107680008403064	0.202926719563196	ACER3
ENSG00000078140	1392.21745832546	-1.13744266525017	0.517890182133642	-2.19630088480158	0.0280704144515749	0.0685403353930944	UBE2K
ENSG00000078142	1608.69650534611	-0.756302322854765	0.568674862426676	-1.32993802403615	0.183538691947442	0.308368265419333	PIK3C3
ENSG00000078177	837.352499524122	-0.730730546364015	0.484114553262258	-1.50941660695781	0.131192351767993	0.236957519627071	N4BP2
ENSG00000078237	563.001406099968	-1.37171785108071	0.777341454517954	-1.76462717009135	0.0776264460298864	0.157022134153577	TIGAR
ENSG00000078246	417.758634869368	1.20234859842595	0.700309515374001	1.71688171020186	0.0860007873286678	0.170117685208487	TULP3
ENSG00000078269	768.566298004846	-0.522326242233922	0.967509084172755	-0.539867016008975	0.589288746272151	0.718720258576338	SYNJ2
ENSG00000078295	4111.6289928244	0.168271721546097	0.977007770963372	0.17223171252791	0.863255367397345	0.915471252733119	ADCY2
ENSG00000078304	1683.65523531706	-0.484006941493446	0.314074571139995	-1.5410573983645	0.123302816997209	0.225904044713855	PPP2R5C
ENSG00000078328	13774.4067959589	-3.2710314073141	1.4614912834476	-2.23814636759097	0.0252115117812778	0.0627073432914415	RBFOX1
ENSG00000078369	2587.91753867618	-0.919117076134457	0.61066349780191	-1.5051121926279	0.132295234842927	0.238553641551874	GNB1
ENSG00000078401	39.3207473408744	1.84540157134189	1.24413995806696	1.48327489956124	0.138001388380826	0.246755789911553	EDN1
ENSG00000078403	2512.71964445002	-0.475957116361963	0.54386864685372	-0.875132477511572	0.381501827544492	0.533514322837125	MLLT10
ENSG00000078487	200.906505079781	2.2511007140444	0.700800145493648	3.21218642507374	0.00131728865012372	0.00530998284520632	ZCWPW1
ENSG00000078549	1473.96342546918	0.240159484661873	0.926207641309591	0.259293352754361	0.795408907808922	0.870969595159158	ADCYAP1R1
ENSG00000078579	19.2228590952885	1.3161119002482	1.25330000193806	1.05011720913828	0.29366422749257	0.441104275464433	FGF20
ENSG00000078589	33.565035852617	8.59192142567361	1.96880769445138	4.3640226772213	1.27692331640737e-05	0.000122554365502892	P2RY10
ENSG00000078596	76.6668057959095	2.17774667089424	1.51460202179605	1.43783425583429	0.150481087226531	0.263470307356152	ITM2A
ENSG00000078618	1512.91651207229	-0.855846698068534	0.555532923815043	-1.54058681561325	0.12341737876111	0.226033830077141	NRDC
ENSG00000078668	278.226593739805	-1.41666704626343	0.783123544079316	-1.80899560098011	0.0704516867741766	0.145497895815759	VDAC3
ENSG00000078674	4393.68757139239	-0.791694590825154	0.69196799914539	-1.14412023648916	0.252573776334239	0.393503587795956	PCM1
ENSG00000078687	2010.9893530458	-1.27832860786846	0.504944942364303	-2.53161978785835	0.0113537029155487	0.0324229710088391	TNRC6C
ENSG00000078699	1778.03304140087	-1.04146925036814	0.643212771308724	-1.61916755516078	0.105411216782219	0.199615251999956	CBFA2T2
ENSG00000078725	2175.49161746093	-3.69653283376041	1.06302607294502	-3.47736798545259	0.000506362337045661	0.00239886982079432	BRINP1
ENSG00000078747	1630.56815524711	-0.0949807013553663	0.411896459656958	-0.230593633736181	0.817630513881326	0.885780668302176	ITCH
ENSG00000078795	56.03744261214	4.97869090719461	1.5497780186289	3.21251872677823	0.00131576570284145	0.00530487794288524	PKD2L2
ENSG00000078804	255.101145261284	-0.580241723041938	0.922178504285909	-0.629207599553895	0.529213154238429	0.668556345317153	TP53INP2
ENSG00000078808	613.454192013439	0.529792606654627	1.01701955783409	0.520926665149792	0.602417859040044	0.728238842094784	SDF4
ENSG00000078814	79.3313098329919	2.28423443895901	1.10145227696543	2.07383877334406	0.038094286861358	0.0881844574058011	MYH7B
ENSG00000078900	309.289000819489	9.37038847811474	1.77365812100211	5.28308605089042	1.27025688210685e-07	5.04745732901678e-06	TP73
ENSG00000078902	401.35005086764	-0.981831981321578	0.60968500386188	-1.61039221089979	0.107312259948697	0.202362777993718	TOLLIP
ENSG00000078967	259.227365078202	0.306878656087422	0.355799399044197	0.862504706055734	0.3884098445231	0.540252046471593	UBE2D4
ENSG00000079101	127.680837977022	2.50239427647542	1.22977519064126	2.03483880266811	0.0418670953226948	0.0953805953704975	CLUL1
ENSG00000079102	2848.59575069756	-3.01071054941521	0.936263531490395	-3.21566572674533	0.00130142326299967	0.00525532247456496	RUNX1T1
ENSG00000079112	135.715053132076	8.97088565962144	1.82100462341944	4.92633876062112	8.37846891879095e-07	1.73460457080484e-05	CDH17
ENSG00000079134	876.253845090342	-0.436706283654536	0.455356908480724	-0.959041744006004	0.337537716154897	0.488244434273022	THOC1
ENSG00000079150	59.2964713702489	1.19297043189036	0.839124384551467	1.42168485847069	0.155117757674281	0.269642318968806	FKBP7
ENSG00000079156	1641.73586609968	-1.13006065368884	0.662210988969766	-1.70649637730556	0.0879157002335982	0.173110718447017	OSBPL6
ENSG00000079215	8189.12775973024	0.47260800760418	1.05380102315887	0.448479359212892	0.653807279395359	0.76878951324841	SLC1A3
ENSG00000079246	2592.60906862866	-0.663758935046754	0.659314107262731	-1.00674159362747	0.314058968538757	0.46408642349671	XRCC5
ENSG00000079257	45.6512797847158	3.27445899743597	1.07796609109574	3.03762708723752	0.00238448834423548	0.0087477255396037	LXN
ENSG00000079263	435.920504052566	2.14106557773749	1.07528810105121	1.99115527796165	0.0464638188214021	0.103829026758926	SP140
ENSG00000079277	639.207464450224	-1.44640662657025	0.536793113920191	-2.69453275211964	0.00704873987643379	0.0217294114348203	MKNK1
ENSG00000079308	1691.11279553129	3.71327228420502	0.889555597547795	4.17430039723347	2.98903147681067e-05	0.000239667242764512	TNS1
ENSG00000079313	346.5014278655	0.625845457360908	0.731513687910553	0.855548525890926	0.392247552288547	0.544425914392682	REXO1
ENSG00000079332	459.205046775648	-1.23091385049912	0.743446088987405	-1.65568676563443	0.0977852687887028	0.188030255982065	SAR1A
ENSG00000079335	793.135951753076	1.42015564260426	0.60888367054174	2.33239239498853	0.0196800578220373	0.0511566361173094	CDC14A
ENSG00000079337	310.246901006468	1.05838434913895	1.03761848125196	1.02001300888737	0.30772229114069	0.457271432775103	RAPGEF3
ENSG00000079385	87.4070944198448	6.8564447514592	1.69580261937836	4.04318561199806	5.27298446230367e-05	0.000374965769243389	CEACAM1
ENSG00000079387	419.152624645436	-0.0483547645482016	0.306681180688152	-0.157671117737645	0.87471596047806	0.922728732679988	SENP1
ENSG00000079432	886.638757019746	0.329591425946534	0.711129289960257	0.463476094431371	0.643023146187559	0.760694142092925	CIC
ENSG00000079435	111.895429316799	1.13882913759289	1.0573439896748	1.0770658827343	0.281450833617182	0.427107730135568	LIPE
ENSG00000079459	581.389318730128	-0.777801203852661	0.653333631640156	-1.19051150313514	0.233845411525903	0.371361211683187	FDFT1
ENSG00000079462	80.6591654253057	-1.6321008407828	0.996760625210304	-1.63740500929041	0.101545872241661	0.193875643254113	PAFAH1B3
ENSG00000079482	4327.63607824818	-0.731334794833859	0.924829649750479	-0.790777842201723	0.429073642191001	0.579733018416708	OPHN1
ENSG00000079616	184.448568317116	0.163366619032914	0.614490328249426	0.265857103883663	0.79034926262664	0.867411098365682	KIF22
ENSG00000079689	83.9504967689603	7.18442335677915	1.77265039392256	4.05292740261169	5.058070203242e-05	0.000363306126199518	SCGN
ENSG00000079691	2492.2937981148	-0.0832260466985734	0.857462020233943	-0.0970609131770835	0.922678021019477	0.952126029744906	CARMIL1
ENSG00000079739	476.45884997791	0.962338200430175	0.632591101053031	1.52126420815632	0.128193548286189	0.232352913051986	PGM1
ENSG00000079785	781.495341162349	-1.05736509314065	0.807135861186892	-1.31002120459101	0.190188662314339	0.316940232734162	DDX1
ENSG00000079805	1150.42524753362	0.833791836226709	0.407351156092464	2.04686257484795	0.0406715796098952	0.0931186442374915	DNM2
ENSG00000079819	4399.45698811555	-0.568814513092213	0.764296757747207	-0.744232534452736	0.456735808507338	0.603967245435685	EPB41L2
ENSG00000079841	3463.11149727991	-2.92594056045384	1.15891330226313	-2.52472773825276	0.0115787955048276	0.0329804286837919	RIMS1
ENSG00000079931	500.41603115519	0.0708830903154235	1.2949410193976	0.0547384701338739	0.956346820557078	0.973434529548131	MOXD1
ENSG00000079950	978.40448244977	-1.46459535245881	0.501286655997635	-2.9216723304634	0.00348157609260511	0.0120494580784906	STX7
ENSG00000079974	134.37249328058	0.83142984602015	0.718279769441432	1.15752925446683	0.247056194205288	0.386567421305324	RABL2B
ENSG00000079999	174.787584322598	0.439858775299812	0.655757017168306	0.67076487751395	0.502370325413698	0.645530103723971	KEAP1
ENSG00000080007	38.2684275797556	3.90865294561434	1.52997536633162	2.55471625990031	0.0106274389542232	0.0306891230462759	DDX43
ENSG00000080031	45.3000111131094	4.89998410211846	1.38680004622916	3.5333025229138	0.000410402561219315	0.00200489358928755	PTPRH
ENSG00000080166	129.828636775439	2.07114729525188	1.07446393097477	1.9276098857715	0.053903668316541	0.117075302711664	DCT
ENSG00000080189	412.228428920067	0.550576788127478	0.513716981261476	1.07175119416043	0.283831799864431	0.430021085016965	SLC35C2
ENSG00000080200	1015.51762660901	1.59469720440814	0.760410444206666	2.09715321055575	0.0359800149031257	0.0842006995235049	CRYBG3
ENSG00000080224	4960.07427092054	-0.579295969001168	1.54611865505109	-0.37467756249408	0.707900281206643	0.810019362277124	EPHA6
ENSG00000080293	90.1685659761948	8.71107516276622	1.96274015487647	4.43822130052384	9.0705334423698e-06	9.45411094026034e-05	SCTR
ENSG00000080298	6646.25406835852	0.391187928460534	0.790703669849257	0.494733922931093	0.620787952517167	0.743046687902802	RFX3
ENSG00000080345	1564.37928406523	-0.805773713108864	0.647518905811788	-1.24440183271355	0.213351708743103	0.345905285468085	RIF1
ENSG00000080371	720.252295265312	-0.812980177893463	0.749119048270882	-1.08524830568651	0.277811694677887	0.42316352638804	RAB21
ENSG00000080493	4688.07129755056	-0.343084087858232	0.914888763272121	-0.375000876206178	0.707659815011198	0.80987864932296	SLC4A4
ENSG00000080503	3331.27155520456	-0.839869459166021	0.602820597130856	-1.39323285097325	0.163549388755522	0.281040203596097	SMARCA2
ENSG00000080546	932.815187502981	-0.570604547291361	0.414118018476797	-1.37787906305104	0.168240630164996	0.287429609317742	SESN1
ENSG00000080561	298.590847070121	1.61384155867334	0.679052388012217	2.37660832531275	0.0174726301800789	0.0462988876850143	MID2
ENSG00000080572	58.0387065391505	10.1846380818542	1.84205242994557	5.52896210568509	3.22130911923671e-08	2.16277439210052e-06	DNAAF6
ENSG00000080573	833.211485601354	1.82342595071434	1.11521374899104	1.63504615358629	0.102039372740074	0.194566361354725	COL5A3
ENSG00000080603	64.5686356388576	0.609903041494105	0.639650457546384	0.953494262841011	0.340339701649396	0.491335150126211	SRCAP
ENSG00000080608	1984.03125492077	-1.60191202459409	0.56162900654353	-2.85226013245442	0.00434095605181727	0.0144513459530905	PUM3
ENSG00000080618	80.9056779673689	8.91564314660317	1.94804927099642	4.57670310466166	4.72361092365882e-06	5.73910401235844e-05	CPB2
ENSG00000080644	35.1583051804509	1.54991063822649	1.47362869686771	1.05176469589723	0.292907520249467	0.440366898186963	CHRNA3
ENSG00000080709	503.356180179545	-1.1291790176625	1.20626354417968	-0.936096446842711	0.34922353229494	0.500248921053413	KCNN2
ENSG00000080802	1888.68899424707	-0.389812136939801	0.429125599361636	-0.908387049198843	0.36367376566977	0.515991001004034	CNOT4
ENSG00000080815	1042.08125604516	-0.541067147561779	0.510984333113251	-1.05887228335406	0.289657948563465	0.436800314371158	PSEN1
ENSG00000080819	351.336172287528	-1.82741217524407	0.721353804925085	-2.53330912343889	0.0112991259583413	0.0322905784539164	CPOX
ENSG00000080822	300.695225901738	-1.11995504824991	0.803544561797877	-1.39376843736467	0.163387542176836	0.280925499681948	CLDND1
ENSG00000080823	1198.75993971803	1.88681631739454	0.793546472037343	2.37770109739175	0.0174209409441946	0.0462092916604668	MOK
ENSG00000080824	7862.78171447257	-1.15811099113386	1.20627222080714	-0.960074327467267	0.337017808095245	0.487799485798388	HSP90AA1
ENSG00000080839	332.349207670827	0.746628841863719	0.487686291156395	1.53096130730541	0.125778955718486	0.229029599414386	RBL1
ENSG00000080845	1586.54887111606	-1.04462210619699	0.501399067294149	-2.08341453811312	0.0372134542320984	0.0865231639381115	DLGAP4
ENSG00000080854	2659.7153684501	0.622848510828962	1.05214660356635	0.591978825686228	0.553864767532423	0.689546630210895	IGSF9B
ENSG00000080986	122.811956953593	4.37418465446469	1.14676699260736	3.81436218749136	0.000136535103046101	0.000810408569903354	NDC80
ENSG00000081014	517.63704997913	-0.247255838946503	0.285512976025993	-0.866005609930644	0.386487085368412	0.538306011139934	AP4E1
ENSG00000081019	559.592535785113	-0.878465915000455	0.481345714715102	-1.82502074526705	0.067997898831482	0.141418942968542	RSBN1
ENSG00000081026	2008.25005314012	-0.522489142912738	0.4355631851654	-1.19957140710671	0.230305836776422	0.366825417753957	MAGI3
ENSG00000081041	30.6372413699026	1.85071596720715	1.5645624263197	1.18289685094929	0.236850029837746	0.374938510833251	CXCL2
ENSG00000081051	38.6642826323114	6.92707281127053	1.75902106810382	3.9380271998321	8.21542835298348e-05	0.00053898110060706	AFP
ENSG00000081052	355.332838646194	2.29631854517409	1.35670405065232	1.69257145216748	0.0905370688400822	0.177041706528989	COL4A4
ENSG00000081059	202.274899885759	3.99452180589112	1.06092140718741	3.76514393887188	0.00016645316657419	0.0009492788283474	TCF7
ENSG00000081087	437.443447843331	-0.137751362173314	0.554874750966091	-0.248256677625853	0.803935816140325	0.877081873354781	OSTM1
ENSG00000081138	352.533127295036	0.651213920191046	1.27586317079004	0.510410469633514	0.609763923542668	0.733739201334816	CDH7
ENSG00000081148	779.163008982119	0.57063082132232	1.05813504585819	0.539279767318846	0.589693827377709	0.719042644911579	IMPG2
ENSG00000081154	444.209705787576	-0.63109166532608	0.707458232276591	-0.892055016866841	0.372363444143711	0.524280224787077	PCNP
ENSG00000081177	398.62510277985	-0.619874435375569	0.523707553345064	-1.18362706708402	0.236560720991472	0.374681307397568	EXD2
ENSG00000081181	121.322671683818	-0.359121681058999	0.888578977019422	-0.404152799409691	0.686100360548266	0.793554429678515	ARG2
ENSG00000081189	3163.24382322478	-3.59401553578553	0.747556748883379	-4.8076825487214	1.52689972103963e-06	2.58668511842629e-05	MEF2C
ENSG00000081237	956.527883029739	1.42535487282528	0.978350466101933	1.45689599198982	0.145145092583193	0.256249924829492	PTPRC
ENSG00000081248	148.491149819674	5.56021631711202	1.74926715099118	3.17859757096648	0.00147989400306233	0.00584914527701183	CACNA1S
ENSG00000081277	88.3527056511862	7.42864623109588	1.72808451172368	4.29877484619439	1.71744831595103e-05	0.00015421239133978	PKP1
ENSG00000081307	632.030582701022	-0.633338168116046	0.567131953889928	-1.1167386421661	0.264106090426724	0.40717586251653	UBA5
ENSG00000081320	309.082997617481	0.484127402679658	0.823999452145807	0.587533646313629	0.556845360083487	0.692090708087897	STK17B
ENSG00000081377	1330.01494425391	0.423140143765511	0.539147302690308	0.784832163036095	0.43255197984002	0.582833282798708	CDC14B
ENSG00000081386	331.253826919699	-0.898021154406298	0.687403533053087	-1.30639589589794	0.191417960803736	0.318552391071982	ZNF510
ENSG00000081479	896.429378273602	6.63020267729365	1.36340586904218	4.86297061487018	1.15637019595917e-06	2.1312459253333e-05	LRP2
ENSG00000081692	74.6374272074474	0.253866405196571	0.722022596794444	0.351604515320793	0.725134878446401	0.822690636819204	JMJD4
ENSG00000081721	85.8495889915309	-0.589435874661018	0.626105286665522	-0.941432514969175	0.346483257495717	0.497460756908556	DUSP12
ENSG00000081760	526.694750605883	-1.7920355661164	0.624520691489307	-2.86945747440793	0.00411176619140945	0.0138300606818731	AACS
ENSG00000081791	440.832251045461	-0.454381469996826	0.400821223485671	-1.13362627369224	0.256951347248482	0.398492343614171	DELE1
ENSG00000081800	185.987282069245	11.8460025194012	2.00877584926662	5.89712511912468	3.69889386747757e-09	5.15968285719323e-07	SLC13A1
ENSG00000081803	2007.70908819432	0.0955574037484102	1.15605826736314	0.0826579476537698	0.934123523306873	0.959735340556823	CADPS2
ENSG00000081818	59.4909366685086	-1.78020595624162	0.989894832612387	-1.79837887580801	0.0721169879722165	0.148226537548699	PCDHB4
ENSG00000081870	244.097088063668	-0.274255094748517	0.519675764119533	-0.527742707442162	0.597677926959855	0.724890431179052	HSPB11
ENSG00000081913	3393.52021653657	-0.305782253204101	0.608526328711614	-0.502496340382692	0.615318426019979	0.738660729807683	PHLPP1
ENSG00000081923	325.829301827569	1.93971461420865	1.10597399310237	1.75385192265466	0.0794558834353925	0.159956017675281	ATP8B1
ENSG00000081985	230.028968368028	0.468830250283697	1.46591843454169	0.319820147722117	0.749104673483072	0.839333308569379	IL12RB2
ENSG00000082014	548.718896131911	-0.255709327252358	0.675030004938661	-0.378811794115128	0.704827628544134	0.807948387798403	SMARCD3
ENSG00000082068	2613.48066116433	-0.724230434633519	0.265615079357258	-2.72661641193727	0.00639873770277498	0.0200598545469555	WDR70
ENSG00000082074	1034.61432448637	2.00150175012771	0.989087575825598	2.02358395661481	0.0430129771402106	0.0974970244746701	FYB1
ENSG00000082126	125.580955405032	2.49101542652947	1.19349685724508	2.08715708919369	0.036873936931688	0.085878605902734	MPP4
ENSG00000082146	246.214392230713	-0.258969657033645	0.529586209362732	-0.489003777770708	0.624839022303756	0.746193399333921	STRADB
ENSG00000082153	224.537467357529	-0.515494849599417	0.834913290545223	-0.617423216802291	0.53695561232452	0.675407853239584	BZW1
ENSG00000082175	156.182200528848	8.45440030071292	1.52873769966806	5.53031452194099	3.19657126782717e-08	2.15755471713888e-06	PGR
ENSG00000082212	690.286052085024	-0.863989405489323	0.410386529533156	-2.1053064448099	0.0352646414769147	0.0828208428280658	ME2
ENSG00000082213	192.702598491906	-1.36219251434673	0.505032785614402	-2.69723580953175	0.00699177394961985	0.0215795363439088	C5orf22
ENSG00000082258	813.089972486174	-1.23311110889866	0.578809664141585	-2.13042591596575	0.0331364660913714	0.0785849862794186	CCNT2
ENSG00000082269	2035.56707872613	-1.20445473938844	0.528732064279347	-2.27800585733361	0.0227262286202129	0.0575872242279125	FAM135A
ENSG00000082293	1000.44237252171	1.18061701416098	1.40720136525232	0.838982283071687	0.401479251682925	0.552486418162734	COL19A1
ENSG00000082397	2050.85020069805	-0.421461313111353	0.454398475569184	-0.927514804233061	0.353659308962385	0.504993844084599	EPB41L3
ENSG00000082438	1001.97245526302	2.72519788090123	0.912292051338302	2.98719897526615	0.00281546412638128	0.0100885431761287	COBLL1
ENSG00000082458	677.368388177754	-2.28856944992483	0.687199762189064	-3.33028265701756	0.00086757864700075	0.00373685874637128	DLG3
ENSG00000082482	588.414193449048	0.235276092953003	1.23509312665505	0.190492593534377	0.848923146432693	0.906292294531835	KCNK2
ENSG00000082497	73.4816895062215	1.75283037574396	1.1564775601008	1.51566311030815	0.129604560084942	0.234417274380873	SERTAD4
ENSG00000082512	402.777941578578	0.50642569119341	0.575589887043552	0.879837715347301	0.378947229962051	0.53087746299458	TRAF5
ENSG00000082515	252.824461754932	-0.790755842997523	0.346575478605433	-2.28162663492352	0.0225113928304385	0.0571742928445884	MRPL22
ENSG00000082516	380.086135478325	-9.69887250830097e-05	0.413613734029025	-0.000234491065222229	0.999812903201128	0.999812903201128	GEMIN5
ENSG00000082556	65.4602531353026	-0.671532932245046	1.8500129173814	-0.362988239668925	0.716613669439769	0.816368525976697	OPRK1
ENSG00000082641	1337.16519926605	-0.274594862311929	0.867869680983017	-0.316401031547619	0.751698134088852	0.841099816829359	NFE2L1
ENSG00000082684	719.94451997702	0.784282334349316	0.860213112054649	0.911730271671901	0.361910724352736	0.513917205192496	SEMA5B
ENSG00000082701	3455.85651359656	-1.17546264231767	0.410846256713168	-2.86107667554658	0.00422204927641352	0.0141285807205234	GSK3B
ENSG00000082781	830.401019597017	2.69843029599188	0.706202312316917	3.82104426582637	0.000132887795324619	0.000794445423393407	ITGB5
ENSG00000082805	5028.64849682712	-0.8008338594218	0.420297322332458	-1.9053984331319	0.0567282987485913	0.122145407103511	ERC1
ENSG00000082898	1864.19539938436	-0.354318535130593	0.71862903433156	-0.49304789843367	0.621978743563809	0.74393535994887	XPO1
ENSG00000082996	1604.35008059153	-0.658788847729984	0.539721374154228	-1.22060914997547	0.222234040274239	0.357042675263831	RNF13
ENSG00000083067	5486.74394422228	-0.750775124859068	1.37699218136212	-0.545228313581565	0.585596500629529	0.715652150376339	TRPM3
ENSG00000083093	182.144836868197	0.130678665743597	0.372453971153585	0.350858564721037	0.725694458281428	0.823006475183741	PALB2
ENSG00000083097	1722.30944395108	-1.98204952917297	0.576541721490541	-3.43782497483227	0.000586406598638427	0.00271464115810254	DOP1A
ENSG00000083099	283.402423424397	0.566190125370374	0.435992860780413	1.29862246908565	0.194073523084594	0.321703116943192	LYRM2
ENSG00000083123	1871.70208096416	0.429632455075869	0.516132371742235	0.832407495824413	0.405178972454594	0.556576057618477	BCKDHB
ENSG00000083168	2260.44536841593	-0.0993018975662762	0.504759764445902	-0.196731008612155	0.844038042906294	0.903315530962595	KAT6A
ENSG00000083223	1221.60753222313	0.209391204684801	0.737708437449384	0.283840056660824	0.776532955629174	0.857703503335952	TUT7
ENSG00000083290	888.036054464259	-1.21904375370291	0.480513951124986	-2.53695808591794	0.0111820341147043	0.0320134685667965	ULK2
ENSG00000083307	269.702860557334	9.57025937384089	1.73912603793505	5.50291305235367	3.73566680699706e-08	2.37691858159668e-06	GRHL2
ENSG00000083312	1823.60401748226	-1.4130134180574	0.684526679561141	-2.06421964292656	0.0389968959081956	0.0899015396304991	TNPO1
ENSG00000083444	362.753563689504	0.948888530620102	0.842077869343906	1.12684178644834	0.259809379649742	0.40202021563731	PLOD1
ENSG00000083457	178.834363814726	2.70350177954909	0.95532095139544	2.82994084406929	0.00465566113796918	0.0153296092285775	ITGAE
ENSG00000083520	488.238966176779	-0.619078745945462	0.813140828659038	-0.76134259174563	0.446452467164163	0.595202795982704	DIS3
ENSG00000083535	1961.89795023033	0.303348304275581	0.389991910092815	0.777832299658182	0.436667883681904	0.586544668181753	PIBF1
ENSG00000083544	1420.23131371349	0.177063828630357	0.362341438928248	0.488665688236172	0.625078399300435	0.746304631589705	TDRD3
ENSG00000083635	214.309386824492	-0.764012622292133	0.384148625518266	-1.98884642958538	0.0467181562251212	0.104216262414162	NUFIP1
ENSG00000083642	2472.31968308344	-1.65908426918436	0.547695909970446	-3.02920697230309	0.00245196638308684	0.00896626221677324	PDS5B
ENSG00000083720	1142.55978288713	-1.51105418303554	0.415233699526431	-3.63904515639959	0.000273650816178986	0.00143574050319329	OXCT1
ENSG00000083750	441.031250036663	-0.669525682562068	0.492234989195719	-1.36017491088155	0.173774580002149	0.295201227295198	RRAGB
ENSG00000083799	883.122208031652	-1.159266915943	0.686239711459977	-1.68930316416206	0.0911613473294293	0.177925955773975	CYLD
ENSG00000083807	90.7667509472462	1.16710954933928	0.676292299164939	1.7257472113469	0.0843929004681769	0.167755530979663	SLC27A5
ENSG00000083812	84.5619508181382	-0.854201088512054	0.553198637002853	-1.54411278585209	0.122561011925902	0.224803899735296	ZNF324
ENSG00000083814	132.724001031608	-0.724886449055084	0.550214839972211	-1.31746073786686	0.187684233308477	0.313676736489615	ZNF671
ENSG00000083817	82.4404545817531	-0.327731851607435	0.52602834888179	-0.623030778291919	0.533264296339869	0.672177251018947	ZNF416
ENSG00000083828	801.949458938738	-0.108265039165568	0.613680914506736	-0.176419107399794	0.859964694551449	0.913693157202354	ZNF586
ENSG00000083838	85.0091595841335	0.657525098553052	0.636663715910676	1.03276672145912	0.301713080833707	0.450543385222431	ZNF446
ENSG00000083844	478.448263011582	-0.414317105230785	0.54265458177076	-0.763500611897183	0.445164897549795	0.593906726857746	ZNF264
ENSG00000083845	286.010903486148	1.71135962272115	1.27338618592166	1.34394392026681	0.178966522066918	0.301965130718297	RPS5
ENSG00000083857	2707.03286139659	2.24437735864991	0.890357569050882	2.52075956521873	0.0117101835965072	0.0332950483421109	FAT1
ENSG00000083896	1579.91745396515	-0.274475541794955	0.713607537019361	-0.384630945661535	0.700510863416948	0.804770230255504	YTHDC1
ENSG00000083937	208.654090415471	-0.737213401114717	0.582964410327388	-1.26459418114513	0.206016840035617	0.337122911695539	CHMP2B
ENSG00000084070	1725.95735983316	-2.33055094585904	0.549735762389006	-4.2394021006221	2.24115905009349e-05	0.000190484702001165	SMAP2
ENSG00000084072	330.072318547997	-0.0540607279244278	0.416481921671428	-0.129803300242832	0.896722051792044	0.93582583282963	PPIE
ENSG00000084073	377.786468693488	0.152550318332745	0.518483994266603	0.294223775506374	0.768586914053132	0.852278452400706	ZMPSTE24
ENSG00000084090	744.354265859356	-0.479075522585913	0.901547597070721	-0.531392379218257	0.595146901360803	0.723350130728466	STARD7
ENSG00000084092	115.451208618404	-0.29664328492155	0.825241093993808	-0.359462570490674	0.719249073612371	0.818341215583505	NOA1
ENSG00000084093	445.146655090122	3.32870439929675	0.918683843394571	3.62334052485027	0.000290822540484112	0.00150573843632222	REST
ENSG00000084110	33.3727823025682	6.3987714715496	1.6353226730137	3.91284948049883	9.12133931893696e-05	0.000586505521692467	HAL
ENSG00000084112	1004.7830695111	-0.523696964008159	0.402633089478065	-1.30068039039471	0.193367877202234	0.320945046365279	SSH1
ENSG00000084207	133.239536942743	2.07637895076616	1.19453452849924	1.73823267660152	0.0821698235365414	0.1643634920596	GSTP1
ENSG00000084234	4847.32717749047	-0.810219252556368	1.14326718589617	-0.708687577629773	0.47851837535736	0.624134332147602	APLP2
ENSG00000084444	476.376950520619	-2.32608781302353	0.576657283220464	-4.03374392504505	5.48951396285212e-05	0.000387168005586013	FAM234B
ENSG00000084453	506.80899540887	2.13979164679266	1.77555945952812	1.20513657557902	0.228150582047974	0.364172753662265	SLCO1A2
ENSG00000084463	532.197834183427	-1.04731118552396	0.882219187351543	-1.18713263159469	0.235175308771118	0.372858254241965	WBP11
ENSG00000084623	191.622152808679	0.41125207744683	0.995730686449158	0.413015369560802	0.679595353137065	0.788274192703688	EIF3I
ENSG00000084628	196.328586582391	-1.50312068447167	1.56720180749891	-0.959111122306891	0.337502767883914	0.488228033373309	NKAIN1
ENSG00000084636	1352.30538254183	1.96477906829939	0.953813053275568	2.05992050701338	0.0394061409029395	0.0906832392312359	COL16A1
ENSG00000084652	683.359477234306	0.91638535116267	0.722559460592857	1.26824905234896	0.204709024805099	0.335487234422622	TXLNA
ENSG00000084674	79.2099880145619	4.68521799556361	1.70315349883658	2.75090765381046	0.00594303944382804	0.0188317671864726	APOB
ENSG00000084676	4686.38354662826	-1.02248014969376	0.52243732527049	-1.9571345695187	0.0503316490133781	0.110783200633065	NCOA1
ENSG00000084693	188.834289078803	1.13570744181629	0.541044529613848	2.09910160745339	0.0358079447805783	0.0838682172519626	AGBL5
ENSG00000084710	894.086012348251	-1.17960755247808	0.627881291427919	-1.87871110125838	0.0602839511827278	0.128376035884941	EFR3B
ENSG00000084731	901.531150799211	-4.14772853316399	0.679331174569174	-6.10560605553609	1.02411323823383e-09	2.46907445167288e-07	KIF3C
ENSG00000084733	1584.14579053061	-0.165893544193019	0.464348174748739	-0.357261109689481	0.720896341364684	0.819809472232749	RAB10
ENSG00000084734	43.3590871351907	2.74914864112866	1.25724837720729	2.18663924405717	0.0287688700974411	0.0699073401580474	GCKR
ENSG00000084754	742.668168053521	0.666531054735454	0.677896504617228	0.983234240323763	0.325492166417569	0.47605937345299	HADHA
ENSG00000084764	743.800003730219	-0.689587633632338	0.503377986164601	-1.36992012480825	0.170711836799419	0.291151067762242	MAPRE3
ENSG00000084774	399.82681040248	0.841834011252549	0.647727848087504	1.29967240676492	0.193713271463591	0.321286232001572	CAD
ENSG00000085063	1116.52772540946	0.980213990656807	1.09243337630103	0.897275762459586	0.36957178647322	0.521718949341401	CD59
ENSG00000085117	428.741647311533	2.79742463828671	1.12637442406755	2.48356548099226	0.0130074417503173	0.036348768642542	CD82
ENSG00000085185	312.626203646952	0.385620113858353	0.528673800372126	0.729410297213368	0.465750720848434	0.61236388329252	BCORL1
ENSG00000085224	3915.7134886231	-1.0720406334483	0.662604449246594	-1.61791946110119	0.105679955641025	0.200050879046206	ATRX
ENSG00000085231	108.787121638857	-0.139358095589262	0.495735661248454	-0.281113719433265	0.778623178714521	0.85948111851922	AK6
ENSG00000085265	33.8694307043431	2.14901266820428	1.02390872770021	2.09883225922993	0.0358316900331192	0.0839048259760925	FCN1
ENSG00000085274	230.197331018009	-0.512074802761179	0.500280637733056	-1.02357509793216	0.306036012168285	0.455414850236578	MYNN
ENSG00000085276	2456.41777616485	8.34916442418625	1.03660173499974	8.0543608430178	7.98951948874924e-16	4.13038183769614e-12	MECOM
ENSG00000085365	909.399541420008	-1.75410288156971	0.357102729940112	-4.91203996638134	9.01336741216996e-07	1.81809987419532e-05	SCAMP1
ENSG00000085377	810.485682836095	-0.961238876763638	0.392202172148024	-2.45087596404451	0.0142509051225229	0.0392193860831316	PREP
ENSG00000085382	877.527261398993	-1.68964336642146	0.437890919013227	-3.85859421389468	0.000114041105234202	0.000703957019444201	HACE1
ENSG00000085415	296.056277991558	-1.06187643047024	0.501112363477777	-2.1190385786946	0.0340872067540455	0.0805311719943914	SEH1L
ENSG00000085433	604.63286053962	-2.64015174902804	0.499756171367514	-5.28287973273771	1.27168879946697e-07	5.04745732901678e-06	WDR47
ENSG00000085449	596.147374955895	-0.315472089137702	0.4033249095249	-0.782178540644353	0.434109654120113	0.584056833932975	WDFY1
ENSG00000085465	62.6826688590218	0.170905860698417	0.854876137327798	0.199918857523197	0.84154404198211	0.901719739061508	OVGP1
ENSG00000085491	446.054317489814	0.218315557676297	0.634982902576243	0.343813285035786	0.730986708622638	0.826963955774798	SLC25A24
ENSG00000085511	1494.79226032062	-0.951424087661984	0.521009690358514	-1.82611591543968	0.067832803357209	0.14114261485011	MAP3K4
ENSG00000085514	206.508416431528	1.84441112701034	0.846031084224588	2.18007489488498	0.02925191036037	0.0709144495125547	PILRA
ENSG00000085552	79.0753334386645	5.29798453013716	1.3597196082545	3.89638017865926	9.76410791461038e-05	0.000618792484113479	IGSF9
ENSG00000085563	648.678055295169	4.11999490830478	1.10208255832188	3.73837229996472	0.000185215530593587	0.0010390862607555	ABCB1
ENSG00000085644	82.4275126565585	0.121413991781935	0.559146572856846	0.217141618451839	0.828097980799461	0.892573463433545	ZNF213
ENSG00000085662	183.12152716051	-0.0125938915641392	0.72702682216761	-0.0173224579618547	0.986179369427661	0.992176859997792	AKR1B1
ENSG00000085719	657.745364214705	-0.512089976360592	0.595124282537334	-0.860475687829905	0.389526879649721	0.541296038188065	CPNE3
ENSG00000085721	308.947729676622	-0.647616349317853	0.633772755749167	-1.0218431503139	0.306855142758522	0.456212344316879	RRN3
ENSG00000085733	1404.42188631434	0.363530305702851	0.735923733855306	0.493978233041098	0.621321552123615	0.743321282983179	CTTN
ENSG00000085741	47.9425329526976	4.54988669834994	1.46737883828134	3.10068986934484	0.0019307038864208	0.0073230054415436	WNT11
ENSG00000085760	252.864398610921	0.0434785002296387	0.666989742259218	0.0651861602584306	0.948025780205552	0.968396814308961	MTIF2
ENSG00000085788	591.885496356575	-1.27099266734776	0.499104467212561	-2.5465463662269	0.0108794757483504	0.0313193275386961	DDHD2
ENSG00000085831	143.321288360301	3.52657280513253	1.44185546591722	2.4458573612225	0.0144508158857315	0.0396429320378139	TTC39A
ENSG00000085832	1703.22214687792	-0.154306814461324	0.504188820830041	-0.306049654586332	0.759566839551	0.846104431969141	EPS15
ENSG00000085840	71.8055661274304	4.72218558384936	1.25142101169527	3.77345876385146	0.000160999840573722	0.000924039884325286	ORC1
ENSG00000085871	283.192461237216	1.33433641373688	0.719935286915896	1.85341160238581	0.0638233856025364	0.134440642851671	MGST2
ENSG00000085978	997.284703279634	-1.45093594122917	0.470199707658975	-3.0857865659957	0.00203014491312754	0.00764966593632733	ATG16L1
ENSG00000085982	828.517182258683	0.797332842520359	0.409756727717325	1.94586882553984	0.0516704985303484	0.113223931239703	USP40
ENSG00000085998	410.228436952232	0.139992189135256	0.652551062476825	0.214530627846809	0.830133285325594	0.893986366381	POMGNT1
ENSG00000085999	96.741058839931	2.75838823400509	1.08532852817539	2.54152375285148	0.0110370446568696	0.0316659525741109	RAD54L
ENSG00000086015	1381.55805062217	-0.355422456829763	0.562880857321733	-0.631434613926851	0.52775638954095	0.667364054963765	MAST2
ENSG00000086061	1113.7952021121	-0.293764380031668	1.20418198358815	-0.24395347550071	0.807266852564292	0.879415695005753	DNAJA1
ENSG00000086062	453.350188355799	1.42456541832559	0.700343806473117	2.03409440500317	0.0419420779856861	0.0955093305435527	B4GALT1
ENSG00000086065	367.058039031061	-0.223494817153601	0.801625405579262	-0.27880206340529	0.780396730855032	0.860821677993877	CHMP5
ENSG00000086102	992.248733692206	-0.411870477079442	0.448562420298517	-0.918201031654286	0.358513628670329	0.510445010140025	NFX1
ENSG00000086159	46.2515724732016	4.36057919042766	0.948788985511589	4.59594204508648	4.30798437005221e-06	5.36729964414114e-05	AQP6
ENSG00000086189	89.6048181836441	0.688256886399981	0.520959639954144	1.32113283566566	0.186457076244909	0.31215559258974	DIMT1
ENSG00000086200	496.504888920034	-0.545329575702768	0.39818792573088	-1.36952815608812	0.170834239763179	0.291307103493262	IPO11
ENSG00000086205	149.407894541726	2.07449209819188	1.77680997276124	1.16753740129454	0.242993413308405	0.381635022556191	FOLH1
ENSG00000086232	577.555080348623	0.0989981298190566	0.69826921742473	0.141776448608417	0.887256587418214	0.930302962705622	EIF2AK1
ENSG00000086289	511.797639792925	-0.649413942232414	0.51485400569646	-1.26135552029731	0.207180786198536	0.338331475779793	EPDR1
ENSG00000086300	599.638598381735	-1.98204863125145	0.684321259226097	-2.89637155726093	0.00377505141961291	0.01289040427777	SNX10
ENSG00000086475	235.531289768083	0.491528027554669	0.500616479998697	0.98184547891022	0.326175979026269	0.476825270688426	SEPHS1
ENSG00000086504	83.3623690617562	-0.444262875442648	1.01012366910019	-0.439810380681797	0.660074448588649	0.773835224353119	MRPL28
ENSG00000086544	330.815546302325	1.08421320735261	0.818500609293135	1.32463335401662	0.185292787656478	0.310633932383324	ITPKC
ENSG00000086570	283.271077222376	6.06821597280458	1.83833333650821	3.30093343372141	0.000963637425158332	0.00408844036004291	FAT2
ENSG00000086589	230.102446952991	-0.288401736201739	0.666315879041212	-0.432830351599503	0.665138021566007	0.777391575649322	RBM22
ENSG00000086598	577.231173944549	-0.34259661925577	1.18098019841323	-0.290095142760298	0.771743451622279	0.854147015419456	TMED2
ENSG00000086619	399.377161633923	-1.39905623161144	0.486960758511784	-2.87303690730058	0.00406546619164281	0.0136966072624604	ERO1B
ENSG00000086666	1202.37143741703	0.754055699909133	0.443515043411304	1.70018066153811	0.0890969486331539	0.174882376121371	ZFAND6
ENSG00000086696	122.010572440629	9.68196980151885	2.03897494631682	4.74844961631739	2.04981937667017e-06	3.16094070769295e-05	HSD17B2
ENSG00000086712	395.869169964722	-0.0610285248234986	0.378935079829462	-0.161052718716262	0.872051879013067	0.921126715494904	TXLNG
ENSG00000086717	195.843597529091	1.76475454463762	1.34223433633778	1.31478870481936	0.188580924582557	0.314844577704077	PPEF1
ENSG00000086730	125.733359406079	2.31126920877161	0.90997174390148	2.53993514003205	0.0110873028024447	0.031786265721857	LAT2
ENSG00000086758	4403.15729261677	-0.13881577711438	0.795642062465572	-0.17447013382401	0.86149600052547	0.914474400434588	HUWE1
ENSG00000086827	245.898697049034	-0.103847352734335	0.350634864809911	-0.296169500402175	0.767100639661323	0.851469357356764	ZW10
ENSG00000086848	61.1507727395559	-1.38118341520881	0.648990741784253	-2.12820203168316	0.0333203364614427	0.0789268313500772	ALG9
ENSG00000086967	51.4288083256852	6.26522228797503	1.76470915177615	3.55028605233286	0.000384812775087533	0.00189555583040378	MYBPC2
ENSG00000086991	460.954626234414	4.04868319008873	0.951755090563222	4.25391282928976	2.10067105730111e-05	0.000181185441365909	NOX4
ENSG00000087008	569.377782886051	-0.300570425707681	0.433729839581768	-0.692989963516257	0.488315850024462	0.633135836896097	ACOX3
ENSG00000087053	854.286673472412	-0.0763399807418224	0.432445222047656	-0.176530984387682	0.859876808872135	0.913693157202354	MTMR2
ENSG00000087074	354.227625931538	1.19570825386868	0.924328905893871	1.2935960849481	0.195804975495843	0.323846363934939	PPP1R15A
ENSG00000087076	226.396706768091	2.49985729926374	0.956761780410453	2.61283148057116	0.0089795566619363	0.0266981034519972	HSD17B14
ENSG00000087077	221.439943058259	5.61897571290253	1.16187904670257	4.83611071982861	1.3240419017863e-06	2.33322018028867e-05	TRIP6
ENSG00000087085	122.899593976557	-2.13194295956548	1.12438131228674	-1.89610316026117	0.0579464048000788	0.124340946856992	ACHE
ENSG00000087086	452.530157318941	0.94118679212475	1.31702217073701	0.714632458767237	0.47483618247712	0.620717960518639	FTL
ENSG00000087087	932.945369414124	0.969610936630721	0.816641683444498	1.18731501990079	0.235103385749273	0.372829978060523	SRRT
ENSG00000087088	103.379019326505	1.33537244313569	0.802766284629412	1.66346353690246	0.0962196839166337	0.185799499833044	BAX
ENSG00000087095	1852.13580910616	-1.79761357392981	0.604600478106189	-2.97322552499551	0.00294687838850032	0.0104669354510131	NLK
ENSG00000087116	618.379806876438	5.81091468103916	1.44268729777951	4.02784074551911	5.62914506137693e-05	0.000395666521836212	ADAMTS2
ENSG00000087128	65.3586113098778	9.32132508043082	2.20558496683763	4.22623713009604	2.37631575455008e-05	0.000199107915268805	TMPRSS11E
ENSG00000087152	224.252767196804	-1.18496083621294	0.943975846084659	-1.25528724185881	0.209374504898279	0.340971443281739	ATXN7L3
ENSG00000087157	417.644138298295	0.457752126982431	0.453461431197132	1.00946209642124	0.31275307083318	0.462824012020668	PGS1
ENSG00000087191	364.016766961184	-0.188768647974374	0.832783400472177	-0.226671962802507	0.820678830114208	0.888059525271152	PSMC5
ENSG00000087206	1033.38467727321	-0.318636251225676	0.294198651902154	-1.08306496024207	0.278779590506881	0.424231595561983	UIMC1
ENSG00000087237	29.6840004994861	6.6003636798647	1.79115844867257	3.68496918000539	0.000228730316555008	0.00123787338812903	CETP
ENSG00000087245	407.267439272887	3.05644686313472	1.19903445881165	2.54909009551229	0.0108004394069109	0.0311235070367211	MMP2
ENSG00000087250	190.359914072681	-0.0897946269874781	1.49843736450315	-0.0599255124802978	0.952214960384072	0.970805756829968	MT3
ENSG00000087253	660.349387793086	-0.748875158729344	1.04821790977033	-0.714426982928988	0.474963191831095	0.620761495535406	LPCAT2
ENSG00000087258	2555.53972907863	-2.94090322657015	0.944209324212979	-3.11467293443799	0.00184148974425664	0.00702845448901495	GNAO1
ENSG00000087263	252.162637139321	0.13441326120385	0.700781223110511	0.19180488399395	0.847895045124558	0.905755844515484	OGFOD1
ENSG00000087266	764.264680193055	1.51428429704913	0.87398773053246	1.73261505184584	0.08316411214044	0.165935032318811	SH3BP2
ENSG00000087269	455.590693485901	0.774774011185522	0.701632608288846	1.10424458902367	0.269487052231908	0.413437402856563	NOP14
ENSG00000087274	2553.23237764889	-0.707349708532656	0.550273764763101	-1.28545054085429	0.198634889526759	0.327583609580018	ADD1
ENSG00000087299	348.599119525023	-1.09122662002479	0.427251865835602	-2.55405934363941	0.0106475107729802	0.0307342092789582	L2HGDH
ENSG00000087301	742.236006107943	-1.72536061417835	0.519540040243526	-3.32093867754565	0.000897152469534173	0.0038434257131753	TXNDC16
ENSG00000087302	282.99426345061	0.290112520615966	0.83743711727026	0.346429020917568	0.729020318263568	0.825687981234106	RTRAF
ENSG00000087303	658.512703591712	2.01690519361807	1.09411047179211	1.8434200618832	0.0652677031732073	0.136952900448377	NID2
ENSG00000087338	367.335515565065	-0.972970338342251	0.364611616960446	-2.66851162465238	0.00761881419988876	0.0232099968826605	GMCL1
ENSG00000087365	1579.63179898357	0.472014791128398	0.993406778742688	0.475147544015964	0.634681812793844	0.753808176985821	SF3B2
ENSG00000087448	653.462980480025	-1.66683693850566	0.644917982858655	-2.58457196544165	0.00974999548084802	0.0285540513451999	KLHL42
ENSG00000087460	3653.21782231038	-0.708377820297797	0.948239616346947	-0.747045164624942	0.455036298626787	0.602451861150095	GNAS
ENSG00000087470	910.932596641812	-1.55874264885966	0.540499582163675	-2.88389242156276	0.00392792912391702	0.0133156797300787	DNM1L
ENSG00000087494	43.6422324763524	-0.694810475598109	1.12301948460131	-0.618698504456293	0.53611499541794	0.674678796874853	PTHLH
ENSG00000087495	2545.13206233429	-1.86307965538386	1.21880724387253	-1.52860894513908	0.126361417149043	0.229680568660641	PHACTR3
ENSG00000087502	530.383516801914	-1.27860153005118	0.589294613153344	-2.16971528588954	0.0300284213332978	0.0724486903221637	ERGIC2
ENSG00000087510	33.2802097060718	7.16776338194722	2.03882295908319	3.51563795670144	0.000438698772259424	0.00211860156738735	TFAP2C
ENSG00000087586	74.007613356248	3.18902140923076	0.993543246095216	3.20974594891982	0.00132852335318071	0.00534723781641967	AURKA
ENSG00000087589	171.657711607169	1.86243475252452	0.846492507621032	2.20017866166196	0.0277942216184749	0.0679461767169219	CASS4
ENSG00000087842	287.108559813659	0.034919269067133	0.831195304706154	0.0420109075080468	0.966490002860798	0.980044464726055	PIR
ENSG00000087884	1521.30984162315	-0.580082770878301	0.824813199045385	-0.703289874058359	0.481875119827254	0.627075319966555	AAMDC
ENSG00000087903	1796.70574897681	4.49433231100133	0.952585771266132	4.71803426690667	2.38134390541305e-06	3.49607918440785e-05	RFX2
ENSG00000087995	142.750504205149	-0.35948752558251	0.4699834933129	-0.764893939249851	0.444334703207932	0.593067664599291	METTL2A
ENSG00000088002	72.2368966565034	8.47465214979257	1.80474047093869	4.69577331824598	2.65599959281411e-06	3.7826043787743e-05	SULT2B1
ENSG00000088035	382.590915786704	-1.05573313131571	0.461371762673596	-2.28824825602212	0.0221230679571238	0.0563541416956594	ALG6
ENSG00000088038	503.910333460893	0.558778837105324	0.700202705223427	0.798024390561336	0.424856336170392	0.575745205459935	CNOT3
ENSG00000088053	40.4422582019788	0.35080650652815	1.14467366307288	0.306468575145173	0.759247902859795	0.845916256264817	GP6
ENSG00000088179	2082.36135449359	-1.15011032695563	0.47968181209246	-2.39765256460034	0.0165005079051571	0.0441987050480239	PTPN4
ENSG00000088205	410.892436745665	-0.299383032429641	0.818497824478273	-0.365771323363595	0.71453571989748	0.815086283746689	DDX18
ENSG00000088247	889.5147285016	0.218669949395027	0.972226634826271	0.224916641410571	0.822044122983044	0.888699833707987	KHSRP
ENSG00000088256	346.016599751395	0.05325148474232	0.695010033632836	0.0766197352057971	0.938926058679593	0.962429462051914	GNA11
ENSG00000088280	534.868064762472	1.41466443173965	0.688992368899957	2.05323672016614	0.040049624708762	0.0919185559769688	ASAP3
ENSG00000088298	201.325134354594	1.32444085542191	0.486560202222476	2.72204929497361	0.00648784639664327	0.0202784425084925	EDEM2
ENSG00000088305	127.063107270639	-0.450068553094209	0.726325383760302	-0.619651416785315	0.535487307741162	0.674093993838162	DNMT3B
ENSG00000088325	257.904451639962	2.24291495168107	1.01224849101025	2.2157750508895	0.0267069119499368	0.0658015289184729	TPX2
ENSG00000088356	73.7494288034089	0.129879848724015	0.498624393959342	0.260476323054916	0.79449637659951	0.87033906720884	PDRG1
ENSG00000088367	1259.42979213686	-1.70186840097863	0.675925342291694	-2.51783487686454	0.0118078663010748	0.0335166857651974	EPB41L1
ENSG00000088386	87.6620006602936	7.20729459980131	1.68243231998199	4.2838541046801	1.83683384339762e-05	0.000163371557194062	SLC15A1
ENSG00000088387	3128.07439452009	-1.9420624407675	0.926156921359664	-2.09690431068249	0.0360020468723448	0.0842274383157845	DOCK9
ENSG00000088448	2577.57205914145	-0.433541661786616	0.831367282273082	-0.52148030242572	0.602032223842689	0.728036512096079	ANKRD10
ENSG00000088451	116.885605408463	0.558992327828046	0.471642845184382	1.18520260306189	0.23593735099643	0.373837137480283	TGDS
ENSG00000088538	5477.17592127372	-1.68761356931869	0.698070718474226	-2.41753954815253	0.0156258358657932	0.0423217629166651	DOCK3
ENSG00000088543	79.8438172018284	-0.159085817059765	0.555953763106124	-0.286149366398655	0.774763722635985	0.856447074603786	C3orf18
ENSG00000088682	301.742179994425	0.62919787680026	0.659057234463767	0.954693832186212	0.339732549869781	0.490595628404833	COQ9
ENSG00000088726	51.966155874839	7.39406937657083	1.79952453706972	4.10890167055519	3.97545285016208e-05	0.000299593256153432	TMEM40
ENSG00000088727	250.626374038686	3.32450724565604	0.985837643612211	3.37226648545769	0.000745522760285691	0.00331113942438742	KIF9
ENSG00000088756	577.77004196226	0.506682980280105	1.16259468395855	0.435820830140807	0.662966729510956	0.775950249012738	ARHGAP28
ENSG00000088766	626.409666085784	-0.20786038378827	0.510016131089681	-0.407556489133321	0.683599313898787	0.791497772234771	CRLS1
ENSG00000088808	642.560251052974	-0.510404746418767	0.65490863979722	-0.77935259271706	0.435772041816449	0.585759883822305	PPP1R13B
ENSG00000088812	1756.31894725624	-1.12737335260976	0.1945316524047	-5.79532090882773	6.81906620529922e-09	7.70554481198812e-07	ATRN
ENSG00000088826	445.227724717063	2.26561224143532	0.869198434839995	2.60655352175407	0.00914585292110889	0.0270743322862751	SMOX
ENSG00000088827	46.7249719166145	3.18784590650966	1.11785044495548	2.8517642238239	0.00434773358830086	0.014466095393801	SIGLEC1
ENSG00000088833	479.188177579612	-0.892117089318045	0.462155841286395	-1.93033823143914	0.053564942915113	0.116535450241096	NSFL1C
ENSG00000088836	67.6669866009725	3.75289261304655	1.69091281767515	2.21944772895295	0.0264562796051809	0.065285131975601	SLC4A11
ENSG00000088854	2221.44089821241	-0.803980506575927	0.404862159259053	-1.9858129197535	0.0470541006515747	0.104818673637177	DNAAF9
ENSG00000088876	48.8972502209978	1.55201034067463	1.08598736307779	1.42912375727476	0.152968666305661	0.266737418883107	ZNF343
ENSG00000088881	473.988426947348	0.349838954120337	0.797129567939651	0.438873387954444	0.660753280465434	0.774236008995054	EBF4
ENSG00000088882	81.5047170106122	1.82521833946819	1.28727400527547	1.41789419501064	0.156221657454121	0.27115222884789	CPXM1
ENSG00000088888	541.248189162387	1.01513155605568	0.606536697076094	1.67365232961054	0.0941989476405601	0.182682849613754	MAVS
ENSG00000088899	415.847770783644	-1.32136680558088	1.02864827619317	-1.28456619834235	0.198943916899578	0.327988619753358	LZTS3
ENSG00000088926	46.9294529448689	6.24937142626619	1.4037440613725	4.45193080293847	8.51015925602453e-06	8.96949965623503e-05	F11
ENSG00000088930	1441.61199602762	-0.0606284931085088	0.594953280146299	-0.101904628702274	0.918832375919076	0.949676923819834	XRN2
ENSG00000088970	1133.65076029573	-0.630050436831671	0.423285490076194	-1.48847633949904	0.136625317391946	0.244676101008751	KIZ
ENSG00000088986	399.089917085073	-0.380787792626935	0.700977211410853	-0.543224211041791	0.586975438807491	0.716700772110239	DYNLL1
ENSG00000088992	294.500059131604	2.21758953445101	1.38829196025035	1.59735098808114	0.11018749107448	0.206579068715247	TESC
ENSG00000089006	335.496118674329	0.469683109695778	0.754437859219571	0.622560365914884	0.533573463217246	0.672421576322106	SNX5
ENSG00000089009	145.256980605298	0.277612229420696	0.865007720009814	0.320936129237721	0.748258793822158	0.838658189563599	RPL6
ENSG00000089012	47.3905892760779	8.24743198594956	1.78055067960183	4.63195576538932	3.62227557330533e-06	4.73341109357489e-05	SIRPG
ENSG00000089022	775.893841808899	-0.8353276984203	0.516580419562575	-1.6170332184244	0.105871110649207	0.200321044662361	MAPKAPK5
ENSG00000089041	722.795299505615	-0.286273211468219	0.959206445055976	-0.298447964923247	0.765361285331875	0.850082991140693	P2RX7
ENSG00000089048	751.950934401159	-0.129829744294435	0.420791304435092	-0.308537136880074	0.757673646458827	0.844822000887965	ESF1
ENSG00000089050	76.4133183452248	0.172748347716603	0.816263038206549	0.211633186400498	0.832393216709109	0.895448525101119	RBBP9
ENSG00000089053	824.187018821149	-0.299421876486709	0.399896652263916	-0.748748144780924	0.454009019543395	0.601803118711476	ANAPC5
ENSG00000089057	1657.42802887655	-1.5696632855774	0.323985648025405	-4.84485437902581	1.26704574879961e-06	2.25919759871465e-05	SLC23A2
ENSG00000089060	274.820663782986	0.772690096322105	0.663598318915443	1.16439429440532	0.244264258751289	0.383010358410518	SLC8B1
ENSG00000089063	337.85187535207	0.365503039500636	0.357664127870232	1.02191696348494	0.306820202964588	0.456193196513137	TMEM230
ENSG00000089091	475.141387434213	0.94468378235263	0.631732394555593	1.49538600599577	0.134813730591382	0.242039688739294	DZANK1
ENSG00000089094	769.670817842054	0.134445369822035	0.527318527227487	0.25496045156789	0.798753645032551	0.873342430762899	KDM2B
ENSG00000089101	1279.79297333193	5.57143318656783	1.17215525916781	4.75315291467733	2.00268763024427e-06	3.11380281998656e-05	CFAP61
ENSG00000089123	1440.41857084797	-0.540286412146101	0.382635144569099	-1.41201460402844	0.157945661144881	0.273348049223487	TASP1
ENSG00000089127	158.221981127787	3.41525022152985	1.07767095085596	3.16910297973349	0.00152910206713534	0.00600917933224853	OAS1
ENSG00000089154	973.917361520543	0.569832748375097	0.543616991395563	1.04822468280882	0.294535100985827	0.442091264664725	GCN1
ENSG00000089157	406.502899227435	2.11199346757284	1.45253793602245	1.45400227780364	0.145945674682249	0.257246045580823	RPLP0
ENSG00000089159	572.47645428803	3.07723244544228	0.724227198078347	4.24898768453789	2.14738722891101e-05	0.000184103733443826	PXN
ENSG00000089163	35.8371125631688	2.6324406961591	1.23520020373851	2.13118544523522	0.0330738676006876	0.0784850358801715	SIRT4
ENSG00000089169	1855.1622599074	-3.72463387830826	1.32083928765021	-2.8198993724168	0.00480387112882548	0.0157481374560847	RPH3A
ENSG00000089177	1892.28296669866	-0.212710405459983	0.417675719714646	-0.509271656023734	0.610561822491588	0.734400181904581	KIF16B
ENSG00000089195	164.542213573904	-0.507904731644075	0.432168472705539	-1.17524707081106	0.239895883350548	0.378369839966897	TRMT6
ENSG00000089199	1312.7388152279	-7.23211980319436	0.983629405095893	-7.35248434596087	1.94556325983342e-13	3.65748205909957e-10	CHGB
ENSG00000089220	461.424606759944	-1.77263156565958	0.913650262519041	-1.94016423830737	0.0523597331235061	0.114455277088899	PEBP1
ENSG00000089225	108.964576785714	7.4145657217775	1.77602272311212	4.17481467173178	2.98228735774019e-05	0.000239312069346951	TBX5
ENSG00000089234	334.382641311278	-0.516013079832152	0.313996900096533	-1.64336998127533	0.10030640710427	0.191916746161102	BRAP
ENSG00000089248	285.430607147438	0.0383433265860125	0.846055823527039	0.0453200906131309	0.963852173896235	0.97830471862629	ERP29
ENSG00000089250	769.571307657457	2.58125229815069	1.55712018407331	1.65770909949824	0.097376196278717	0.18745507008449	NOS1
ENSG00000089280	1208.63014674706	-0.0879899622894829	0.678492995656264	-0.1296844077283	0.896816119211992	0.93582583282963	FUS
ENSG00000089289	393.089924459962	0.856142852842354	0.52928250239081	1.61755366741786	0.105758821019458	0.200145205441693	IGBP1
ENSG00000089327	68.346177597728	1.64840857572307	1.10041271951196	1.49799120502182	0.13413553552171	0.241219996439121	FXYD5
ENSG00000089335	326.824264738643	-0.795391439192889	0.812348825669455	-0.979125486563495	0.327517980063049	0.478031077761419	ZNF302
ENSG00000089351	418.986181822137	0.323534491789149	0.497412258747648	0.650435300094379	0.515411081598783	0.656759090803583	GRAMD1A
ENSG00000089356	15.3650618453388	4.292684184457	1.45152706743342	2.95735731063376	0.00310288323910466	0.010923480167083	FXYD3
ENSG00000089472	484.264071219935	3.14263609792497	1.16337911609148	2.7013000787594	0.00690689904257531	0.0213558261515274	HEPH
ENSG00000089486	307.571193971158	-0.184777091518257	0.529268604317536	-0.349117801454552	0.727000872763839	0.823897136399596	CDIP1
ENSG00000089558	63.0762908208409	-1.37404452388503	1.56396221883614	-0.878566315308793	0.379636466490843	0.531588738526824	KCNH4
ENSG00000089597	833.093487013747	0.528941629940454	0.981174411265005	0.539090322645596	0.589824532708999	0.71907684894997	GANAB
ENSG00000089639	173.470613432011	-0.569134688225788	0.720093436932364	-0.790362276665555	0.429316226293704	0.579871341837199	GMIP
ENSG00000089682	567.816775490129	0.0748607899495582	0.513493694982031	0.145787164830092	0.88408940862428	0.928445139205583	RBM41
ENSG00000089685	75.8519578375647	5.44787971254496	1.70459308771581	3.19600011979706	0.00139347053932372	0.00555969418710599	BIRC5
ENSG00000089693	306.787458208553	-1.25436265389081	0.725396431505345	-1.72920984914105	0.0837715442434759	0.16684115991629	MLF2
ENSG00000089723	56.441858338785	0.166908084569166	1.01389500453529	0.164620679481173	0.869242553414648	0.919064667249285	OTUB2
ENSG00000089737	1353.81868501018	-0.748166162542328	0.87300278923112	-0.857003175443759	0.391443129690098	0.543557109781194	DDX24
ENSG00000089775	407.386531245085	-0.154048769912424	0.42989694974855	-0.358338829811491	0.720089762816554	0.819062160117497	ZBTB25
ENSG00000089818	212.953942784475	-2.76920117571463	0.603719964346206	-4.58689680523239	4.49882909298599e-06	5.53428238036034e-05	NECAP1
ENSG00000089820	163.887820271433	1.59824897565074	0.785559955612429	2.0345346834854	0.0418977153187441	0.09541881663836	ARHGAP4
ENSG00000089847	257.422556479199	-0.417453723184025	1.1272457628757	-0.370330709533177	0.711136094916938	0.812508056068697	ANKRD24
ENSG00000089876	521.994878880819	0.373599810785666	0.390509937627433	0.956697320061798	0.338720051190877	0.489304361758725	DHX32
ENSG00000089902	957.161260310214	0.247989554348196	0.374887100179017	0.661504634941494	0.508288743198762	0.650721658120889	RCOR1
ENSG00000089916	1455.87390022822	-0.790730966125924	0.3920756199068	-2.01678177876474	0.0437182912786215	0.0988249393693282	GPATCH2L
ENSG00000090006	571.109299397694	1.3083584785827	1.06409908397636	1.22954572396923	0.218867265505721	0.352983636202839	LTBP4
ENSG00000090013	84.2109886620076	1.86286317627256	0.796457800376293	2.33893518952597	0.0193387879522025	0.0504473151438765	BLVRB
ENSG00000090020	332.736584340194	-0.0639816975359021	0.451438867515874	-0.141728375954807	0.887294560413529	0.930302962705622	SLC9A1
ENSG00000090054	863.541529209141	-0.0498045899971968	0.388973219288494	-0.128041180028535	0.898116384282601	0.936586077753785	SPTLC1
ENSG00000090060	1328.75871104652	-0.238451568979678	0.729067822480589	-0.327063630607598	0.74361975893548	0.835224213515116	PAPOLA
ENSG00000090061	441.37150648789	0.489783798513952	0.341829962601332	1.43282875142567	0.151906782605751	0.26544535723376	CCNK
ENSG00000090097	587.546699114569	-1.43614998696092	0.937303481748719	-1.53221450141368	0.125469511192433	0.228738783562401	PCBP4
ENSG00000090104	317.671593719845	2.05450837244367	1.37362650455784	1.49568195257343	0.134736555506718	0.241953690401548	RGS1
ENSG00000090238	187.62736986004	-1.18648715584936	0.872932224793084	-1.35919733760613	0.174084064732388	0.295654104352911	YPEL3
ENSG00000090263	120.657187189158	1.06239951686078	0.684019255589091	1.55317194388895	0.120382062108714	0.221692106362641	MRPS33
ENSG00000090266	187.365590981092	0.594478669861153	0.476181177833409	1.24842958423092	0.211873780536752	0.344120162403354	NDUFB2
ENSG00000090273	564.336673476103	0.559077255701473	0.677910678348721	0.824706371440103	0.409538313539691	0.560776240609673	NUDC
ENSG00000090316	724.470929686272	0.759135951184377	0.666663038260707	1.13871012433047	0.254824078569581	0.395882505544702	MAEA
ENSG00000090339	194.748874098827	5.84837599571504	1.2105351808284	4.83123174636929	1.35690950386938e-06	2.36789296460042e-05	ICAM1
ENSG00000090372	577.060035517698	-0.710558493288151	0.705245754947865	-1.00753317308614	0.313678624557341	0.46372321112534	STRN4
ENSG00000090376	583.562572877024	0.648611636307616	0.957489675708771	0.67740849093489	0.498146812522674	0.642105637270947	IRAK3
ENSG00000090382	42.3299936756017	4.73475840554122	1.37334092726254	3.44762055186031	0.000565547958417329	0.00263578233764074	LYZ
ENSG00000090402	99.5710845224531	6.71221277728681	1.77144447968842	3.78911834621394	0.000151182883058524	0.000878423950201521	SI
ENSG00000090432	140.938789838685	-0.40217041830304	0.797650086188155	-0.504194038547591	0.614125029236658	0.737484987200049	MUL1
ENSG00000090447	94.6824542095481	0.481107572614324	0.804832980782494	0.597773182886429	0.549991286630261	0.68644370271818	TFAP4
ENSG00000090470	338.009912516357	-0.401959853573209	0.548369052318798	-0.73300973472793	0.463552492060457	0.610599527569794	PDCD7
ENSG00000090487	208.756587295773	0.398861848653023	0.33651650810299	1.18526681172786	0.235911971130567	0.373837137480283	SPG21
ENSG00000090512	29.3135167637432	4.74682131744248	1.74063659796506	2.72706050360648	0.00639013208072723	0.0200366249124122	FETUB
ENSG00000090520	490.235461593581	-0.222509965478597	0.868490778843365	-0.256203025868542	0.797794072285595	0.872934209259422	DNAJB11
ENSG00000090530	1007.64530138552	1.90384535915918	0.91964024347978	2.07020666250459	0.0384329956279425	0.0888572827318609	P3H2
ENSG00000090534	12.6843406510627	-0.387914433074464	1.53174510838941	-0.253249989799116	0.800075038948046	0.874273500866975	THPO
ENSG00000090565	1228.89289345111	0.670412381418622	0.735087072200999	0.912017646305862	0.361759428335385	0.513792803471664	RAB11FIP3
ENSG00000090581	401.097261515638	0.56661494531082	0.862334252829601	0.657071133903786	0.511135178673779	0.653037418302757	GNPTG
ENSG00000090612	195.906218955561	-0.450828913701822	0.697754136764386	-0.646114282879638	0.518205346129838	0.659349308031632	ZNF268
ENSG00000090615	1032.38247475913	-0.567404219379763	0.637447410147402	-0.890119263718645	0.373401850246468	0.525170159916121	GOLGA3
ENSG00000090621	600.281567803576	0.442258208300129	0.901462138284482	0.490600979805723	0.62370869329137	0.745500279799128	PABPC4
ENSG00000090661	754.232849918251	0.216876925488327	0.890182999447163	0.243631843815279	0.807515963486915	0.879508098438761	CERS4
ENSG00000090674	104.301540087527	-0.785263227213031	0.47312531794544	-1.65973622088765	0.0969675293183939	0.186859709139416	MCOLN1
ENSG00000090686	1321.95267405283	-0.665387262720997	0.403940017578096	-1.64724274339161	0.0995081613939383	0.190742423940049	USP48
ENSG00000090776	136.419125204188	1.1961956765488	1.11967748187245	1.06833949589518	0.285367398644622	0.43184137845387	EFNB1
ENSG00000090857	590.139203183307	0.226350799411581	0.439295419648062	0.515258728608917	0.606372234876877	0.731189657998656	PDPR
ENSG00000090861	911.724628069384	-1.02953670519535	0.868898938958218	-1.18487508619787	0.23606683918441	0.373956348053808	AARS1
ENSG00000090863	2652.86018083844	-0.400131184152456	0.753585677229454	-0.530969730772395	0.59543975493041	0.723491315130498	GLG1
ENSG00000090889	248.901261605612	5.08845676922105	0.935751334651513	5.43783009523151	5.39333673824808e-08	2.9757337038425e-06	KIF4A
ENSG00000090905	3732.19771519485	-0.347619456051849	0.626995387977136	-0.554421073452179	0.579290707233277	0.710382280013093	TNRC6A
ENSG00000090924	241.872823162051	1.60357529459427	0.726307794342523	2.20784536127122	0.0272550547430713	0.0668811293499433	PLEKHG2
ENSG00000090932	71.3018264519103	-1.89305790950332	1.63531885183992	-1.15760783126386	0.247024111964378	0.386546470776494	DLL3
ENSG00000090971	89.9924586317372	-0.156796515651893	0.956004555932137	-0.164012310065835	0.869721453011533	0.919429984501073	NAT14
ENSG00000090975	950.282185873309	-0.545055840115512	0.522552209180783	-1.04306484699397	0.296918260237021	0.444990049531914	PITPNM2
ENSG00000090989	907.68294833853	-1.0299227235098	0.593555792502859	-1.73517424396939	0.0827099470438576	0.165156334001538	EXOC1
ENSG00000091039	1919.68376928372	-1.37723510083549	0.381145943242859	-3.61340616436247	0.00030220075279661	0.00155607802965167	OSBPL8
ENSG00000091073	107.73691480135	1.58832471832413	0.546247839005175	2.90769977455066	0.00364097702552538	0.0124965583254505	DTX2
ENSG00000091106	68.6817570588743	4.30185476265884	1.38226560160419	3.11217667405332	0.00185713320433809	0.00707379950865855	NLRC4
ENSG00000091127	474.201063640221	-0.0433818778321118	0.532667622753506	-0.0814426782838027	0.935089909455563	0.960258441556915	PUS7
ENSG00000091128	256.97400232443	6.10523874372804	1.35284912112496	4.51287482720264	6.39547704719496e-06	7.21506109432322e-05	LAMB4
ENSG00000091129	11402.113553398	-1.71311920563297	0.950280010017414	-1.80275201790426	0.0714271687857908	0.147130433640937	NRCAM
ENSG00000091136	1449.28236545529	0.866522723754427	1.29955305867718	0.666785182773888	0.504909358617122	0.64774617698638	LAMB1
ENSG00000091137	185.344937406676	1.50762502984888	1.57904847244003	0.954768049342538	0.339695008316632	0.490575674067996	SLC26A4
ENSG00000091138	1276.8989107566	0.274325963647037	1.08427102030003	0.253004976164657	0.800264367853585	0.874387977535892	SLC26A3
ENSG00000091140	645.449501018476	-0.561701973165821	0.698223203729385	-0.804473369211493	0.421123643336079	0.571981334682875	DLD
ENSG00000091157	2807.93798240782	-1.60034426365284	0.353012430898477	-4.53339351132676	5.80435348899689e-06	6.69800367181734e-05	WDR7
ENSG00000091164	559.865396472454	-1.46413052778895	0.539041317366533	-2.71617495842787	0.00660410079343661	0.0205858004684166	TXNL1
ENSG00000091181	158.497561932304	8.99772451981849	1.47818622370982	6.08700336635313	1.15043552524358e-09	2.61426991500132e-07	IL5RA
ENSG00000091262	119.103468947671	6.00671603731593	1.27376867522754	4.71570400036956	2.40876409136429e-06	3.52268972031981e-05	ABCC6
ENSG00000091317	283.008832445616	0.794688432156453	0.790315973887347	1.00553254446775	0.31464048673217	0.464746473223896	CMTM6
ENSG00000091409	849.785644304548	2.524533627662	0.888602078248542	2.8410170192691	0.00449699123704377	0.0148694086649869	ITGA6
ENSG00000091428	2354.88593788591	-1.50724485529686	0.800457111967106	-1.88298015316878	0.059703057654419	0.127330809533388	RAPGEF4
ENSG00000091436	870.987535140758	3.06473727649515	0.522916546713756	5.86085350665483	4.60494093105450e-09	5.95113219603888e-07	MAP3K20
ENSG00000091482	53.2171728767423	8.83877637706191	1.97636671307408	4.47223499494883	7.74062961192918e-06	8.3023070407201e-05	SMPX
ENSG00000091483	259.469027343514	-0.426840119030187	0.866808500426601	-0.492427241795756	0.622417345166334	0.74441690460929	FH
ENSG00000091490	1280.82847935056	-0.794061477048522	0.804368875863127	-0.987185731417635	0.323551595397663	0.474216701483329	SEL1L3
ENSG00000091513	930.796848551115	-2.81412369083999	1.27511397538753	-2.2069585504972	0.0273169552707177	0.067017121609108	TF
ENSG00000091527	669.615942069525	-0.137055894982577	1.05644952499126	-0.129732553936934	0.896778025893592	0.93582583282963	CDV3
ENSG00000091536	94.5161639349194	3.47558778491384	1.24837173464408	2.78409682665937	0.00536770075132733	0.0172626257910883	MYO15A
ENSG00000091542	543.176694222425	0.709245446613867	0.598188129063297	1.18565617095156	0.235758109830458	0.373667659476052	ALKBH5
ENSG00000091583	53.8898936216866	8.87589093806948	1.82110670946143	4.8738994216843	1.09416711410267e-06	2.04577592699179e-05	APOH
ENSG00000091592	687.739062430374	1.43899482216073	0.678938307503246	2.11947802364039	0.0340500890799967	0.0804526727702526	NLRP1
ENSG00000091622	506.587185706614	-0.973207122282217	1.16900142299665	-0.832511494971039	0.405120292573022	0.556532420787719	PITPNM3
ENSG00000091640	199.854684105221	0.557654774008972	0.821621550391828	0.678724619312905	0.49731236392839	0.641373301394452	SPAG7
ENSG00000091651	53.9505944794354	-1.03517526926889	0.87352706704707	-1.1850523107066	0.235996764856619	0.373902627985751	ORC6
ENSG00000091656	1759.98332145932	0.720824362651902	1.43528765302489	0.502215957291039	0.615515619355744	0.738811672431938	ZFHX4
ENSG00000091664	91.4765155981161	-0.893597514960385	1.83868805147037	-0.485997346991944	0.626969046945313	0.74802932427036	SLC17A6
ENSG00000091732	168.051285000279	0.570547581578268	0.431565374891655	1.32204207003749	0.186154142271857	0.311724148355311	ZC3HC1
ENSG00000091831	963.621839839532	3.67143667412163	1.20238219609933	3.05346892696201	0.00226212147590933	0.00837103659340684	ESR1
ENSG00000091844	860.827258345826	-2.04317246912275	0.888872242852496	-2.29861207339085	0.021526977355861	0.0551618791501672	RGS17
ENSG00000091879	260.474096015594	4.48445531831242	0.966101198097322	4.6418070147768	3.45375364556084e-06	4.54905551825175e-05	ANGPT2
ENSG00000091947	123.646139680029	0.50182410798147	0.53598364378181	0.936267577944513	0.349135436904735	0.500157374420022	TMEM101
ENSG00000091972	413.618170594276	-3.55025087445484	0.660507290224063	-5.37503662260942	7.65671179120367e-08	3.63149410849313e-06	CD200
ENSG00000091986	677.609246897165	3.9563950005641	0.927582851182231	4.26527398120994	1.99657041616775e-05	0.000173840335309191	CCDC80
ENSG00000092010	271.413037415402	2.57886192563452	1.32266393138745	1.94974843150772	0.0512061106993982	0.112396896630172	PSME1
ENSG00000092020	319.470540729637	0.061473260991616	0.41046177089045	0.149766105764873	0.880949151377711	0.926701607267817	PPP2R3C
ENSG00000092051	361.91473496168	-1.37956529999331	1.47892078328692	-0.932818928223599	0.350913466545593	0.50211317289623	JPH4
ENSG00000092054	87.3729105093252	1.64089520647051	0.974577789822756	1.68369854475028	0.0922399427388036	0.179708853956635	MYH7
ENSG00000092068	289.021210318908	0.456959732063161	0.851753704672622	0.536492802504213	0.591618008936777	0.720675576873442	SLC7A8
ENSG00000092094	314.728569519425	-0.513896202461131	0.609255044654588	-0.843482884499511	0.398958434043216	0.550353033406926	OSGEP
ENSG00000092096	895.916002114709	-2.26387487086929	1.04994002775438	-2.15619445970766	0.0310684839833781	0.0745405708657936	SLC22A17
ENSG00000092098	103.702344004123	0.396321531833821	0.700745635489861	0.565571174134776	0.571685328005819	0.704606085220666	RNF31
ENSG00000092108	1388.73378664571	-0.658876124461614	0.488577592852942	-1.34855984822032	0.177478384739979	0.299916279973689	SCFD1
ENSG00000092140	539.155564547256	-1.03412192015867	0.555690632487837	-1.8609669836054	0.0627488393398005	0.132622981266122	G2E3
ENSG00000092148	2239.58641674885	-0.68906200628223	0.674678078163363	-1.0213196909525	0.307103000199723	0.456528675157645	HECTD1
ENSG00000092199	3056.79634364124	-0.361021842930536	0.676250861721868	-0.533857867495064	0.593439873821756	0.722122110789696	HNRNPC
ENSG00000092200	231.779213825903	3.25311209991318	1.61220817289824	2.01779903774157	0.0436121951565141	0.0986174503708644	RPGRIP1
ENSG00000092201	819.302171639609	-0.317670978437525	0.836518958537252	-0.379753471449121	0.704128423777952	0.807445886724575	SUPT16H
ENSG00000092203	357.923354760495	0.102064483751844	0.724792978880992	0.14081880857817	0.888013084031224	0.930725928265671	TOX4
ENSG00000092208	73.2644572626758	-0.392302918549861	0.486350528277838	-0.806625871136608	0.419882063865107	0.570641636087595	GEMIN2
ENSG00000092295	32.6586255500694	3.85225729541092	0.986087402204329	3.90660836635726	9.36006757125635e-05	0.000599383778476466	TGM1
ENSG00000092330	113.572996276364	0.812742699580262	0.988086059214126	0.822542421281277	0.410768253481276	0.562050996740508	TINF2
ENSG00000092345	125.873255586974	9.53112727093124	1.89956130725742	5.01754127888205	5.23369587810221e-07	1.29149877163813e-05	DAZL
ENSG00000092377	153.403334784062	1.09543086476849	1.46154784407988	0.749500517007106	0.453555587146592	0.601454148172655	TBL1Y
ENSG00000092421	1775.01224450964	-0.179660202455042	0.653885363892476	-0.274757950515292	0.78350220574767	0.862774488133344	SEMA6A
ENSG00000092439	1308.63530910478	-0.384405226536903	0.398600767038123	-0.964386570034216	0.334852152875384	0.485945121593162	TRPM7
ENSG00000092445	557.784108489876	-2.57368898947192	0.761206478821431	-3.38106553356816	0.000722053198027638	0.00322630468496403	TYRO3
ENSG00000092470	142.846708841945	1.65562486170246	0.728922865713771	2.27133067101859	0.0231269678580812	0.0584220093253435	WDR76
ENSG00000092529	353.807415365481	2.01614037813522	0.667574728202921	3.02009691643447	0.00252693812407046	0.00920460691697254	CAPN3
ENSG00000092531	468.240663533432	1.16466455120022	0.465478922996734	2.50207795382476	0.0123466735917211	0.0347391788566848	SNAP23
ENSG00000092607	293.012654163925	5.30492530468617	1.3684868687343	3.87648973905948	0.000105974276885061	0.000662467373550842	TBX15
ENSG00000092621	503.107387221244	4.00379761836865	0.643490299969904	6.22200151044375	4.90852310308923e-10	1.58598983201222e-07	PHGDH
ENSG00000092758	1729.06006666591	3.47291266010213	1.93388629609979	1.79582050253223	0.0725230689146535	0.148854048842295	COL9A3
ENSG00000092820	1963.44826748585	3.1489650239182	1.22686688095618	2.56667212457802	0.0102679650530738	0.0297966951070044	EZR
ENSG00000092841	908.058136670991	0.975904669229821	1.24028457523132	0.786839317942663	0.431375933883227	0.58162762840003	MYL6
ENSG00000092847	918.991928077596	-1.23586674921242	0.440650129720582	-2.80464401541443	0.00503721789157282	0.01634980831578	AGO1
ENSG00000092850	93.0705312916732	2.54603447341917	1.16673374433793	2.18218979760797	0.029095527960615	0.0706264142149967	TEKT2
ENSG00000092853	226.565549032794	1.06094074998935	1.1138962022133	0.952459257766812	0.340864119031877	0.491920519049493	CLSPN
ENSG00000092871	100.198513324632	0.0611113757257038	0.713163769720034	0.085690522037728	0.931712436732974	0.958122307384812	RFFL
ENSG00000092929	88.7200213438327	3.01884473682295	0.868966941741665	3.47406166081796	0.000512643212647022	0.00242418225344792	UNC13D
ENSG00000092931	400.344117379105	-0.21093166822106	0.512533323250891	-0.411547227569838	0.680671318518508	0.789212346265445	MFSD11
ENSG00000092964	5577.17290886516	-1.11553196628739	0.711879596431821	-1.56702337288329	0.117109228482184	0.216804094519524	DPYSL2
ENSG00000092969	1769.52529700306	3.59643440792263	0.958557357037089	3.75192405704261	0.000175482625974777	0.000993104877540341	TGFB2
ENSG00000092978	1631.75867230713	-0.115852199097358	0.445274546334931	-0.260181499371436	0.794723774322382	0.870449837352358	GPATCH2
ENSG00000093000	341.034961608506	-0.983178547914486	0.576497252479615	-1.70543492390582	0.0881133395462726	0.173409543094867	NUP50
ENSG00000093009	84.247485270666	3.70128398799177	1.23958703000691	2.98590086730025	0.00282744285018403	0.0101170915556697	CDC45
ENSG00000093010	600.578582958609	1.50983064989698	0.765138136979672	1.9732785191664	0.0484638388845153	0.10733466041479	COMT
ENSG00000093072	210.010325182111	2.31493857387728	0.712848676664361	3.24744738912835	0.00116445190076842	0.00478816879220324	ADA2
ENSG00000093144	598.646979354719	-0.432516365585774	0.543307174283687	-0.796080718345044	0.42598512054781	0.576718538064458	ECHDC1
ENSG00000093167	1584.34255125619	-0.825690575826246	0.371045387402612	-2.22530882705815	0.0260605132855657	0.0644315344610489	LRRFIP2
ENSG00000093183	410.848543438692	-0.336080490429133	0.34465562677742	-0.97511969722222	0.329500889120472	0.480145788607021	SEC22C
ENSG00000093217	452.068679216598	-1.06639371783732	0.64084183975704	-1.66405133323008	0.0961021714087794	0.185607247834328	XYLB
ENSG00000094631	444.447565821581	0.280918900178029	0.722212730375819	0.38896974307258	0.69729852888088	0.802417155187964	HDAC6
ENSG00000094755	83.5330632461848	9.50372762919615	1.96516340236126	4.83610045748708	1.32411022445468e-06	2.33322018028867e-05	GABRP
ENSG00000094804	67.2135314033491	-0.00224493271668667	0.936109261720723	-0.00239815244703392	0.998086553022142	0.99866607780253	CDC6
ENSG00000094841	204.805200440743	0.061473762721502	0.472492037833119	0.130105393952086	0.896483042640485	0.935745434679817	UPRT
ENSG00000094880	155.651365328516	-0.258958062362064	0.537963897871834	-0.481366990213456	0.630255693188924	0.750694985538433	CDC23
ENSG00000094914	158.77533755433	1.49127665853634	0.693940589756942	2.14899759510922	0.0316345905826039	0.0756530240149954	AAAS
ENSG00000094916	2392.52272090977	0.339134060103023	1.01857900081919	0.332948214944817	0.73917337345549	0.832309621001147	CBX5
ENSG00000094963	88.0676058388793	6.20997361759171	1.27967447411465	4.85277603266107	1.21745156375099e-06	2.1994485026846e-05	FMO2
ENSG00000094975	1296.22101963995	0.516342819134276	0.56715144879556	0.910414352693298	0.36260403128141	0.5147017965733	SUCO
ENSG00000095002	793.757102568544	-0.839269936433205	0.487771204818111	-1.72062214444612	0.0853194124178999	0.169158209912728	MSH2
ENSG00000095015	1126.70278412325	0.127232150435197	0.643069851945643	0.197851213286161	0.843161475681641	0.902891417100132	MAP3K1
ENSG00000095059	166.737245872089	-0.00194473746895337	0.74235265254812	-0.00261969491491419	0.997909788264161	0.998645884122384	DHPS
ENSG00000095066	453.224596985029	1.0074670191223	0.682308780745658	1.4765558461981	0.139794734843533	0.249045749800311	HOOK2
ENSG00000095110	74.8387691158641	7.26372034079555	1.75989139510169	4.12736851888285	3.66938106124348e-05	0.000282168268833552	NXPE1
ENSG00000095139	736.348803913082	0.312530710240836	0.959610522860455	0.325684955297519	0.744662728093324	0.835941618492039	ARCN1
ENSG00000095203	974.311148308661	-1.18578983501978	0.852240197620353	-1.39137984611707	0.164110272774592	0.281723089050788	EPB41L4B
ENSG00000095209	362.21124069385	0.177773192684189	0.514311758481118	0.345652592523247	0.729603816207291	0.825907243811024	TMEM38B
ENSG00000095261	263.429024417085	-0.256158609331524	0.594188222802784	-0.431106843759413	0.666390684669551	0.777962101154859	PSMD5
ENSG00000095303	140.823476003736	2.28767266554721	0.845398645294741	2.70602830780458	0.00680932412266478	0.0210982939065905	PTGS1
ENSG00000095319	534.380272319563	0.623619276759219	0.542550349222515	1.14942194333278	0.250382036080415	0.390707072449963	NUP188
ENSG00000095321	204.119952488791	0.363853803551112	0.82249940379103	0.442375765713692	0.658217312703706	0.772314787187922	CRAT
ENSG00000095370	126.916463777786	-0.291844320309115	0.860756873657837	-0.33905546297749	0.734567948629203	0.829246130019832	SH2D3C
ENSG00000095380	131.620087941043	0.0461665848026788	0.644872962846022	0.0715902006480959	0.942928038815345	0.965249691958898	NANS
ENSG00000095383	210.889944377967	1.44336040598868	0.716506969302108	2.01444014898354	0.043963342687783	0.0992578802752491	TBC1D2
ENSG00000095397	1132.37722287007	1.94269529654053	0.619315025252876	3.13684509066657	0.0017077633152215	0.00658516750166556	WHRN
ENSG00000095464	74.4922574385458	8.54496325426902	1.84946456869724	4.62023625588463	3.83303318920058e-06	4.92930928603724e-05	PDE6C
ENSG00000095485	334.950909587914	-0.735522806630454	0.428348055757882	-1.71711484794552	0.08595818978633	0.170082231996126	CWF19L1
ENSG00000095539	127.165891052643	-0.922241254808835	0.818483280394217	-1.12676859369032	0.259840332347524	0.402021071334745	SEMA4G
ENSG00000095564	1287.32306224167	-0.740961084994685	0.49393391245776	-1.50012191166981	0.133582826012327	0.240372368526706	BTAF1
ENSG00000095574	290.179476077923	-0.928299350639998	0.57692652366468	-1.60904259478897	0.107607028117301	0.20282615390007	IKZF5
ENSG00000095585	285.787291515585	2.44742326311173	1.21506086136005	2.01423923767264	0.0439844219563221	0.0992637631381408	BLNK
ENSG00000095587	271.980535049866	5.17187923733574	1.4379934249391	3.59659449594129	0.000322410493345724	0.0016374156163282	TLL2
ENSG00000095627	49.6472256248929	4.69665576923972	1.7033788089439	2.75725854083605	0.00582882444446172	0.018532327903909	TDRD1
ENSG00000095637	8421.41507999211	1.16561454471483	0.808385418665204	1.44190446512442	0.149329326404079	0.261962439341858	SORBS1
ENSG00000095713	478.341429994522	-0.637294064148574	1.26185756035448	-0.505044375982933	0.61352766824536	0.736853214754663	CRTAC1
ENSG00000095739	174.059588991738	0.859374872258782	1.13325712892974	0.758322935122748	0.448257680355712	0.596839905484243	BAMBI
ENSG00000095777	1242.59247502332	8.5750839356806	1.61825248012921	5.2989777806464	1.16452803109449e-07	4.81625503100058e-06	MYO3A
ENSG00000095787	2121.76839190469	-0.47250987539622	0.557459025955159	-0.847613642252207	0.3966531742533	0.548129215297618	WAC
ENSG00000095794	753.830529079523	0.448258503704939	0.591116362293753	0.758325318496562	0.448256253892704	0.596839905484243	CREM
ENSG00000095906	72.7540132468308	0.955805733236302	0.759999287326081	1.25764030200493	0.208521871116483	0.340025150094641	NUBP2
ENSG00000095951	1082.18019216212	-0.552395432835621	0.465365945492894	-1.1870130124166	0.235222487865827	0.372904463859048	HIVEP1
ENSG00000095970	55.2719792872542	1.6970171890133	1.0390236628555	1.63328059762322	0.102409995530597	0.195147097085995	TREM2
ENSG00000096060	2504.28247351538	0.227460372133415	1.18743024417814	0.191556828915747	0.848089361703752	0.905758366734294	FKBP5
ENSG00000096063	742.520016436103	-1.43288861512876	0.574601426353177	-2.49370876822022	0.0126416219181589	0.0354606754809559	SRPK1
ENSG00000096070	476.901929016739	-1.47556636131139	0.491037019059393	-3.00500024242146	0.00265580637790443	0.00960633550615459	BRPF3
ENSG00000096080	196.615075015906	-0.498203425011505	0.528890358513844	-0.941978648299493	0.346203571624362	0.497125404457162	MRPS18A
ENSG00000096088	33.4089113971068	6.67610451580579	1.83086200985425	3.64642691796159	0.000265912058492286	0.00140184814622014	PGC
ENSG00000096092	141.994029101846	-1.68149579143106	0.504542359707099	-3.33271480398042	0.000860030524093007	0.00371207915001446	TMEM14A
ENSG00000096093	781.852818656693	2.70843213564494	0.529493379521591	5.11513881078564	3.1351031488109e-07	9.28518531078457e-06	EFHC1
ENSG00000096384	5571.62091804294	-1.61399456941406	1.33445610395678	-1.2094774527453	0.226479468276532	0.362013521256118	HSP90AB1
ENSG00000096401	709.771739605621	-0.532550118175465	0.666834751361184	-0.798623822601313	0.424508569920205	0.575369516771313	CDC5L
ENSG00000096433	301.349942172596	4.28403878922187	1.15166080245172	3.71987896097685	0.000199318275642329	0.00110235427173248	ITPR3
ENSG00000096654	157.081501742628	-1.97602076332317	0.606747307752558	-3.25674418011431	0.00112697951803314	0.00466096189068148	ZNF184
ENSG00000096696	850.018930985182	3.40697513495693	1.61140433658133	2.11428941676116	0.0344905557268693	0.08134468543293	DSP
ENSG00000096717	368.185988724911	-0.610934332205782	0.58207787045294	-1.04957491637741	0.293913594634401	0.441350608049145	SIRT1
ENSG00000096746	999.80603563315	-0.407248088275686	0.848586380964395	-0.479913533154822	0.631288877860492	0.751506689613558	HNRNPH3
ENSG00000096872	730.671480963702	1.38470916359254	0.677810427500297	2.04291510931636	0.0410608423496667	0.0938540023155473	IFT74
ENSG00000096968	1484.7896212088	-0.0523773988247446	0.533853262761782	-0.0981119766015491	0.921843377458623	0.951837531807661	JAK2
ENSG00000096996	53.2584638556194	4.34152106601619	1.46116758406238	2.97126839752753	0.00296572469584705	0.010523030368123	IL12RB1
ENSG00000097007	1638.13973683362	0.912304746978792	0.364075683401446	2.50581071071655	0.0122171004594231	0.0344470891428031	ABL1
ENSG00000097021	522.546846743775	-0.74416015610926	0.800307019676905	-0.929843344882428	0.352452200323864	0.503652757272972	ACOT7
ENSG00000097033	966.846069422352	-0.516836428906123	0.776844326409684	-0.665302443920481	0.505857067764783	0.648599845257189	SH3GLB1
ENSG00000097046	248.064266480204	-1.47891503336376	0.606509397539112	-2.43840415229245	0.0147522702878303	0.0403468056185747	CDC7
ENSG00000097096	125.326474268537	0.303010824843507	0.919312538058312	0.329605887333484	0.741697773540899	0.834288961001536	SYDE2
ENSG00000099139	2475.88727110568	0.733684886460316	0.650954707871948	1.12709052962966	0.259704207003346	0.401947705757219	PCSK5
ENSG00000099194	1586.65612320455	-0.392114587192252	1.11620749125167	-0.351291843376314	0.725369413550091	0.822754598373955	SCD
ENSG00000099203	52.7064465031685	1.21260384917387	1.01834988888584	1.19075365196982	0.233750308742485	0.371253658562661	TMED1
ENSG00000099204	3297.05016825646	0.771172515080376	0.63500934864536	1.21442702650833	0.224584700141732	0.359707769671665	ABLIM1
ENSG00000099219	403.441538437413	0.237592618256217	0.397482864879877	0.597743045673226	0.55001139853656	0.68644370271818	ERMP1
ENSG00000099246	649.280306459265	-1.20794283630834	0.578320939622263	-2.0887067258836	0.0367341310435701	0.0856108526822931	RAB18
ENSG00000099250	1346.9954162107	2.2369486557934	0.893629218965367	2.50321789878728	0.0123069747952145	0.0346488675003732	NRP1
ENSG00000099256	855.142850142358	0.880037182960039	0.685200122722648	1.28435059156616	0.199019312447899	0.328060610770035	PRTFDC1
ENSG00000099260	476.234280229583	-0.151446242663859	0.854479941792044	-0.17723791426425	0.859321515790452	0.913332857127778	PALMD
ENSG00000099282	242.460684483053	1.39880997089603	1.0614257762925	1.31785943222708	0.187550708176953	0.313529595342863	TSPAN15
ENSG00000099284	419.472060649319	-0.218901596434467	0.596431169845837	-0.367019041763105	0.713604814406809	0.814316879711792	MACROH2A2
ENSG00000099290	309.306747795966	-0.464516587090037	0.532688343023902	-0.872023187992297	0.383195727754694	0.53515934721681	WASHC2A
ENSG00000099308	497.230082998727	-3.02491143961593	0.728684257680515	-4.15119636211789	3.30741843490508e-05	0.000260776830516036	MAST3
ENSG00000099326	321.430606247537	0.96648246976584	0.751592641767228	1.2859126288056	0.198473555756198	0.327462755536525	MZF1
ENSG00000099330	25.2460044261756	0.466260915045407	0.873177967705462	0.533981539033386	0.593354306565574	0.722060478165686	OCEL1
ENSG00000099331	1840.27218838944	1.60596317958846	0.639391171453659	2.51170684127105	0.0120148852357284	0.0339931333683989	MYO9B
ENSG00000099337	64.1893382539515	2.45787446196565	1.44572043024322	1.70010356812358	0.0891114462590493	0.174882376121371	KCNK6
ENSG00000099338	168.442552096735	0.674281727257943	0.642742631971184	1.04906955555451	0.294146106845828	0.441603553322556	CATSPERG
ENSG00000099341	200.886590061214	-0.550678506090869	0.938792643512942	-0.586581616181228	0.55748473242412	0.69251076961605	PSMD8
ENSG00000099364	333.118380217337	-0.180080641560233	0.813191377432216	-0.221449275727526	0.824742628186522	0.890546332216024	FBXL19
ENSG00000099365	355.681177144195	-3.69621156583372	1.03877216515664	-3.55825049016054	0.000373333197895225	0.00184913944892823	STX1B
ENSG00000099377	29.0729700983849	2.2105648195234	1.26191342913175	1.75175631583884	0.0798157186992415	0.160516357636162	HSD3B7
ENSG00000099381	436.676149030837	0.490255593571424	0.591779649238247	0.828442806714447	0.407419772402155	0.558652176480616	SETD1A
ENSG00000099385	500.904648896361	0.969373514146758	0.667774858078334	1.45164721675257	0.146599722824671	0.258068925537702	BCL7C
ENSG00000099622	1200.53102413971	0.259292212591292	0.733789656466064	0.353360408267466	0.723818263351616	0.822036561633642	CIRBP
ENSG00000099624	142.283570749734	0.103016222307017	1.1309477494048	0.0910884011761224	0.927422348848562	0.955315404347306	ATP5F1D
ENSG00000099625	194.104650325584	-0.107919749945301	1.19208873312165	-0.0905299638750035	0.927866083978339	0.955592546968877	CBARP
ENSG00000099715	377.694725390828	-4.04575223343622	1.48186967406542	-2.73016737182896	0.00633021780968948	0.0198698503470809	PCDH11Y
ENSG00000099783	1740.31798762711	0.0979288656491799	0.685726559692134	0.142810372830165	0.886439944722527	0.929706936898276	HNRNPM
ENSG00000099785	127.568150463138	0.656155455762787	0.656586222611776	0.999343929503613	0.317628111720694	0.467815461481822	MARCHF2
ENSG00000099795	181.445778704107	0.305079595555479	0.867711288363064	0.351591133648856	0.72514491550534	0.822690636819204	NDUFB7
ENSG00000099797	257.125567161288	0.510871763360404	0.50571223088232	1.01020250680724	0.31239827850854	0.462524808568633	TECR
ENSG00000099800	76.8036945455688	0.462442404241091	1.0529095410419	0.439204305987658	0.660513505269683	0.774086640718151	TIMM13
ENSG00000099804	223.82379713513	0.202767720368206	0.808592680825917	0.250766207976424	0.801994869048615	0.875631039971294	CDC34
ENSG00000099812	26.2528529692141	6.07974636421112	1.72447138162584	3.52557104106832	0.000422570822252353	0.00205366440266896	MISP
ENSG00000099814	378.107847267222	-1.12920807044984	0.841217266143033	-1.34235008706756	0.179482510323532	0.302612851847545	CEP170B
ENSG00000099817	180.160374781237	-0.0656103001327738	0.872291487691328	-0.0752160270489661	0.940042832735354	0.963201199576967	POLR2E
ENSG00000099821	205.270587306252	0.7897190011285	0.788324936071467	1.00176838888794	0.316455467872298	0.466560859841099	POLRMT
[truncated: 18,680 more rows]
