# Supplementary material for: Associations in cell type-specific hydroxymethylation and transcriptional alterations of pediatric central nervous system tumors
Source: Nat Commun. 2024 Apr 30;15:3635. doi: 10.1038/s41467-024-47943-9 (PMC11061294; doi:10.1038/s41467-024-47943-9)
Supplement: Supplementary file 4 — Supplementary Data 1–21 [file 41467_2024_47943_MOESM4_ESM.zip › SupplementaryData_03302024/SD1. ATC_5hmC_Unadj_Results.csv]

	beta	pVal	log10.pVal	qVal	sig
cg00000155	2.53592850919675e-05	0.998283727363305	0.000746008095475441	1	0
cg00000158	0.00425011943095457	0.739903902425365	0.130824682102114	1	0
cg00000292	-0.0899997241659481	0.0537408344869662	1.26969559413153	0.70141205354526	0
cg00000622	-0.000497969886011243	0.830243544497784	0.0807944925436568	1	0
cg00000658	0.0252658770264911	0.417489230607618	0.379354722930101	0.990333713560469	0
cg00000714	-0.0137622855084275	0.208780644388442	0.680309766325591	0.942516452320876	0
cg00000734	0.00659610558532478	0.41285305442035	0.384204498005223	0.989839608108648	0
cg00000765	-0.060820951874295	0.372139326737206	0.429294432417394	0.98494319635353	0
cg00000769	-0.00331756565595789	0.172367354926647	0.763544982813491	0.920937791166267	0
cg00000924	0.0105620145542062	0.480044981973545	0.318718065733587	0.994797401635788	0
cg00000948	0.00314716872802143	0.91367204082397	0.0392096646818082	1	0
cg00000957	0.0132617497544017	0.480854450296165	0.317986360214482	0.994797401635788	0
cg00000974	-0.00464962387907144	0.288094377181563	0.540465217883593	0.968084617637459	0
cg00001099	0.0208704032714177	0.807847401560655	0.0926706675905769	1	0
cg00001136	-0.0680456834127274	0.522857984846812	0.28161625524875	0.996217832398442	0
cg00001245	0.000433693352306692	0.837347750414719	0.0770941421007751	1	0
cg00001249	-0.0625640092355565	0.0315042842887262	1.50163038219669	0.593886943845065	0
cg00001269	0.00212852985530339	0.92042897643786	0.0360097175686056	1	0
cg00001503	-0.00276315089179714	0.691563049643431	0.160168219222089	0.998920437408808	0
cg00001506	-0.0485896957889302	0.353178439558185	0.452005816608373	0.982726918785677	0
cg00001534	-0.0955557621870969	0.00251357787509248	2.59970765501557	0.216360457685458	0
cg00001582	0.00795073362898926	0.176431778444042	0.753423188139021	0.923243458559311	0
cg00001583	-0.00304187094346174	0.791820410469981	0.101373307786844	1	0
cg00001594	-0.000914332934695826	0.861319536050606	0.0648357022059191	1	0
cg00001687	0.0267497763917024	0.183370864328096	0.736669667939341	0.928197556752159	0
cg00001747	-0.00157734998616149	0.451563907403384	0.345280777646006	0.992488519366943	0
cg00001791	0.00451549846770444	0.536834239292587	0.270159792649753	0.996809358186856	0
cg00001809	0.00460122382863568	0.911757816784359	0.0401205046560663	1	0
cg00001814	-0.0202315739086862	0.794351984961918	0.0999870148856612	1	0
cg00001930	0.0136434329998682	0.473144612652493	0.325006100534526	0.99442325889131	0
cg00001997	-0.000210995378702225	0.997360984072796	0.00114762502211935	1	0
cg00002028	-0.00436109836972269	0.109678304138647	0.959879273288946	0.847254179355049	0
cg00002033	0.0666809732303305	0.132356859474709	0.878253546203824	0.881708094380115	0
cg00002116	0.000892513999901903	0.634841142901966	0.197334935168166	0.998055880486224	0
cg00002145	-0.00762929372665093	0.836857627854469	0.0773484209750598	1	0
cg00002186	0.00244085148179781	0.886434631887375	0.0523532849444187	1	0
cg00002190	-0.0546439902245527	0.227354225106296	0.643296970540467	0.950327265304049	0
cg00002224	0.0434257239714796	0.0487558687264921	1.31197310094742	0.680596965519666	0
cg00002236	0.00714021311012315	0.452250033191739	0.344621392594211	0.992540898717912	0
cg00002398	0.0169405328150405	0.399254859977818	0.398749788655473	0.988617219083875	0
cg00002406	0.000122818089905425	0.982925732290478	0.00747929526544444	1	0
cg00002426	0.00204426567732962	0.971358370159552	0.0126205131724386	1	0
cg00002449	-0.0220826836203818	0.0609079705393782	1.21532587099986	0.728069587290991	0
cg00002464	-0.00570361976523143	0.588006955883525	0.2306175363661	0.997416531322967	0
cg00002490	0.00147480692911543	0.692408976485216	0.159637310506745	0.99895512294683	0
cg00002531	0.0769660782355168	0.262175665070004	0.581407621632512	0.961371072621656	0
cg00002559	0.00298697912423648	0.712741067803805	0.147068216639093	0.999595292561049	0
cg00002591	-0.0587708401033312	0.385263667921869	0.414241944958013	0.986763775589931	0
cg00002646	0.0189007208213813	0.629149694720243	0.201246009791304	0.998035787924924	0
cg00002684	-0.049870624165926	0.184037431892258	0.735093835626775	0.928685701001239	0
cg00002719	0.000112002603110411	0.947650900344184	0.0233516204430226	1	0
cg00002769	0.0120663306543224	0.784157120299789	0.105596909710307	1	0
cg00002776	0.00806056197116405	0.170841245461488	0.767407271153666	0.920159671165245	0
cg00002780	-0.0230224976930972	0.746459267003035	0.1269938859945	1	0
cg00002808	-0.0396469303684524	0.0682329238821633	1.16600601815756	0.752135862026042	0
cg00002809	0.0265681554496426	0.152812899397209	0.815839984107354	0.904038353742593	0
cg00002810	0.0266414294071498	0.0308885445127611	1.51020255543985	0.590191524077675	0
cg00002907	0.00448832458186003	0.939679118157815	0.0270204240647299	1	0
cg00002934	-0.00122890169498405	0.536994914924087	0.270029826834645	0.996809358186856	0
cg00003009	-0.00171546032087058	0.901578481521542	0.044996462387835	1	0
cg00003014	0.0243971367951836	0.214000161200062	0.669585899509356	0.944955383114797	0
cg00003036	0.00518378912724572	0.558991742390143	0.252594607607107	0.996892810310945	0
cg00003091	0.0176501073789075	0.107676934330175	0.96787731774158	0.843660932176785	0
cg00003167	-0.0770801036514173	0.227318159004569	0.643365869860259	0.95030446099116	0
cg00003173	-0.041591547765395	0.1425053402645	0.846168860540048	0.892311619827862	0
cg00003202	0.000554898883143958	0.760622622269955	0.118830762041836	1	0
cg00003287	-0.0339862438111301	0.329439566521676	0.482224242172644	0.97742841833861	0
cg00003298	0.0172572774247487	0.4431162887828	0.353482285178354	0.991971268414678	0
cg00003345	-0.0942332706511076	0.0515237602322812	1.28799244944214	0.691834880918134	0
cg00003407	-0.00435764880290911	0.578770899543129	0.237493313222586	0.997300939670281	0
cg00003555	-0.000329567303699353	0.858998960474618	0.0660073617338455	1	0
cg00003578	-0.0112340195714166	0.689602978501471	0.161400871394539	0.998733593752113	0
cg00003625	-0.00683295795268605	0.878457341429012	0.0562793233340893	1	0
cg00003784	-0.00200003487572084	0.63091014225118	0.200032490998966	0.998035787924924	0
cg00003858	-0.00138153568064495	0.952154808075752	0.0212924352003935	1	0
cg00003911	-0.00539241452337343	0.598906421857013	0.222641030108124	0.99746013926637	0
cg00003929	-0.0045433131046528	0.863455279942297	0.0637601504847395	1	0
cg00003937	-0.00908981876976296	0.682820916581573	0.165693183783397	0.998597884383108	0
cg00003965	-0.012595743436751	0.358394142638828	0.445639096778948	0.983009376891397	0
cg00004055	0.0242698294899232	0.0769990986262973	1.11351435877449	0.777207899518118	0
cg00004067	-0.000784502369743399	0.916713949503586	0.037766160003314	1	0
cg00004072	-0.089072407725781	0.0356284941750489	1.44820253255459	0.616663151700434	0
cg00004089	0.0362880551297726	0.624791263395941	0.20426505193079	0.997835400569338	0
cg00004105	0.00741476364004709	0.872120631588831	0.0594234393679572	1	0
cg00004175	0.0305682843156552	0.234214359927563	0.630386481398088	0.952793972102523	0
cg00004207	0.0101065420099714	0.53951557898337	0.267996010167678	0.996809358186856	0
cg00004429	-0.0105639807140822	0.801052352448559	0.0963390998501649	1	0
cg00004438	0.00423014434449903	0.60508876506667	0.218180910717956	0.997534229359063	0
cg00004454	0.0510190175360472	0.338796851946418	0.47006063372696	0.979246444272829	0
cg00004533	-0.00656423877820606	0.279716199059735	0.55328238182819	0.966401962638963	0
cg00004562	-0.0613043228957728	0.213471310530312	0.670660483709663	0.944711654647904	0
cg00004608	-0.00916203366368505	0.888310696850668	0.0514351081766986	1	0
cg00004633	-0.0463249919910822	0.0888044175670065	1.05156542974781	0.807788954230827	0
cg00004778	-0.0250735412372494	0.824682928346978	0.0837129956168657	1	0
cg00004806	-0.0546711745893778	0.181948397454402	0.7400517651933	0.927631913955445	0
cg00004836	-0.0109329288995548	0.595807218503101	0.224894239393762	0.997416531322967	0
cg00004883	0.0554226983523625	0.10117905500526	0.994909381143279	0.832679730330187	0
cg00004905	-0.0501770503803876	0.0955441322388238	1.0197959796142	0.821055145693014	0
cg00004915	0.0090270119126583	0.703922011424124	0.152475454329961	0.999187374810676	0
cg00004939	0.0133708049901143	0.335248939237203	0.474632587627469	0.978418443966602	0
cg00004979	-0.00227077054384475	0.818485019647352	0.086989264870279	1	0
cg00005010	0.00234531897190986	0.370868556413482	0.430779986177976	0.98489482335796	0
cg00005072	0.00705006218983164	0.794291923631141	0.100019853339142	1	0
cg00005077	-0.00386474501179665	0.58348190440592	0.233972608236465	0.997416531322967	0
cg00005083	0.0136814984563137	0.234818567061267	0.62926756648127	0.95314791188719	0
cg00005112	0.00516199838840074	0.923805851228309	0.0344192913337682	1	0
cg00005297	-0.00181805951584846	0.954039940888037	0.0204334431741288	1	0
cg00005306	0.00019042311280553	0.926043480054592	0.0333686216285733	1	0
cg00005325	-0.0251572469215976	0.743059290596804	0.12897653139194	1	0
cg00005423	0.0449950236445008	0.467069048150501	0.330618911694937	0.993708078373136	0
cg00005437	-0.138396807819844	0.0129657165885881	1.88720347566521	0.433554028994881	0
cg00005440	0.00875784360346223	0.612317793754768	0.213023119925324	0.997633935555039	0
cg00005461	0.0141233019915303	0.775633417303343	0.110343488095395	1	0
cg00005541	0.0273471664364931	0.498073216847295	0.302706811185029	0.995117461424851	0
cg00005543	0.00208004589521952	0.403543540545553	0.394109599979049	0.989324007880984	0
cg00005597	-0.0519187185465025	0.530742845356833	0.275115851600005	0.996707102160702	0
cg00005619	-0.12430204165907	0.13084785224303	0.883233401542678	0.879719989273314	0
cg00005622	0.00868241141156814	0.453966741552027	0.342975963199094	0.992698773432502	0
cg00005644	-0.00106774029758461	0.975007948130706	0.0109918439781428	1	0
cg00005734	0.0469487161946977	0.552508124602074	0.257661331319041	0.996892810310945	0
cg00005849	-0.0474976782113251	0.222483737362469	0.652701728646484	0.94833804432522	0
cg00005888	0.0145752594316406	0.117906682412562	0.928461580378531	0.860747553583327	0
cg00005893	0.00558917826088107	0.923579845621798	0.0345255528344869	1	0
cg00006032	0.00512804121305131	0.357119892708847	0.447185957555581	0.983009376891397	0
cg00006040	-0.0631357753085518	0.273422256876369	0.563166136274533	0.964604046398146	0
cg00006081	0.020718729747375	0.278909844829209	0.554536155939968	0.966078225994218	0
cg00006122	-9.25676532321362e-05	0.989798663549567	0.00445313691952819	1	0
cg00006166	0.0318608061834346	0.395931354911345	0.402380103891218	0.988318666414961	0
cg00006387	-0.0447409833242968	0.0819282380577971	1.08656638494293	0.79023647972254	0
cg00006397	-0.058767089606089	0.0584210195073196	1.23343086840766	0.718863113371361	0
cg00006414	-0.00239222381010081	0.849819773482032	0.0706731680285388	1	0
cg00006600	-0.115998042141317	0.0347078606283273	1.45957215515448	0.611615795970093	0
cg00006609	0.0212491002870576	0.77519826075127	0.110587210347092	1	0
cg00006626	0.0106390738539633	0.806341458867495	0.09348100993339	1	0
cg00006735	-0.0121019970179492	0.209889141625965	0.678010028563408	0.942967247109881	0
cg00006787	-0.0883769487404553	0.00343212804467426	2.46443651800919	0.248274223499132	0
cg00006884	-0.00112044428773867	0.871133382498383	0.0599153434446075	1	0
cg00006899	-0.0558702171430125	0.355247469203669	0.449469007319695	0.983009376891397	0
cg00006948	-0.00112200280865726	0.706971013434785	0.150598392374804	0.999317453300391	0
cg00007032	0.00992982806918249	0.302334701807344	0.519512001884375	0.971590561288943	0
cg00007064	-0.00738964321632614	0.49189052527924	0.308131542674605	0.994797401635788	0
cg00007127	-0.00166589460258374	0.953704026994871	0.020586383562525	1	0
cg00007221	0.0472912256287025	0.542833650679851	0.26533323792537	0.99683626563118	0
cg00007226	0.00405675491443498	0.725493390016265	0.139366540073301	0.999595292561049	0
cg00007239	0.000555736263941844	0.943110702740062	0.0254373265974052	1	0
cg00007266	0.00624320929576419	0.809615068284501	0.0917214174856101	1	0
cg00007269	-0.00160299376314879	0.770761619221804	0.113079919568203	1	0
cg00007300	-0.000559404093718358	0.845934031404619	0.0726635032896105	1	0
cg00007324	0.01546248312784	0.273710186248191	0.562709039823848	0.964657567437056	0
cg00007326	0.0103371356662426	0.428027966317026	0.368527854303715	0.991332177423171	0
cg00007426	-0.0278898374268522	0.0870820853394288	1.06007117953261	0.803993465872947	0
cg00007466	0.0127946538873496	0.732767258773712	0.135033943886568	0.999715521565772	0
cg00007540	-0.0306158256241032	7.77902063289595e-05	4.10907507659673	0.0379162628923853	1
cg00007644	0.00834847485471328	0.718044534836843	0.143848618941423	0.999595292561049	0
cg00007898	-0.000984749138797722	0.632101169258521	0.199213406315088	0.998035787924924	0
cg00007981	0.0012991303852361	0.792677302077973	0.100903577435993	1	0
cg00007987	0.0140410348612884	0.769600877876558	0.113734445574288	1	0
cg00008033	0.0148186686057783	0.233595854877476	0.631534867980061	0.952724777012726	0
cg00008036	-0.0126151641411579	0.456705089026134	0.340364149059401	0.993005201359762	0
cg00008282	-0.0512825086720908	0.479081375423435	0.319590712272832	0.994797401635788	0
cg00008345	-0.000594066676132657	0.982364981820659	0.00772712714052239	1	0
cg00008369	-0.0763124036357083	0.218410639541324	0.660726209458416	0.946896437917059	0
cg00008387	0.000392455215653772	0.878991747302485	0.0560152024209004	1	0
cg00008404	0.011766313081066	0.602860298759849	0.219783315566137	0.997516432805641	0
cg00008446	-0.0665651680857551	0.0036830658633917	2.43379051469062	0.256082600112828	0
cg00008488	0.0108581528487972	0.873945607031967	0.0585155963140764	1	0
cg00008493	-0.0273808594293281	0.0335132790475964	1.47478307730926	0.605164177507078	0
cg00008500	0.00271437749352079	0.724537450606828	0.139939161370816	0.999595292561049	0
cg00008647	0.00165041299736581	0.495049224890087	0.305351615136647	0.994797401635788	0
cg00008665	0.0295119630131185	0.534501434383968	0.272051124984284	0.996809358186856	0
cg00008695	-0.0181303431316591	0.318007397640585	0.497562777131552	0.975681878619421	0
cg00008713	0.00746248350838242	0.224075169437076	0.649606266507922	0.948777864623753	0
cg00008737	0.0146005617641435	0.513319518037029	0.289612222170907	0.996147807768144	0
cg00008795	-0.0353278881965655	0.277667704670231	0.556474629789306	0.965768601932966	0
cg00008810	0.00332986663566027	0.833983522761909	0.078842529751075	1	0
cg00008916	-0.0202865106583898	0.256316485563251	0.591223460304623	0.959724575374624	0
cg00008971	-0.0747112833418269	0.217215434764613	0.663109318148853	0.946384924149122	0
cg00009038	-0.0642913428508311	0.105358786831888	0.97732923876049	0.839769135793224	0
cg00009053	-0.00731646554770543	0.855064477769885	0.0680011352322309	1	0
cg00009167	0.00342326153588292	0.506342326755027	0.29555576704767	0.9956775889392	0
cg00009214	0.000980942502770293	0.788466391986026	0.103216813541269	1	0
cg00009292	-0.0307598472700497	0.211509717772349	0.67466967425606	0.94362969314876	0
cg00009293	-0.045222196361647	0.588693080151163	0.230111069113648	0.997416531322967	0
cg00009364	0.00269218290006023	0.306528377424891	0.513529313678821	0.97265725455883	0
cg00009407	-0.010617247533168	0.052039681620169	1.2836653691248	0.694136920981532	0
cg00009412	-0.00296548914339461	0.612436245654432	0.212939114476231	0.997633935555039	0
cg00009421	-0.0183082224937275	0.462847294176504	0.334562270829907	0.99330681715903	0
cg00009556	-0.00677159723268257	0.913292125999848	0.0393902866305951	1	0
cg00009629	-0.00511046013587225	0.929183423801046	0.0318985464137192	1	0
cg00009644	0.00812130815558127	0.64365727978376	0.191345314499835	0.998055880486224	0
cg00009737	-0.198127236818524	0.0371703052768476	1.42980387206258	0.625775669690689	0
cg00009834	-0.0119632619219125	0.611014847032652	0.213948236719781	0.997633935555039	0
cg00009919	-0.0207418346843225	0.669625805441752	0.174167818239098	0.998160780679503	0
cg00009944	-0.10788894010053	0.0163636151838464	1.78612074217153	0.471281707410145	0
cg00009945	-0.0685495319406368	0.213195191622552	0.67122259455795	0.944410002181495	0
cg00010046	0.00638351725414418	0.253886503287935	0.595360385787846	0.958998956755179	0
cg00010108	-0.00970169403487672	0.660001962535113	0.180454773068884	0.998055880486224	0
cg00010266	-0.00440634427775003	0.751291212319717	0.124191690973068	1	0
cg00010288	-0.00513264151688138	0.852307192050401	0.0694038468212474	1	0
cg00010445	-0.0028551839569216	0.946710889382947	0.0237826274545814	1	0
cg00010506	-0.0112326987001829	0.559262864541261	0.252384017182118	0.996892810310945	0
cg00010533	0.00523335084555387	0.193274826352494	0.713824708248509	0.934191761684219	0
cg00010654	-0.0129383307182043	0.558476210090361	0.252995322184066	0.996892810310945	0
cg00010664	0.00146151020672641	0.809535120385323	0.0917643053310041	1	0
cg00010738	-0.0100804308099694	0.396485795295593	0.401772367325563	0.988324976941392	0
cg00010848	-0.0931997274537908	0.253813539630604	0.595485214274344	0.958998956755179	0
cg00010890	0.0176259048662132	0.63211293092512	0.199205325362817	0.998035787924924	0
cg00010940	0.00380221659388829	0.793666906889792	0.100361727864683	1	0
cg00010946	0.0122645525826085	0.651133392660261	0.186330031766887	0.998055880486224	0
cg00010954	-0.0550615503633989	0.274292097887791	0.561786703854317	0.964822345855246	0
cg00010992	0.008404890515237	0.292584660574225	0.533748446503932	0.968817088540875	0
cg00011113	0.02271073772521	0.744290805768215	0.128257345819081	1	0
cg00011203	-0.0150582863106071	0.34605602208769	0.460853588738796	0.98117212342604	0
cg00011225	-0.0414329717082514	0.0350016703966179	1.45591122917192	0.613170580927224	0
cg00011239	-0.0656607290831801	0.09823270742193	1.00774388606419	0.826541147187049	0
cg00011247	0.000726325265438838	0.715927502166797	0.145130953953358	0.999595292561049	0
cg00011274	0.00656613702186896	0.657938600515806	0.18181463328781	0.998055880486224	0
cg00011345	-0.0108819404261408	0.806335559347386	0.0934841874190244	1	0
cg00011350	-0.00446825257365251	0.678525847242534	0.168433604008669	0.998373656201057	0
cg00011460	-0.000723435020297846	0.894133104136557	0.048597825623356	1	0
cg00011461	-0.0207625937979822	0.13067417096566	0.883810246509962	0.879519403385816	0
cg00011482	0.00163469690218877	0.922612311546065	0.0349807543659001	1	0
cg00011564	0.0330019860850831	0.433164510547984	0.363347132620476	0.99148027300226	0
cg00011574	-0.0502201651220136	0.230594961457533	0.637150186352232	0.951583743312274	0
cg00011578	0.000466299407303517	0.899033665433324	0.0462240452654644	1	0
cg00011717	0.00601935473217098	0.816921031659492	0.0878199228703706	1	0
cg00011740	-0.0283338350324824	0.371572650101406	0.429956260090589	0.984908932113884	0
cg00011754	-0.035016434212696	0.179694301561128	0.74546569495445	0.926027492204253	0
cg00011762	0.00241812997013695	0.762206101150043	0.117927579199128	1	0
cg00011777	-0.0132555809056073	0.200849412788606	0.697129433651209	0.938450321177057	0
cg00011855	0.0302045740180661	0.719747211683097	0.142820008913223	0.999595292561049	0
cg00011861	0.00923139256172678	0.817410065101388	0.0875600189475472	1	0
cg00011924	0.0317317580288357	0.589678379725376	0.22938479512892	0.997416531322967	0
cg00012036	-0.00444543140237656	0.689657567816344	0.161366493787936	0.998733593752113	0
cg00012100	-0.0525692196208609	0.502458779472264	0.298899560936387	0.99516406480636	0
cg00012126	0.000931461345955597	0.867198251806927	0.0618816063031171	1	0
cg00012168	-0.0618455706972066	0.141793579867669	0.848343432701375	0.89126454286677	0
cg00012199	0.00339534038202893	0.461332952826138	0.335985522804654	0.993233487701174	0
cg00012203	-0.00109196109597944	0.589316063594343	0.229651720731932	0.997416531322967	0
cg00012362	-0.0296077241483488	0.363977130982268	0.438925902615273	0.983612048463719	0
cg00012386	0.00410743019487325	0.495809562281999	0.304685101597523	0.994830816347595	0
cg00012397	0.000218020208622563	0.929994189453031	0.0315197648830204	1	0
cg00012469	-0.00932504018577941	0.350477054960911	0.455340409166788	0.982242139734757	0
cg00012521	0.0227254396424343	0.756862434277323	0.120983049777872	1	0
cg00012522	0.00318922756783676	0.149335074868147	0.825838175981232	0.900014997367074	0
cg00012529	0.0265152163862105	0.490061630197485	0.309749299621302	0.994797401635788	0
cg00012576	-0.0303697545994938	0.647083075165679	0.1890399592541	0.998055880486224	0
cg00012587	-0.0147589230447058	0.720488932783547	0.142372685867272	0.999595292561049	0
cg00012667	-0.0259426865338836	0.249123046719764	0.603586093418014	0.958066014844503	0
cg00012692	-0.142850893111248	0.0144694812737536	1.83954703791928	0.45113910328201	0
cg00012698	-0.103141942591646	0.0456646204720281	1.34042014751107	0.667576768775393	0
cg00012701	-0.000507369026368138	0.865647902204988	0.0626587190955436	1	0
cg00012761	-0.010821300323168	0.723742248572005	0.140416074622618	0.999595292561049	0
cg00012762	0.00262414132199524	0.409038844335058	0.388235447299943	0.989839608108648	0
cg00012840	-0.0429358209870723	0.497207545290752	0.303462289416406	0.995117461424851	0
cg00012868	-0.049749546402827	0.110820776346034	0.955378811750402	0.848893325021853	0
cg00012920	-0.00100759990303378	0.92925834517024	0.0318635300491729	1	0
cg00012992	-0.00115471429262952	0.577553625963496	0.238407685238789	0.997300939670281	0
cg00013006	0.00126426818838489	0.847195087189776	0.0720165713289909	1	0
cg00013015	0.0375298748153459	0.295550660090683	0.529368066349196	0.969803515076519	0
cg00013301	-0.0392022721583687	0.0010397384173091	2.98307590897867	0.143707779210337	0
cg00013302	0.0061297322865779	0.621061094507698	0.206865675664832	0.997835400569338	0
cg00013369	-0.00830298614716922	0.20168572714353	0.695324834767562	0.938495696940132	0
cg00013374	0.0100859121504273	0.446028552084444	0.350637339458654	0.992118294576686	0
cg00013386	0.00734144070998068	0.404409700365017	0.39317843576038	0.989400728924898	0
cg00013409	-0.004225123611688	0.627747783664331	0.202214811938895	0.998006938621067	0
cg00013410	-0.00241977874793025	0.527110705229955	0.278098163494613	0.99644466326498	0
cg00013441	-0.0274048550971495	0.330549756635073	0.480763158249148	0.977641997424597	0
cg00013475	-0.0446916837714201	0.000714325988272744	3.14610354929008	0.120013793832938	0
cg00013530	0.0291131185116289	0.695006610168367	0.15801106484011	0.998988381367253	0
cg00013569	-0.00350181296982063	0.686350704645897	0.163453916110785	0.99863902033168	0
cg00013618	-0.0444266124004862	0.0298197094085609	1.5254965930384	0.582954044399191	0
cg00013660	-0.0803964491273382	0.142225968675992	0.847021099646985	0.891915128669798	0
cg00013677	-0.0016268561508414	0.909542056422492	0.0411772147424056	1	0
cg00013809	-0.00388400549576749	0.806488669422304	0.0934017297529329	1	0
cg00013831	0.0383683164443665	0.511748870450273	0.290943107254133	0.99609783250992	0
cg00013899	-0.105089452063844	0.153782622088847	0.813092738379382	0.904810621299754	0
cg00013993	0.00311869793990222	0.598722901153664	0.222774129770719	0.99746013926637	0
cg00014020	0.00226509814803049	0.946797226151802	0.0237430231011413	1	0
cg00014085	-0.00836889293758914	0.410664684413611	0.386512643198824	0.989839608108648	0
cg00014104	-0.0206730520169947	0.613115961770071	0.212457377367419	0.997633935555039	0
cg00014112	0.0846614019772647	0.312743003078772	0.504812397888009	0.97431810688053	0
cg00014118	-0.00457736025253221	0.863480091801332	0.0637476709749191	1	0
cg00014168	0.0447916805827002	0.46281159328914	0.334595770639824	0.99330681715903	0
cg00014176	-0.0150020435574259	0.526915973265096	0.278258635749208	0.99644466326498	0
cg00014194	0.0466955597874093	0.199317753740142	0.700454015860595	0.93731291067612	0
cg00014260	-0.0203089340518985	0.485116308951689	0.314154124737646	0.994797401635788	0
cg00014272	0.000247078344966275	0.969249175657063	0.0135645596864897	1	0
cg00014278	0.0125000031883976	0.737999215882479	0.131944099610689	0.999963639097861	0
cg00014285	0.00950755358427525	0.0783452326457638	1.10598742547019	0.780837037838053	0
cg00014289	0.0118524561595625	0.591540173288468	0.228015755778151	0.997416531322967	0
cg00014301	0.00698633705286428	0.730108988327698	0.136612304953141	0.99960266734996	0
cg00014327	0.00565189195351813	0.428893367120658	0.367650670117122	0.991332177423171	0
cg00014333	0.0413394168751489	0.377055299761133	0.423594950537239	0.985414534069885	0
cg00014380	0.0250695759806359	0.690201840820413	0.161023886746819	0.99876414282474	0
cg00014434	-0.017669186694298	0.82762189302943	0.082168029489973	1	0
cg00014484	-0.0125230688297576	0.865584121071262	0.0626907191903511	1	0
cg00014665	-0.00282032512778861	0.705923432752655	0.151242401690849	0.999317453300391	0
cg00014667	0.0515342118753868	0.43662264579994	0.359893742994953	0.991544466369995	0
cg00014733	-0.13760530145791	0.106157501781204	0.974049310333936	0.841215524047595	0
cg00014806	-0.00656456370287017	0.113558478448802	0.94478043514685	0.853537912178785	0
cg00014830	-0.0639060323277504	0.163540673433722	0.786374218226648	0.914604829981531	0
cg00014837	0.0150750220266824	0.367745734134554	0.434452356404835	0.984437883199874	0
cg00014848	-0.0121119150397786	0.78998512152009	0.102381088079903	1	0
cg00014893	-0.0287414191395146	0.00187576548941159	2.72682145861193	0.188584634851785	0
cg00014900	-0.0691086905667091	0.143567046960118	0.842945232556818	0.893378260933196	0
cg00014986	-0.00265808163629901	0.391192198534218	0.407609814843854	0.987663840064834	0
cg00014991	-0.106209145297762	0.0913529824052482	1.03927726964698	0.813357559395363	0
cg00014996	0.00203478753945599	0.515746442597539	0.287563758925508	0.996191670104317	0
cg00015002	-0.000521724604085243	0.934583070740475	0.0293820901537603	1	0
cg00015024	-0.0193334819939332	0.0709747532106235	1.14889610890356	0.759897091271359	0
cg00015058	0.00761620496837571	0.373660371312756	0.427522958968122	0.98494319635353	0
cg00015081	-0.0234493162258318	0.0325973204468882	1.48681809818233	0.600084867775555	0
cg00015121	0.0384347603342601	0.346539140789676	0.460247705730501	0.981302918158012	0
cg00015189	0.00873335618826413	0.616616646951376	0.209984754696226	0.997633935555039	0
cg00015193	-0.0618089089675301	0.008963179185316	2.04753792139286	0.373747529577549	0
cg00015219	-0.000808413753176569	0.744235793656179	0.128289446631677	1	0
cg00015289	0.00598678770815615	0.476980048463359	0.321499786627573	0.994765500423176	0
cg00015343	0.0211082986506368	0.693460128035593	0.158978504557431	0.998988381367253	0
cg00015530	-0.05559331104396	0.042566490943047	1.37093215031347	0.653999062580845	0
cg00015603	0.0213480389765957	0.363802541092505	0.439134271796453	0.983571004402509	0
cg00015629	0.00164491087938931	0.938979119375992	0.0273440652851285	1	0
cg00015639	-0.141778292122956	0.0236003417891488	1.62708170736606	0.537722530664834	0
cg00015699	-0.0119406949790279	0.633369015824707	0.198343185968035	0.998055880486224	0
cg00015770	0.0339478437918075	0.196824099452869	0.70592172694828	0.936132323497539	0
cg00015791	0.0138248815318673	0.225782019654312	0.646310646449295	0.949539041826599	0
cg00015801	-0.0718389071772385	0.0180929492752747	1.74249063437967	0.48860393608885	0
cg00015930	0.00278637755773449	0.767242352438021	0.115067431746606	1	0
cg00015991	0.00246686431428058	0.652674637201681	0.185303263567807	0.998055880486224	0
cg00016012	0.0178868623981309	0.282251954286645	0.549363042377423	0.967248051663775	0
cg00016048	-0.0499939296110353	0.439599794729242	0.356942519041947	0.991760949201206	0
cg00016066	0.000101685082638685	0.964823005117409	0.0155523498179025	1	0
cg00016127	-0.0131923020336905	0.101951194246196	0.991607682573478	0.834064626687158	0
cg00016156	-0.00240476426182732	0.745459639217723	0.12757586520835	1	0
cg00016223	0.000314443948126203	0.868433888940484	0.0612632373909483	1	0
cg00016226	-0.0302257127105543	0.724163211737294	0.140163541581018	0.999595292561049	0
cg00016360	-0.00547540367954535	0.674575901650035	0.170969177477308	0.998199190126578	0
cg00016406	0.00317524982421672	0.653936305004288	0.184464550960612	0.998055880486224	0
cg00016481	-0.0450148480831382	0.212735105603525	0.672160836792795	0.943964879525659	0
cg00016498	0.00246639072403962	0.652851972071605	0.185185279674742	0.998055880486224	0
cg00016576	0.0164691732586374	0.792832722400791	0.1008184336176	1	0
cg00016593	0.0224986193635694	0.18250349254192	0.738728820099725	0.927882820103694	0
cg00016783	0.0682765404516547	0.321614559973958	0.492664298315342	0.976109868749827	0
cg00016841	0.0054606856845062	0.274645521636534	0.561227478180574	0.96488250842111	0
cg00016892	0.00379202948695411	0.897816822345322	0.0468122615058732	1	0
cg00016968	0.00675856572350645	0.900488360502069	0.0455218963951344	1	0
cg00017002	-0.00759827617954683	0.0289820210960744	1.53787133176111	0.578259342633004	0
cg00017033	0.00181336768479907	0.461295567085435	0.336020718813768	0.993233487701174	0
cg00017188	-0.00330619681861034	0.271011504261356	0.56701227321718	0.963734541468609	0
cg00017203	-0.0294243643890812	0.486628403992753	0.312802545349099	0.994797401635788	0
cg00017271	0.0290147028645257	0.121528534127966	0.915321740506813	0.865985775341448	0
cg00017362	0.0464245428410881	0.352795611009283	0.45247682639256	0.982636902430578	0
cg00017363	-0.00122699511528657	0.75580283298791	0.121591484542965	1	0
cg00017441	9.458198717691e-05	0.974132356236758	0.0113820311315943	1	0
cg00017461	-0.137125051171903	0.168352357843457	0.773780796761894	0.918616950307621	0
cg00017475	0.00876927806675376	0.765404347342363	0.116109075399425	1	0
cg00017546	-0.0705529828037472	0.0375919897770096	1.42490468608973	0.628089515020938	0
cg00017557	0.00067406769779672	0.948201286289794	0.0230994598711216	1	0
cg00017562	-0.0108255853927471	0.48411717428967	0.315049510280134	0.994797401635788	0
cg00017601	-0.0384472794192744	0.0362093075542303	1.44117978029904	0.619559584066921	0
cg00017630	-0.0525902585680805	0.51695976990815	0.286543252625029	0.996210778947546	0
cg00017826	-0.0489573653681301	0.461814880102583	0.335532077823499	0.993233487701174	0
cg00017842	-0.00900428977396672	0.501301721775406	0.299900803752648	0.995117461424851	0
cg00017851	0.0205739969116195	0.725314898226132	0.139473401883423	0.999595292561049	0
cg00017853	-0.000503846494020703	0.94909926183804	0.0226883643754801	1	0
cg00017931	0.0379565552004622	0.395564650519566	0.402782525897499	0.988318666414961	0
cg00017970	0.00689630647185422	0.706384880243641	0.150958605151084	0.999317453300391	0
cg00018024	-0.00523174752818132	0.21405938360456	0.669465729481821	0.944955383114797	0
cg00018103	-0.0510678764839804	0.161684377109872	0.791331942139138	0.913177967305179	0
cg00018128	-0.0965629986997778	0.0468025743050948	1.32973025855516	0.672240009104468	0
cg00018216	-0.0139670124463549	0.82680043705701	0.0825993024712161	1	0
cg00018229	-0.121182543518969	0.0446731886983818	1.34995304719937	0.663942608575452	0
cg00018446	0.00135780667872143	0.871947149038845	0.0595098379761432	1	0
cg00018539	0.0259443041535435	0.0738067381827334	1.13190398747243	0.768164445792614	0
cg00018557	0.00139428445027985	0.622190569704895	0.206076575606235	0.997835400569338	0
cg00018572	-0.096728489189912	0.126409990860174	0.898218600072841	0.873009613493436	0
cg00018606	-0.0178601364404359	0.410989245055426	0.38616954278134	0.989839608108648	0
cg00018635	0.00211841139942721	0.811583309120234	0.0906668931708731	1	0
cg00018667	0.0177884836737673	0.104970380724857	0.978933227619717	0.839377030290612	0
cg00018682	-0.0139180629039587	0.387453894502004	0.411779969427784	0.98690734776421	0
cg00018845	0.0137632553094115	0.535651069243279	0.271118023830987	0.996809358186856	0
cg00019082	-0.0196643825712249	0.155050847273726	0.809525856222536	0.906176612196166	0
cg00019137	0.000367399236693752	0.893922617538543	0.0487000743031329	1	0
cg00019141	0.0185456185704114	0.405533808393456	0.39197293384082	0.989495232499032	0
cg00019275	-0.00390758810233338	0.789852681382323	0.102453903176547	1	0
cg00019301	0.00737235429915383	0.494507949344422	0.305826722613479	0.994797401635788	0
cg00019308	0.0153944114573228	0.608829994231619	0.215503960034458	0.997604085485943	0
cg00019351	0.00508219305756972	0.857635546475059	0.0666972270472446	1	0
cg00019366	-0.00284812758136789	0.783935888564573	0.105719453107822	1	0
cg00019377	-0.0138049372394726	0.103076783706453	0.98683914115268	0.835856497826132	0
cg00019458	-0.000208937821556712	0.989880788360123	0.00441710446787294	1	0
cg00019511	0.000796613328564457	0.920038159249588	0.0361941596024343	1	0
cg00019553	-0.0918242693947787	0.0828467408244079	1.08172457197387	0.792253640042213	0
cg00019576	0.000384334071701103	0.890133874479772	0.0505446713601791	1	0
cg00019607	0.0264003894029598	0.541163264581495	0.266671691991325	0.996809358186856	0
cg00019678	0.0228183353563497	0.373101470602233	0.428173039157573	0.98494319635353	0
cg00019746	-0.101445959970057	0.0172600707448128	1.76295742855019	0.480853568131024	0
cg00019759	-0.0518924261794227	0.201549535316845	0.695618198798763	0.938485740829806	0
cg00019809	0.000663541685066667	0.719552082306913	0.142937765674734	0.999595292561049	0
cg00019826	0.00649178591449422	0.579108561103507	0.237240014737616	0.997300939670281	0
cg00019841	-0.00670047392246897	0.701359843745581	0.154059103209222	0.999136116389415	0
cg00019877	-0.0750119454514449	0.410590260557955	0.38659135656334	0.989839608108648	0
cg00020052	0.00536659516213749	0.631724986956308	0.199471944883961	0.998035787924924	0
cg00020063	0.0351058866083144	0.394690889193872	0.403742898480326	0.988245480793568	0
cg00020133	0.0193768289369194	0.431502558681955	0.365016624703907	0.991475194695832	0
cg00020175	0.00544437023782964	0.429282080226393	0.367257240151416	0.991332177423171	0
cg00020229	-0.000353375392137279	0.992777902120626	0.00314789820340501	1	0
cg00020297	-0.00123950461272181	0.587233020376043	0.231189531831921	0.997416531322967	0
cg00020340	0.0517873126916694	0.600814721858597	0.221259434286812	0.99746013926637	0
cg00020348	-0.0444169997991864	0.13215770098823	0.87890752493297	0.881506035676181	0
cg00020419	0.00967509308175625	0.585761470273522	0.232279198372958	0.997416531322967	0
cg00020450	-0.0457824666670439	0.608503281176194	0.21573707562147	0.997534229359063	0
cg00020622	0.000288969226762342	0.89454515964497	0.048397729898674	1	0
cg00020649	-0.0015785359669722	0.94609097296888	0.0240671012738987	1	0
cg00020720	-0.000491598416653141	0.937505798694531	0.0280260373781115	1	0
cg00020794	0.0424763383239176	0.416365960963875	0.380524782451164	0.990177755219506	0
cg00020799	-0.0486447500399063	0.27432702955865	0.561731399067593	0.964822345855246	0
cg00020807	0.00966929119995736	0.263880554553321	0.578592611907053	0.962051946995559	0
cg00020864	0.0448138179771391	0.23152214520173	0.63540746218842	0.952041257730298	0
cg00020967	0.0321478394609459	0.234132331130021	0.630538610814925	0.952768327760648	0
cg00021028	0.0174230120460885	0.0524293759067883	1.280425311881	0.69621542114934	0
cg00021030	-0.00625979583761968	0.889340961863136	0.0509317041968275	1	0
cg00021108	0.00104160431092552	0.73479240601953	0.133835340717966	0.9998104115292	0
cg00021123	0.0054804860419668	0.858167643917562	0.066427863996965	1	0
cg00021152	0.00566760125207537	0.671477011365019	0.172968851213017	0.998160780679503	0
cg00021166	0.00404064793161023	0.526630381698277	0.278494089735644	0.99644466326498	0
cg00021237	-0.0302083590193782	0.306995733269262	0.512867660452755	0.97274629910801	0
cg00021242	-0.0593827229560651	0.269008892481505	0.57023336352244	0.963129401191328	0
cg00021264	-0.011156750580861	0.671664866875877	0.172847367974925	0.998160780679503	0
cg00021325	0.0164574537578259	0.233451351859067	0.631803606833912	0.952620497017563	0
cg00021413	-0.069930948860957	0.0423037289470286	1.37362134917956	0.653025431451785	0
cg00021513	0.0566645609292638	0.27063494107134	0.567616133330244	0.96368755271559	0
cg00021527	0.000230547771960563	0.973840880057413	0.0115119985201416	1	0
cg00021539	0.000221873718681561	0.938369601137025	0.027626069810139	1	0
cg00021540	0.00141383345338903	0.829524949819537	0.0811705470645804	1	0
cg00021550	0.00302478162757395	0.765297557717648	0.116169672625652	1	0
cg00021558	-0.0101103842171707	0.404436121276591	0.393150063341804	0.989400728924898	0
cg00021576	0.0156683196786644	0.253144069301432	0.59663224287652	0.958972439119293	0
cg00021581	-0.00516427400332463	0.892140143099507	0.0495669185004044	1	0
cg00021762	-0.131211900033989	0.113441938141407	0.945226362230403	0.853281958152807	0
cg00021764	-0.0256787468716609	0.534302572023375	0.272212735207193	0.996809358186856	0
cg00021855	0.0799399855605341	0.0950806089980931	1.02190804524777	0.820154608931525	0
cg00021892	-0.0853282831899127	0.120672427860209	0.918391949422658	0.864811831773473	0
cg00021895	0.00352369646669244	0.905343233128205	0.0431867401390581	1	0
cg00021933	-0.0800407095711011	0.139931091203955	0.854085779159927	0.889178605608746	0
cg00021944	0.0077019813058827	0.250096517735554	0.60189235520577	0.958066014844503	0
cg00021945	0.000672681096033556	0.763181649173352	0.117372080859736	1	0
cg00022021	-0.0108268148611336	0.709754036822086	0.148892128686472	0.999547605053847	0
cg00022024	0.0455279401148343	0.288677616937453	0.53958688850377	0.968151635819862	0
cg00022054	-0.0290991977719313	0.309023553393903	0.510008417924139	0.973200449456206	0
cg00022059	-0.00496634949279976	0.688255071490142	0.1622505797718	0.998665117101366	0
cg00022076	0.0717004516706342	0.242299533509315	0.615647421993428	0.955836777037209	0
cg00022101	-0.0766485253961137	0.112694264087453	0.948098188111499	0.852371895466139	0
cg00022138	-0.00269856436555843	0.60149890213307	0.22076516100574	0.99746013926637	0
cg00022145	-0.0974250353680402	0.0209845366355882	1.67810061610362	0.515753087261585	0
cg00022218	0	1	0	1	0
cg00022235	-0.06058428381958	0.32062513193854	0.494002438830134	0.975864238095602	0
cg00022259	0.000978767195960204	0.951717923931742	0.0214917514394627	1	0
cg00022308	0.00832587495747053	0.356979510041248	0.447356710866516	0.983009376891397	0
cg00022318	0.0700472525296781	0.192913167633246	0.714638127797867	0.933906695097037	0
cg00022401	-0.0166584855030185	0.515811991626196	0.287508565578173	0.996191670104317	0
cg00022510	-0.0177160696571833	0.186149443845734	0.730138256974946	0.930166646182844	0
cg00022594	0.0412500395712141	0.578649091333406	0.23758472452349	0.997300939670281	0
cg00022688	0.0714154439998275	0.111354067099789	0.953293916153618	0.849917224263949	0
cg00022826	-0.0221395077486427	0.7759409047874	0.110171353100085	1	0
cg00022866	0.04654640613307	0.407390287850985	0.389989328755103	0.989839608108648	0
cg00022871	0.00202915735225278	0.928002143137687	0.0324510208158398	1	0
cg00022911	-0.000957873145277109	0.969954510622637	0.0132486330005847	1	0
cg00023001	-0.0734810760388415	0.0703462827838269	1.15275884647549	0.758946236254141	0
cg00023056	0.0166747480498372	0.208807893576877	0.680253087700032	0.942527778482633	0
cg00023132	-0.00276184632275132	0.684151915431016	0.164847452800499	0.998597884383108	0
cg00023154	-0.00499343933065333	0.673177288303425	0.171870544702875	0.998160780679503	0
cg00023185	-0.010770205958601	0.484061104975892	0.315099812159709	0.994797401635788	0
cg00023196	0.0420507573906822	0.615193685147624	0.210988131138382	0.997633935555039	0
cg00023197	0.0134899720419401	0.185108011129301	0.732574785385607	0.929370029105059	0
cg00023231	-0.0470273940194671	0.0453239362486373	1.34367237999072	0.666368992102622	0
cg00023233	0.00414772698552251	0.71117058383533	0.148026215398646	0.999595292561049	0
cg00023288	0.0101405418179729	0.413732657242245	0.383280197498645	0.989839608108648	0
cg00023345	-0.00915154808391906	0.828734895966527	0.0815843737101476	1	0
cg00023351	0.0141333385019452	0.509223085113619	0.293091916270931	0.995888235941851	0
cg00023363	-0.0624034234242468	0.0606186932785845	1.21739342969748	0.727028993260631	0
cg00023411	0.045173679149216	0.403743641932647	0.393894303782349	0.989350699916883	0
cg00023464	-0.0353934130952235	0.607458555605777	0.21648334684192	0.997534229359063	0
cg00023648	0.0367475954782635	0.577487390510412	0.238457494191721	0.997300939670281	0
cg00023673	-0.008442386391112	0.461081136734613	0.336222644815165	0.993231767128078	0
cg00023695	-0.000243473582739118	0.89763080802753	0.0469022501980462	1	0
cg00023726	-0.0121140940519653	0.280149045944821	0.552610852195539	0.966489212980331	0
cg00023728	-0.0113234773314876	0.881456924470143	0.054798906191679	1	0
cg00023808	-0.036974913810595	0.19127591807624	0.718339704854849	0.933204543585146	0
cg00023826	0.000164368814981133	0.996786913818999	0.00139767222333212	1	0
cg00023916	-0.0452928595213721	0.0606372978958395	1.21726015986731	0.727034326933749	0
cg00023919	-0.0209375828659491	0.562534281079497	0.24985100631881	0.996912568515848	0
cg00024086	-0.00458705394014316	0.54071416575217	0.267032252530143	0.996809358186856	0
cg00024102	-0.0497900180976525	0.060645170931633	1.21720377552687	0.727034326933749	0
cg00024269	-0.109705743343862	0.273878759329821	0.562441648153314	0.964683663811756	0
cg00024280	0.00296422741279179	0.770994222592273	0.112948876301438	1	0
cg00024304	-0.0504881253774618	0.344153167538107	0.463248228905569	0.980457783954129	0
cg00024361	-0.015380627021822	0.110567987042841	0.956370596929488	0.848404410583896	0
cg00024367	0.00758346661454108	0.884410413487279	0.0533461524643806	1	0
cg00024377	0.0391845683506913	0.0751438303247374	1.12410667131017	0.77165679842128	0
cg00024396	-0.000301450860073316	0.944012245866569	0.0250223719330941	1	0
cg00024404	0.00857687018157242	0.520936065643572	0.283215574285906	0.996217832398442	0
cg00024416	-0.0712359836292979	0.0027918412741788	2.55410927648864	0.22685602246355	0
cg00024443	-0.00134991760556793	0.955863455656362	0.0196041419187608	1	0
cg00024456	-0.0758999174540337	0.450747992240882	0.346066199071779	0.992463438559237	0
cg00024472	-0.00121247217700722	0.74311603967495	0.12894336463025	1	0
cg00024674	-0.0826889566546782	0.167093235491325	0.777041131484558	0.917488234773155	0
cg00024701	-0.0125775307010924	0.238691077130304	0.622163815704189	0.954982731585464	0
cg00024705	0.0109696713703618	0.515466401106181	0.28779963744105	0.996191670104317	0
cg00024722	-0.00411624433269697	0.21472582341868	0.668115723175113	0.945218239438997	0
cg00024740	-0.0994106588382855	0.013937930320543	1.85580171096545	0.443886040385612	0
cg00024790	0.00759315986783051	0.25313556891927	0.596646826394358	0.958972439119293	0
cg00024792	0.0132137845836567	0.734532541153378	0.133988959396808	0.9998104115292	0
cg00024812	-0.000925957534169288	0.78629471568101	0.104414643013999	1	0
cg00024989	0.0343198587845573	0.277347822189773	0.556975239969669	0.965747822711884	0
cg00025138	-0.000464374705623047	0.885712455681919	0.0527072478412381	1	0
cg00025197	-0.0295149988043374	0.599731078619124	0.222043445037385	0.99746013926637	0
cg00025211	0.00734963924056533	0.919320412897793	0.0365330965563617	1	0
cg00025216	-0.060553532043368	0.000506075382528601	3.29578478794712	0.101290489999308	0
cg00025278	0.056170671010503	0.320733583043029	0.493855564029544	0.97586460043715	0
cg00025357	-0.00818140927896924	0.834660145095212	0.0784903235042271	1	0
cg00025405	0.00104145019387169	0.9610914662796	0.0172352789181003	1	0
cg00025436	0.00324909450686736	0.441185064078491	0.355379198630059	0.991839235033058	0
cg00025496	0.0484805807910669	0.174392326107389	0.758472629509764	0.922109297502782	0
cg00025526	-0.059370584452746	0.438617229036918	0.35791431308553	0.991760949201206	0
cg00025590	-0.00885256210037128	0.593000376775772	0.226945030697143	0.997416531322967	0
cg00025591	-0.126012468265376	0.0126624482719978	1.8974823157862	0.429762765282843	0
cg00025626	0.00532795764042923	0.525120241775983	0.279741240668989	0.99624432375079	0
cg00025643	-0.0407629401959132	0.439301527257729	0.357237286881615	0.991760949201206	0
cg00025647	-0.0475198944357458	0.328668226181362	0.483242279067438	0.977341275611276	0
cg00025663	-0.0225199363417418	0.579362216430659	0.237049831070001	0.997300939670281	0
cg00025715	0.0081036799626152	0.73858533661627	0.131599318794239	0.999963639097861	0
cg00025795	0.0346524263927131	0.372957549725256	0.428340597063246	0.98494319635353	0
cg00025823	0.0063229890720338	0.76931665863244	0.113894863332675	1	0
cg00025877	0.00113209300404297	0.589633294859302	0.229418001123543	0.997416531322967	0
cg00025981	-0.00568887264821457	0.793675711742044	0.100356909876806	1	0
cg00025991	-0.0317501018818436	0.651494090750544	0.186089519116508	0.998055880486224	0
cg00026030	0.021152266945428	0.0560068147360357	1.25175912616896	0.709601701535045	0
cg00026104	0.00793099073153216	0.580703486324284	0.2360455666189	0.997300939670281	0
cg00026119	0.00537606800588683	0.23192595786339	0.634650641073378	0.952133027659414	0
cg00026141	-0.0120966810727192	0.596221024758512	0.22459271334933	0.997416531322967	0
cg00026183	-0.06948116098626	0.144027881428974	0.841553427497474	0.893669155658968	0
cg00026222	0.0143311666118236	0.455542018659807	0.341471558031364	0.992860839555308	0
cg00026230	0.00238138255401462	0.505364387601537	0.296395365528631	0.995413052171417	0
cg00026290	-0.106045175429384	0.378138404729493	0.422349212309272	0.985611643163803	0
cg00026302	-0.051834184929239	0.00534186589176725	2.27230701919682	0.30007580208457	0
cg00026327	-0.0284458789293098	0.210906672543133	0.675909680085918	0.94362969314876	0
cg00026362	0.0365028743061063	0.492293626433482	0.307775786861181	0.994797401635788	0
cg00026374	0.00719246634672093	0.261364880632409	0.582752768600217	0.961190392759291	0
cg00026401	-0.0202376802238344	0.507108144586876	0.294899414258412	0.995763357877063	0
cg00026455	0.0425848637555842	0.477965586316372	0.320603371611596	0.994797401635788	0
cg00026472	0.0031957324417781	0.920448291382576	0.0360006041159537	1	0
cg00026474	-0.0240620707692577	0.721846245245717	0.141555298209359	0.999595292561049	0
cg00026553	-0.0324591954105901	0.472929467532696	0.325203624897373	0.994406456700823	0
cg00026554	0.0467623454141727	0.410669854708246	0.386507175437948	0.989839608108648	0
cg00026570	-0.00757940778186446	0.648944882053614	0.187792188309799	0.998055880486224	0
cg00026703	-0.0401912644632549	0.116434338182767	0.93391892102578	0.858013856726113	0
cg00026731	-0.00732026080490603	0.772969379762387	0.111837709786232	1	0
cg00026776	-0.00676921972051155	0.698606308362543	0.155767497034082	0.998997135478501	0
cg00026803	0.0331251468372073	0.372085224860393	0.42935757504431	0.98494319635353	0
cg00026853	0.00260551063046995	0.349147085645225	0.456991578693792	0.982063199446673	0
cg00026891	-0.0236686459194245	0.400419583405677	0.397484690540766	0.988822645460637	0
cg00026919	0.00216330080937864	0.903512111398512	0.0440660214336663	1	0
cg00026920	-0.0134078084067084	0.294037328979016	0.531597531014747	0.969524036964512	0
cg00026974	0.00870200193534501	0.680275790408088	0.167314984396277	0.998494844173232	0
cg00027029	-0.0202879381854073	0.0478180097109483	1.3204085041203	0.677686601598986	0
cg00027038	0.0104353061848825	0.785133290765967	0.105056607547559	1	0
cg00027083	-0.000164591435457045	0.937079148033176	0.0282237259720048	1	0
cg00027114	-0.185176337756953	0.0318368386847175	1.49707006310602	0.595965833994302	0
cg00027162	0.00595580606429261	0.309227020577108	0.509722563994277	0.973252635761057	0
cg00027232	-0.0992941092821715	0.0284385208087198	1.54609299659618	0.574605930945033	0
cg00027400	0.00854936666311624	0.196415134207334	0.706825051938548	0.935909839965732	0
cg00027466	0.00426334467411362	0.540144209983232	0.26749027492027	0.996809358186856	0
cg00027499	0.000110357093056337	0.962602037033325	0.0165532236150323	1	0
cg00027586	-0.0474504843003366	0.00151055183147593	2.82086436821408	0.170654486418763	0
cg00027669	-0.0591855854014144	0.385885838461504	0.413541159212683	0.986763775589931	0
cg00027674	-0.131719091387166	0.00103746571204373	2.9840262476918	0.143707779210337	0
cg00027712	-0.00682324364050987	0.738244961894157	0.131799508167873	0.999963639097861	0
cg00027729	-0.00318653058650693	0.878293191043905	0.0563604840969226	1	0
cg00027745	-0.000124218345981051	0.966051385275019	0.0149997723962391	1	0
cg00027808	0.00200890999218129	0.480664738577422	0.31815773641711	0.994797401635788	0
cg00027940	-0.0158436358968274	0.786543421974563	0.104277296685449	1	0
cg00027948	-0.0510331779675117	0.0154594460466502	1.81080607207315	0.461945335266112	0
cg00027990	0.0197874135497301	0.387593645161231	0.41162335209092	0.98695872783677	0
cg00027995	-0.0127839194116332	0.339806883279853	0.468767828115059	0.979390533877365	0
cg00028013	0.0369951106159708	0.648593451356426	0.188027440575359	0.998055880486224	0
cg00028034	-0.0336211333987424	0.544021138276651	0.264384225194187	0.99683626563118	0
cg00028135	0.0825233147920478	0.111581900765211	0.95240624478251	0.850377828569679	0
cg00028184	-0.0199093302051395	0.334495121591855	0.475610211771158	0.978293028602676	0
cg00028318	-0.0340373698035627	0.574265087038743	0.240887586238981	0.997254871020725	0
cg00028336	-0.0488416680660754	0.528339671430665	0.277086778227369	0.996457304750847	0
cg00028338	-0.045852543606123	0.423338677144249	0.37331205162289	0.991079328258826	0
cg00028429	-0.0535625247065925	0.159738426991885	0.796590596553778	0.91112443165089	0
cg00028455	0.00204863005142237	0.756776009520362	0.121032643913436	1	0
cg00028480	0.00259560255173981	0.719146431312271	0.143182670345938	0.999595292561049	0
cg00028487	0.00645599701334264	0.412243961428335	0.384845697205724	0.989839608108648	0
cg00028507	0.0050119169666697	0.851180885672861	0.0699781375631346	1	0
cg00028515	-0.00518712897586501	0.497857322683958	0.302895100712379	0.995117461424851	0
cg00028595	-0.0915035378661827	0.159221069777122	0.797999462462238	0.910798555819291	0
cg00028677	-0.00928637050069419	0.563031523461983	0.249467288839016	0.996912568515848	0
cg00028678	-0.113224791970499	0.0100633325509442	1.99725817546145	0.392030453300248	0
cg00028749	0.00404040897707077	0.419243632619309	0.37753352464149	0.990782371837874	0
cg00028757	0.00869373473487838	0.339100210179666	0.469671941039251	0.979344942836793	0
cg00028829	0.0139857346133614	0.177280303102495	0.751339514422172	0.923981914071173	0
cg00028844	-0.00179555482721851	0.934549276097244	0.0293977945816458	1	0
cg00028870	-0.00198449043421202	0.708852038934414	0.149444407102291	0.999432258513515	0
cg00028881	0.00132214891318112	0.526289629220213	0.2787751878714	0.99644466326498	0
cg00028899	-0.0204881414719474	0.746022339951964	0.127248167202136	1	0
cg00028918	0.00967382771295821	0.13633191073491	0.86540247847175	0.885898886162907	0
cg00028929	-0.0496926185753658	0.0222855798252121	1.65197606197654	0.526205442529989	0
cg00028935	-0.00315669494206637	0.949784850642197	0.0223747618280886	1	0
cg00029161	-0.00205808354171317	0.834923309162562	0.0783534142614569	1	0
cg00029229	0.0314578392195406	0.719633226130407	0.142888793086402	0.999595292561049	0
cg00029233	-0.00639346707319492	0.550746015206834	0.259048636401333	0.996837948821261	0
cg00029256	-0.0128616953896952	0.724536769788068	0.1399395694601	0.999595292561049	0
cg00029284	-0.106686640121859	0.000956397771016208	3.01936144472323	0.137660244611086	0
cg00029353	9.18305140174104e-05	0.987742431956098	0.00535628918111181	1	0
cg00029397	-0.00064459729129898	0.821677104054787	0.0852988144273755	1	0
cg00029451	-0.0229092451002769	0.283434488763903	0.547547305222916	0.967368379175413	0
cg00029465	-0.152979892829719	0.00726223920627847	2.1389294502378	0.342352681644217	0
cg00029521	0.0224352234915508	0.198909680015719	0.701344081254068	0.93695124073374	0
cg00029587	-0.0283308283936591	0.573146702733706	0.241734201709501	0.997189982831966	0
cg00029640	-0.0079010309480728	0.725807956742851	0.139178275112353	0.999595292561049	0
cg00029647	-0.0181357218863044	0.555695603208203	0.255163039439148	0.996892810310945	0
cg00029648	-0.0515206926168987	0.329240150152348	0.482487208920378	0.977425041862956	0
cg00029678	-0.00787146315136882	0.49570103882628	0.304780170955555	0.994830816347595	0
cg00029694	-0.091778759719534	0.000570097408445241	3.24405093321178	0.107477361244729	0
cg00029751	-0.00210768157513709	0.843146552967176	0.0740969311722188	1	0
cg00029822	0.00174364630845449	0.470192038635112	0.327724728690687	0.994081320062416	0
cg00029825	0.0335487925742027	0.326694676288277	0.485857942590564	0.977038257219365	0
cg00029831	-0.0029183428430474	0.519677143087231	0.284266384291989	0.996217832398442	0
cg00029973	-0.0238121233900579	0.0661256652871489	1.17962994551881	0.745716594600047	0
cg00029979	0.00607150746137672	0.901060446821621	0.0452460737928324	1	0
cg00030047	0.0041650518127075	0.889776632553475	0.0507190039446156	1	0
cg00030074	-0.0150202107526327	0.424369494923671	0.372255842165772	0.991079328258826	0
cg00030291	-0.0036256160961468	0.580091098423254	0.236503798789121	0.997300939670281	0
cg00030296	-0.0129373272680676	0.847188524595012	0.0720199355006856	1	0
cg00030420	-0.0136533025720937	0.523938214586696	0.280719924173034	0.996217832398442	0
cg00030422	0.019650245950987	0.648976906775838	0.187770756879541	0.998055880486224	0
cg00030423	0.000611856107759422	0.80371535512082	0.0948977343217019	1	0
cg00030427	-0.0107304642053369	0.797733916451889	0.0981419430938474	1	0
cg00030466	-0.0094701304341483	0.440504563728703	0.3560495878378	0.991760949201206	0
cg00030508	0.00480627489390946	0.829063716093195	0.0814120913021581	1	0
cg00030588	-0.00300852984673337	0.883804951778979	0.0536435695034589	1	0
cg00030591	-0.0764899949979277	0.0877128511179316	1.05693677196206	0.805213767889761	0
cg00030604	-0.0438596296304078	0.510632916335971	0.291891193209181	0.996007593260084	0
cg00030627	-0.00492465135423161	0.807165322994345	0.0930375042980297	1	0
cg00030774	-0.125408898136523	0.0170223020530004	1.76898170739426	0.478416612243547	0
cg00030795	0.000438459420277424	0.835010937780342	0.078307835670248	1	0
cg00031059	-0.0252730771849693	0.61520752410281	0.210978361671597	0.997633935555039	0
cg00031063	0.0769649359497145	0.22249317105516	0.652683314204735	0.94833804432522	0
cg00031105	-0.0479948107001192	0.237770911667154	0.623841277030831	0.954591033202128	0
cg00031165	-1.85681657738662e-05	0.993556781469626	0.00280730804659972	1	0
cg00031187	0.0435326659607653	0.150676134227871	0.821955530657784	0.901293571413251	0
cg00031256	-0.0189646320505717	0.759277670726336	0.119599371915749	1	0
cg00031340	0.000159643483099508	0.937818254943669	0.0278813178286245	1	0
cg00031346	-0.00115158246770543	0.892280632778721	0.049498533404918	1	0
cg00031402	-0.00533412538665588	0.582588100603555	0.234638390108266	0.997396836980694	0
cg00031443	0.00144250138505167	0.599318248829411	0.222342498133229	0.99746013926637	0
cg00031456	0.00125959777715404	0.593709961780704	0.226425664043296	0.997416531322967	0
cg00031491	-0.00633281215569026	0.822305164185808	0.0849669823051616	1	0
cg00031568	-0.00861424199218955	0.873116629479418	0.0589277400788366	1	0
cg00031663	-3.79847210135984e-05	0.985386392733702	0.00639343922111517	1	0
cg00031708	-0.149639593515362	0.0162860539872095	1.78818412988284	0.470558421201022	0
cg00031779	-0.0470888957211831	0.279130178462336	0.554193206753447	0.966100337725908	0
cg00031823	0.013695080913598	0.776090615746664	0.110087567889758	1	0
cg00031896	-0.0050396903837982	0.695598437044532	0.157641402494078	0.998988381367253	0
cg00031999	0.0178448435333107	0.315015538326076	0.501668023852177	0.975010361041285	0
cg00032173	0.00287679316875092	0.822365699180342	0.0849350123655399	1	0
cg00032227	0.00269741990528216	0.640699354013922	0.193345713885977	0.998055880486224	0
cg00032336	-0.00170548725851497	0.523192093289902	0.281338827884309	0.996217832398442	0
cg00032366	0.0568848503474689	0.192998311901976	0.714446489618459	0.934037859958265	0
cg00032391	-0.0747013532784147	0.0313273021565891	1.50407700406357	0.593053190671709	0
cg00032544	-0.0075463954059619	0.801888244499688	0.0958861531360198	1	0
cg00032609	0.0432280329289573	0.293059661977973	0.533043955652282	0.969119896186286	0
cg00032610	-0.00785214302039707	0.267948245028988	0.571949083094049	0.962769912247709	0
cg00032661	-0.0943033183605763	0.0308039927890406	1.51139298694566	0.589779377842638	0
cg00032664	-0.0358679293296257	0.644447945053656	0.190812156803937	0.998055880486224	0
cg00032703	-0.0252899691508374	0.721934901485523	0.141501961987496	0.999595292561049	0
cg00032756	-0.0227669860184935	0.0940504415712986	1.02663916107556	0.818281275285241	0
cg00032789	0.00925612445797105	0.153059194450394	0.81514057668976	0.904321727682242	0
cg00032805	0.0100075148483023	0.382220617063596	0.41768589070994	0.986335846422452	0
cg00032879	0.0552117523506772	0.291541930297132	0.535298975083028	0.968724971731349	0
cg00032912	-0.242123150973572	0.000292856354204458	3.53334534849791	0.0778815477758546	0
cg00032923	0.0212233203153508	0.735588071285094	0.133365322143401	0.9998104115292	0
cg00032956	-0.0111885433879994	0.664305412951374	0.177632208787812	0.998160780679503	0
cg00032959	-0.022155013345856	0.0320836155342178	1.49371669655737	0.596951555982549	0
cg00033066	-0.0014145022828781	0.775999657896243	0.110138470202903	1	0
cg00033127	0.00575086102254174	0.392974769815862	0.405635331765764	0.988054636737194	0
cg00033155	-0.0370019054843044	0.230494648905624	0.637339152607241	0.951557652867266	0
cg00033220	-0.00293125855154571	0.246130586298069	0.608834413785696	0.957290083864549	0
cg00033304	-0.064885166476505	0.0328822807220491	1.48303806732879	0.601831835754151	0
cg00033334	-0.00807404409598974	0.918114485271285	0.0371031606054188	1	0
cg00033440	-0.0485428321631939	0.104564079451961	0.980617481577902	0.838652430924599	0
cg00033457	0.000497993819916997	0.845368530113676	0.0729539233538921	1	0
cg00033551	0.0260630299876328	0.70481660825357	0.151923870787982	0.999187374810676	0
cg00033580	-0.0276812234953082	0.488609263597986	0.311038303446597	0.994797401635788	0
cg00033643	0.00194294502096913	0.341334912611356	0.466819288694664	0.979865892633392	0
cg00033666	-0.165819657639654	0.00307370435197567	2.51233790797499	0.23616362633169	0
cg00033668	-0.000108676410061833	0.957194778343081	0.0189996792008608	1	0
cg00033748	-0.00429665485701594	0.699996342230315	0.154904229347658	0.998997135478501	0
cg00033750	-0.00346343668864456	0.961514154064325	0.0170443183035161	1	0
cg00033773	-0.0880821840585663	0.182847748131161	0.737910383864261	0.927996658019893	0
cg00033806	-0.0152271267783531	0.539805336380159	0.267762826431965	0.996809358186856	0
cg00033818	-0.17659283172195	0.0342115412578831	1.465827360053	0.608958557186627	0
cg00033834	-0.0192060170008786	0.684767933670803	0.164456585007143	0.99863902033168	0
cg00033877	-0.0163647708951757	0.611096901034272	0.213889918648244	0.997633935555039	0
cg00033950	-0.0141366551843944	0.64000460109482	0.193816903792819	0.998055880486224	0
cg00033992	-0.0189082895064651	0.0518486231366654	1.28526277200567	0.693377359061564	0
cg00034003	-0.0307942356269492	0.16534526029657	0.781608249837355	0.916119243851754	0
cg00034019	0.00134383041277528	0.645164715557129	0.190329392457694	0.998055880486224	0
cg00034039	0.0022196353709577	0.834982870326052	0.0783224339764944	1	0
cg00034076	-0.00204789677751631	0.916428251035148	0.0379015311374237	1	0
cg00034101	-0.0288684849368021	0.433978151087336	0.362532134775653	0.991514821105745	0
cg00034130	0.00664922663560782	0.725783762112512	0.13919275245376	0.999595292561049	0
cg00034241	-0.00620327815176681	0.901542607127069	0.0450137435917001	1	0
cg00034257	-0.00289348693265136	0.632912579698942	0.198656272251602	0.998055880486224	0
cg00034300	-0.111391696235253	0.259124974422554	0.586490727765981	0.960474140721015	0
cg00034316	-0.00824697961311955	0.282188281628448	0.549461025059948	0.967227452140239	0
cg00034336	0.0232445411872507	0.539158294610529	0.268283709056227	0.996809358186856	0
cg00034360	-0.00267164468545448	0.879401884391148	0.0558126081047589	1	0
cg00034376	0.000641193961828206	0.939315075465664	0.0271887074313236	1	0
cg00034416	0.000184662937807506	0.914343192703082	0.0388907640891127	1	0
cg00034425	-0.0125619371007561	0.0193387682536517	1.71357119093956	0.50118959745762	0
cg00034433	0.000843464573472178	0.894245740265437	0.048543119933392	1	0
cg00034555	0.00183225539443883	0.790610805191463	0.102037254497271	1	0
cg00034559	-0.191781454032469	0.026639053148655	1.57448121567374	0.560784254213281	0
cg00034611	0.0150501179025031	0.660305245896497	0.180255252394033	0.998055880486224	0
cg00034635	-0.0550994299523674	0.41684396460661	0.380026482177072	0.990240613668345	0
cg00034650	0.00106819236455148	0.919304575937256	0.0365405781304871	1	0
cg00034668	-0.0130725096295356	0.417820541818998	0.37901021208349	0.99033641719784	0
cg00034755	0.0311068565022534	0.233962379873216	0.630853969628135	0.952731383528942	0
cg00034769	0.0176209519491004	0.310586549893655	0.507817355540638	0.973611275852929	0
cg00034781	0.00891394094893261	0.523062107363213	0.281446740800581	0.996217832398442	0
cg00034798	-0.0977915216338788	0.129229628000063	0.888637905831584	0.87740212430066	0
cg00034823	-0.0272414364433722	0.64244486194851	0.192164139870705	0.998055880486224	0
cg00035074	0.00344921183967406	0.921591429746236	0.035461572583216	1	0
cg00035083	-0.0599224956749446	0.408566768157693	0.388736960739964	0.989839608108648	0
cg00035197	-0.089880764789889	0.00292863745910489	2.53333438702625	0.231663382160382	0
cg00035237	0.00202580069172071	0.382894759826226	0.416920577225379	0.986348356755254	0
cg00035249	0.00331762409299558	0.365683781286595	0.436894300952448	0.98404087926111	0
cg00035316	0.015581502336807	0.542652534364275	0.265478164352349	0.99683626563118	0
cg00035389	-0.0142910201182953	0.300879127568727	0.521607938867222	0.97127568791186	0
cg00035505	-0.0329927151011935	0.132536896513495	0.877663203073758	0.881990717789373	0
cg00035623	0.00300042859729773	0.843458739904943	0.073936157259655	1	0
cg00035636	0.0321104410769244	0.387978212018189	0.411192662720125	0.98702341307905	0
cg00035673	-0.0493357704182139	0.420734403079244	0.375991974656166	0.991063097072715	0
cg00035812	0.0071408225595693	0.436524752984882	0.359991124742033	0.991544466369995	0
cg00035869	-0.0386118865649463	0.30272788511582	0.518947573116266	0.971773289571431	0
cg00035889	-0.00344171498461331	0.830521361468937	0.0806491927745655	1	0
cg00035923	-0.0599606891008172	0.191434786178959	0.717979142458465	0.933407440631739	0
cg00035945	-0.00352511943922429	0.746964766329843	0.126699882989697	1	0
cg00035969	-0.084020114970248	0.00670343917239841	2.17370232709273	0.329903911265989	0
cg00036011	-0.00841404106922457	0.532661362157971	0.273548804642177	0.996809358186856	0
cg00036115	-0.000398784738214751	0.944814117978064	0.0246536258579632	1	0
cg00036119	0.0445194073320128	0.399520479603388	0.39846095364466	0.98863692094048	0
cg00036137	-0.0330472774935549	0.0942263365429735	1.02582769363297	0.818538759154846	0
cg00036258	0.0137066654693651	0.719719910146236	0.142836482935627	0.999595292561049	0
cg00036263	0.0422988348194059	0.187960081234091	0.725934375952182	0.93108009028968	0
cg00036279	-0.0506745063755305	0.145345458615123	0.837598533409925	0.894839283359804	0
cg00036324	-0.0786461127347012	0.156763250691653	0.804755739434751	0.908270151268719	0
cg00036328	0.0050762004934201	0.5361464981451	0.270716526271919	0.996809358186856	0
cg00036352	-0.0666385229603392	0.0851436232119863	1.06984787274601	0.798429776437547	0
cg00036386	0.000820717170066312	0.752166676031512	0.123685911456318	1	0
cg00036408	-0.0835281026821235	0.0154142481054707	1.81207765495364	0.461421981084537	0
cg00036440	-0.000272789593908792	0.977659799551728	0.00981224222727768	1	0
cg00036585	-0.016648835554533	0.158756462789139	0.799268586057845	0.910256262272263	0
cg00036664	-0.0174966084631372	0.062891055229711	1.20141111831652	0.735921597668167	0
cg00036723	0.027427898427616	0.103291887250138	0.985933787491597	0.836145462269279	0
cg00036871	-0.0286012027641281	0.560673009121987	0.251290350396115	0.996892810310945	0
cg00036976	-0.045460047879373	0.187795745166344	0.726314251642384	0.931054786204787	0
cg00037013	-0.0383347013669563	0.139116513002013	0.85662131659306	0.8883867000876	0
cg00037026	-0.0100980361518215	0.403033159155761	0.394659221238672	0.989202297395463	0
cg00037058	0.00183221789416256	0.450383486414731	0.346417541536896	0.992463438559237	0
cg00037131	-0.0177540998782513	0.332467187053178	0.478251211067476	0.978081206998893	0
cg00037153	0.00324818454072688	0.314421976102306	0.502487107141467	0.974734761539203	0
cg00037186	0.00704213713593755	0.615175195315	0.211001184186794	0.997633935555039	0
cg00037187	-0.0689043806605229	0.48916036923097	0.310548735857955	0.994797401635788	0
cg00037223	-0.108343166341148	0.256558343802518	0.590813856633362	0.959842643811866	0
cg00037388	0.00976235947209649	0.375236355941284	0.425695090282932	0.985261318132319	0
cg00037400	-0.00628428763194607	0.741334542759143	0.129985763293644	1	0
cg00037406	-0.0105488934427241	0.67364225807581	0.171570677040627	0.998160780679503	0
cg00037441	0.00930851051593766	0.161128409567515	0.792827879626497	0.912614620788804	0
cg00037458	-0.0171081234567084	0.650662234241807	0.186644399868828	0.998055880486224	0
cg00037635	-0.00472255413643049	0.14388226902232	0.841992721978752	0.893612612205395	0
cg00037755	-0.0151881175603852	0.663709136946244	0.178022203605476	0.998160780679503	0
cg00037763	-0.0346221692755858	0.615491111107805	0.21077821474681	0.997633935555039	0
cg00037930	-0.00589288395543837	0.474462433218178	0.323798168256549	0.994460173035209	0
cg00037940	0.00363392434435854	0.782549496372032	0.10648818372219	1	0
cg00037952	-0.100657206747972	0.128490069610498	0.891130435601279	0.87665100003711	0
cg00038167	-0.0267987722139364	0.544743281155241	0.263808117621768	0.996836384740873	0
cg00038193	-0.0709730458621577	0.00723689340731785	2.14044782407902	0.341858692270987	0
cg00038239	-0.000180041746373792	0.942785950134663	0.0255868981719535	1	0
cg00038342	-0.0142952462363659	0.819385578145788	0.0865116842525649	1	0
cg00038358	0.00121313659425098	0.872651577025915	0.0591591221356029	1	0
cg00038376	0.00396469047853837	0.915030546265945	0.0385644077332118	1	0
cg00038436	0.0078453226191869	0.172562576363038	0.763053383830996	0.921149724794912	0
cg00038446	-0.0333330810466708	0.000595824793656916	3.2248814287404	0.109301664327965	0
cg00038450	0.0258524273404875	0.566563938872031	0.246751071268607	0.996912568515848	0
cg00038665	-0.000408767222588536	0.973817294496801	0.0115225168738865	1	0
cg00038675	0.00436420836830476	0.91203572817479	0.0399881482447941	1	0
cg00038688	-0.0226714377391273	0.0107267655647891	1.9695312108506	0.402342902055014	0
cg00038736	0.0912580818453043	0.145634861902168	0.836734651675055	0.895183558266057	0
cg00038760	-0.00160006780482779	0.935185638984035	0.02910217096285	1	0
cg00038791	-0.0615515870698888	0.149428243147314	0.825567309590332	0.900068498556816	0
cg00038877	0.0802253509501106	0.122933904502353	0.910328324537279	0.86794305977625	0
cg00038997	-0.00971570872544539	0.784210819238711	0.10556717032036	1	0
cg00039044	6.65723807984143e-06	0.997724281815645	0.000989458141286243	1	0
cg00039048	-0.0470137144720939	0.457443847708313	0.339662208979221	0.993005201359762	0
cg00039057	0.00910155421326867	0.623763958351111	0.204979722784126	0.997835400569338	0
cg00039129	0.0156268894440658	0.599661809383356	0.222093609161575	0.99746013926637	0
cg00039142	0.00735796229200595	0.825073625417155	0.0835072954674001	1	0
cg00039147	-0.00337857592024677	0.96815552472491	0.0140548719225635	1	0
cg00039170	-0.00913934723131291	0.286559258103878	0.542785555873216	0.967673169372249	0
cg00039177	0.000238585521307641	0.963634441965366	0.0160876859586781	1	0
cg00039441	-2.5785121028981e-05	0.995710686751827	0.00186683165606476	1	0
cg00039463	0.0740645054065827	0.402643900625738	0.395078875348776	0.989182646983027	0
cg00039478	0.0306491779739009	0.332149836198285	0.478665957397348	0.978046166161385	0
cg00039480	-0.0189403293513203	0.62739964224189	0.202455733283185	0.997975190088145	0
cg00039505	-0.00435045370925596	0.112043257281753	0.950614274010123	0.851204526882305	0
cg00039593	-0.0424785896170675	0.00979364667370742	2.00905556811718	0.38767945114415	0
cg00039627	-0.00784996608091403	0.829899251220143	0.0809746272563639	1	0
cg00039649	0.000662495473207187	0.821379354637949	0.0854562173327403	1	0
cg00039672	-0.036199822072419	0.668672019215317	0.174786849604995	0.998160780679503	0
cg00039793	-0.00266744817187882	0.186412730459154	0.729524432221448	0.930183836472302	0
cg00039794	0.00132818876133631	0.535422797740148	0.271303140952677	0.996809358186856	0
cg00039795	0.00498799888858113	0.918480953813866	0.0369298450623666	1	0
cg00039840	-0.00774278124368217	0.831610615057951	0.0800799757719411	1	0
cg00039845	-0.0060028957946145	0.856638102919536	0.0672026122653053	1	0
cg00039864	-0.0571284327563019	0.0996052477181958	1.00171778010022	0.829365261269352	0
cg00039913	-0.0439446021702232	0.140071880128839	0.853649041949231	0.889281151362747	0
cg00039945	-0.0159464360500744	0.655352105940344	0.183525300649489	0.998055880486224	0
cg00039998	0.00232935912323954	0.964189891106061	0.0158374261198341	1	0
cg00040007	0.000363519985660951	0.887008076956981	0.0520724255325614	1	0
cg00040008	0.0069384622659587	0.297337391574379	0.526750472788613	0.970377095142944	0
cg00040278	-0.0396818677458331	0.0644320854638712	1.19089781168029	0.740991293179638	0
cg00040288	-0.0275356593331761	0.476227473134787	0.322185554150216	0.994616548958889	0
cg00040312	0.0197064728590891	0.350942653604984	0.45476384438216	0.982291834159054	0
cg00040322	-0.0518210570821531	0.256897708380859	0.590239769777976	0.959869323224267	0
cg00040367	-0.000503848776078734	0.782199712233509	0.106682348158143	1	0
cg00040380	0.00046161317295785	0.914864262985523	0.0386433367633984	1	0
cg00040393	0.00622792507777369	0.560080877792918	0.251749254702772	0.996892810310945	0
cg00040423	0.000422742892842487	0.888928060800159	0.0511333842060502	1	0
cg00040426	-0.00386782357600893	0.87491244028166	0.0580354082408547	1	0
cg00040427	0.0271278489625118	0.566783385587099	0.246582888935513	0.996913592625344	0
cg00040466	-0.0883844177661226	0.000196671795541762	3.70625791724816	0.0637990495719583	0
cg00040504	0.0531945077512653	0.218764011883931	0.660024120755998	0.947162400656169	0
cg00040569	0.00588051458983775	0.294241526185647	0.531296035481317	0.969527932055597	0
cg00040575	0.00636742978190996	0.767813618944598	0.114744188936466	1	0
cg00040588	0.00951514980170364	0.89119888986387	0.0500253631558664	1	0
cg00040590	-0.0507719515088838	0.238887132411239	0.621807242771253	0.955076336859052	0
cg00040592	-0.0636093830052741	0.0823212663320091	1.0844879575268	0.791092859783511	0
cg00040708	-0.0233851712746354	0.415052587436533	0.381896874404484	0.989899834607899	0
cg00040738	0.0200114808908879	0.38087873860952	0.41921326982338	0.985904347409955	0
cg00040744	-0.00725876835188539	0.874103844271321	0.058436969751173	1	0
cg00040781	-0.0574701519498554	0.534320708488222	0.272197993685556	0.996809358186856	0
cg00040825	-0.0806105000332049	0.0348070617681474	1.45833263605894	0.612151564992032	0
cg00040861	0.00133518733766593	0.788537547893071	0.103177621986925	1	0
cg00040873	0.00156902377321095	0.941162817521572	0.0263352388102775	1	0
cg00040945	-0.000492283681693645	0.794659483301391	0.0998189294610286	1	0
cg00041030	-0.00817808787121365	0.782520644624183	0.106504195982034	1	0
cg00041084	0.00642690211853608	0.434122291470594	0.362387913276447	0.991514821105745	0
cg00041270	-0.0114760955606679	0.809116651778227	0.0919888608704797	1	0
cg00041328	0.00342126487825548	0.355085149150981	0.449667490966904	0.983009376891397	0
cg00041368	0.014410404001296	0.317135164861477	0.498755599478529	0.975563189638354	0
cg00041401	-0.157926165492957	0.131843550091546	0.879941111438746	0.881221016005635	0
cg00041515	-0.064154987045113	0.317619073652238	0.498093425221047	0.975661908104493	0
cg00041599	0.0396983969962705	0.52652524964736	0.27858079728081	0.99644466326498	0
cg00041636	-0.03434795169837	0.0676992156440145	1.16941636297586	0.750122472083393	0
cg00041666	0.0173762310956943	0.221422321059489	0.654778601052872	0.948232657404233	0
cg00041759	0.00124554408772069	0.615187137235108	0.210992753645856	0.997633935555039	0
cg00041829	-0.01728627343531	0.312212102278824	0.505550266388777	0.97424180912299	0
cg00041872	-0.00936076333999646	0.698413528272457	0.155887356935397	0.998997135478501	0
cg00041873	0.0130697314359148	0.226739249012953	0.644473296131337	0.950115524200874	0
cg00041898	-0.00935720844899775	0.122423238389501	0.912136136549877	0.867463454739107	0
cg00041901	0.00438685420841666	0.560542361304254	0.251391561328586	0.996892810310945	0
cg00041903	-0.0546300198500252	0.465028836111369	0.332520115979387	0.993535131532429	0
cg00041989	-0.110218881755047	0.00764705221386489	2.11650594445002	0.350044827313241	0
cg00041996	-0.00721003690000926	0.409570369300926	0.387671470280714	0.989839608108648	0
cg00042080	0.000982912294852927	0.904002523235767	0.04383035732791	1	0
cg00042081	0.00434001844858657	0.814608877912976	0.089050861120134	1	0
cg00042144	0.00170846345745936	0.477976697169485	0.320593276060264	0.994797401635788	0
cg00042186	-0.0100222381859292	0.732272438240606	0.135327311821472	0.999667272829308	0
cg00042205	-0.033547546763323	0.145455404314235	0.837270138148458	0.895010328006033	0
cg00042263	0.00876467326789361	0.724359668771736	0.14004573853122	0.999595292561049	0
cg00042325	-0.0165008816041014	0.767394762727594	0.114981169076023	1	0
cg00042335	0.00138066856715092	0.600238801809239	0.221675933491377	0.99746013926637	0
cg00042356	-0.000297297516935448	0.888803299260059	0.0511943419522263	1	0
cg00042419	-0.027797011109083	0.748791833613652	0.125638900696057	1	0
cg00042433	-0.0154708253581816	0.708972668157718	0.149370507125937	0.999432258513515	0
cg00042489	-0.0586682223656061	0.089904988946909	1.0462162080221	0.810385325272806	0
cg00042654	-0.100674680733712	0.0037329937404673	2.42794273830375	0.257792223420983	0
cg00042683	0.0144996066028538	0.126355015235531	0.898407515549448	0.872938377884113	0
cg00042810	-0.0164504294833062	0.332357484592324	0.478394536596339	0.978063729324943	0
cg00042874	0.00238599838524966	0.28771308761339	0.541040382291116	0.967942928914396	0
cg00042969	-0.0296713752243511	0.396913330032296	0.401304315398061	0.988391771744474	0
cg00043005	0.0305546863030604	0.426904536565731	0.369669230075426	0.991332177423171	0
cg00043095	-0.00484034232969573	0.359389744581052	0.444434319924332	0.983016315749047	0
cg00043265	-0.00333797415380436	0.577876821154346	0.238164724891025	0.997300939670281	0
cg00043324	0.0168689781911954	0.308411556939225	0.510869356234269	0.972981774237854	0
cg00043347	-0.110123485534521	0.184222430375042	0.734657492515704	0.928754853603327	0
cg00043361	0.0676827015289932	0.240435344599538	0.619001689596722	0.955315061885615	0
cg00043371	-0.000534371462007341	0.790886126228784	0.101886042811566	1	0
cg00043379	0.00851165485721817	0.449805289474204	0.346975441795113	0.992463438559237	0
cg00043564	0.0131845072172598	0.749985174516734	0.124947321527249	1	0
cg00043591	-0.00682628772618744	0.702101205426697	0.153600281331208	0.999177618327906	0
cg00043599	0.0193096442456641	0.725455921777509	0.139388969870414	0.999595292561049	0
cg00043664	-0.0429423013439137	0.166829585367716	0.777726929582067	0.917046635144867	0
cg00043771	0.00514345974567078	0.925850674518708	0.0334590526938808	1	0
cg00043784	-0.018184474620405	0.69076359652686	0.16067055796632	0.998818327300346	0
cg00043788	0.000593413213027806	0.985717016721696	0.0062477460279235	1	0
cg00043790	0.0852232171731983	0.0626747717423437	1.20290723904061	0.735075879568054	0
cg00043800	0.0184890482996154	0.837744757004131	0.0768882815008077	1	0
cg00043819	-0.000163168979526803	0.966840492804548	0.0146451689457007	1	0
cg00043905	-0.0190481628639647	0.652820114225347	0.185206472877819	0.998055880486224	0
cg00043949	0.0226938602588172	0.64169806206762	0.192669272279029	0.998055880486224	0
cg00044050	-0.0022528725650783	0.780105251761002	0.107846798366876	1	0
cg00044095	0.0154511609507421	0.6170990337327	0.209645133612975	0.997662090359092	0
cg00044097	-0.125392141748682	0.00940069298149627	2.02684013076765	0.381718224280962	0
cg00044170	0.000638865867579001	0.777700050591137	0.109187872793042	1	0
cg00044179	-0.0550486002280235	0.341462350371574	0.466657174639169	0.979927348710059	0
cg00044210	0.00872549537520114	0.9039112319128	0.0438742170725808	1	0
cg00044245	0.00598452976805243	0.465631530038163	0.331957619298977	0.99356527671025	0
cg00044249	0.0122619615596099	0.45311547190029	0.343791108321364	0.992681644942566	0
cg00044289	0.00504488588641698	0.604871515591507	0.218336866662596	0.997534229359063	0
cg00044318	-0.0168908492048673	0.61484614210821	0.211233547628016	0.997633935555039	0
cg00044323	-0.0273490444159038	0.0685580838029414	1.16394132943723	0.75318568330525	0
cg00044372	0.0411749649209576	0.169854404891806	0.76992318594203	0.919421945173069	0
cg00044430	-0.00319517060622528	0.426476398876905	0.370104997605798	0.991300775207952	0
cg00044448	-0.0365680472896478	0.688102503043575	0.162346862359921	0.998648579503488	0
cg00044488	-0.0276339305696617	0.288852168302265	0.539324368028491	0.968151635819862	0
cg00044545	-0.0127074922854941	0.475229774785902	0.323096357125933	0.994550605420286	0
cg00044551	-0.00908121348943664	0.582210523439292	0.234919948965378	0.997369617527628	0
cg00044638	0.0235061616408232	0.284926923300276	0.545266511489561	0.967510355870378	0
cg00044665	-0.0589507876770009	0.138552893284545	0.858384400777507	0.888079860850371	0
cg00044729	0.0150730349989401	0.753880967951096	0.122697220500138	1	0
cg00044757	0.0188587940732118	0.597735799352905	0.223490732796347	0.997416531322967	0
cg00044796	-0.01320798216046	0.588875385573864	0.229976598393622	0.997416531322967	0
cg00044807	0.018348294618296	0.783313778549486	0.106064234116935	1	0
cg00044871	-0.0289172105888139	0.4911430393603	0.308792006536956	0.994797401635788	0
cg00044968	0.00425054594186707	0.546686003028162	0.262262045342851	0.996837948821261	0
cg00044995	0.00339793338913589	0.835687119643436	0.0779562915158336	1	0
cg00045008	-0.115712765126907	0.0900292885546066	1.04561618180072	0.810708213257277	0
cg00045025	-0.0649902097077272	0.427649680231712	0.368911848371571	0.991332177423171	0
cg00045061	0.000734228909416913	0.951363411587214	0.0216535550932558	1	0
cg00045118	-0.0276674313836843	0.687592892436563	0.162668621210602	0.99863902033168	0
cg00045190	0.000303887131539007	0.863704343088385	0.0636348965715531	1	0
cg00045227	-0.00400551540528465	0.808816578488923	0.0921499554975853	1	0
cg00045248	-0.00136700915821251	0.917370410528585	0.037455271999328	1	0
cg00045273	0.0320667556112109	0.465984017737856	0.331628978432934	0.993581291724294	0
cg00045275	0.00373344454838393	0.739759453434352	0.13090947625433	1	0
cg00045303	0.000642182099632073	0.722542049045057	0.141136873641519	0.999595292561049	0
cg00045592	-0.0438483323375318	0.0122564031225244	1.91163696319706	0.424675460673161	0
cg00045607	-0.0336164066794384	0.329076955282515	0.482702529568468	0.97739105176487	0
cg00045762	-0.208635800608869	0.000314809986281371	3.50195149957185	0.0800825987041036	0
cg00045763	0.00272197486151979	0.6061118051618	0.217447257209757	0.997534229359063	0
cg00045787	-0.0437568026673832	0.212711963926932	0.672208082634528	0.943950082174496	0
cg00045902	-0.0601182680204239	0.340671146406128	0.467664648020762	0.97969106948574	0
cg00046018	0.000780979278178764	0.716665291458009	0.144683628170715	0.999595292561049	0
cg00046026	-0.0764376698076234	0.0581721716695338	1.23528472292176	0.717593852660275	0
cg00046041	0.000390777389392301	0.832943969202268	0.0793842119001791	1	0
cg00046073	-0.0336336499939516	0.279297878619275	0.553932362929291	0.9661441161142	0
cg00046105	-0.0506999537786402	0.245425965109169	0.610079492517295	0.95704456291406	0
cg00046336	-0.0466015762308324	0.092015503669372	1.03613899231975	0.814605606727987	0
cg00046347	-0.0408235665692437	0.305876675554678	0.514453638622066	0.972426497661912	0
cg00046423	-0.0318360997956771	0.566443443170244	0.246843445986382	0.996912568515848	0
cg00046432	0.0411309584683022	0.472983834818575	0.325153701902906	0.994406456700823	0
cg00046501	-0.102784641481467	0.0125075623565031	1.90282732326225	0.427537789474616	0
cg00046537	0.0103740488094688	0.516190820990705	0.287189722435562	0.996210556817386	0
cg00046560	0.00893386693394057	0.305012456656267	0.515682423779086	0.972308095472718	0
cg00046571	0.00489749755571709	0.394337549486289	0.404131866704983	0.988166524940271	0
cg00046625	0.00467556226331906	0.247829971196359	0.605846173593121	0.957778970684079	0
cg00046710	0.000842542059293305	0.750020264160768	0.124927002615883	1	0
cg00046744	-0.0142569888502896	0.450958939622613	0.345862999379525	0.992463438559237	0
cg00046815	-0.00641383546991074	0.501153635110085	0.300029115146503	0.995117461424851	0
cg00046819	-0.00482723070281208	0.748810186752527	0.125628256123158	1	0
cg00046877	-0.0300609644639886	0.231621326922791	0.63522145470947	0.952041257730298	0
cg00046899	0.0157461992052472	0.598000631396677	0.223298357463181	0.997422047770539	0
cg00046913	4.00034239244783e-06	0.999157681236566	0.000365968543695434	1	0
cg00046914	6.20300406270417e-05	0.994510292985318	0.0023907176540827	1	0
cg00046981	-0.0110680833251643	0.717138036399674	0.144397242272504	0.999595292561049	0
cg00046991	-0.0316482064749741	0.00322018204729764	2.49211957553959	0.24107552325155	0
cg00047003	0.0184948858682003	0.399723375743896	0.398240453541905	0.988638913699955	0
cg00047050	0.0171678340032968	0.330087315615863	0.481371164139483	0.977500645305642	0
cg00047079	0.0437444803916015	0.335236691718539	0.474648453828109	0.978418443966602	0
cg00047081	-0.0427617169301463	0.621394603512105	0.206632522685633	0.997835400569338	0
cg00047222	0.0246580363260448	0.0774930367500663	1.11073731990512	0.778496224829592	0
cg00047338	0.00342214606044837	0.910339791366721	0.0407964736443936	1	0
cg00047443	-0.0167160701177859	0.829584203094093	0.0811395263567021	1	0
cg00047466	-0.0104198165478128	0.0803693408766622	1.09490959338424	0.785939250237914	0
cg00047469	0.000237413325759419	0.89140157178068	0.0499266044712085	1	0
cg00047512	-0.00176505140612002	0.759228861449432	0.119627290925886	1	0
cg00047694	0.0187805359525602	0.36576042131365	0.436803291027573	0.98404087926111	0
cg00047815	-0.0128257705393536	0.379920644409281	0.420307106788963	0.985790351619001	0
cg00047844	-0.000662523475896747	0.789846043650427	0.102457552898217	1	0
cg00047873	-0.0329808893267209	0.355186744967422	0.449543249804806	0.983009376891397	0
cg00047941	-0.0182887372802064	0.722748880414626	0.141012572407393	0.999595292561049	0
cg00048066	-0.0198985171753322	0.0983520785405333	1.00721645741068	0.826830466913291	0
cg00048078	0.0131712087476096	0.84331799515723	0.0740086323728815	1	0
cg00048079	-0.170712486677421	0.062525713639785	1.20394134273137	0.734571133443367	0
cg00048149	-0.0318307925015108	0.663220413124653	0.178342115191555	0.99814961501867	0
cg00048178	0.00354660417032529	0.34447377386305	0.462843837036836	0.980603532296287	0
cg00048420	-0.0322751562372161	0.274747619066939	0.56106606243703	0.964931022282014	0
cg00048436	-0.0340309495517511	0.450818558546387	0.345998213947164	0.992463438559237	0
cg00048458	-0.0331642832173335	0.114308732836859	0.941920589569871	0.854728355890608	0
cg00048525	0.0358109125015736	0.340896695231602	0.467377208948979	0.979766176444977	0
cg00048746	0.000257966651083801	0.981987934620354	0.00789384822118979	1	0
cg00048759	0.010119820277561	0.712768526705729	0.147051485429943	0.999595292561049	0
cg00048823	-0.000625096020535162	0.74994078241052	0.124973028458562	1	0
cg00048832	-0.00939882620169723	0.252078130197272	0.598464831224165	0.958647525728543	0
cg00048983	0.0116349862740473	0.834308051843691	0.0786735650528675	1	0
cg00049033	-0.0367921356670894	0.0894197671085785	1.04856646557502	0.809264802102238	0
cg00049047	0.0142850969882534	0.403797994637863	0.393835842202367	0.989350699916883	0
cg00049102	0.00865390601906588	0.303884824477725	0.517290987350608	0.971968611787062	0
cg00049253	0.0140557993552877	0.0838801705957547	1.07634069493631	0.795129762499095	0
cg00049286	0.000690890182193913	0.753468568120828	0.122934860106355	1	0
cg00049323	-0.0154224771487032	0.584003037194585	0.233584894268733	0.997416531322967	0
cg00049400	0.0515776780522999	0.217215756584783	0.663108674711059	0.946384924149122	0
cg00049411	0.00775043037698521	0.422133142681109	0.37455054901009	0.991079328258826	0
cg00049440	-0.0968692434241037	0.37490203387117	0.42608220349248	0.985261318132319	0
cg00049502	-0.00808802362968448	0.432095166537959	0.364420591725413	0.991475194695832	0
cg00049528	-0.0509183532532604	0.167854997919575	0.775065723009489	0.918166770519237	0
cg00049582	0.0202965923480525	0.533025208734013	0.273252251095027	0.996809358186856	0
cg00049616	0.0897113595727372	0.180780336000505	0.742848810757305	0.926613962596148	0
cg00049664	-0.14566328618798	0.11334980547152	0.945579220863602	0.853119323221725	0
cg00049674	-0.0307156558191474	0.35026915188846	0.455598109198276	0.982240784695449	0
cg00049691	-0.00836460022465878	0.282885285028939	0.5483896428468	0.967338878271654	0
cg00049709	-0.0172258688177502	0.522065893806195	0.282274678012404	0.996217832398442	0
cg00049718	0.000156491201056221	0.932651887044349	0.0302804267217614	1	0
cg00049729	0.0135637145853648	0.729887614510339	0.136744005845961	0.99960266734996	0
cg00049868	0.000861928640226435	0.905506161189039	0.0431085903402062	1	0
cg00049883	-0.0836579454851328	0.000478753302677275	3.31988821703467	0.0987144304419815	0
cg00049914	0.00698370526854061	0.445404295312906	0.351245599107776	0.992058917733898	0
cg00049973	0.000957878898681516	0.66142687959972	0.179518159853781	0.998055880486224	0
cg00049981	-0.00936794686406531	0.851040418219026	0.0700498136020686	1	0
cg00050034	0.00358007755704067	0.650665990545746	0.186641892673422	0.998055880486224	0
cg00050152	0.00213560385406131	0.518316874272327	0.28540465208259	0.996217832398442	0
cg00050224	-0.00241996830164524	0.894441192694093	0.0484482079507374	1	0
cg00050247	-0.00143239964103766	0.783270579882273	0.106088185515019	1	0
cg00050250	0.00113207327061249	0.972709539823715	0.0120168247717051	1	0
cg00050294	-0.0122003534959336	0.786480069137374	0.104312278728342	1	0
cg00050336	-0.102429694933357	0.00663769955847499	2.17798240890984	0.328607344267937	0
cg00050342	-0.0144590027269394	0.0493045392190367	1.3071130955903	0.682744324126712	0
cg00050375	0.0136020461604835	0.845398119652101	0.0729387224705969	1	0
cg00050402	0.056248212571366	0.408212736849195	0.389113448769813	0.989839608108648	0
cg00050416	0.0120936960610712	0.756426530257004	0.121233247486751	1	0
cg00050440	-0.00594617331621942	0.611354036352636	0.213707216098637	0.997633935555039	0
cg00050590	-0.000939496683868074	0.712753403115142	0.147060700429447	0.999595292561049	0
cg00050618	-0.00170979708307008	0.907853961065546	0.0419840072105684	1	0
cg00050625	0.00359938406523028	0.604532462589373	0.218580373140851	0.997534229359063	0
cg00050692	-0.0277653773987731	0.774578554681761	0.110934531249113	1	0
cg00050792	-0.0298983975135045	0.38752296752888	0.411702552833896	0.986952701319068	0
cg00050984	0.000976360638585731	0.696894464948681	0.156832984829781	0.998988381367253	0
cg00051022	0.028390424401348	0.606612411388425	0.217088708198841	0.997534229359063	0
cg00051068	-0.017369899812531	0.223378623759045	0.65095838908824	0.948454535752722	0
cg00051179	0	1	0	1	0
cg00051200	0.0140603787684665	0.848689845464387	0.0712509941060922	1	0
cg00051275	-0.14058852801819	0.0151804463015987	1.81871546009585	0.458941671837836	0
cg00051307	-0.027052954676413	0.132289084177997	0.878475990104595	0.881708094380115	0
cg00051371	-0.0214835194495474	0.629275959021316	0.20115885980475	0.998035787924924	0
cg00051483	-0.00308873007050546	0.766805721594334	0.115314655252013	1	0
cg00051546	-0.00501032297099772	0.293272104190497	0.532729244800905	0.969256817099783	0
cg00051590	-0.0543738205336755	0.579661204013504	0.236825765433402	0.997300939670281	0
cg00051704	0.00459763076539364	0.849342252090061	0.070917270601292	1	0
cg00051762	-0.0261132650914435	0.499404458674185	0.3015475845939	0.995117461424851	0
cg00051782	0.00512236726865168	0.30421827362811	0.516814702520049	0.972049499434285	0
cg00051979	0.00875021219592017	0.497514610496817	0.303194160817805	0.995117461424851	0
cg00052046	0.0238629254803919	0.372006509753379	0.429449460319084	0.98494319635353	0
cg00052290	0.00637118841414472	0.27192446336849	0.56555171985631	0.963913905494322	0
cg00052385	0.00164489568796729	0.985707963387709	0.00625173483098027	1	0
cg00052422	0.000123194679283688	0.951279667806758	0.0216917855550414	1	0
cg00052459	0.000545110654783561	0.968359679476918	0.0139633019907734	1	0
cg00052550	-0.000136311655703195	0.965037965666686	0.0154556006922636	1	0
cg00052588	-0.0163175865853825	0.552683568521424	0.257523446955322	0.996892810310945	0
cg00052692	-0.0435160240566324	0.078756800649689	1.1037119345909	0.781724965674811	0
cg00052772	-0.102794208927639	0.146280231624762	0.83481436065778	0.89607135962	0
cg00052836	-0.0275844880811174	0.547846303323534	0.261341264473305	0.996837948821261	0
cg00052853	-0.0651890613914047	0.0927049489588302	1.03289708087016	0.816048665062417	0
cg00052865	-0.0211511214032024	0.0161837210844671	1.79092161494565	0.4694742060829	0
cg00052925	0.0302667398810095	0.683181452214423	0.165463932878584	0.998597884383108	0
cg00052932	-0.0287900837933603	0.573203760443988	0.241690969121315	0.997189982831966	0
cg00052970	0.0260613515703071	0.478868851062144	0.319783411551649	0.994797401635788	0
cg00053010	-0.000649127277785549	0.767433650224235	0.114959161892592	1	0
cg00053073	-0.0495917821553372	0.0160783640848797	1.79375814122514	0.468498095177982	0
cg00053135	0.0117944559373368	0.299528838653485	0.523561357364397	0.970872915718327	0
cg00053261	-0.0284023797940214	0.179330954785044	0.746344739260973	0.925664153474717	0
cg00053292	-0.00327737317183831	0.83664779986685	0.0774573266722144	1	0
cg00053373	9.85228535170943e-05	0.983989824583889	0.00700939257467196	1	0
cg00053507	0.00766340361690227	0.628706403432135	0.201552116298327	0.998006938621067	0
cg00053617	0.0399295721614096	0.173128539434414	0.761631334797991	0.921494695133526	0
cg00053618	-0.00872733012062576	0.847484851655208	0.0718680558403367	1	0
cg00053661	0.00872682191477619	0.264522703365761	0.577537047548151	0.962295645992936	0
cg00053851	-0.149522520651825	0.0512610623141388	1.2902123979101	0.690530792171235	0
cg00053870	0.0149608773478315	0.342384899791726	0.465485397270992	0.980281750764237	0
cg00053916	-0.0501647158361632	0.234467359953574	0.629917606589323	0.952808703436258	0
cg00053927	0.016447896720099	0.395185418792174	0.40319908800881	0.988245480793568	0
cg00054047	0.00290186134146759	0.911504754839572	0.0402410615178336	1	0
cg00054173	0.0128096248001966	0.132662687454129	0.877251209097973	0.882062103974509	0
cg00054197	-0.052390355877601	0.179469275486572	0.746009890421345	0.925680559369197	0
cg00054210	-0.0447743214030243	0.624172856842813	0.204695121251744	0.997835400569338	0
cg00054248	0.00814523531219415	0.150869108748733	0.821399675223477	0.901711635404641	0
cg00054301	0.0088251509625532	0.752339031724203	0.123586406181992	1	0
cg00054372	0.00642552419108877	0.478514215506865	0.320105155850596	0.994797401635788	0
cg00054384	-0.00988493999799948	0.300792637632125	0.521732797983562	0.971224841991443	0
cg00054408	-0.0312342431784903	0.391108326270686	0.407702938292506	0.987663840064834	0
cg00054472	-0.00460553741564649	0.390058875310745	0.408869835812535	0.987358145354795	0
cg00054496	0.00365835460673365	0.914505500939475	0.0388136778086973	1	0
cg00054511	0.000102807342764613	0.951958960246141	0.0213817740134498	1	0
cg00054525	-0.0561167118469512	0.143935960314141	0.841830690323643	0.893618060205888	0
cg00054564	0.0287870504866363	0.399504600107486	0.398478215624594	0.98863692094048	0
cg00054692	0.00572369057208056	0.52241446732131	0.281984804568333	0.996217832398442	0
cg00054702	-0.00167009199495352	0.804224429588237	0.0946227386513836	1	0
cg00054706	0.00594553328267315	0.236642991910779	0.62590635246598	0.954035852553236	0
cg00054771	0.0166984515397723	0.377456560932383	0.423133021340408	0.98554105721688	0
cg00054774	-0.0785210610693145	0.208788864215637	0.68029266821129	0.942520422177565	0
cg00054791	0.000819394126286942	0.926517885996976	0.0331461924111249	1	0
cg00054890	-0.127721227240242	0.047090883366921	1.32706316265176	0.673317870409332	0
cg00054988	-0.0260954104300216	0.12445149594596	0.904999878668316	0.870509664485329	0
cg00055030	-0.00965633898386053	0.736601044673512	0.132767669548958	0.999849121252214	0
cg00055049	-0.00228432869382409	0.565213002952121	0.247787855589585	0.996912568515848	0
cg00055052	-0.0579407947325034	0.42206244333211	0.374623291245954	0.991079328258826	0
cg00055067	0.0199987383741659	0.526652918108511	0.278475505108678	0.99644466326498	0
cg00055073	-0.0867945815279342	0.0433202247990449	1.36330929838256	0.657783506736253	0
cg00055292	-0.0103549415463919	0.676990870302018	0.169417188041872	0.998332716526226	0
cg00055341	-0.0797371198143192	0.0355914886610333	1.4486538466758	0.616537472456075	0
cg00055353	-0.00771159549806303	0.539909136187393	0.267679323460042	0.996809358186856	0
cg00055555	-0.0132715733188023	0.506079353317921	0.295781380381399	0.995656553384355	0
cg00055557	-0.00524845113612323	0.559489864662197	0.252207776447783	0.996892810310945	0
cg00055595	0.00595285056027939	0.378053934833279	0.422446237386216	0.985611643163803	0
cg00055679	-0.0265399345746609	0.225816696223436	0.646243950765175	0.949548433023841	0
cg00055726	0.0294002436873519	0.387047978420408	0.412235196552875	0.986871213804148	0
cg00055747	-0.0615959860002759	0.0893593145277287	1.04886017133791	0.809181028251367	0
cg00055771	0.00640783503613144	0.815296080641503	0.0886846454471691	1	0
cg00055848	-0.000803836138651576	0.965940580832063	0.0150495880880668	1	0
cg00055860	0.00804102501172865	0.292983003840583	0.5331575726573	0.969067706196268	0
cg00055876	0.0212408856706535	0.771242269098116	0.112809176287526	1	0
cg00055981	-0.0950784709055591	0.125579201128881	0.901082284029879	0.871882036576701	0
cg00055986	-0.0323541793539119	0.563442909177149	0.249150082253946	0.996912568515848	0
cg00056002	0.0231478852767898	0.0442724300796558	1.35386663927662	0.66222058499237	0
cg00056034	-0.00239203954765862	0.867648667755897	0.0616560957253384	1	0
cg00056066	0.0202532282419138	0.51192333622038	0.290795072519032	0.99609783250992	0
cg00056074	0.0171052440500767	0.0332707715952398	1.47793712712429	0.60374265893334	0
cg00056202	-0.0161300810436479	0.19973439034615	0.699547151695714	0.937694621014766	0
cg00056257	-0.0800154037845456	7.16446582056309e-05	4.1448161848661	0.0359091438039535	1
cg00056280	0.0493565955261529	0.36400594322925	0.438891525442711	0.983612048463719	0
cg00056497	-0.0150983560113259	0.63313238231433	0.198505473398806	0.998055880486224	0
cg00056508	-0.0329047421701067	0.317771574363545	0.497884954357065	0.975668822570288	0
cg00056541	-0.11099536400615	0.00341967131510475	2.46601563455678	0.247635371398641	0
cg00056578	-0.00755981266295755	0.502634855269732	0.29874739850022	0.995171670233902	0
cg00056605	-0.0468483196706497	0.207729624186439	0.682501564594997	0.941852011514929	0
cg00056624	3.11965054806672e-05	0.992172741471522	0.00341270875631434	1	0
cg00056628	0.00324458174179076	0.737660854876025	0.1321432624443	0.999963639097861	0
cg00056676	-0.00676492692188774	0.685038404061424	0.16428508076387	0.99863902033168	0
cg00056692	-0.0526917739283433	0.314562944162659	0.502292439034845	0.974824319097022	0
cg00056754	0.0586941864347169	0.451911684838425	0.344946429203777	0.992519940860666	0
cg00056767	-0.0169641374794702	0.290446909381918	0.536933240449656	0.968422517571607	0
cg00056834	-0.0139216118668882	0.558088936021858	0.253296587181035	0.996892810310945	0
cg00056963	-0.0793723906700352	0.165161774713055	0.782090459147143	0.916033860644329	0
cg00056985	-0.00207571802850887	0.612576072376856	0.21283997102544	0.997633935555039	0
cg00057092	0.00623840449782613	0.229132360961541	0.63991356993533	0.950946777945746	0
cg00057100	-0.0410828103517031	0.0571516994963179	1.2429708506423	0.713480857245209	0
cg00057231	0.0160446670824522	0.715611156111895	0.145322897562366	0.999595292561049	0
cg00057317	0.00172802992119931	0.70312584837048	0.15296693620158	0.999187374810676	0
cg00057376	0.00489829813985842	0.738279520577298	0.131779178473959	0.999963639097861	0
cg00057393	0.000733955238550211	0.801087565010775	0.0963200096055486	1	0
cg00057449	-0.00826105742110607	0.836321675751559	0.0776266470424244	1	0
cg00057476	-0.0225997199505725	0.630161895413076	0.200547861257475	0.998035787924924	0
cg00057521	0.0264730357540773	0.438466885127023	0.35806320081486	0.991760949201206	0
cg00057593	-0.0597653966503435	0.526240050179329	0.278816102449509	0.99644466326498	0
cg00057603	-0.0427413545100782	0.25124798014443	0.599897420977043	0.958341646160735	0
cg00057661	0.0016496571034775	0.853877267614862	0.0686045483134826	1	0
cg00057663	-0.0348471672070559	0.0492526929812051	1.30757001867088	0.682444309169234	0
cg00057676	0.00413906654614293	0.408547607942456	0.388757327963928	0.989839608108648	0
cg00057689	-0.00774424674316115	0.806731752057778	0.0932708493764807	1	0
cg00057700	0.00474572441675132	0.686945499005913	0.163077717700147	0.99863902033168	0
cg00057791	-0.00226143766270843	0.814143516369441	0.0892990313842651	1	0
cg00057840	0.00673829566969235	0.895358803005885	0.0480028921268212	1	0
cg00057966	-0.0959394080817404	0.0121458066755729	1.9155736358102	0.423191490701864	0
cg00058009	0.024133371391822	0.23918896576305	0.621258859042959	0.955076336859052	0
cg00058026	0.0228749473976841	0.523443760174584	0.281129972930527	0.996217832398442	0
cg00058061	0.0352218488517608	0.485526192647131	0.313787336270337	0.994797401635788	0
cg00058113	0.00138160720494789	0.54210618580609	0.265915637091065	0.996833872557871	0
cg00058226	-0.0660484168004825	0.289008371800607	0.539089576710073	0.968151635819862	0
cg00058235	-0.0108716580000711	0.777504819158653	0.109296910432927	1	0
cg00058290	-0.00405501610215992	0.633947292289784	0.197946848773257	0.998055880486224	0
cg00058291	0.0181555803943963	0.68581406892467	0.163793609927289	0.99863902033168	0
cg00058296	-0.000523600117115752	0.962381968630275	0.0166525226151498	1	0
cg00058299	-0.00211536167819921	0.639125920269311	0.194413568929837	0.998055880486224	0
cg00058329	0.0018499856657805	0.630869656304848	0.200060360874697	0.998035787924924	0
cg00058413	0.00573337765351007	0.629084856410989	0.201290769204284	0.998035787924924	0
cg00058527	0.00107475338831571	0.606430179383241	0.217219193897324	0.997534229359063	0
cg00058576	-0.00417226855505033	0.858398749028398	0.0663109239527061	1	0
cg00058626	-0.172461705901015	0.0266738284995551	1.57391464546867	0.56102098794903	0
cg00058644	0.018027599776477	0.728192375763455	0.137753872478694	0.99960266734996	0
cg00058696	-0.033322626158999	0.302859678572674	0.518758542906936	0.971775176374658	0
cg00058708	-0.0415437560228785	0.121030253302694	0.917106057781414	0.865520503248893	0
cg00058743	0.0102371346679422	0.7159873179201	0.145094670158762	0.999595292561049	0
cg00058767	0.0184232691122832	0.448770238542616	0.347975952253884	0.992463438559237	0
cg00058771	0.0077932386149917	0.435649598574175	0.360862681806886	0.991514821105745	0
cg00058786	0.00310685481955833	0.457016134502073	0.340068467322869	0.993005201359762	0
cg00058799	-0.0234934967581325	0.33192018113918	0.478966341170994	0.977997619653193	0
cg00058857	0.007513229662741	0.820298422718764	0.0860281235157066	1	0
cg00058879	-0.102937581588836	0.00594178558476955	2.22608302419704	0.313521677106569	0
cg00058887	0.042841596611302	0.127509312437279	0.894458096073681	0.874776107561822	0
cg00058903	-0.0175692168401962	0.572474716824079	0.242243689051403	0.997189982831966	0
cg00058938	-0.0424875776591324	0.244689468631661	0.61138472216264	0.956990031720202	0
cg00059024	5.83417470535676e-05	0.977307940226323	0.00996857275076466	1	0
cg00059041	-0.115310401891275	0.10570711734989	0.975895770292195	0.840426882927691	0
cg00059086	-0.0124164924537981	0.662206275596321	0.179006707842575	0.998056836618705	0
cg00059161	-0.0251226449828025	0.659683356589783	0.180664472767201	0.998055880486224	0
cg00059165	-0.0768239436639128	0.0814163857942035	1.08928818056719	0.788924308172729	0
cg00059225	0.0185516924787094	0.335307354399553	0.474556920951986	0.978418443966602	0
cg00059232	0.0129763304855307	0.821208615870899	0.0855465027919972	1	0
cg00059240	0.0227963484966539	0.279873997596688	0.553037448889489	0.966419984874043	0
cg00059246	-0.00179726130914116	0.927941808017961	0.032479257885774	1	0
cg00059309	-0.0796570075077548	0.12954681187657	0.887573270454692	0.877965033385851	0
cg00059387	-0.0714117406474186	0.0468158956103056	1.32960666393992	0.672240009104468	0
cg00059399	-0.0607480919080617	0.361130630996297	0.442335673277748	0.983178059176852	0
cg00059625	-0.00236166592114664	0.93133934253536	0.0308920507709252	1	0
cg00059659	-0.00480116709163667	0.630803486695359	0.200105914822574	0.998035787924924	0
cg00059662	-0.0495626074582746	0.0263043559879483	1.5799723266098	0.558533813921718	0
cg00059664	-0.00292812161865479	0.52285836590557	0.281615938735165	0.996217832398442	0
cg00059699	-0.00941204581208067	0.425281358223879	0.371323653725995	0.991142546581596	0
cg00059707	-0.0119005375893623	0.164500072246594	0.783833906976681	0.915646406613361	0
cg00059740	0.00748011286661022	0.394850286193663	0.403567542867371	0.988245480793568	0
cg00059870	0.0210866930160348	0.316858395567512	0.499134781199819	0.975480587904525	0
cg00059880	-0.0826727512036874	0.283427109612715	0.547558612126229	0.967368379175413	0
cg00059911	-0.0023003999894055	0.690055656939899	0.161115879513373	0.998762014483239	0
cg00059930	0.0209284128699617	0.458734785640513	0.338438326275422	0.993005201359762	0
cg00059937	-0.0244538161006801	0.669820984189499	0.174041250981052	0.998160780679503	0
cg00059963	-0.0698429177401524	0.100501769767248	0.99782629054814	0.831026019070831	0
cg00060004	-0.0177849433682828	0.632605999235292	0.19886669382651	0.998047339794039	0
cg00060026	0.0706832381723462	0.0548051282269764	1.26117880179894	0.705660299776446	0
cg00060287	0.00702419771411673	0.288664314991194	0.539606900775669	0.968151635819862	0
cg00060320	-0.00258072696325033	0.924882198931223	0.0339135792740575	1	0
cg00060374	-0.00329552787339215	0.882492266481639	0.0542890917634442	1	0
cg00060437	-0.0184928681877182	0.133385530424638	0.874891279846515	0.882940847872243	0
cg00060475	-0.00109195560267637	0.94224259342839	0.025837267670687	1	0
cg00060484	-0.042683697903522	0.368034390540147	0.434111597293947	0.984522568269033	0
cg00060627	0.00300314869180437	0.783981374799432	0.105694254812901	1	0
cg00060628	-0.00861782696056448	0.828872743706693	0.0815121412811914	1	0
cg00060649	-0.0442895557903723	0.410380767101701	0.386813001057373	0.989839608108648	0
cg00060734	0.00949905623766004	0.546843653925642	0.262136823470939	0.996837948821261	0
cg00060762	0.00108857353901336	0.846406861213758	0.0724208247805379	1	0
cg00060827	-0.0937099641807549	0.0118789865266104	1.92522061025348	0.41959139259939	0
cg00060866	0.0014734622404521	0.962038636018275	0.0168074860987776	1	0
cg00060880	0.00690596392441571	0.162586656943818	0.788915098677054	0.914003397907436	0
cg00060956	0.0204809730884513	0.337554107450832	0.471656603028803	0.978980413554156	0
cg00061031	-0.0622340464868094	0.512573641730694	0.290243730467879	0.99614161369647	0
cg00061086	-0.00163388382676906	0.811641273835189	0.0906358761986988	1	0
cg00061145	-0.00164466854886803	0.789791716450179	0.102487425573954	1	0
cg00061150	0.0220968674123802	0.394103110604203	0.404390137291439	0.988080544995437	0
cg00061185	0.0224641066573914	0.204088978213686	0.690180448641239	0.939638191407826	0
cg00061209	-0.0233422739472357	0.74832061091919	0.125912292883073	1	0
cg00061217	-0.0297418127265854	0.301730319630705	0.520381047177663	0.971514319399767	0
cg00061233	-0.111218938861029	0.441414185246138	0.355153714502109	0.991873902655765	0
cg00061264	-0.00927639309150102	0.793428596349385	0.100492150959254	1	0
cg00061306	0.0190040030830737	0.48968177900025	0.310086055726259	0.994797401635788	0
cg00061412	0.00833634593478923	0.58181158571866	0.23521763481879	0.997306772280235	0
cg00061421	-0.0294238288490342	0.325941868265708	0.486859849449333	0.976831147393052	0
cg00061479	-0.00418813044644503	0.864749286461816	0.0631097876666783	1	0
cg00061575	-0.0679419041293296	0.0102802830981751	1.98799492558565	0.395174776516681	0
cg00061629	-0.0316208134247035	0.568264439438863	0.245449520162697	0.997041664994433	0
cg00061632	-0.0725416231027278	0.0603282919129148	1.2194789707767	0.725949636297355	0
cg00061635	0.0257543398544835	0.511366072866142	0.291268089089883	0.996051388170234	0
cg00061678	0.0135848019459166	0.21315611205355	0.671302209847378	0.944362580218351	0
cg00061695	0.0209198541629845	0.777172647002411	0.1094824930246	1	0
cg00061769	0.00145837112223988	0.629831050187485	0.20077593278699	0.998035787924924	0
cg00061805	0.0561311535599107	0.171926343843931	0.764657572356171	0.920824724369922	0
cg00061860	-0.0365507003133662	0.346546576372814	0.460238387308128	0.981302918158012	0
cg00061989	-0.0009364455400834	0.899778906182788	0.0458641923616032	1	0
cg00062012	0.00441670156823364	0.591864485321254	0.227777718976867	0.997416531322967	0
cg00062151	-0.00105877609803931	0.978872666534578	0.00927379830719205	1	0
cg00062245	-0.000990122669955126	0.978132581959367	0.00960227434242556	1	0
cg00062282	-0.0901197709200002	0.110280779315934	0.957500173547277	0.848213790224169	0
cg00062312	-0.000701262382120866	0.890069778945536	0.0505759445651205	1	0
cg00062496	-0.056209080104086	0.230088545086952	0.638105002058694	0.951407213213431	0
cg00062678	-0.0643032374966046	0.274403767689652	0.561609929861816	0.964855522538283	0
cg00062703	-0.0042128237064004	0.80754096918837	0.0928354352617648	1	0
cg00062776	-0.0134389528170398	0.432953967535327	0.363558276182737	0.99148027300226	0
cg00062873	-0.00408619987719297	0.541746814341142	0.266203633802572	0.996809358186856	0
cg00063006	0.00914997211409235	0.411897139769078	0.385211223792112	0.989839608108648	0
cg00063066	-0.000243208086612529	0.890020150561379	0.0506001605702038	1	0
cg00063077	0.000187024885504046	0.934571650828595	0.029387396942606	1	0
cg00063144	0.0580412522064538	0.224501124186016	0.648781479932102	0.949045115858778	0
cg00063174	0.000698017791356395	0.727718107433427	0.138036818619045	0.99960266734996	0
cg00063223	-0.0462662530700486	0.397052644090666	0.401151907538292	0.988391771744474	0
cg00063246	0.000629167821859412	0.927794724217511	0.0325481013686033	1	0
cg00063268	-0.0806823768818136	0.059670003105258	1.22424393955499	0.723551879051952	0
cg00063279	-0.00558126241297042	0.764296076706792	0.116738369734618	1	0
cg00063284	-0.0824503647204644	0.217601601451465	0.662337912746951	0.946630975983662	0
cg00063291	-0.0306349920162122	0.154163253466178	0.812019132891405	0.905374138382651	0
cg00063346	-0.000421712184499877	0.813258560578654	0.0897713565213579	1	0
cg00063348	0.0817976705086839	0.2945117824453	0.530897325839129	0.969545771547135	0
cg00063357	0.00927096537948974	0.65637898718718	0.182845330566427	0.998055880486224	0
cg00063392	0.0310858555403019	0.70443659386465	0.152158091516953	0.999187374810676	0
cg00063402	0.00140791488299097	0.984148468091946	0.00693937920158237	1	0
cg00063503	-0.0617797182555923	0.0598135260924804	1.22320059455549	0.724110600356383	0
cg00063535	0.0483733971528686	0.152875619300606	0.815661770620967	0.904124869944333	0
cg00063567	0.000483884695379605	0.782720038766087	0.106393547470351	1	0
cg00063649	-0.00811401043697921	0.0597643878703898	1.22355752434626	0.72391895241429	0
cg00063703	0.00542226168583089	0.382701063809929	0.417140330547541	0.98634800603555	0
cg00063744	-0.00578590332978525	0.506435211219175	0.295476106492741	0.995707362512657	0
cg00063748	-0.106297163373481	0.0163023460339251	1.78774989275721	0.470562091529006	0
cg00063945	0.0105031294204595	0.0503239772937295	1.29822504227543	0.686852237833094	0
cg00063979	-0.133314513501979	0.268291174725897	0.571393612944468	0.962869542919388	0
cg00063987	-0.0316865383968634	0.299646158137184	0.523391286165451	0.970872915718327	0
cg00064020	0.0363279079524872	0.319090801498994	0.496085715128986	0.975694595053889	0
cg00064051	0.00660316066875843	0.649763785679989	0.187244497542631	0.998055880486224	0
cg00064080	-0.0108507742837474	0.52237124056331	0.282020741396984	0.996217832398442	0
cg00064154	-0.00671241134871437	0.720862550079852	0.142147536157861	0.999595292561049	0
cg00064172	0.0147392704244925	0.850560430476819	0.0702948252727086	1	0
cg00064218	-0.00532219669519119	0.767875632937082	0.114709113696188	1	0
cg00064235	0.011230798660237	0.0954936285707249	1.02002560400667	0.820943032413944	0
cg00064261	0.00187819804136149	0.928364754359625	0.0322813560206109	1	0
cg00064267	0.00851427671187863	0.884448852094023	0.0533272773903388	1	0
cg00064284	-0.0238576054245707	0.160621335226281	0.794196768175435	0.91190015870506	0
cg00064341	-0.128814198688326	0.00625550268867242	2.20373778490829	0.320349806533667	0
cg00064347	1.87757610675871e-05	0.996579648221001	0.0014879860748211	1	0
cg00064408	-0.00730628030814525	0.681830854423246	0.166323349832611	0.998533125322995	0
cg00064415	0	1	0	1	0
cg00064525	-0.0456830320348636	0.575653027921372	0.239839206617154	0.997300939670281	0
cg00064589	0.00341442012198899	0.746819200082197	0.12678452524015	1	0
cg00064733	5.99152639491413e-05	0.975095894133604	0.0109526722551171	1	0
cg00064778	-0.0525027090436175	0.437404751716241	0.359116503344714	0.991605193012126	0
cg00064840	-0.104989556809235	0.107060762497773	0.970369667851559	0.842607004524561	0
cg00064950	-0.00702950546142688	0.285016107197332	0.545130595888845	0.967510355870378	0
cg00065061	-0.0916793005382486	0.00156793466339676	2.80467203853771	0.173585868699037	0
cg00065071	0.0134106784017102	0.056583924925229	1.24730693114115	0.711809578984427	0
cg00065088	0.0345748898599915	0.389283727486648	0.409733749917746	0.987186790441645	0
cg00065128	-0.0133023541011632	0.444740339144643	0.351893477087189	0.992057845886945	0
cg00065142	-0.0302439927633785	0.617689095768957	0.209230065311441	0.997705467591237	0
cg00065215	-0.00485981547670857	0.0714918347110827	1.1457435573936	0.761477539831428	0
cg00065261	0.0215972973212088	0.363385098170945	0.439632886369827	0.983555526251284	0
cg00065302	-0.0168450378058523	0.749677393807704	0.125125584915651	1	0
cg00065385	0.0233635381544975	0.494577184411859	0.30576592216918	0.994797401635788	0
cg00065408	-0.0013770436884519	0.733482081710931	0.13461049110375	0.999810223775835	0
cg00065430	-0.0363833958586976	0.527731232576381	0.277587202328109	0.99644466326498	0
cg00065446	0.00304407671862733	0.93204883016466	0.0305613343031619	1	0
cg00065569	-0.00318076533488715	0.848987942742597	0.0710984775270017	1	0
cg00065570	0.0166554233392073	0.430514669822848	0.366012045337932	0.991456019798345	0
cg00065591	-0.00839340814485519	0.46870775186135	0.329097863713054	0.993837936183304	0
cg00065613	-0.0348408216160707	0.447522080502547	0.349185531959598	0.992342914863277	0
cg00065726	0.0143095749418145	0.055679675459738	1.25430330476344	0.709137596145497	0
cg00065919	0.002096244351523	0.420357778452482	0.376380911830177	0.991008312824397	0
cg00065921	0.00345882230396209	0.618541752162891	0.208630979750384	0.997727893226995	0
cg00065935	0.00580541029391661	0.281441685064761	0.550611577644514	0.966812399131019	0
cg00065942	-0.0775324732825847	0.10856593606792	0.964306418746792	0.845294556118037	0
cg00065957	-0.00451284353091612	0.920161161369008	0.0361361016070771	1	0
cg00066110	-0.0160997224705053	0.463382803479549	0.334060087275686	0.993328061664336	0
cg00066151	-0.00774220092999981	0.295956365066855	0.528772315318125	0.969976289386086	0
cg00066153	-0.0046821339918813	0.359001848974251	0.444903314660548	0.983016315749047	0
cg00066182	-0.0359356687512069	0.303544181026719	0.517778088181278	0.971837161741458	0
cg00066198	-0.00629310007277567	0.275334435552368	0.560139468827779	0.965182793040326	0
cg00066239	-0.00437392247360798	0.839258383468009	0.076104311830667	1	0
cg00066249	-0.00755003452972989	0.530846352772261	0.275031162155957	0.996707102160702	0
cg00066351	-0.0348977628020114	0.00217531658952201	2.66247752809933	0.202835545861834	0
cg00066449	-0.00903285691056463	0.247277633322024	0.606815164528803	0.957696727936864	0
cg00066468	0.00221790599271539	0.377449380559067	0.42314128302266	0.985539867410196	0
cg00066499	0.00228296501644071	0.395000526245679	0.403402325777484	0.988245480793568	0
cg00066511	-0.0146504397592247	0.670531530918206	0.173580795169852	0.998160780679503	0
cg00066535	-0.00610193787672221	0.726502632842355	0.13876280748181	0.99960266734996	0
cg00066554	0.00292905768731436	0.968429925269671	0.0139317989714386	1	0
cg00066663	-0.015079827136236	0.198283511923977	0.702713397636076	0.936629319653942	0
cg00066671	-0.00117951169675729	0.886494838580406	0.0523237886390071	1	0
cg00066676	0.00758051501772388	0.645801232327444	0.189901130590925	0.998055880486224	0
cg00066722	-0.00763220880077717	0.673893573755847	0.17140868503753	0.998160780679503	0
cg00066768	-0.000597076011979718	0.977214608423608	0.0100100493630085	1	0
cg00066805	-0.00228147754304128	0.865425399664464	0.0627703626937515	1	0
cg00066816	-0.0068040437568603	0.829563793281409	0.0811502112010261	1	0
cg00066828	-0.0376080441465394	0.483702610921733	0.315421568377844	0.994797401635788	0
cg00066832	-0.15777172236855	0.00125058029492127	2.90288841867021	0.15690697231655	0
cg00066854	-0.0157398540796284	0.817366343031602	0.087583249345974	1	0
cg00066903	-0.0187798468828041	0.302006303078618	0.519983992924647	0.971568958656862	0
cg00066910	0.127589860490648	0.201585555837787	0.695540589511626	0.938485740829806	0
cg00066919	-0.00598514535832462	0.842233282844293	0.0745676004008977	1	0
cg00066925	0.0154559451298079	0.0850106823599896	1.07052649783276	0.798263345859727	0
cg00067018	0.000599565523576104	0.939604357104915	0.0270549779925223	1	0
cg00067058	0.00526140369898037	0.803630018157392	0.0949438493296774	1	0
cg00067102	-0.00151721627597079	0.439869040509476	0.356676604081463	0.991760949201206	0
cg00067133	-0.117866257700389	0.213357176817901	0.670892743946034	0.944581570029342	0
cg00067196	-0.0211417246994523	0.764587629256821	0.116572732983172	1	0
cg00067365	0.00024873208931475	0.902982845611018	0.0443205001042585	1	0
cg00067414	-0.0275111549703095	0.021206361012602	1.67353384952849	0.517819873166262	0
cg00067427	-0.048912598199566	0.0603010104538498	1.21967541039958	0.725949636297355	0
cg00067471	0.00253786508863246	0.909441690180848	0.0412251409594936	1	0
cg00067518	-0.0813598813901084	0.254278030795928	0.594691160533125	0.959224366233996	0
cg00067528	-0.0168799508215575	0.276913960151119	0.557655149477353	0.965516757184555	0
cg00067576	0.00552065374099018	0.554801994615219	0.255861986227401	0.996892810310945	0
cg00067588	0.0020220098946283	0.877647787701991	0.0566797375638783	1	0
cg00067696	0.00920073956556237	0.840233533725691	0.0755999897566006	1	0
cg00067702	-0.1996153649948	0.00918266382956976	2.03703131458698	0.378058929405669	0
cg00067720	-0.051683416810176	0.152644571270994	0.816318636560046	0.903805416432183	0
cg00067742	0.0601796261130954	0.0560187419788658	1.25166664841805	0.709611295987669	0
cg00067753	0.0392246105369959	0.371292313585112	0.430284041353222	0.98489482335796	0
cg00067758	-0.063601160812735	0.364713870028975	0.438047720200048	0.983821101708145	0
cg00067814	-0.00250131204100599	0.711731040457224	0.147684093038721	0.999595292561049	0
cg00067941	-0.08582718363431	0.0554628174760093	1.25599807231308	0.708204926821482	0
cg00068038	0.0236864026445015	0.693596610576854	0.158893037808902	0.998988381367253	0
cg00068102	-0.04943697244728	0.355431565641134	0.449244005413637	0.983009376891397	0
cg00068153	0.00486228584647009	0.83405984268718	0.0788027881914558	1	0
cg00068155	-0.00291562346987845	0.800715156129394	0.0965219509844404	1	0
cg00068160	-0.00132743022945246	0.970879267472342	0.0128347729041103	1	0
cg00068265	0.025896821089873	0.220288088184933	0.657008986169336	0.947838768642424	0
cg00068305	0.000241325786268786	0.901686570926111	0.0449443983477214	1	0
cg00068377	-0.0117578629195289	0.101353491465759	0.994161285962636	0.832840418243372	0
cg00068391	0.0220626746380675	0.538783808855085	0.268585463859496	0.996809358186856	0
cg00068412	0.0038125702193241	0.506491009908534	0.295428258856052	0.995707891823655	0
cg00068428	0.0255788631699918	0.596216041105124	0.224596343516872	0.997416531322967	0
cg00068433	0.0049835039928985	0.612962171995301	0.212566326461391	0.997633935555039	0
cg00068503	-0.0111772706611881	0.512122413869186	0.2906262161463	0.996135174617877	0
cg00068621	-0.0066541071086548	0.132199042025277	0.878771691935428	0.881575443513018	0
cg00068622	-0.00155230188007214	0.394444384248729	0.40401422266142	0.988180070752999	0
cg00068745	0.0162874396893139	0.586799342019647	0.231510381804551	0.997416531322967	0
cg00068750	-0.0771028274805876	0.10304738074905	0.986963042610543	0.835810854277616	0
cg00068779	-0.000739685290281234	0.955380747080972	0.0198235149060709	1	0
cg00068810	0.014357954916216	0.698942155849494	0.155558764790605	0.998997135478501	0
cg00068909	-0.00313392771057624	0.7840985538203	0.105629347149301	1	0
cg00069002	-0.0140019133170103	0.644958983174523	0.190467903887814	0.998055880486224	0
cg00069014	0.0555971663585475	0.0573336955078865	1.2415900643834	0.714235732154737	0
cg00069017	0.00192666687688544	0.698941408649108	0.155559229071054	0.998997135478501	0
cg00069059	-0.0876778637394724	0.151857826679874	0.818562819838665	0.902999443768885	0
cg00069242	-7.46849693588392e-05	0.99281189775461	0.00313302693820148	1	0
cg00069261	-0.0181285201458131	0.0990602437043491	1.00410060791702	0.828284018618137	0
cg00069341	0.0300177682920369	0.494804718501704	0.305566167552452	0.994797401635788	0
cg00069401	-0.0196980536415811	0.464336008524914	0.333167636175969	0.993328061664336	0
cg00069417	-0.00980708673544086	0.82147492945539	0.085405686234185	1	0
cg00069463	-0.137554902842207	0.0252521492327423	1.59770165278501	0.549939272569281	0
cg00069642	-0.0957971995061799	0.0362326861267228	1.44089946815232	0.619652929919142	0
cg00069658	0.0186944366146787	0.808458498080046	0.0923422695330231	1	0
cg00069760	-0.026502197096366	0.686175423941694	0.163564840692034	0.99863902033168	0
cg00069815	0.00511105426233709	0.385496548382557	0.413979506134736	0.986763775589931	0
cg00069860	0.00521583204206182	0.296675557561218	0.527718232764915	0.970255652307306	0
cg00070042	-0.042010318366806	0.119102208989345	0.924080183580307	0.862407380710216	0
cg00070043	-0.0070126481654762	0.22259644372375	0.652481778381764	0.94833804432522	0
cg00070052	0.0450862801854882	0.171532691321752	0.76565309831721	0.920612253803674	0
cg00070172	-0.0705257748002581	0.0490774818145814	1.30911772919867	0.681756209454469	0
cg00070370	0.00408965279343575	0.843083364130372	0.0741294801892617	1	0
cg00070380	-0.0688920488123621	0.0715941219483151	1.14512263286259	0.761636673796599	0
cg00070383	-0.0620063403038472	0.0596625358882358	1.22429829138861	0.723542029103319	0
cg00070424	-0.033102266980833	0.443957958023011	0.352658154802305	0.991971268414678	0
cg00070460	0.00708024930055884	0.863344114868744	0.0638160670877177	1	0
cg00070588	-0.00931010712082583	0.277966984207701	0.556006784757881	0.965876612742605	0
cg00070621	-0.0518167984227457	0.21992672741382	0.65772198817908	0.947549876641179	0
cg00070680	-9.23665162498472e-05	0.988259866880939	0.00512884092574196	1	0
cg00070722	0.0742405036148751	0.0912910597212063	1.03957175153318	0.81320779373399	0
cg00070771	-0.00265166586239231	0.976978167586311	0.0101151412993787	1	0
cg00070814	-0.000317083843425802	0.867326416719159	0.0618174258215508	1	0
cg00070868	0.0188453423518663	0.830252786407969	0.0807896581932031	1	0
cg00070899	-0.0534670495984845	0.193588048722532	0.713121457637482	0.934522219945433	0
cg00070908	-0.0106268514419579	0.662385828508089	0.178888967688416	0.998058894571702	0
cg00071026	-0.0304799061728152	0.449900240124777	0.346883775038839	0.992463438559237	0
cg00071051	-0.0187514396503944	0.710210134491025	0.148613134734874	0.999573648669137	0
cg00071161	0.015928958458121	0.296461933736546	0.528031062938798	0.970041348550511	0
cg00071210	-0.0249482236983931	0.646278190852891	0.189580499426323	0.998055880486224	0
cg00071215	0.0224043438803582	0.0570361795845349	1.24384957223266	0.712991009306529	0
cg00071241	-0.00699693498382919	0.610039682946521	0.214641913310297	0.997633935555039	0
cg00071265	0.0334348724998617	0.0746236108923255	1.12712374011601	0.770371046812461	0
cg00071343	-0.00960970124446416	0.53739053163114	0.269709989738678	0.996809358186856	0
cg00071360	-0.0175460292223665	0.494757388910013	0.305607711141003	0.994797401635788	0
cg00071382	0.0108352885206249	0.739555885324928	0.131029002503881	1	0
cg00071408	-0.00369976785056887	0.216733793706484	0.664073367055832	0.946168832504667	0
cg00071442	-0.00171057613735385	0.797244774107828	0.0984083188502231	1	0
cg00071605	0.00495986912800012	0.844306715299364	0.0734997564974062	1	0
cg00071658	0.00324567974920038	0.860993396002333	0.0650001796621926	1	0
cg00071692	-0.10981608896149	0.0198584569889309	1.70205449940693	0.506054028555315	0
cg00071727	-0.00818094030361451	0.826809486533579	0.082594549067548	1	0
cg00071751	-0.000355458174302818	0.86606915678846	0.0624474275987754	1	0
cg00071887	-0.0190912453181007	0.666547245277716	0.176169062099764	0.998160780679503	0
cg00071911	-0.0197860890808073	0.770643584487576	0.113146432687175	1	0
cg00071950	0.014936444543967	0.576415512547691	0.23926433992743	0.997300939670281	0
cg00071998	-0.00104448386783625	0.921362103538323	0.0355696546432004	1	0
cg00072099	0.00355718788332201	0.176658191471199	0.75286621994292	0.923433699205269	0
cg00072172	-0.000256603437432903	0.958458526367574	0.0184266748145015	1	0
cg00072216	0.00253711076041348	0.321140692183911	0.493304660888697	0.976005592822462	0
cg00072271	0.0104531376191269	0.480407784283701	0.318389964124945	0.994797401635788	0
cg00072317	0.006582910390233	0.332517860114363	0.47818502302012	0.978081206998893	0
cg00072369	0.00497563250367447	0.369517078721008	0.432365484135512	0.984641994751692	0
cg00072406	-0.105256635118061	0.0131966070257307	1.87953771571976	0.436167611045504	0
cg00072426	0.0243550494709861	0.365558015046396	0.437043689526626	0.98404087926111	0
cg00072449	-0.00223618955172743	0.896889948684697	0.047260843032969	1	0
cg00072675	-0.0706693211383852	0.448327295178663	0.348404819500001	0.992446225548077	0
cg00072689	0.0255531500490376	0.249086643668161	0.603649559242821	0.958066014844503	0
cg00072711	0.00692677014952534	0.697859123009376	0.156232239661455	0.998988381367253	0
cg00072720	-0.0176226273483855	0.269594975127379	0.569288206701958	0.963297340442372	0
cg00072891	0.000726120939989719	0.705797239358614	0.151320044663589	0.999317453300391	0
cg00072957	-0.0520179984976465	0.16162846213398	0.791482159283526	0.913177967305179	0
cg00073010	-0.000517552146283572	0.953533380464867	0.0206640989494452	1	0
cg00073090	-0.082394792776	0.30440585678579	0.516546995970843	0.972086570198309	0
cg00073181	-0.0180293308678622	0.742276684035517	0.129434181039326	1	0
cg00073243	0.0249172320794722	0.183696274818864	0.735899650673045	0.928406185831754	0
cg00073244	0.0366967695183475	0.166504074308297	0.778575134962695	0.916685724842564	0
cg00073261	-0.0341862860136528	0.0245682212319227	1.60962628581235	0.544985481791187	0
cg00073322	-0.0322138070661593	0.721318442684187	0.141872963618087	0.999595292561049	0
cg00073380	-0.00574830749026993	0.39248625425138	0.406175548618882	0.987972320918387	0
cg00073460	-0.0193390140812273	0.651258871447243	0.186246347693429	0.998055880486224	0
cg00073543	-0.0507186896973299	0.00100247882873963	2.9989247904371	0.141024203246492	0
cg00073549	-0.0254997943996072	0.518704244461914	0.285080198239602	0.996217832398442	0
cg00073550	0.00231894237921449	0.791317331306121	0.101649322319773	1	0
cg00073713	0.0122409469465554	0.517958115034132	0.285705358295346	0.996217832398442	0
cg00073716	-0.00175839265338373	0.879146838772993	0.0559385811914476	1	0
cg00073751	-0.03825225319478	0.352768421731053	0.452510297921605	0.982636902430578	0
cg00073771	0.000534306938275956	0.792151325821845	0.101191846577544	1	0
cg00073780	-0.00130453663607829	0.505027809927052	0.29668470630645	0.995324926036806	0
cg00073784	-0.0354405036821376	0.00690073309221512	2.16110476998856	0.334484888524498	0
cg00073794	0.0405331950866299	0.14210606479262	0.847387386887709	0.891700780134519	0
cg00073837	0.0150842849974876	0.569088163072573	0.244820447541783	0.997041664994433	0
cg00073869	0.00171288455063679	0.629825708598016	0.200779616048823	0.998035787924924	0
cg00073968	0.00281779110261064	0.605784944563971	0.217681524291442	0.997534229359063	0
cg00074086	-0.0105361316974738	0.627359373535343	0.202483608718759	0.997971416858815	0
cg00074132	0.000316411132793213	0.856225546202076	0.0674118187709389	1	0
cg00074145	-0.0274815903577514	0.473273936804037	0.324887411470846	0.994453660459772	0
cg00074174	0.000769574604737041	0.987623627030212	0.00540852894048467	1	0
cg00074184	-0.00718105711182	0.283298154780847	0.54775625418096	0.967368379175413	0
cg00074198	0.00461444524337181	0.595794052888655	0.224903836150399	0.997416531322967	0
cg00074244	0.0125148751439872	0.123382031103142	0.908748084719157	0.868558981041636	0
cg00074348	-0.0612315081642098	0.23946073109472	0.620765695890973	0.955076336859052	0
cg00074369	0.00697084905251973	0.223911663324525	0.649923283886105	0.948777864623753	0
cg00074415	-0.049709244306962	0.0168211248094114	1.77414496679093	0.476843680406061	0
cg00074482	-0.0062732905617473	0.610983821698273	0.213970289332223	0.997633935555039	0
cg00074522	-0.0106011732252568	0.293903789289036	0.531794814551035	0.969524036964512	0
cg00074782	0.0111195265818084	0.735484496961313	0.133426477192215	0.9998104115292	0
cg00074818	0.00914961003842697	0.76052892975737	0.118884261170451	1	0
cg00074851	0.00864875960749077	0.433716223079987	0.362794332837758	0.99148027300226	0
cg00075019	0.00163810909684228	0.452712489716982	0.344177523750072	0.992629351634734	0
cg00075079	-0.00754904722364797	0.329095520318832	0.482678029325356	0.977399063763761	0
cg00075161	-0.0836332336797682	0.153962412457245	0.812585292506903	0.904901530833703	0
cg00075192	0.00086739285474142	0.671559965882635	0.172915201626437	0.998160780679503	0
cg00075211	-0.00966070615343618	0.810546075285774	0.0912222927542515	1	0
cg00075468	-0.0730363524879644	0.101884290820898	0.99189277316466	0.833927114266439	0
cg00075507	-0.0577075169753714	0.14267997737356	0.845636968204856	0.892374514167987	0
cg00075589	0.00155941089223703	0.539222844945235	0.268231716577551	0.996809358186856	0
cg00075597	-0.0194841403571838	0.594629547593577	0.22575351417243	0.997416531322967	0
cg00075615	-0.0154231759780777	0.016692922334511	1.77746762721206	0.475155612401255	0
cg00075620	-0.0181067637378129	0.00192287406901494	2.71604915721901	0.190556222454696	0
cg00075634	0.0111132561087532	0.435184329898443	0.361326751088278	0.991514821105745	0
cg00075649	0.0133736307495613	0.759705249472779	0.11935487266221	1	0
cg00075768	0.000695037199337806	0.700770180357532	0.15442438683671	0.999099418321261	0
cg00075853	-0.0633311795390465	0.0285459644727151	1.54445527905064	0.575327215386975	0
cg00075967	-0.00176796965241497	0.955228298510255	0.0198928201083357	1	0
cg00076044	0.0446830779365329	0.231770134835445	0.634942526576848	0.95205321774678	0
cg00076056	0.00459274705015066	0.6417690216936	0.192621250207529	0.998055880486224	0
cg00076057	-0.00182641789439141	0.816243583658104	0.0881802196131412	1	0
cg00076107	-0.0163258326165607	0.818674526432205	0.0868887227435085	1	0
cg00076152	-0.00118010663345719	0.589475994946163	0.229533875852503	0.997416531322967	0
cg00076307	0.00655625934822106	0.385991826587715	0.413421891456316	0.986763775589931	0
cg00076325	-0.0629543466832243	0.0111495910074708	1.95274106323971	0.409621926322063	0
cg00076353	-0.000912217954827673	0.79083493468977	0.101914154219414	1	0
cg00076497	0.00642560004075052	0.268205987742401	0.571531530681079	0.962815293678199	0
cg00076538	-0.00537727842524423	0.793433625915199	0.100489397963249	1	0
cg00076555	-0.0383059728181203	0.174071566656202	0.759272161983034	0.921991574993325	0
cg00076612	0.0267089727411557	0.513449799276079	0.289502011585989	0.996178533867985	0
cg00076797	0.0153253109126169	0.565067782113398	0.247899453716519	0.996912568515848	0
cg00076854	-0.00110510614693464	0.875621874924567	0.0576833973549471	1	0
cg00076936	-0.0274958060286946	0.680811278766761	0.166973258056264	0.998533125322995	0
cg00076998	0.0111704028080209	0.0741500395030697	1.12988861326728	0.769122396913997	0
cg00077017	-0.00176818360709313	0.514575608140443	0.288550804019716	0.996191670104317	0
cg00077044	-0.0937378206763025	0.0952254277652117	1.0212470677544	0.82040738087392	0
cg00077104	0.00934609492553809	0.836796481067041	0.077380154787006	1	0
cg00077183	-0.0638732251255202	0.279792090208366	0.553164567283133	0.966419984874043	0
cg00077264	0.0562237171763405	0.481702940685014	0.317220702410133	0.994797401635788	0
cg00077281	0.0082779766800497	0.156155002937959	0.806444097161973	0.907361749836642	0
cg00077297	-0.0174522924038119	0.40164998797171	0.396152241706478	0.989107386647281	0
cg00077304	-0.0204834913911974	0.110951028034842	0.954868669386993	0.848993366805313	0
cg00077312	0.00720632202430189	0.694084595857301	0.158587593990392	0.998988381367253	0
cg00077426	0.0260620210275966	0.26143290485258	0.582639751504724	0.961192957968662	0
cg00077450	-0.00394608015307578	0.769248057202303	0.113933591924683	1	0
cg00077516	0.00639687915477701	0.33579275182481	0.473928682457834	0.978514706907877	0
cg00077547	0.0066234023025499	0.245988093373734	0.609085913657717	0.957224920400732	0
cg00077566	-0.0218659126606346	0.155887818785901	0.807187819646004	0.90719907055897	0
cg00077570	-0.00792172340812634	0.751706363584931	0.123951773209908	1	0
cg00077606	-0.00870452610243044	0.226716871813484	0.644516159349239	0.950115524200874	0
cg00077717	-0.000770060749692624	0.761507952484525	0.118325556934488	1	0
cg00077805	0.000930624062458921	0.620858279051544	0.207007523253508	0.997835400569338	0
cg00077838	0.0400252652832019	0.570627609383996	0.24364721916153	0.99711140457885	0
cg00077872	-0.0333457326996584	0.0246395839339513	1.60836662997818	0.545417568423796	0
cg00077898	-0.0269737083520227	0.050739368534685	1.29465494199423	0.6886804455648	0
cg00077904	-0.135773870116776	0.039705841315632	1.40114559740483	0.639991935017164	0
cg00078025	-0.0273798145245892	0.141250191842976	0.850010953658688	0.890495727471597	0
cg00078086	0.0336249629069167	0.44428300748134	0.352340296928413	0.992003631701514	0
cg00078121	0.000888967895873771	0.956518281259086	0.0193067251933271	1	0
cg00078130	-0.0103942734332414	0.501218508113983	0.299972900520335	0.995117461424851	0
cg00078142	-0.0026797546514237	0.792730206151962	0.100874593156187	1	0
cg00078146	0.0105579223608783	0.443171266363134	0.353428405464802	0.991971268414678	0
cg00078221	-0.08528991562224	0.109685993294832	0.9598488275132	0.847286200482775	0
cg00078245	0.00753980194339423	0.642571340807256	0.192078648231782	0.998055880486224	0
cg00078318	-0.00822049596156221	0.166035004012074	0.779800343003896	0.916538426737734	0
cg00078334	-0.0248751573122032	0.132554699266793	0.877604871254458	0.882042706206861	0
cg00078456	0.0211803429421445	0.660972013398012	0.179816928841328	0.998055880486224	0
cg00078513	-0.0339409357616934	0.160960510571972	0.793280659025767	0.91238376794388	0
cg00078746	0.00434508926799934	0.84129522030679	0.0750515784566503	1	0
cg00078759	0.111743562994775	0.295366048525501	0.529639427051961	0.969787079339546	0
cg00078770	0.0025897327865001	0.855389521141168	0.0678360743252245	1	0
cg00078782	-0.0385435969627505	0.676595992880666	0.169670578636375	0.998332716526226	0
cg00078857	-0.147328371956561	0.118826990230821	0.925084902982922	0.86201315116561	0
cg00078911	0.000672872473589068	0.984956205193424	0.00658307941677629	1	0
cg00078940	-0.00314369146230018	0.286265364816617	0.543231193993569	0.967575231469564	0
cg00078996	0.0136997848281448	0.707020843857573	0.150567782470588	0.999317453300391	0
cg00079002	-0.00536468217153254	0.543567096600624	0.264746840013996	0.99683626563118	0
cg00079019	-0.0375910344997199	0.33819120831079	0.470837686601492	0.97914859911534	0
cg00079023	-0.0213034388495407	0.244480546997522	0.611755691418623	0.956990031720202	0
cg00079056	0.017138736673597	0.73257489897604	0.135147966128687	0.999707957554523	0
cg00079076	0.000117679993528881	0.945313923379848	0.0244239454042266	1	0
cg00079169	0.00302284813882505	0.814135849809223	0.0893031210323526	1	0
cg00079195	-0.0736025472553734	0.0829457919489323	1.08120564194481	0.792475634805956	0
cg00079202	0.0532459618514443	0.3351588607455	0.474749294479989	0.978410976729143	0
cg00079216	-0.00403540330035661	0.614450338190201	0.211513212405719	0.997633935555039	0
cg00079219	-0.034992961356599	0.103114269046703	0.986681232490932	0.835916737582456	0
cg00079293	-0.0734491938931736	0.370798764477966	0.430861721618413	0.98489482335796	0
cg00079302	0.0621317911956366	0.158049530148655	0.801206790897795	0.909442832889113	0
cg00079375	0.00132354231635287	0.877097933162006	0.0569519123839011	1	0
cg00079536	-0.0492637294688638	0.194661624430959	0.71071965680335	0.934944059870439	0
cg00079563	-0.0119848329892601	0.347570260348218	0.458957390794176	0.981546584294922	0
cg00079598	-0.0247588494418541	0.0151758228508604	1.81884775165964	0.458859918494751	0
cg00079638	0.00255616413332563	0.321253904463168	0.493151585290209	0.97600848058371	0
cg00079643	-0.0739335503709407	0.0360215587416896	1.4434374981165	0.618653225160423	0
cg00079784	0.0278642275156028	0.480295745232747	0.318491260602604	0.994797401635788	0
cg00079785	0.0285540318387742	0.535352455083848	0.271360201344084	0.996809358186856	0
cg00079891	0.00314908637052988	0.27912988276707	0.554193666821545	0.966100337725908	0
cg00080012	0.00804899812360462	0.262411770627865	0.581016688335708	0.961476398392215	0
cg00080059	0.0176421425838289	0.0878599499954184	1.05620904824484	0.805405614348062	0
cg00080060	-0.0130555255477469	0.299049877489199	0.524256371167861	0.970744713816845	0
cg00080068	-0.00986201965813381	0.208800436669865	0.680268597417312	0.942527778482633	0
cg00080105	0.00201742976791342	0.929079636221145	0.0319470587844998	1	0
cg00080118	0.00231492925753618	0.621958820232005	0.206238368907326	0.997835400569338	0
cg00080123	-0.00174297792862879	0.575157423805995	0.240213270209468	0.997295397221024	0
cg00080125	-0.00477060092504201	0.962227798802172	0.0167221004660962	1	0
cg00080188	-0.0830724443915066	0.351618089067754	0.453928790651086	0.982398363208788	0
cg00080312	-0.0032070411934999	0.778018155986891	0.109010268109391	1	0
cg00080333	-0.0116453412800359	0.614728771467064	0.211316459895303	0.997633935555039	0
cg00080393	0.00301075127017841	0.545756443590626	0.263001127997508	0.996837948821261	0
cg00080417	-0.0365093928975846	0.641997150865833	0.192466899292506	0.998055880486224	0
cg00080418	-0.112664971182652	0.000114802353958055	3.94004920688131	0.0476616390385945	1
cg00080423	-0.0879323121340706	0.000406981897859364	3.39042490732177	0.0906758246724527	0
cg00080483	-0.0159360900936878	0.76653536682304	0.115467802633809	1	0
cg00080485	0.0610273814657119	0.421996967296813	0.374690670107027	0.991079328258826	0
cg00080578	-0.0754881414272648	0.450155134406709	0.346637791988899	0.992463438559237	0
cg00080706	-0.0338335631242038	0.525698910260805	0.27926292324448	0.996359374862613	0
cg00080987	-0.00900104799114326	0.752488923394766	0.123499888483536	1	0
cg00081009	-0.00316131498257817	0.847038341606473	0.0720969306713681	1	0
cg00081019	0.0503649486202834	0.592145614017713	0.227571483161921	0.997416531322967	0
cg00081084	0.0181039499363292	0.43725712800069	0.359263102086828	0.991602320833795	0
cg00081087	0.0290601660194376	0.412995992437588	0.384054162558334	0.989839608108648	0
cg00081100	-0.00265939688823213	0.843220594509661	0.0740587949533043	1	0
cg00081104	-0.0623989008894233	0.193695279588649	0.712880963037121	0.934522219945433	0
cg00081128	-0.00655999694518771	0.819641045600187	0.086376301330723	1	0
cg00081175	-0.0326378933784012	0.669276050523541	0.17439471557855	0.998160780679503	0
cg00081237	-0.00222666955911021	0.980774613521343	0.00843078400661778	1	0
cg00081251	-0.00749456126779459	0.485245327200722	0.31403863807399	0.994797401635788	0
cg00081270	0.00401224110874145	0.455172418876124	0.341824061843235	0.992841894498495	0
cg00081324	0.0171847006374737	0.315043359149325	0.501629670517034	0.975010361041285	0
cg00081347	0.00725752424521858	0.307347190698697	0.512370752185648	0.97274629910801	0
cg00081381	-0.0103411492143216	0.725186441446643	0.139550324350318	0.999595292561049	0
cg00081425	-0.0688225265942631	0.250350338154831	0.601451817651619	0.958066014844503	0
cg00081439	0.0251107196698535	0.327169970327305	0.485226565390847	0.977051415091858	0
cg00081445	0.0131114065488199	0.227210614314862	0.643571384093509	0.950282407844712	0
cg00081574	0.0034880754570699	0.71975606137945	0.14281466905139	0.999595292561049	0
cg00081602	-0.0281412752142618	0.239280553574822	0.621092595236633	0.955076336859052	0
cg00081647	0.0500888273582777	0.370949266952757	0.430685482808354	0.98489482335796	0
cg00081666	0.00180417222320001	0.550211147474207	0.259470614896005	0.996837948821261	0
cg00081729	-0.0276809867731259	0.358665065375427	0.445310922330281	0.983009376891397	0
cg00081799	-0.0679407774162936	0.257760096591264	0.588784314180269	0.960148365193469	0
cg00081827	0.00436779080845038	0.779984697896088	0.107913917417825	1	0
cg00081854	-0.00284242611741137	0.922579773453088	0.034996071052274	1	0
cg00081919	-0.0641851071083971	0.335765348000812	0.473964126389059	0.978514706907877	0
cg00081935	0.00968780422704416	0.259774273909955	0.585403860392164	0.960675456091684	0
cg00081940	-0.0154478445017346	0.814968317683537	0.088859274355316	1	0
cg00081975	0.00401808256473454	0.481448913696303	0.317449788865208	0.994797401635788	0
cg00082012	-0.0701815040968672	0.0405577373492193	1.3919262815879	0.643595318054135	0
cg00082140	-0.0906860979719806	0.180570987660975	0.74335202650814	0.926583737132453	0
cg00082178	-0.0126102494899656	0.424469612590707	0.372153395070318	0.991079328258826	0
cg00082182	0.00558728909240398	0.391848530411933	0.406881777670297	0.987744626416018	0
cg00082235	-0.0016581555741949	0.808697015896767	0.0922141594391041	1	0
cg00082271	-0.119244089115468	0.0326559152551988	1.48603813965665	0.600527107527028	0
cg00082285	0.0274030274701546	0.454492562494523	0.342473219359542	0.992716765885699	0
cg00082332	-0.0869715051467474	0.174277049138715	0.758759802153902	0.922109297502782	0
cg00082411	0.0042220096855143	0.627530320364916	0.202365285545651	0.998006938621067	0
cg00082426	0.00988586927041096	0.127762270030835	0.893597380423838	0.875407265012022	0
cg00082491	0.00148699700438296	0.474394692559662	0.32386017842319	0.994460173035209	0
cg00082558	0.0273583747774124	0.0811913600364217	1.09049018366706	0.78821980159744	0
cg00082664	0.0207153897402895	0.152711330618039	0.816128738697784	0.903845113172736	0
cg00082713	0.00933457419919302	0.388866265471259	0.410199730689376	0.987140389773359	0
cg00082770	-0.0554359722021028	0.0958131473386444	1.0185748935847	0.821636530046394	0
cg00082874	-0.00257620684957631	0.879048771109872	0.0559870288667251	1	0
cg00082939	-0.0381474592357628	0.37302157833647	0.428266044648691	0.98494319635353	0
cg00082995	0.00820374113047674	0.673399133110041	0.171727447029855	0.998160780679503	0
cg00082998	-0.0122534901956448	0.229920104135702	0.638423052508604	0.95139102763113	0
cg00083018	-0.0197399982679663	0.492781861148217	0.307345286534011	0.994797401635788	0
cg00083028	0.0084937477381449	0.863682660665009	0.0636457992318214	1	0
cg00083046	0.0407132864756605	0.130005534262153	0.886038159628886	0.87854549778718	0
cg00083059	0.00599953984347043	0.555829208240644	0.255058635240473	0.996892810310945	0
cg00083067	0.050237849072404	0.25720070950291	0.589727837719925	0.959949621609453	0
cg00083072	0.0060540755760768	0.901208850749103	0.0451745517322492	1	0
cg00083084	0.0130491174722587	0.538243229537194	0.269021424380703	0.996809358186856	0
cg00083139	0.00163545484736709	0.545526547175441	0.263184110316203	0.996837948821261	0
cg00083193	-0.0656434177373171	0.0344517072775242	1.46278925146795	0.609822978720691	0
cg00083194	0.0050537414059078	0.560378037358025	0.251518894159157	0.996892810310945	0
cg00083206	-0.0340327854053538	0.46079888884558	0.336488576826196	0.993212385211222	0
cg00083223	-0.0450349848998529	0.217326706308818	0.662886901889855	0.946395092101111	0
cg00083262	-0.0161203583563814	0.565166595232233	0.24782351549836	0.996912568515848	0
cg00083265	-0.00746509675295561	0.658837304944361	0.181221818013522	0.998055880486224	0
cg00083294	0.00217963472645323	0.8545175564706	0.0682790100643952	1	0
cg00083359	1.64188985772911e-05	0.999576568549648	0.000183932886585223	1	0
cg00083399	0.0143163724887744	0.788298895215122	0.103309082091578	1	0
cg00083535	0.0238482757331056	0.403223813782106	0.39445382703684	0.989207148297635	0
cg00083596	-0.0258832406094408	0.0996207134115128	1.00165035248946	0.829422183697539	0
cg00083616	0.0225148506019918	0.50295220317801	0.298473285087908	0.995206306953852	0
cg00083685	-0.0125509567820872	0.362220847060275	0.441026558155868	0.983461898962339	0
cg00083700	-0.0244941864018053	0.627064206652677	0.202687988408001	0.997964642180085	0
cg00083704	-0.0235217187708861	0.0409275760563609	1.38798397576811	0.645341967682353	0
cg00083765	0.000439315313625089	0.916752055940905	0.0377481074019502	1	0
cg00083790	0.0323421850997712	0.613280456862792	0.212340874562271	0.997633935555039	0
cg00083848	-0.0681033051528963	0.000170460061554198	3.76837735906693	0.0594504020368409	0
cg00083937	-0.0175797980566132	0.624586200869382	0.204407614970506	0.997835400569338	0
cg00084019	0.0170139407464813	0.424351070791178	0.372274697603946	0.991079328258826	0
cg00084093	0.0122678919091138	0.836365960601399	0.0776036509186963	1	0
cg00084184	-0.0871263879737798	0.194082300347191	0.712014069001354	0.934649444502042	0
cg00084202	-0.0370036828512813	0.113137344808515	0.94639401782242	0.852751471362164	0
cg00084340	-0.00177146512606061	0.981652812060935	0.00804208499003434	1	0
cg00084347	-0.0192244174496343	0.622274955903836	0.206017677292299	0.997835400569338	0
cg00084398	0.0366075249290981	0.384653804218591	0.414929968041073	0.986620143985665	0
cg00084435	0.0250640932078622	0.408569317466665	0.388734250907811	0.989839608108648	0
cg00084577	-0.0582150715653252	0.00384031610369243	2.41563302655976	0.260968248009215	0
cg00084587	-0.0194166087942941	0.585026452985238	0.232824496095971	0.997416531322967	0
cg00084591	0.0054850045671485	0.89787688663911	0.0467832080083518	1	0
cg00084643	-0.046681268764995	0.108060109253268	0.966334597706803	0.84437091824401	0
cg00084669	0.000873815144914876	0.634875062795234	0.197311731207454	0.998055880486224	0
cg00084687	-0.000488230937104977	0.798705431110566	0.0976133624019722	1	0
cg00084764	0.00417280580196109	0.900350669072771	0.0455883083587624	1	0
cg00084770	0.0524046338357367	0.196242165182247	0.707207673110299	0.935909839965732	0
cg00084798	0.00545783888643961	0.863181437709434	0.0638979075131009	1	0
cg00084864	-0.0496176607844492	0.0360254481750155	1.44339060763471	0.618654770744636	0
cg00084888	6.45808463991989e-05	0.971132435207019	0.0127215404754516	1	0
cg00085029	0.0201873551809571	0.0292017512978628	1.5345911021067	0.579541385975135	0
cg00085061	-0.0865944827801666	0.0127385792913646	1.89487900530728	0.430893118225544	0
cg00085123	-0.100631734199163	0.0737461924656295	1.13226039750375	0.768071975704542	0
cg00085199	0.0491199387944113	0.246514268828314	0.608157937668488	0.957475421508453	0
cg00085256	0.1089325959621	0.136095705803168	0.866155577775433	0.885699213371162	0
cg00085281	0.00297472200702287	0.942325536065232	0.0257990397828706	1	0
cg00085370	-0.0119281018514191	0.630604637557116	0.200242839712346	0.998035787924924	0
cg00085420	-0.0228567075825552	0.110150676424294	0.958012831546022	0.847965231105683	0
cg00085430	-0.013110737276197	0.46432055635471	0.333182088864955	0.993328061664336	0
cg00085448	-0.0447135380175035	0.198245168247294	0.702797388772576	0.936613134664174	0
cg00085493	-0.0828966247574659	0.0290600427317173	1.53670375142357	0.578593018604068	0
cg00085592	-0.00745807633000166	0.701183865658647	0.154168085641612	0.999120155476953	0
cg00085593	0.00105714849317706	0.964435445500375	0.0157268365542927	1	0
cg00085620	-0.10439656801467	0.209565477886209	0.678680257939972	0.942852096529672	0
cg00085713	-0.0916785762160875	0.220250511883161	0.657083073573014	0.947795119625908	0
cg00085732	-0.0661355554450798	0.0775537510874401	1.11039719156825	0.778496224829592	0
cg00085747	0.0408033465287061	0.163440664820968	0.786639879809955	0.914592904785772	0
cg00085790	0.00106276314461716	0.987754366460828	0.00535104180277881	1	0
cg00085800	0.0107171371216644	0.600234218527813	0.221679249673912	0.99746013926637	0
cg00085819	-0.0668458384051233	0.221390801954046	0.654840426562912	0.948232657404233	0
cg00085830	-0.00454581245418247	0.543098721065062	0.265121219919654	0.99683626563118	0
cg00086113	-0.0158645874035394	0.177744153045146	0.750204676629105	0.924572014005798	0
cg00086186	0.0517593658576207	0.51123634170038	0.291378281534026	0.996034008081126	0
cg00086243	0.047906367193277	0.194974402043248	0.710022402899561	0.93513509313699	0
cg00086266	0.00392709858010845	0.256650438030732	0.590657990183006	0.959842643811866	0
cg00086283	-0.0132120186310549	0.594463953808255	0.225874474328352	0.997416531322967	0
cg00086291	-0.00778820291717345	0.505037005412801	0.296676798796638	0.995324926036806	0
cg00086310	0.00722154287691419	0.692081274275215	0.159842901357371	0.998943984605434	0
cg00086346	-0.021149531578833	0.367961777108084	0.434197292340595	0.984512253220685	0
cg00086429	0.00980990285998571	0.762601910765645	0.117702110898257	1	0
cg00086493	-0.0166193237267951	0.27300328885523	0.563832121006589	0.964458840311732	0
cg00086577	-0.108442258150887	0.0531120070268987	1.2748072869025	0.698616404234598	0
cg00086669	-0.0867024521380429	0.0224946782005297	1.64792021528943	0.528350906279995	0
cg00086800	0.00363070411832176	0.870733869246907	0.0601145623040609	1	0
cg00086809	0.000274531244036772	0.987101845044458	0.00563803632837022	1	0
cg00086911	-0.0405892884167834	0.196098312985647	0.707526142508533	0.935773955542603	0
cg00086926	-0.0630418974203256	0.301637419776172	0.520514782847892	0.971500873653278	0
cg00086995	0.00113623569184485	0.979800734482175	0.00886223932198649	1	0
cg00087005	-0.0100108085595956	0.268030895971504	0.571815141879559	0.962769912247709	0
cg00087055	-0.0232082966361972	0.185201102410476	0.732356432506344	0.929456427566686	0
cg00087067	0.0119154567989295	0.762287468277018	0.117881219811334	1	0
cg00087098	0.011026320723728	0.252462463329342	0.597803184597922	0.958779653070382	0
cg00087153	-0.0328397592513913	0.711168289624587	0.148027616419296	0.999595292561049	0
cg00087161	-0.0995637958437778	0.00014810299912247	3.82943614681876	0.0551450227790388	0
cg00087195	0.000999138708268638	0.649947125706847	0.187121972507553	0.998055880486224	0
cg00087273	-0.0178649990504738	0.00109173997212978	2.96188078847802	0.146983092767132	0
cg00087274	0.000392270106072128	0.988417904777402	0.00505939613560394	1	0
cg00087298	-0.00528638449205171	0.232891221175333	0.632846881868785	0.952402909189545	0
cg00087355	-0.0866760994981561	0.363135516841043	0.439931272393256	0.983555526251284	0
cg00087368	0.0278968661807883	0.359050902314953	0.444843977529173	0.983016315749047	0
cg00087420	-0.00160675632084852	0.976944836219245	0.0101299582893669	1	0
cg00087511	-0.0219425761785834	0.0822039167595287	1.08510748919322	0.79078414230508	0
cg00087544	0.0522008316452388	0.0833997002982736	1.07883551002221	0.79359337504122	0
cg00087546	-0.0163614909628754	0.671388770434649	0.17302592698293	0.998160780679503	0
cg00087568	-0.0450152246038834	0.0894019477359945	1.0486530194392	0.809208884124637	0
cg00087645	-0.00164050689804592	0.8752203396382	0.0578825981290267	1	0
cg00087646	0.0690511004390538	0.119970801689959	0.920924439018265	0.863992147795228	0
cg00087696	-0.00107088299336499	0.965397743771512	0.015293720504614	1	0
cg00087728	-0.00314520182590676	0.73527153554536	0.133552246478771	0.9998104115292	0
cg00087735	-0.00586887160606268	0.796204898293076	0.098975154941936	1	0
cg00087741	0.0154772289498052	0.792854071252213	0.100806739393489	1	0
cg00087750	0.00543947081393939	0.695842361153919	0.15748913601471	0.998988381367253	0
cg00087799	0.0100094490236399	0.204905762298412	0.688445828327867	0.940002231150268	0
cg00087806	-0.00431597416317053	0.857726830685481	0.0666510044770908	1	0
cg00087884	0.00411102715704852	0.941772478761869	0.0260540050129544	1	0
cg00087898	0.00697460691435909	0.355546850860208	0.449103163627823	0.983009376891397	0
cg00087906	0.00221949224451149	0.375580409384094	0.425297069010496	0.985261318132319	0
cg00087963	-0.0379277378298857	0.134622625320878	0.870881944374628	0.884003932115526	0
cg00087983	-0.0315109822973383	0.491232876377053	0.308712575190706	0.994797401635788	0
cg00088007	-0.0312303390133717	0.204662110981789	0.68896255066721	0.939994284152989	0
cg00088026	0.00140298500129555	0.607484362345923	0.216464897045345	0.997534229359063	0
cg00088080	-0.0192354355307088	0.182151594593195	0.739567022500603	0.927631913955445	0
cg00088130	0.00909997350609832	0.581113574899315	0.235738979259206	0.997300939670281	0
cg00088227	0.00111419733865983	0.628443827833534	0.20173353476746	0.998006938621067	0
cg00088264	-0.0443611918173659	0.226519066629624	0.644895236549478	0.949988013128805	0
cg00088299	0.0420012743763426	0.617323023950255	0.20948752509335	0.997664573221825	0
cg00088399	-0.032215424419048	0.658591741894625	0.18138371922399	0.998055880486224	0
cg00088445	-0.00604058917859537	0.807732635709505	0.092732369486861	1	0
cg00088464	0.0974638822553747	0.203036995062619	0.692424822738437	0.939126363541579	0
cg00088507	-0.00433599790035351	0.614251763418611	0.211653588056066	0.997633935555039	0
cg00088575	-0.0781057206021287	0.137612083827919	0.86134342867779	0.887265733290883	0
cg00088665	-0.0597480898871152	0.483999255366066	0.315155306518103	0.994797401635788	0
cg00088688	-0.0428247166564869	0.520171011355441	0.283853854291563	0.996217832398442	0
cg00088747	0.00137320990250466	0.627066356798429	0.202686499254539	0.997964642180085	0
cg00088844	-0.015560367124856	0.730005062814171	0.136674127900595	0.99960266734996	0
cg00088901	-0.00102327768087276	0.926428078604971	0.0331882906218202	1	0
cg00088916	0.0450333777840726	0.335698447577706	0.474050667122541	0.978495814272764	0
cg00088987	-0.0716421637458818	0.0308007616102434	1.51143854456979	0.589764959311128	0
cg00089091	-0.00795101830743081	0.489324493578141	0.310403044694607	0.994797401635788	0
cg00089101	0.00249766558815876	0.289310157951631	0.538636317596769	0.968185930517095	0
cg00089107	-0.0569795940611411	0.0497085126018683	1.30356923180096	0.684395061755052	0
cg00089122	0.00995746294799905	0.892240626613298	0.0495180058060418	1	0
cg00089154	0.0151210241835402	0.69140470810099	0.160267667467435	0.998901540335839	0
cg00089214	0.0208674466507513	0.686547730450237	0.163329264180216	0.99863902033168	0
cg00089224	0.00447203678496156	0.675305620622599	0.170499635597127	0.998297844299678	0
cg00089314	-0.0331202041637521	0.179806297342622	0.745195102072987	0.926190781754397	0
cg00089353	0.00155965474055883	0.549066715185059	0.260374882733165	0.996837948821261	0
cg00089372	0.00183197025059265	0.44081703476217	0.355741631124819	0.991760949201206	0
cg00089424	0.0324988573321206	0.285996926570058	0.543638633936818	0.967540411690454	0
cg00089425	-0.0127909596599442	0.257551225296664	0.589136379628039	0.960068867630579	0
cg00089453	0.0766670928819036	0.322256239233054	0.491798665477258	0.976267493349606	0
cg00089464	0.00178382583607295	0.912604207718024	0.0397175331696405	1	0
cg00089486	0.000375396470591316	0.970258264296024	0.013112649414668	1	0
cg00089528	-0.0311910144376078	0.56545497944444	0.247601967143807	0.996912568515848	0
cg00089550	0.0284875745895827	0.148470228608024	0.828360622760844	0.899281217696753	0
cg00089566	-0.0344315367457981	0.480764389575626	0.31806770819241	0.994797401635788	0
cg00089666	0.00693585839178748	0.687935371430358	0.16245235994698	0.99863902033168	0
cg00089695	0.0023835571053358	0.806796686404964	0.0932358941466727	1	0
cg00089719	0.0147848865338756	0.31685207305289	0.49914344709173	0.975480587904525	0
cg00089783	-0.0506179791502758	0.0570484839064242	1.24375589269753	0.713021796553838	0
cg00089798	0.0041455801668753	0.660952238118333	0.179829922467602	0.998055880486224	0
cg00089814	-0.046971688116082	0.0985471167640934	1.00635607754143	0.827340693174584	0
cg00089821	0.00699898223097844	0.760439477471911	0.118935345247976	1	0
cg00089823	0.0231014741366909	0.73627746206607	0.132958493357534	0.999849121252214	0
cg00089864	-0.0307836314886329	0.420527008726366	0.37620610601556	0.99102134649745	0
cg00089896	-0.0267394463785953	0.280823532678075	0.551566501656179	0.96672252910855	0
cg00089915	-0.0255688804514834	0.410215178628126	0.386988274068873	0.989839608108648	0
cg00089960	-0.0332575495864821	0.739298124765053	0.131180395392125	1	0
cg00089966	-0.00273574713011395	0.881623749629517	0.0547167190887977	1	0
cg00090027	-0.0873972668761238	0.0888054116223272	1.05156056838689	0.807788954230827	0
cg00090068	-0.122674850479682	0.0381662521676755	1.41832048460975	0.631317997800498	0
cg00090091	-0.0111532681233902	0.0641234598443705	1.1929830528996	0.740058985499523	0
cg00090103	0.0430568602913233	0.226478610847646	0.644972807467803	0.949964092147683	0
cg00090105	0.0266707084992299	0.11437341866531	0.941674897469122	0.854770428381023	0
cg00090197	0.00479496997890945	0.82758871597659	0.0821854394931442	1	0
cg00090261	0.00613122616334363	0.47083264246039	0.327133435486651	0.99429313368869	0
cg00090309	0.00580385152129056	0.790038109210546	0.102351959063146	1	0
cg00090431	-0.0172382374548602	0.662596687511564	0.178750739596596	0.998076562055258	0
cg00090452	-0.0357207157914855	0.234680499743857	0.62952299563992	0.953018731160311	0
cg00090534	-0.0138309440378739	0.266659311243335	0.57404324696705	0.96265313948785	0
cg00090591	-0.0201035690351758	0.557324033627823	0.253892228347196	0.996892810310945	0
cg00090619	-0.00473783023579809	0.394001034375399	0.404502638014684	0.988080544995437	0
cg00090632	-0.0591556148968795	0.0300190631321311	1.52260286582009	0.584202154176196	0
cg00090674	-0.0645182182944884	0.494923670146459	0.305461775188301	0.994797401635788	0
cg00090731	0.00221299788400965	0.667254369252511	0.175708573724729	0.998160780679503	0
cg00090737	-0.0525773109174739	0.0155398582101522	1.80855294813674	0.462612155543115	0
cg00090764	-0.0644975126532862	0.287761014760221	0.540968043691119	0.967942928914396	0
cg00090767	-0.00205188733071797	0.733750633321671	0.134451510891875	0.9998104115292	0
cg00090782	0.00976705289826895	0.554185095224279	0.256345158721407	0.996892810310945	0
cg00090787	0.0326183254931321	0.367089780987492	0.435227705178702	0.98438022458858	0
cg00090792	-0.0424875048375117	0.0421248668388309	1.37546145896933	0.65189022709196	0
cg00090800	0.00176259049412623	0.774114836462326	0.111194608900414	1	0
cg00090809	-0.000647863412394754	0.960349430222713	0.0175707169547179	1	0
cg00090813	-0.0390055549356844	0.23760668192735	0.624141350376986	0.954474936182321	0
cg00090936	0.00497386897135872	0.41206748375994	0.385031654295563	0.989839608108648	0
cg00090974	-0.0130279036795439	0.642731178426736	0.191970632265953	0.998055880486224	0
cg00091004	0.00221598316576783	0.969613153376201	0.0134015016761842	1	0
cg00091044	-0.0271212645435429	0.0916092143722612	1.03806084129104	0.813801102122227	0
cg00091129	0.00731000250999477	0.496904353770701	0.303727198041532	0.995117461424851	0
cg00091147	-0.00752622338453794	0.718348341224655	0.143664906752426	0.999595292561049	0
cg00091195	-0.0236807912912722	0.432073098927386	0.364442772224016	0.991475194695832	0
cg00091213	-0.0519487634574341	0.0874801232525969	1.05809061374728	0.804607802219184	0
cg00091246	-0.122303328849064	0.00136079245696505	2.86620810673495	0.163034597357199	0
cg00091285	0.00177174552161823	0.482451919344484	0.316545961499132	0.994797401635788	0
cg00091302	-0.10119564480241	0.0287112896161322	1.54194729999421	0.576506247442719	0
cg00091337	-0.0142283144138566	0.58715634249611	0.231246243483506	0.997416531322967	0
cg00091483	0.00976870822793091	0.643298706490828	0.191587321853884	0.998055880486224	0
cg00091513	-0.0489762227736259	0.153698514091794	0.813330331100475	0.904672253111494	0
cg00091524	0.00911381986264117	0.876477909544407	0.0572590252448751	1	0
cg00091589	0.0188566146829484	0.218410839670197	0.660725811516149	0.946896437917059	0
cg00091596	0.00323941932798407	0.566689063982381	0.246655168332446	0.996912568515848	0
cg00091633	-0.0180344699717494	0.646937971525482	0.189137357531611	0.998055880486224	0
cg00091673	-0.049328325703741	0.216938673639112	0.663663019443233	0.946384924149122	0
cg00091742	0.00313283269839128	0.65979173704841	0.180593127676323	0.998055880486224	0
cg00091760	-0.0321535610326884	0.226109421805495	0.645681340560952	0.9498403399326	0
cg00091783	0.00333458871069957	0.694826083929847	0.158123886404895	0.998988381367253	0
cg00091953	-0.0846585538971591	0.0882069298408521	1.05449729385438	0.805924946601667	0
cg00091964	0.00906180553003531	0.234207940171756	0.630398385462098	0.952793972102523	0
cg00091986	-0.0886356837365009	0.0394251491766349	1.40422665471518	0.638748064571647	0
cg00092123	-0.0419038428729913	0.440413878179171	0.356139004137915	0.991760949201206	0
cg00092146	-0.0409395438113659	0.0266468599681883	1.57435396032724	0.560799118615715	0
cg00092151	-0.0767878664323831	0.0002618936061564	3.58187510426621	0.07361904711659	0
cg00092235	-0.0427984711292299	0.515226295236229	0.288001980305512	0.996191670104317	0
cg00092273	0.00791837797128621	0.479848943365003	0.318895457182508	0.994797401635788	0
cg00092287	-0.00204978998880523	0.631128031845038	0.199882530005458	0.998035787924924	0
cg00092301	0.0423720443367608	0.464100944450092	0.33338754778643	0.993328061664336	0
cg00092309	-0.049877754147	0.130535898019787	0.88427003876247	0.879279334707536	0
cg00092348	-0.0379475182970163	0.00590216829951373	2.22898841081234	0.312650683559385	0
cg00092383	-0.000534212190519068	0.947284082635138	0.0235197601526421	1	0
cg00092389	-0.00159912018566321	0.543934991225219	0.264453002212181	0.99683626563118	0
cg00092400	-0.0141159494402261	0.484896845315306	0.314350641346657	0.994797401635788	0
cg00092427	0.0482698593204872	0.24218788888296	0.615847578463039	0.955825551735059	0
cg00092443	-0.0314031845691292	0.375019131023449	0.425946576842973	0.985261318132319	0
cg00092475	-0.0304788379097218	0.528279985144608	0.277135843043731	0.996457304750847	0
cg00092518	-0.0366168634824001	0.73826356147067	0.131788566553492	0.999963639097861	0
cg00092551	-0.127535096739083	0.0113021495737687	1.94683894950383	0.411973803916215	0
cg00092590	-0.0208820590670296	0.624185274506282	0.204686481226759	0.997835400569338	0
cg00092611	0.000427959999455803	0.857796748999556	0.066615604044986	1	0
cg00092682	-0.0602426994060797	0.576274847021358	0.239370335890139	0.997300939670281	0
cg00092711	0.00118845315165799	0.97256451300863	0.0120815810414395	1	0
cg00092736	0.0216094112890145	0.844681976201087	0.0733067726812393	1	0
cg00092821	-0.0302781161891429	0.033063105231302	1.48065636064088	0.60301797097221	0
cg00092931	0.0303727881782953	0.246684255525983	0.607858568209448	0.957486719627009	0
cg00092967	0.000753198198428333	0.937394227631209	0.0280777251444112	1	0
cg00092992	-0.0847340107936724	0.0445708591256052	1.35094899458976	0.663609643968951	0
cg00093042	-0.013466624069229	0.683202512921492	0.165450544915757	0.998597884383108	0
cg00093057	0.0456357158789529	0.286235228543659	0.543276916276531	0.967575231469564	0
cg00093058	-0.00614555000485731	0.458245925110739	0.338901388252901	0.993005201359762	0
cg00093087	0.0853528732833078	0.170650104459498	0.76789344154198	0.920159671165245	0
cg00093095	-0.0397125089809385	0.30610317839398	0.514132160922755	0.972471344524611	0
cg00093129	-0.00533855977045376	0.683277897624657	0.165402627418536	0.998597884383108	0
cg00093149	-0.0214621474956278	0.843796774680344	0.073762138993491	1	0
cg00093177	-0.00266919462115841	0.716419659880933	0.144832504815397	0.999595292561049	0
cg00093449	0.00749852397875408	0.876839714418578	0.0570797880542362	1	0
cg00093478	-0.0080908479553381	0.705146372192622	0.151720724090291	0.999259775968204	0
cg00093522	-0.05381209669172	0.151481213279702	0.819641225081649	0.902574817211368	0
cg00093544	-0.0603298927043455	0.125771981829198	0.900416095712825	0.872142832255925	0
cg00093634	-0.00644655129811705	0.770577664962105	0.113183583078385	1	0
cg00093688	-0.00262079877495132	0.951738076116111	0.0214825555531697	1	0
cg00093695	0.00666682320286656	0.899999919371546	0.0457575294678907	1	0
cg00093698	-0.0134422005800828	0.341218035568147	0.466968021640754	0.979842443975644	0
cg00093815	0.00803164741838332	0.269571236366344	0.569326449502458	0.963297340442372	0
cg00093890	-0.0108851529984172	0.304333552809265	0.516650163985522	0.972086570198309	0
cg00093900	0.00127465811691902	0.693484834976662	0.158963031574063	0.998988381367253	0
cg00093930	-0.0552682127741817	0.247197592612723	0.60695576303347	0.957662098093234	0
cg00093971	-0.0822179096972725	0.114019350920677	0.943021435638242	0.85442101989962	0
cg00094006	0.00645468900062631	0.5361670438367	0.270699883974419	0.996809358186856	0
cg00094036	3.94424849302333e-05	0.981494974621283	0.0081119197010953	1	0
cg00094051	-0.0396016854908605	0.62771871227587	0.202234924850921	0.998006938621067	0
cg00094063	-0.0146404200449817	0.788000416059928	0.103473553205263	1	0
cg00094155	0.00565004798368884	0.573122499193037	0.241752542015843	0.997189982831966	0
cg00094177	-0.044907206654753	0.483314509224082	0.315770167034983	0.994797401635788	0
cg00094204	-0.0291078197703515	0.0655490439378746	1.18343363830698	0.744184728078819	0
cg00094226	0.0187502643144084	0.44446167421163	0.35216568215387	0.992015561043757	0
cg00094256	0.000381070161632857	0.834640853755928	0.0785003613849996	1	0
cg00094308	-0.000900192495016756	0.95234727866569	0.02120465486557	1	0
cg00094359	0.00978577999804808	0.487870481211741	0.311695458244939	0.994797401635788	0
cg00094401	0.00660683733658093	0.636444911187022	0.19623918164566	0.998055880486224	0
cg00094412	-0.0212717874271491	0.423730623091972	0.372910148320761	0.991079328258826	0
cg00094518	-0.0218913164132916	0.109297683273663	0.96138904346775	0.84654565948592	0
cg00094538	-0.000942901562648146	0.984149020105511	0.00693913560380658	1	0
cg00094558	0.0188848477835659	0.747065870104537	0.126641103992205	1	0
cg00094579	0.00957573541095274	0.607796846508096	0.216241557542824	0.997534229359063	0
cg00094585	0.00572512410057105	0.678069439076622	0.16872582904797	0.998342032044975	0
cg00094597	-0.0229335042177057	0.414457636214367	0.382519854253864	0.989839608108648	0
cg00094620	-0.0396549765247245	0.595638089256375	0.225017538211755	0.997416531322967	0
cg00094649	-0.0122977867892268	0.583603558072503	0.233882068994926	0.997416531322967	0
cg00094735	0.0253803743766852	0.543112095959016	0.265110524679744	0.99683626563118	0
cg00094739	-0.015336355440027	0.186003122094683	0.730479766012657	0.930017555482065	0
cg00094744	0.0213860798127298	0.305519629687209	0.514960881032026	0.972400401726216	0
cg00094755	0.000975651977910512	0.864781965334658	0.0630933759896567	1	0
cg00094817	0.0063212592722863	0.433813459612298	0.362696977576165	0.99148027300226	0
cg00094824	0.0140086251146337	0.793004335727922	0.100724438183577	1	0
cg00094851	-0.00536944146898846	0.407240188085174	0.390149370645727	0.989815071439016	0
cg00094898	0.00641197850423134	0.724856968209745	0.13974768176766	0.999595292561049	0
cg00094901	-0.000464097137505179	0.871651785880014	0.0596569757022518	1	0
cg00094913	-0.00894217934113378	0.898250540078574	0.0466025130010485	1	0
cg00094943	-0.0390020801414136	0.623673391336105	0.205042784476064	0.997835400569338	0
cg00094955	0.0436515824204674	0.275450079198167	0.559957098421094	0.965182793040326	0
cg00094998	-0.0681525961928278	0.00796979950148679	2.09855260413628	0.356873285941327	0
cg00095018	-0.0266990989956229	0.733152458106801	0.134805704990922	0.9997482902245	0
cg00095027	0.00114424265103568	0.65206511433719	0.185709034045156	0.998055880486224	0
cg00095138	-0.0184780744920394	0.797619842882897	0.0982040503491678	1	0
cg00095165	-0.000949321077461729	0.968985168377912	0.0136828703598914	1	0
cg00095214	0.00156837990690509	0.982838585263094	0.00751780188884183	1	0
cg00095248	0.0127753816424777	0.199516250396758	0.700021725690409	0.937509820817249	0
cg00095276	-0.000203409288211182	0.981402244562509	0.00815295308019296	1	0
cg00095326	-0.06549310858098	0.161537913210366	0.791725531749828	0.91308909872958	0
cg00095333	0.00689312062217473	0.950231197431592	0.0221707151818386	1	0
cg00095396	-0.00398123796565499	0.930886041772595	0.0311034817023887	1	0
cg00095431	-0.0151622045457032	0.713450021283499	0.146636444751197	0.999595292561049	0
cg00095463	5.25649395044798e-05	0.992874529430846	0.00310563027474236	1	0
cg00095491	0.00581033149779652	0.934878746084727	0.0292447135351436	1	0
cg00095493	0.0141727705341085	0.13046614249998	0.884502178235366	0.879193416013257	0
cg00095523	-0.0118186675283114	0.688547904600924	0.162065839023477	0.998722306627334	0
cg00095526	0.0278248935667043	0.519804838723545	0.284159682085575	0.996217832398442	0
[truncated: 476,157 more rows]
