# Supplementary material for: Associations in cell type-specific hydroxymethylation and transcriptional alterations of pediatric central nervous system tumors
Source: Nat Commun. 2024 Apr 30;15:3635. doi: 10.1038/s41467-024-47943-9 (PMC11061294; doi:10.1038/s41467-024-47943-9)
Supplement: Supplementary file 6 — Source Data [file 41467_2024_47943_MOESM6_ESM.xlsx]

## Sheet: 1B-1D
Figure 1B - 1D
	Sample	Tumor Type	Grade	hmC_MDI	mC_MDI
	DHMC01	Ependymoma	3	0.0343708	0.0624724
	DHMC02	Astrocytoma	1	0.0385342	0.0582563
	DHMC03	Astrocytoma	1	0.0206531	0.0279079
	DHMC04	Ependymoma	3	0.0425423	0.080085
	DHMC05	Ependymoma	3	0.0356595	0.0856932
	DHMC06	Ependymoma	3	0.0430604	0.0802266
	DHMC07	Glioneuronal/neuronal	1	0.0248706	0.0314371
	DHMC09	Glioneuronal/neuronal	1	0.0422457	0.0807706
	DHMC30	Ependymoma	3	0.0363414	0.0799389
	DHMC31	Astrocytoma	1	0.0383002	0.0658377
	DHMC32	Glioneuronal/neuronal	1	0.0427041	0.050805
	DHMC33	Embryonal	4	0.0346101	0.0758743
	DHMC34	Ependymoma	2	0.0421372	0.0822894
	DHMC35	Astrocytoma	1	0.0638927	0.104857
	DHMC36	Embryonal	4	0.0394994	0.116382
	DHMC12	Astrocytoma	1	0.0351626	0.0500257
	DHMC13	Ependymoma	2	0.0426864	0.101346
	DHMC14	Embryonal	4	0.0394771	0.111982
	DHMC15	Glioneuronal/neuronal	NEC/NOS	0.04283	0.0693358
	DHMC16	Glioneuronal/neuronal	3	0.0377868	0.0973865
	DHMC17	Glioneuronal/neuronal	1	0.0392677	0.0696479
	DHMC18	Ependymoma	NEC/NOS	0.0334472	0.0831028
	DHMC19	Glioneuronal/neuronal	1	0.0307127	0.0619044
	DHMC20	Embryonal	4	0.0424743	0.0946074
	DHMC22	Astrocytoma	1	0.0403141	0.070105
	DHMC23	Astrocytoma	1	0.0380251	0.0614904
	DHMC24	Ependymoma	2	0.0332348	0.10452
	DHMC25	Embryonal	4	0.0427287	0.110636
	DHMC26	Astrocytoma	1	0.0332552	0.0556388
	DHMC27	Embryonal	4	0.0373618	0.111328
	DHMC28	Glioneuronal/neuronal	1	0.0325815	0.0646579
	DHMC29	Ependymoma	2	0.0346624	0.0674346

## Sheet: 2A
Figure 2A
	Model	5-hmC	5-mC	Tumor type
	NEU	459	2	ATC
	RGC	1105	2	ATC
	NSC	928	2	ATC
	OPC	503	2	ATC
	UBC	1033	2	ATC
	NEU + RGC	422	2	ATC
	NEU + NSC	372	2	ATC
	NEU + OPC	298	2	ATC
	NEU + UBC	339	2	ATC
	NEU + NSC + RGC	331	2	ATC
	NEU + NSC + OPC	201	1	ATC
	NEU + NSC + UBC	234	2	ATC
	NEU + OPC + RGC + NSC + UBC	87	0	ATC
	Unadj	1191	7	ATC
	NEU1	2137	117	EMB
	RGC1	10611	157	EMB
	NSC1	4659	63	EMB
	OPC1	9279	174	EMB
	UBC1	5793	218	EMB
	NEU + RGC1	1904	104	EMB
	NEU + NSC1	1175	37	EMB
	NEU + OPC1	1757	92	EMB
	NEU + UBC1	1430	322	EMB
	NEU + NSC + RGC1	1047	32	EMB
	NEU + NSC + OPC1	975	30	EMB
	NEU + NSC + UBC1	1047	277	EMB
	NEU + OPC + RGC + NSC + UBC1	850	202	EMB
	Unadj1	11586	183	EMB
	NEU2	451	2	EPN
	RGC2	836	3	EPN
	NSC2	2338	28	EPN
	OPC2	1885	22	EPN
	UBC2	2818	33	EPN
	NEU + RGC2	202	2	EPN
	NEU + NSC2	355	2	EPN
	NEU + OPC2	388	5	EPN
	NEU + UBC2	317	2	EPN
	NEU + NSC + RGC2	139	0	EPN
	NEU + NSC + OPC2	292	4	EPN
	NEU + NSC + UBC2	212	0	EPN
	NEU + OPC + RGC + NSC + UBC2	31	0	EPN
	Unadj2	3618	39	EPN
	NEU3	349	2	GNN
	RGC3	776	3	GNN
	NSC3	772	3	GNN
	OPC3	612	3	GNN
	UBC3	662	3	GNN
	NEU + RGC3	322	0	GNN
	NEU + NSC3	316	0	GNN
	NEU + OPC3	303	0	GNN
	NEU + UBC3	234	0	GNN
	NEU + NSC + RGC3	289	0	GNN
	NEU + NSC + OPC3	287	0	GNN
	NEU + NSC + UBC3	181	0	GNN
	NEU + OPC + RGC + NSC + UBC3	126	0	GNN
	Unadj3	885	3	GNN

## Sheet: 2B
Figure 2B
	ATC	EMB	EPN	GNN
	cg00256046	cg00029694	cg00256046	cg00123232
	cg00519299	cg00090632	cg00519299	cg00256046
	cg00618751	cg00123232	cg01230224	cg00375025
	cg00639837	cg00172672	cg01993818	cg00451011
	cg01230224	cg00185032	cg02222170	cg00519299
	cg01993818	cg00188356	cg02559101	cg00776666
	cg02062140	cg00213123	cg03823494	cg01044476
	cg02222170	cg00256046	cg04511352	cg01230224
	cg02311073	cg00340161	cg04864309	cg01487433
	cg02559101	cg00375025	cg05168012	cg01993818
	cg03063187	cg00424402	cg08089031	cg02045971
	cg03823494	cg00431837	cg08278401	cg02062140
	cg04058752	cg00445405	cg08354093	cg02222170
	cg04436701	cg00451011	cg08412913	cg02239754
	cg04511352	cg00498323	cg09211399	cg02372677
	cg04859552	cg00519299	cg09346823	cg02559101
	cg04864309	cg00550885	cg10653504	cg03490406
	cg05168012	cg00564759	cg13218435	cg03823494
	cg05385061	cg00592245	cg13873632	cg04141627
	cg05935901	cg00597225	cg13924635	cg04511352
	cg06389387	cg00604454	cg14587314	cg04859552
	cg06524757	cg00618751	cg14835472	cg04864309
	cg07469838	cg00620452	cg15219899	cg04888338
	cg07641567	cg00625425	cg17689498	cg05168012
	cg08072911	cg00639837	cg18280362	cg05385061
	cg08089031	cg00658852	cg18298966	cg05596756
	cg08126590	cg00739484	cg20843075	cg05935901
	cg08278401	cg00776666	cg22532674	cg06389387
	cg08354093	cg00787608	cg23529010	cg06486862
	cg08403778	cg00826610	cg25420253	cg06521318
	cg08412913	cg00849491	cg26395382	cg06615699
	cg08980355	cg00852573		cg07197948
	cg09211399	cg00874463		cg08072911
	cg09279949	cg00944309		cg08089031
	cg09346823	cg00977312		cg08278401
	cg09709426	cg00988175		cg08354093
	cg09758180	cg01017491		cg08412913
	cg10653504	cg01044127		cg08436734
	cg11361188	cg01066036		cg08520463
	cg12827760	cg01067940		cg08690004
	cg13218435	cg01150729		cg08795602
	cg13228655	cg01154966		cg08882442
	cg13687422	cg01179771		cg08980355
	cg13873632	cg01230224		cg09211399
	cg13924635	cg01288645		cg09279949
	cg14587314	cg01291947		cg09346823
	cg14835472	cg01350440		cg09451175
	cg15219899	cg01396587		cg09758180
	cg15257078	cg01408124		cg10092374
	cg15469578	cg01411786		cg10197964
	cg15806933	cg01487433		cg10653504
	cg16537423	cg01560556		cg10679103
	cg16590407	cg01569829		cg10788750
	cg16655240	cg01605931		cg11338287
	cg16933626	cg01699967		cg12138102
	cg17354045	cg01700674		cg12526923
	cg17689498	cg01798899		cg12827760
	cg17701375	cg01801868		cg12994827
	cg17878511	cg01839934		cg13218435
	cg18276283	cg01880236		cg13228655
	cg18280362	cg01887995		cg13544914
	cg18298966	cg01909487		cg13873632
	cg18305790	cg01937780		cg13924635
	cg19855215	cg01957786		cg13931568
	cg19992633	cg01971264		cg14134549
	cg20363081	cg01993818		cg14172375
	cg20843075	cg02015582		cg14424792
	cg21212956	cg02034517		cg14546714
	cg21341558	cg02048791		cg14587314
	cg21780428	cg02062140		cg14641018
	cg21867092	cg02092882		cg14835472
	cg21961946	cg02103618		cg15219899
	cg22532674	cg02146162		cg15257078
	cg22828261	cg02150262		cg15469578
	cg23529010	cg02151406		cg15806933
	cg23639120	cg02193883		cg15875239
	cg24367984	cg02222170		cg16537423
	cg25165657	cg02239754		cg16590407
	cg25721492	cg02283975		cg16655240
	cg25741215	cg02311073		cg16698913
	cg25920850	cg02369448		cg16933626
	cg26395382	cg02372677		cg17354045
	cg26631536	cg02377941		cg17689498
	cg26680656	cg02381687		cg17701375
	cg26739233	cg02485629		cg17878511
	cg26775104	cg02546381		cg18276283
	cg27037648	cg02559101		cg18280362
		cg02563479		cg18298966
		cg02632441		cg18343862
		cg02765820		cg18562570
		cg02775243		cg18727120
		cg02802750		cg18912906
		cg02936931		cg19011172
		cg02960125		cg19411008
		cg02965878		cg20363081
		cg03025830		cg20843075
		cg03043824		cg20899233
		cg03117005		cg21145205
		cg03124532		cg21212956
		cg03127134		cg21341558
		cg03147184		cg21545008
		cg03157862		cg21780428
		cg03176434		cg21805515
		cg03262445		cg21841235
		cg03270929		cg21961946
		cg03278730		cg22532674
		cg03303895		cg22828261
		cg03309350		cg23529010
		cg03325693		cg23639120
		cg03325767		cg24197374
		cg03395885		cg24367984
		cg03400942		cg24680082
		cg03408129		cg24750752
		cg03490406		cg24928053
		cg03492603		cg25165657
		cg03519133		cg25176564
		cg03532373		cg25231123
		cg03534808		cg25420253
		cg03537163		cg25721492
		cg03595626		cg25741215
		cg03595784		cg25785344
		cg03638489		cg26395382
		cg03695678		cg26631536
		cg03823494		cg26680656
		cg03855363		cg26739233
		cg03958041		cg27037648
		cg04008835
		cg04057238
		cg04131583
		cg04133685
		cg04148458
		cg04257196
		cg04292247
		cg04346459
		cg04364194
		cg04436701
		cg04444942
		cg04469219
		cg04511352
		cg04547393
		cg04615850
		cg04650104
		cg04704964
		cg04705368
		cg04731926
		cg04738888
		cg04751035
		cg04753936
		cg04759626
		cg04762449
		cg04859552
		cg04864309
		cg04888338
		cg04975966
		cg05051876
		cg05068428
		cg05087193
		cg05127440
		cg05168012
		cg05170711
		cg05183145
		cg05183927
		cg05184938
		cg05193449
		cg05226119
		cg05275153
		cg05347927
		cg05385061
		cg05401764
		cg05416777
		cg05504927
		cg05596756
		cg05602310
		cg05651106
		cg05662003
		cg05664974
		cg05666813
		cg05730460
		cg05735547
		cg05820861
		cg05841352
		cg05886546
		cg05921509
		cg05931054
		cg05935901
		cg05979549
		cg05995528
		cg06100807
		cg06151243
		cg06155909
		cg06201680
		cg06205155
		cg06229347
		cg06230410
		cg06230948
		cg06243923
		cg06291428
		cg06314646
		cg06389387
		cg06408053
		cg06434311
		cg06486862
		cg06503456
		cg06521247
		cg06521318
		cg06524757
		cg06552799
		cg06562835
		cg06615699
		cg06644638
		cg06671695
		cg06698686
		cg06720017
		cg06721850
		cg06727305
		cg06773230
		cg06848775
		cg06862374
		cg06913966
		cg06939851
		cg06940387
		cg06948492
		cg06988196
		cg07058847
		cg07062119
		cg07079421
		cg07137429
		cg07163640
		cg07183139
		cg07185592
		cg07202448
		cg07203547
		cg07227549
		cg07258149
		cg07387703
		cg07396450
		cg07415639
		cg07462804
		cg07464044
		cg07469838
		cg07503662
		cg07570687
		cg07574178
		cg07590112
		cg07599083
		cg07712000
		cg07738234
		cg07774476
		cg07788600
		cg07814432
		cg07824636
		cg07846978
		cg07852628
		cg07877847
		cg07879114
		cg07892051
		cg07959425
		cg07967539
		cg08025033
		cg08068845
		cg08072911
		cg08089031
		cg08090134
		cg08126590
		cg08158535
		cg08204714
		cg08237040
		cg08261681
		cg08278401
		cg08285882
		cg08354093
		cg08403778
		cg08412913
		cg08436734
		cg08476985
		cg08480739
		cg08520463
		cg08539737
		cg08549728
		cg08555226
		cg08562978
		cg08584498
		cg08624680
		cg08666638
		cg08690004
		cg08714849
		cg08729985
		cg08737136
		cg08789486
		cg08795602
		cg08931440
		cg08939394
		cg08971664
		cg08977014
		cg08980355
		cg09026937
		cg09028735
		cg09052244
		cg09078693
		cg09138028
		cg09211399
		cg09224393
		cg09279949
		cg09301063
		cg09305580
		cg09328921
		cg09346823
		cg09350813
		cg09362385
		cg09364211
		cg09409957
		cg09435674
		cg09447621
		cg09451175
		cg09462924
		cg09496915
		cg09587660
		cg09601998
		cg09709426
		cg09758180
		cg09857108
		cg09924353
		cg09961397
		cg10040541
		cg10057884
		cg10076783
		cg10092252
		cg10092374
		cg10111211
		cg10125882
		cg10197964
		cg10350251
		cg10369662
		cg10382845
		cg10428536
		cg10466858
		cg10493295
		cg10519313
		cg10556795
		cg10569493
		cg10606515
		cg10653504
		cg10679103
		cg10714510
		cg10719029
		cg10732134
		cg10751592
		cg10760040
		cg10762064
		cg10775640
		cg10780234
		cg10788750
		cg10813060
		cg10879738
		cg10896810
		cg10944735
		cg10949330
		cg10985630
		cg10986574
		cg11044407
		cg11128212
		cg11173499
		cg11186864
		cg11196034
		cg11204830
		cg11232083
		cg11307643
		cg11323483
		cg11338287
		cg11361188
		cg11361895
		cg11399975
		cg11424763
		cg11428457
		cg11449193
		cg11490276
		cg11529663
		cg11535648
		cg11570752
		cg11590902
		cg11595147
		cg11696575
		cg11703997
		cg11780546
		cg11814672
		cg11848023
		cg11860071
		cg12032655
		cg12064462
		cg12090741
		cg12125567
		cg12138102
		cg12140665
		cg12163589
		cg12164753
		cg12188146
		cg12188268
		cg12299264
		cg12308279
		cg12389353
		cg12407978
		cg12413365
		cg12526923
		cg12534328
		cg12550486
		cg12598037
		cg12609243
		cg12643226
		cg12736473
		cg12749636
		cg12785040
		cg12796097
		cg12799777
		cg12803069
		cg12824973
		cg12827760
		cg12851789
		cg12874573
		cg12919424
		cg12994827
		cg13083674
		cg13085482
		cg13130264
		cg13155790
		cg13169863
		cg13182233
		cg13218435
		cg13228655
		cg13255489
		cg13323489
		cg13360404
		cg13374648
		cg13381610
		cg13384113
		cg13389963
		cg13451763
		cg13464062
		cg13544914
		cg13546914
		cg13611785
		cg13629253
		cg13687422
		cg13703605
		cg13795840
		cg13796612
		cg13837816
		cg13846555
		cg13848673
		cg13853046
		cg13870058
		cg13873632
		cg13880583
		cg13924635
		cg13954681
		cg14012925
		cg14052038
		cg14105551
		cg14134549
		cg14151464
		cg14172375
		cg14185324
		cg14193525
		cg14194875
		cg14233568
		cg14290127
		cg14323199
		cg14380939
		cg14383658
		cg14417948
		cg14424792
		cg14433357
		cg14463959
		cg14485599
		cg14535017
		cg14535614
		cg14546714
		cg14548240
		cg14584248
		cg14617035
		cg14641018
		cg14651189
		cg14657710
		cg14661139
		cg14672100
		cg14692804
		cg14693090
		cg14715696
		cg14779168
		cg14832023
		cg14835472
		cg14841483
		cg14946295
		cg14946988
		cg14947070
		cg14965979
		cg15057670
		cg15070686
		cg15148156
		cg15219899
		cg15244467
		cg15244958
		cg15257078
		cg15296767
		cg15324969
		cg15356154
		cg15359122
		cg15384383
		cg15415507
		cg15428653
		cg15441396
		cg15446373
		cg15469578
		cg15481438
		cg15563057
		cg15581305
		cg15661120
		cg15676544
		cg15676998
		cg15680720
		cg15681782
		cg15725182
		cg15736169
		cg15747193
		cg15806933
		cg15834198
		cg15875239
		cg15953892
		cg16008918
		cg16028694
		cg16049362
		cg16137891
		cg16211276
		cg16253834
		cg16278548
		cg16408583
		cg16425244
		cg16484042
		cg16493121
		cg16537423
		cg16565845
		cg16574052
		cg16590407
		cg16655063
		cg16655240
		cg16674815
		cg16726706
		cg16845236
		cg16861031
		cg16911809
		cg16921775
		cg16933626
		cg16968681
		cg16998950
		cg17032689
		cg17056977
		cg17088155
		cg17099414
		cg17114767
		cg17117459
		cg17117981
		cg17137324
		cg17169435
		cg17186655
		cg17199162
		cg17311683
		cg17335001
		cg17354045
		cg17356112
		cg17377778
		cg17410320
		cg17431280
		cg17472111
		cg17474630
		cg17484445
		cg17487784
		cg17499833
		cg17640485
		cg17687442
		cg17689498
		cg17701375
		cg17703087
		cg17746707
		cg17847044
		cg17872357
		cg17878511
		cg17905362
		cg17978123
		cg17991843
		cg18016826
		cg18058672
		cg18062616
		cg18081216
		cg18106029
		cg18176509
		cg18200741
		cg18241308
		cg18268553
		cg18275477
		cg18276283
		cg18280362
		cg18308079
		cg18322118
		cg18335663
		cg18338496
		cg18343862
		cg18348654
		cg18380550
		cg18414987
		cg18435532
		cg18547866
		cg18562570
		cg18601714
		cg18625011
		cg18652327
		cg18727120
		cg18899777
		cg18912906
		cg18922448
		cg19008693
		cg19011172
		cg19048863
		cg19058189
		cg19061696
		cg19095057
		cg19127726
		cg19188359
		cg19212514
		cg19216788
		cg19262972
		cg19311890
		cg19397736
		cg19402934
		cg19411008
		cg19426017
		cg19482025
		cg19499496
		cg19588408
		cg19687075
		cg19723473
		cg19729279
		cg19747195
		cg19763604
		cg19846529
		cg19855215
		cg19856739
		cg19942180
		cg19985781
		cg20037229
		cg20058103
		cg20087386
		cg20219859
		cg20262675
		cg20302236
		cg20362797
		cg20363081
		cg20392934
		cg20457275
		cg20471025
		cg20477084
		cg20518511
		cg20535348
		cg20565332
		cg20578258
		cg20587271
		cg20675490
		cg20681274
		cg20684879
		cg20714458
		cg20823026
		cg20829955
		cg20839488
		cg20843075
		cg20845829
		cg20868668
		cg20899233
		cg20901829
		cg20902975
		cg21016417
		cg21033773
		cg21077120
		cg21077774
		cg21114298
		cg21145205
		cg21152981
		cg21170794
		cg21175642
		cg21194942
		cg21205089
		cg21212956
		cg21341558
		cg21351241
		cg21375332
		cg21377489
		cg21417244
		cg21436435
		cg21482403
		cg21534940
		cg21542308
		cg21545008
		cg21561316
		cg21570464
		cg21639713
		cg21780428
		cg21801406
		cg21805515
		cg21841235
		cg21867092
		cg21929481
		cg21942855
		cg21947033
		cg21961946
		cg21981107
		cg22039467
		cg22091377
		cg22167839
		cg22210751
		cg22392666
		cg22521548
		cg22532674
		cg22573746
		cg22721156
		cg22754655
		cg22767461
		cg22795586
		cg22799934
		cg22828261
		cg22856761
		cg23000950
		cg23022457
		cg23235460
		cg23242017
		cg23266117
		cg23313663
		cg23362395
		cg23388085
		cg23424003
		cg23442226
		cg23450528
		cg23503176
		cg23529010
		cg23579475
		cg23600035
		cg23604661
		cg23615434
		cg23639120
		cg23643035
		cg23699879
		cg23815673
		cg23836747
		cg23847185
		cg23861453
		cg23934465
		cg23950875
		cg23971170
		cg24107581
		cg24144105
		cg24150032
		cg24157272
		cg24197374
		cg24208325
		cg24219715
		cg24230412
		cg24253583
		cg24367984
		cg24428232
		cg24666276
		cg24680082
		cg24738650
		cg24750752
		cg24771681
		cg24838391
		cg24855446
		cg24886788
		cg24891709
		cg24928053
		cg24928908
		cg24940561
		cg24959475
		cg24977027
		cg25165657
		cg25193563
		cg25231123
		cg25323841
		cg25342699
		cg25397597
		cg25397978
		cg25402480
		cg25420253
		cg25425537
		cg25474015
		cg25491935
		cg25551545
		cg25573365
		cg25629640
		cg25662933
		cg25703122
		cg25721492
		cg25741215
		cg25763292
		cg25785344
		cg25852492
		cg25858655
		cg25903261
		cg25920850
		cg26132305
		cg26179116
		cg26248173
		cg26306909
		cg26352421
		cg26395382
		cg26412688
		cg26416074
		cg26434386
		cg26442458
		cg26442764
		cg26465214
		cg26480852
		cg26539712
		cg26631536
		cg26643531
		cg26680656
		cg26686163
		cg26698819
		cg26739233
		cg26775104
		cg26789859
		cg26796057
		cg26810474
		cg26843848
		cg26947967
		cg26967433
		cg26982883
		cg27039606
		cg27078382
		cg27175123
		cg27240020
		cg27273868
		cg27329411
		cg27342194
		cg27429917
		cg27485006
		cg27494470
		cg27495982
		cg27496506
		cg27497474
		cg27633174
		cg27644907
		cg27651741
		cg27655917
		cg27660099

## Sheet: 2C
Figure 2C
		ATC	EMB	EPN	GNN
	TSS200	0.829392	0.833962	0.929924	0.180501
	TSS1500	-0.175932	0.712866	0.212489	-0.651176
	Body	-0.71972	-0.769987	-0.79055	-0.255901
	Exon1	0.255901	0.699157	0.726575	0.86138
	UTR5	0.642036	0.114241	0.228483	0.173647
	UTR3	0.865949	-0.164508	0.747138	0.329015
	ExonBnd	-0.689727	-0.86004	-0.796174	-0.464922
	Phantom5_Enhancer	-0.0708296	-0.251331	0.0639751	0.33587
	DHS	0.214774	0.651176	0.72429	0.876052
	OpenChromatin	-0.249046	-0.849956	-0.712866	-0.840816
	TFBS	-0.929924	-0.600909	-0.868234	-0.854525

## Sheet: 3
Figure 4
	ATC
	Gene	CpG	CpG_Gene	beta	pVal	log10.pVal	qVal	Mean	log2FoldChange	stat	pvalue	padj	Differentially expressed	Genomic context
	AKR1B15	cg15257078	AKR1B15_cg15257078	-0.0299219	1.27816e-06	5.89341	0.0150549	52.8668	10.2949	3.53266	0.000411398	0.00574755	Yes	Body
	ASIP	cg16655240	ASIP_cg16655240	-0.0776075	1.36712e-06	5.86419	0.0156789	89.6677	4.54418	2.56415	0.0103428	0.0402552	Yes	Neither
	ATP8B3	cg10653504	ATP8B3_cg10653504	-0.0698203	4.34679e-07	6.36183	0.00798515	27.6653	4.1108	2.8539	0.00431867	0.0222597	Yes	Body
	B3GALT6	cg13924635	B3GALT6_cg13924635	-0.0746064	1.0414e-07	6.98238	0.00289436	76.5384	-2.54647	-2.17875	0.0293504	0.0838543	No	Promoter
	BCL11A	cg07469838	BCL11A_cg07469838	-0.0855922	4.0545e-06	5.39206	0.030465	664.375	-0.960025	-0.60797	0.543207	0.673683	No	Body
	CASKIN2	cg27037648	CASKIN2_cg27037648	-0.0333551	1.89277e-06	5.7229	0.01964	226.869	-0.214589	-0.206442	0.836445	0.897559	No	Neither
	CWH43	cg18280362	CWH43_cg18280362	-0.0344523	2.849e-08	7.54531	0.00124161	139.744	11.4276	5.37066	7.84492e-08	0.000115875	Yes	Promoter
	CYP4A11	cg23529010	CYP4A11_cg23529010	-0.0604153	8.23148e-15	14.0845	3.58732e-09	21.6618	4.62507	1.51958	0.128615	0.244295	No	Promoter
	DACH1	cg06524757	DACH1_cg06524757	-0.0297176	8.44714e-06	5.07329	0.0460381	7957.91	1.25732	0.96041	0.336849	0.485009	No	Promoter
	DMPK	cg03823494	DMPK_cg03823494	-0.0808488	6.03096e-07	6.21961	0.00880127	232.356	1.22855	1.59252	0.111268	0.220803	No	Promoter
	DPH1	cg24367984	DPH1_cg24367984	-0.0469682	2.79491e-06	5.55363	0.0253758	171.629	-0.446104	-0.577917	0.56332	0.690714	No	Promoter
	ENOX1	cg26680656	ENOX1_cg26680656	-0.0612114	2.41846e-06	5.61646	0.0229126	3693.3	-0.813528	-0.753973	0.450865	0.593689	No	Body
	ESRRG	cg00256046	ESRRG_cg00256046	-0.0793439	4.58271e-08	7.33888	0.00166431	5112.5	-0.0950479	-0.0933404	0.925633	0.954676	No	Neither
	FCHSD2	cg26739233	FCHSD2_cg26739233	-0.0480741	1.57266e-06	5.80336	0.0171344	3466.63	0.00141601	0.00269252	0.997852	0.998383	No	Body
	FRMD3	cg05935901	FRMD3_cg05935901	-0.0729691	6.46737e-06	5.18927	0.0400228	1343.11	0.565291	0.665978	0.505425	0.641833	No	Body
	GDPD4	cg08980355	GDPD4_cg08980355	-0.0672793	8.07227e-06	5.093	0.0456876	144.765	7.54764	3.15141	0.00162482	0.0120688	Yes	Neither
	GLB1L	cg00618751	GLB1L_cg00618751	-0.0325378	4.91083e-06	5.30885	0.0339709	63.5849	1.66996	1.96584	0.049317	0.122223	No	Body
	GPR160	cg02062140	GPR160_cg02062140	-0.0777685	9.59851e-07	6.0178	0.0116197	82.1927	1.14627	0.833876	0.404351	0.549923	No	Neither
	HECA	cg08089031	HECA_cg08089031	-0.0189301	6.41541e-07	6.19278	0.00880127	476.062	-1.01063	-1.81513	0.0695036	0.156395	No	Promoter
	HLX-AS1	cg12827760	HLX-AS1_cg12827760	-0.102934	7.54258e-06	5.12248	0.043828	98.336	8.01548	3.95591	7.62447e-05	0.00291435	Yes	Body
	KCNJ10	cg11361188	KCNJ10_cg11361188	-0.0394516	3.70975e-06	5.43065	0.0288702	662.856	1.48334	1.06906	0.285044	0.431921	No	Body
	LDB2	cg13873632	LDB2_cg13873632	-0.0395841	2.49073e-08	7.60367	0.00124161	2280.61	-0.907145	-0.758746	0.448005	0.591287	No	Body
	LRRC72	cg08278401	LRRC72_cg08278401	-0.0400563	8.01889e-07	6.09589	0.0099848	81.7585	8.11086	3.27217	0.00106725	0.00936707	Yes	Promoter
	LZTFL1	cg09709426	LZTFL1_cg09709426	-0.0655936	9.36603e-06	5.02844	0.0474624	373.034	0.980817	1.58984	0.11187	0.221675	No	Body
	MYO16	cg22828261	MYO16_cg22828261	-0.01818	4.26469e-06	5.37011	0.0314148	2587.33	-0.86193	-0.674516	0.499983	0.637354	No	Body
	MYO1H	cg09758180	MYO1H_cg09758180	-0.0627875	5.37741e-06	5.26943	0.0355076	149.917	7.30764	3.51598	0.000438142	0.0058632	Yes	Body
	MYOF	cg08403778	MYOF_cg08403778	-0.0723446	8.55244e-06	5.06791	0.0460381	1157.52	4.10094	3.74596	0.000179704	0.00403259	Yes	Body
	NPAS3	cg01993818	NPAS3_cg01993818	-0.132783	8.53155e-08	7.06897	0.00265578	19548.7	0.00362475	0.00391957	0.996873	0.997886	No	Neither
	PALM	cg08126590	PALM_cg08126590	-0.229346	8.27687e-06	5.08213	0.0460381	611.533	0.0303811	0.0272238	0.978281	0.986631	No	Body
	PFKFB3	cg07641567	PFKFB3_cg07641567	-0.053396	9.49035e-06	5.02272	0.0475396	2449.21	0.934831	0.914392	0.360511	0.508805	No	Body
	PLEKHG5	cg05385061	PLEKHG5_cg05385061	-0.0421956	5.25715e-06	5.27925	0.0352476	666.017	1.80118	1.89011	0.0587435	0.138229	No	Body
	PLXNB1	cg18305790	PLXNB1_cg18305790	0.138091	6.46253e-07	6.1896	0.00880127	1228.98	0.601848	0.614695	0.538756	0.670011	No	Body
	PRELP	cg03063187	PRELP_cg03063187	0.0430428	3.47455e-06	5.4591	0.0285703	149.718	3.66877	2.78237	0.0053964	0.0257778	Yes	Neither
	SDF4	cg13924635	SDF4_cg13924635	-0.0746064	1.0414e-07	6.98238	0.00289436	613.454	-0.931946	-0.787865	0.430776	0.574822	No	Promoter
	SIX5	cg03823494	SIX5_cg03823494	-0.0808488	6.03096e-07	6.21961	0.00880127	43.2054	3.39818	2.24521	0.0247543	0.0743061	No	Promoter
	TGM6	cg25721492	TGM6_cg25721492	-0.034854	4.81093e-07	6.31777	0.00798515	80.0439	7.0927	2.86551	0.00416339	0.0217521	Yes	Promoter
	THBD	cg08354093	THBD_cg08354093	-0.0508474	1.12904e-07	6.94729	0.00289436	34.6861	0.365804	0.188693	0.850333	0.906628	No	Neither
	THBD	cg09279949	THBD_cg09279949	-0.165193	5.08385e-07	6.29381	0.00798515	34.6861	0.365804	0.188693	0.850333	0.906628	No	Neither
	THBD	cg14835472	THBD_cg14835472	-0.113683	7.22513e-08	7.14115	0.00242212	34.6861	0.365804	0.188693	0.850333	0.906628	No	Promoter
	THBD	cg22532674	THBD_cg22532674	-0.0938653	6.03262e-09	8.21949	0.000657262	34.6861	0.365804	0.188693	0.850333	0.906628	No	Promoter
	TJP1	cg17689498	TJP1_cg17689498	-0.0413635	5.17774e-09	8.28586	0.000657262	4456.54	-0.987612	-1.54065	0.123402	0.237059	No	Body
	TMEM217	cg21780428	TMEM217_cg21780428	-0.0578463	3.6445e-06	5.43836	0.0288702	111.642	5.5343	3.60787	0.000308722	0.00510402	Yes	Neither
	ZDHHC4	cg21212956	ZDHHC4_cg21212956	-0.0220086	2.54808e-06	5.59379	0.023627	106.54	-0.79057	-0.986267	0.324002	0.472167	No	Neither
	ZFP14	cg06389387	ZFP14_cg06389387	-0.050154	5.80168e-06	5.23645	0.0377374	405.124	-0.612241	-1.19375	0.232577	0.374584	No	Body
	EMB
	Gene	CpG	CpG_Gene	beta	pVal	log10.pVal	qVal	baseMean	log2FoldChange	stat	pvalue	padj	DE_sig	gc	promoter
	ABCA2	cg15428653	ABCA2_cg15428653	-0.0454107	1.5434e-05	4.81152	0.0223939	1235.38	-1.85585	-1.56692	0.117133	0.242364	No	Promoter	Promoter
	ABCC1	cg06503456	ABCC1_cg06503456	-0.0448515	1.13028e-05	4.94681	0.0195461	1163.13	1.14673	1.41264	0.157761	0.295102	No	Body	Non-promoter
	ABCC11	cg10382845	ABCC11_cg10382845	-0.0609149	8.49593e-05	4.07079	0.0472209	130.075	4.43809	2.64335	0.00820905	0.0400744	Yes	Body	Non-promoter
	ABI3BP	cg13384113	ABI3BP_cg13384113	-0.103446	3.28841e-06	5.48301	0.0101725	854.925	-0.296578	-0.228999	0.818869	0.887728	No	Body	Non-promoter
	ABR	cg07788600	ABR_cg07788600	-0.161538	0.00010101	3.99563	0.0499978	3160.8	-1.105	-1.38547	0.16591	0.305074	No	Body	Non-promoter
	ABTB2	cg03325693	ABTB2_cg03325693	0.0858741	2.78988e-05	4.55442	0.0300186	1390.42	1.36335	1.28098	0.200199	0.346669	No	Body	Non-promoter
	ACBD3	cg06314646	ACBD3_cg06314646	0.0199185	3.88684e-05	4.4104	0.0348682	722.357	-0.441096	-0.601883	0.547252	0.683578	No	Promoter	Promoter
	ACOXL	cg22573746	ACOXL_cg22573746	-0.0497373	5.00362e-05	4.30072	0.0390551	650.609	7.20912	3.6069	0.000309879	0.00692755	Yes	Body	Non-promoter
	ACSL6	cg14841483	ACSL6_cg14841483	-0.0875021	3.64175e-05	4.43869	0.0342755	134.881	-0.225124	-0.162381	0.871006	0.92173	No	Body	Non-promoter
	ACYP2	cg13954681	ACYP2_cg13954681	-0.13985	3.19877e-05	4.49502	0.0318205	2310.69	0.154294	0.258862	0.795741	0.871821	No	Body	Non-promoter
	ADAMTS12	cg23615434	ADAMTS12_cg23615434	-0.0536549	1.02487e-05	4.98933	0.0189111	931.511	4.33371	3.293	0.000991252	0.0117717	Yes	Body	Non-promoter
	ADCY8	cg16278548	ADCY8_cg16278548	-0.117552	7.71965e-05	4.1124	0.0460782	1226.27	-0.325947	-0.259481	0.795264	0.87155	No	Body	Non-promoter
	ADHFE1	cg27497474	ADHFE1_cg27497474	-0.170266	1.19959e-05	4.92097	0.0199478	554.045	-0.84806	-0.905074	0.365426	0.525607	No	Body	Non-promoter
	AFF1	cg02092882	AFF1_cg02092882	0.033399	4.73113e-05	4.32504	0.0384996	2769.32	1.11577	1.86253	0.0625282	0.157293	No	Promoter	Promoter
	AGBL4	cg21801406	AGBL4_cg21801406	-0.0419386	8.48864e-05	4.07116	0.0472209	9224.89	-0.204291	-0.243043	0.807972	0.879418	No	Body	Non-promoter
	AK7	cg08520463	AK7_cg08520463	-0.0507346	2.64324e-05	4.57786	0.0287347	345.136	2.36431	2.03417	0.0419341	0.118714	No	Body	Non-promoter
	AKAP3	cg07892051	AKAP3_cg07892051	-0.0381181	3.44663e-05	4.4626	0.0331521	76.7146	3.09639	3.75266	0.000174966	0.00526587	Yes	Neither	Non-promoter
	AKAP9	cg07967539	AKAP9_cg07967539	-0.123155	1.1054e-06	5.95648	0.00603962	4233.49	0.195906	0.220676	0.825345	0.891707	No	Body	Non-promoter
	AKR1B15	cg15257078	AKR1B15_cg15257078	-0.0357643	3.91263e-08	7.40753	0.000997458	52.8668	10.0877	3.56612	0.000362301	0.00739587	Yes	Body	Non-promoter
	ALCAM	cg13182233	ALCAM_cg13182233	-0.147148	1.59851e-05	4.79629	0.0229525	3809.22	-2.33757	-2.51329	0.0119613	0.0516133	No	Body	Non-promoter
	ALCAM	cg16028694	ALCAM_cg16028694	-0.185557	7.9076e-05	4.10196	0.0464746	3809.22	-2.33757	-2.51329	0.0119613	0.0516133	No	Body	Non-promoter
	ALCAM	cg24855446	ALCAM_cg24855446	-0.148055	7.12161e-05	4.14742	0.0446669	3809.22	-2.33757	-2.51329	0.0119613	0.0516133	No	Body	Non-promoter
	ALDH1A2	cg23699879	ALDH1A2_cg23699879	-0.122925	7.67962e-05	4.11466	0.0460319	978.185	3.75392	2.62859	0.008574	0.0412254	Yes	Promoter	Promoter
	ALDH1L2	cg16861031	ALDH1L2_cg16861031	0.0906858	2.22835e-05	4.65202	0.0271735	295.332	-0.60746	-0.822778	0.410634	0.567083	No	Body	Non-promoter
	ALS2CL	cg03270929	ALS2CL_cg03270929	-0.0721161	3.70689e-05	4.43099	0.0343813	154.131	3.95585	2.6418	0.00824665	0.0401818	Yes	Promoter	Promoter
	ALS2CL	cg05662003	ALS2CL_cg05662003	-0.0597024	1.07889e-05	4.96702	0.0195461	154.131	3.95585	2.6418	0.00824665	0.0401818	Yes	Body	Non-promoter
	ALX3	cg04975966	ALX3_cg04975966	-0.210418	8.21922e-06	5.08517	0.0163964	23.5176	6.39404	3.29001	0.00100185	0.0117885	Yes	Body	Non-promoter
	AMPD3	cg08025033	AMPD3_cg08025033	-0.0965112	9.68843e-05	4.01375	0.0494662	739.859	1.82762	1.90801	0.0563901	0.146512	No	Body	Non-promoter
	ANKFN1	cg12188146	ANKFN1_cg12188146	-0.182601	8.85944e-05	4.05259	0.0475011	2089.61	1.84148	1.59265	0.111239	0.233771	No	Body	Non-promoter
	ANKFN1	cg26947967	ANKFN1_cg26947967	-0.0348971	1.66178e-05	4.77943	0.0231499	2089.61	1.84148	1.59265	0.111239	0.233771	No	Body	Non-promoter
	ANKRD28	cg08562978	ANKRD28_cg08562978	0.048726	3.16821e-05	4.49919	0.0316794	2437.24	-0.956072	-1.5976	0.110133	0.232225	No	Body	Non-promoter
	ANO8	cg12526923	ANO8_cg12526923	-0.250747	4.12046e-07	6.38505	0.00361149	412.757	-1.24871	-1.19782	0.230987	0.383076	No	Body	Non-promoter
	ARHGAP28	cg01150729	ARHGAP28_cg01150729	-0.0999093	9.31778e-05	4.03069	0.0486401	577.77	1.82345	1.36517	0.172199	0.313294	No	Body	Non-promoter
	ARHGEF40	cg17410320	ARHGEF40_cg17410320	0.0308473	5.53686e-06	5.25674	0.0134596	653.378	-0.961059	-1.02586	0.30496	0.465475	No	Neither	Promoter
	ARL5C	cg26465214	ARL5C_cg26465214	0.0493289	1.28447e-05	4.89128	0.0204855	19.857	1.40574	0.604278	0.545659	0.682247	No	Body	Non-promoter
	ARL8A	cg04364194	ARL8A_cg04364194	0.0178365	1.56981e-05	4.80415	0.0226176	264.754	-2.83986	-3.5158	0.000438423	0.00792511	Yes	Promoter	Promoter
	ARMC9	cg01408124	ARMC9_cg01408124	-0.17306	2.58198e-05	4.58805	0.0286164	1054.28	0.569267	1.1712	0.24152	0.395032	No	Body	Non-promoter
	ARRB1	cg16137891	ARRB1_cg16137891	-0.259357	1.48545e-05	4.82814	0.0218511	569.912	-0.32434	-0.387058	0.698713	0.801103	No	Neither	Promoter
	ASIP	cg16655240	ASIP_cg16655240	-0.0600558	2.63477e-05	4.57926	0.0287169	89.6677	3.85534	2.26729	0.0233722	0.0793751	No	Neither	Non-promoter
	ASTE1	cg17088155	ASTE1_cg17088155	-0.123174	6.94776e-05	4.15816	0.0446661	80.1333	-0.491735	-0.782187	0.434105	0.589039	No	Promoter	Promoter
	ATF6	cg01700674	ATF6_cg01700674	-0.175235	5.76489e-05	4.23921	0.0417443	1998.03	-0.878409	-1.82436	0.0680976	0.166907	No	Body	Non-promoter
	ATL3	cg01350440	ATL3_cg01350440	0.0329729	7.05738e-06	5.15136	0.0152262	596.91	-1.18473	-1.29614	0.194929	0.340077	No	Promoter	Promoter
	ATP2B4	cg02563479	ATP2B4_cg02563479	-0.185921	3.42696e-05	4.46509	0.0331521	3059.1	-2.5584	-3.38192	0.000719819	0.0100177	Yes	Neither	Non-promoter
	ATP8B3	cg10653504	ATP8B3_cg10653504	-0.0741831	8.50231e-08	7.07046	0.00158931	27.6653	3.12967	2.26453	0.0235417	0.0797017	No	Body	Non-promoter
	B3GALT1	cg19723473	B3GALT1_cg19723473	-0.174937	2.28215e-05	4.64165	0.0274734	66.1735	-2.39092	-2.31194	0.0207812	0.0736097	No	Neither	Promoter
	B3GALT6	cg13924635	B3GALT6_cg13924635	-0.0826596	9.16822e-09	8.03772	0.000538464	76.5384	-2.75646	-2.45834	0.0139583	0.0569169	No	Promoter	Promoter
	B3GAT1	cg08539737	B3GAT1_cg08539737	-0.117472	4.86676e-05	4.31276	0.0387783	1065.69	-1.99623	-2.29133	0.0219442	0.0763417	No	Body	Non-promoter
	B3GAT1	cg09447621	B3GAT1_cg09447621	-0.120195	7.68896e-05	4.11413	0.0460319	1065.69	-1.99623	-2.29133	0.0219442	0.0763417	No	Body	Non-promoter
	BAZ1B	cg05664974	BAZ1B_cg05664974	-0.165017	3.97862e-07	6.40027	0.00361149	2033.47	-0.293522	-0.390147	0.696428	0.799163	No	Body	Non-promoter
	BCL11A	cg07469838	BCL11A_cg07469838	-0.088261	1.42615e-06	5.84583	0.0070001	664.375	-1.08658	-0.717509	0.47306	0.621698	No	Body	Non-promoter
	BCL2L2-PABPN1	cg13085482	BCL2L2-PABPN1_cg13085482	-0.100785	3.53471e-05	4.45165	0.0336868	150.117	-1.17879	-1.86052	0.0628114	0.157861	No	Body	Non-promoter
	BCL7C	cg14290127	BCL7C_cg14290127	0.0513606	4.76857e-05	4.32161	0.0386109	500.905	1.15361	2.09628	0.0360574	0.106504	No	Promoter	Promoter
	BIN3	cg03262445	BIN3_cg03262445	-0.159164	9.81209e-05	4.00824	0.0497757	401.903	0.701052	1.60283	0.108973	0.230511	No	Body	Non-promoter
	BIRC6	cg19127726	BIRC6_cg19127726	-0.127979	1.44279e-05	4.8408	0.0216013	3935.79	-0.791031	-1.32363	0.185625	0.32958	No	Body	Non-promoter
	BLOC1S5-TXNDC5	cg00029694	BLOC1S5-TXNDC5_cg00029694	-0.119054	0.000101016	3.99561	0.0499978	302.675	2.18558	2.24274	0.0249139	0.0826197	No	Body	Non-promoter
	BST1	cg23815673	BST1_cg23815673	-0.0811601	1.70849e-06	5.76739	0.00718776	70.1994	3.95609	2.72453	0.00643926	0.0340034	Yes	Body	Non-promoter
	C1S	cg07959425	C1S_cg07959425	-0.0729031	6.63575e-05	4.17811	0.0444206	621.42	0.422054	0.394594	0.693143	0.796363	No	Promoter	Promoter
	C2CD2	cg25858655	C2CD2_cg25858655	-0.129235	3.85847e-05	4.41359	0.0348682	510.926	0.618924	0.733673	0.463148	0.613859	No	Body	Non-promoter
	C2CD2L	cg05183145	C2CD2L_cg05183145	-0.0471491	3.71019e-05	4.4306	0.0343813	203.655	-2.00757	-3.55411	0.000379256	0.00757012	Yes	Body	Non-promoter
	C3orf22	cg02765820	C3orf22_cg02765820	-0.0840279	6.8019e-05	4.16737	0.0445736	48.0286	5.33254	3.3252	0.000883563	0.011141	Yes	Promoter	Promoter
	C3orf70	cg12140665	C3orf70_cg12140665	-0.0434955	6.73113e-05	4.17191	0.0444206	1273.07	-1.21777	-1.53594	0.124553	0.252389	No	Body	Non-promoter
	C4orf19	cg26306909	C4orf19_cg26306909	0.017404	7.67933e-05	4.11468	0.0460319	696.81	1.8345	1.26898	0.20445	0.35182	No	Promoter	Promoter
	C5AR2	cg01067940	C5AR2_cg01067940	-0.0512035	3.21489e-05	4.49283	0.0318262	26.2849	1.4502	1.12526	0.26048	0.416812	No	Promoter	Promoter
	C6orf201	cg23950875	C6orf201_cg23950875	-0.0217316	1.13479e-05	4.94508	0.0195461	64.2926	6.6231	3.15253	0.00161862	0.0152977	Yes	Promoter	Promoter
	CACNA2D3	cg12609243	CACNA2D3_cg12609243	0.0371911	2.13104e-05	4.67141	0.0265251	3720.44	0.203628	0.147451	0.882776	0.929004	No	Promoter	Promoter
	CAGE1	cg15324969	CAGE1_cg15324969	0.0339553	3.12101e-05	4.5057	0.0314124	82.1842	6.30374	3.54954	0.000385905	0.00764109	Yes	Promoter	Promoter
	CAMTA1	cg20087386	CAMTA1_cg20087386	-0.0988012	6.96821e-05	4.15688	0.0446661	6060.44	0.796983	1.03247	0.301854	0.461962	No	Body	Non-promoter
	CASP10	cg10519313	CASP10_cg10519313	-0.114126	7.80795e-05	4.10746	0.0462659	132.922	2.06137	2.09203	0.036436	0.107361	No	Body	Non-promoter
	CASP7	cg25763292	CASP7_cg25763292	-0.136186	6.4644e-05	4.18947	0.0441983	258.147	2.70799	2.78279	0.0053893	0.0305079	Yes	Neither	Non-promoter
	CCDC14	cg20362797	CCDC14_cg20362797	-0.160863	9.88025e-05	4.00523	0.0497757	1042.61	-0.621653	-1.05646	0.29076	0.45035	No	Body	Non-promoter
	CCDC149	cg04762449	CCDC149_cg04762449	-0.0510616	2.2227e-05	4.65312	0.0271735	817.344	0.0611255	0.105649	0.915861	0.949137	No	Body	Non-promoter
	CCDC26	cg23861453	CCDC26_cg23861453	-0.0234687	9.39166e-05	4.02726	0.04884	788.573	6.46486	3.77674	0.000158892	0.00508171	Yes	Body	Non-promoter
	CCDC26	cg03490406	CCDC26_cg03490406	-0.0965852	3.59354e-06	5.44448	0.0106478	788.573	6.46486	3.77674	0.000158892	0.00508171	Yes	Body	Non-promoter
	CCDC85A	cg10679103	CCDC85A_cg10679103	-0.19333	1.62954e-06	5.78794	0.00706763	1165.93	-1.67227	-1.70478	0.0882348	0.199935	No	Body	Non-promoter
	CCDC88B	cg15296767	CCDC88B_cg15296767	-0.0608352	4.91499e-05	4.30848	0.0388348	110.863	1.78079	1.8271	0.0676847	0.166166	No	Body	Non-promoter
	CCDC93	cg07590112	CCDC93_cg07590112	-0.159165	5.67068e-05	4.24636	0.0412752	1382.36	-0.582223	-1.49274	0.135505	0.267913	No	Body	Non-promoter
	CCL26	cg16911809	CCL26_cg16911809	-0.0666076	6.73933e-06	5.17138	0.0149532	56.7746	7.93359	3.44788	0.000565	0.00900814	Yes	Neither	Non-promoter
	CD22	cg24750752	CD22_cg24750752	-0.0688786	6.13177e-07	6.21241	0.00429949	90.7263	4.00302	2.29455	0.0217587	0.0759793	No	Promoter	Promoter
	CD28	cg13451763	CD28_cg13451763	-0.0589631	8.68463e-05	4.06125	0.0475011	75.0989	6.18041	3.50725	0.00045277	0.00801417	Yes	Body	Non-promoter
	CD6	cg08555226	CD6_cg08555226	-0.087257	7.05767e-05	4.15134	0.0446669	75.4073	2.93131	1.65629	0.0976633	0.21449	No	Body	Non-promoter
	CELSR1	cg07079421	CELSR1_cg07079421	0.0176555	7.62454e-05	4.11779	0.0459646	847.974	3.22348	2.59237	0.0095318	0.0442046	Yes	Promoter	Promoter
	CELSR3	cg21175642	CELSR3_cg21175642	0.0403686	1.64687e-05	4.78334	0.0231499	412.73	0.232666	0.239756	0.810519	0.881263	No	Promoter	Promoter
	CENPN	cg26789859	CENPN_cg26789859	-0.0548727	6.85424e-05	4.16404	0.0446661	55.2822	2.84042	2.91732	0.00353051	0.0235736	Yes	Neither	Non-promoter
	CEP295	cg10369662	CEP295_cg10369662	-0.0444398	1.54364e-05	4.81145	0.0223939	603.121	-0.575123	-1.16064	0.245788	0.400169	No	Body	Non-promoter
	CES5A	cg19426017	CES5A_cg19426017	-0.0505121	7.72725e-05	4.11198	0.0460782	212.242	5.79115	2.87036	0.00410001	0.0257233	Yes	Body	Non-promoter
	CGNL1	cg00874463	CGNL1_cg00874463	-0.139963	7.32671e-05	4.13509	0.0451384	936.625	1.95604	1.91598	0.0553672	0.144508	No	Body	Non-promoter
	CHST1	cg20219859	CHST1_cg20219859	-0.213671	7.09568e-05	4.14901	0.0446669	218.751	-2.64718	-2.26285	0.0236448	0.0799463	No	Neither	Non-promoter
	CIRBP	cg13795840	CIRBP_cg13795840	0.12132	7.92051e-05	4.10125	0.0464746	1200.53	-1.54737	-1.95473	0.0506154	0.135492	No	Neither	Promoter
	CLMN	cg08795602	CLMN_cg08795602	-0.0936074	4.00393e-05	4.39751	0.0355377	791.213	2.10083	1.68477	0.0920333	0.205858	No	Body	Non-promoter
	CLN5	cg01044127	CLN5_cg01044127	0.0193642	9.82046e-05	4.00787	0.0497757	128.103	0.184019	0.26257	0.792882	0.869953	No	Neither	Non-promoter
	CLUAP1	cg16655063	CLUAP1_cg16655063	-0.0469154	2.62961e-05	4.58011	0.0287169	531.21	-0.40176	-0.671862	0.501671	0.645233	No	Body	Non-promoter
	CNOT6L	cg16008918	CNOT6L_cg16008918	0.0383219	5.90847e-05	4.22853	0.0420819	962.173	-1.03769	-2.13618	0.0326647	0.0994366	No	Body	Non-promoter
	COL16A1	cg25231123	COL16A1_cg25231123	-0.191489	7.32146e-06	5.1354	0.0157153	1352.31	0.0524313	0.0515065	0.958922	0.975383	No	Body	Non-promoter
	COL21A1	cg12994827	COL21A1_cg12994827	-0.0853076	1.294e-05	4.88806	0.0204876	1034.9	1.85502	1.69178	0.0906881	0.203598	No	Body	Non-promoter
	COL4A2	cg23847185	COL4A2_cg23847185	0.0351808	4.79226e-05	4.31946	0.0386527	1977.09	0.705395	0.703001	0.482055	0.629002	No	Body	Non-promoter
	COL9A1	cg09961397	COL9A1_cg09961397	-0.16445	6.82065e-05	4.16617	0.0446269	1005.55	-0.288977	-0.194965	0.84542	0.904976	No	Body	Non-promoter
	COLEC11	cg20471025	COLEC11_cg20471025	-0.137272	5.03283e-06	5.29819	0.012792	82.7971	2.95327	2.36293	0.0181312	0.0671685	No	Neither	Promoter
	COPS2	cg16408583	COPS2_cg16408583	0.0238319	1.49906e-05	4.82418	0.0219744	574.309	-1.41803	-2.12626	0.0334819	0.101269	No	Promoter	Promoter
	COPZ2	cg25551545	COPZ2_cg25551545	-0.108151	6.5097e-05	4.18644	0.0442438	44.6626	1.14797	1.28544	0.19864	0.344777	No	Body	Non-promoter
	CREB5	cg19588408	CREB5_cg19588408	-0.169375	4.43561e-07	6.35305	0.00368869	2676.04	1.40172	1.21649	0.2238	0.374447	No	Body	Non-promoter
	CRIPT	cg17905362	CRIPT_cg17905362	0.0281767	4.65997e-05	4.33162	0.0382909	111.936	-1.7251	-1.9719	0.0486215	0.131931	No	Neither	Promoter
	CRYBB2	cg07183139	CRYBB2_cg07183139	-0.0584521	4.48222e-05	4.34851	0.0377675	15.4662	1.76207	0.933578	0.350521	0.510516	No	Body	Non-promoter
	CSF1	cg27495982	CSF1_cg27495982	-0.108741	9.31854e-05	4.03065	0.0486401	385.947	0.694808	0.853142	0.39358	0.551861	No	Body	Non-promoter
	CSGALNACT1	cg17487784	CSGALNACT1_cg17487784	-0.180761	6.23381e-05	4.20525	0.0434209	3777.17	-1.75186	-1.54659	0.121962	0.249269	No	Body	Non-promoter
	CSGALNACT1	cg10040541	CSGALNACT1_cg10040541	-0.167878	1.43379e-05	4.84351	0.0216013	3777.17	-1.75186	-1.54659	0.121962	0.249269	No	Body	Non-promoter
	CTAGE1	cg26796057	CTAGE1_cg26796057	0.0346601	6.16621e-05	4.20998	0.0431644	13.6679	3.89695	2.64574	0.00815136	0.039868	Yes	Promoter	Promoter
	CTDSPL2	cg12164753	CTDSPL2_cg12164753	0.0297025	5.10945e-05	4.29163	0.039268	790.806	-0.109125	-0.300949	0.763453	0.847785	No	Neither	Non-promoter
	CTNND1	cg06291428	CTNND1_cg06291428	-0.13258	9.42917e-05	4.02553	0.0489141	1229.09	-1.23581	-1.41236	0.157845	0.295102	No	Body	Non-promoter
	CUL9	cg19856739	CUL9_cg19856739	-0.148443	9.01658e-06	5.04496	0.0174809	670.055	0.0169706	0.0330678	0.973621	0.984482	No	Body	Non-promoter
	CUX1	cg14012925	CUX1_cg14012925	-0.122745	9.48076e-05	4.02316	0.0489404	3409.55	1.78735	2.99697	0.00272682	0.0203107	Yes	Body	Non-promoter
	CWH43	cg18280362	CWH43_cg18280362	-0.0329738	2.96109e-08	7.52855	0.000997458	139.744	10.15	4.88731	1.02223e-06	0.000391458	Yes	Promoter	Promoter
	CXCL13	cg15676998	CXCL13_cg15676998	-0.126019	8.27244e-05	4.08237	0.0468701	161.989	6.07816	3.28332	0.00102593	0.0119455	Yes	Neither	Non-promoter
	CYP4A11	cg23529010	CYP4A11_cg23529010	-0.0613495	2.53006e-15	14.5969	1.06442e-09	21.6618	4.51027	1.53938	0.123712	0.251284	No	Promoter	Promoter
	DACH1	cg06524757	DACH1_cg06524757	-0.0329525	1.06531e-06	5.97253	0.00589715	7957.91	3.50744	2.79395	0.00520686	0.0298087	Yes	Promoter	Promoter
	DCAF10	cg00826610	DCAF10_cg00826610	0.0308399	8.81819e-05	4.05462	0.0475011	658.048	0.0131691	0.0207289	0.983462	0.990214	No	Promoter	Promoter
	DCHS1	cg15676544	DCHS1_cg15676544	-0.136878	5.99763e-06	5.22202	0.0137475	730.201	-1.08054	-1.43672	0.150798	0.2873	No	Body	Non-promoter
	DDX41	cg10813060	DDX41_cg10813060	-0.093064	7.73247e-05	4.11168	0.0460782	327.465	-1.09562	-0.977391	0.328375	0.48891	No	Neither	Promoter
	DDX54	cg09451175	DDX54_cg09451175	-0.131528	2.50871e-06	5.60055	0.00872918	269.861	-0.586833	-0.763824	0.444972	0.598093	No	Body	Non-promoter
	DEF6	cg03127134	DEF6_cg03127134	-0.116152	4.77217e-06	5.32128	0.0125481	151.456	0.897275	0.918632	0.358288	0.518913	No	Body	Non-promoter
	DENND1B	cg07185592	DENND1B_cg07185592	-0.0376982	2.48584e-05	4.60453	0.0282661	1143.87	0.407735	0.520588	0.602654	0.729513	No	Body	Non-promoter
	DEPTOR	cg02146162	DEPTOR_cg02146162	-0.0611376	2.32223e-06	5.63409	0.00842227	513.542	1.46079	1.53423	0.124972	0.2529	No	Body	Non-promoter
	DIAPH3	cg05170711	DIAPH3_cg05170711	-0.127263	3.22926e-06	5.4909	0.0100636	1276.11	5.29323	4.32346	1.53599e-05	0.00190096	Yes	Body	Non-promoter
	DIAPH3	cg12824973	DIAPH3_cg12824973	-0.131517	1.75667e-05	4.75531	0.0236875	1276.11	5.29323	4.32346	1.53599e-05	0.00190096	Yes	Body	Non-promoter
	DLGAP2	cg09052244	DLGAP2_cg09052244	-0.0404112	1.61809e-05	4.791	0.0229981	689.357	0.444644	0.243055	0.807963	0.879418	No	Neither	Non-promoter
	DMPK	cg03823494	DMPK_cg03823494	-0.0567611	4.50605e-05	4.3462	0.0377675	232.356	0.894288	1.20871	0.226775	0.378	No	Promoter	Promoter
	DOCK1	cg17335001	DOCK1_cg17335001	-0.113856	5.90244e-05	4.22897	0.0420819	3869.08	0.364359	0.461821	0.64421	0.76154	No	Body	Non-promoter
	DOCK2	cg12064462	DOCK2_cg12064462	-0.0389974	5.4591e-05	4.26288	0.0405776	1837.49	2.11284	1.90569	0.0566901	0.146904	No	Body	Non-promoter
	DOCK5	cg09028735	DOCK5_cg09028735	-0.0470659	1.68863e-05	4.77246	0.0233559	1579.33	1.18841	1.0047	0.315039	0.47622	No	Body	Non-promoter
	DOK3	cg10813060	DOK3_cg10813060	-0.093064	7.73247e-05	4.11168	0.0460782	71.4083	2.2946	2.36681	0.0179424	0.0667531	No	Neither	Promoter
	DPH1	cg24367984	DPH1_cg24367984	-0.0462929	1.8873e-06	5.72416	0.00756197	171.629	-0.572067	-0.772039	0.440091	0.594076	No	Promoter	Promoter
	DPYSL2	cg06913966	DPYSL2_cg06913966	0.0735974	7.25646e-05	4.13928	0.0450274	5577.17	-2.75577	-3.35857	0.000783478	0.0104459	Yes	Body	Non-promoter
	DSG2	cg03595626	DSG2_cg03595626	-0.0438912	2.50296e-05	4.60155	0.0282661	205.798	4.28101	3.50905	0.000449707	0.00798925	Yes	Neither	Non-promoter
	DTNBP1	cg17099414	DTNBP1_cg17099414	-0.0560107	2.18349e-05	4.66085	0.0269389	731.73	0.509438	0.99015	0.322101	0.483046	No	Body	Non-promoter
	DUSP15	cg12534328	DUSP15_cg12534328	-0.018164	5.75555e-05	4.23991	0.0417443	69.1773	0.572968	0.752646	0.451662	0.604408	No	Body	Non-promoter
	DUSP3	cg14832023	DUSP3_cg14832023	-0.141959	4.86206e-05	4.31318	0.0387783	245.46	-2.60885	-2.71021	0.00672397	0.0350347	Yes	Promoter	Promoter
	DYSF	cg10944735	DYSF_cg10944735	-0.0694508	6.70449e-05	4.17363	0.0444206	488.004	1.5793	1.31175	0.189604	0.333843	No	Promoter	Promoter
	EEPD1	cg04547393	EEPD1_cg04547393	-0.0610121	9.00518e-07	6.04551	0.00518981	646.373	1.29407	1.32342	0.185696	0.329614	No	Body	Non-promoter
	EEPD1	cg03595784	EEPD1_cg03595784	-0.147927	7.328e-05	4.13501	0.0451384	646.373	1.29407	1.32342	0.185696	0.329614	No	Body	Non-promoter
	EEPD1	cg27660099	EEPD1_cg27660099	-0.114123	8.35106e-05	4.07826	0.046969	646.373	1.29407	1.32342	0.185696	0.329614	No	Body	Non-promoter
	EFEMP1	cg05921509	EFEMP1_cg05921509	-0.0625441	3.87511e-05	4.41172	0.0348682	913.687	-1.72073	-1.40354	0.160457	0.298539	No	Body	Non-promoter
	ELAVL2	cg19942180	ELAVL2_cg19942180	0.0265881	1.7471e-05	4.75768	0.0236341	882.958	-0.115244	-0.0755925	0.939743	0.964097	No	Promoter	Promoter
	ELL2	cg16998950	ELL2_cg16998950	-0.189293	8.07116e-07	6.09306	0.00478405	1832.63	-2.61782	-2.35467	0.0185391	0.0681669	No	Body	Non-promoter
	EML5	cg13796612	EML5_cg13796612	-0.166334	2.3711e-06	5.62505	0.00852601	1141.94	-0.350088	-0.43677	0.662278	0.774008	No	Body	Non-promoter
	ENKUR	cg15481438	ENKUR_cg15481438	-0.120516	7.68388e-05	4.11442	0.0460319	289.649	2.29962	2.35402	0.0185715	0.0682372	No	Neither	Non-promoter
	ENOX1	cg26680656	ENOX1_cg26680656	-0.0617949	1.14158e-06	5.94249	0.00615735	3693.3	-1.16287	-1.12345	0.261244	0.417744	No	Body	Non-promoter
	ENPP6	cg10751592	ENPP6_cg10751592	-0.086549	1.4573e-05	4.83645	0.0216643	280.856	3.97739	1.97785	0.0479454	0.130627	No	Promoter	Promoter
	EPHA10	cg08737136	EPHA10_cg08737136	0.0255154	7.3457e-05	4.13397	0.0451813	200.225	1.94154	1.19239	0.233107	0.385418	No	Promoter	Promoter
	EPHA2	cg15415507	EPHA2_cg15415507	0.0221094	4.40979e-05	4.35558	0.0376576	122.204	5.20846	3.72688	0.000193864	0.00548414	Yes	Neither	Non-promoter
	EPHX1	cg05651106	EPHX1_cg05651106	-0.0991143	3.74971e-06	5.426	0.0109551	261.613	-0.150525	-0.238026	0.811861	0.882443	No	Neither	Non-promoter
	ERC2	cg19499496	ERC2_cg19499496	-0.0724492	4.50936e-05	4.34589	0.0377675	5975.97	-0.27098	-0.288459	0.772996	0.854892	No	Body	Non-promoter
	ESRRG	cg00256046	ESRRG_cg00256046	-0.0801736	1.90376e-08	7.72039	0.000728117	5112.5	0.831434	0.851184	0.394667	0.552748	No	Neither	Non-promoter
	ETV6	cg14693090	ETV6_cg14693090	-0.150175	2.28559e-05	4.641	0.0274734	3303.58	0.861523	1.35585	0.175146	0.316816	No	Body	Non-promoter
	EVX2	cg14715696	EVX2_cg14715696	0.013825	2.23588e-05	4.65055	0.0271866	13.0179	6.5288	2.95011	0.00317657	0.0221995	Yes	Body	Non-promoter
	FAIM	cg04148458	FAIM_cg04148458	0.021768	1.26332e-05	4.89849	0.0203637	233.084	-0.796225	-1.47179	0.141077	0.275144	No	Promoter	Promoter
	FAM135B	cg21841235	FAM135B_cg21841235	-0.0390672	4.44988e-06	5.35165	0.0123165	2343.94	0.0288394	0.0334451	0.97332	0.984434	No	Body	Non-promoter
	FAM20C	cg01396587	FAM20C_cg01396587	0.0141845	8.01766e-05	4.09595	0.0465823	1410.99	1.74308	2.0147	0.0439359	0.122578	No	Neither	Non-promoter
	FAM78B	cg24428232	FAM78B_cg24428232	-0.146323	4.30552e-05	4.36597	0.0371183	1137.59	-0.374616	-0.321324	0.747965	0.83656	No	Neither	Promoter
	FARP1	cg27240020	FARP1_cg27240020	0.0671365	8.74645e-05	4.05817	0.0475011	3145.77	-0.753633	-1.51434	0.129939	0.259765	No	Neither	Non-promoter
	FBN1	cg23000950	FBN1_cg23000950	-0.203371	3.53916e-05	4.4511	0.0336868	1959.29	-0.474142	-0.940999	0.346706	0.50674	No	Body	Non-promoter
	FCHSD2	cg26739233	FCHSD2_cg26739233	-0.0575227	4.85677e-08	7.31365	0.00113516	3466.63	-0.431984	-0.856213	0.39188	0.550634	No	Body	Non-promoter
	FER1L6-AS2	cg13544914	FER1L6-AS2_cg13544914	-0.0383891	2.84125e-05	4.54649	0.0301631	243.62	3.42452	1.78714	0.073915	0.176637	No	Body	Non-promoter
	FGF17	cg03025830	FGF17_cg03025830	-0.370301	8.86646e-05	4.05225	0.0475011	26.6647	1.16798	0.72623	0.467698	0.617792	No	Body	Non-promoter
	FGFR2	cg07877847	FGFR2_cg07877847	0.0372014	3.70028e-05	4.43176	0.0343813	1327.44	0.0349234	0.0217276	0.982665	0.989881	No	Neither	Promoter
	FLI1	cg19482025	FLI1_cg19482025	-0.111619	2.9503e-05	4.53013	0.0306728	867.513	1.48711	1.52687	0.126794	0.255462	No	Promoter	Promoter
	FMN1	cg24940561	FMN1_cg24940561	-0.0645446	1.32045e-05	4.87928	0.0206515	1928.44	0.1902	0.188539	0.850454	0.908396	No	Body	Non-promoter
	FOXF2	cg20457275	FOXF2_cg20457275	-0.124963	5.47838e-05	4.26135	0.040626	16.0317	0.234731	0.164713	0.86917	0.920636	No	Body	Non-promoter
	FRMD3	cg05935901	FRMD3_cg05935901	-0.0808199	8.07369e-07	6.09293	0.00478405	1343.11	0.641045	0.787379	0.43106	0.586209	No	Body	Non-promoter
	FXYD7	cg22392666	FXYD7_cg22392666	-0.162668	5.92704e-05	4.22716	0.0420819	117.859	-2.16705	-1.5069	0.131838	0.262621	No	Neither	Non-promoter
	GALK2	cg16408583	GALK2_cg16408583	0.0238319	1.49906e-05	4.82418	0.0219744	1425.22	-0.00861046	-0.023526	0.981231	0.989027	No	Promoter	Promoter
	GDPD4	cg08980355	GDPD4_cg08980355	-0.0734934	1.26759e-06	5.89702	0.00675044	144.765	7.10076	3.08371	0.00204436	0.0174259	Yes	Neither	Non-promoter
	GLB1	cg12550486	GLB1_cg12550486	-0.101175	1.24226e-05	4.90579	0.0202001	691.251	-0.533387	-1.51396	0.130037	0.259861	No	Body	Non-promoter
	GLB1	cg21929481	GLB1_cg21929481	-0.180885	6.6921e-05	4.17444	0.0444206	691.251	-0.533387	-1.51396	0.130037	0.259861	No	Body	Non-promoter
	GLB1L	cg00618751	GLB1L_cg00618751	-0.0298134	9.22215e-06	5.03517	0.0177974	63.5849	1.0196	1.24845	0.211867	0.360237	No	Body	Non-promoter
	GLB1L2	cg06644638	GLB1L2_cg06644638	-0.0607164	5.10518e-05	4.29199	0.039268	155.645	3.50502	4.25698	2.07207e-05	0.00210716	Yes	Body	Non-promoter
	GMEB2	cg25903261	GMEB2_cg25903261	-0.0831629	9.96499e-05	4.00152	0.0497757	198.61	1.39841	3.03581	0.00239887	0.0189048	Yes	Neither	Non-promoter
	GORASP2	cg04133685	GORASP2_cg04133685	-0.0574744	1.7358e-05	4.7605	0.0236333	412.535	-0.359295	-0.689376	0.490587	0.636017	No	Body	Non-promoter
	GPC5	cg17056977	GPC5_cg17056977	-0.0723039	5.89901e-06	5.22922	0.0136361	8740.39	1.96788	1.15265	0.249055	0.403471	No	Body	Non-promoter
	GPC6	cg18652327	GPC6_cg18652327	-0.0487029	8.64417e-05	4.06328	0.0475011	7771.96	1.69181	1.78616	0.0740729	0.176833	No	Body	Non-promoter
	GPD1L	cg00620452	GPD1L_cg00620452	-0.109183	5.6219e-05	4.25012	0.0410622	327.86	-0.829895	-1.06721	0.285877	0.44549	No	Promoter	Promoter
	GPR160	cg02062140	GPR160_cg02062140	-0.0924284	3.11866e-08	7.50603	0.000997458	82.1927	0.985895	0.748546	0.454131	0.606495	No	Neither	Non-promoter
	GRAMD1C	cg13848673	GRAMD1C_cg13848673	-0.0689026	1.33653e-06	5.87402	0.00685721	570.635	0.035262	0.0372575	0.97028	0.982742	No	Neither	Promoter
	GRHL2	cg18899777	GRHL2_cg18899777	-0.114842	5.43557e-05	4.26475	0.040546	269.703	7.81609	3.81797	0.000134553	0.00471691	Yes	Body	Non-promoter
	HDAC4	cg14185324	HDAC4_cg14185324	-0.213067	9.56214e-05	4.01944	0.0491718	3407.48	0.0409232	0.0619574	0.950597	0.97016	No	Neither	Non-promoter
	HECA	cg08089031	HECA_cg08089031	-0.0187381	3.9522e-07	6.40316	0.00361149	476.062	-1.65047	-3.09	0.00200156	0.0172258	Yes	Promoter	Promoter
	HHIPL1	cg12188268	HHIPL1_cg12188268	-0.0998322	8.80723e-05	4.05516	0.0475011	192.77	-1.29823	-1.18482	0.236088	0.388855	No	Promoter	Promoter
	HIC1	cg19058189	HIC1_cg19058189	-0.0818797	1.85071e-05	4.73266	0.0243466	46.7001	1.7104	1.44254	0.149151	0.285662	No	Promoter	Promoter
	HIPK2	cg07774476	HIPK2_cg07774476	-0.0818047	6.22503e-05	4.20586	0.0434209	4444.4	0.310297	0.463681	0.642877	0.760616	No	Body	Non-promoter
	HLA-DMA	cg02015582	HLA-DMA_cg02015582	-0.143905	7.46224e-06	5.12713	0.015776	79.4984	0.940859	1.3242	0.185437	0.32938	No	Body	Non-promoter
	HLA-DPA1	cg05995528	HLA-DPA1_cg05995528	-0.0828926	9.89047e-05	4.00478	0.0497757	400.378	2.20033	1.63277	0.102518	0.221291	No	Body	Non-promoter
	HLA-DQB2	cg10714510	HLA-DQB2_cg10714510	-0.0574506	9.04846e-05	4.04343	0.0479442	35.3725	4.81973	2.29171	0.0219225	0.0763096	No	Body	Non-promoter
	HLF	cg07712000	HLF_cg07712000	-0.0990604	5.08764e-06	5.29348	0.0128169	552.994	-1.96277	-1.6439	0.100197	0.21808	No	Body	Non-promoter
	HLX-AS1	cg12827760	HLX-AS1_cg12827760	-0.117033	6.42857e-07	6.19189	0.0044337	98.336	7.12948	3.65056	0.00026167	0.00638731	Yes	Body	Non-promoter
	HPSE2	cg06408053	HPSE2_cg06408053	-0.110779	6.13265e-05	4.21235	0.043001	1184.37	3.03421	1.57561	0.115116	0.239678	No	Body	Non-promoter
	HSPG2	cg10879738	HSPG2_cg10879738	-0.038804	9.92113e-05	4.00344	0.0497757	787.149	2.44203	1.99295	0.0462672	0.127182	No	Body	Non-promoter
	ICA1L	cg10493295	ICA1L_cg10493295	-0.0387801	7.20665e-05	4.14227	0.0448146	1105.59	-1.81762	-2.79329	0.00521744	0.0298288	Yes	Body	Non-promoter
	IDO1	cg18625011	IDO1_cg18625011	-0.0259921	7.50704e-05	4.12453	0.0456483	26.7311	4.78453	2.14327	0.0320914	0.0982846	No	Body	Non-promoter
	IDO2	cg21542308	IDO2_cg21542308	0.224512	9.76807e-05	4.01019	0.0497533	116.523	7.20869	3.24767	0.00116354	0.0127654	Yes	Body	Non-promoter
	IGSF22	cg21805515	IGSF22_cg21805515	-0.107045	1.5108e-07	6.82079	0.00222494	58.9556	2.39595	1.3854	0.165931	0.305085	No	Body	Non-promoter
	ING3	cg11696575	ING3_cg11696575	0.0315852	2.43902e-06	5.61279	0.00862283	253.181	-0.374267	-0.677297	0.498218	0.64263	No	Body	Non-promoter
	INTS9	cg20302236	INTS9_cg20302236	-0.125306	5.33334e-05	4.273	0.0401392	576.955	1.282	2.54051	0.0110691	0.0489027	Yes	Body	Non-promoter
	ITGA2	cg02034517	ITGA2_cg02034517	-0.152046	3.84539e-05	4.41506	0.0348682	456.742	6.02931	5.34294	9.1449e-08	8.79662e-05	Yes	Body	Non-promoter
	ITGB8	cg21170794	ITGB8_cg21170794	-0.0372271	3.25487e-05	4.48747	0.0321444	3241.39	-2.2906	-2.41395	0.0157805	0.0613855	No	Body	Non-promoter
	IWS1	cg14485599	IWS1_cg14485599	-0.0579679	7.50733e-05	4.12451	0.0456483	1308.98	0.0186347	0.035418	0.971746	0.983658	No	Body	Non-promoter
	JPH3	cg08204714	JPH3_cg08204714	-0.103497	7.30118e-05	4.13661	0.0451053	340.951	0.2678	0.166505	0.86776	0.919566	No	Body	Non-promoter
	JRK	cg09305580	JRK_cg09305580	-0.0161	7.98782e-06	5.09757	0.01618	229.763	0.325197	0.683238	0.494456	0.639814	No	Neither	Non-promoter
	JUN	cg01909487	JUN_cg01909487	0.0214772	8.58303e-05	4.06636	0.0473956	1179.95	-1.20911	-0.832169	0.405314	0.562289	No	Promoter	Promoter
	KANK4	cg00625425	KANK4_cg00625425	-0.185454	7.97509e-06	5.09826	0.01618	186.478	5.28401	2.72179	0.00649289	0.0341558	Yes	Promoter	Promoter
	KCNAB1	cg00375025	KCNAB1_cg00375025	-0.136052	1.02619e-06	5.98877	0.00575638	1806.52	-0.406454	-0.258164	0.79628	0.871909	No	Body	Non-promoter
	KCNJ10	cg11361188	KCNJ10_cg11361188	-0.0378516	3.70048e-06	5.43174	0.0108869	662.856	-1.32868	-0.99758	0.318483	0.479433	No	Body	Non-promoter
	KCNN1	cg14433357	KCNN1_cg14433357	0.0448926	6.57766e-05	4.18193	0.044332	123.583	0.246484	0.209149	0.834332	0.898156	No	Neither	Non-promoter
	KCNQ3	cg21534940	KCNQ3_cg21534940	-0.148714	9.6409e-05	4.01588	0.0493432	4353.4	-1.23515	-1.15628	0.247567	0.401771	No	Body	Non-promoter
	KCNQ3	cg13389963	KCNQ3_cg13389963	-0.0898075	2.91107e-07	6.53595	0.00349918	4353.4	-1.23515	-1.15628	0.247567	0.401771	No	Body	Non-promoter
	KCNQ5	cg00852573	KCNQ5_cg00852573	-0.0263837	7.17364e-05	4.14426	0.0447583	5911.31	-1.55369	-1.44697	0.147906	0.28412	No	Promoter	Promoter
	KDM2B	cg05226119	KDM2B_cg05226119	-0.0886046	2.28342e-05	4.64141	0.0274734	769.671	0.376475	0.803766	0.421532	0.577265	No	Body	Non-promoter
	KDM4B	cg04615850	KDM4B_cg04615850	0.0749633	8.67642e-05	4.06166	0.0475011	1684.15	1.53814	2.11463	0.0344611	0.103144	No	Body	Non-promoter
	KIF9	cg23266117	KIF9_cg23266117	0.0297516	7.84655e-05	4.10532	0.046299	250.626	1.91255	2.28747	0.0221685	0.0767806	No	Promoter	Promoter
	KLHDC10	cg13360404	KLHDC10_cg13360404	0.0156021	1.13403e-05	4.94538	0.0195461	925.704	-0.424509	-0.948515	0.342868	0.503169	No	Promoter	Promoter
	KLHDC4	cg07503662	KLHDC4_cg07503662	-0.0898343	7.69187e-05	4.11397	0.0460319	590.445	0.988028	1.82348	0.0682306	0.167054	No	Body	Non-promoter
	KLHL18	cg23266117	KLHL18_cg23266117	0.0297516	7.84655e-05	4.10532	0.046299	490.437	0.289093	0.817077	0.413884	0.570315	No	Promoter	Promoter
	L3MBTL4	cg00451011	L3MBTL4_cg00451011	-0.170813	4.48173e-07	6.34855	0.00368869	2760.25	0.541987	0.518991	0.603767	0.730026	No	Neither	Non-promoter
	L3MBTL4	cg26352421	L3MBTL4_cg26352421	-0.0474302	4.91824e-06	5.30819	0.012792	2760.25	0.541987	0.518991	0.603767	0.730026	No	Neither	Non-promoter
	LCP1	cg07599083	LCP1_cg07599083	-0.0494763	2.83391e-05	4.54761	0.0301631	322.333	2.59786	2.41974	0.0155315	0.0607525	No	Body	Non-promoter
	LDB2	cg13873632	LDB2_cg13873632	-0.0397513	1.1357e-08	7.94474	0.000538464	2280.62	-0.819322	-0.714434	0.474959	0.62343	No	Body	Non-promoter
	LDB3	cg10092252	LDB3_cg10092252	-0.127606	5.49458e-05	4.26007	0.040626	159.954	2.51273	1.51457	0.129882	0.259685	No	Body	Non-promoter
	LDLRAP1	cg06229347	LDLRAP1_cg06229347	-0.111287	3.50913e-05	4.4548	0.0336292	165.391	2.87123	2.59909	0.00934726	0.0436718	Yes	Body	Non-promoter
	LGALS3BP	cg06720017	LGALS3BP_cg06720017	-0.106484	2.58474e-05	4.58758	0.0286164	770.481	0.0574204	0.03984	0.968221	0.981559	No	Neither	Non-promoter
	LIFR-AS1	cg00090632	LIFR-AS1_cg00090632	-0.13293	1.74354e-05	4.75857	0.0236341	392.233	0.0639441	0.0585556	0.953306	0.972014	No	Body	Non-promoter
	LILRB1	cg04753936	LILRB1_cg04753936	0.0561297	2.89189e-05	4.53882	0.0304924	57.0592	1.18818	0.970425	0.331835	0.492359	No	Promoter	Promoter
	LIN9	cg07879114	LIN9_cg07879114	-0.0396475	9.78928e-06	5.00925	0.0185711	191.628	2.5975	2.64948	0.00806159	0.0396318	Yes	Body	Non-promoter
	LINC00210	cg10719029	LINC00210_cg10719029	-0.0781377	3.85818e-05	4.41362	0.0348682	59.2895	10.9358	4.00437	6.21829e-05	0.00352861	Yes	Body	Non-promoter
	LINC00877	cg20037229	LINC00877_cg20037229	-0.0686357	1.7057e-05	4.7681	0.0234452	557.485	4.25706	2.28105	0.0225457	0.0776404	No	Body	Non-promoter
	LINC01010	cg23604661	LINC01010_cg23604661	-0.184094	9.88798e-06	5.00489	0.0185713	101.333	4.52237	2.46309	0.0137745	0.0564941	No	Body	Non-promoter
	LINC01310	cg24230412	LINC01310_cg24230412	-0.0963799	6.74749e-05	4.17086	0.0444246	101.306	-0.403683	-0.283299	0.776947	0.857858	No	Body	Non-promoter
	LINC01387	cg00849491	LINC01387_cg00849491	-0.0723099	1.8436e-05	4.73433	0.0243466	141.568	7.29614	3.21375	0.00131014	0.0135278	Yes	Promoter	Promoter
	LIPE-AS1	cg21077774	LIPE-AS1_cg21077774	-0.0762928	6.67524e-07	6.17553	0.00452957	953.722	1.221	1.31565	0.188293	0.332587	No	Body	Non-promoter
	LMTK2	cg10780234	LMTK2_cg10780234	-0.0380799	2.97853e-05	4.526	0.0306728	1229.89	-2.04725	-3.98668	6.70055e-05	0.00360526	Yes	Body	Non-promoter
	LMTK2	cg23242017	LMTK2_cg23242017	0.0304978	9.82924e-05	4.00748	0.0497757	1229.89	-2.04725	-3.98668	6.70055e-05	0.00360526	Yes	Promoter	Promoter
	LMX1A	cg23971170	LMX1A_cg23971170	-0.266435	5.53726e-07	6.2567	0.00408698	1077.6	6.68724	3.44388	0.000573431	0.00906574	Yes	Promoter	Promoter
	LOC101929268	cg07387703	LOC101929268_cg07387703	-0.12163	2.15147e-05	4.66726	0.0266955	205.789	5.72393	3.34881	0.000811591	0.0106748	Yes	Body	Non-promoter
	LOH12CR2	cg12413365	LOH12CR2_cg12413365	0.0258075	8.27307e-05	4.08233	0.0468701	10.9431	-2.62449	-2.20933	0.0271519	0.0877439	No	Promoter	Promoter
	LPP	cg14946988	LPP_cg14946988	-0.086744	1.06598e-05	4.97225	0.0194141	6538.65	0.621298	0.976687	0.328724	0.489148	No	Body	Non-promoter
	LPP	cg23235460	LPP_cg23235460	0.0284823	4.92804e-05	4.30733	0.0388348	6538.65	0.621298	0.976687	0.328724	0.489148	No	Promoter	Promoter
	LRP1B	cg26434386	LRP1B_cg26434386	-0.087063	6.92037e-05	4.15987	0.0446661	20899.4	-2.77714	-2.14379	0.0320498	0.0982299	No	Body	Non-promoter
	LRRC45	cg10092374	LRRC45_cg10092374	-0.0380517	1.79493e-05	4.74595	0.0239728	153.385	2.2003	2.36467	0.0180463	0.066998	No	Neither	Promoter
	LRRC72	cg08278401	LRRC72_cg08278401	-0.0439386	9.69404e-08	7.0135	0.00163135	81.7585	6.99059	2.93157	0.00337248	0.022903	Yes	Promoter	Promoter
	LRRFIP1	cg26686163	LRRFIP1_cg26686163	-0.0431565	9.9377e-06	5.00271	0.0185809	2263.64	-1.09105	-1.70577	0.0880507	0.199649	No	Body	Non-promoter
	LSR	cg04731926	LSR_cg04731926	-0.0775543	6.9619e-06	5.15727	0.0151758	57.869	3.87466	2.84779	0.00440244	0.0268786	Yes	Body	Non-promoter
	LYRM1	cg15681782	LYRM1_cg15681782	0.0316522	3.57169e-05	4.44713	0.0339197	230.792	0.523461	0.937477	0.348513	0.508201	No	Both	Promoter
	LYSMD2	cg27342194	LYSMD2_cg27342194	0.0350252	6.59988e-05	4.18046	0.0443551	168.779	-0.547084	-0.830179	0.406438	0.563093	No	Promoter	Promoter
	LYVE1	cg12407978	LYVE1_cg12407978	-0.0718686	7.56559e-06	5.12116	0.0158424	71.4458	0.185465	0.129323	0.897102	0.937875	No	Neither	Non-promoter
	LYVE1	cg18343862	LYVE1_cg18343862	-0.0747682	1.36617e-06	5.8645	0.0069248	71.4458	0.185465	0.129323	0.897102	0.937875	No	Neither	Non-promoter
	LZTFL1	cg09709426	LZTFL1_cg09709426	-0.05746	3.05793e-05	4.51457	0.0310434	373.034	0.949439	1.60627	0.108214	0.229467	No	Body	Non-promoter
	MAN2A1	cg10569493	MAN2A1_cg10569493	-0.230917	8.2387e-05	4.08414	0.0468701	2148.49	-1.66615	-1.89743	0.0577709	0.148948	No	Body	Non-promoter
	MAN2A1	cg09587660	MAN2A1_cg09587660	-0.0956705	2.50606e-05	4.60101	0.0282661	2148.49	-1.66615	-1.89743	0.0577709	0.148948	No	Body	Non-promoter
	MAP7D1	cg04008835	MAP7D1_cg04008835	0.0777346	1.59234e-06	5.79796	0.00705172	1032.16	-1.89426	-2.09241	0.0364016	0.107275	No	Body	Non-promoter
	MAPKBP1	cg17847044	MAPKBP1_cg17847044	-0.282856	4.16778e-05	4.3801	0.0366059	824.691	0.303765	0.675606	0.499291	0.643496	No	Body	Non-promoter
	MARVELD3	cg06848775	MARVELD3_cg06848775	-0.0891626	5.76252e-06	5.23939	0.0136361	21.8008	4.45748	2.29196	0.0219081	0.0762968	No	Body	Non-promoter
	MAU2	cg06230410	MAU2_cg06230410	-0.104349	7.58191e-05	4.12022	0.0458961	613.105	0.502163	0.810049	0.417912	0.574067	No	Body	Non-promoter
	MAZ	cg00564759	MAZ_cg00564759	-0.0293692	8.32134e-05	4.07981	0.046969	367.099	-0.447441	-0.370701	0.710861	0.809465	No	Body	Non-promoter
	MBP	cg14946295	MBP_cg14946295	-0.0658716	2.87803e-05	4.5409	0.0304224	2096.53	-0.229797	-0.208235	0.835046	0.898575	No	Body	Non-promoter
	MDN1	cg23643035	MDN1_cg23643035	-0.0363299	2.33309e-05	4.63207	0.0277322	2025.87	-0.594271	-1.16259	0.244996	0.39939	No	Body	Non-promoter
	MEIS1	cg09462924	MEIS1_cg09462924	-0.14526	5.54115e-05	4.2564	0.0408268	1650.97	2.05761	2.76093	0.00576366	0.0316397	Yes	Body	Non-promoter
	MGMT	cg14194875	MGMT_cg14194875	-0.0551551	3.30951e-05	4.48024	0.0325313	1070.73	1.52367	2.19196	0.0283824	0.0904166	No	Promoter	Promoter
	MIMT1	cg13374648	MIMT1_cg13374648	-0.121738	2.66954e-06	5.57356	0.0091309	11.3268	2.32997	1.49973	0.133684	0.265303	No	Neither	Promoter
	MMAB	cg14584248	MMAB_cg14584248	0.0204561	6.70498e-05	4.1736	0.0444206	151.019	-0.342619	-0.518311	0.604241	0.730366	No	Promoter	Promoter
	MOXD1	cg05051876	MOXD1_cg05051876	-0.178147	4.06066e-05	4.3914	0.0358899	500.416	-0.0586878	-0.0388921	0.968976	0.982036	No	Body	Non-promoter
	MPST	cg08285882	MPST_cg08285882	-0.016476	4.89747e-05	4.31003	0.0388348	67.2853	-0.446616	-0.633362	0.526497	0.666837	No	Body	Non-promoter
	MRC2	cg14323199	MRC2_cg14323199	0.114973	4.69445e-05	4.32842	0.0382944	936.761	1.44811	1.1718	0.241278	0.394762	No	Body	Non-promoter
	MROH2A	cg09409957	MROH2A_cg09409957	-0.0365763	4.24404e-05	4.37222	0.037023	71.3509	5.57168	2.4546	0.0141041	0.0572439	No	Promoter	Promoter
	MTA3	cg24928908	MTA3_cg24928908	-0.0703077	9.40745e-05	4.02653	0.0488617	1412.45	-0.0751919	-0.155938	0.876082	0.924578	No	Body	Non-promoter
	MTOR	cg14535017	MTOR_cg14535017	-0.110232	8.06065e-05	4.09363	0.0465823	1337.26	-0.312153	-0.954732	0.339713	0.500173	No	Body	Non-promoter
	MVK	cg14584248	MVK_cg14584248	0.0204561	6.70498e-05	4.1736	0.0444206	143.024	0.461381	0.699741	0.484089	0.630503	No	Promoter	Promoter
	MYC	cg24666276	MYC_cg24666276	0.040936	1.69804e-06	5.77005	0.00718776	467.74	2.87813	1.595	0.110713	0.233069	No	Promoter	Promoter
	MYH3	cg02802750	MYH3_cg02802750	-0.0308091	4.49937e-05	4.34685	0.0377675	137.364	1.74161	1.64346	0.100288	0.218165	No	Body	Non-promoter
	MYLK	cg20058103	MYLK_cg20058103	-0.0682719	4.29698e-05	4.36684	0.0371183	952.545	1.59496	1.54028	0.123493	0.250979	No	Neither	Non-promoter
	MYO15B	cg04738888	MYO15B_cg04738888	-0.0996709	5.24016e-05	4.28066	0.0396294	622.787	1.69332	2.18393	0.0289675	0.0915808	No	Promoter	Promoter
	MYO16	cg15244467	MYO16_cg15244467	-0.0894204	1.47365e-05	4.83161	0.0217536	2587.33	-1.02889	-0.839362	0.401266	0.558877	No	Body	Non-promoter
	MYO16	cg22828261	MYO16_cg22828261	-0.019307	9.6964e-07	6.01339	0.00551265	2587.33	-1.02889	-0.839362	0.401266	0.558877	No	Body	Non-promoter
	MYO19	cg20262675	MYO19_cg20262675	-0.107266	4.44056e-05	4.35256	0.0377675	523.634	0.745677	2.28021	0.022595	0.0777376	No	Promoter	Promoter
	MYO1H	cg09758180	MYO1H_cg09758180	-0.0728962	3.17743e-07	6.49792	0.00351337	149.917	6.66244	3.33267	0.00086017	0.0109536	Yes	Body	Non-promoter
	MYO7B	cg18922448	MYO7B_cg18922448	-0.0489403	2.33471e-05	4.63177	0.0277322	141.995	4.85001	2.63338	0.0084539	0.0408733	Yes	Body	Non-promoter
	MYOF	cg08403778	MYOF_cg08403778	-0.0752358	2.76805e-06	5.55783	0.00931879	1157.52	1.99273	1.89611	0.0579458	0.149279	No	Body	Non-promoter
	MYOZ3	cg24157272	MYOZ3_cg24157272	0.048223	6.67274e-05	4.1757	0.0444206	31.7083	3.33768	2.19844	0.0279181	0.0893682	No	Body	Non-promoter
	NAV1	cg01411786	NAV1_cg01411786	-0.246395	3.09557e-05	4.50926	0.0313061	4402.03	-1.54394	-1.8354	0.0664463	0.164085	No	Body	Non-promoter
	NCLN	cg15581305	NCLN_cg15581305	-0.118068	7.99944e-06	5.09694	0.01618	257.68	-0.23353	-0.315098	0.752687	0.839753	No	Body	Non-promoter
	NDN	cg12138102	NDN_cg12138102	-0.0577488	6.79504e-06	5.16781	0.0149532	94.9076	-4.92723	-3.29368	0.00098886	0.0117717	Yes	Promoter	Promoter
	NDRG2	cg17410320	NDRG2_cg17410320	0.0308473	5.53686e-06	5.25674	0.0134596	899.975	-0.481547	-0.456447	0.648068	0.764658	No	Neither	Promoter
	NDUFA3	cg14548240	NDUFA3_cg14548240	-0.196724	8.77111e-05	4.05695	0.0475011	78.1441	-0.961969	-1.12065	0.262438	0.419085	No	Promoter	Promoter
	NEK11	cg17088155	NEK11_cg17088155	-0.123174	6.94776e-05	4.15816	0.0446661	2554.39	1.7793	2.93882	0.00329459	0.022614	Yes	Promoter	Promoter
	NFAT5	cg26967433	NFAT5_cg26967433	0.028087	4.99032e-05	4.30187	0.0390237	2857.66	-0.315338	-0.461012	0.64479	0.762008	No	Promoter	Promoter
	NFKB2	cg26810474	NFKB2_cg26810474	0.0178828	2.9909e-05	4.5242	0.0306902	100.122	1.27949	1.05081	0.293345	0.452841	No	Promoter	Promoter
	NFYA	cg04346459	NFYA_cg04346459	-0.0775362	7.98005e-06	5.09799	0.01618	343.404	0.00400396	0.00744052	0.994063	0.996541	No	Promoter	Promoter
	NFYC	cg23934465	NFYC_cg23934465	0.0711254	1.17455e-05	4.93013	0.019687	736.439	-0.240115	-0.68089	0.495941	0.640856	No	Promoter	Promoter
	NGF	cg12643226	NGF_cg12643226	-0.0659896	5.86499e-05	4.23173	0.0420819	136.246	2.90278	1.6825	0.092471	0.206457	No	Body	Non-promoter
	NLRC5	cg15875239	NLRC5_cg15875239	-0.096944	2.95767e-05	4.52905	0.0306728	464.15	3.9639	4.43158	9.35457e-06	0.00147797	Yes	Body	Non-promoter
	NOTCH1	cg19687075	NOTCH1_cg19687075	-0.226317	1.85042e-05	4.73273	0.0243466	1378.89	0.930831	0.90382	0.366091	0.526307	No	Body	Non-promoter
	NPAS3	cg09224393	NPAS3_cg09224393	-0.0982991	6.94545e-05	4.1583	0.0446661	19548.7	-1.37552	-1.55051	0.121019	0.24794	No	Body	Non-promoter
	NPAS3	cg01993818	NPAS3_cg01993818	-0.148642	6.18444e-09	8.2087	0.00052037	19548.7	-1.37552	-1.55051	0.121019	0.24794	No	Neither	Non-promoter
	NPHS1	cg03147184	NPHS1_cg03147184	-0.0768045	1.1412e-05	4.94264	0.0195461	78.8965	4.01768	2.19494	0.028168	0.0899037	No	Body	Non-promoter
	NRF1	cg00592245	NRF1_cg00592245	-0.137928	9.36886e-06	5.02831	0.017998	1498.15	-0.475799	-0.940249	0.34709	0.506956	No	Body	Non-promoter
	NRP1	cg23313663	NRP1_cg23313663	0.0250014	9.57896e-05	4.01868	0.0491718	1347	0.886167	0.880542	0.378566	0.537762	No	Body	Non-promoter
	NSD1	cg18016826	NSD1_cg18016826	0.129301	4.69082e-05	4.32875	0.0382944	2156.39	-0.434251	-0.966978	0.333555	0.493813	No	Promoter	Promoter
	NUP93	cg21375332	NUP93_cg21375332	-0.199091	9.11405e-05	4.04029	0.04811	762.531	-0.734357	-1.47913	0.139105	0.272509	No	Body	Non-promoter
	OLFM1	cg21947033	OLFM1_cg21947033	-0.122998	6.57367e-05	4.18219	0.044332	935.557	-2.73155	-2.3587	0.018339	0.0676166	No	Neither	Promoter
	OLFM4	cg27644907	OLFM4_cg27644907	-0.159544	4.28454e-05	4.3681	0.0370894	45.2533	5.62538	2.2587	0.023902	0.0805206	No	Promoter	Promoter
	OLFML2A	cg25397978	OLFML2A_cg25397978	0.0229428	9.94187e-05	4.00253	0.0497757	265.223	2.2638	1.79993	0.0718716	0.172824	No	Neither	Non-promoter
	OSBPL10	cg06562835	OSBPL10_cg06562835	-0.141542	1.91107e-06	5.71872	0.00758495	1143.6	1.54199	1.17963	0.238146	0.390998	No	Body	Non-promoter
	OSCAR	cg14548240	OSCAR_cg14548240	-0.196724	8.77111e-05	4.05695	0.0475011	24.2134	1.65233	1.4588	0.144621	0.279784	No	Promoter	Promoter
	OTUD7B	cg26412688	OTUD7B_cg26412688	0.0545898	3.8675e-05	4.41257	0.0348682	1037.32	0.347575	0.817643	0.413561	0.56999	No	Neither	Non-promoter
	OTX1	cg00445405	OTX1_cg00445405	-0.18593	4.66534e-06	5.33112	0.0125481	38.1462	2.77556	1.46596	0.14266	0.277313	No	Body	Non-promoter
	PADI2	cg09301063	PADI2_cg09301063	-0.0605175	1.69544e-06	5.77072	0.00718776	724.701	1.33644	1.0634	0.287603	0.447135	No	Body	Non-promoter
	PAFAH2	cg04292247	PAFAH2_cg04292247	-0.147888	2.53134e-06	5.59665	0.00872918	188.845	1.67229	3.57667	0.000347998	0.00729878	Yes	Body	Non-promoter
	PALM	cg08126590	PALM_cg08126590	-0.202953	2.39617e-05	4.62048	0.0278478	611.533	-0.827203	-0.772735	0.439679	0.593719	No	Body	Non-promoter
	PAN2	cg13130264	PAN2_cg13130264	-0.0704027	5.80868e-05	4.23592	0.0419171	374.629	0.637217	0.939099	0.34768	0.507502	No	Body	Non-promoter
	PARP4	cg17117459	PARP4_cg17117459	-0.17518	3.16198e-06	5.50004	0.00992741	973.47	1.10032	1.5255	0.127134	0.255865	No	Neither	Non-promoter
	PAX5	cg14535614	PAX5_cg14535614	-0.0415961	3.42572e-05	4.46525	0.0331521	312.993	6.22928	3.26342	0.00110076	0.0124158	Yes	Body	Non-promoter
	PCAT18	cg19011172	PCAT18_cg19011172	-0.126919	1.29044e-06	5.88926	0.00678623	54.1673	7.72943	3.24713	0.00116576	0.0127654	Yes	Body	Non-promoter
	PCDH7	cg01957786	PCDH7_cg01957786	-0.108784	2.46669e-05	4.60788	0.0282661	5399.9	-2.28299	-1.80625	0.0708787	0.171347	No	Body	Non-promoter
	PCDHGA1	cg24197374	PCDHGA1_cg24197374	-0.0426818	2.14646e-06	5.66828	0.00804052	96.3001	0.809044	0.743727	0.457041	0.608721	No	Body	Non-promoter
	PDE9A	cg11570752	PDE9A_cg11570752	-0.103973	2.9532e-05	4.52971	0.0306728	1018.92	1.2281	1.41141	0.158124	0.295406	No	Body	Non-promoter
	PEPD	cg13880583	PEPD_cg13880583	-0.122628	4.81426e-05	4.31747	0.0386527	685.95	0.0241464	0.0377456	0.96989	0.982529	No	Body	Non-promoter
	PHACTR1	cg02381687	PHACTR1_cg02381687	-0.208748	3.45147e-05	4.462	0.0331521	5601.6	-1.01276	-0.999885	0.317366	0.478473	No	Body	Non-promoter
	PIEZO2	cg18062616	PIEZO2_cg18062616	-0.0638472	1.61339e-05	4.79226	0.0229981	1387.17	3.94302	3.27312	0.00106366	0.0121926	Yes	Body	Non-promoter
	PIF1	cg11428457	PIF1_cg11428457	-0.132372	3.10635e-05	4.50775	0.0313398	31.5314	4.15385	3.05583	0.00224436	0.0182581	Yes	Body	Non-promoter
	PIGF	cg17905362	PIGF_cg17905362	0.0281767	4.65997e-05	4.33162	0.0382909	306.773	-0.656987	-1.38438	0.166241	0.305492	No	Neither	Promoter
	PIGW	cg20262675	PIGW_cg20262675	-0.107266	4.44056e-05	4.35256	0.0377675	34.4336	-1.38063	-1.06946	0.284864	0.444279	No	Promoter	Promoter
	PKN3	cg26982883	PKN3_cg26982883	-0.0558995	9.29993e-05	4.03152	0.0486401	43.5664	4.34663	3.51464	0.000440349	0.00793319	Yes	Body	Non-promoter
	PKNOX2	cg12785040	PKNOX2_cg12785040	-0.0809354	1.65982e-05	4.77994	0.0231499	2103.18	0.144616	0.158976	0.873688	0.923358	No	Neither	Non-promoter
	PLAC8	cg27485006	PLAC8_cg27485006	-0.0718429	4.24544e-05	4.37208	0.037023	93.907	4.19226	2.7448	0.00605473	0.0326142	Yes	Neither	Non-promoter
	PLEKHG5	cg05385061	PLEKHG5_cg05385061	-0.0500915	2.17851e-07	6.66184	0.00286412	666.017	1.70498	1.86606	0.0620335	0.156495	No	Body	Non-promoter
	PLXNA4	cg17356112	PLXNA4_cg17356112	-0.0465935	7.07067e-05	4.15054	0.0446669	3369.52	-0.220318	-0.187147	0.851545	0.908904	No	Promoter	Promoter
	POLR3B	cg24107581	POLR3B_cg24107581	0.0334149	9.10753e-05	4.0406	0.04811	551.749	0.418089	0.727717	0.466787	0.616904	No	Promoter	Promoter
	PON3	cg18241308	PON3_cg18241308	-0.0731677	3.52833e-06	5.45243	0.0106478	108.074	3.32559	2.04906	0.0404565	0.115467	No	Promoter	Promoter
	PPP2R5A	cg18275477	PPP2R5A_cg18275477	-0.0537013	8.19491e-05	4.08646	0.0468434	459.661	-1.15835	-1.70607	0.0879948	0.199588	No	Body	Non-promoter
	PRDM16	cg10111211	PRDM16_cg10111211	-0.173584	1.16175e-05	4.93489	0.0195503	1380.7	3.44515	1.94179	0.0521623	0.138397	No	Body	Non-promoter
	PRDM16	cg06521247	PRDM16_cg06521247	-0.0770583	3.96178e-05	4.40211	0.035289	1380.7	3.44515	1.94179	0.0521623	0.138397	No	Body	Non-promoter
	PRDM8	cg07462804	PRDM8_cg07462804	0.0241392	8.22978e-05	4.08461	0.0468701	165.46	-1.48747	-1.33984	0.180298	0.323364	No	Promoter	Promoter
	PREPL	cg14965979	PREPL_cg14965979	0.0267703	6.89135e-07	6.1617	0.00460199	1223.45	-2.9398	-3.6252	0.000288743	0.0067433	Yes	Promoter	Promoter
	PRKD2	cg00340161	PRKD2_cg00340161	-0.199156	9.90389e-05	4.00419	0.0497757	228.937	2.45723	3.83033	0.000127971	0.00467208	Yes	Body	Non-promoter
	PRKDC	cg05416777	PRKDC_cg05416777	-0.048314	8.10994e-05	4.09098	0.0467387	3231.87	-0.85266	-0.963225	0.335435	0.495546	No	Body	Non-promoter
	PRTG	cg17484445	PRTG_cg17484445	0.0239821	4.1515e-05	4.3818	0.0365392	763.382	2.20196	2.01916	0.0434704	0.121687	No	Body	Non-promoter
	PSMB10	cg13846555	PSMB10_cg13846555	0.0264338	6.99212e-05	4.15539	0.0446661	14.1289	2.94544	1.84041	0.0657079	0.162883	No	Neither	Non-promoter
	PSMB2	cg24838391	PSMB2_cg24838391	0.0382714	9.30425e-05	4.03132	0.0486401	279.181	-1.28254	-2.18335	0.0290101	0.0916718	No	Neither	Non-promoter
	PTH1R	cg09435674	PTH1R_cg09435674	0.0150325	3.76757e-05	4.42394	0.0347599	101.193	1.54978	1.0096	0.312688	0.473736	No	Body	Non-promoter
	PURA	cg15563057	PURA_cg15563057	0.0349897	4.43713e-06	5.3529	0.0123165	839.394	-2.6089	-3.2994	0.000968914	0.011652	Yes	Promoter	Promoter
	PVT1	cg14105551	PVT1_cg14105551	-0.065614	6.04525e-06	5.21859	0.0137475	2079.89	1.44925	1.56115	0.118489	0.244364	No	Neither	Promoter
	R3HCC1	cg09364211	R3HCC1_cg09364211	-0.0116746	4.41283e-05	4.35528	0.0376576	158.514	-0.779813	-1.08573	0.277596	0.436102	No	Promoter	Promoter
	RAC3	cg10092374	RAC3_cg10092374	-0.0380517	1.79493e-05	4.74595	0.0239728	41.0596	-0.31688	-0.231412	0.816995	0.88616	No	Neither	Promoter
	RAPGEF3	cg08714849	RAPGEF3_cg08714849	-0.127693	1.14196e-05	4.94235	0.0195461	310.247	0.12636	0.107361	0.914502	0.948646	No	Body	Non-promoter
	RASGRF2	cg07574178	RASGRF2_cg07574178	-0.0510088	7.45763e-05	4.1274	0.0456031	1214.63	0.925385	0.721333	0.470704	0.619902	No	Body	Non-promoter
	RASGRP3	cg18200741	RASGRP3_cg18200741	-0.241325	8.43222e-05	4.07406	0.0471117	357.483	3.38443	3.19916	0.00137827	0.0138679	Yes	Body	Non-promoter
	RASSF4	cg13629253	RASSF4_cg13629253	-0.148516	7.51114e-05	4.12429	0.0456483	1092.54	-1.88636	-1.93052	0.053543	0.140993	No	Body	Non-promoter
	RASSF5	cg16211276	RASSF5_cg16211276	-0.161273	9.5542e-05	4.01981	0.0491718	326.051	0.206546	0.174472	0.861494	0.915365	No	Body	Non-promoter
	RASSF5	cg01017491	RASSF5_cg01017491	-0.0986004	7.02961e-05	4.15307	0.0446669	326.051	0.206546	0.174472	0.861494	0.915365	No	Neither	Non-promoter
	RCSD1	cg03303895	RCSD1_cg03303895	-0.144859	4.65411e-05	4.33216	0.0382909	532.199	0.29833	0.294387	0.768462	0.851819	No	Body	Non-promoter
	RFC2	cg04650104	RFC2_cg04650104	-0.106167	9.62609e-05	4.01655	0.0493274	135.165	0.714366	1.12169	0.261993	0.418521	No	Body	Non-promoter
	RFFL	cg15148156	RFFL_cg15148156	0.0465235	1.41565e-05	4.84904	0.0215482	100.199	-0.390821	-0.502546	0.615283	0.738747	No	Body	Non-promoter
	RFT1	cg09078693	RFT1_cg09078693	-0.156476	4.79617e-05	4.31911	0.0386527	180.461	0.211649	0.455229	0.648944	0.765212	No	Body	Non-promoter
	RGS12	cg05275153	RGS12_cg05275153	-0.0555662	3.01944e-06	5.52007	0.00971917	1552.87	0.290929	0.468782	0.639225	0.757597	No	Body	Non-promoter
	RHCG	cg06100807	RHCG_cg06100807	-0.225204	8.80343e-05	4.05535	0.0475011	46.5551	0.627739	0.343423	0.73128	0.825024	No	Body	Non-promoter
	RIOK1	cg15324969	RIOK1_cg15324969	0.0339553	3.12101e-05	4.5057	0.0314124	305.024	-0.280665	-0.418599	0.675509	0.783843	No	Promoter	Promoter
	RMI2	cg00739484	RMI2_cg00739484	-0.103842	9.58404e-05	4.01845	0.0491718	151.584	3.33961	2.20614	0.0273739	0.0882546	No	Body	Non-promoter
	ROBO4	cg02150262	ROBO4_cg02150262	-0.0851176	6.55889e-05	4.18317	0.044332	83.2238	2.8226	2.32306	0.0201761	0.0721837	No	Body	Non-promoter
	RP9	cg13464062	RP9_cg13464062	0.0124136	9.97036e-05	4.00129	0.0497757	95.6216	-0.314217	-0.612667	0.540096	0.677283	No	Neither	Non-promoter
	RTKN2	cg20392934	RTKN2_cg20392934	-0.129609	8.8858e-05	4.0513	0.0475011	168.193	2.72732	2.34667	0.0189418	0.0692658	No	Promoter	Promoter
	RUNX1	cg05504927	RUNX1_cg05504927	-0.204166	6.97209e-05	4.15664	0.0446661	4095.15	4.18794	3.23276	0.00122599	0.013071	Yes	Body	Non-promoter
	SAMD4A	cg05193449	SAMD4A_cg05193449	0.0452548	7.62029e-05	4.11803	0.0459646	5528.03	-0.737866	-0.79673	0.425608	0.581048	No	Promoter	Promoter
	SART1	cg26442458	SART1_cg26442458	0.0333559	5.82084e-05	4.23501	0.0419329	512.871	-0.155485	-0.187045	0.851625	0.908943	No	Promoter	Promoter
	SCARA5	cg07852628	SCARA5_cg07852628	-0.0630611	4.94511e-05	4.30582	0.0388348	270.682	3.34488	1.58325	0.113363	0.237175	No	Body	Non-promoter
	SCLT1	cg19212514	SCLT1_cg19212514	-0.0747156	5.36965e-05	4.27005	0.0402697	1770.83	-0.532563	-1.04612	0.295507	0.455045	No	Body	Non-promoter
	SDCCAG8	cg17114767	SDCCAG8_cg17114767	-0.0845695	1.99516e-05	4.70002	0.0255426	3256.55	-0.466192	-1.04875	0.294293	0.453715	No	Body	Non-promoter
	SDF4	cg13924635	SDF4_cg13924635	-0.0826596	9.16822e-09	8.03772	0.000538464	613.454	-1.36308	-1.2013	0.229633	0.38129	No	Promoter	Promoter
	SDK1	cg11780546	SDK1_cg11780546	0.0558199	3.61133e-05	4.44233	0.0340991	5398.26	0.981084	1.07053	0.28438	0.443692	No	Body	Non-promoter
	SECTM1	cg03325767	SECTM1_cg03325767	-0.0325125	6.90469e-05	4.16086	0.0446661	15.4505	1.26437	0.9106	0.362506	0.522741	No	Neither	Non-promoter
	SENP5	cg17169435	SENP5_cg17169435	-0.0728414	1.09017e-05	4.96251	0.0195461	937.278	-0.130721	-0.361955	0.717386	0.8151	No	Body	Non-promoter
	SERPINE1	cg01971264	SERPINE1_cg01971264	0.0642103	9.31577e-05	4.03078	0.0486401	671.272	2.89294	1.66546	0.0958217	0.211766	No	Body	Non-promoter
	SESN2	cg08729985	SESN2_cg08729985	0.0198088	2.49834e-05	4.60235	0.0282661	118.708	0.0586361	0.0766712	0.938885	0.963582	No	Promoter	Promoter
	SGMS2	cg13169863	SGMS2_cg13169863	-0.0401921	2.45922e-05	4.6092	0.0282661	307.469	1.72767	1.55698	0.119476	0.245738	No	Neither	Non-promoter
	SH3GLB1	cg11204830	SH3GLB1_cg11204830	0.0453336	6.37395e-05	4.19559	0.0438166	966.846	-1.773	-2.05631	0.0397522	0.114156	No	Promoter	Promoter
	SH3RF3	cg07258149	SH3RF3_cg07258149	-0.0612219	2.79369e-06	5.55382	0.00932802	3041.93	-0.44945	-0.422752	0.672476	0.781452	No	Body	Non-promoter
	SH3YL1	cg11361895	SH3YL1_cg11361895	-0.0673965	8.41166e-05	4.07512	0.0470593	673.382	-0.74049	-1.08884	0.276225	0.434774	No	Body	Non-promoter
	SHC2	cg16968681	SHC2_cg16968681	-0.0742791	5.27566e-05	4.27772	0.0397763	426.209	0.683495	0.740111	0.459233	0.610605	No	Body	Non-promoter
	SHC4	cg09026937	SHC4_cg09026937	0.0455582	8.71961e-05	4.0595	0.0475011	757.11	2.22389	1.77525	0.0758564	0.179724	No	Neither	Non-promoter
	SHISA7	cg03124532	SHISA7_cg03124532	-0.0680269	1.14132e-05	4.94259	0.0195461	281.086	-2.93941	-1.89065	0.0586705	0.150527	No	Neither	Non-promoter
	SHISA7	cg13083674	SHISA7_cg13083674	-0.143506	7.37463e-05	4.13226	0.0452931	281.086	-2.93941	-1.89065	0.0586705	0.150527	No	Body	Non-promoter
	SHOX2	cg05401764	SHOX2_cg05401764	0.0406141	9.97384e-05	4.00114	0.0497757	31.9287	9.53168	3.96787	7.25173e-05	0.00367546	Yes	Neither	Non-promoter
	SIX5	cg03823494	SIX5_cg03823494	-0.0567611	4.50605e-05	4.3462	0.0377675	43.2054	2.31833	1.58727	0.112452	0.235775	No	Promoter	Promoter
	SLAMF7	cg07464044	SLAMF7_cg07464044	-0.0789476	9.46534e-05	4.02386	0.0489355	58.4715	8.69117	4.23167	2.31965e-05	0.00223107	Yes	Body	Non-promoter
	SLC15A2	cg19216788	SLC15A2_cg19216788	-0.162555	5.27778e-06	5.27755	0.0131907	590.815	-1.32339	-1.32924	0.183768	0.327669	No	Body	Non-promoter
	SLC16A1	cg24738650	SLC16A1_cg24738650	-0.0386292	4.77234e-05	4.32127	0.0386109	434.234	-0.542934	-0.602533	0.54682	0.683244	No	Neither	Promoter
	SLC16A14	cg25662933	SLC16A14_cg25662933	-0.109092	6.98973e-05	4.15554	0.0446661	179.122	-2.02925	-2.95612	0.00311534	0.0220096	Yes	Promoter	Promoter
	SLC1A4	cg14233568	SLC1A4_cg14233568	0.0463609	7.626e-05	4.1177	0.0459646	408.509	-2.53561	-3.73138	0.000190436	0.00542039	Yes	Promoter	Promoter
	SLC26A1	cg21570464	SLC26A1_cg21570464	-0.0662152	1.53077e-06	5.81509	0.0070001	11.8016	-1.08325	-0.734478	0.462658	0.613485	No	Neither	Non-promoter
	SLC35A3	cg20868668	SLC35A3_cg20868668	-0.238194	6.98173e-05	4.15604	0.0446661	468.808	-0.815519	-1.46214	0.143703	0.278712	No	Promoter	Promoter
	SLC36A1	cg07846978	SLC36A1_cg07846978	-0.0915605	6.70614e-05	4.17353	0.0444206	478.079	-1.39707	-1.96734	0.0491436	0.132891	No	Body	Non-promoter
	SLC9A9	cg13546914	SLC9A9_cg13546914	-0.132524	2.78704e-07	6.55486	0.00344863	3522.09	-0.477079	-0.507354	0.611906	0.736403	No	Body	Non-promoter
	SLCO2B1	cg01179771	SLCO2B1_cg01179771	-0.072119	4.25819e-05	4.37077	0.037023	1145.62	0.169871	0.181033	0.856342	0.912046	No	Body	Non-promoter
	SLITRK5	cg07396450	SLITRK5_cg07396450	-0.210499	1.69323e-05	4.77128	0.0233559	425.239	-4.79402	-4.22216	2.41977e-05	0.00229534	Yes	Body	Non-promoter
	SMARCA2	cg05730460	SMARCA2_cg05730460	-0.136168	3.21508e-05	4.49281	0.0318262	3331.27	-2.10949	-3.01293	0.00258738	0.019678	Yes	Body	Non-promoter
	SMG6	cg24771681	SMG6_cg24771681	-0.143675	3.88967e-05	4.41009	0.0348682	1751.14	0.626774	1.85895	0.0630339	0.158343	No	Body	Non-promoter
	SMTN	cg21077120	SMTN_cg21077120	-0.3193	7.83142e-05	4.10616	0.0462746	246.188	2.0957	2.03014	0.0423426	0.119573	No	Promoter	Promoter
	SNTG1	cg17991843	SNTG1_cg17991843	-0.18026	7.12171e-05	4.14742	0.0446669	10108.3	-0.683773	-0.470151	0.638247	0.756914	No	Body	Non-promoter
	SOBP	cg00431837	SOBP_cg00431837	0.0336403	7.56896e-06	5.12096	0.0158424	2019.61	-1.21777	-1.92119	0.0547071	0.143201	No	Body	Non-promoter
	SOCS5	cg21417244	SOCS5_cg21417244	0.0216811	3.66751e-05	4.43563	0.0343767	657.724	-0.42182	-0.995511	0.319488	0.480452	No	Promoter	Promoter
	SORBS2	cg23836747	SORBS2_cg23836747	-0.181446	5.59869e-06	5.25191	0.0134596	4039.95	0.629559	0.600408	0.548234	0.684313	No	Body	Non-promoter
	SORCS2	cg02151406	SORCS2_cg02151406	-0.0784566	3.10854e-06	5.50744	0.009833	2225.55	3.50348	2.53356	0.0112909	0.0495165	Yes	Body	Non-promoter
	SPTBN2	cg08549728	SPTBN2_cg08549728	-0.169815	5.36982e-05	4.27004	0.0402697	734.427	-0.98464	-0.940197	0.347117	0.506958	No	Body	Non-promoter
	ST6GALNAC2	cg11529663	ST6GALNAC2_cg11529663	-0.0213892	4.33714e-05	4.3628	0.0372383	100.88	2.94803	2.40452	0.0161937	0.0625108	No	Promoter	Promoter
	STK36	cg02283975	STK36_cg02283975	-0.085914	9.11212e-05	4.04038	0.04811	430.653	0.327919	0.565178	0.571952	0.704641	No	Body	Non-promoter
	STXBP6	cg12125567	STXBP6_cg12125567	-0.0319773	6.43171e-05	4.19167	0.0440697	847.933	0.159192	0.105261	0.916169	0.949266	No	Body	Non-promoter
	STXBP6	cg17872357	STXBP6_cg17872357	-0.130679	1.38472e-06	5.85864	0.00693529	847.933	0.159192	0.105261	0.916169	0.949266	No	Body	Non-promoter
	STXBP6	cg14651189	STXBP6_cg14651189	-0.0757382	4.74435e-06	5.32382	0.0125481	847.933	0.159192	0.105261	0.916169	0.949266	No	Body	Non-promoter
	SUMO2	cg14546714	SUMO2_cg14546714	-0.0348969	5.14135e-05	4.28892	0.0393275	146.943	-0.689258	-0.934986	0.349795	0.509647	No	Promoter	Promoter
	SV2C	cg03519133	SV2C_cg03519133	0.0168633	7.10544e-05	4.14841	0.0446669	819.119	2.27567	1.41392	0.157385	0.294877	No	Neither	Non-promoter
	TAB2	cg13837816	TAB2_cg13837816	-0.142801	7.12404e-05	4.14727	0.0446669	1920.77	-0.0993318	-0.192419	0.847414	0.906544	No	Promoter	Promoter
	TAF4	cg03117005	TAF4_cg03117005	0.051356	8.3336e-05	4.07917	0.046969	621.52	1.30898	2.81519	0.0048748	0.0285893	Yes	Promoter	Promoter
	TAPBP	cg06230948	TAPBP_cg06230948	-0.0283251	1.2373e-05	4.90753	0.0202001	569.12	-2.08091	-2.20601	0.0273833	0.0882711	No	Body	Non-promoter
	TBCD	cg12803069	TBCD_cg12803069	-0.0974704	2.84632e-05	4.54572	0.0301631	1713.91	1.13574	2.49733	0.0125132	0.0531554	No	Body	Non-promoter
	TBXAS1	cg11307643	TBXAS1_cg11307643	-0.0534593	9.46818e-05	4.02373	0.0489355	1565.75	1.05399	1.06355	0.287533	0.447097	No	Body	Non-promoter
	TGM3	cg19188359	TGM3_cg19188359	-0.0394548	1.93118e-05	4.71418	0.0250761	73.7227	6.18279	3.1899	0.00142322	0.0141698	Yes	Body	Non-promoter
	TGM5	cg27496506	TGM5_cg27496506	0.0721368	1.15747e-05	4.93649	0.0195503	71.4292	9.25148	4.6123	3.98243e-06	0.00086687	Yes	Promoter	Promoter
	TGM6	cg25721492	TGM6_cg25721492	-0.036081	1.44388e-07	6.84047	0.00222494	80.0439	6.26356	2.63126	0.00850681	0.0410414	Yes	Promoter	Promoter
	THBD	cg14835472	THBD_cg14835472	-0.122249	1.04528e-08	7.98077	0.000538464	34.6861	-0.334003	-0.179947	0.857194	0.912672	No	Promoter	Promoter
	THBD	cg08354093	THBD_cg08354093	-0.050017	7.48667e-08	7.12571	0.00157485	34.6861	-0.334003	-0.179947	0.857194	0.912672	No	Neither	Non-promoter
	THBD	cg09279949	THBD_cg09279949	-0.163186	3.21939e-07	6.49223	0.00351337	34.6861	-0.334003	-0.179947	0.857194	0.912672	No	Neither	Non-promoter
	THBD	cg25397597	THBD_cg25397597	-0.0641875	5.89624e-06	5.22943	0.0136361	34.6861	-0.334003	-0.179947	0.857194	0.912672	No	Promoter	Promoter
	THBD	cg22532674	THBD_cg22532674	-0.0857367	1.41522e-08	7.84918	0.000595397	34.6861	-0.334003	-0.179947	0.857194	0.912672	No	Promoter	Promoter
	THNSL2	cg24977027	THNSL2_cg24977027	-0.135619	6.03485e-05	4.21933	0.0424568	100.092	-0.179047	-0.166703	0.867604	0.919448	No	Promoter	Promoter
	TJP1	cg17689498	TJP1_cg17689498	-0.0465381	2.86743e-10	9.54251	6.03178e-05	4456.54	-0.46214	-0.751569	0.45231	0.604845	No	Body	Non-promoter
	TMCO3	cg21152981	TMCO3_cg21152981	-0.0880941	1.45046e-05	4.83849	0.0216391	821.773	-0.255154	-0.464122	0.64256	0.760503	No	Neither	Non-promoter
	TMEM217	cg21780428	TMEM217_cg21780428	-0.0741808	4.03053e-08	7.39464	0.000997458	111.642	4.43379	3.01314	0.00258563	0.0196772	Yes	Neither	Non-promoter
	TMOD2	cg27342194	TMOD2_cg27342194	0.0350252	6.59988e-05	4.18046	0.0443551	1625.87	-3.59118	-5.33876	9.35856e-08	8.79662e-05	Yes	Promoter	Promoter
	TMUB2	cg08977014	TMUB2_cg08977014	-0.0818353	2.38119e-05	4.62321	0.0278275	113.923	-1.41172	-1.43969	0.149955	0.28638	No	Body	Non-promoter
	TNK2	cg17640485	TNK2_cg17640485	0.0837227	1.54984e-05	4.80971	0.0224066	1506.43	0.0128168	0.0123504	0.990146	0.994305	No	Body	Non-promoter
	TNRC18	cg20518511	TNRC18_cg20518511	0.0380053	8.64704e-06	5.06313	0.0170793	2621.71	0.89542	1.29361	0.1958	0.34105	No	Body	Non-promoter
	TNS1	cg02632441	TNS1_cg02632441	-0.257834	2.54177e-05	4.59486	0.0283646	1691.11	1.2989	1.23508	0.2168	0.365856	No	Body	Non-promoter
	TOP1MT	cg00185032	TOP1MT_cg00185032	-0.015252	1.41876e-05	4.84809	0.0215482	185.355	0.892352	1.33865	0.180685	0.323833	No	Body	Non-promoter
	TOP1MT	cg17117981	TOP1MT_cg17117981	-0.077453	3.89534e-05	4.40945	0.0348682	185.355	0.892352	1.33865	0.180685	0.323833	No	Body	Non-promoter
	TRAPPC10	cg23579475	TRAPPC10_cg23579475	-0.0476354	3.27768e-05	4.48443	0.0322939	869.473	0.215326	0.48867	0.625075	0.746344	No	Body	Non-promoter
	TRIM59	cg11186864	TRIM59_cg11186864	-0.0754473	3.43349e-05	4.46426	0.0331521	91.8262	3.85	2.16323	0.0305232	0.0947732	No	Promoter	Promoter
	TRIP6	cg18547866	TRIP6_cg18547866	0.0954767	1.14709e-05	4.9404	0.0195461	221.44	1.59408	1.40605	0.15971	0.297654	No	Promoter	Promoter
	TRPC4AP	cg01154966	TRPC4AP_cg01154966	-0.3586	5.23404e-05	4.28116	0.0396294	1199.31	-0.273863	-0.70237	0.482448	0.62918	No	Promoter	Promoter
	TRPV4	cg14151464	TRPV4_cg14151464	0.0701907	8.02614e-05	4.09549	0.0465823	109.84	3.24433	1.98306	0.047361	0.129547	No	Promoter	Promoter
	UBAC2	cg04257196	UBAC2_cg04257196	-0.0709554	2.39512e-05	4.62067	0.0278478	1962.14	0.0128063	0.025998	0.979259	0.987755	No	Body	Non-promoter
	UBE2J2	cg14661139	UBE2J2_cg14661139	-0.188208	4.19884e-05	4.37687	0.0368019	240.267	0.0969138	0.185269	0.853018	0.91005	No	Body	Non-promoter
	UNC93B1	cg08480739	UNC93B1_cg08480739	-0.0927606	1.82306e-05	4.7392	0.0242714	119.696	0.698916	0.672285	0.501402	0.644995	No	Body	Non-promoter
	UPP1	cg24959475	UPP1_cg24959475	-0.063236	6.17528e-06	5.20934	0.0139677	188.831	-0.490494	-0.503299	0.614754	0.738284	No	Body	Non-promoter
	UQCC1	cg02546381	UQCC1_cg02546381	-0.0592916	1.24837e-05	4.90366	0.0202001	859.349	-0.173865	-0.422164	0.672906	0.781567	No	Body	Non-promoter
	URM1	cg26179116	URM1_cg26179116	-0.051017	2.52606e-06	5.59756	0.00872918	166.891	0.495843	0.971795	0.331152	0.491699	No	Body	Non-promoter
	VDR	cg19008693	VDR_cg19008693	-0.0560231	3.39436e-05	4.46924	0.0331331	173.144	5.94637	3.62246	0.000291817	0.00675118	Yes	Body	Non-promoter
	VPS13B	cg21561316	VPS13B_cg21561316	-0.0716233	5.4645e-06	5.26245	0.0134014	4652.3	0.154392	0.526558	0.598501	0.726323	No	Body	Non-promoter
	WDFY4	cg09362385	WDFY4_cg09362385	-0.0693129	2.0443e-05	4.68946	0.0259052	919.912	2.48436	2.01612	0.0437873	0.122329	No	Body	Non-promoter
	WDR86	cg06201680	WDR86_cg06201680	-0.116777	7.81932e-05	4.10683	0.0462681	134.811	0.861327	0.663691	0.506888	0.649881	No	Neither	Non-promoter
	WDR91	cg10428536	WDR91_cg10428536	-0.154102	8.93937e-05	4.04869	0.0476664	522.999	-0.851687	-1.15624	0.247583	0.401771	No	Neither	Non-promoter
	WNK4	cg05886546	WNK4_cg05886546	-0.158367	2.07914e-05	4.68212	0.0261538	66.5669	4.79112	2.88845	0.00387144	0.0249012	Yes	Body	Non-promoter
	WWC1	cg15725182	WWC1_cg15725182	0.13954	8.70254e-06	5.06035	0.0171086	1590.16	0.576988	0.604501	0.545511	0.682144	No	Body	Non-promoter
	ZBTB16	cg15359122	ZBTB16_cg15359122	-0.216039	5.91268e-05	4.22822	0.0420819	3863.84	-1.03051	-0.860776	0.389361	0.548213	No	Body	Non-promoter
	ZC3HAV1	cg24891709	ZC3HAV1_cg24891709	0.0367673	7.43476e-05	4.12873	0.0455294	851.995	1.17463	1.71944	0.0855342	0.195638	No	Neither	Non-promoter
	ZDHHC4	cg21212956	ZDHHC4_cg21212956	-0.0208547	3.03952e-06	5.5172	0.00971917	106.54	-1.01409	-1.32013	0.18679	0.331017	No	Neither	Non-promoter
	ZFP14	cg06389387	ZFP14_cg06389387	-0.063241	9.23049e-08	7.03478	0.00161806	405.124	-0.362219	-0.736857	0.461209	0.612311	No	Body	Non-promoter
	ZGRF1	cg11424763	ZGRF1_cg11424763	-0.0376564	8.92098e-06	5.04959	0.0174565	338.638	0.617489	1.08704	0.277021	0.435496	No	Body	Non-promoter
	ZIC4	cg21639713	ZIC4_cg21639713	-0.201794	2.63017e-05	4.58002	0.0287169	203.975	3.54194	2.77864	0.00545875	0.0307299	Yes	Neither	Promoter
	ZIM2	cg13374648	ZIM2_cg13374648	-0.121738	2.66954e-06	5.57356	0.0091309	126.237	0.504555	0.3401	0.733782	0.826418	No	Neither	Promoter
	ZNF32-AS3	cg01066036	ZNF32-AS3_cg01066036	-0.0560245	2.34643e-05	4.62959	0.0277322	61.7782	2.19905	1.40074	0.161291	0.299494	No	Body	Non-promoter
	ZNF461	cg03408129	ZNF461_cg03408129	-0.0556143	6.49231e-05	4.1876	0.0441983	174.661	-0.590715	-1.37292	0.169776	0.310251	No	Neither	Non-promoter
	ZNF638	cg06552799	ZNF638_cg06552799	0.037947	4.67855e-05	4.32989	0.0382944	4810.26	-0.782117	-1.03811	0.299217	0.459184	No	Neither	Non-promoter
	ZNF641	cg16921775	ZNF641_cg16921775	0.0451762	7.77294e-05	4.10941	0.0461777	290.554	-0.434083	-0.808263	0.418939	0.574941	No	Promoter	Promoter
	ZNF648	cg02960125	ZNF648_cg02960125	-0.0416238	1.34691e-05	4.87066	0.0209099	14.448	4.67508	2.42125	0.0154674	0.0606211	No	Body	Non-promoter
	EPN
	Gene	CpG	CpG_Gene	beta	pVal	log10.pVal	qVal	baseMean	log2FoldChange	stat	pvalue	padj	DE_sig	gc
	AK7	cg08520463	AK7_cg08520463	-0.0546889	1.3102e-05	4.88266	0.0487735	345.136	2.68924	2.26175	0.023713	0.0901165	No	Body
	AKR1B15	cg15257078	AKR1B15_cg15257078	-0.0292422	1.32268e-06	5.87855	0.0132	52.8668	9.78221	3.3905	0.000697654	0.0113956	Yes	Body
	ANO8	cg12526923	ANO8_cg12526923	-0.225125	2.82582e-06	5.54886	0.0200825	412.757	-0.351591	-0.330729	0.740849	0.850121	No	Body
	ASIP	cg16655240	ASIP_cg16655240	-0.0695327	4.93867e-06	5.30639	0.0285985	89.6677	4.324	2.48615	0.0129133	0.0597988	No	Neither
	ATP8B3	cg10653504	ATP8B3_cg10653504	-0.0730475	1.53425e-07	6.8141	0.00378756	27.6653	3.166	2.23343	0.0255205	0.0945429	No	Body
	B3GALT6	cg13924635	B3GALT6_cg13924635	-0.0698169	2.1731e-07	6.66292	0.00485375	76.5384	-2.38099	-2.08653	0.0369303	0.121585	No	Promoter
	CASKIN2	cg27037648	CASKIN2_cg27037648	-0.0359646	4.45476e-07	6.35118	0.00870623	226.869	0.0457029	0.0449548	0.964143	0.980888	No	Neither
	CCDC26	cg03490406	CCDC26_cg03490406	-0.0951512	5.93902e-06	5.22628	0.0320194	788.573	5.9351	3.39496	0.000686393	0.0112996	Yes	Body
	CCDC85A	cg10679103	CCDC85A_cg10679103	-0.172424	1.09207e-05	4.96175	0.0434095	1165.93	-1.54153	-1.53884	0.123843	0.277189	No	Body
	CD164	cg25176564	CD164_cg25176564	-0.018573	2.47691e-06	5.60609	0.0184109	600.529	-0.75355	-0.890831	0.37302	0.56957	No	Promoter
	CD22	cg24750752	CD22_cg24750752	-0.0650575	1.96897e-06	5.70576	0.0159231	90.7263	5.16758	2.89782	0.00375763	0.0271626	Yes	Promoter
	CLMN	cg08795602	CLMN_cg08795602	-0.107411	8.85075e-06	5.05302	0.0403051	791.213	1.97487	1.55053	0.121015	0.273404	No	Body
	COL16A1	cg25231123	COL16A1_cg25231123	-0.205683	3.61754e-06	5.44159	0.0229298	1352.31	1.19932	1.15413	0.248445	0.440194	No	Body
	COL21A1	cg12994827	COL21A1_cg12994827	-0.0936249	4.84651e-06	5.31457	0.0285404	1034.9	1.88284	1.68084	0.0927936	0.227868	No	Body
	CWH43	cg18280362	CWH43_cg18280362	-0.0350109	1.52187e-08	7.81762	0.00107818	139.744	10.5643	4.95042	7.40527e-07	0.000546906	Yes	Promoter
	CYP4A11	cg23529010	CYP4A11_cg23529010	-0.0611759	4.14156e-15	14.3828	1.94259e-09	21.6618	5.76618	1.92217	0.0545837	0.15802	No	Promoter
	DDX54	cg09451175	DDX54_cg09451175	-0.126689	5.73032e-06	5.24182	0.0312534	269.861	-0.167739	-0.214004	0.830544	0.906099	No	Body
	DMPK	cg03823494	DMPK_cg03823494	-0.064929	1.05071e-05	4.97852	0.0430792	232.356	0.609772	0.805942	0.420276	0.613873	No	Promoter
	DPH1	cg24367984	DPH1_cg24367984	-0.0499042	8.42488e-07	6.07444	0.0112905	171.629	0.0767363	0.101556	0.919109	0.9573	No	Promoter
	ENOX1	cg26680656	ENOX1_cg26680656	-0.0588614	3.15351e-06	5.50121	0.0210414	3693.3	-0.268563	-0.254102	0.799417	0.888577	No	Body
	ESRRG	cg00256046	ESRRG_cg00256046	-0.0760741	6.54008e-08	7.18442	0.00219115	5112.5	0.842464	0.844626	0.39832	0.594547	No	Neither
	FAM135B	cg21841235	FAM135B_cg21841235	-0.0377751	9.42692e-06	5.02563	0.0421113	2343.94	-0.663908	-0.753978	0.450863	0.639464	No	Body
	FCHSD2	cg26739233	FCHSD2_cg26739233	-0.0489748	8.75614e-07	6.05769	0.0114085	3466.63	0.229721	0.445965	0.655622	0.794453	No	Body
	FER1L6-AS2	cg13544914	FER1L6-AS2_cg13544914	-0.042294	1.05719e-05	4.97585	0.0430792	243.62	3.35887	1.71508	0.0863314	0.216843	No	Body
	FRMD3	cg05935901	FRMD3_cg05935901	-0.0865383	3.89231e-07	6.40979	0.00793774	1343.11	0.393631	0.473404	0.635925	0.78085	No	Body
	GDPD4	cg08980355	GDPD4_cg08980355	-0.073972	1.56917e-06	5.80433	0.0141542	144.765	7.21806	3.06373	0.00218593	0.0201179	Yes	Neither
	GPR160	cg02062140	GPR160_cg02062140	-0.0897294	7.24524e-08	7.13995	0.00226558	82.1927	0.525744	0.390058	0.696493	0.822054	No	Neither
	HECA	cg08089031	HECA_cg08089031	-0.0179682	1.03358e-06	5.98565	0.0119846	476.062	-1.07414	-1.9718	0.0486319	0.146023	No	Promoter
	HLX-AS1	cg12827760	HLX-AS1_cg12827760	-0.107831	2.94744e-06	5.53056	0.0203308	98.336	7.24747	3.63207	0.00028116	0.00772127	Yes	Body
	IGSF22	cg21805515	IGSF22_cg21805515	-0.0929021	1.84379e-06	5.73429	0.0154433	58.9556	2.4081	1.36223	0.173126	0.347444	No	Body
	KCNAB1	cg00375025	KCNAB1_cg00375025	-0.118635	9.73401e-06	5.01171	0.0430728	1806.52	-0.378056	-0.235153	0.81409	0.89676	No	Body
	L3MBTL4	cg00451011	L3MBTL4_cg00451011	-0.171697	5.71416e-07	6.24305	0.00898427	2760.25	-0.238514	-0.223654	0.823027	0.90222	No	Neither
	LDB2	cg13873632	LDB2_cg13873632	-0.0397791	1.60906e-08	7.79343	0.00107818	2280.62	-0.83211	-0.710517	0.477384	0.660333	No	Body
	LRRC45	cg10092374	LRRC45_cg10092374	-0.0413805	7.76165e-06	5.11005	0.0375319	153.385	1.27287	1.3362	0.181482	0.35826	No	Neither
	LRRC72	cg08278401	LRRC72_cg08278401	-0.0403096	5.30913e-07	6.27498	0.00898427	81.7585	7.2247	2.96138	0.00306268	0.024234	Yes	Promoter
	LYVE1	cg18343862	LYVE1_cg18343862	-0.0654579	1.19279e-05	4.92344	0.0458538	71.4458	0.824841	0.563031	0.573414	0.734946	No	Neither
	MYO16	cg22828261	MYO16_cg22828261	-0.0177692	4.39732e-06	5.35681	0.0271389	2587.33	-1.30171	-1.03993	0.298372	0.494116	No	Body
	MYO1H	cg09758180	MYO1H_cg09758180	-0.070027	8.15075e-07	6.0888	0.0112905	149.917	6.8341	3.34275	0.000829535	0.0124394	Yes	Body
	NDN	cg12138102	NDN_cg12138102	-0.0699714	5.62094e-07	6.25019	0.00898427	94.9076	-2.18788	-1.45148	0.146647	0.310613	No	Promoter
	NLRC5	cg15875239	NLRC5_cg15875239	-0.106147	1.198e-05	4.92154	0.0458538	464.15	3.84773	4.21111	2.54119e-05	0.00317686	Yes	Body
	NPAS3	cg01993818	NPAS3_cg01993818	-0.13596	4.0927e-08	7.38799	0.00213297	19548.7	0.938651	1.03621	0.300105	0.495621	No	Neither
	NTN4	cg07197948	NTN4_cg07197948	-0.0671746	5.70551e-06	5.24371	0.0312534	392.788	-0.801958	-0.775072	0.438297	0.628714	No	Body
	PCAT18	cg19011172	PCAT18_cg19011172	-0.123998	2.46575e-06	5.60805	0.0184109	54.1673	7.87602	3.22018	0.00128108	0.0151179	Yes	Body
	PCDHGA1	cg24197374	PCDHGA1_cg24197374	-0.0399832	7.2479e-06	5.13979	0.0357854	96.3001	0.693474	0.624093	0.532566	0.704172	No	Body
	PLEKHG5	cg05385061	PLEKHG5_cg05385061	-0.0411216	5.64362e-06	5.24844	0.0312534	666.017	0.69601	0.745597	0.455911	0.643578	No	Body
	RAC3	cg10092374	RAC3_cg10092374	-0.0413805	7.76165e-06	5.11005	0.0375319	41.0596	-1.43959	-1.02523	0.305256	0.500632	No	Neither
	SDF4	cg13924635	SDF4_cg13924635	-0.0698169	2.1731e-07	6.66292	0.00485375	613.454	-1.21192	-1.04618	0.295476	0.491536	No	Promoter
	SIX5	cg03823494	SIX5_cg03823494	-0.064929	1.05071e-05	4.97852	0.0430792	43.2054	3.23461	2.16954	0.0300417	0.105922	No	Promoter
	SUMO2	cg14546714	SUMO2_cg14546714	-0.0426858	4.8678e-06	5.31267	0.0285404	146.943	-1.01235	-1.34465	0.178737	0.354713	No	Promoter
	TGM6	cg25721492	TGM6_cg25721492	-0.0378162	9.45582e-08	7.0243	0.00277202	80.0439	7.02513	2.87808	0.00400108	0.0281948	Yes	Promoter
	THBD	cg08354093	THBD_cg08354093	-0.0552564	1.99932e-08	7.69912	0.00117222	34.6861	-0.67224	-0.35006	0.726293	0.841355	No	Neither
	THBD	cg14835472	THBD_cg14835472	-0.112957	5.70624e-08	7.24365	0.00219115	34.6861	-0.67224	-0.35006	0.726293	0.841355	No	Promoter
	THBD	cg09279949	THBD_cg09279949	-0.15382	1.09806e-06	5.95937	0.0119846	34.6861	-0.67224	-0.35006	0.726293	0.841355	No	Neither
	THBD	cg22532674	THBD_cg22532674	-0.0897071	9.2813e-09	8.03239	0.000943695	34.6861	-0.67224	-0.35006	0.726293	0.841355	No	Promoter
	TJP1	cg17689498	TJP1_cg17689498	-0.0429221	1.85222e-09	8.73231	0.000303137	4456.54	-0.338366	-0.538915	0.589945	0.747743	No	Body
	TMEM217	cg21780428	TMEM217_cg21780428	-0.0675759	2.58962e-07	6.58676	0.00552118	111.642	4.86658	3.23372	0.00122188	0.0147675	Yes	Neither
	UBE2U	cg13931568	UBE2U_cg13931568	-0.124632	1.04043e-05	4.98279	0.0430792	110.386	7.42541	3.33439	0.000854859	0.0125576	Yes	Promoter
	ZDHHC4	cg21212956	ZDHHC4_cg21212956	-0.0223387	1.51653e-06	5.81915	0.0139476	106.54	-0.493529	-0.63099	0.528047	0.700327	No	Neither
	ZFP14	cg06389387	ZFP14_cg06389387	-0.0549701	1.15046e-06	5.93913	0.0119846	405.124	-0.495581	-0.987354	0.323469	0.519052	No	Body
	GNN
	Gene	CpG	CpG_Gene	beta	pVal	log10.pVal	qVal	baseMean	log2FoldChange	stat	pvalue	padj	DE_sig	gc
	ATP8B3	cg10653504	ATP8B3_cg10653504	-0.0724564	1.72234e-06	5.76388	0.0367184	27.6653	5.81903	3.55996	0.000370918	0.00241277	Yes	Body
	B3GALT6	cg13924635	B3GALT6_cg13924635	-0.069898	2.06669e-06	5.68472	0.0421438	76.5384	-2.51959	-1.89945	0.0575051	0.117924	No	Promoter
	CWH43	cg18280362	CWH43_cg18280362	-0.0327779	5.09088e-07	6.29321	0.017055	139.744	13.884	5.84367	5.10638e-09	2.57548e-06	Yes	Promoter
	CYP4A11	cg23529010	CYP4A11_cg23529010	-0.0600243	1.29911e-13	12.8864	6.09303e-08	21.6618	6.94951	2.00844	0.0445969	0.0965068	No	Promoter
	DMPK	cg03823494	DMPK_cg03823494	-0.0881642	1.13191e-06	5.94619	0.0284917	232.356	2.15849	2.46402	0.0137389	0.0381556	Yes	Promoter
	ESRRG	cg00256046	ESRRG_cg00256046	-0.083231	1.70859e-07	6.76736	0.0123508	5112.5	0.305821	0.264193	0.791631	0.85609	No	Neither
	HECA	cg08089031	HECA_cg08089031	-0.0211548	8.32073e-07	6.07984	0.026017	476.062	-1.80515	-2.8523	0.00434041	0.015348	Yes	Promoter
	LDB2	cg13873632	LDB2_cg13873632	-0.0428776	5.60299e-08	7.25158	0.00656971	2280.62	0.321319	0.2364	0.813123	0.871361	No	Body
	LRRC72	cg08278401	LRRC72_cg08278401	-0.0417095	2.92569e-06	5.53377	0.0475207	81.7585	10.3997	3.70962	0.000207571	0.0016161	Yes	Promoter
	NPAS3	cg01993818	NPAS3_cg01993818	-0.120768	2.66105e-06	5.57495	0.0475207	19548.7	-0.578828	-0.550605	0.581904	0.69216	No	Neither
	SDF4	cg13924635	SDF4_cg13924635	-0.069898	2.06669e-06	5.68472	0.0421438	613.454	0.19881	0.147881	0.882437	0.921518	No	Promoter
	SIX5	cg03823494	SIX5_cg03823494	-0.0881642	1.13191e-06	5.94619	0.0284917	43.2054	6.72379	3.92153	8.79882e-05	0.000916628	Yes	Promoter
	THBD	cg08354093	THBD_cg08354093	-0.0562916	1.73143e-07	6.7616	0.0123508	34.6861	-1.18836	-0.542848	0.587234	0.696856	No	Neither
	THBD	cg22532674	THBD_cg22532674	-0.0986722	2.33521e-08	7.63167	0.00547625	34.6861	-1.18836	-0.542848	0.587234	0.696856	No	Promoter
	THBD	cg14835472	THBD_cg14835472	-0.109071	1.04587e-06	5.98052	0.0284917	34.6861	-1.18836	-0.542848	0.587234	0.696856	No	Promoter
	TJP1	cg17689498	TJP1_cg17689498	-0.0377201	2.10631e-07	6.67648	0.0123508	4456.54	-1.28812	-1.76769	0.0771131	0.148683	No	Body

## Sheet: 4A
Figure 4A
	Tumor type	hypo_neu	hyper_neu	hypo_prog	hyper_prog
	ATC	3741	15892	2270	2270
	EMB	4829	6589	16099	2644
	EPN	1031	2161	40216	4111
	GNN	2963	2027	5233	1444

## Sheet: 4B
Figure 4B
	Tumor type	hypo_neu	hyper_neu	hypo_prog	hyper_prog
	ATC	6	4	2	2
	EMB	0	0	0	0
	EPN	0	1	51	8
	GNN	0	0	1	0

## Sheet: 5
Figure 5
	Genomic Context	OR	Lower CI	Upper CI	P-value	Tumor Type	Cell Type	Direction of change
	Body	0.56352	0.524158	0.605499	1.22e-59	atc	neu	dec
	Body	0.868185	0.840169	0.89704	1.41e-17	atc	neu	inc
	Body	0.704484	0.683212	0.726346	6.6e-116	atc	prog	dec
	Body	0.502815	0.456905	0.552751	5.96e-51	atc	prog	inc
	Body	1.08229	1.02152	1.14656	0.00710967	emb	neu	dec
	Body	0.806425	0.76627	0.84851	4.66e-17	emb	neu	inc
	Body	1.33537	1.29381	1.37826	5.05e-72	emb	prog	dec
	Body	0.971306	0.897645	1.0507	0.475311	emb	prog	inc
	Body	0.577577	0.502852	0.662087	2.01e-16	epn	neu	dec
	Body	0.463826	0.419553	0.51208	5.84e-59	epn	neu	inc
	Body	1.30005	1.2736	1.32706	4.87e-138	epn	prog	dec
	Body	0.839776	0.787449	0.895286	6.57e-08	epn	prog	inc
	Body	0.62763	0.579591	0.679245	8.48e-33	gnn	neu	dec
	Body	0.454842	0.409868	0.504048	7.05e-58	gnn	neu	inc
	Body	0.639822	0.602794	0.67887	3.17e-52	gnn	prog	dec
	Body	0.479907	0.424776	0.541188	6.74e-37	gnn	prog	inc
	DHS	1.41758	1.31887	1.52457	1.93e-22	atc	neu	dec
	DHS	1.42376	1.3744	1.47514	5.26e-90	atc	neu	inc
	DHS	1.66646	1.61215	1.72287	5.3e-216	atc	prog	dec
	DHS	1.73332	1.57279	1.91266	2.5e-31	atc	prog	inc
	DHS	0.523838	0.494748	0.55467	5.05e-109	emb	neu	dec
	DHS	1.19908	1.13761	1.26428	7.52e-12	emb	neu	inc
	DHS	0.659346	0.638727	0.680678	6.85e-144	emb	prog	dec
	DHS	0.593564	0.549439	0.641325	6.42e-40	emb	prog	inc
	DHS	1.24784	1.091	1.42977	0.0009757	epn	neu	dec
	DHS	2.75768	2.45997	3.09841	1.34e-83	epn	neu	inc
	DHS	0.756958	0.741306	0.772902	2.73e-149	epn	prog	dec
	DHS	0.949969	0.890888	1.01322	0.115487	epn	prog	inc
	DHS	1.1459	1.06016	1.23932	0.00051497	gnn	neu	dec
	DHS	3.47789	3.06035	3.96423	8.32e-108	gnn	neu	inc
	DHS	1.82624	1.71152	1.94966	7.42e-82	gnn	prog	dec
	DHS	1.63939	1.45357	1.85237	4.65e-17	gnn	prog	inc
	Exon1	2.3808	2.17756	2.59996	1.91e-69	atc	neu	dec
	Exon1	1.46635	1.39166	1.5443	1.03e-43	atc	neu	inc
	Exon1	1.85257	1.77285	1.93512	2.03e-148	atc	prog	dec
	Exon1	2.64305	2.36588	2.947	1.66e-56	atc	prog	inc
	Exon1	0.568569	0.493489	0.652082	1.67e-18	emb	neu	dec
	Exon1	1.49201	1.37754	1.6141	1.69e-21	emb	neu	inc
	Exon1	0.514183	0.474629	0.556258	4.78e-75	emb	prog	dec
	Exon1	0.800428	0.678646	0.938596	0.00508963	emb	prog	inc
	Exon1	2.08116	1.73793	2.47792	3.2e-14	epn	neu	dec
	Exon1	2.86868	2.56804	3.19798	1.71e-65	epn	neu	inc
	Exon1	0.822092	0.788421	0.856913	2.41e-21	epn	prog	dec
	Exon1	1.20122	1.07572	1.3381	0.00112215	epn	prog	inc
	Exon1	1.93608	1.73793	2.15234	6.43e-30	gnn	neu	dec
	Exon1	2.91728	2.6038	3.26195	7.49e-64	gnn	neu	inc
	Exon1	2.11182	1.95199	2.28244	1.42e-67	gnn	prog	dec
	Exon1	2.96222	2.58991	3.37886	1.04e-47	gnn	prog	inc
	ExonBnd	0.17364	0.0636272	0.378605	6.71e-09	atc	neu	dec
	ExonBnd	0.987437	0.829308	1.16764	0.932301	atc	neu	inc
	ExonBnd	0.679962	0.562911	0.814668	1.05e-05	atc	prog	dec
	ExonBnd	0.2393	0.0775774	0.559682	8.46e-05	atc	prog	inc
	ExonBnd	1.42096	1.08573	1.82873	0.0093607	emb	neu	dec
	ExonBnd	0.813025	0.599889	1.07814	0.169702	emb	neu	inc
	ExonBnd	1.29837	1.11488	1.50436	0.00072635	emb	prog	dec
	ExonBnd	1.72041	1.2298	2.34449	0.00133549	emb	prog	inc
	ExonBnd	0.317033	0.0652511	0.929702	0.0311894	epn	neu	dec
	ExonBnd	0.45389	0.2071	0.863986	0.0119385	epn	neu	inc
	ExonBnd	1.40788	1.27902	1.54711	7.68e-12	epn	prog	dec
	ExonBnd	0.960807	0.671042	1.33455	0.934161	epn	prog	inc
	ExonBnd	0.366988	0.175678	0.676453	0.0002976	gnn	neu	dec
	ExonBnd	0.268197	0.0869624	0.627377	0.00038832	gnn	neu	inc
	ExonBnd	0.456554	0.285552	0.692914	5.11e-05	gnn	prog	dec
	ExonBnd	0.150507	0.0182192	0.544988	0.00040594	gnn	prog	inc
	OpenChromatin	0.649805	0.582586	0.723051	6.56e-17	atc	neu	dec
	OpenChromatin	0.929583	0.887686	0.973134	0.00168817	atc	neu	inc
	OpenChromatin	0.719186	0.686928	0.752651	1.52e-49	atc	prog	dec
	OpenChromatin	0.631737	0.547765	0.725689	6.25e-12	atc	prog	inc
	OpenChromatin	0.948579	0.873142	1.02934	0.21341	emb	neu	dec
	OpenChromatin	0.730782	0.675849	0.78929	1.01e-16	emb	neu	inc
	OpenChromatin	0.944703	0.902602	0.98847	0.0132879	emb	prog	dec
	OpenChromatin	0.901874	0.804209	1.00906	0.0737834	emb	prog	inc
	OpenChromatin	0.613526	0.493523	0.755554	9.96e-07	epn	neu	dec
	OpenChromatin	0.581926	0.500136	0.674002	8.96e-15	epn	neu	inc
	OpenChromatin	1.03113	1.00192	1.06104	0.0356076	epn	prog	dec
	OpenChromatin	0.715846	0.647711	0.78965	3.21e-12	epn	prog	inc
	OpenChromatin	0.708406	0.629068	0.795546	1.31e-09	gnn	neu	dec
	OpenChromatin	0.569148	0.485941	0.663219	6.99e-15	gnn	neu	inc
	OpenChromatin	0.673653	0.61528	0.736434	5.52e-20	gnn	prog	dec
	OpenChromatin	0.639613	0.534566	0.760452	9.82e-08	gnn	prog	inc
	Phantom5_Enhancer	0.854177	0.692695	1.04273	0.130125	atc	neu	dec
	Phantom5_Enhancer	0.834375	0.754177	0.921027	0.00024073	atc	neu	inc
	Phantom5_Enhancer	0.819856	0.747597	0.897399	1.01e-05	atc	prog	dec
	Phantom5_Enhancer	0.85923	0.654636	1.10869	0.274954	atc	prog	inc
	Phantom5_Enhancer	1.17282	1.00183	1.3654	0.0412265	emb	neu	dec
	Phantom5_Enhancer	1.03563	0.898001	1.18886	0.616886	emb	neu	inc
	Phantom5_Enhancer	1.46741	1.35695	1.58493	1.61e-20	emb	prog	dec
	Phantom5_Enhancer	1.05977	0.845266	1.31325	0.574364	emb	prog	inc
	Phantom5_Enhancer	1.09436	0.757572	1.53315	0.589372	epn	neu	dec
	Phantom5_Enhancer	0.586086	0.41733	0.80123	0.00038336	epn	neu	inc
	Phantom5_Enhancer	0.856047	0.803418	0.911405	7.3e-07	epn	prog	dec
	Phantom5_Enhancer	1.12328	0.943198	1.32859	0.175769	epn	prog	inc
	Phantom5_Enhancer	0.997736	0.801197	1.22893	1	gnn	neu	dec
	Phantom5_Enhancer	0.641805	0.458928	0.87432	0.00381064	gnn	neu	inc
	Phantom5_Enhancer	0.722302	0.59668	0.867011	0.00030824	gnn	prog	dec
	Phantom5_Enhancer	0.886769	0.630472	1.21433	0.494876	gnn	prog	inc
	TFBS	0.818214	0.739316	0.903782	5.23e-05	atc	neu	dec
	TFBS	0.868427	0.827705	0.910786	3.76e-09	atc	neu	inc
	TFBS	0.8033	0.768116	0.839794	3.43e-23	atc	prog	dec
	TFBS	0.759885	0.664093	0.866458	2.41e-05	atc	prog	inc
	TFBS	1.25824	1.16573	1.35682	5e-09	emb	neu	dec
	TFBS	0.933551	0.868278	1.0028	0.05966	emb	neu	inc
	TFBS	1.27837	1.22578	1.33287	1.71e-29	emb	prog	dec
	TFBS	1.11849	1.00432	1.24332	0.0387234	emb	prog	inc
	TFBS	0.765115	0.625073	0.929195	0.00561261	epn	neu	dec
	TFBS	0.642005	0.553663	0.741205	1.48e-10	epn	neu	inc
	TFBS	1.28115	1.24644	1.31665	7.49e-68	epn	prog	dec
	TFBS	0.879263	0.800348	0.96435	0.00578468	epn	prog	inc
	TFBS	0.836888	0.747323	0.93494	0.00139784	gnn	neu	dec
	TFBS	0.57662	0.491279	0.67326	6.92e-14	gnn	neu	inc
	TFBS	0.765271	0.700991	0.834225	3.45e-10	gnn	prog	dec
	TFBS	0.741278	0.62422	0.875253	0.00028487	gnn	prog	inc
	TSS1500	1.29297	1.1891	1.40444	2.45e-09	atc	neu	dec
	TSS1500	1.17211	1.12371	1.22236	2.51e-13	atc	neu	inc
	TSS1500	1.26378	1.21725	1.31179	2.09e-33	atc	prog	dec
	TSS1500	1.39139	1.25226	1.54339	1.28e-09	atc	prog	inc
	TSS1500	0.669551	0.609987	0.733692	1.41e-19	emb	neu	dec
	TSS1500	1.21295	1.13736	1.29278	5.37e-09	emb	neu	inc
	TSS1500	0.71767	0.682986	0.753788	2.84e-43	emb	prog	dec
	TSS1500	0.794129	0.705401	0.891739	6.61e-05	emb	prog	inc
	TSS1500	1.2885	1.09623	1.50838	0.00204988	epn	neu	dec
	TSS1500	1.73908	1.57159	1.92192	2.89e-25	epn	neu	inc
	TSS1500	0.990695	0.962739	1.01938	0.523704	epn	prog	dec
	TSS1500	0.935965	0.856217	1.02176	0.144383	epn	prog	inc
	TSS1500	1.09071	0.987268	1.20296	0.0814134	gnn	neu	dec
	TSS1500	1.80056	1.62319	1.99444	5.1e-27	gnn	neu	inc
	TSS1500	1.3936	1.30047	1.49233	2.92e-20	gnn	prog	dec
	TSS1500	1.36163	1.19139	1.55208	6.28e-06	gnn	prog	inc
	TSS200	2.14026	1.98053	2.31114	8.03e-74	atc	neu	dec
	TSS200	1.82553	1.75388	1.89975	3.11e-173	atc	neu	inc
	TSS200	2.21678	2.14096	2.2949	0	atc	prog	dec
	TSS200	2.53685	2.30602	2.78803	4.94e-72	atc	prog	inc
	TSS200	0.524545	0.467947	0.586372	1.38e-35	emb	neu	dec
	TSS200	1.28111	1.19625	1.37099	2.85e-12	emb	neu	inc
	TSS200	0.497338	0.466851	0.529369	3.47e-129	emb	prog	dec
	TSS200	0.748189	0.654625	0.852109	5.95e-06	emb	prog	inc
	TSS200	2.09725	1.80551	2.42869	1.43e-20	epn	neu	dec
	TSS200	3.77486	3.44848	4.12886	1.86e-157	epn	neu	inc
	TSS200	0.90115	0.872539	0.9305	1.21e-10	epn	prog	dec
	TSS200	1.17609	1.07538	1.2844	0.00036629	epn	prog	inc
	TSS200	1.59089	1.44638	1.74743	1.58e-20	gnn	neu	dec
	TSS200	3.54052	3.2225	3.88822	1.12e-131	gnn	neu	inc
	TSS200	2.29157	2.14841	2.44315	8.25e-124	gnn	prog	dec
	TSS200	2.10284	1.8538	2.38027	3e-28	gnn	prog	inc
	UTR3	0.479367	0.353776	0.635512	1.1e-08	atc	neu	dec
	UTR3	1.05148	0.953331	1.15727	0.305996	atc	neu	inc
	UTR3	0.714683	0.642904	0.792517	2.39e-11	atc	prog	dec
	UTR3	0.353834	0.221215	0.537296	1.12e-08	atc	prog	inc
	UTR3	1.12415	0.945365	1.32768	0.165287	emb	neu	dec
	UTR3	0.785	0.658561	0.92904	0.00396699	emb	neu	inc
	UTR3	1.2397	1.1325	1.35472	3.87e-06	emb	prog	dec
	UTR3	0.928151	0.715175	1.18578	0.587291	emb	prog	inc
	UTR3	0.607532	0.352394	0.978007	0.0418408	epn	neu	dec
	UTR3	0.406211	0.259581	0.606319	4.8e-07	epn	neu	inc
	UTR3	1.43488	1.35697	1.51646	1.09e-34	epn	prog	dec
	UTR3	0.856887	0.691077	1.05113	0.145766	epn	prog	inc
	UTR3	0.431989	0.30016	0.602542	1.91e-08	gnn	neu	dec
	UTR3	0.287672	0.16406	0.468497	1.33e-09	gnn	neu	inc
	UTR3	0.467603	0.361584	0.595308	4.44e-12	gnn	prog	dec
	UTR3	0.379982	0.212023	0.629101	1.91e-05	gnn	prog	inc
	UTR5	1.55951	1.43736	1.6904	2.61e-25	atc	neu	dec
	UTR5	1.27177	1.21878	1.32667	1.17e-27	atc	neu	inc
	UTR5	1.48703	1.43301	1.54267	1.34e-92	atc	prog	dec
	UTR5	1.71107	1.5451	1.8922	1.51e-23	atc	prog	inc
	UTR5	0.72046	0.65573	0.790259	4.51e-13	emb	neu	dec
	UTR5	1.21372	1.13563	1.2963	1.45e-08	emb	neu	inc
	UTR5	0.817407	0.778269	0.858162	8.91e-17	emb	prog	dec
	UTR5	0.789866	0.698112	0.891088	8.32e-05	emb	prog	inc
	UTR5	1.4866	1.26765	1.7367	1.43e-06	epn	neu	dec
	UTR5	1.82826	1.64981	2.02315	1.09e-28	epn	neu	inc
	UTR5	0.976405	0.947759	1.00584	0.115075	epn	prog	dec
	UTR5	1.03816	0.949774	1.13317	0.40388	epn	prog	inc
	UTR5	1.30468	1.18406	1.43538	9.26e-08	gnn	neu	dec
	UTR5	1.99424	1.79799	2.20896	6.03e-36	gnn	neu	inc
	UTR5	1.57428	1.46967	1.68518	4.24e-36	gnn	prog	dec
	UTR5	1.77076	1.55936	2.00634	1.1e-17	gnn	prog	inc

## Sheet: 6A
Figure 6A
		NEU	NSC	OPC	RGC	UBC
	ATC-Hypo_NEU	-1	-1	1	-1	0
	EMB-Hypo_NEU	-1	-1	1	-1	0
	EPN-Hypo_NEU	-1	-1	1	1	0
	GNN-Hypo_NEU	-1	0	1	-1	0
	ATC-Hyper_NEU	-1	-1	1	-1	0
	EMB-Hyper_NEU	-1	-1	1	-1	0
	EPN-Hyper_NEU	0	0	1	1	0
	GNN-Hyper_NEU	-1	0	1	-1	-1
	ATC-Hypo_PROG	-1	-1	1	-1	0
	EMB-Hypo_PROG	-1	-1	1	-1	0
	EPN-Hypo_PROG	-1	-1	1	1	0
	GNN-Hypo_PROG	-1	0	1	-1	0
	ATC-Hyper_PROG	-1	-1	1	-1	0
	EMB-Hyper_PROG	-1	-1	0	-1	0
	EPN-Hyper_PROG	-1	-1	1	0	0
	GNN-Hyper_PROG	-1	0	1	-1	-1

## Sheet: 6B
Figure 6B
		atc_neu_dec	atc_neu_inc	atc_prog_dec	atc_prog_inc	emb_neu_dec	emb_neu_inc	emb_prog_dec	emb_prog_inc	epn_neu_dec	epn_neu_inc	epn_prog_dec	epn_prog_inc	gnn_neu_dec	gnn_neu_inc	gnn_prog_dec	gnn_prog_inc
	TSS1500	0	0	0	0	0	25	0	0	0	0	0	0	0	0	0	0
	TSS200	0	18.1818	18.1818	0	0	0	0	0	0	0	0	0	0	0	0	0
	Body	0	3.40909	1.51515	0	1.89394	1.89394	4.16667	1.51515	0	0.378788	9.84848	0.378788	0	0.378788	0.757576	0
	Exon1	0	0	0	0	0	0	0	0	0	0	0	0	0	0	0	0
	UTR5	0	2.63158	2.63158	0	0	0	5.26316	0	0	0	7.89474	0	0	0	0	0
	UTR3	0	0	0	0	0	0	0	0	0	0	0	0	0	0	0	0
	ExonBnd	0	0	0	0	0	0	0	0	0	0	0	0	0	0	0	0
	Phantom5_Enhancer	0	7.69231	7.69231	0	0	0	7.69231	0	0	0	0	0	0	0	0	0
	DHS	0	3.01205	2.40964	0	1.80723	1.20482	3.01205	1.20482	0	0	3.61446	0	0	0	0.60241	0

[truncated: 2 more sheets: 6C, 6D]
